# Supplementary material for: White matter micro- and macrostructure brain charts for the human lifespan
Source: Nature. 2026 May 13;655(8124):979–89. doi: 10.1038/s41586-026-10454-2 (PMC13391363; doi:10.1038/s41586-026-10454-2)
Supplement: Supplementary file 12 — Centiles trajectories of brain charts. SDT.T9.1–5 contain the brain charts for the global metrics; SDT.T9.6–509 contain the brain charts for the tract-specific metrics (unnormalized); and SDT.T9.510–1157 contain the brain charts for the tract-specific macrostructural metrics (normalized). Included in each table are the male and female centile trajectories for the 2.5th, 25th, 50th, 75th and 97.5th percentiles; the interquartile range normalized by the 50th centile; and the derivatives of the 50th centiles with respect to both age and log(age). Charts are sampled in logarithmically spaced intervals. Age is reported in years, while centile trajectory values are reported in metric-specific units: diffusivities in mm2 s−1, volume in mm3, surface area in mm2, average length in mm, and FA is dimensionless (unitless). [file 41586_2026_10454_MOESM12_ESM.zip › plotted_curves/SDT.T9.207-MLF_left_surface_area_curve_metrics.csv]

ages	male_0.025th_percentile	female_0.025th_percentile	male_0.25th_percentile	female_0.25th_percentile	male_0.5th_percentile	female_0.5th_percentile	male_0.75th_percentile	female_0.75th_percentile	male_0.975th_percentile	female_0.975th_percentile	male_normalized_quantile_range	fwmale_normalized_quantile_range	male_median_centile_d_age	male_median_centile_d_log_age	female_median_centile_d_age	female_median_centile_d_log_age
0.25	18250.692965031343	17104.035718214018	23515.725705794368	21826.596569485107	26260.749833164246	24287.154373740723	28965.188014406438	26712.103790065343	33968.425807319974	31202.49395863621	0.20751358370315987	0.20115601627922483	33701.01029339789	19458.24942162657	31132.67485190988	17975.346945297326
0.25150637576242696	18291.836589108105	17142.310557676294	23563.22499017519	21870.56400552231	26311.51621823952	24334.05188055716	29019.193523762053	26761.9073146516	34028.5366463804	31257.77693920421	0.2073604762390967	0.20100817295608134	33640.599367875606	19481.676416185685	31076.881478846073	17996.996545211412
0.2530218281966045	18333.079035679435	17180.67734597612	23610.838434865153	21914.63716282674	26362.404844920522	24381.06235456835	29073.3292745288	26811.83097999575	34088.79263494409	31313.193437981066	0.20720760764419244	0.20086055914833456	33519.48326777294	19528.500377816148	30965.022825437598	18040.26800510753
0.25454641199404576	18374.42018306565	17219.13596978104	23658.56589520262	21958.815907437336	26413.4155565244	24428.18565102786	29127.5950980649	26861.87463062175	34149.19358178379	31368.74327922188	0.20705497898061007	0.20071317588738358	33398.507839459926	19575.263753081672	30853.29379294999	18083.483493912965
0.2560801821758082	18415.85990739863	17257.68631371989	23706.40722395527	22003.100103010944	26464.54819359551	24475.421622626047	29181.99082275621	26912.038108311397	34209.739292330334	31424.426284108045	0.2069025912985752	0.20056602419312103	33277.67455799319	19621.965478405356	30741.69574595522	18126.64202847518
0.25762319409447826	18457.39808261842	17296.328260379738	23754.362271316153	22047.489610818888	26515.80259390129	24522.770119486417	29236.516274011905	26962.321252100555	34270.42956866799	31480.242270743063	0.2067504456363943	0.20041910507394992	33156.9848910477	19668.604488684796	30630.230042208917	18169.742624234408
0.2591755034361701	18499.034580469972	17335.061690302766	23802.43088490005	22091.984289743457	26567.178592428423	24570.230989161908	29291.171274260432	27012.72389827526	34331.264209529945	31536.19105414837	0.2065985430204718	0.2002724195267995	33036.44029893167	19715.17971737683	30518.898032659665	18212.784295289777
0.2607371662225343	18540.76927050005	17373.886481983478	23850.61290973993	22136.58399627472	26618.67602137912	24617.804076631608	29345.95564294566	27063.245880368286	34392.243010294245	31592.272446259536	0.20644688446533088	0.20012596853714457	32916.04223452881	19761.690096477047	30407.7010613326	18255.76605436392
0.2623082388127803	18582.60202005401	17412.802511865473	23898.908188283298	22181.28858450691	26670.294710167258	24665.489224296867	29400.869196522777	27113.887029155045	34453.36576297923	31648.48625592188	0.20629547097363043	0.19997975307902074	32795.792143173516	19808.13455653563	30296.64046537783	18298.686912890524
0.2638887779057103	18624.532694272682	17451.809654338944	23947.316560388663	22226.097906135623	26722.03448541467	24713.286271978457	29455.911748454448	27164.64717265065	34514.63225623939	31704.83228888727	0.20614430353618723	0.19983377411504666	32675.691462735645	19854.512026746757	30185.717574996874	18341.545881025493
0.26547884054176485	18666.561156089487	17490.907781737533	23995.83786332231	22271.011810454245	26773.895170947795	24761.195056912733	29511.08310920728	27215.52613610589	34576.04227536156	31761.31034780974	0.20599338313199683	0.19968803259644188	32555.741623451002	19900.821434895508	30074.933713356033	18384.341967628337
0.2670784841050822	18708.687266227178	17530.096764335758	24044.471931754553	22316.03014435109	26825.87658779366	24809.21541374872	29566.383086247635	27266.52374200417	34637.59560226032	31817.920232242184	0.20584271072825513	0.19954252946304885	32435.944047899917	19947.061707406305	29964.290196547285	18427.07418030314
0.26868776632556873	18750.91088319514	17569.37647034602	24093.218597756713	22361.152752306007	26877.97855417681	24857.34717454447	29621.81148403841	27317.639810057743	34699.292015474544	31874.66173863227	0.20569228728038255	0.1993972656433547	32316.300151053816	19993.231769417413	29853.78833361715	18469.74152545631
0.2703067452809827	18793.23186328636	17608.74676591626	24142.077690797727	22406.379476387832	26930.20088551567	24905.590168764455	29677.36810403524	27368.874157204944	34761.13129016328	31931.534660319507	0.20554211373204614	0.19925224205451128	32196.811340116896	20039.3305447381	29743.4294265043	18512.34300830681
0.2719354793990299	18835.650060574633	17648.207515127022	24191.049037740948	22451.71015625097	26982.54339441925	24953.944223275972	29733.05274468305	27420.22659760649	34823.11319810199	31988.53878753113	0.20539219101518594	0.1991074596023621	32077.479014508426	20085.356955892406	29633.214769870043	18554.87763282936
0.27357402745947257	18878.16532691167	17687.758579988888	24240.132462840917	22497.144629132636	27035.005890683704	25002.409162346266	29788.865201412485	27471.696942642404	34885.23750767874	32045.67390737892	0.20524252005003887	0.19896291918146292	31958.304565877654	20131.309924178757	29523.14565126784	18597.34440191742
0.2752224485962505	18920.777511924545	17727.39982044014	24289.327787740494	22542.682729850196	27087.588181289408	25050.984807639736	29844.805266636824	27523.285000909204	34947.503983890805	32102.939803856054	0.20509310174516546	0.1988186216751082	31839.28937805537	20177.18836968392	29413.22335095983	18639.742317297496
0.27688080229961526	18963.486463012876	17767.131094343964	24338.63483146769	22588.32429079804	27140.290070397557	25099.670978214668	29900.872729748473	27574.990578216406	35009.912388340934	32160.336257833416	0.20494393699747607	0.19867456795535524	31720.43482685648	20222.991211222485	29303.449141872115	18682.070379567333
0.2785491484182772	19006.292025346014	17806.95225748614	24388.05341043248	22634.069141945016	27193.11135934692	25148.467490520594	29957.067377115538	27626.813477583837	35072.462479233625	32217.863047056653	0.20479502669226027	0.19853075888305222	31601.74228023924	20268.717366476543	29193.824289673008	18724.327588276938
0.28022754716156506	19049.194041860785	17846.863163572652	24437.583338424316	22679.917110831782	27246.051846651168	25197.374158395465	30013.388992079108	27678.75349923868	35135.15401137219	32275.51994614302	0.20464637170321315	0.19838719530786283	31483.21309823636	20314.365752011538	29084.35005265288	18766.512941909023
0.2819160591015993	19092.192353258753	17886.863664227283	24487.224426609057	22725.86802256812	27299.11132799574	25246.390793062936	30069.83735494993	27730.81044061261	35197.986736155246	32333.306726578332	0.2044979728924656	0.19824387806829488	31364.8486327976	20359.93528321758	28975.027681664564	18808.62543788459
0.28361474517547763	19135.286798003697	17926.953608989235	24536.976483526116	22771.92169983027	27352.289596234823	25295.517203129493	30126.412243005292	27782.984096338914	35260.96040157326	32391.223156713808	0.20434983111061347	0.19810080799172947	31246.65022783447	20405.424874392338	28865.858420152217	18850.664072622545
0.2853236666874746	19178.477212319274	17967.13284531099	24586.83931508591	22818.077962858606	27405.586441388696	25344.753194582147	30183.113430486297	27835.274258249978	35324.07475220571	32449.269001763416	0.20420194719674878	0.19795798589444852	31128.619219145738	20450.833438741975	28756.84350406751	18892.627841541544
0.2870428853112538	19221.76343018642	18007.40121855587	24636.812724566877	22864.336629454894	27459.001650640665	25394.098570785478	30239.940688594623	27887.680715374277	35387.329529217546	32507.444023800675	0.204054321978491	0.19781541258166438	31010.75693445094	20496.15988845192	28647.98416184075	18934.51573907584
0.28877246309209376	19265.14528334136	18047.75857199611	24686.896512613373	22910.69751498016	27512.53500833482	25443.553132479483	30296.89378549025	27940.203253934167	35450.7244703568	32565.74798175624	0.20390695627201744	0.1976730888475513	30893.064693287015	20541.403134666383	28539.281614379957	18976.326758722775
0.2905124624491269	19308.622601272877	18088.204746810457	24737.09047723253	22957.160432352062	27566.186295972835	25493.116677776838	30353.97248628811	27992.841657343015	35514.25930995099	32624.180631414853	0.20375985088209872	0.197531015475276	30775.543806958012	20586.562087503262	28430.73707504291	19018.059893074445
0.29226294617759224	19352.195211220405	18128.739582082402	24787.394413792234	23003.72519204296	27619.95529221182	25542.789002160895	30411.176553055873	28045.595706203138	35577.93377890475	32682.7417254132	0.20361300660212925	0.19738919323702833	30658.195578624494	20631.635656164028	28322.351749600843	19059.71413382981
0.294023977451102	19395.862938171776	18169.362914797908	24837.808115018554	23050.391602077372	27673.84177286168	25592.569898483045	30468.505744811235	28098.465178303086	35641.74760469693	32741.43101323694	0.20346642421416233	0.19724762289405448	30541.021303087473	20676.62274883222	28214.12683607638	19101.28847174067
0.29579561982392083	19439.62560486086	18210.07457984336	24888.331370993175	23097.159468029706	27727.845510882453	25642.459156960384	30525.959817519146	28151.449848615215	35705.700511377676	32800.248241218156	0.2033201044889459	0.1971063051966907	30424.022266826592	20721.522272757255	28106.06352488883	19142.781896740198
0.29757793723326015	19483.48303176563	18250.87441000385	24938.96396915125	23144.028593022456	27781.966276382074	25692.45656517382	30583.538524089487	28204.549489293757	35769.7922195659	32859.193152533306	0.20317404818595533	0.19696524088439435	30307.199748071842	20766.333134329878	27998.162998763844	19184.193397939205
0.29937099400158496	19527.43503710619	18291.762235961043	24989.705694279244	23190.998777723795	27836.203836614182	25742.561908065625	30641.241614374845	28257.763869672275	35834.022446447016	32918.265487200544	0.20302825605343094	0.19682443068578068	30190.555016711354	20811.05423908867	27890.426432721317	19225.521963648498
0.3011748548389356	19571.48143684275	18332.737886291616	25040.55632851271	23238.06982034594	27890.5579559758	25792.774967937734	30699.068835168142	28311.092756261944	35898.39090577032	32977.46498207787	0.20288272882841504	0.1966838753186555	30074.08933411166	20855.68449162785	27782.8549939543	19266.76658134442
0.30298958484526295	19615.62204467342	18373.80118746502	25091.51565133381	23285.241516642596	27945.028396004782	25843.09552444911	30757.019930199924	28364.535912748797	35962.89730784617	33036.79137086022	0.20273746723678737	0.1965435754900525	29957.803953282535	20900.22279576119	27675.449841921218	19307.926237776875
0.30481524951277783	19659.85667203272	18414.95196384225	25142.583439569804	23332.513659907796	27999.61491537826	25893.523354614554	30815.094640136853	28418.09309999256	36027.54135954444	33096.24438407829	0.20259247199330335	0.19640353189626655	29841.700118772686	20944.668054493144	27568.212128277868	19348.99991896469
0.3066519147283146	19704.185128089353	18456.190037673652	25193.759467390464	23379.886040973335	28054.317269910007	25944.058232802094	30873.292702578954	28471.764076023923	36092.322764291515	33155.823749095594	0.20244774380163374	0.1962637452228937	29725.779066678137	20989.019170077518	27461.142996759154	19389.986610141583
0.3084996467757088	19748.60721974486	18497.51522909752	25245.043506306793	23427.358448207375	28109.135212549107	25994.6999307315	30931.613852058286	28525.54859604306	36157.241222069024	33215.52919010694	0.20230328335440104	0.19612421614486472	29610.04202455189	21033.275043983944	27354.24358333461	19430.885295927525
0.31035851233818973	19793.12275163137	18538.927356138516	25296.435325168397	23474.930667512708	28164.06849337725	26045.44821747258	30990.057820036145	28579.446412417852	36222.29642941079	33275.36042813662	0.20215909133322116	0.1959849453264844	29494.4902113555	21077.434576927684	27247.515016010962	19471.69496021513
0.3122285785007863	19837.73152611027	18580.426234705825	25347.934690162187	23522.60248232474	28219.116859607446	26096.30285944306	31048.624334901775	28633.457274681758	36287.48807940156	33335.31718103607	0.2020151684087427	0.1958459334214706	29379.12483750563	21121.49666891992	27140.95841484703	19512.41458622273
0.3141099127527488	19882.433343270266	18622.011678591854	25399.54136481016	23570.373673610124	28274.28005558169	26147.263620407204	31107.313121969953	28687.580929532378	36352.81586167443	33395.39916348249	0.20187151524068633	0.19570718107299068	29263.947104874067	21165.4602193404	27034.574892078526	19553.04315663129
0.31600258298998396	19927.228000926232	18663.683499470862	25451.25510996833	23618.244019865328	28329.557822769966	26198.330261474388	31166.123903480053	28741.817120830034	36418.27946240993	33455.60608697732	0.20172813247788782	0.19556868891370185	29148.95820674207	21209.324126924388	26928.365551913157	19593.57965346519
0.3179066575175057	19972.11529461725	18705.441506897212	25503.07568382445	23666.21329711468	28384.94989976789	26249.5025410971	31225.056398593548	28796.165589595723	36483.87856433342	33515.9376598441	0.20158502075833817	0.1954304575657927	29034.15932761412	21253.087289684452	26822.331490534358	19634.02305814717
0.3198222050518999	20017.09501760526	18747.285508304252	25555.00284189666	23714.281278909282	28440.456022295297	26300.780215069797	31284.11032339268	28850.626074009964	36549.61284671366	33576.393587227336	0.20144218070922654	0.19529248764101925	28919.55164339766	21296.748605076224	26716.47379613947	19674.372351556085
0.32174929472380437	20062.166960873623	18789.215309002768	25607.03633703194	23762.447736325266	28496.075923194745	26352.163036527214	31343.28539087887	28905.19830941107	36615.48198536124	33636.97357109064	0.2012996129469826	0.19515477974075002	28805.136321325786	21340.306969986297	26610.79354890529	19714.626514041796
0.32368799608040405	20107.330913125785	18831.23071217992	25659.175919404694	23810.712437962797	28551.809332430053	26403.650755943298	31402.581310971298	28959.882028294112	36681.48565262713	33697.67731021577	0.20115731807731926	0.19501733445600394	28690.914519934915	21383.761280750856	26505.29182096664	19754.784525445662
0.3256383790879404	20152.586660783905	18873.33151889782	25711.421336515315	23859.07514994445	28607.655977084883	26455.24312112961	31461.997790505462	29014.676960309283	36747.62351740115	33758.50450020089	0.20101529669527748	0.19488015236749395	28576.8873889558	21427.110433128662	26399.96967633255	19794.84536508657
0.32760051413423674	20197.93398798743	18915.517528092376	25763.77233318865	23907.535635914082	28663.615581361137	26506.939877234203	31521.53453323155	29069.582832260785	36813.89524511038	33819.45483345945	0.20087354938526858	0.1947432340456692	28463.056069409475	21470.35332240071	26294.828170981258	19834.808011852205
0.3295744720312385	20243.372676592116	18957.788536572243	25816.228651572997	23956.09365703575	28719.687866578068	26558.740766740495	31581.191239813572	29124.5993681057	36880.30049771826	33880.5279992191	0.20073207672112023	0.19460658005075554	28349.421693530865	21513.48884335812	26189.868352771737	19874.671444187872
0.33156032401756863	20288.902506168557	19000.14433901766	25868.790031138586	24004.74897199247	28775.872551170633	26610.64552946609	31640.967607827755	29179.726288952836	36946.83893372294	33941.72368352044	0.20059087926612157	0.19447019093280127	28235.985384740867	21556.51589031797	26085.091261382215	19914.434640070423
0.33355814176109866	20334.523254001262	19042.58472797926	25921.456208676598	24053.501336984977	28832.169350688648	26662.653902561502	31700.863331761626	29234.963313061406	37013.510208156455	34003.041569215806	0.2004499575730672	0.1943340672317185	28122.748257703148	21599.433357207105	25980.497928373516	19954.09657710418
0.33556799736153503	20380.23469508752	19085.109493877317	25974.226918298053	24102.350505731025	28888.5779777956	26714.765620509494	31760.878103012947	29290.31015584047	37080.31397258361	34064.481335968645	0.20030931218430487	0.19419820947732885	28009.711418165825	21642.2401374802	25876.08937719278	19993.65623255074
0.3375899633530214	20426.036602136177	19127.718425000647	26027.101891432463	24151.29622946423	28945.09814226738	26766.98041512396	31821.011609888334	29345.766529847744	37147.24987510062	34126.042660252366	0.2001689436317804	0.19406261818940615	27896.875963082537	21684.93512425199	25771.8666230049	20033.112583243288
0.3396241127067558	20471.928745567024	19170.411307505576	26080.080856827335	24200.338256933002	29001.72955099176	26819.29801554879	31881.263537602917	29401.33214478854	37214.31756033486	34187.72521534934	0.20002885243708515	0.193927293877722	27784.24298052583	21727.517210259102	25667.83067283407	20072.464605721645
0.3416705188336247	20517.910893509405	19213.187925415332	26133.163540546662	24249.47633440001	29058.47190796696	26871.718148257485	31941.63356827878	29457.006707515382	37281.51666944324	34249.52867135049	0.19988903911150294	0.19379223704209098	27671.813549660146	21769.98528789077	25563.982525539584	20111.71127625648
0.343729255586852	20563.98281180172	19256.04806061911	26186.34966597052	24298.710205641222	29115.32491430125	26924.24053705213	32002.12138094472	29512.789922027052	37348.84684011213	34311.45269515444	0.1997495041560582	0.1936574481724158	27559.588740804233	21812.338249262422	25460.323171660304	20150.85157075338
0.34580039726466444	20610.14426399039	19298.99149287114	26239.638953794005	24348.039611944972	29172.288268211938	26976.86490306254	32062.7266515352	29568.681489467686	37416.30770655626	34373.49695046659	0.19961024806156247	0.19352292774873342	27447.56961533986	21854.574986182153	25356.853593581356	20189.884464926086
0.3478840186129729	20656.395011329194	19342.017999790365	26293.031122026616	24397.464292111716	29229.361665024775	27029.590964746065	32123.449052889853	29624.681108126726	37483.89889951839	34435.66109779923	0.1994712713086646	0.19338867624126174	27335.757225644775	21896.69439013675	25253.5747653991	20228.80893420987
0.34998019482807	20702.734812778144	19385.12735685926	26346.525885991075	24446.98398245284	29286.544797172846	27082.41843788638	32184.288254752304	29680.788473437646	37551.62004626807	34497.94479447019	0.19933257436789786	0.19325469411044496	27224.152615264058	21938.695352463983	25150.487652892247	20267.623953791335
0.352089001559344	20749.163425003564	19428.31933742356	26400.122958323638	24496.59841679045	29343.83735419695	27135.347035593375	32245.243923770788	29737.003277977958	37619.47077060249	34560.34769460302	0.1991941576997305	0.19312098180700177	27112.756818793714	21980.576764284633	25047.593213669024	20306.328498736024
0.3542105149120084	20795.68060237669	19471.593712691614	26453.822048972557	24546.307326456797	29401.23902274405	27188.376468302635	32306.315723496475	29793.325211468713	37687.45069284477	34622.86944912655	0.19905602175461304	0.19298753977197247	27001.570861710235	22022.337516414	24944.892396971583	20344.921543877572
0.35634481144984936	20842.286096973414	19514.950251733702	26507.622865197944	24596.110440293585	29458.749486567238	27241.506443774753	32367.503314383594	29849.75396077386	37755.55942984423	34685.509705774275	0.19891816697303022	0.19285436843676618	26890.595760681666	22063.976499635726	24842.386143758893	20383.402063908055
0.35849196819798806	20888.979658573895	19558.388721481715	26561.52511157153	24646.00748465182	29516.36842652561	27294.736667095283	32428.806353789358	29906.2892099003	37823.796594976426	34748.26810908459	0.19878059378555027	0.19272146822320976	26779.832523358054	22105.492604565807	24740.075386717916	20421.769033425488
0.36065206264566085	20935.76103466186	19601.90888672866	26615.528489975935	24695.998183391297	29574.095520583516	27348.066840674277	32490.22449597327	29962.930639997405	37892.16179814254	34811.14430040036	0.19864330261287477	0.1925888395435942	26669.282148295082	22146.884721631184	24637.96105018165	20460.021426890045
0.3628251727490157	20982.629970424125	19645.510510128224	26669.632699604317	24746.082257880316	29631.930443810317	27401.496664246053	32551.757392096933	30019.677929356938	37960.65464576932	34874.13791786892	0.19850629386588978	0.192456482800726	26558.94562510494	22188.151741214097	24536.044050146826	20498.158218668774
0.3650113769339257	21029.58620875041	19689.193352194423	26723.837436960297	24796.25942699535	29689.872868380404	27455.025834868924	32613.404690224193	30076.530753412786	38029.27474080934	34937.248596441976	0.19836956794571733	0.19232439838797347	26448.823934409767	22229.29255365301	24434.32529432699	20536.178383112885
0.36721075409881926	21076.62949023293	19732.95717130148	26778.142395857627	24846.529407121114	29747.92246357295	27508.654046925403	32675.166035320934	30133.48878474129	38098.021682740975	35000.47596787603	0.19823312524376632	0.19219258668931827	26338.91804777272	22270.306049219333	24332.80568204075	20574.080894493498
0.3694233836175272	21123.75955316607	19776.80172368319	26832.54726742001	24896.891912149924	29806.078895771785	27562.38099212155	32737.041069255054	30190.55169306059	38166.89506756844	35063.81966073183	0.19809696614178393	0.19206104807940255	26229.228927696124	22311.191118134186	24231.486104255542	20611.864727062173
0.37164934534214805	21170.976133546115	19820.726763433144	26887.0517400809	24947.346653482127	29864.341828465298	27616.206359487554	32799.02943079644	30247.719145231382	38235.89448782198	35127.279300375296	0.19796109101190776	0.19192978292358068	26119.757527705282	22351.946650679223	24130.36744365003	20649.528855130076
0.3738887196059291	21218.278965071317	19864.732042504314	26941.655499583758	24997.89334002578	29922.710922246817	27670.12983537746	32861.130755617494	30304.990805256668	38305.019532558515	35190.8545089774	0.1978255002167183	0.19179879157796842	26010.504792301916	22392.57153718546	24029.450574479066	20687.072252996266
0.3761415872261661	21265.667779141575	19908.81731070901	26996.358228981877	25048.531678196723	29981.185834814503	27724.15110346935	32923.344676293076	30362.366334282036	38374.269787361845	35254.54490551462	0.1976901941092908	0.1916680743894932	25901.471656812355	22433.064667930827	23928.736362645403	20724.49389501009
0.3784080295071193	21313.142304858135	19952.982315718782	27051.159608638096	25099.261371918616	30039.76622097117	27778.26984476545	32985.67082230037	30419.84539059586	38443.64483434248	35318.35010576919	0.197555173033248	0.1915376316959444	25792.659047582187	22473.424933334813	23828.225665658712	20761.792755587026
0.3806881282429484	21360.70226902406	19997.226803064394	27106.05931622562	25150.082122623047	30098.45173262522	27832.485737592368	33048.108820020105	30477.427629629634	38513.144252139246	35382.269722329744	0.1974204373228142	0.19140746382602566	25684.06788196508	22513.651223975234	23727.919332724065	20798.967809290625
0.38298196572066395	21408.347396143945	20041.55051613604	27161.057026727773	25200.993629249988	30157.24201879053	27886.79845760163	33110.65829273634	30535.112703958628	38582.76761591923	35446.30336459207	0.19728598730286612	0.1912775710994038	25575.699068123475	22553.742430455983	23627.81820462551	20836.018030780368
0.3852896247230969	21456.077408423924	20085.953196183156	27216.152412438158	25251.99558824764	30216.136725586668	27941.207677769617	33173.31886063696	30592.900263301894	38652.514497378295	35510.450638759256	0.19715182328898925	0.19114795382676128	25467.55350522138	22593.69744357746	23527.92311372049	20872.942394806072
0.38761118853188686	21503.892025772035	20130.434582314614	27271.345142961338	25303.087693572852	30275.135496239756	27995.713068398127	33236.090140814566	30650.789954522916	38722.38446474245	35574.7111478426	0.19701794558752886	0.19101861230984718	25359.632083410397	22633.515154375695	23428.234884070233	20909.739876361564
0.3899467409304866	21551.790965798322	20174.994411499116	27326.634885213032	25354.269636691744	30334.237971082788	28050.31429711508	33298.97174726695	30708.781421630527	38792.37708276834	35639.08449166266	0.19688435449564498	0.1908895468415298	25251.93568363972	22673.194453966804	23328.754331273027	20946.40945056081
0.39229636620718694	21599.773943814784	20219.63241856497	27382.021303420188	25405.541106579534	30393.443787555767	28105.01102887444	33361.963290897336	30766.87430577881	38862.49191274372	35703.57026684934	0.19675105030136678	0.190760757705847	25144.465177857317	22712.734233751893	23229.482262567617	20982.950092751533
0.3946601491581577	21647.840672836108	20264.348336200823	27437.504059122104	25456.901789721614	30452.752580207034	28159.802925957512	33425.064379515876	30825.068245268594	38932.72851248927	35768.168066843675	0.19661803328364563	0.19063224517805985	25037.221428978257	22752.133385418914	23130.41947685182	21019.36077855155
0.3970381750905084	21695.990863579653	20309.14189495572	27493.0828111705	25508.351370113665	30512.163980693436	28214.689647973046	33488.27461783993	30883.362875547682	39003.08643635907	35832.87748189819	0.1964853037124108	0.19050400952470373	24930.20529077109	22791.390800856985	23031.566764557734	21055.640483762138
0.39943052982536675	21744.224224465936	20354.012823239435	27548.75721573024	25559.889529262313	30571.677617781224	28269.670851858104	33551.5936074951	30941.757829211794	39073.565235241826	35897.69809907807	0.19635286184862388	0.190376051003641	24823.41760798171	22830.505372301675	22932.92490778677	21091.788184513338
0.4018372997009759	21792.54046161915	20398.960847323062	27604.526926280134	25611.515946185853	30631.29311734694	28324.7461918789	33615.02094701627	31000.25273600559	39144.16445656223	35962.629502262454	0.1962207079443313	0.1902483698641142	24716.859216282144	22869.475992300548	22834.49468024634	21127.802857222967
0.40425857157581063	21840.939278867492	20443.985691339316	27660.391593613465	25663.2302974148	30691.01010237818	28379.915319631473	33678.55623184854	31058.847222823435	39214.8836442821	36027.671272145366	0.1960888422427237	0.19012096634679806	24610.53094222769	22908.3015537085	22736.276847227477	21163.683478606865
0.4066944328317112	21889.42037774368	20489.08707728302	27716.35086583874	25715.032256992603	30750.828192974408	28435.177884042547	33742.19905434811	31117.540913710396	39285.72233890156	36092.82298623701	0.1959572649781863	0.18999384068385278	24504.433603360318	22946.98094979115	22638.272165650502	21199.42902572453
0.4091449713770379	21937.98345748577	20534.26472501172	27772.404388380808	25766.921496476465	30810.747006348316	28490.533531370475	33805.9490037839	31176.33342986335	39356.68007746097	36158.08421886508	0.19582597637635743	0.18986699309897676	24398.568008158356	22985.5130742155	22540.4813840976	21235.038476048037
0.411610275649843	21986.628215037523	20579.518352246396	27828.551803981485	25818.897684938376	30870.766156826543	28545.981905206467	33869.80566633836	31235.224389632356	39427.75639354192	36223.45454117642	0.1956949766541818	0.18974042380746073	24292.934955985285	23023.8968210062	22442.90524273552	21270.51080739498
0.41409043462106226	22035.354345049134	20624.84767457178	27884.792752700505	25870.96048896557	30930.88525585082	28601.522646475136	33933.768625108816	31294.2134085213	39498.95081726891	36288.93352113786	0.19556426601996788	0.18961413301623972	24187.53523723781	23062.13108471781	22345.544473367743	21305.844998004846
0.41658553779772634	22084.16153987826	20670.252405437473	27941.12687191693	25923.10957266201	30991.103911979593	28657.155393436165	33997.83746010923	31353.300099189793	39570.2628753115	36354.5207235385	0.19543384467344127	0.18948812092394735	24082.369633170776	23100.214760288596	22248.399799437262	21341.04002655577
0.41909567522619073	22133.049489590165	20715.732256158233	27997.55379632945	25975.344597648836	31051.421730888393	28712.879781684933	34062.01174827076	31412.48407145385	39641.692090884935	36420.21570999054	0.1953037128058034	0.18936238772096972	23977.438916006126	23138.14674315229	22151.471935980953	21376.094872141257
0.4216209374953856	22182.017881959255	20761.286935915068	28054.07315795833	26027.66522306582	31111.83831537208	28768.69544415406	34126.29106344416	31471.764932287693	39713.23798375316	36486.01803893138	0.19517387059978386	0.189236933589498	23872.74384900648	23175.925929335877	22054.76158970967	21411.008514359593
0.42416141574008476	22231.06640246952	20806.91615175588	28110.684586146115	26080.07110557219	31172.353265345657	28824.602011114468	34190.674976400835	31531.142285824884	39784.90007022994	36551.92726562511	0.19504431822970042	0.18911175870358302	23768.28518633265	23213.551215340383	21958.26945902314	21445.77993335016
0.4267172016441951	22280.194734315686	20852.61960859667	28167.387707559115	26132.561899348268	31232.96617784596	28880.59911017718	34255.16305483463	31590.615733360373	39856.67786318112	36617.942942164824	0.19491505586151053	0.18898686322918948	23664.06367311068	23251.02149821911	21861.99623392336	21480.408109725453
0.42928838744406506	22329.40255840394	20898.397009221942	28224.182146188396	26185.137256096008	31293.676647032833	28936.686366293965	34319.754863363225	31650.18487335123	39928.570872026285	36684.06461747357	0.1947860836528709	0.18886224732424858	23560.08004545234	23288.335675622337	21765.94259604346	21514.89202461019
0.43187506593181346	22378.689553353255	20944.24805428611	28281.067523351507	26237.796825040794	31354.484264191073	28992.863401759383	34384.44996353032	31709.84930141892	40000.57860274129	36750.29183730703	0.19465740175319318	0.18873791113871363	23456.335030518472	23325.492645864375	21670.109218782745	21549.23065979127
0.4344773304586784	22428.05539549639	20990.17244231443	28338.0434576938	26290.5402529327	31415.388617731944	29049.129836212185	34449.247913807274	31769.608610350882	40072.70055786033	36816.62414425538	0.19452901030369868	0.18861385481461349	23352.829346406274	23362.49130783789	21574.496767120436	21583.422997553833
0.4370952749383861	22477.499758880906	21036.16986970379	28395.10956518977	26343.36718404749	31476.38929319469	29105.485286636507	34514.14826959486	31829.462390101802	40144.93623647792	36883.06107774487	0.19440090943747623	0.1884900784861058	23249.563702204265	23399.330561078154	21479.105897742324	21617.468020810746
0.4397289938505404	22527.022315270413	21082.24003072419	28452.265459144666	26396.277260188537	31537.485873248374	29161.92936736397	34579.150583225295	31889.410227796052	40217.285134251375	36949.602174040556	0.19427309927953865	0.18836658227953368	23146.53879802022	23436.0093058059	21383.937259071507	21651.364713154733
0.4423785822440318	22576.62273414576	21128.382617519717	28509.51075019602	26449.270120688063	31598.67793769361	29218.461690075106	34644.25440396415	31949.45170772919	40289.74674340302	37016.2469662482	0.1941455799468776	0.18824336631347782	23043.755325072445	23472.526443036273	21288.99149118457	21685.11205878388
0.4450441357404687	22626.300682706686	21174.597320109744	28566.845046315797	26502.34540240869	31659.96506346498	29275.081863801104	34709.45927801306	32009.5864113699	40362.320552723446	37082.99498431654	0.19401835154852176	0.18812043069881082	22941.213965534233	23508.880874433555	21194.26922587771	21718.709042585455
0.44772575053762753	22676.0558258725	21220.883826390225	28624.26795281124	26555.502739745083	31721.346824632004	29331.789494925666	34774.76474851083	32069.81391736211	40435.0060475727	37149.84575503966	0.19389141418559375	0.1879977755387543	22838.91539260745	23545.071502394974	21099.77108669374	21752.154650164768
0.4504235234129248	22725.88782628405	21267.241822135053	28681.779072327423	26608.741764625644	31782.822792401996	29388.584187186876	34840.170355536546	32130.133801526994	40507.80270988412	37216.79880205948	0.19376476795136485	0.18787540092893013	22736.86027059611	23581.09723014664	21005.49768886715	21785.447867810726
0.4531375517269096	22775.796344304763	21313.670990997205	28739.378004848546	26662.06210651405	31844.392535121526	29445.46554167892	34905.67563611122	32190.545636864917	40580.71001816612	37283.85364586794	0.19363841293131273	0.18775330695741627	22635.049254884012	23616.95696171932	20911.449639398605	21818.587682579644
0.4558679334267773	22825.781038022553	21360.171014510393	28797.064347700376	26715.463392411224	31906.05561827916	29502.43315685436	34971.280124200835	32251.048993557866	40653.727447505844	37351.009803809866	0.1935123492031781	0.18763149370480137	22533.48299191054	23652.649601947516	20817.62753705494	21851.573082307354
0.45861476704990445	22875.84156325085	21406.741572090345	28854.837695551556	26768.945246857023	31967.811604506926	29559.486628525923	35036.98335071797	32311.643438971554	40726.854469570986	37418.266790085436	0.19338657683702182	0.18750996124424016	22432.162119185552	23688.174056490883	20724.03197234776	21884.403055589646
0.4613781517274047	22925.977573530596	21453.382341036373	28912.69764041612	26822.50729193217	32029.660053583135	29616.625549868695	35102.78484352488	32372.328537657722	40800.090552613496	37485.624115752835	0.19326109589528034	0.18738870964150603	22331.087265393697	23723.529231945984	20630.663527557626	21917.07659182232
0.4641581871877068	22976.188720131733	21500.092996532734	28970.643771655356	26876.149147259996	32091.600522434455	29673.849511422075	35168.68412743583	32433.10385135632	40873.435161472225	37553.08128873081	0.19313590643282424	0.1872677389550466	22230.259050287306	23758.71403576061	20537.522776792757	21949.592681278475
0.4669549737601532	23026.47465205488	21546.87321165059	29028.675675979943	26929.870430008847	32153.632565138283	29731.158101092424	35234.68072421967	32493.968938998456	40946.88775757598	37620.63781380208	0.19301100849701253	0.1871470492360392	22129.678084781393	23793.72737631481	20444.6102859471	21981.950315054506
0.46976861237862133	23076.835016033117	21593.722657349168	29086.792937452166	26983.67075489354	32215.755732925245	29788.550904154697	35300.77415260261	32554.92335670811	41020.44779894671	37688.293192615376	0.1928864021277517	0.1870266405284431	22029.344970942475	23828.56816294603	20351.926612712443	22014.148485106416
0.4725992045851658	23127.269456533777	21640.64100247781	29144.99513748818	27037.549734177937	32277.969574181672	29846.027503255304	35366.96392827095	32615.966657805355	41094.11474020273	37756.046923689064	0.19276208735755063	0.18690651286905702	21929.260301976465	23863.23530593328	20259.472306633368	22046.18618430756
0.4754468525336833	23177.777615760184	21687.627913777418	29203.281854860135	27091.5069776767	32340.27363445204	29903.587478414032	35433.24956387372	32677.098392808413	41167.88803256176	37823.89850241366	0.19263806421157817	0.18678666628757112	21829.424662300386	23897.727716567926	20167.24790911097	22078.062406462617
0.47831165899359906	23228.35913365372	21734.683055882557	29261.65266569884	27145.54209275793	32402.667456441828	29961.230407026986	35499.630569025874	32738.318109436896	41241.76712384462	37891.847421055456	0.19251433270771945	0.18666710080662308	21729.83862753585	23932.044307175092	20075.253953413107	22109.776146325283
0.4811937273535759	23279.013647895685	21781.806091322953	29320.107143495967	27199.654684344983	32465.150580020054	30018.95586386859	35566.10645031106	32799.62535261397	41315.751458478495	37959.89316875913	0.192390892856633	0.1865478164418511	21630.502764484845	23966.183991076425	19983.490964628756	22141.326399547048
0.4840931616252451	23329.740793909164	21828.996680525433	29378.644859106476	27253.8443549189	32527.72254222191	30076.763421094274	35632.67671128447	32861.01966446934	41389.84047750019	38028.03523155111	0.19226774466180596	0.1864288132019505	21531.417631193995	24000.145682671107	19891.959459786303	22172.712162821554
0.4870100664469608	23380.54020486128	21876.254481815966	29437.265380751334	27308.110704520896	32590.38287725179	30134.652648243242	35699.34085247621	32922.500584342204	41464.03361856005	38096.27309234301	0.19214488811961244	0.18631009108872573	21432.583777015097	24033.928297513165	19800.659947833978	22203.932433857583
0.4899445470875755	23431.411511665334	21923.579151421545	29495.968274020186	27362.453330754684	32653.13111648626	30192.623112240984	35766.09837139452	32984.06764878408	41538.33031592569	38164.606230934914	0.1920223232193681	0.18619165009714672	21334.001742511988	24067.53075219784	19709.592929640785	22234.986211388372
0.49289670945023945	23482.35434298259	21970.970343472247	29554.75310187359	27416.871828789	32715.966788476526	30250.67437740211	35832.948762528475	33045.720391561845	41612.7300004851	38233.03412401878	0.1919000499433885	0.18607349021540204	21235.672059505247	24100.95196443051	19618.758897968568	22265.872495145537
0.4958666600762229	23533.368325224783	22018.427710003	29613.619424646058	27471.36579135979	32778.88941895176	30308.80600543273	35899.89151735164	33107.458343660335	41687.23209975088	38301.55624518158	0.19177806826704305	0.1859556114249535	21137.595251204446	24134.190853171982	19528.158337581903	22296.590285986662
0.4988545061487607	23584.453082556407	22065.950900956184	29672.566800048924	27525.93480877334	32841.898530822335	30367.017555433944	35966.92612432561	33169.28103328616	41761.83603786431	38370.172064909544	0.19165637815881412	0.18583801370059103	21039.771832091734	24167.24633849878	19437.791725250892	22327.138585885987
0.5018603554969207	23635.60823689667	22113.53956418338	29731.594783172728	27580.57846890849	32904.993644182396	30425.308583904192	36034.0520689028	33231.18798587027	41836.5412355986	38438.88105059121	0.19153497958035146	0.1857206970104849	20942.20230798982	24200.11734169908	19347.659529677592	22357.51639787201
0.5048843165994948	23686.833407922255	22161.193345447682	29790.7029264906	27635.296357219395	32968.17427631361	30483.67864474239	36101.268833530536	33293.178724071346	41911.347110363546	38507.682666521236	0.19141387248652825	0.1856036613162428	20844.887176105753	24232.80278530903	19257.7622116236	22387.72272616066
0.5079264985889148	23738.12821306935	22208.91188842604	29849.89077986078	27690.088056738397	33031.43994168796	30542.127289251	36168.57589765411	33355.252767779144	41986.25307620911	38576.57637390432	0.19129305682549774	0.18548690657295983	20747.826925035566	24265.30159313511	19168.100223881193	22417.756576129235
0.5109870112551897	23789.492267536494	22256.694834711405	29909.15789053007	27744.953148078675	33094.79015197154	30600.654066139003	36235.97273772095	33417.40963411781	42061.258543830176	38645.56163085888	0.1911725325387499	0.1853704327292782	20651.02203477733	24297.612690240145	19078.674011241645	22447.61695427168
0.5140659650498691	23840.925184286636	22304.54182381497	29968.503803136384	27799.891209436904	33158.22441602733	30659.258521524782	36303.45882718361	33479.64883744885	42136.362920570005	38714.63789242059	0.19105229956116615	0.18525423972743457	20554.472976708785	24329.735002957284	18989.48401061818	22477.30286835134
0.5171634710900281	23892.426574049965	22352.452493168912	30027.928059712194	27854.901816596655	33221.74223991906	30717.94019893984	36371.033636503955	33541.96988937533	42211.56561042501	38783.80461054711	0.19093235782107537	0.18513832750331843	20458.18021374941	24361.66745904181	18900.530651054345	22506.813327401876
0.5202796411622786	23943.996045326592	22400.426478128597	30087.43019968784	27909.98454293102	33285.343126914755	30776.698639331713	36438.69663315709	33604.372298744944	42286.86601404935	38853.061234121626	0.19081270724030996	0.18502269598652354	20362.144200214185	24393.408987507224	18811.814353633672	22536.14734162111
0.5234145877268029	23995.633204388818	22448.463411974946	30147.009759894205	27965.13895940551	33349.026577489756	30835.533381067144	36506.4472816346	33666.855571653505	42362.26352875854	38922.40720895679	0.19069334773426194	0.1849073451004035	20266.365381910466	24424.958518751897	18723.335531590506	22565.303922497667
0.5265684239214125	24047.3376552842	22496.562925917162	30206.666274566574	28020.364634581347	33412.79208933092	30894.44395993563	36574.28504344913	33729.41921144879	42437.7575485348	38991.84197779917	0.19057427921193704	0.18479227476212318	20170.844196232036	24456.314984653145	18635.094590341672	22594.282082852907
0.5297412635656308	24099.108999838263	22544.72464909526	30266.399275347856	28075.661134618524	33476.639157340156	30953.429909152834	36642.20937713824	33792.06271873419	42513.347464031394	39061.36498033344	0.1904555015760121	0.18467748488271224	20075.581072056666	24487.4773184387	18547.091927426867	22623.080836757086
0.5329332211648017	24150.946837657102	22592.94820858243	30326.20829129176	28131.028023278657	33540.56727363792	31012.49075936369	36710.219738268206	33854.785591372165	42589.03266257704	39130.97565318622	0.19033701472288825	0.184562975367121	19980.576429818757	24518.444454777986	18459.32793266233	22651.699199713767
0.5361444119142209	24202.85076613039	22641.23322938835	30386.092848866487	28186.464861929013	33604.57592756725	31071.626038646777	36778.31557943837	33917.587324488915	42664.812528180875	39200.67342993152	0.19021881854274714	0.18444874611427006	19885.83068153821	24549.21532981284	18371.802988015115	22680.13618850056
0.5393749517032939	24254.82038043412	22689.579334460923	30446.05247195802	28241.971209544572	33668.664605697406	31130.8352725166	36846.49635028514	33980.467410476886	42740.68644153702	39270.457741093516	0.19010091291960643	0.18433479701710606	19791.34423088003	24579.78888121713	18284.517467700876	22708.390821293928
0.5426249571197181	24306.855273533914	22737.98614469004	30506.086681874134	28297.546622712583	33732.83279182823	31190.117983928594	36914.7614974867	34043.425339000154	42816.65378002999	39340.328014152736	0.1899832977313743	0.18422112796265352	19697.11747315619	24610.164048189297	18197.471738250926	22736.462117722258
0.5458945454536906	24358.955036187683	22786.453278909637	30566.194997347673	28353.190655635037	33797.07996699373	31249.473693281714	36983.110464766905	34106.4605969973	42892.71391773913	39410.283673549304	0.18986597284990298	0.1841077388320671	19603.150795275345	24640.339771401137	18110.666158414446	22764.349098769017
0.5491838347021408	24411.119256948758	22834.98035390099	30626.37693454029	28408.90286013262	33861.405609466216	31308.9019184229	37051.54269289976	34169.572668686145	42968.866225443715	39480.324140688375	0.18974893814104596	0.18399462950068554	19509.444575858302	24670.314993122593	18024.101079334505	22792.0507869618
0.5524929435729888	24463.347522169075	22883.566984395497	30686.63200704632	28464.6827856481	33925.80919476047	31368.402174650666	37120.05761971398	34232.761035567724	43045.11007062823	39550.448833944596	0.18963219346471025	0.18388179983808375	19415.999185247347	24700.08865720965	17937.77684439253	22819.56620617211
0.55582199148943	24515.639416002225	22932.212783077335	30746.959725896457	28520.52997924946	33990.29019563785	31427.973974718545	37188.654680097396	34296.025176429954	43121.444817487274	39620.65716866632	0.1895157386749124	0.18376924970812464	19322.814985538833	24729.65970916953	17851.69378938712	22846.8943818463
0.5591710985942444	24567.994520406926	22980.917360587042	30807.359599561973	28576.443985634243	34054.84808211084	31487.616828839848	37257.333306001885	34359.364567352815	43197.86982693135	39690.94855718151	0.189399573619831	0.18365697896901276	19229.89233056456	24759.027096102946	17765.852242501453	22874.034340939485
0.5625403857541326	24620.41241514983	23029.680325523932	30867.831133958083	28632.42434713244	34119.48232144676	31547.33024469077	37326.09292644743	34422.77868171165	43274.38445659136	39761.32240880145	0.1892836981418627	0.18354498747334388	19137.231565926224	24788.18976674415	17680.252524304204	22900.985111920163
0.565929974564078	24672.89267780923	23078.501284449758	30928.373832448433	28688.47060371089	34184.19237817264	31607.11372741519	37394.93296752737	34486.26699018248	43350.98806082464	39831.7781298268	0.18916811207767417	0.1834332750681606	19044.83302909322	24817.146671576425	17594.89494781941	22927.745724838227
0.569339987351735	24725.43488377823	23127.37984189133	30988.98719584892	28744.58229297639	34248.97771407942	31666.96677962813	37463.85285241297	34549.828960745566	43427.67999072018	39902.31512355166	0.189052815258258	0.18332184159500198	18952.697049376555	24845.89676279202	17509.77981848363	22954.3152112728
0.5727705471818436	24778.03860626837	23176.315600344056	31049.670722432034	28800.758950179934	34313.837788226694	31726.88890142027	37532.85200135852	34613.46405869041	43504.45959410443	39972.932790269246	0.18893780750898434	0.18321068688995445	18860.82394789625	24874.438994224183	17424.907434282824	22980.692604483105
0.5762217778606706	24830.703416312546	23225.308160275115	31110.423907930417	28857.00010822057	34378.77205694654	31786.879590362183	37601.92983170554	34677.17174662031	43581.32621554606	40043.63052727703	0.18882308864965583	0.18309981078370535	18769.214037722908	24902.772321541794	17340.278085644357	23006.876939271577
0.5796938039404782	24883.42888276931	23274.357120126457	31171.246245542006	28913.305297648916	34443.77997384923	31846.938341508172	37671.08575788888	34740.95148445646	43658.27919636294	40114.407728881415	0.1887086584945599	0.18298921310159344	18677.86762385443	24930.895702176727	17255.892055576667	23032.867252140306
0.5831867507240184	24936.214572325654	23323.462076318636	31232.13722593338	28969.674046671786	34508.86098982675	31907.06464740131	37740.319191440605	34804.80272944342	43735.31787462655	40185.26378640395	0.18859451685252213	0.1828788936636602	18586.78500321135	24958.808095331304	17171.749619632028	23058.662581243552
0.5867007442690553	24989.060049501273	23372.622623253617	31293.096337244908	29026.10588115551	34574.01455305853	31967.25799807699	37809.629540996146	34868.72493615296	43812.44158516897	40256.198088185636	0.18848066352695986	0.18276885228470077	18495.96646474395	24986.50846208539	17087.851045905612	23084.2619663598
0.5902359113929144	25041.9648766517	23421.838353318508	31354.12306509448	29082.600324630406	34639.24010901546	32027.51788106788	37879.016212298644	34932.71755648935	43889.64965958783	40327.210019593	0.18836709831593407	0.18265908877431508	18405.412289370783	25013.995765320025	17004.196595204063	23109.664449114352
0.5937923796770596	25094.928613972428	23471.108856889216	31415.2168925825	29139.156898295165	34704.537100465306	32087.843781408585	37948.47860820482	34996.78003969442	43966.941426252975	40398.29896302379	0.18825382101220214	0.1825496029369575	18315.122750074603	25041.268969807774	16920.786520908587	23134.869072774425
0.597370277471697	25147.950819502348	23520.433722333444	31476.377300295928	29195.775121020375	34769.90496747718	32148.235181639557	38018.016128689815	35060.91183235183	44044.316210311954	40469.46429791178	0.18814083140327123	0.18244039457199002	18225.098111916333	25068.327042232268	16837.62106904667	23159.87488233298
0.6009697339004076	25201.031049127905	23569.812536014637	31537.603766313376	29252.45450935325	34835.34314742701	32208.691561812197	38087.62817085306	35125.11237839245	44121.77333369674	40540.7054007329	0.18802812927144877	0.18233146347373005	18135.338632076047	25095.16895122081	16754.700478421524	23184.680924667045
0.6045908788648067	25254.16885658672	23619.244882295643	31598.89576620936	29309.194577522023	34900.85107500224	32269.21239949359	38157.31412892339	35189.38111909959	44199.31211512948	40612.021645011184	0.18791571439389632	0.18222280943150157	18045.844559783116	25121.793667239137	16672.024980462156	23209.286248328164
0.6082338430492322	25307.363793471322	23668.730343541803	31660.252773058786	29365.994837439524	34966.42818220668	32329.797169770474	38227.07339426425	35253.71749311317	44276.93187012842	40683.41240132337	0.18780358654268012	0.18211443222968549	17956.616136509925	25148.200162818655	16589.594799420796	23233.689903773367
0.611898757925461	25360.61540923375	23718.26850012556	31721.6742574425	29422.854798708817	35032.073898366485	32390.445345255255	38296.90535538021	35318.120936436266	44354.63191101535	40754.87703730648	0.18769174548482281	0.18200633164776855	17867.65359591879	25174.387412490323	16507.410152332857	23257.890943320468
0.6155857557574533	25413.923251188873	23767.858930429364	31783.15968745121	29479.77396862651	35097.78765013458	32451.156396089686	38366.809397921636	35382.590882439035	44432.411546920805	40826.41491766214	0.18758019098235612	0.18189850746039382	17778.957163856365	25200.354392748326	16425.471248970367	23281.88842104748
0.6192949696061266	25467.286864518992	23817.501210849918	31844.70852869101	29536.75185218787	35163.5688614965	32511.929789950354	38436.78490469111	35447.12676186466	44510.27008379145	40898.02540416331	0.18746892279237065	0.18179095943741008	17690.52705843281	25226.10008213017	16343.778291986324	23305.68139298167
0.6230265333341571	25520.705792277462	23867.19491580182	31906.320244287734	29593.787952091137	35229.41695377518	32572.764992053395	38506.83125564854	35511.72800283439	44588.20682439581	40969.70785566	0.1873579406670679	0.1816836873439212	17602.36349003855	25251.62346123997	16262.331476905383	23329.268917067908
0.6267805816108112	25574.179575393326	23916.939617721655	31967.994294892407	29650.8817687424	35295.331345636965	32633.661465159763	38576.94782791761	35576.39403085322	44666.22106833163	41041.46162808573	0.18724724435381082	0.18157669094033446	17514.466661438346	25276.92351283878	16181.130992162973	23352.65005319845
0.6305572499168048	25627.707752675367	23966.73488707184	32029.73013868622	29708.032800260153	35361.31145309689	32694.61866958014	38647.13399579152	35641.1242688152	44744.31211203235	41113.28607446347	0.1871368335951736	0.18146996998240986	17426.836767653935	25301.99922168255	16100.177019065246	23375.823863158934
0.634356674549194	25681.289860816105	24016.580292344435	32091.527231385146	29765.240542479787	35427.35668952372	32755.63606317987	38717.38913073848	35705.91813700871	44822.47924877329	41185.180544911585	0.1870267081289944	0.18136352422130955	17339.47399616707	25326.849574759603	16019.46973190736	23398.789410743862
0.6381789926262927	25734.925434396762	24066.475400065505	32153.38502624602	29822.504488958813	35493.46646564666	32816.713101384565	38787.71260140876	35770.77505312249	44900.72176867976	41257.144386650725	0.18691686768842267	0.18125735340364457	17252.378526835702	25351.47356117796	15939.009297969751	23421.54576175101
0.642024342092622	25788.614005890817	24116.419774798884	32215.30297407062	29879.824130981277	35559.64018955966	32877.849237184906	38858.103773639545	35835.694432250835	44979.038958732424	41329.176944009625	0.1868073120019718	0.18115145727152548	17165.550531920977	25375.870172156952	15858.795877499506	23444.09198393952
0.6458928617238878	25842.355105669045	24166.412979150406	32277.28052321179	29937.198957562803	35625.877266728094	32939.043921142074	38928.562010461996	35900.675686899434	45057.43010277538	41401.27755843169	0.1866980407935668	0.18104583556260861	17078.990176251158	25400.038401257247	15778.829623864964	23466.42714720592
0.6497846911319898	25896.148262003826	24216.454573772364	32339.317119578547	29994.628455455884	35692.177099994355	33000.29660139352	38999.086672107325	35965.718226991536	45135.89448152303	41473.445568482006	0.18658905378259572	0.18094048801014434	16992.69761712663	25423.97724420484	15699.110683461651	23488.5503234528
0.6536999707700591	25949.993001073584	24266.544117367168	32401.41220664134	30052.112109154183	35758.53908958354	33061.60672365761	39069.677116012885	36030.82145987295	45214.43137256692	41545.68030985295	0.1864803506839576	0.18083541434302494	16906.67300436925	25447.68569896277	15619.639195764903	23510.460586629808
0.6576388419375281	26003.888846967442	24316.681166692106	32463.56522543761	30109.649400898157	35824.96263310941	33122.97373123969	39140.332696828664	36095.98479031858	45293.04005038314	41617.98111537154	0.18637193120811207	0.1807306142858319	16820.916480388492	25471.162765769288	15540.415293432306	23532.157012857497
0.661601446785229	26057.835321689738	24366.865276563374	32525.775614577153	30167.23981067989	35891.44712558034	33184.39706503733	39211.05276642361	36161.20762053809	45371.719786339454	41690.34731500588	0.1862637950611293	0.18062608755888374	16735.428180232644	25494.407447217032	15461.439102261327	23553.63868035376
0.6655879283205246	26111.831945164995	24417.09599986059	32588.042810248076	30224.882816248355	35957.991959405634	33245.87616354604	39281.83667389249	36226.48935018197	45450.46984870313	41762.77823587193	0.18615594194473636	0.18052183387828258	16650.208231540397	25517.418748139404	15382.710741230752	23574.904669455253
0.6695984304124688	26165.878235242057	24467.372887531	32650.366246221634	30282.577893114438	36024.596524400906	33307.41046286462	39352.68376556163	36291.82937634736	45529.28950264726	41835.27320224011	0.18604837155636844	0.1804178529559604	16565.25675466843	25540.19567577634	15304.230322607327	23595.954062766396
0.6736330977969988	26219.973707699675	24517.695488594443	32712.74535385895	30340.324514556796	36091.26020779526	33368.9993967016	39423.593384996726	36357.22709358495	45608.17801025977	41907.83153554309	0.1859410835892152	0.18031414449972702	16480.57386269793	25562.737239761278	15225.997951866128	23616.785945004784
0.6776920760821589	26274.117876250613	24568.06335014704	32775.17956211585	30398.12215162619	36157.982394236606	33430.642396379866	39494.56487300845	36422.681893903864	45687.134630549685	41980.452554381256	0.1858340777322695	0.18021070821331453	16396.15966140665	25585.04245205503	15148.013727752492	23637.39940307755
0.6817755117533548	26328.310252546955	24618.47601736647	32837.66829754921	30455.97027315175	36224.76246579846	33492.33889084346	39565.59756765988	36488.19316677906	45766.158619455506	42053.1355745311	0.18572735367037496	0.18010754379642552	16312.014249388129	25607.110327083617	15070.27774239052	23657.793526210822
0.6858835521786408	26382.550346184857	24668.933033516187	32900.21098432248	30513.86834574592	36291.59980198604	33554.08830666285	39636.690804272985	36553.760299157	45845.249229852576	42125.87990895153	0.18562091108427387	0.18000465094477738	16228.137718044221	25628.939881710336	14992.790081230924	23677.967405848205
0.6900163456140378	26436.83766470961	24719.433939950246	32962.80704421189	30571.815833810182	36358.493779742865	33615.89006804125	39707.843915435755	36619.38267546234	45924.40571156111	42198.68486779145	0.18551474965065415	0.17990202935014948	16144.53015162237	25650.530135259032	14915.550823114347	23697.920135715976
0.6941740412088835	26491.17171362059	24769.97827611783	33025.45589661215	30629.81219954037	36425.44377345701	33677.74359682023	39779.05623100893	36685.05967760402	46003.6273113538	42271.54975839666	0.1854088690421965	0.1797996787004272	16061.191627244465	25671.88010952901	14838.56004028488	23717.650811831467
0.6983567890112157	26545.551996376387	24820.565579568094	33088.1569585426	30687.85690293243	36492.44915496775	33739.64831248601	39850.32707813315	36750.79068498199	46082.913272963895	42344.47388531733	0.18530326892762186	0.1796975986796476	15978.12221497111	25692.988828869537	14761.817798469681	23737.15853257943
0.702564739973187	26599.97801439998	24871.195385955016	33150.90964465337	30745.949401788086	36559.50929357224	33801.60363217557	39921.65578123609	36816.57507449381	46162.262837093265	42417.45655031548	0.1851979489717365	0.17959578896804557	15895.321977813728	25713.85532015562	14685.324156843126	23756.442398631945
0.7067980459565127	26654.449267083874	24921.86722904196	33213.713367231445	30804.089151720225	36626.62355603202	33863.60897068244	39993.04166203955	36882.412220540806	46241.67524142036	42490.49705237195	0.18509290883548066	0.17949424924209684	15812.790971754119	25734.478612799197	14609.079168116674	23775.501513068564
0.7110568597379514	26708.965251795264	24972.580640706932	33276.56753620678	30862.275606159135	36693.791306579726	33925.6637404635	40064.48403956653	36948.301495035375	46321.149720608286	42563.59468769454	0.1849881481759717	0.17939297917456432	15730.529245826416	25754.85773883667	14533.082878570538	23794.334981390275
0.7153413350148182	26763.525463881517	25023.33515094729	33339.47155915879	30920.508216358015	36761.011906926076	33987.7673516448	40135.98223014891	37014.242267407295	46400.68550631336	42636.748749725135	0.184883666646554	0.17929197843454053	15648.536842085421	25774.99173285719	14457.335328000132	23812.941911406815
0.7196516264105322	26818.12939667516	25074.130287884513	33402.42484132227	30978.786431398585	36828.284716266215	34049.919212027766	40207.53554743413	37080.233904610264	46480.281827192724	42709.95852914711	0.18477946389684008	0.17919124668749314	15566.813795739785	25794.879632170312	14381.83654989535	23831.321413487196
0.7239878894801961	26872.776541499872	25124.9655777699	33465.426785594536	31037.109698197837	36895.60909128756	34112.1187270964	40279.143302393684	37146.27577112974	46559.93790891394	42783.223313894065	0.1846755395727597	0.17909078359530878	15485.36013509892	25814.520476697944	14306.586571348831	23849.47260038741
0.7283502807162107	26927.46638767517	25175.840544988696	33528.47679254087	31095.477461512844	36962.98438617559	34174.36530002249	40350.80480332932	37212.36722898843	46639.65297416187	42856.54238915606	0.18457189331660284	0.1789905888163359	15404.17588159768	25833.913308965974	14231.585413123481	23867.39458732307
0.7327389575539218	26982.198422522408	25226.75471206611	33591.574260401685	31153.889163947868	37030.40995262164	34236.65833167326	40422.51935588147	37278.50763775456	46719.426242648326	42929.9150373889	0.18446852476706585	0.1788906620054284	15323.261049958877	25853.057174344547	14156.833089743275	23885.086492083967
0.7371540783773028	27036.972131370258	25277.707599671834	33654.718585099035	31212.34424595966	37097.885139829945	34298.99722061713	40494.2862630367	37344.69635454803	46799.256931120384	43003.34053832099	0.18436543355929477	0.17879100281398944	15242.615648093168	25871.951120848767	14082.329609429464	23902.547434904613
0.74159580252467	27091.786997560073	25328.69872662558	33717.90916024289	31270.842145864008	37165.409294524405	34361.38136313073	40566.10482513511	37410.93273404792	46879.14425336873	43076.81816896189	0.1842626193249315	0.17869161089001337	15162.239677193575	25890.594199250452	14008.07497420488	23919.776538591832
0.746064290294433	27146.642502451785	25379.72760990215	33781.14537713816	31329.382299841644	37232.98176095621	34423.81015320531	40637.97433987841	37477.21612849936	46959.08742023682	43150.34720360994	0.18416008169215614	0.1785924858781292	15082.133131780196	25908.985463128425	13934.069179926533	23936.77292855922
0.7505597029508803	27201.538125429433	25430.79376463706	33844.4266247912	31387.96414194489	37300.60188091083	34486.28298255391	40709.89410233754	37543.54588772124	47039.08563962941	43223.92691386094	0.18405782028573237	0.17849362741964286	15002.295999710448	25927.123968831263	13860.312216293532	23953.53573278617
0.7550822027299987	27256.47334390696	25481.8967041315	33907.7522899167	31446.587104103502	37368.268993715516	34548.79924061761	40781.86340496059	37609.921359112865	47119.138116521506	43297.55656861566	0.18395583472705027	0.17839503515257865	14922.728262237739	25945.00877554901	13786.804066860583	23970.064081819728
0.7596319528453285	27311.447633334028	25533.03593985797	33971.121756944514	31505.250616131223	37435.98243624661	34611.35831457265	40853.881537580804	37676.34188766162	47199.24405296735	43371.23543408845	0.1838541246341702	0.17829670871172199	14843.42989403382	25962.63894531876	13713.54470911622	23986.35710887704
0.7642091174938536	27366.46046720183	25584.21098146561	34034.534408026535	31563.954105732144	37503.74154293708	34673.95958933726	40925.9477874245	37742.80681595028	47279.40264810941	43444.96277381538	0.18375268962186506	0.17819864772866095	14764.400863221847	25980.013543020934	13640.534114518669	24002.41394984629
0.7688138618619275	27421.511317048895	25635.42133678588	34097.9896230436	31622.696998507265	37571.545645783845	34736.602447578756	40998.0614391191	37809.315484164625	47359.61309818736	43518.73784866285	0.18365152930166453	0.17810085183182864	14685.641131432727	25997.131636454724	13567.772248480935	24018.233743246645
0.7734463521312342	27476.59965246725	25686.66651183776	34161.48677961266	31681.478717960705	37639.39407435566	34799.28626972018	41070.22177470147	37875.8672301005	47439.87459654751	43592.55991683556	0.18355064328189735	0.17800332064654162	14607.150653840043	26013.99229635205	13495.259070443455	24033.815630308352
0.7781067554847866	27531.724941108223	25737.946010833697	34225.02525309376	31740.298685506583	37707.286155800546	34862.010433947806	41142.42807362597	37942.46138917191	47520.18633365185	43666.42823388546	0.18345003116773229	0.17790605379504476	14528.929379176348	26030.594596370123	13422.994533931836	24049.15875504166
0.7827952401129585	27586.886648688618	25789.25933618514	34288.60441659721	31799.156320475606	37775.22121485362	34924.774316218136	41214.67961277278	38009.09729441848	47600.54749708746	43740.342052720305	0.18334969256122213	0.17780905089654783	14450.97724979883	26046.93761315383	13350.978586519137	24064.26226411853
0.7875119752195561	27642.084238996755	25840.60598850798	34352.22364099083	31858.05104012139	37843.198573844835	34987.57729026479	41286.97566645631	38075.77427651287	47680.95727157591	43814.3006236118	0.1832496270613448	0.17771231156727013	14373.29420168139	26063.020426288247	13279.211169918068	24079.125307007693
0.792257131027923	27697.317173898522	25891.985466628677	34415.882294906936	31916.982259627657	37911.21755270662	35050.418727606215	41359.3155064333	38142.49166376898	47761.41483898248	43888.30319420495	0.18314983426404471	0.17761583542047743	14295.880164500326	26078.842118404806	13207.692220010329	24093.74703598395
0.7970308787870847	27752.584913343755	25943.39726758973	34479.57974475002	31975.94939211466	37979.277468982116	35113.29799755263	41431.6984019117	38209.248782149414	47841.919378326034	43962.349009526355	0.183050313762275	0.17751962206652333	14218.73506165715	26094.40177517943	13136.42166685313	24108.12660610117
0.8018333907779276	27807.886915372346	25994.840886655635	34543.315354703875	32034.95184864619	38047.377637832826	35176.21446721356	41504.1236195589	38276.044955273566	47922.470065788395	44036.43731199329	0.18295106514603704	0.17742367111288984	14141.858810320497	26109.698485369794	13065.39943472622	24122.26317523513
0.8066648403194178	27863.222636120743	26046.315817318624	34607.08848673925	32093.98903823627	38115.51737204703	35239.167501505035	41576.59042351068	38342.87950442526	48003.06607472436	44110.56734142234	0.18285208800242303	0.17732798216422418	14065.251321419608	26124.731340745464	12994.62544218963	24136.155904143117
0.8115254017748545	27918.591529827874	26097.821551304856	34670.89850062085	32153.060367856393	38183.695982047124	35302.15646315744	41649.0980753792	38409.75174856125	48083.706575670665	44184.7383350388	0.1827533819156558	0.17723255482238193	13988.912499731407	26139.499436213635	12924.099602099042	24149.80395646114
0.8164152505581643	27973.993048842014	26149.357578580075	34734.74475391545	32212.16524244222	38251.91277589861	35365.180712722635	41721.64583426252	38476.66100431875	48164.390736356756	44258.94952748532	0.1826549464671295	0.1771373886864622	13912.84224393405	26154.001869868487	12853.821821630001	24163.206498691812
0.8213345631402307	28029.42664362703	26200.923387355862	34798.62660199921	32271.303064900872	38320.167059317784	35428.239608581884	41794.232956752916	38543.60658602396	48245.11772171413	44333.20015083127	0.1825567812354482	0.17704248335284858	13837.040446617175	26168.237742968835	12783.792002334725	24176.36270027794
0.8262835170552626	28084.891762769083	26252.51846409551	34862.54339806562	32330.473236117756	38388.4581356805	35491.332506953186	41866.85869694627	38610.58780569993	48325.88669388685	44407.48943458167	0.18245888579646868	0.17694783841524747	13761.50699427072	26182.20615985617	12714.010040151421	24189.271733578295
0.8312622909072027	28140.387852982632	26304.14229352022	34926.49449313254	32389.675154963927	38456.78530602956	35554.458761899186	41939.52230644997	38677.603973074976	48406.696812240494	44481.81660568662	0.1823612597233362	0.17685345346472578	13686.241767369676	26195.906228080392	12644.475825477391	24201.93277394306
0.8362710643761712	28195.914359117614	26355.794358615298	34990.4792360506	32448.908218303266	38525.14786908401	35617.617725334894	42012.22303439291	38744.654395590995	48487.547233373334	44556.18088855055	0.18226390258652783	0.17675932808974895	13611.244640475605	26209.337058535777	12575.189243155066	24214.34499966353
0.8413100182249524	28251.470724165934	26407.47414063616	35054.496973510984	32508.171820999538	38593.54512124732	35680.808747035284	42084.96012743421	38811.738378411545	48568.43711112624	44630.58150504141	0.18216681395388765	0.17666546187621854	13536.51548217563	26222.497765305452	12506.15017257398	24226.507592112757
0.8463793343055166	28307.056389268102	26459.18111911503	35118.54705005314	32567.465355924225	38661.976356615836	35744.03117464379	42157.73282977236	38878.85522443096	48649.36559659282	44705.01767450074	0.18206999339066834	0.17657185440751097	13462.054155146703	26235.387465721928	12437.35848763911	24238.419735636562
0.8514791955655843	28362.67079371997	26510.91477186658	35182.62880807268	32626.78821396314	38730.44086698728	35807.28435367931	42230.54038315421	38946.004234281856	48730.33183812969	44779.48861375222	0.1819734404595681	0.17647850526451322	13387.860516192857	26248.0052803969	12368.81405682303	24250.08061761502
0.8566097860552276	28418.313374979516	26562.674574994908	35246.74158782944	32686.13978402458	38798.93794186939	35870.56762754505	42303.3820268844	39013.18470634459	48811.33498136692	44853.99353711213	0.18187715472077062	0.17638541402566105	13313.93441635603	26260.350333388895	12300.516743242275	24261.48942855373
0.861771290933513	28473.983568674077	26614.460002899435	35310.884727456025	32745.51945304623	38867.466868489224	35933.880337535986	42376.2569978351	39080.39593675514	48892.37416921914	44928.53165639832	0.18178113573198004	0.17629258026697436	13240.275700830389	26272.42175198067	12232.466404614504	24272.645361968316
0.8669638964751838	28529.68080860654	26666.27052828156	35375.0575629649	32804.92660600293	38936.026931800705	35997.2218228471	42449.164530454356	39147.63721941414	48973.44854189472	45003.102180940215	0.18168538304846224	0.17620000356209556	13166.884209062904	26284.218666824512	12164.662893404718	24283.54761460889
0.8721877900773816	28585.404526762977	26718.105622151368	35439.259428257625	32864.36062591458	39004.617414494634	36060.591420582015	42522.103856776645	39214.90784599584	49054.55723690784	45077.70431758897	0.18158989622308	0.17610768348232378	13093.759774848353	26295.740212078206	12097.106056758668	24294.195386285894
0.877443160266411	28641.154153319338	26769.964753833636	35503.489655132515	32923.82089385308	39073.23759700701	36123.98846576036	42595.074206431804	39282.207105956215	49135.699389088404	45152.33727072644	0.18149467480633089	0.17601561959665238	13020.902226258535	26306.985525220633	12029.795736561995	24304.587879947387
0.8827301967045416	28696.92911664852	26821.847390974828	35567.74757329306	32983.30678895057	39141.886757528	36187.412291326735	42668.07480665472	39349.534286542395	49216.87413059294	45227.00024227585	0.18139971834638446	0.17592381147180453	12948.311385748442	26317.953747191466	11962.731769527774	24314.724301788956
0.8880490901968541	28752.728843327543	26873.7529995496	35632.03251035638	33042.81768840701	39210.56417201106	36250.86222815872	42741.10488229506	39416.88867280135	49298.080590915575	45301.69243171142	0.18130502638911827	0.17583225867226762	12875.987070186064	26328.644022424705	11895.91398717044	24324.603861168027
0.8934000326981257	28808.55275814472	26925.68104386742	35696.34379186154	33102.35296749793	39279.26911418202	36314.33760507538	42814.16365582698	39484.26954758886	49379.31789689891	45376.413036068494	0.1812105984781553	0.1757409607603301	12803.92909086356	26339.055498796515	11829.342215879355	24334.225770696998
0.8987832173197573	28864.40028410667	26977.630986579374	35760.6807412779	33161.91199958237	39348.00085554795	36377.83774884568	42887.250347358655	39551.67619157861	49460.5851727447	45451.161249953715	0.18111643415489884	0.17564991729611518	12732.137253585737	26349.187327755615	11763.016276935581	24343.5892462153
0.904198838336744	28920.270842446047	27029.602288684895	35825.04268001418	33221.49415611077	39416.75866540698	36441.361984196985	42960.36417464281	39619.10788327124	49541.881540025766	45525.93626555511	0.1810225329585699	0.1755591278376157	12660.611358655151	26359.038664242253	11696.935986531898	24352.6935068015
0.9096470911946843	28976.163852628197	27081.594409538422	35889.42892742623	33281.09880663269	39485.54181085669	36504.90963382342	43033.50435308568	39686.563899003275	49623.20611769594	45600.737272652164	0.18092889442624194	0.17546859194072997	12589.351200928446	26368.608666746877	11631.101155857556	24361.537774884142
0.915128172516836	29032.07873235908	27133.6068068566	35953.838800826365	33340.7253188053	39554.34955680419	36568.48001839498	43106.670095757785	39754.043512956865	49704.55802210233	45675.563458626646	0.18083551809287637	0.1753783091592947	12518.356569900643	26377.89649742935	11565.511591097806	24370.121276183985
0.9206422801112097	29088.014897592508	27185.638936724823	36018.2716154919	33400.373058401005	39623.18116597524	36632.07245656563	43179.860613403755	39821.545997168476	49785.93636699616	45750.414008472406	0.18074240349135742	0.1752882790451184	12447.627249650192	26386.901321942918	11500.167093464173	24378.44323973637
0.9261896129777101	29143.971762537345	27237.690253604487	36082.726684673544	33460.04138931584	39692.035898923365	36695.686264982476	43253.075114452055	39889.07062153868	49867.340263543854	45825.288104806285	0.18064955015252832	0.17519850114801802	12377.163018969353	26395.6223096624	11435.067459260114	24386.50289797131
0.931770371315315	29199.94873966559	27289.760210339788	36147.20331960496	33519.729673577516	39760.91301404011	36759.32075829433	43326.312805026	39956.61665384126	49948.76882033931	45900.18492787836	0.18055695760522397	0.17510897501584902	12306.96365134744	26404.058633573353	11370.212479883805	24394.299486659467
0.9373847565293029	29255.945239719233	27341.848258164835	36211.70082951076	33579.43727135365	39829.811767563675	36822.97524916057	43399.57288895295	40024.18335973273	50030.22114341429	45975.103655582585	0.1804646253763067	0.17501970019454074	12237.02891500853	26412.20947031956	11305.601941881236	24401.83224499412
0.9430329712385201	29311.960671718476	27393.95384671077	36276.21852161615	33639.16354096011	39898.73141358934	36886.64904826011	43472.85456777553	40091.77000276191	50111.69633625093	46050.043463467475	0.18037255299070074	0.17493067622812866	12167.358572994359	26420.074000297114	11241.235626972746	24409.10041556135
0.9487152192826929	29367.994442968964	27446.076424012757	36340.75570115548	33698.907838869156	39967.671204078615	36950.34146430017	43546.15704076137	40159.375844379305	50193.19349979274	46125.00352474662	0.1802807399714245	0.17484190265878802	12097.952383171767	26427.65140761994	11177.11331211729	24416.103244446218
0.9544317057297852	29424.045959069943	27498.215436517523	36405.31167138179	33758.669519718285	40036.63038886953	37014.05180402575	43619.47950491418	40227.00014394721	50274.71173245705	46199.98301031004	0.18018918583962515	0.1747533790268649	12028.810098278336	26434.940880172886	11113.23476952454	24422.83998120576
0.9601826368833979	29480.114623921632	27550.370329090292	36469.885733575415	33818.447936318276	40105.60821568599	37077.77937222828	43692.82115498373	40294.64215874896	50356.25013014615	46274.981088734494	0.18009789011461244	0.17466510487090914	11959.931465931237	26441.94160955306	11049.599766647443	24429.309878777713
0.9659682202902156	29536.199839733184	27602.540545021933	36534.47718705339	33878.242439661524	40174.60393014777	37141.523471754605	43766.181183476554	40362.30114399856	50437.80778625939	46349.9969262942	0.18000685231389077	0.17457707972770775	11891.316228693351	26448.65279115271	10986.208066291641	24435.51219368726
0.9717886647474951	29592.301007030437	27654.72552603668	36599.08532917852	33938.05237893111	40243.61677578038	37205.283403516696	43839.55878066652	40429.976352851	50519.383791704924	46425.02968697254	0.17991607195319242	0.17448930313231437	11822.96412413381	26455.07362425886	10923.059426646214	24441.446186044253
0.9776441803106027	29648.417524664153	27706.924712299344	36663.70945536903	33997.877101509155	40312.64599402544	37269.05846650067	43912.95313460596	40497.667036411935	50600.9772349123	46500.078532472726	0.1798255485465108	0.17440177461808223	11754.874884842895	26461.20331198536	10860.153601261321	24447.11111943703
0.9835349783005937	29704.548789817676	27759.137542422653	36728.34885910761	34057.715952985396	40381.69082425038	37332.847957775935	43986.36343113598	40565.372443747474	50682.58720184401	46575.14262222885	0.17973528160613128	0.17431449371669538	11687.048238441814	26467.04106127005	10797.490339112002	24452.50626102835
0.9894612713118381	29760.69419801501	27811.363453474733	36793.00283195078	34117.56827716595	40450.750503758594	37396.65117250466	44059.7888538974	40633.091821894246	50764.21277600776	46650.221113417094	0.17964527064266483	0.17422745995819916	11619.483907655813	26472.586082951166	10735.06938464893	24457.63088159822
0.9954232732196957	29816.853143128927	27863.601880986676	36857.670663538505	34177.433416082094	40519.82426779971	37460.46740395121	44133.22858434174	40700.824415869494	50845.85303846876	46725.31316096708	0.17955551516507873	0.17414067287103133	11552.181610362139	26477.83759182319	10672.890477828681	24462.484255562536
1.0014211991882311	29873.025017389133	27915.85225896015	36922.35164160371	34237.31070999914	40588.911349579925	37524.29594349166	44206.68180174226	40768.569468681286	50927.50706786215	46800.41791757319	0.17946601468072987	0.17405413198205386	11485.1410595919	26482.79480658099	10610.953354125842	24467.06566094421
1.0074552656779823	29929.20921139024	27968.114019874807	36987.045051981666	34297.19949742513	40658.01098027203	37588.13608062313	44280.14768320465	40836.326221338386	51009.173940405024	46875.53453370576	0.1793767686953924	0.17396783681658026	11418.36196359992	26487.45694991201	10549.257744595408	24471.374379451387
1.013525690453769	29985.40511410031	28020.38659469622	37051.750178619965	34357.099115120014	40727.12238902621	37651.98710297364	44353.6254036787	40904.09391286091	51090.85272990947	46950.66215762287	0.17928777671329416	0.17388178689840872	11351.844025886152	26491.823248472996	10487.80337591283	24475.4096965082
1.0196326925925556	30041.612112868752	28072.669412883435	37116.4663035878	34417.00889810452	40796.244802979985	37715.84829631167	44427.114135968826	40971.87178029043	51172.54250779436	47025.7999353817	0.17919903823714234	0.1737959817498504	11285.58694523247	26495.892932924442	10426.589970363304	24479.17090117745
1.0257764924913542	30097.829593434937	28124.961902396575	37181.192707086084	34476.92817966897	40865.37744726914	37779.7189445556	44500.61305074583	41039.659058700105	51254.242343098624	47100.94701084984	0.17911055276815685	0.1737104208917596	11219.59041575063	26499.665237975307	10365.61724591069	24482.657286258414
1.0319573118751795	30154.056939936312	28177.26348970482	37245.92866745691	34536.8562913826	40934.51954503791	37843.59832978374	44574.12131655777	41107.45498120535	51335.95130249339	47176.10252571729	0.17902231980610087	0.17362510384356195	11153.854126919992	26503.139402396977	10304.88491625432	24485.86814835947
1.0381753738050519	30210.293534917113	28229.573599794276	37310.67346119383	34596.79256310277	41003.67031744999	37907.48573224417	44647.6380998418	41175.258778974465	51417.668450295205	47251.265619508195	0.17893433884930954	0.17354003012328625	11088.377763615455	26506.314669026062	10244.392690839712	24488.802787854336
1.0444309026860459	30266.538759336487	28281.891656175816	37375.4263629513	34656.736322984034	41072.82898369879	37971.38043036458	44721.162564935	41243.069681238965	51499.39284847838	47326.4354295926	0.17884660939471975	0.1734551992475901	11023.161006136797	26509.19028478302	10184.140274851117	24491.4605088206
1.05072412427539	30322.79199257723	28334.21708089273	37440.18664555497	34716.68689748708	41141.99476101841	38035.28170076174	44794.69387408633	41310.88691530384	51581.12355668812	47401.61109119776	0.17875913093790194	0.1733706107317905	10958.20353029482	26511.7655007774	10124.127369322348	24493.840619219467
1.057055265690613	30379.052612454416	28386.549294529243	37504.95358001176	34776.64361138869	41211.1668646946	38099.18881825231	44868.231187468155	41378.70970655903	51662.85963225371	47476.79173742102	0.1786719029730866	0.17328626408989223	10893.50500739785	26514.03957224358	10064.35367114935	24495.942430888303
1.0634245554177415	30435.31999522379	28438.88771621807	37569.72643551974	34836.60578779049	41280.344508075264	38163.101055862215	44941.773663187625	41446.53727848942	51744.60013020109	47551.976499241064	0.17858492499319534	0.17320215883461554	10829.065104281995	26516.011758525856	10004.81887308741	24497.765259451233
1.0698322233195456	30491.593515590437	28491.231763648797	37634.50447947823	34896.57274812877	41349.52690258144	38227.017684837076	45015.32045729832	41514.36885268608	51826.34410326602	47627.16450553036	0.17849819648986867	0.17311829447742375	10764.883483420592	26517.681323291734	9945.522663819604	24499.308424434625
1.0762785006438331	30547.872546717954	28543.580853075735	37699.28697749859	34956.54381218357	41418.713257718846	38290.93797465209	45088.87072381271	41582.20364885669	51908.090601908	47702.35488306689	0.1784117169534954	0.17303467052855134	10700.959802890196	26519.047534347512	9886.464727988001	24500.571249272674
1.0827636200317978	30604.15646023647	28595.93439932628	37764.07319341356	35016.51829808847	41487.90278108796	38354.861193022596	45162.423614712825	41650.04088483686	51989.83867432228	47777.5467565468	0.17832548587324015	0.17295128649703315	10637.293716412969	26520.10966371745	9827.644746236969	24501.553061349317
1.089287815526412	30660.444626252058	28648.291815809116	37828.862389288355	35076.49552234012	41557.09467839594	38418.7866059141	45235.978279963085	41717.87977660087	52071.587366454194	47852.73924859643	0.1782395027370724	0.17286814189072783	10573.884873449802	26520.86698777508	9769.062395195477	24502.25319190789
1.0958513225808764	30716.736413355302	28700.65251452215	37893.653825430614	35136.4747998075	41626.288153467365	38482.71347755234	45309.533867521764	41785.71953827243	52153.33572201205	47927.93147978422	0.17815376703179397	0.17278523621634823	10510.732919182628	26521.318787137046	9710.71734759491	24502.670976244844
1.1024543780671139	30773.03118863036	28753.01590606144	37958.44676040112	35196.4554437423	41695.4824082557	38546.64107043447	45383.08952335327	41853.559382136526	52235.08278248089	48003.122568634186	0.17806827824306623	0.17270256897948677	10447.837494570762	26521.46434673015	9652.609272254631	24502.80575364735
1.1090972202843215	30829.328317663734	28805.381399628906	38023.240451023936	35256.436765787876	41764.67664285428	38610.56864533859	45456.644391439855	41921.39851864971	52316.8275871356	48078.311631637145	0.1779830358554383	0.17262013968464268	10385.198236401193	26521.302955863066	9594.73783409223	24502.6568673281
1.115780088967567	30885.627164553625	28857.74840304103	38088.034152397486	35316.41807598946	41833.87005550818	38674.49546133477	45530.19761379436	41989.236156451734	52398.56917305522	48153.49778326394	0.17789803935237342	0.17253794783524698	10322.81477730861	26520.83390818257	9537.102694225032	24502.223664623685
1.1225032252964444	30941.92709191855	28910.116322737354	38152.82711790453	35376.398682803985	41903.061842625015	38738.420775795545	45603.74833047172	42057.0715023769	52480.306575135844	48228.68013597801	0.17781328821627754	0.17245599293369024	10260.68674580194	26520.056501693092	9479.703509952407	24501.50549688749
1.1292668719037753	30998.22746090681	28962.484563788807	38217.61859922336	35436.37789310976	41972.25119878684	38802.34384440633	45677.29567958172	42124.90376146507	52562.03882610495	48303.857800247766	0.17772878192852273	0.17237427448134723	10198.813766327221	26518.970038823783	9422.5399347879	24500.50171950087
1.1360712728843656	31054.527631205372	29014.852529906162	38282.40784633807	35496.35501221644	42041.437316761374	38866.263921176054	45750.83879730105	42192.73213697313	52643.764956534746	48379.029884559284	0.17764451996947803	0.17229279197860356	10137.195459309034	26517.573826473206	9365.611618540715	24499.211692013778
1.1429166738038161	31110.82696104944	29067.219623448957	38347.19410754993	35556.32934387524	42110.6193875141	38930.1802584483	45824.3768178861	42260.55583038669	52725.48399485682	48454.19549542958	0.17756050181853117	0.17221154492488025	10075.83144114539	26515.867175939493	9308.918207310606	24497.634778072126
1.1498033217073829	31167.124807231132	29119.585245433733	38411.97662948732	35616.300190288646	42179.796600219066	38994.0921069115	45897.90887368467	42328.37404143119	52807.19496737493	48529.35373741883	0.17747672695411884	0.17213053281865906	10014.721324293409	26513.849403040484	9252.459343525581	24495.77034545131
1.1567314651288954	31223.420525109603	29171.94879554299	38476.7546571178	35676.26685212084	42248.96814227173	39057.998715610294	45971.434095149634	42396.18596808385	52888.8968982806	48604.50371314383	0.17739319485374871	0.172049755157508	9953.8647172926	26511.519828119315	9196.234665990807	24493.617766094394
1.1637013540997225	31279.713468619586	29224.30967213367	38541.52743375795	35736.22862850747	42318.133199299686	39121.89933195592	46044.9516108504	42463.9908065849	52970.588809665736	48679.64452329051	0.17730990499402816	0.17196921143810606	9893.26122474717	26508.877775926143	9140.243809887674	24491.176416072994
1.1707132401577995	31336.00299028119	29276.66727224595	38606.294201084886	35796.18481706601	42387.29095517497	39185.7932017374	46118.46054748608	42531.787751449345	53052.269721537574	48754.77526662711	0.17722685685068654	0.17188890115626643	9832.910447448026	26505.922575852834	9084.486406873912	24488.44567575492
1.177767376356704	31392.28844120934	29329.020991612357	38671.05419914732	35856.13471390628	42456.44059202595	39249.67956913273	46191.960029898255	42599.57599547915	53133.93865183287	48829.89504001776	0.17714404989860333	0.1718088238069628	9772.811982380226	26502.653561903164	9028.962085068226	24485.42492971942
1.1848640172747877	31448.5691711234	29381.37022466625	38735.80666637683	35916.077613640344	42525.581290249494	39313.55767671965	46265.4491810839	42667.35472977449	53215.59461643241	48905.002938435064	0.17706148361183033	0.17172897888435204	9712.965422723908	26499.070072585717	8973.670469052158	24482.11356666684
1.1920034190243662	31504.844528356272	29433.714364550568	38800.55083959845	35976.0128093927	42594.71222852234	39377.426765486445	46338.92712220762	42735.12314374541	53297.23662917474	48980.098054973176	0.17697915746361847	0.17164936588179863	9653.370357914828	26495.171451040544	8918.611179988831	24478.51097970456
1.1991858392609598	31561.113859864523	29486.052803127513	38865.285954042556	36035.93959281155	42663.83258381386	39441.28607484409	46412.39297261524	42802.88042512481	53378.86370187144	49055.179480862214	0.17689707092644008	0.1715699842918981	9594.026373709552	26490.957045111805	8863.783835623413	24474.61656624172
1.2064115371925936	31617.376511237737	29538.384930986802	38930.01124335583	36095.85725407837	42732.94153139787	39505.13484263655	46485.845849846475	42870.62575997933	53460.474844321216	49130.246305480534	0.1768152234720145	0.17149083360650075	9534.933052155655	26486.426207203418	8809.188050245866	24470.429727836512
1.2136807735891502	31673.63182670807	29590.710137454815	38994.72593961237	36155.76508191858	42802.038244864576	39568.97230515216	46559.28486964771	42938.3583327216	53542.069064324256	49205.29761636827	0.17673361457133271	0.17141191331673467	9476.089971699286	26481.57829448767	8754.8234348353	24465.949870521203
1.2209938107917835	31729.879149160508	29643.02781060409	39059.429273325746	36215.6623636126	42871.12189613355	39632.79769713556	46632.70914598581	43006.07732612287	53623.645367697805	49280.33249924166	0.17665224369467888	0.17133322291302788	9417.496707185172	26476.412668854	8700.689597033896	24461.176404657774
1.2283509127223842	31786.117820142124	29695.337337261986	39124.120473459836	36275.54838500588	42940.19165546533	39696.61025179837	46706.11779106059	43073.78192132454	53705.20275829001	49355.350038005716	0.1765711103116545	0.17125476188513297	9359.152829866856	26470.928696821444	8646.786141163204	24456.108744909987
1.2357523448931043	31842.347179872075	29747.638103019974	39188.79876744044	36335.42243051978	43009.24669147402	39760.40920083096	46779.50991531826	43141.4712978506	53786.74023799502	49430.349314768246	0.1764902138912042	0.17117652972214834	9301.057907506358	26465.125749774277	8593.112668307032	24450.746310401708
1.2431983744159416	31898.566567251746	29799.929492242954	39253.46338116725	36395.28378316232	43078.28617114005	39824.19377441394	46852.884627465064	43209.144633619966	53868.25680676833	49505.32940985356	0.17640955390163568	0.17109852591254174	9243.211504375096	26459.003203877248	8539.66877632076	24445.088524679653
1.2506892700123766	31954.775319874483	29852.2108880785	39318.113539025144	36455.13172453902	43147.309259822345	39887.96320122977	46926.24103448032	43276.8011049588	53949.75146264134	49580.28940181636	0.1763291298106431	0.17102074994417035	9185.613181263208	26452.560440005735	8486.45405985741	24439.134815708734
1.2582253020230734	32010.972774035414	29904.481672466023	39382.748463895725	36514.96553486351	43216.31512127077	39951.71670847418	46999.578241629686	43344.43988661275	54031.22320173617	49655.22836745522	0.17624894108533123	0.1709432013043043	9128.26249553822	26445.79684386216	8433.468110400252	24432.88461588882
1.2658067424176331	32067.158264741596	29956.741226146212	39447.367377169154	36574.784492968516	43285.30291763885	40015.453521867916	47072.89535247879	43412.06015175949	54112.67101828103	49730.14538182681	0.17616898719223736	0.1708658794796489	9071.159001224209	26438.711806102656	8380.710516307037	24426.337362117134
1.2734338648044117	32123.331125722463	30008.988928670387	39511.9694987564	36634.58787631674	43354.27180949691	40079.172865668435	47146.19146890721	43479.66107202118	54194.09390462586	49805.03951825964	0.17608926759735136	0.1707887839563647	9014.302248963155	26431.304722162895	8328.180862831883	24419.49249577429
1.2811069444403917	32179.490689439226	30061.224158409852	39576.5540471002	36694.37496101176	43423.22095584387	40142.87396268162	47219.46569112123	43547.241817476905	54275.49085125656	49879.90984836806	0.17600978176614163	0.1707119142200889	8957.69178609876	26423.57499240525	8275.878732173238	24412.34946278669
1.2888262582411194	32235.63628709589	30113.446292565608	39641.12023918798	36754.14502180925	43492.14951412115	40206.55603427379	47292.71711766854	43614.80155667564	54356.860846811505	49954.75544206668	0.1759305291635728	0.17063526975595894	8901.327156692743	26415.522022099234	8223.803703499027	24404.90771362651
1.296592084790695	32291.767248648637	30165.65470717763	39705.66729056276	36813.8973321279	43561.056640224386	40270.2183003834	47365.944845450846	43682.33945664856	54438.202878095726	50029.5753675842	0.17585150925412976	0.17055885004862933	8845.207901543938	26407.14522139076	8171.955352962483	24397.1667032931
1.3044047043518285	32347.88290281671	30217.848777134524	39770.194415335936	36873.6311640605	43629.94148851715	40333.85997953297	47439.1479697386	43749.85468292191	54519.51593009725	50104.36869147771	0.17577272150183923	0.17048265458229606	8789.333558280952	26398.444005492143	8120.3332537603565	24389.125891397707
1.312264398875954	32403.982577092473	30270.027876183165	39834.70082619904	36933.34578838525	43698.80321184366	40397.48028884121	47512.32558418441	43817.34639952986	54600.798986002315	50179.13447864705	0.17569416537028876	0.17040668284071514	8733.703661342151	26389.417794555426	8068.9369761561975	24380.784742164426
1.320171452013404	32460.065597751895	30322.191376938365	39899.185734435974	36993.04047457697	43767.640961541874	40461.078444034974	47585.4767808372	43884.8137690273	54682.051027211084	50253.87179234918	0.17561584032265024	0.1703309343072233	8678.317742018495	26380.066013712436	8017.7660875031725	24372.14272442367
1.3281261491236485	32516.131289864763	30374.338650892445	39963.64834993495	37052.71449081823	43836.45388745632	40524.653659461335	47658.600650155844	43952.25595250267	54763.27103335305	50328.57969421243	0.17553774582169804	0.17025540846475806	8623.175328502897	26370.38809312042	7966.820152267814	24363.19931160286
1.3361287772855897	32572.178977305364	30426.469068424947	40028.087881200976	37112.367104010606	43905.241137951576	40588.205148099514	47731.696281023615	44019.67210959079	54844.45798230308	50403.25724425085	0.17545988132983192	0.17018010479587842	8568.275945929345	26360.383468039334	7916.098732110113	24353.95398190152
1.3441796253079266	32628.207982762888	30478.58199881286	40092.50353536806	37171.997579786635	43974.00185992533	40651.73212157383	47804.76276076212	44087.06139848653	54925.61085019714	50477.903500879525	0.17538224630909577	0.1701050227827826	8513.619116371032	26350.051578715444	7865.601385855582	24344.406218124554
1.352278983739575	32684.21762775183	30530.676810239656	40156.894518211266	37231.60518252025	44042.73519882138	40715.233790164784	47877.7991751452	44154.42297595679	55006.72861144779	50552.51752092792	0.17530484022119844	0.17003016190733064	8459.204358924646	26339.391870554537	7815.327669564635	24334.55550781265
1.3604271448801535	32740.20723262298	30582.752869806078	40221.260034159706	37291.189175339416	44111.44029864357	40778.7093628227	47950.80460841387	44221.75599735493	55087.81023876098	50627.09835965594	0.17522766252753366	0.1699555216510604	8405.031189723872	26328.40379409492	7765.277136562858	24324.401343273
1.3686244027905345	32796.1761165737	30634.809543539282	40285.59928630842	37350.74882013666	44180.1163019686	40842.15804717896	48023.778143289914	44289.05961663283	55168.85470315126	50701.64507076753	0.17515071268919893	0.169881101495209	8351.0991219352	26317.08680490963	7715.449337427039	24313.943221445195
1.3768710533034536	32852.12359765864	30686.84619640313	40349.91147643096	37410.28337758107	44248.762349959514	40905.5790495589	48096.71886099039	44356.33298635465	55249.860973958	50776.15670642594	0.1750739901670157	0.16980690092073106	8297.40766587248	26305.44036386907	7665.843820087612	24303.18064415548
1.3851673940341884	32908.04899280094	30738.862192308305	40414.19580499251	37469.7921071301	44317.37758237984	40968.97157499446	48169.62584124273	44423.57525771024	55330.8280188623	50850.63231726873	0.17499749442154947	0.16973291940831634	8243.956328960601	26293.4639369566	7616.4601298142225	24292.113117978908
1.3935137243912972	32963.95161780231	30790.85689412208	40478.451471161585	37529.274267040855	44385.961137606144	41032.3348272363	48242.49816229813	44490.78558052818	55411.75480390203	50925.07095242236	0.17492122491312756	0.16965915643841054	8190.744615779724	26281.156995309517	7567.297809255309	24280.740154300816
1.4019103455874267	33019.83078735437	30842.82966367865	40542.67767282337	37588.729114382135	44454.51215264234	41095.66800876675	48315.334900946866	44557.9631032895	55492.64029348902	50999.47165951746	0.17484518110185804	0.16958561149123183	8137.77202814864	26268.519015412778	7518.356398468837	24269.06126932893
1.410357560650181	33075.68581504948	30894.779861789055	40606.87360659234	37648.15590504598	44523.02976313332	41158.97032081209	48388.13513253284	44625.10697314087	55573.48345042522	51073.83348470362	0.17476936244764887	0.16951228404678992	8085.038065088913	26255.549478895962	7469.635434951168	24257.07598410826
1.4188556744330574	33131.516013391316	30946.70684825148	40671.03846782456	37707.553893759614	44591.51310337814	41222.24096335544	48460.897930967745	44692.21633590828	55654.28323591864	51148.15547266461	0.1746937684102279	0.16943917358490254	8032.542222894728	26242.247872659937	7421.134453694336	24244.78382462822
1.4274049936264492	33187.32069380617	30998.609981861602	40735.17145063102	37766.9223340975	44659.96130634436	41285.479135149726	48533.62236874623	44759.29033611087	55735.038609600466	51222.436666633934	0.1746183984491578	0.16936627958521597	7980.283995190635	26228.613688997924	7372.852987165563	24232.18432166986
1.4360058267687137	33243.09916665405	31050.48862042232	40799.2717478905	37826.260478492615	44728.37350368183	41348.684033729674	48606.3075169609	44826.3281169738	55815.74852954155	51296.676108409	0.17454325202385815	0.16929360152722064	7928.262872916646	26214.646425452083	7324.790565377567	24219.27701097168
1.4446584842573071	33298.85074123939	31102.342120754824	40863.33855126214	37885.56757824936	44796.74882573627	41411.8548554257	48678.95244531654	44893.328820443	55896.41195226869	51370.872838367846	0.17446832859361971	0.16922113889026857	7876.478344370611	26200.345584856346	7276.946715919767	24206.06143323239
1.453363278359986	33354.57472582232	31154.16983870825	40927.37105119856	37944.84288355475	44865.08640156336	41474.99079537592	48751.556222145344	44960.29158719798	55977.02783278143	51445.025895483224	0.1743936276176243	0.1691488911535909	7824.929895274341	26185.710675485432	7229.320963962935	24192.537134053186
1.4621205232260774	33410.27042763002	31205.97112917056	40991.36843695916	38004.08564349105	44933.38535894301	41538.0910475397	48824.11791442215	45027.21555666634	56057.595124569256	51519.13431733897	0.17431914855496322	0.16907685779631582	7773.617008779198	26170.74121098034	7181.912832320668	24178.70366407931
1.470930534897817	33465.93715286765	31257.745346078762	41055.329896622905	38063.29510604768	45001.64482439306	41601.15480471043	48896.636587779096	45094.09986703734	56138.11277962797	51593.19714014503	0.1742448908646518	0.16900503829748434	7722.539165488444	26155.436710329726	7134.721841425635	24164.560578805394
1.4797936313217521	33521.57420672961	31309.491842429034	41119.25461710148	38122.47051813296	45069.86392318351	41664.181258528064	48969.11130652071	45160.9436552753	56218.579748476586	51667.21339875252	0.17417085400564836	0.16893343213606687	7671.695843514521	26139.796697972342	7087.747509439476	24150.107438892126
1.48871013236022	33577.18089341097	31361.209970288175	41183.141784152576	38181.61112558745	45138.041779350766	41727.16959949351	49041.541133639286	45227.74605713499	56298.99498017454	51741.18212667086	0.17409703743687172	0.16886203879098155	7621.086518506985	26123.820703824982	7040.989352234639	24135.343810012564
1.4976803598028874	33632.75651611877	31412.899080803156	41246.990582393184	38240.71617319499	45206.17751571192	41790.119016980425	49113.92513083007	45294.5062071741	56379.35742233878	51815.102356081705	0.17402344061721758	0.16879085774110786	7570.71066367114	26107.50826323405	6994.446883377619	24120.2692627199
1.5067046373783677	33688.30037708329	31464.558524212076	41310.80019531271	38299.78490469548	45274.27025387882	41853.02869924887	49186.26235850629	45361.22323876793	56459.666021160425	51888.973117855414	0.17395006300557345	0.1687198884653044	7520.567749812268	26090.8589170482	6948.119614277966	24104.883372862823
1.5157832907659001	33743.81177756965	31516.187649855256	41374.56980528656	38358.81656279778	45342.31911427272	41915.89783345929	49258.55187581487	45427.896284124254	56539.919721422615	51962.793441567504	0.17387690406083814	0.16864913044242594	7470.657245357055	26073.872211599723	6902.007054123096	24089.18572129123
1.5249166476071065	33799.29001788903	31567.785806185137	41438.29859358921	38417.81038919116	45410.32321613826	41978.72560568462	49330.7927406513	45494.52447429619	56620.11746651692	52036.562355513204	0.1738039632419352	0.16857858315133611	7420.978616397362	26056.547698782757	6856.108709917869	24073.175893906504
1.5341050375178134	33854.73439741046	31619.352340777583	41501.98574040801	38476.765624558495	45478.28167755845	42041.511200924564	49402.98400967568	45561.10693919751	56700.258198461444	52110.27888672439	0.17373124000783147	0.16850824607092665	7371.531326734461	26038.88493609242	6810.424086560495	24056.853481850587
1.5433487920999491	33910.14421457237	31670.886600342474	41565.63042485669	38535.68150858853	45546.19361546896	42104.253803118634	49475.12473832802	45627.6428076165	56780.34085791796	52183.9420609852	0.1736587338175503	0.16843811868012903	7322.314837851096	26020.88348645903	6764.952686825767	24040.218081348576
1.5526482449535108	33965.518766893714	31722.387930734403	41629.23182498828	38594.557279988316	45614.0581456722	42166.95259515964	49547.21398084328	45694.131207230355	56860.36438420867	52257.550902847965	0.17358644413019067	0.16836820045793405	7273.328609009739	26002.542918490246	6719.694011403713	24023.269293772057
1.5620037316886017	34020.85735098628	31773.855676963518	41692.78911780962	38653.39217649583	45681.87438285283	42229.606758907066	49619.25079026788	45760.57126461946	56940.32771533477	52331.1044356493	0.17351437040493986	0.16829849088340337	7224.572097268421	25983.8628064543	6674.6475589443	24006.00672572758
1.5714155899375468	34076.159262565976	31825.289183206623	41756.30147929439	38712.18543489287	45749.64144059179	42292.21547520099	49691.23421847477	45826.96210528222	57020.22978799335	52404.60168152658	0.17344251210109027	0.16822898943568618	7176.0447574760765	25964.842730149627	6629.812826079782	23988.429989018477
1.580884159367074	34131.42379646457	31876.68779281786	41819.76808439697	38770.93629101742	45817.35843138114	42354.777923875314	49763.16331617926	45893.302853649206	57100.069537595016	52478.04166143371	0.1733708686780536	0.1681596955940341	7127.746042355429	25945.482275133952	6585.1893074535765	23970.5387007026
1.5904097816905756	34186.65024664181	31928.050848339986	41883.18810706653	38829.643979776825	45885.024466639275	42417.293283771905	49835.0371329553	45959.59263309818	57179.845898282205	52551.42339515804	0.17329943959537744	0.16809060883781443	7079.675402497407	25925.781032605097	6540.776495738421	23952.332483044825
1.5999928006804371	34241.837906196786	31979.377691514925	41946.560720260255	38888.30773516003	45952.63865672512	42479.76073275368	49906.85471725058	46025.830565968135	57259.557802946096	52624.745901335846	0.17322822431275867	0.16802172864652637	7031.832286384888	25905.73859938234	6496.573881670833	23933.81096358318
1.6096335621804478	34296.98606737994	32030.667663295284	42009.88509595751	38946.92679025092	46020.20011095331	42542.179447718976	49978.61511640288	46092.01577357452	57339.20418324488	52698.00819746953	0.17315722229005967	0.16795305449981388	6984.216140466277	25885.354578126222	6452.5809540874325	23914.973775156774
1.6193324141182788	34352.09402160529	32081.920103855064	42073.16040517395	39005.500377240794	46087.70793760941	42604.548604614894	50050.31737665621	46158.14737622358	57418.78396962186	52771.20929994347	0.17308643298732118	0.16788458587748098	6936.82640916761	25864.628577221185	6408.797199951485	23895.82055591885
1.6290897065180392	34407.1610594621	32133.134352601206	42136.3858179753	39064.027727441804	46155.16124396468	42666.867378451665	50121.960543176676	46224.2244932276	57498.296091323224	52844.34822404117	0.17301585586477788	0.1678163222595048	6889.662534874864	25843.560210699216	6365.222104355227	23876.350949288346
1.6389057915129117	34462.18647072654	32184.30974818408	42199.5605034909	39122.5080712991	46222.559136290656	42729.13494331573	50193.54366006799	46290.2462429189	57577.73947641538	52917.42398396077	0.172945490382872	0.1677482631260496	6842.723958038259	25822.149098478258	6321.855150587391	23856.564604080282
1.6487810233578566	34517.16954437456	32235.44562850959	42262.683629928775	39180.9406384049	46289.90071987535	42791.35047238486	50265.06577038884	46356.21174266594	57657.11305180449	52990.43559283314	0.17287533600226776	0.16768040795748096	6796.010117178317	25800.394866306335	6278.695820154622	23836.461174516007
1.6587157584424002	34572.10956859328	32286.54133074973	42325.754364588895	39239.324657510784	46357.18509903749	42853.51313794124	50336.52591616809	46422.120108887306	57736.415743253354	53063.38206273742	0.17280539218386495	0.16761275623437943	6749.520448868163	25778.29714562744	6235.743592762388	23816.040320080705
1.6687103553034934	34627.00583079323	32337.59619135406	42388.77187387749	39297.65935654103	46424.41137714191	42915.62211138582	50407.9231384212	46487.97045706695	57815.646475399975	53136.26240471807	0.17273565838881305	0.1675453074375515	6703.254387831781	25755.85557381995	6192.99794639321	23795.301705699414
1.6787651746384535	34681.8576176208	32388.60954606104	42451.735323321685	39355.943962605736	46491.57865661523	42977.67656325239	50479.25647716708	46553.7619017693	57894.804171776246	53209.075628801766	0.17266613407852455	0.1674780610480461	6657.211366943084	25733.06979413517	6150.458357333206	23774.245001790114
1.6888805793179813	34736.664214970166	32439.58072990968	42514.64387758327	39414.17770201437	46558.686038960775	43039.67566322214	50550.524971443854	46619.49355665471	57973.887754825795	53281.82074401458	0.17259681871468788	0.16741101654716592	6611.390817244537	25709.939455658197	6108.124300171621	23752.86988414917
1.6990569343992543	34791.42490799569	32490.50907725039	42577.49670047329	39472.35980028843	46625.732624774086	43101.61858013716	50621.72765932562	46685.1645344939	58052.896145922576	53354.49675839816	0.172527711759281	0.16734417341648047	6565.792167983018	25686.464213356376	6065.995247830171	23731.176033990458
1.7092946071391046	34846.138981123906	32541.393921756906	42640.29295496603	39530.489482175224	46692.717513758114	43163.50448201523	50692.86357793858	46750.77394718374	58131.82826538906	53427.10267902736	0.1724588126745855	0.16727753113783808	6520.414846667089	25662.643728207797	6024.070671619382	23709.163138078526
1.7195939670072704	34900.80571806651	32592.234596437524	42703.031803214195	39588.56597166097	46759.639804739396	43225.332536063994	50763.931763478395	46816.32090576228	58210.68303251561	53499.63751202702	0.17239012092319786	0.16721108919338	6475.258279069327	25638.477667119354	5982.350041239057	23686.83088862803
1.7299553856997325	34955.42440183206	32643.03043364675	42765.712406562525	39646.5884919843	46826.49859568281	43287.10190869521	50834.93125122584	46881.80452042411	58289.45936557805	53572.10026258906	0.1723216359680427	0.16714484706555172	6430.321889239363	25613.96570287831	5940.832824811805	23664.178983371705
1.7403792371521247	35009.9943147387	32693.780765096722	42828.333925562714	39704.55626564959	46893.2929837075	43348.81176553928	50905.861075563975	46947.22390053571	58368.156181856844	53644.4899349897	0.17225335727238644	0.16707880423711585	6385.605099560227	25589.107514301315	5899.518488905393	23641.207125548273
1.7508658975532332	35064.514738426486	32744.484921868858	42890.89551998779	39762.468514440385	46960.0220651024	43410.46127145946	50976.7202699946	47012.57815465067	58446.77239765555	53716.80553260642	0.1721852842998484	0.16701296019116305	6341.107330787461	25563.90278625302	5858.40649858024	23617.91502399929
1.76141574535857	35118.98495387021	32795.14223442575	42953.39634884709	39820.324459433345	47026.6849353423	43472.04959056694	51047.50786715553	47077.86639052577	58525.30692832021	53789.04605793591	0.17211741651441423	0.16694731441112567	6296.8280020388775	25538.351209551096	5817.496317388024	23594.30239308998
1.7720291613040315	35173.40424139137	32845.75203262228	43015.835570400246	39878.12332101105	47093.28068910286	43533.57588623451	51118.222898836546	47143.08771513556	58603.75868825714	53861.21051261036	0.1720497533804467	0.1668818663807886	6252.76653084904	25512.45248108171	5776.787407406606	23570.368952753954
1.7827065284196406	35227.771880671346	32896.313645717935	43078.21234217256	39935.864318876396	47159.808420277164	43595.039321111966	51188.86439599716	47208.24123468883	58682.12659095287	53933.29789741583	0.17198229436269896	0.1668166155843013	6208.922333202325	25486.206303820014	5736.2792292837985	23546.11442858167
1.7934482320433673	35282.08715076357	32946.82640238813	43140.52582096926	39993.546672065684	47226.26722199103	43656.43905714025	51259.431388782905	47273.32605464355	58760.40954899238	54005.307212308995	0.1719150389263256	0.16675156150618786	6165.294823543634	25459.612386798486	5695.97124224389	23521.538551757112
1.8042546598350382	35336.349330106525	32997.289630736304	43202.77516289063	40051.1695989627	47292.656186619286	43717.77425556648	51329.92290654286	47338.34127972308	58838.60647407867	54077.237456435185	0.17184798653689648	0.16668670363136162	6121.883414801676	25432.67044509761	5655.862904098118	23496.64105902519
1.8151262017903238	35390.55769653594	33047.7026583052	43264.9595233463	40108.732317311806	47358.97440580104	43779.04407695794	51400.33797784575	47403.28601393099	58916.71627705094	54149.08762814493	0.1717811366604034	0.1666220414451329	6078.687518452294	25405.380200017244	5615.953671331052	23471.421692947857
1.8260632502548164	35444.71152729838	33098.064812089855	43327.07805707108	40166.234044233075	47425.22097045687	43840.24768121844	51470.67563049854	47468.15936056854	58994.737867905234	54220.856725013524	0.17171448876327736	0.16655757443322286	6035.706544518471	25377.74137897417	5576.242999067996	23445.88020167686
1.8370661999381863	35498.81009906312	33148.37541854803	43389.12991813887	40223.67399623436	47491.39497080354	43901.38422760112	51540.934891562065	47532.9604222483	59072.67015581206	54292.54374385624	0.171648042312396	0.16649330208177213	5992.939901579637	25349.75371544808	5536.730341089191	23420.016338936985
1.848135447928429	35552.85268793548	33198.63380361324	43451.11425997822	40281.05138922643	47557.49549637095	43962.45287472473	51611.11478736907	47597.688300911606	59150.51204913654	54364.14768074772	0.17158179677509577	0.1664292238773538	5950.386996844318	25321.416949192062	5497.41514993296	23393.829864362255
1.8592713937061955	35606.838569469546	33248.83929270634	43513.030235387145	40338.365438536486	47623.52163601791	44023.452780588195	51681.21434354119	47662.34209784397	59228.26245545749	54435.667531039326	0.17151575161918325	0.1663653393069826	5908.047236150596	25292.730826137587	5458.296876841923	23367.32054317929
1.8704744391592067	35660.76701868112	33298.99121074738	43574.876996548366	40395.61535892187	47689.47247794854	44084.383102585205	51751.23258500645	47726.92091369072	59305.920281586885	54507.102289376504	0.17144990631294582	0.16630164785812626	5865.920023988467	25263.695098392665	5419.374971826095	23340.488146388903
1.8817449885967616	35714.6373100605	33349.08888216804	43636.65369504407	40452.80036458455	47755.34710972819	44145.242997519796	51821.16853601621	47791.423848473656	59383.484433589016	54578.45094971742	0.17138426032516219	0.1662381490187155	5824.004763552919	25234.30952435918	5380.6488836994395	23313.33245083131
1.8930834487643238	35768.4487175858	33399.131630923555	43698.35948187167	40509.91966918496	47821.144618300335	44206.031621621194	51891.021220163275	47855.85000160675	59460.953816800655	54649.71250535054	0.1713188131251132	0.16617484227715415	5782.30085673905	25204.57386864908	5342.118060056819	23285.853239001706
1.9044902288582053	35822.20051473548	33449.11878050452	43759.9935074582	40566.972485855724	47886.864090002055	44266.74813055851	51960.78966039844	47920.19847191197	59538.32733584958	54720.88594891215	0.17125356418259224	0.16611172712233002	5740.807704184903	25174.48790213652	5303.781947341049	23258.050299245864
1.9159657405403292	35875.89197450188	33499.04965394956	43821.55492167642	40623.95802721639	47952.50461058128	44327.39167945656	52030.47287904891	47984.46835763607	59615.60389467527	54791.970272405284	0.17118851296791485	0.16604880304362452	5699.5247053036	25144.051402019337	5265.639990852447	23229.923425713554
1.9275103979530908	35929.522369403865	33548.92357385698	43883.04287385927	40680.875505386895	48018.06526521247	44387.96142291031	52100.069897835005	48048.658756465986	59692.782396547555	54862.96446721682	0.17112365895193005	0.16598606953092238	5658.451258284971	25113.26415172778	5227.691634777002	23201.472418390214
1.9391246177343011	35983.090971500256	33598.7398623976	43944.45651281579	40737.724132002586	48083.545138513546	44448.45651500094	52169.57973788838	48112.76876554602	59769.861744087044	54933.86752413666	0.17105900160602966	0.16592352607462135	5617.586760166101	25082.12594112754	5189.936322208261	23172.697083098814
1.9508088190322228	36036.59705240296	33648.49784132632	44005.794986846384	40794.50311822757	48148.94331456244	44508.876109310186	52239.00141976956	48176.79748149314	59846.8408392848	55004.67843337486	0.1709945404021582	0.1658611721656429	5576.930606818758	25050.636566376314	5152.373495173175	23143.597231537104
1.9625634235206988	36090.03988329012	33698.19683199519	44067.057443758145	40851.21167476992	48214.258876913475	44569.21935893668	52308.333963485566	48240.74400041432	59923.71858352198	55075.396184581004	0.1709302748128232	0.16579900729543987	5536.482192980591	25018.795829968527	5115.002594656777	23114.172681290656
1.9743888554143678	36143.41873491927	33747.836155364996	44128.24303088029	40907.84901189515	48279.49090861396	44629.48541651032	52377.57638850756	48304.607417922016	60000.49387758974	55146.019766861406	0.17086620431110297	0.16573703095600767	5496.2409122923855	24986.60354078561	5077.823060612427	23084.423255788162
1.9862855414839768	36196.73287764075	33797.415132018126	44189.35089507972	40964.414339441195	48344.638492221005	44689.67343420838	52446.727713788896	48368.3868291512	60077.165621709304	55216.54816879823	0.17080232837065992	0.16567524263989186	5456.206157319248	24954.05951412767	5040.834332003957	23054.348784398288
1.9982539110717792	36249.98158141093	33846.93308217059	44250.38018277661	41020.90686683227	48409.70070981813	44749.78256377041	52515.78695778278	48432.081328775326	60153.73271555184	55286.980378467255	0.17073864646574524	0.16561364184019897	5416.377319588559	24921.163571743295	5004.035846832208	23023.949102453887
2.010294396107033	36303.16411580581	33896.38932568503	44311.33003996021	41077.3258030941	48474.67664303234	44809.811956514466	52584.75313846065	48495.69001102369	60230.19405825902	55357.31538345728	0.17067515807121214	0.16555222805060454	5376.75378958229	24887.915541727096	4967.427042138763	22993.224051194265
2.0224074311215867	36356.27975003383	33945.78318208238	44372.199612203774	41133.67035686743	48539.565373050165	44869.76076335168	52653.625273329126	48559.21196969683	60306.54854846199	55427.55217088733	0.17061186266252218	0.16549100076536108	5337.334956781706	24854.315258627757	4931.007354028756	22962.17347777076
2.0345934532655616	36409.32775294984	33995.11397055501	44432.988044681	41189.939736423235	48604.36598063529	44929.62813480255	52722.40237944901	48622.64629818409	60382.79508430267	55497.68972742626	0.17054875971575562	0.16542995947931002	5298.120209727436	24820.362563610077	4894.776217739796	22930.797235470265
2.0468529023231294	36462.30739306863	34044.38100997925	44493.69448218172	41246.1331496774	48669.07754614542	44989.41322101266	52791.08347345331	48685.99208948019	60458.93256345392	55567.72703931126	0.17048584870762032	0.16536910368788596	5259.1089359701145	24786.057304130867	4858.733067594934	22899.09518340975
2.059186220728381	36515.21793857762	34093.58361892732	44554.31806912678	41302.249804204424	48733.6991495483	45049.11517176738	52859.66757156423	48749.248436201044	60534.95988313859	55637.66309236557	0.17042312911545993	0.16530843288712826	5220.300522152102	24751.39933423139	4822.877337062266	22867.067186718807
2.0715938535812968	36568.05865735149	34142.72111568058	44614.85794958507	41358.28890725295	48798.22987044002	45108.73313650855	52928.153689612824	48812.414430601515	60610.875940151505	55707.49687201817	0.17036060041726245	0.1652479465736891	5181.694354032399	24716.38851454854	4787.208458809182	22834.71311670728
2.084076248663807	36620.82881696492	34191.792818242095	44675.31326728853	41414.24966576032	48862.66878806112	45168.26626435003	52996.54084305621	48875.48916459203	60686.67963087882	55777.22736332249	0.1702982620916696	0.1651876442448411	5143.28981646453	24681.024712113664	4751.725864659296	22802.032850576565
2.0966338564559543	36673.527684706474	34240.79804434883	44735.68316564825	41470.13128636667	48927.01498131386	45227.7137040929	53064.82804699604	48938.471729754674	60762.36985131855	55846.85355097436	0.17023611361798466	0.16512752539848494	5105.086293458473	24645.30780055374	4716.42898565717	22769.02627162449
2.109267130152151	36726.154527592196	34289.73611148497	44795.96678777038	41525.93297543054	48991.26752877939	45287.07460424207	53133.01431619674	49001.3612173611	60837.94549710119	55916.374419331885	0.1701741544761799	0.16506758953315856	5067.083168224432	24609.23766017519	4681.317252083216	22735.693269222975
2.1219765256775314	36778.708612379654	34338.606336894	44856.16327647258	41581.653939042815	49055.4255087354	45346.34811302138	53201.098665104524	49064.15671838847	60913.40546351086	55985.78895243337	0.17011238414690633	0.1650078361480453	5029.279823139077	24572.814177745953	4646.390093476977	22702.03373885341
2.1347625017044103	36831.18920558083	34387.408037592235	44916.27177429902	41637.29338304245	49119.48799917218	45405.53337839034	53269.08010786446	49126.85732353739	60988.748645504544	56055.09613401735	0.1700508021115002	0.16494826474297988	4991.675639801659	24536.037246627733	4611.646938652964	22668.047582078725
2.147625519668832	36883.595573476625	34436.14053038077	44976.291423537405	41692.850513030426	49183.45407781102	45464.62954805915	53336.95765834016	49189.46212324792	61063.97393773401	56124.29494754039	0.16998940785199235	0.16488887481845801	4954.269999081735	24498.906766932458	4577.087215721607	22633.734706550837
2.160566043787228	36935.926982130346	34484.80313185901	45036.22136623461	41748.324534385385	49247.32282212095	45523.635769505476	53404.73033013166	49251.97020771746	61139.080234565954	56193.38437619713	0.16992820085111454	0.16482966587564335	4917.062281090999	24461.422645270824	4542.710352126975	22599.09502612427
2.1735845410731627	36988.18269740135	34533.395158437124	45096.06074421273	41803.71465227814	49311.093309336	45582.55118998999	53472.397136593885	49314.380666917314	61214.066430102626	56262.36340293876	0.16986718059230854	0.16477063741637457	4880.051865249407	24423.584794996306	4508.515774643747	22564.12846071832
2.1866814813541975	37040.36198495932	34581.91592634901	45155.80869908571	41859.02007168678	49374.76461647306	45641.3749565725	53539.95709085574	49376.692590609964	61288.931418203196	56331.23101049232	0.16980634655973229	0.1647117889431729	4843.2381302842405	24385.39313607663	4474.502909420058	22528.834936466068
2.199857337288837	37092.46411029752	34630.36475166534	45215.46437227482	41914.23999741172	49438.335820348555	45700.106216128246	53607.409205837896	49438.90506836635	61363.67409250374	56399.98618137999	0.16974569823826866	0.16465311995925	4806.620454253862	24346.847595140338	4440.671181990998	22493.21438566968
2.213112584383593	37144.48833874718	34678.740950306266	45275.026905025516	41969.3736340906	49501.80599759649	45758.74411536378	53674.75249427211	49501.01718958286	61438.293346438804	56468.627897938015	0.16968523511353162	0.16459462996851484	4770.198214599863	24307.948105596006	4407.0200172951445	22457.26674679108
2.2264477010101436	37196.4339354914	34727.04383805467	45334.4954384236	42024.420186213574	49565.1742246859	45817.28780083326	53741.98596871985	49563.02804349878	61512.78807326237	56537.15514233633	0.16962495667187438	0.16453631847557995	4733.970788139384	24268.694607555866	4373.548839718336	22420.991964604706
2.2398631684225956	37248.30016557896	34775.27273056924	45393.869113411434	42079.378858138545	49628.43957793822	45875.73641895506	53809.10864159089	49624.93671921384	61587.157166068544	56605.56689659804	0.16956486240039584	0.1644781849857695	4697.9375510895625	24229.087047796696	4340.257073072717	22384.38998996839
2.2533594707748548	37300.08629393831	34823.426943396844	45453.1470708042	42134.248854105586	49691.6011335448	45934.0891160269	53876.11952516197	49686.742305704545	61661.39951781259	56673.86214261768	0.16950495178694813	0.1644202290051249	4662.097879104316	24189.12537988834	4307.144140649587	22347.46078001149
2.2669370951380965	37351.79158539176	34871.505791986514	45512.328451306625	42189.02937825308	49754.6579675848	45992.34503824347	53943.01763159603	49748.44389184282	61735.51402133237	56742.039862182086	0.16944522432014314	0.16436245004041328	4626.4511472929735	24148.809564175084	4274.209465240128	22310.204298155382
2.2805965315183476	37403.41530466944	34919.50859170175	45571.41239552907	42243.719634632136	49817.60915604264	46050.50333171163	54009.80197296072	49810.04056641237	61809.49956936917	56810.099036988584	0.16938567948936006	0.1643048475991327	4590.996730232146	24108.139567736536	4241.452469140757	22272.620514040813
2.294338272874165	37454.95671642338	34967.434657834274	45630.39804400421	42298.31882722251	49880.453774825706	46108.563142467654	54076.47156124744	49871.53141812692	61883.35505458896	56878.03864866545	0.16932631678475032	0.1642474211895189	4555.734001997858	24067.11536445655	4208.872574201552	22234.709403693676
2.308162815134429	37506.415085241664	35015.28330561696	45689.28453720338	42352.82615994764	49943.19089978215	46166.523616493294	54143.02540839026	49932.91553564744	61957.07936960361	56945.857678791144	0.16926713569724594	0.1641901703205515	4520.662336190697	24025.73693504557	4176.469201787841	22196.470949221402
2.3220706572162446	37557.78967566265	35063.053850236465	45748.071015553345	42407.24083668931	50005.81960671871	46224.38389973146	54209.462526285104	49994.1920075989	62030.6714069924	57013.55510891292	0.1692081357185654	0.1641330945019619	4485.781105955597	23984.00426706858	4144.2417728728615	22157.905139211565
2.336062301042938	37609.079752189224	35110.74560684766	45806.75661945285	42461.562061304496	50068.338971418634	46282.143138104366	54275.781926808784	50055.35992258956	62104.13005932329	57081.12992056848	0.16914931634122024	0.1640761932442373	4451.089683989994	23941.9173548501	4112.189708024729	22119.011968571693
2.3501382515621807	37660.284579302635	35158.35789058566	45865.34048928882	42515.78903763921	50130.74806965906	46339.80047752835	54341.98262183758	50116.418369226805	62177.45421917381	57148.581095303634	0.16909067705852032	0.16401946605862888	4416.58744258387	23899.476199630648	4080.31242739805	22079.791438398883
2.3642990167642037	37711.40342147741	35205.890016579775	45923.82176545378	42569.92096954484	50193.04597722969	46397.35506393134	54408.06362326732	50177.366436135766	62250.64277915343	57215.90761469309	0.16903221736458188	0.16396291245715539	4382.27375362115	23856.68080942519	4048.6093507998157	22040.24355621822
2.378545107700138	37762.435543194624	35253.3412999664	45982.199588361385	42623.95706089309	50255.231769949496	46454.80604326894	54474.02394303107	50238.2032119765	62323.694631923565	57283.10846035962	0.1689739367543308	0.1639065319526111	4348.14798862813	23813.53119922802	4017.0798977001105	22000.368335969746
2.392877038500453	37813.38020895753	35300.71105590302	46040.47309846467	42677.89651559219	50317.304523686435	46512.152561541836	54539.86259312032	50298.927785462576	62396.60867022112	57350.18261399487	0.16891583472351226	0.16385032405857233	4314.20951878326	23770.02739093639	3985.723487233743	21960.16579791531
2.4072953263935135	37864.236683304734	35347.99859958063	46098.64143627136	42731.738537601464	50379.26331437373	46569.393764811335	54605.578585602365	50359.539245377564	62469.383786878054	57417.12905737773	0.1688579107686929	0.1637942882894001	4280.457714917371	23726.169413268566	3954.5395382191055	21919.635968644172
2.4218004917242455	37915.004230825245	35395.20324623786	46156.703742361664	42785.48233094761	50441.107218029174	46626.528799216874	54671.17093264088	50420.03668059381	62542.01887484442	57483.94677239536	0.16880016438726964	0.16373842416024814	4246.891947568627	23681.957301938906	3923.5274692077655	21878.778881251812
2.436393057972914	37965.682116172546	35442.3243111741	46214.65915740449	42839.12709974005	50502.835310772374	46683.55681099245	54736.63864651446	50480.41918008996	62614.51282720913	57550.63474106268	0.1687425950774731	0.16368273118706828	4213.511586966924	23637.39109951444	3892.6866984651424	21837.594575153664
2.4510735517740176	38016.269604079025	35489.36110976276	46272.50682217441	42892.67204818628	50564.4466688432	46740.47694648318	54801.98073963619	50540.685832968506	62686.86453722187	57617.19194554209	0.16868520233837483	0.16362720888661522	4180.316003100015	23592.47085562162	3862.0166440152097	21796.0830962155
2.46584250293529	38066.76595937084	35536.31295746505	46330.24587756907	42946.11638060795	50625.94036862025	46797.28835216239	54867.19622457355	50600.8357284742	62759.07289831544	57683.617368163876	0.16862798566989157	0.16357185677645245	4147.304565691622	23547.19662678428	3831.5167236519046	21754.244496757165
2.4807004444568266	38117.170446981676	35583.17916984324	46387.8754646252	42999.459301456176	50687.31548663829	46853.99017464815	54932.28411406687	50660.86795601152	62831.13680412634	57749.909991445944	0.16857094457279093	0.16351667437495632	4114.476644242881	23501.568476513028	3801.1863549551927	21712.078835509717
2.4956479125503126	38167.48233196807	35629.959062574264	46445.394724536534	43052.70001532746	50748.57109960735	46910.581560720304	54997.243421049934	50720.78160516296	62903.05514851795	57816.06879811399	0.16851407854869765	0.1634616612013233	4081.831608054228	23455.5864753332	3771.0249553234316	21669.58617772907
2.510685446658382	38217.70087952321	35676.65195146331	46502.80279866993	43105.83772697942	50809.70628443018	46967.06165733742	55062.07315866848	50780.57576570704	62974.82682560118	57882.09277112183	0.1684573871000982	0.16340681677557395	4049.3688262272626	23409.25070073083	3741.031941975234	21626.766595130786
2.5258135894740787	38267.825354992034	35723.25715245735	46560.09882858309	43158.87164134658	50870.72011822113	47023.42961165352	55126.77234030047	50840.249527636195	63046.45072975728	57947.98089367129	0.16840086973034468	0.16335214061855638	4017.087667712476	23362.561237258837	3711.2067319625057	21583.620165813714
2.54103288696045	38317.855023885546	35769.77398165842	46617.28195604115	43211.80096355566	50931.61167832419	47079.684571034726	55191.33997957532	50899.80198117452	63117.92575565921	58013.73214923201	0.1683445259436621	0.1632976322519548	3984.9875012910925	23315.51817640476	3681.5487422032747	21540.146974420175
2.556343888370238	38367.78915189522	35816.201755337584	46674.35132303364	43264.62489894201	50992.38004233101	47135.8256830767	55255.77509039322	50959.23221679637	63189.25079829349	58079.3455215623	0.16828835524515157	0.1632432911982907	3953.0676956388634	23268.121616801247	3652.057389515685	21496.347112203017
2.571747146265715	38417.627004908325	35862.539789948634	46731.30607179234	43317.34265306538	51053.024288100285	47191.852095621696	55320.07668694577	51018.539325244536	63260.424752983155	58144.819994729376	0.16823235714079618	0.16318911698092997	3921.327619324671	23220.371664140373	3622.7320906028617	21452.22067683749
2.5872432165386163	38467.36784902196	35908.78740214144	46788.14534480766	43369.95343172547	51113.54349377517	47247.76295677509	55384.2437837347	51077.72239754795	63331.44651540884	58210.15455312913	0.16817653113746486	0.16313510912408652	3889.7666408137884	23172.268431095406	3593.5722620817833	21407.767772523686
2.602832658430207	38517.01095055799	35954.94390877577	46844.86828484615	43422.456440978094	51173.936737802294	47303.557414922856	55448.27539559209	51136.78052504022	63402.314981631345	58275.348181506924	0.16812087674291806	0.1630812671528271	3858.384128511185	23123.812037473544	3564.5773205091245	21362.988510033116
2.6185160345514573	38566.55557607764	36001.00862693496	46901.47403496753	43474.8508871509	51234.203098949925	47359.23461874832	55512.17053769984	51195.712799377616	63473.02904811353	58340.39986497758	0.16806539346581148	0.1630275905930757	3827.1794507796876	23075.002610199153	3535.7466824015137	21317.88300672546
2.6342939109033563	38616.00099239664	36046.9808739399	46957.96173854237	43527.13597685975	51294.341656327015	47414.79371724985	55575.92822561005	51254.51831255783	63543.5876117431	58405.30858904643	0.16801008081570099	0.1629740789716187	3796.1519759343937	23025.840283215046	3507.079764230177	21272.45138642937
2.6501668568973313	38665.34646659918	36092.85996736211	47014.33053926841	43579.310917023926	51354.351489400746	47470.233859756954	55639.54747526372	51313.19615693728	63613.98956985353	58470.07333962853	0.16795493830304722	0.1629207318161072	3765.3010722873732	22976.325197625905	3478.575982460752	21226.69377959892
2.666135445375801	38714.59126605359	36138.64522503839	47070.57958118897	43631.37491488306	51414.231678016324	47525.55419594866	55703.027303011906	51371.74542525061	63684.233820247886	58534.693103070575	0.16789996543921895	0.16286754865506392	3734.6261081653647	22926.45750171691	3450.2347535730805	21180.610323328525
2.6822002526328483	38763.73465842659	36184.335965083905	47126.708008709415	43683.327178012456	51473.981302414715	47580.753875869865	55766.36672563475	51430.165210628154	63754.31926122001	58599.16686617034	0.1678451617364992	0.16281452901788585	3704.126451913966	22876.23735085316	3422.0554940612055	21134.201161252335
2.6983618584350144	38812.775911698445	36229.93150590648	47182.714966615065	43735.16691433966	51533.59944325179	47635.832049949044	55829.564760361885	51488.45460661488	63824.244791577425	58663.49361619784	0.16779052670808745	0.1627616724348477	3673.8014719132334	22825.66490751691	3394.037620452931	21087.466443588957
2.71462084604223	38861.71429417731	36275.431166219954	47238.59960008785	43786.89333215992	51593.085181616334	47690.787869014945	55892.620424891706	51546.61270718817	63894.00931066296	58727.67234091521	0.1677360598681053	0.1627089784371082	3643.650536621688	22774.74034143053	3366.180549337296	21040.406327201054
2.730977802228858	38910.54907451502	36320.83426505856	47294.36105472481	43838.50564015304	51652.43759904987	47745.62048431456	55955.53273741252	51604.638606776956	63963.61171837845	58791.70202859809	0.16768176073159863	0.16265644655671102	3613.673014566535	22723.46382942237	3338.4836973766796	20993.020975578576
2.747433317304874	38959.27952172076	36366.140121790275	47349.99847655405	43890.00304739878	51711.65577756383	47800.32904752971	56018.300716620986	51662.53140027951	64033.05091520534	58855.58166805546	0.16762762881454393	0.16260407632659202	3583.8682743848767	22671.83555558324	3310.9464813340455	20945.310558928177
2.763987985137163	39007.904905177544	36411.34805613156	47405.511012054034	43941.38476339411	51770.73879966033	47854.912710795536	56080.92338174419	51720.29018308306	64102.32580222954	58919.31024865166	0.16757366363384946	0.1625518672805794	3554.235684822779	22619.855711137876	3283.5683180615306	20897.275253985077
2.780642403170963	39056.424494655446	36456.45738815998	47460.89780816895	43992.64999806771	51829.68574834862	47909.370626716045	56143.39975255741	51777.91405108041	64171.4352811611	58982.88676032482	0.16751986470736221	0.16249981895340013	3524.7746147413272	22567.524494413286	3256.348624523729	20848.915244091302
2.797397172451417	39104.837560327825	36501.467438329266	47516.15801232784	44043.797961797645	51888.49570716566	47963.701948383066	56205.728849405925	51835.40210069027	64240.378254358955	59046.310193609665	0.1674662315538679	0.16244793088068324	3495.4844331974164	22514.842111209407	3229.286817863118	20800.23071949929
2.8142528976452668	39153.143372786064	36546.37752748308	47571.29077246172	44094.82786542731	51947.167760194585	48017.90582939333	56267.909693224894	51892.75342887532	64309.15362485292	59109.5795396577	0.16741276369309802	0.1623962025989615	3466.364509388106	22461.80877437815	3202.382315344177	20751.22187691368
2.831210187062679	39201.34120305416	36591.186976868295	47626.29523702063	44145.73892028086	52005.70099208302	48071.98142386509	56329.941305558816	51949.96713316005	64377.760296365705	59172.693790257035	0.1673594606457312	0.16234463364567736	3437.414212693693	22408.424703989178	3175.6345344111323	20701.888919809833
2.848269652679189	39249.43032260413	36635.89510814999	47681.17055499171	44196.53033818064	52064.09448806238	48125.92788645675	56391.82270858232	52007.04231165059	64446.19717333602	59235.6519378547	0.1673063219333978	0.16229322355918527	3408.632912708912	22354.69012742117	3149.0428927021567	20652.232058377936
2.865431910157798	39297.410003370955	36680.50124342467	47735.91587591658	44247.20133146257	52122.34733396676	48179.74437238339	56453.552925120166	52063.978063052346	64514.4631609412	59298.45297557626	0.16725334707868253	0.1622419718787538	3380.019979245495	22300.605279283598	3122.606808044249	20602.251509435475
2.882697578871184	39345.27951776762	36725.00470523471	47790.53034990904	44297.75111299295	52180.45861625179	48233.43003743476	56515.13097866755	52120.77348668921	64582.557165119775	59361.09589724729	0.16720053560512793	0.16219087814457087	3351.57478235336	22246.170401450247	3096.325698492117	20551.947496568784
2.900067281924058	39393.038138700285	36769.40481658218	47845.013127672646	44348.178896184516	52238.427422013636	48286.98403799257	56576.55589341035	52177.42768252202	64650.47809259426	59423.579697413945	0.16714788703723818	0.16213994189774603	3323.2966923385393	22191.385743083432	3070.198982340051	20501.320250127465
2.9175416461756507	39440.68513958332	36813.70090094337	47899.363360518466	44398.48389501331	52296.252839008055	48340.405531048564	56637.8266942455	52233.93975116781	64718.22485089394	59485.903371364606	0.16709540090048228	0.16208916268031434	3295.185079776682	22136.25156061165	3044.226078119362	20450.37000709586
2.9351213022623317	39488.21979435446	36857.89228228205	47953.58020038266	44448.66532403418	52353.93395566925	48393.69367422103	56698.94240680118	52290.30879391746	64785.7963483775	59548.06591514947	0.16704307672129592	0.16203854003523746	3267.239315537503	22080.768117805943	3018.406404632842	20399.09701126069
2.952806884620376	39535.64137749016	36901.97828506458	48007.662799844504	44498.72239839822	52411.46986112933	48446.84762577376	56759.90205745753	52346.53391275586	64853.191494256316	59610.06632560316	0.1669909140270855	0.16198807350640915	3239.458770783618	22024.93568566069	2992.7393809645437	20347.501513160765
2.970599031508854	39582.94916402021	36945.95823427311	48061.61031214344	44548.65433386826	52468.85964523654	48499.86654463236	56820.70467336631	52402.61421037944	64920.409198616326	59671.90360036426	0.1669389123462315	0.16193776263865625	3211.84281700477	21968.75454251282	2967.2244264860637	20295.583770029247
2.9884983850326714	39630.1424295436	36989.83145542043	48115.42189119764	44598.460346836044	52526.10239857537	48552.749590402884	56881.349282472176	52458.54879021594	64987.44837244204	59733.57673789747	0.16688707120809113	0.16188760697774254	3184.3908260264434	21912.224974034354	2941.860960886348	20243.344045925885
3.006505591165733	39677.22045024309	37033.597274563566	48169.09669162104	44648.13965433802	52583.19721248466	48605.495923388764	56941.83491353221	52514.336756442484	65054.30792763831	59795.08473751369	0.16683539014299975	0.16183760607037206	3157.1021700308193	21855.347273224965	2916.6484041798394	20190.78261167556
3.0246212997742656	39724.18250290112	37077.25501831855	48222.63386874195	44697.69147407262	52640.14317907778	48658.10470460923	57002.160596137444	52569.97721400528	65120.986777054524	59856.42659939219	0.16678386868227563	0.1617877594641894	3129.976221563993	21798.121740410104	2891.5861767153256	20137.89974485524
3.0428461646402667	39771.02786491423	37120.80401387388	48276.03257861989	44747.11502441582	52696.93939126066	48710.5750958161	57062.32536073207	52625.46926863754	65187.483834506085	59917.60132460048	0.16673250635822157	0.16173806670778595	3103.0123535511084	21740.54868320562	2866.6736991929356	20084.69572980702
3.0611808434850984	39817.75581430896	37164.24358900539	48329.29197806419	44796.40952443848	52753.584942751826	48762.90625951231	57122.328238634946	52680.81202687919	65253.798014798536	59978.60791511645	0.16668130270412818	0.1616885273506986	3076.2099393361714	21682.628416720778	2841.9103926881216	20031.17085771635
3.079625997993227	39864.36562975702	37207.57307208997	48382.411224651776	44845.57419392226	52810.078928101415	48815.097358969055	57182.16826205989	52736.00459609522	65319.92823375032	60039.44537384884	0.1666302572542751	0.16163914094341578	3049.568352655275	21624.361263250932	2817.295678659575	19977.325426565483
3.0981822938360946	39910.85659059003	37250.79179212027	48435.3894767443	44894.60825337677	52866.42044270971	48867.14755824415	57241.84446413549	52791.046084495254	65385.87340821492	60100.11270465904	0.16657936954393518	0.16158990703737758	3023.0869676873554	21565.74755255319	2792.828978959471	19923.15974113159
3.116850400696155	39957.22797681564	37293.89907871842	48488.225893507086	44943.510924055474	52922.60858284747	48919.056022199096	57301.35587892684	52845.93560115173	65451.632456105326	60160.608912381525	0.16652863910937574	0.16154082518497895	2996.7651590697933	21506.787621833384	2768.5097158523276	19868.674112996086
3.135630992291033	40003.479069132365	37336.89426215081	48540.91963492645	44992.28142797292	52978.64244567454	48970.82191651756	57360.70154145545	52900.67225601968	65517.20429641624	60220.93300284588	0.16647806548786132	0.1614918949395723	2970.602301875595	21447.481815502048	2744.337312025018	19813.868860559538
3.1545247463978408	40049.60914894469	37379.776673341774	48593.46986182734	45040.918987920646	53034.52112925882	49022.44440772244	57419.88048771949	52955.255159954904	65582.5878492468	60281.08398289711	0.1664276482176564	0.16144311585546972	2944.597771673929	21387.83048550412	2720.311190610286	19758.74430909753
3.1735323448776414	40095.617498379215	37422.5456438887	48645.875735892216	45089.42282748473	53090.24373259659	49073.92266319468	57478.891754715616	53009.683424734045	65647.78203582506	60341.0608604181	0.16637738683802775	0.16139448748794427	2918.7509445163887	21327.833991104737	2696.430775187444	19703.300790661946
3.192654473700048	40141.5034002989	37465.20050607522	48698.13641967774	45137.79217106115	53145.80935563037	49125.2558511898	57537.734380457914	53063.95616307224	65712.78577852926	60400.86264434937	0.1663272808892445	0.16134600939323393	2893.0611969609745	21267.49269899167	2672.695489802165	19647.538644153625
3.211891822967991	40187.266138319574	37507.74059288672	48750.25107663409	45186.02624387386	53201.21709926981	49176.44314085716	57596.40740400033	53118.07248864367	65777.59800091288	60460.48834471195	0.16627732991258304	0.1612976811285412	2867.527906094445	21206.80698330328	2649.1047589869704	19591.458215376362
3.2312450869426166	40232.90499682442	37550.16523802367	48802.21887112179	45234.12427199018	53256.46606540971	49227.48370225667	57654.90986545594	53172.03151609936	65842.21762772626	60519.93697262738	0.16622753345032804	0.16124950225203766	2842.1504495218396	21145.77722548507	2625.6580077561084	19535.05985688977
3.2507149640683446	40278.41926097979	37592.4737759165	48854.03896843038	45282.08548233825	53311.55535695006	49278.37670637732	57713.24080601838	53225.832361087036	65906.64358494067	60579.2075403398	0.16617789104577405	0.1612014723228648	2816.9282054186333	21084.403814546764	2602.3546616456006	19478.343928229064
3.2703021569980693	40323.80821675076	37634.66554173997	48905.71053479646	45329.909102723635	53366.48407781552	49329.12132515508	57771.3992679826	53279.47414027016	65970.87479977153	60638.299061237296	0.16612840224322759	0.16115359090113562	2791.8605525088497	21022.68714682199	2579.194146697875	19421.310795696452
3.2900073726185273	40369.071150915974	37676.73987142704	48957.232737421116	45377.594361845484	53421.251332974134	49379.716731490276	57829.38429476491	53332.955971346455	66034.91020070088	60697.21054987257	0.16607906658800933	0.16110585754793735	2766.946870094398	20960.627626070753	2556.1758894901723	19363.96083246544
3.3098313220758016	40414.207351083634	37718.69610168376	49008.604744488606	45425.1404893139	53475.856228457385	49430.16209926613	57887.19493092449	53386.27697306776	66098.74871750153	60755.94102198517	0.16602988362645618	0.16105827182533275	2742.186538083246	20898.225663598627	2533.299317158526	19306.29441869259
3.329774720800988	40459.21610570681	37760.533570003616	49059.82572518427	45472.54671566652	53530.2978713795	49480.45660336659	57944.83022218393	53439.43626525901	66162.38928125998	60814.48949452263	0.16598085290592254	0.16101083329636126	2717.578936976148	20835.481678066775	2510.563857380068	19248.3119412791
3.349838288536016	40504.09670409868	37802.251614681314	49110.894849712364	45519.812272384675	53584.575369956525	49530.599419693724	58002.289215449695	53492.432968836765	66225.83082439953	60872.85498566125	0.16593197397478127	0.16096354152504194	2693.123447896447	20772.396095605567	2487.9689384142403	19190.01379409246
3.370022749359618	40548.848436448214	37843.84957482813	49161.81128931437	45566.93639191117	53638.68783352621	49580.589725186685	58059.57095883332	53545.266205829554	66289.07228070383	60931.03651482878	0.1658832463824276	0.16091639607637487	2668.8194526035804	20708.969349810854	2465.513989106752	19131.40037790127
3.390328831713469	40593.4705938355	37885.32679038547	49212.57421628697	45613.918307666056	53692.63437256712	49630.42669783873	58116.67450167189	53597.93509939593	66352.11258534007	60989.03310272466	0.1658346696792781	0.1608693965163422	2644.6663334923796	20645.2018816676	2443.1984388818964	19072.47210024111
3.4107572684284713	40637.96246824715	37926.682602139575	49263.182804000025	45660.75725406376	53746.41409871805	49680.109516715536	58173.59889454885	53650.43877384407	66414.95067488204	61046.84377134184	0.16578624341677436	0.1608225424119098	2620.6634736363776	20581.094139765948	2421.0217177970335	19013.229375720024
3.431308796751202	40682.32335259232	37967.91635173635	49313.63622691533	45707.45246653036	53800.02612479831	49729.637361973764	58230.34318931555	53702.77635465157	66477.58548733451	61104.467543988976	0.1657379671473839	0.16077583333102904	2596.8102567698807	20516.646580062807	2398.9832565134857	18953.672625722364
3.4519841583705158	40726.552540717326	38009.027381694956	49363.933660603674	45754.003181519336	53853.46956482583	49779.00941487789	58286.90643911072	53754.94696848345	66540.01596215497	61161.90344531055	0.16568984042459997	0.1607292688426379	2573.1060673138127	20451.85966599174	2377.082486335654	18893.802278615534
3.47278409944432	40770.64932742209	38050.01503542326	49414.074281764166	45800.40863652959	53906.74353403814	49828.22485781974	58343.28769838291	53806.94974321286	66602.24104027875	61219.15050130999	0.16564186280294607	0.1606828485166631	2549.550290399464	20386.73386855051	2355.318839208223	18833.618769628927
3.4937093706264992	40814.61300847495	38090.87865723124	49464.05726824146	45846.668070121	53959.84714891083	49877.28287433486	58399.4860229101	53858.78380793877	66664.25966414108	61276.207739369434	0.16559403383797403	0.16063657192401984	2526.1423118491657	20321.269666045904	2333.6917477259412	18773.122540850192
3.514760727094002	40858.44288062828	38131.617592346185	49513.881799044066	45892.78072193219	54012.77952717721	49926.18264912187	58455.50046982087	53910.448293006455	66726.07077770073	61333.074188272636	0.16554635308626764	0.1605904386366155	2502.8815182333346	20255.46754445508	2312.2006451727357	18712.314041456208
3.535938928574102	40902.138241634646	38172.23118692704	49563.54705436329	45938.74583269711	54065.539787848706	49974.923368060096	58511.330097616126	53961.94233002636	66787.67332646449	61389.74887822609	0.16549882010544284	0.1605444482273488	2479.767296848586	20189.327997151762	2290.8449655002914	18651.19372742437
3.557244739371806	40945.69839026134	38212.71878807863	49613.05221559018	45984.56264426165	54118.12705123303	50023.50421822742	58566.973966188576	54013.26505189317	66849.06625750885	61446.23084088027	0.16545143445414914	0.16049860027011154	2456.7990357393865	20122.85152498074	2269.62414334761	18589.76206162013
3.578678928397448	40989.12262630685	38253.079743866176	49662.39646533478	46030.23039960052	54170.540438955	50071.92438791844	58622.431136844934	54064.415592805155	66910.24851950502	61502.51910935135	0.16540419569207093	0.16045289433979004	2433.976123723667	20056.03863636218	2248.537614065921	18528.019513897598
3.600242269194432	41032.4102506158	38293.31340332992	49711.57898744365	46075.74834283427	54222.77907397528	50120.18306666271	58677.70067232599	54115.39308828365	66971.21906274137	61558.612718242875	0.1653571033799282	0.16040733001226665	2411.297950386768	19988.88984716311	2227.5848137219436	18465.966561049223
3.6219355399671502	41075.56056509487	38333.419116499615	49760.59896701854	46121.11571924611	54274.84208061045	50168.27944524272	58732.78163682808	54166.196675192296	67031.97683914751	61614.51070366736	0.16531015707947733	0.1603619068644195	2388.763906099368	19921.40568072349	2206.765179106267	18403.603686776012
3.643759523609069	41118.57287272794	38373.39623440884	49809.45559043392	46166.33177529863	54326.72858455196	50216.21271571194	58787.67309602332	54216.82549175621	67092.52080231697	61670.21210326762	0.1652633563535131	0.16031662447412506	2366.373382035177	19853.586667923257	2186.078147749882	18340.931381724775
3.6657150077309777	41161.44647759219	38413.24410910975	49858.14804535603	46211.39575865092	54378.43771288649	50263.982071413084	58842.37411708146	54267.27867758153	67152.8499075317	61725.71595623875	0.16521670076586936	0.16027148242025735	2344.1257701839786	19785.433347180486	2165.523157926975	18277.950143439695
3.6878027846894206	41204.18068487322	38452.962093687136	49906.67552076047	46256.30691817493	54429.96859411498	50311.58670699578	58896.88376869011	54317.555373674295	67212.96311178475	61781.02130334909	0.16517018988141888	0.16022648028269112	2322.0204633537214	19716.946264389902	2145.0996486768126	18214.660476449877
3.710023651615288	41246.77480088097	38492.54954227354	49955.03720695083	46301.064503973066	54481.320358172554	50359.02581843537	58951.201121076134	54367.65472246038	67272.85937380425	61836.127186962636	0.16512382326607508	0.16018161764229966	2300.0568551823962	19648.125972904265	2124.8070598070044	18151.062892194837
3.732378410442586	41289.22813306481	38532.00581006309	50003.23229557631	46345.667767394305	54532.49213644757	50406.29860305017	59005.325246025976	54417.57586780415	67332.53765407625	61891.03265105975	0.1650776004867929	0.1601368940809592	2278.234340159688	19578.973033640534	2104.6448319051415	18087.15790905431
3.7548678679373717	41331.53999002968	38571.33025332657	50051.25997965068	46390.115961051706	54583.48306180195	50453.40425952041	59059.255216907426	54467.31795502841	67391.99691486901	61945.73674125963	0.16503152111156924	0.16009230918154668	2256.5523136397824	19509.488015074283	2084.61240635952	18022.94605241902
3.777492835726878	41373.709681551394	38610.5222294257	50099.119453570136	46434.40833883904	54634.29226859038	50500.341987905864	59112.99010869018	54516.88013093345	67451.23612025616	62000.23850484146	0.16498558470944408	0.1600478625279419	2235.0101718381047	19439.671493127942	2064.709225350991	17958.42785454169
3.8002541303288	41415.7365185922	38649.581096827555	50146.80991313153	46478.54415594761	54684.918892679954	50547.11098966406	59166.52899796672	54566.261543816334	67510.25423614006	62054.536990766035	0.16493979085050003	0.160003553705028	2213.6073118478525	19369.524051224813	2044.9347318725195	17893.603854605928
3.823152573180761	41457.619813316276	38688.50621511909	50194.330555550456	46522.52266888303	54735.3620714696	50593.71046766826	59219.87096297326	54615.46134349011	67569.05023027524	62108.631249697246	0.1648941391058652	0.159959382298692	2192.343131665606	19299.046280384064	2025.2883697517682	17828.474598851055
3.8461889906699622	41499.35887910583	38727.29694502209	50241.680579480184	46566.34313548277	54785.620943910384	50640.13962622621	59273.01508361137	54664.47868130393	67627.62307229279	62162.52033402454	0.16484862904771092	0.15991534789582587	2171.217030179221	19228.238779060543	2005.7695836375933	17763.040640344843
3.8693642141629967	41540.95303057571	38765.95264840675	50288.859185028625	46610.00481493185	54835.694650523925	50686.39767109708	59325.96044146757	54713.31271016095	67685.97173372214	62216.20329788292	0.16480326024925449	0.15987145008432602	2150.2284071943723	19157.10215324536	1986.3778190256562	17697.302539138123
3.892679080035866	41582.40158359015	38804.47268830729	50335.86557377805	46653.506967781126	54885.58233342338	50732.483809510966	59378.70611983598	54761.96258453932	67744.09518801665	62269.679197176505	0.16475803228475833	0.15982768845309472	2129.3766634506173	19085.637016542256	1967.1125222747214	17631.260862316936
3.9161344297041563	41623.70385527755	38842.85642893571	50382.698948802274	46696.84885596315	54935.2831363321	50778.39725018606	59431.251203738175	54810.427460510415	67801.99241057565	62322.94708959879	0.16471294472953274	0.15978406259204123	2108.6612006099895	19013.843989951536	1947.9731405961793	17564.916183801368
3.9397311096534064	41664.85916404636	38881.10323569662	50429.35851468535	46740.02974280956	54984.796204603634	50824.137203347185	59483.59477994444	54858.7064957586	67859.66237876854	62376.00603465482	0.1646679971599316	0.15974057209207987	2088.081421286799	18941.72370205447	1928.9591220784932	17498.2690845076
3.963469971469652	41705.866829600585	38919.21247520164	50475.84347753964	46783.04889306777	55034.12068524123	50869.702880743724	59535.73593699489	54906.79884960048	67917.10407195818	62428.85509368263	0.16462318915335897	0.15969721654513305	2067.636729048798	18869.2767889034	1910.0699156890623	17431.320152254775
3.987351871870168	41746.72617295534	38957.1835152838	50522.153045024046	46825.90557291777	55083.25572691737	50915.09349566774	59587.67376522013	54954.70368300408	67974.31647152432	62481.49332987484	0.16457852028826356	0.15965399554413023	2047.3265284309164	18796.503894098103	1891.304971296806	17364.06998189725
4.01137767273438	41787.43651645258	38995.01572501258	50568.286426362385	46868.59904998958	55132.2004799936	50960.30826297254	59639.40735676259	55002.420158608824	68031.29856088734	62533.91980830082	0.16453399014414338	0.15961090868300795	2027.1502249541227	18723.40566881746	1872.6637396689039	17296.519175196066
4.035548241134971	41827.99718377669	39032.70847470772	50614.24283236171	46911.128593379355	55180.95409654021	51005.34639909017	59690.93580559753	55049.94744074408	68088.04932553189	62586.13359592754	0.16448959830154364	0.15956795555671205	2007.1072251147125	18649.982771642506	1854.1456724763848	17228.668340774253
4.059864449369175	41868.40749996969	39070.261135954024	50660.021475429996	46953.493473666684	55229.515730355255	51050.20712204975	59742.258207553365	55097.28469544876	68144.56775302961	62638.13376164147	0.16444534434205782	0.15952513576119434	1987.1969364124816	18576.23586874269	1835.7502223241609	17160.518094336614
4.08432717499025	41908.66679144745	39107.67308161618	50705.62156959523	46995.69296293168	55277.88453698504	51094.88965149603	59793.373660333615	55144.43109049121	68200.8528330639	62689.919376270715	0.16440122784832698	0.1594824488934177	1967.4187673509587	18502.165633756667	1817.4768427379895	17092.069058446214
4.108937300839158	41948.77438601442	39144.943685852624	50751.042330522556	47037.72633477126	55326.059673742675	51139.39320870665	59844.28126353671	55191.38579538754	68256.90355745191	62741.489512605665	0.1643572484040416	0.15943989455135138	1947.772127455799	18427.772747879848	1799.3249881824013	17023.321862589568
4.133695715076422	41988.72961288024	39182.07232413056	50796.282975533795	47079.59286431657	55374.04029972892	51183.717016611015	59894.980118678315	55238.14798142179	68312.71892016976	62792.843245421434	0.1643134055939397	0.15939747233397425	1928.2564272822347	18353.057899845764	1781.2941140822368	16954.27714332193
4.15860331121418	42028.5318026744	39219.05837324042	50841.34272362452	47121.291828249814	55421.825575850686	51227.86029980829	59945.46932921108	55284.716821665155	68368.29791737454	62843.97965149936	0.16426969900380842	0.15935518184127417	1908.8710784080904	18278.021785764024	1763.3836768057663	16884.93554399535
4.183660988148428	42068.18028746212	39255.90121130989	50886.2207954827	47162.82250482061	55469.41466484104	51271.822284584916	59995.74800054604	55331.09149099469	68423.63954742847	62894.897809648	0.16422612822048321	0.1593130226742478	1889.615493470803	18202.665109377354	1745.5931336900685	16815.29771493189
4.208869650191461	42107.674400760145	39292.60021781896	50930.91641350718	47204.18417386347	55516.80673127897	51315.6021989334	60045.81524007383	55377.271166113336	68478.74281092249	62945.596800725434	0.16418269283184816	0.1592709944349001	1870.4890861597378	18126.98858189769	1727.9219430520898	16745.364313445985
4.2342302071045115	42147.013477551875	39329.15477361402	50975.428801825394	47245.37611681427	55564.00094160867	51359.199272570004	60095.67015718518	55423.255025568826	68533.60671069943	62996.07570766046	0.16413939242683595	0.15922909672624536	1851.4912712299265	18050.992922043428	1710.369564189692	16675.136003741995
4.259743574130585	42186.19685430333	39365.564260922634	51019.75718631201	47286.39761672737	55610.99646415936	51402.612736953095	60145.31186329223	55469.04224977328	68588.23025187782	63046.33361547445	0.16409622659542758	0.15918732915230674	1832.6214645043947	17974.678855985403	1692.935457387939	16604.61345693469
4.285410672027485	42225.223868978166	39401.828063367604	51063.900794606554	47327.247958292035	55657.79246916441	51445.841825300784	60194.73947184889	55514.63202102201	68642.61244187473	63096.36961130243	0.1640531949286528	0.15914569131811662	1813.8790828939527	17898.047117413953	1675.619083935162	16533.79735107161
4.311232427101037	42264.0938610537	39437.94556598179	51107.858856132145	47367.9264278497	55704.388128781386	51488.88577260945	60243.95209837232	55560.02352351326	68696.7522904299	63146.18278441514	0.16401029701858857	0.15910418282971484	1795.2635444046464	17821.09844755754	1658.419906130177	16462.688371157274
4.337209771238533	42302.80617153623	39473.91615522244	51151.63060211342	47408.4323134106	55750.782617111385	51531.743815671565	60292.948860463664	55605.21594336736	68750.64880962888	63195.772226240435	0.16396753245836104	0.15906280329415118	1776.774268140085	17743.833595091477	1641.3373872914817	16391.287209140137
4.363343641942354	42341.36014297651	39509.73921898583	51195.215265594714	47448.76490467089	55796.97511021856	51574.41519309409	60341.728877828835	55650.20846864623	68804.3010139265	63245.13703038508	0.1639249008421434	0.15902155231948284	1758.4106743165758	17666.253316206858	1624.3709917569067	16319.59456383437
4.389634982363801	42379.75511948543	39545.41414662124	51238.61208145832	47488.92349302884	55842.96478614979	51616.89914531588	60390.29127229962	55695.00028937202	68857.70792017039	63294.27629265565	0.16388240176515675	0.15898042951477587	1740.1721842649858	17588.358374536037	1607.5201848940924	16247.611140932888
4.416084741337141	42417.99044674925	39580.940328945784	51281.82028644235	47528.90737160215	55888.75082495385	51659.19491462621	60438.63516785416	55739.59059754687	68910.8685476241	63343.18911108059	0.1638400348236692	0.15893943449010345	1722.058220442268	17510.149541174993	1590.78443311702	16175.337653096765
4.442693873413836	42456.06547204516	39616.31715825863	51324.83911915899	47568.71583524448	55934.33240870117	51701.30174518256	60486.75969063802	55783.97858717189	68963.78191799056	63391.874585931415	0.16379779961499633	0.15889856685654719	1704.0682064424036	17431.627594701946	1574.1632038858952	16102.774819854647
4.469463338897009	42493.97954425685	39651.5440283555	51367.667820112736	47608.34818056236	55979.70872150316	51743.218883028705	60534.663968985034	55828.16345426654	69016.44705543561	63440.33181974444	0.16375569573749915	0.1588578262261957	1686.2015670130495	17352.793321270496	1557.6559657254256	16029.923367740586
4.49639410387609	42531.732013890265	39686.62033454334	51410.30563171876	47647.80370593223	56024.87894953235	51784.94557611315	60582.34713343866	55872.14439688815	69068.86298661183	63488.55991734258	0.16371372279058652	0.1588172122121446	1668.457728041336	17273.647514361888	1541.2621882121312	15956.784030040726
4.523487140261684	42569.32223308818	39721.54547365394	51452.751798320016	47687.081711516366	56069.84228104053	51826.48107430596	60629.80831677146	55915.92061515013	69121.02874068049	63536.55798585566	0.16367188037471211	0.1587767244284964	1650.8361165791284	17194.190974952653	1524.9813420001883	15883.357546996325
4.550743425820648	42606.74955564679	39756.31884405935	51495.0055662067	47726.18149928072	56114.59790637974	51867.82462941822	60677.04665400753	55959.49131124248	69172.94334933665	63584.32513474345	0.16363016809137482	0.15873636249036008	1633.3361608490814	17114.42451150343	1508.8128988251556	15809.64466576837
4.578163944211368	42644.013337030054	39790.939845685236	51537.06618363298	47765.10237301062	56159.14501802027	51908.97549521863	60724.06128244184	56002.855689449694	69224.60584683085	63631.86047581563	0.16358858554311947	0.1586961260138502	1615.9572902468499	17034.348939878866	1492.756331503624	15735.646140331402
4.605749685019276	42681.112934386	39825.407880026105	51578.93290083614	47803.84363832835	56203.48281057131	51949.932927452515	60770.85134166219	56046.012956170955	69276.01526999373	63679.16312325439	0.16354713233353482	0.15865601461608625	1598.6989353579702	16953.965083438903	1476.8111139525427	15661.362731605768
4.633501643792551	42718.04770656154	39859.722350159034	51620.60497005388	47842.40460270921	56247.61048079946	51990.69618385906	60817.41597356908	56088.96231993859	69327.17065825836	63726.23219363502	0.16350580806725287	0.15861602791519439	1581.56052795297	16873.273772910237	1460.9767211830476	15586.795207319781
4.6614208220780515	42754.81701411819	39893.88266075834	51662.08164554275	47880.78457549866	56291.52722764864	52031.26452418956	60863.754322396984	56131.70299143754	69378.07105368409	63773.066805947776	0.1634646123499499	0.15857616553030318	1564.5415010126308	16792.27584654838	1445.2526293244446	15511.944342156872
4.689508227457455	42791.42021934741	39927.88821810996	51703.36218359611	47918.98286792894	56335.232252259404	52071.63721022548	60909.86553473505	56174.2341835246	69428.71550097968	63819.66608161935	0.16342354478834514	0.15853642708154647	1547.6412887170445	16710.97214994952	1429.6383156089578	15436.810917541385
4.717764873583629	42827.85668628582	39961.73843012527	51744.44584256194	47956.9987931352	56378.724757988	52111.8135057956	60955.74875954742	56216.555111246766	69479.10304752628	63866.02914453333	0.16338260499019863	0.1584968121900609	1530.859326459933	16629.363536108285	1414.1332583983894	15361.395721828565
4.746191780217212	42864.125780730596	39995.43270635612	51785.33188286085	47994.83166617309	56422.00395042589	52151.79267679498	61001.40314819421	56258.6649918615	69529.23274340072	63912.155121052965	0.1633417925643137	0.1584573204779864	1514.195050867158	16547.45086553134	1398.7369371854002	15285.699550235644
4.774789973263409	42900.22687025512	40028.97045800846	51826.019567004456	48032.48080403453	56465.06903741944	52191.57399120183	61046.82785445239	56300.56304485468	69579.10364139915	63958.04314004118	0.16330110712053325	0.1584179515684646	1497.6478997882223	16465.23500606045	1383.4488325933926	15209.723204763606
4.803560484809025	42936.159324223765	40062.35109795708	51866.50815961262	48069.94552566493	56507.91922908848	52231.15671909606	61092.02203453587	56342.24849196043	69628.71479705942	64003.69233288281	0.16326054826974143	0.1583787050856389	1481.2173123074463	16382.71683290787	1368.268426391296	15133.46749428846
4.832504353159697	42971.922513807716	40095.57404075951	51906.79692743205	48107.22515197934	56550.55373784622	52270.54013267654	61136.98484711662	56383.72055717961	69678.06526868489	64049.10183350514	0.16322011562386002	0.15833958065465398	1464.9027287561912	16299.897228706628	1353.195201496128	15056.93323449418
4.861622622877388	43007.515811999765	40128.63870267057	51946.885139353544	48144.319005879464	56592.97177841805	52309.72350627945	61181.715453344856	56424.97846679922	69727.15411736692	64094.270778399834	0.16317980879585212	0.15830057790165372	1448.7035907193786	16216.777083495632	1338.2286419789307	14980.121247874573
4.890916344818065	43042.93859363023	40161.54450165626	51986.77206643074	48181.22641226972	56635.17256786138	52348.70611639538	61226.21301687029	56466.02144941095	69775.98040700887	64139.19830664343	0.16313962739971652	0.15826169645378246	1432.619341038284	16133.357294654474	1323.3682330767624	14903.032363768667
4.9203865761696335	43078.19023538147	40194.290857408436	52026.45698189704	48217.94669807447	56677.155325584135	52387.487241687995	61270.476703861816	56506.848735930806	69824.54320434808	64183.88355991951	0.1630995710504901	0.15822293593918244	1416.649423818686	16049.63876693882	1308.61346119456	14825.667418330908
4.950034380490085	43113.2701158039	40226.87719135848	52065.93916118429	48254.47919225385	56718.9192733647	52426.06616301092	61314.50568302895	56547.45955961735	69872.84157897996	64228.32568253895	0.16305963936424653	0.15818429598699502	1400.7932844422758	15965.62241249159	1293.9638139082817	14748.027254456654
4.979860827745887	43148.17761533059	40259.30292669195	52105.21788194009	48290.823225820815	56760.46363537054	52464.44216342605	61358.29912564168	56587.853156091136	69920.87460338026	64272.523821461706	0.16301983195809366	0.1581457762273576	1385.0503695609514	15881.309150714427	1279.4187799773645	14670.112721869722
5.009866994350591	43182.91211629265	40291.56748836229	52144.292424045605	48326.978131857235	56801.78763817747	52502.61452822082	61401.85620555109	56628.02876335322	69968.64135292816	64316.47712631758	0.16298014845017514	0.15810737629140478	1369.4201271168422	15796.699908401817	1264.97784934612	14591.924677051604
5.040053963203681	43217.4730029346	40323.67030310536	52183.16206963366	48362.94324553067	56842.890510788966	52540.58254492628	61445.1760992101	56667.98562180435	70016.14090592953	64360.1847494276	0.16294058845966805	0.15806909581126602	1353.9020063455682	15711.79561971128	1250.6405131558422	14513.463983302936
5.070422823729659	43251.85966142939	40355.610799453396	52221.82610310634	48398.71790411069	56883.771484655226	52578.34550333451	61488.257985693715	56707.72297426372	70063.37234363977	64403.64584582499	0.16290115160678226	0.15803093442006613	1338.495457779849	15626.597226092592	1236.406263744575	14434.731510661542
5.100974671917351	43286.0714798936	40387.38840774912	52260.28381115272	48434.30144698537	56924.429793692216	52615.9026955164	61531.10104671946	56747.24006598783	70110.33475028662	64446.85957327634	0.16286183751275857	0.15799289175192344	1323.199933250551	15541.105676246807	1222.2745946513023	14355.728135883808
5.131710610359471	43320.10784840227	40419.002560159635	52298.534482766365	48469.69321567738	56964.864674300436	52653.25341583894	61573.704466667514	56786.53614468892	70157.02721309276	64489.82509230221	0.16282264579987005	0.1579549674419493	1308.0148859086912	15455.321926284581	1208.2450006318977	14276.454742541537
5.1626317482924104	43353.96815900475	40450.452690691105	52336.57740926372	48504.89255386113	57005.075365384815	52690.39696098348	61616.06743260191	56825.61046055465	70203.44882229959	64532.54156619905	0.16278357609141886	0.15791716112624657	1292.9397702149581	15369.246939528733	1194.3169776531868	14196.912220893428
5.193739201636265	43387.65180573876	40481.73823520188	52374.41188430073	48539.89880737804	57045.06110837244	52727.33262996235	61658.189134289576	56864.4622662656	70249.5986711886	64575.0081610589	0.16274462801173642	0.15787947244190983	1277.9740419537993	15282.88168658875	1180.4900229048217	14117.101467926055
5.225034093035115	43421.15818464643	40512.85863141746	52412.037203891545	48574.71132425404	57084.82114723289	52764.0597241374	61700.068764221964	56903.090817015254	70295.47585610571	64617.22404579166	0.16270580118618175	0.15784190102702272	1263.1171582427341	15196.227145405486	1166.7636348087108	14037.023387420923
5.256517551897525	43454.48669378865	40543.81331894386	52449.45266642534	48609.329454715014	57124.35472849611	52800.57754723681	61741.70551763432	56941.49537052788	70341.07947648277	64659.18839214514	0.16266709524114062	0.15780444652065953	1248.3685775276972	15109.284301098436	1153.1373130083084	13956.678889716044
5.288190714437326	43487.636733260464	40574.60173928167	52486.65757268441	48643.7525512033	57163.66110127201	52836.88540537261	61783.09859252657	56979.67518707723	70386.40863486101	64700.90037472592	0.1626285098040247	0.15776710856288104	1233.727759601199	15022.054146118462	1139.6105583978351	13876.06889202632
5.320054723714605	43520.607705206	40605.223335840616	52523.65122586153	48677.97996839458	57202.73951726913	52872.98260705896	61824.247189683265	57017.62952950604	70431.46243691356	64742.35917102123	0.1625900445032697	0.15772988679473607	1219.194165595225	14934.537680070847	1126.1828731090063	13795.194318162277
5.352110729676963	43553.39901383318	40635.677553952555	52560.43293157731	48712.01106321306	57241.58923081331	52908.86846322834	61865.15051269364	57055.35766324337	70476.23999146768	64783.5639614183	0.1625516989683364	0.15769278085825883	1204.7672579922946	14846.7359097749	1112.8537605121965	13714.05609850958
5.384359889201005	43586.01006542883	40665.96384088595	52597.001997897845	48745.84519484828	57280.209498866636	52944.54228724963	61905.807767971775	57092.85885632389	70520.74041052771	64824.51392922597	0.162513472829706	0.15765579039646876	1190.446500643855	14758.649849405512	1099.6227252499666	13632.655170341954
5.41680336613411	43618.440268374114	40696.081645860075	52633.35773535278	48779.481724771744	57318.59958104691	52980.003394945976	61946.21816477754	57130.13237940692	70564.96280929825	64865.20826069595	0.1624753657188822	0.15761891505336867	1176.2313587536337	14670.280520224944	1086.4892732121516	13550.992477454245
5.44944233133642	43650.68903315838	40726.030420058014	52669.49945695153	48812.92001675198	57356.75873964513	53015.25110461097	61986.38091523516	57167.17750579376	70608.90630620526	64905.646145042214	0.16243737726838767	0.15758215447394486	1162.1212988919578	14581.628950661048	1073.4529115500627	13469.068970263004
5.482277962723094	43682.75577239497	40755.80961664131	52705.42647820186	48846.159436871676	57394.68623964543	53050.28473702702	62026.2952343547	57203.99351144726	70652.57002291999	64945.82677446292	0.1623995071117654	0.15754550830416458	1148.1157890104223	14492.696176419035	1060.5131486910395	13386.885605903342
5.515311445306831	43714.63990083556	40785.41869076337	52741.138117126626	48879.19935354324	57432.38134874309	53085.10361548203	62065.96034005121	57240.57967500966	70695.95308438051	64985.74934416035	0.16236175488357427	0.15750897619097542	1134.2142984326929	14403.48324030079	1047.669494330301	13304.44334807247
5.548543971240616	43746.34083538517	40814.8570995834	52776.63369428135	48912.03913752509	57469.84333736355	53119.707065786955	62105.37545316512	57276.93527782131	70739.05461881458	65025.413052361844	0.16232412021939105	0.15747255778230432	1120.4162978654495	14313.991192245856	1034.9214594397927	13221.743167074397
5.581976739860765	43777.85799511678	40844.12430228004	52811.912532771355	48944.67816193748	57507.07147868068	53154.094416292726	62144.539797481775	57313.059603938775	70781.87375776168	65064.81710034006	0.16228660275580647	0.15743625272705666	1106.7212594082812	14224.221089396626	1022.2685562802944	13138.78603987582
5.615610957730194	43809.190801286444	40873.21976006551	52846.97395826958	48977.11580227908	57544.065048636054	53188.264997908096	62183.45259975207	57348.95194015386	70824.40963609595	65103.960692434295	0.1622492021304253	0.15740006067511406	1093.1286565519404	14134.173995992169	1009.7102983909426	13055.57294991985
5.649447838681973	43840.33867734754	40902.142936198514	52881.81729903305	49009.35143644187	57580.82332595673	53222.21814411559	62222.113089711434	57384.61157601066	70866.66139204768	65142.843036069484	0.16221191798186557	0.15736398127733395	1079.6379641860258	14043.85098339431	997.246200611	12972.104887345806
5.6834886038631165	43871.30104896607	40930.893295999216	52916.44188592102	49041.384444728734	57617.345592174606	53255.95319099046	62260.52050010059	57420.0378038258	70908.62816722653	65181.4633417789	0.1621747499497556	0.1573280141855487	1066.2486585978186	13953.253129990771	984.8757790704258	12888.382848771289
5.717734481778674	43902.077344034435	40959.47030686135	52950.84705241099	49073.214209867445	57653.63113164377	53289.46947721559	62298.67406668408	57455.22991870433	70950.30910664228	65219.8208232219	0.16213769767473402	0.15729215905256283	1052.9602174893953	13862.38152134791	972.5985511983745	12804.40783735551
5.75218670833605	43932.66699268731	40987.873438267365	52985.03213461736	49104.84011702841	57689.679231560585	53322.76634410069	62336.57302827176	57490.187218560226	70991.70335872899	65257.91469720691	0.16210076079844815	0.15725641553215325	1039.7721199739026	13771.23725009337	960.4140357356519	12720.180862875655
5.786846526889619	43963.06942731504	41016.10216180083	53018.996471307066	49136.261553839126	57725.489181980425	53355.84313559764	62374.21662673674	57524.90900413285	71032.81007536518	65295.7441837098	0.16206393896355234	0.15722078327906766	1026.6838465749752	13679.82141581364	948.3217527180677	12635.702941458672
5.821715188285586	43993.28408257907	41044.15595116062	53052.73940391775	49167.477910400565	57761.0602758373	53388.69919831829	62411.604107036306	57559.39457900578	71073.62841189721	65333.30850589497	0.16202723181370632	0.15718526194902221	1013.694879247807	13588.13512529619	936.3212235105457	12550.975095955655
5.856793950907131	44023.31039542623	41072.034282174696	53086.26027657441	49198.48857930345	57796.391808961765	53421.333881551735	62448.73471723116	57593.643249625464	71114.1575271609	65370.606890136216	0.16199063899357513	0.15714985119870167	1000.8047013671603	13496.179492257535	924.4119707896607	12465.99835563451
5.892084080719833	44053.1478051032	41099.73663281309	53119.55843610639	49229.29295564321	57831.48308009917	53453.746537280495	62485.607708504875	57627.65432531839	71154.39658350346	65407.638566035865	0.16195416014882572	0.15711455068575741	988.0127977314405	13403.95563733764	912.5935185413109	12380.773756083101
5.927586851317345	44082.79575317073	41127.26248320134	53152.63323206404	49259.89043703573	57866.33339092758	53485.93652019739	62522.22233518316	57661.42711830906	71194.34474680488	65444.402766445106	0.16191779492612723	0.15707936006880502	975.3186545860954	13311.464688362554	900.865392091102	12295.302339574322
5.963303543967366	44112.25368351902	41154.61131563486	53185.48401673678	49290.28042363405	57900.9420460773	53517.903187723474	62558.57785475468	57694.960943739265	71234.00118650151	65480.898727485255	0.16188154297314947	0.15704427900742512	962.7217596076662	13218.707780037075	889.2271180871176	12209.585154736415
5.999235447657878	44141.52104238092	41181.78261459112	53218.11014516844	49320.4623181426	57935.30835314727	53549.64590002329	62594.67352788853	57728.255119684276	71273.36507560563	65517.12568856608	0.16184540393855903	0.15700930716216033	950.2216019118205	13125.686053974554	877.6782245062059	12123.623256582767
6.035383859143656	44170.597278347304	41208.77586674405	53250.51097517542	49350.435525833964	57969.431622724696	53581.16402002293	62630.508618455446	57761.308967172154	71312.43559072913	65553.08289240739	0.16180937747202193	0.15697444419451398	937.8176720694173	13032.400658877566	866.2182406689972	12037.417706664652
6.071750082993084	44199.48184238099	41235.59056097696	53282.685867362925	49380.19945456393	58003.31116840243	53612.4569134261	62666.0823935462	57794.12181020098	71351.2119121043	65588.7695850582	0.16177346322419825	0.1569396897669497	925.5094620930031	12938.852750249207	854.8466972288443	11950.96957283467
6.108335431635222	44228.17418783102	41262.22618839588	53314.63418514172	49409.75351478703	58036.94630679709	53643.52394873092	62701.39412349108	57826.692975756625	71389.69322360559	65624.18501591672	0.16173766084674274	0.15690504354288828	913.2964654552052	12845.043490597978	843.5631261873059	11864.279929408804
6.145141225407182	44256.67377044728	41288.682242343115	53346.35529474526	49439.09711957242	58070.33635756746	53674.36449724686	62736.443081879566	57859.021793831074	71427.87871277174	65659.32843775081	0.1617019699923028	0.15687050518670867	901.1781770834932	12750.97404928878	832.3670608892571	11777.34985703975
6.182168792601758	44284.98004839431	41314.95821841016	53377.84856524586	49468.22968461878	58103.48064343187	53704.97793311086	62771.2285455789	57891.10759743938	71465.76757082659	65694.19910671697	0.16166639031451702	0.15683607436374392	889.1540933640208	12656.645602529868	821.2580360282445	11690.180442713201
6.2194194695153895	44313.09248226584	41341.05361445119	53409.113368571765	49497.150628270196	58136.37849018656	53735.36363330425	62805.749794753814	57922.94972263793	71503.35899270124	65728.79628238079	0.16163092146801344	0.15680175074028105	877.2237121535	12562.059333469719	810.2355876563815	11602.772779827937
6.256894600496366	44341.01053509888	41366.96793059632	53440.14907952361	49525.85937153149	58169.02922672349	53765.52097766933	62840.00611288545	57954.54750854209	71540.65217705528	65763.1192277366	0.16159556310840828	0.15676753398356025	865.3865327761741	12467.216432090849	799.2992531771306	11515.127968039364
6.294595537993358	44368.733672387956	41392.700669264435	53470.955075791186	49554.355338083245	58201.43218504822	53795.4493489254	62873.99678679062	57985.900297343294	71577.64632629843	65797.16720922675	0.1615603148923035	0.15673342376177168	853.642056023702	12372.118095135316	788.4485713553149	11427.247113339603
6.332523642604218	44396.261362098856	41418.25133517673	53501.53073796942	49582.63795429761	58233.586700297295	53825.148132685805	62907.721106640325	58017.00743432728	71614.34064661124	65830.93949676187	0.16152517647728684	0.15669941974405502	841.9897841692436	12276.765526251867	777.6830823243363	11339.131328092888
6.370680283125076	44423.59307468336	41443.61943536973	53531.87544957583	49610.7066492534	58265.492110756844	53854.61671747413	62941.17836597972	58047.86826789137	71650.73434796758	65864.43536374033	0.16149014752192858	0.15666552160049774	830.4292209594278	12181.15993579477	767.0023275736021	11250.781730787829
6.40906683659976	44450.72828309241	41468.8044792079	53561.98859706574	49638.56085475079	58297.147757879044	53883.854494739964	62974.36786174571	58078.48214956131	71686.8266441543	65897.65408706693	0.16145522768578086	0.15663172900213382	818.9598716234323	12085.302540898323	756.4058499651728	11162.199446234852
6.447684688369473	44477.666462790905	41493.80597839736	53591.86956984979	49666.20000532741	58328.55298630103	53912.86085887616	63007.28889428712	58108.848434009706	71722.61675279403	65930.5949471737	0.16142041662937573	0.1565980416209411	807.5812428825302	11989.194565573707	745.8931937378366	11073.385605562478
6.486535232122802	44504.40709177127	41518.62344699841	53621.51776030977	49693.62353827287	58359.70714386182	53941.63520723451	63039.9407673829	58138.96647907275	71758.10389536542	65963.25722803846	0.16138571401422364	0.15656445912984132	796.2928429348394	11892.837240375578	735.4639045004733	10984.34134603478
6.525619869945995	44530.9496505671	41543.25640143869	53650.932563814626	49720.830893644044	58390.60958161956	53970.17694014207	63072.3227882605	58168.835645767685	71793.28729722391	65995.64021720455	0.16135111950281092	0.1565309812026976	785.0941814802354	11796.231802754104	725.1175292418338	10895.067811178043
6.564940012373588	44557.29362226794	41567.7043605261	53680.11337873778	49747.821514280266	58421.25965387027	53998.48546091754	63104.43426761601	58198.45529831029	71828.16618762419	66027.74320580014	0.16131663275860045	0.1564976075143133	773.9847697087098	11699.379496775568	714.8536163284443	10805.566150659695
6.604497078439295	44583.4384925319	41591.96684546143	53709.05960647189	49774.59484581795	58451.656718163606	54026.56017588691	63136.274519630955	58227.82480413156	71862.73979973917	66059.56548855716	0.1612822534460276	0.1564643377404296	762.9641203029314	11602.281573133543	704.6717155079823	10715.837520293891
6.644292495727218	44609.38374960052	41616.04337985145	53737.77065144638	49801.15033670587	58481.80013532169	54054.40049439991	63167.842861992474	58256.94353389528	71897.00737068261	66091.10636383078	0.16124798123049813	0.15643117155772437	752.0317474503536	11504.939289243892	694.5713779198704	10625.883082130924
6.684327700423376	44635.12888431159	41639.93348972175	53766.24592114226	49827.48743822015	58511.68926945533	54082.005828846086	63199.13861591067	58285.81086151523	71930.96814152852	66122.36513361876	0.16121381577839064	0.1563981086438108	741.1871668400709	11407.353909149766	684.5521560872439	10535.704004297033
6.724604137367524	44660.67339011379	41663.636703529206	53794.484826109554	49853.605604478806	58541.32348798241	54109.375594670426	63230.16110613831	58314.426164171855	71964.62135733337	66153.34110358007	0.1611797567570495	0.15636514867723605	730.4298956688726	11309.526703545824	674.6136039262637	10445.301461074501
6.76512326010531	44686.01676307961	41687.1525521752	53822.48677998222	49879.50429245711	58570.7021616442	54136.50921038984	63260.9096609882	58342.78882232985	71997.96626715553	66184.03358305455	0.1611458038347859	0.15633229133747828	719.7594526376342	11211.458949662745	664.7552767470479	10354.676632845774
6.805886530940724	44711.1585019194	41710.48056901785	53850.251199494734	49905.1829620019	58599.824664523156	54163.40609760855	63291.38361235235	58370.89821975461	72031.00212407678	66214.44188508137	0.16111195668087655	0.15629953630494614	709.1753579559736	11113.151931283996	654.9767312464537	10263.830705940723
6.846895420988873	44736.09810799445	41733.620289884544	53877.77750449739	49930.641075846135	58628.6903740593	54190.06568103371	63321.58229571945	58398.75374352891	72063.7281852219	66244.56532641765	0.1610782149655613	0.15626688326097712	698.6771333527286	11014.606938842684	645.2775255294982	10172.764872910455
6.888151410229076	44760.83508533141	41756.57125308535	53905.06511797326	49955.878099624584	58657.29867106854	54216.48738849225	63351.50505019442	58426.3547840709	72096.14371178075	66274.40322755865	0.16104457836003988	0.15623433188783495	688.2643020694377	10915.825269263238	635.6572190973675	10081.480332283303
6.92965598755826	44785.36894063465	41779.332999424485	53932.11346605257	49980.8935018872	58685.64893975822	54242.67065094521	63381.15121851511	58453.70073514945	72128.24796902681	66303.95491275482	0.16101104653647313	0.15620188186870926	677.9363888620865	10816.8082259316	626.1153728518402	9989.97828858532
6.971410650844719	44809.699183300756	41801.90507221386	53958.92197802977	50005.68675411484	58713.740567745306	54268.61490250471	63410.52014707176	58480.79099390214	72160.0402263392	66333.21971003218	0.16097761916797837	0.1561695328877123	667.6929200104205	10717.557118784636	616.6515490977326	9898.25995231606
7.01341690698215	44833.82532543102	41824.287017284456	53985.490086378224	50030.257330732595	58741.57294607235	54294.31958044818	63439.61118592411	58507.624960850655	72191.51975722176	66362.19695120923	0.16094429592863013	0.1561372846298792	657.5334233123576	10618.07326416485	607.2653115472058	9806.326539976522
7.055676271944047	44857.74688184545	41846.47838299995	54011.81722676652	50054.6047091257	58769.14546922498	54319.78412523541	63468.42368881998	58534.20203991884	72222.68583932401	66390.88597191742	0.16091107649345524	0.1561051367811634	647.4574280970264	10518.35798496008	597.9562253277982	9714.1792741362
7.098190270838397	44881.46337009586	41868.47872026833	54037.9028380739	50078.72836965298	58796.457535148555	54345.00798052315	63496.957013213294	58560.52163844837	72253.53775446126	66419.28611161852	0.16087796053843498	0.15607308902843858	637.4644652138231	10418.412610398605	588.7238569660112	9621.819383112714
7.1409604379627405	44904.97431047896	41890.28758255429	54063.74636240557	50102.62779566141	58823.50854526457	54369.99059318057	63525.21052028146	58586.58316721522	72284.07478863424	66447.3967136232	0.1608449477404992	0.1560411410594933	627.5540670418413	10318.238476114348	579.5677744050045	9529.248101236299
7.183988316859528	44928.27922604977	41911.904525891834	54089.347245108474	50126.30247350071	58850.29790448772	54394.73141330509	63553.18357494372	58612.38604044661	72314.29623204967	66475.21712510982	0.16081203777752787	0.15600929256303267	617.7257674901048	10217.83692412451	570.4875470019178	9436.466668711975
7.227275460371831	44951.37764263464	41933.329108896236	54114.70493478646	50149.751892537366	58876.825021242104	54419.22989423726	63580.87554587852	58637.929675836865	72344.20137913967	66502.74669714231	0.16077923032834693	0.15597754322867324	607.9791019997792	10117.2093027886	561.4827455271734	9343.476331584156
7.270823430699384	44974.26908884439	41954.56089277638	54139.818883315835	50172.975545169	58903.08930747814	54443.48549257635	63608.28580554152	58663.21349456409	72373.78952858203	66529.98478468887	0.16074652507272824	0.1559458927469435	598.3136075492948	10016.356966849416	552.5529421719257	9250.278341813013
7.31463379945495	44996.95309608756	41975.59944134702	54164.68854586073	50195.972926838636	58929.09017868894	54467.49766819559	63635.41373018315	58688.236921306474	72403.05998332	66556.93074664004	0.16071392169138574	0.15591434080928232	588.728822650155	9915.281277321279	543.6977105457336	9156.87395716831
7.358708147721062	45019.42919858317	41996.44432104076	54189.31338088822	50218.74353604874	58954.82705392667	54491.265884257286	63662.2586998662	58712.999384258364	72432.01205058185	66583.58394582679	0.16068141986597584	0.15588288710803544	579.224287352059	9813.983601501212	534.9166256766766	9063.264441201463
7.403048066107065	45041.69693337384	42017.095100920174	54213.69285018361	50241.28687437526	58980.29935581897	54514.78960722786	63688.820098483215	58737.500315146346	72460.64504190069	66609.94374903865	0.16064901927909248	0.15585153133645427	569.7995432419702	9712.46531291306	526.2092640134506	8969.451063230634
7.447655154806527	45063.75584033848	42037.55135268973	54237.82641886533	50263.60244648159	59005.50651058505	54538.06830689287	63715.09731377394	58761.739149245375	72488.95827313366	66636.00952704146	0.16061671961426988	0.15582027318869549	560.4541334472597	9610.727791320533	517.5752034289762	8875.435098335147
7.49253102365499	45085.60546220536	42057.81265070783	54261.71355540031	50285.68976013262	59030.447948052104	54561.10145637211	63741.08973734272	58785.715325394776	72516.95106448182	66661.78065459563	0.16058452055597544	0.1557891123598175	551.1876026414102	9508.772422742099	509.0140232234262	8781.21782737784
7.537677292188054	45107.24534456492	42077.87857199886	54285.35373161891	50307.54832620875	59055.12310167156	54583.888532134624	63766.79676467595	58809.428286014394	72544.62274050951	66687.25651047388	0.16055242178961213	0.15575804854577951	541.9994970394764	9406.600599369034	500.5253041217802	8686.800536928698
7.583095589699846	45128.67503588246	42097.748696264964	54308.746422729884	50329.177658719644	59079.531408535055	54606.42901401351	63792.217795159195	58832.87747712031	72571.9726301637	66712.43647747915	0.16052042300151453	0.15572708144343925	532.8893644014606	9304.213719524443	492.1086282758042	8592.18451921083
7.628787555301809	45149.894087510824	42117.42260589783	54331.89110733525	50350.57727481793	59103.67230939043	54628.72238522064	63817.35223209423	58856.06234834063	72599.00006679304	66737.31994246198	0.16048852387894555	0.15569621075055184	523.8567540321965	9201.613187659532	483.76357926405035	8497.371072115377
7.674754837981857	45170.902053703	42136.89988599046	54354.787267445005	50371.74669481303	59127.54524865772	54650.768132361445	63842.199482716234	58878.9823529313	72625.70438816721	66761.9062963384	0.16045672411009837	0.15566543616576745	514.9012167864712	9098.800414351746	475.489742098609	8402.361499212682
7.720999096663877	45191.69849162491	42156.18012434906	54377.43438849213	50392.68544218492	59151.14967444514	54672.56574544981	63866.75895821088	58901.63694779188	72652.0849364961	66786.19493410757	0.16042502338409126	0.15563475738862917	506.0223050680943	8995.776816284284	467.2867032212671	8307.157109692693
7.767522000267617	45212.2829613678	42175.262911504615	54399.83195934724	50413.39304359769	59174.48503856495	54694.11471792251	63891.03007373127	58924.02559348114	72678.14105844876	66810.18525486914	0.16039342139096718	0.15560417411957192	497.2195728266379	8892.543816102669	459.15405050176196	8211.759218264371
7.814325227768903	45232.6550259605	42194.14784072427	54421.97947233279	50433.869028912755	59197.55079654868	54715.41454665353	63915.012248414314	58946.147754232225	72703.87210517185	66833.87666184032	0.16036191782169115	0.15557368605992025	488.4925755672157	8789.102842567489	451.0913732481422	8116.169145291671
7.861410468260233	45252.814251382515	42212.83450802351	54443.87642323855	50454.112931203184	59220.346407663856	54736.464731969296	63938.70490539852	58968.00289796902	72729.27743230964	66857.26856237414	0.16033051236814813	0.1555432929118863	479.8408703489695	8685.455330476165	443.0982622024603	8020.3882167022675
7.908779421011744	45272.760206575804	42231.322512177176	54465.52231133536	50474.1242867664	59242.87133492878	54757.264777662465	63962.107471839896	58989.59049632077	72754.35640002177	66880.36036797584	0.16029920472314252	0.15551299437856786	471.264015779132	8581.602720504627	435.1743095385609	7924.417763873935
7.956433795532517	45292.49246345732	42249.611454731115	54486.916639389834	50493.90263513784	59265.12504512834	54777.81419100656	63985.21937892884	59010.91002463782	72779.10837300234	66903.15149432051	0.16026799458039412	0.15548279016394753	462.76157202059403	8477.546459315345	427.31910886615515	7828.25912369974
8.004375311632296	45312.010596931184	42267.700940013536	54508.058913678724	50513.44751910424	59287.10700882952	54798.112482770106	64008.04006190676	59031.9609620067	72803.53272049833	66925.6413612699	0.16023688163453853	0.1554526799728895	454.3331007900415	8373.287999467924	419.5322552312864	7731.913638535887
8.052605699483543	45331.31418490097	42285.590575146394	54528.94864400317	50532.75848471685	59308.816700396645	54818.15916723103	64030.56896008236	59052.742791265395	72827.62881632826	66947.82939288963	0.16020586558112274	0.1554226635111379	445.97816536331084	8268.828799467534	411.8133451199392	7635.382656216621
8.101126699683881	45350.40280828193	42303.279970056814	54549.585343703235	50551.835081304744	59330.25359800714	54837.95376219084	64052.80551684852	59073.25499901864	72851.39603890077	66969.7150174662	0.16017494611660474	0.1553927404853163	437.6963305694517	8164.170323636383	404.16197645501234	7538.667530013248
8.149940063318896	45369.27605101279	42320.76873748834	54569.96852967155	50570.676861488006	59351.41718366615	54857.49578898877	64074.74917969796	59093.49707565292	72874.83377123241	66991.29766752383	0.16014412293835137	0.15536291060292354	429.4871627991088	8059.3140422180295	396.5777485993458	7441.76961857453
8.199047552025359	45387.93350006848	42338.05649301207	54590.09772236836	50589.28338119069	59372.30694322278	54876.78477251576	64096.39940024059	59113.468515351524	72897.94140096706	67012.57677984133	0.16011339574463604	0.1553331735723345	421.3502299961401	7954.261431166902	389.0602623494342	7344.690285844728
8.248450938054788	45406.37474547098	42355.14285503754	54609.97244583421	50607.654199653516	59392.92236638369	54895.82024122807	64117.755634218105	59133.16881610889	72920.71832039236	67033.55179546814	0.16008276423463694	0.15530352910279513	413.2851016636705	7849.0139722358435	381.60911994753405	7247.430901199579
8.298152004337403	45424.59938030242	42372.02744482455	54629.59222770534	50625.788879447646	59413.262946729745	54914.60172716204	64138.81734152174	59152.597479746604	72943.16392645959	67054.2221597422	0.16005222810843467	0.15527397690442324	405.2913488644408	7743.573152959347	374.2239250728162	7149.992839291692
8.348152544546481	45442.60700071588	42388.709886493234	54648.956599226294	50643.68698648644	59433.32818172952	54933.1287659468	64159.583986206744	59171.75401192682	72965.27762079996	67074.58732230501	0.16002178706701006	0.1552445166882057	397.3685442217393	7637.940466592088	366.90428284881637	7052.377480108291
8.398454363163072	45460.39720594825	42405.18980703621	54668.0650952651	50661.348090039675	59453.11757275568	54951.400896819454	64180.05503651002	59190.63792216853	72987.05880974434	67094.64673711988	0.159991440812244	0.15521514816599555	389.5162619216135	7532.117412162945	359.6497998381965	6954.586208872497
8.449059275541144	45477.96959833118	42421.4668363283	54686.91725432598	50678.771762744786	59472.63062509866	54969.41766263721	64200.22996486459	59209.24872386051	73008.50690433967	67114.39986248639	0.15996118904691267	0.15518587105051146	381.734077700763	7426.105494150892	352.46008404088207	6856.620415959507
8.49996910797308	45495.32378330277	42437.54060713821	54705.51261856315	50695.95758062059	59491.8668479815	54987.178609892115	64220.1082479156	59227.585934277085	73029.62132036668	67133.84616105798	0.15993103147468754	0.1551566850553352	374.02156886202283	7319.90622279793	345.33474490442313	6758.48149706237
8.551185697755594	45512.45936941954	42453.410755139004	54723.850733794905	50712.90512307946	59510.82575457505	55004.68328872407	64239.689366536564	59245.64907459203	73050.40147835837	67152.98509985756	0.15990096780013346	0.15512758989490957	366.3783142742468	7213.521114053205	338.27339331794064	6660.170853048563
8.602710893256043	45529.37596836811	42469.0769189192	54741.93114951719	50729.61397294024	59529.506862012546	55021.93125293484	64258.9728058449	59263.43766989347	73070.84680361733	67171.81615029431	0.15987099772870456	0.1550985852845367	358.80389436450787	7106.9516893699765	331.27564161422197	6561.689889954403
8.654546553979111	45546.073194976285	42484.53873999314	54759.75341891674	50746.08371644046	59547.90969140371	55038.92206000097	64277.95805521714	59280.9512491978	73090.95672623282	67190.33878817898	0.15984112096674383	0.15506967094037585	351.29789111285936	7000.199475599453	324.3411035592435	6463.040018783882
8.706694550633951	45562.550667224255	42499.795862811414	54777.31709888409	50762.31394324828	59566.0337678489	55055.655271086835	64296.64460830398	59298.189345463514	73110.73068109769	67208.55249373968	0.1598113372214821	0.15504084657944225	343.8598880713107	6893.266005303711	317.4693943722523	6364.222655817866
8.759156765201672	45578.80800625695	42514.84793477229	54794.621750028185	50778.304246476095	59583.87862045471	55072.13045105911	64315.031963047	59315.15149560668	73130.1681079272	67226.45675163905	0.15978164620103338	0.15501211191960368	336.48947035032324	6786.152816478163	310.6601307115634	6265.239222358912
8.811935091003267	45594.84483639416	42529.69460623125	54811.66693668818	50794.054222691404	59601.443782346716	55088.34716849848	64333.119621692356	59331.83724051355	73149.26845127426	67244.05105098827	0.15975204761439557	0.15498346667958052	329.18622461892664	6678.861452506855	303.91293067554943	6166.091144684702
8.865031432767935	45610.66078514275	42544.33553051222	54828.452226947804	50809.56347193013	59618.72879068487	55104.30499571392	64350.90709080718	59348.2461250557	73168.03116054801	67261.3348853643	0.159722541171445	0.15495491057894153	321.9497391092591	6571.393462233245	297.2274138071807	6066.779854128137
8.918447706701835	45626.25548320693	42558.77036391728	54844.97719264735	50824.831597707765	59635.733186676596	55120.003508754795	64368.39388129364	59364.37769810297	73186.45569002947	67278.30775282407	0.1596931265829385	0.15492644333810426	314.77960361610167	6463.7503999099135	290.6032010927447	5967.306787014008
8.972185840557227	45641.62856450028	42572.99876573779	54861.24140939788	50839.8582070325	59652.45651559188	55135.442287424776	64385.579508405135	59380.23151253842	73204.54149888981	67294.96915592138	0.15966380356050877	0.1548980646783312	307.6754094971111	6355.933825194836	284.039914962952	5867.673384673893
9.02624777370205	45656.779666156144	42587.02039826415	54877.24445659335	50854.64291041651	59668.89832677643	55150.62091529407	64402.463491760274	59395.80712527128	73222.28805120602	67311.31860172146	0.15963457181666255	0.15486977432172822	300.636749666417	6247.945302966982	277.5371792834485	5767.8810931984335
9.080635457189915	45671.70842853878	42600.83492679581	54892.98591742369	50869.18532188768	59685.058173665726	55165.53897971204	64419.04535535799	59411.10409725049	73239.69481597788	67327.35560181593	0.15960543106477842	0.15484157199124318	293.66321860149037	6139.78640345484	271.0946193697164	5667.931363735348
9.135350853830497	45686.4144952543	42614.442019652306	54908.46537888766	50883.48505900246	59700.9356137989	55180.19607182093	64435.324627592396	59426.12199347942	73256.76126714464	67343.07967233945	0.1595763810191068	0.15481345741066443	286.75441234151367	6031.458702173084	264.71186197624775	5567.825652236119
9.190395938260405	45700.897513161544	42627.84134818226	54923.68243180564	50897.541742856374	59716.530208832446	55194.59178656724	64451.30084126745	59440.86038302786	73273.48688360146	67358.49033398306	0.1595474213947652	0.15478543030461692	279.9099284830736	5922.963779814541	258.3885352964862	5467.565419442952
9.245772697014415	45715.15713238267	42641.0325867743	54938.63667083197	50911.354998096795	59731.84152455352	55208.72572271534	64466.97353361116	59455.318839046755	73289.87114921545	67373.5871120107	0.1595185519077367	0.15475749039856196	273.1293661852833	5814.30322230421	252.12426897056866	5367.152130996808
9.301483128597186	45729.19300631409	42654.01541286654	54953.327694467866	50924.92445293395	59746.86913089394	55222.59748285942	64482.3422462906	59469.49693878083	73305.91355284245	67388.3695362734	0.15948977227487005	0.1547296374187947	266.4123261659406	5705.478620739654	245.91869407432387	5266.587257228792
9.357529243555355	45743.00479163695	42666.7895069566	54967.75510507366	50938.24973915265	59761.61260194317	55236.206673436	64497.40652542585	59483.394263582006	73321.61358834268	67402.83714122417	0.15946108221387478	0.15470187109244157	259.7584107030416	5596.491571355611	239.77144312806195	5165.872273271903
9.413913064550128	45756.5921483279	42679.35455261163	54981.918508881456	50951.33049212396	59776.07151596217	55249.55290473649	64512.16592160475	59497.01039892287	73336.97075459732	67416.98946593322	0.15943248144332142	0.1546741911474598	253.16722363070585	5487.343675451353	233.6821500880178	5065.008658915758
9.47063662643026	45769.95473966911	42691.71023647764	54995.817516006915	50964.1663508161	59790.24545539593	55262.635790918925	64526.61998989629	59510.34493440908	73351.98455552364	67430.82605410178	0.15940396968263726	0.1546465973126337	246.63837034231983	5378.03653940931	227.65045035316143	4963.997898673639
9.527701976305488	45783.092232259405	42703.85624828983	55009.45174046225	50976.75695780652	59804.13400688749	55275.454950020874	64540.76828986576	59523.397463793306	73366.65450009186	67444.34645407766	0.15937554665210615	0.1546190893175734	240.1714577897219	5268.571774652228	221.67598076025024	4862.841481694952
9.585111173620431	45796.00429602392	42715.79228088158	55022.820800167596	50989.101959292326	59817.73676129023	55288.01000397074	64554.610385587766	59536.167584987204	73380.98010233988	67457.5502188688	0.15934721207286573	0.15459166689271392	233.7660944798845	5158.950997596607	215.75837958353804	4761.5409017484635
9.642866290228868	45808.69060422494	42727.51803019461	55035.92431696377	51001.201005102244	59831.053313681594	55300.3005786005	64568.145845660976	59548.65490007506	73394.96088138975	67470.43690615839	0.1593189656669051	0.15456432976931078	227.42189047671854	5049.175829609856	209.89728653611382	4660.097657175735
9.700969410468568	45821.15083347165	42739.03319528801	55048.76191662361	51013.05374870701	59844.08326337524	55312.32630365695	64581.374243221144	59560.8590153258	73408.59636146239	67483.00607831842	0.1592908071570631	0.1545370776794404	221.13845740095712	4939.247897040099	204.09234276937786	4558.513250935823
9.75942263123647	45833.384663730925	42750.33747834828	55061.33322886476	51024.65984723123	59856.826213934866	55324.08681281442	64594.29515595584	59572.77954120659	73421.88607189413	67495.2573024249	0.15926273626702545	0.1545099103559971	214.91540842410177	4829.16883103922	198.3431908665807	4456.789190407842
9.818228062064373	45845.391778336336	42761.43058469775	55073.637887360106	51036.01896146313	59869.281773185445	55335.58174368518	64606.90816611658	59584.41609239391	73434.82954715015	67507.19015027018	0.15923475272132426	0.1544828275326899	208.75235827447614	4718.940267689526	192.6494748503319	4354.926987526938
9.877387825195074	45857.17186399952	42772.312222805165	55085.67552975124	51047.1307558669	59881.44955322771	55346.810737832864	64619.21286053422	59595.76828778794	73447.42632684205	67518.80419837918	0.1592068562453346	0.1544558289440431	202.64892323577078	4608.563847942278	187.01084018003894	4252.928158758208
9.936904055658934	45868.72461081898	42782.98210429383	55097.44579765869	51057.994898592246	59893.32917044911	55357.77344078256	64631.20883063082	59606.83575052333	73459.67595574091	67530.0990280213	0.15917904656527276	0.1544289143253922	196.6047211359255	4498.041217375547	181.42693374236114	4150.794224819168
9.996778901350961	45880.0497122903	42793.43994395129	55108.94833669399	51068.611061485666	59904.92024553695	55368.469502033025	64642.89567243354	59617.618107982256	73471.57798379315	67541.07422522521	0.15915132340819446	0.15440208341288333	190.61937136086635	4387.3740264791995	175.89740386005724	4048.5267109125853
10.05701452310831	45891.14686531623	42803.685459738284	55120.18279647144	51078.97892010084	59916.22240349092	55378.8985750678	64654.27298658817	59628.114991806244	73483.13196613546	67551.72938079195	0.15912368650199218	0.1543753359434693	184.6924948451924	4276.563930409029	170.42190029134508	3946.127146653831
10.117613094788254	45902.01577021597	42813.718372798125	55131.148830619066	51089.09815370972	59927.23527363489	55389.06031736715	64665.34037837176	59638.32603790901	73494.33746310922	67562.06409030937	0.15909613557539304	0.15434867165490979	178.82371406891616	4165.612588942051	165.00007422198541	3843.5970659181476
10.178576803346665	45912.65613073489	42823.53840746505	55141.84609678995	51098.96844531212	59937.95848962924	55398.95439041835	64676.09745770578	59648.2508864874	73505.19404027508	67572.07795416436	0.15906867035795838	0.15432209028576793	173.01265306555433	4054.5216666255146	159.63157826842507	3740.938006883487
10.239907848916916	45923.06765405442	42833.14529127382	55152.27425667395	51108.58948164702	59948.391689483404	55408.58045972786	64686.54383916949	59657.88918203437	73515.70126842814	67581.7705775574	0.15904129058007935	0.15429559157540892	167.2589374142699	3943.292832572013	154.3160664793686	3638.1515120454133
10.301608444889292	45933.250050801165	42842.53875496806	55162.432976008255	51117.96095320223	59958.53451556715	55417.93819483166	64696.679142012195	59667.2405733501	73525.85872361159	67591.14157051503	0.15901399597297605	0.15426917526399758	161.5621942366124	3831.9277604091913	149.0531943270471	3535.2391280457377
10.363680817990868	45943.2030350564	42851.71853250917	55172.321924588665	51127.082554224886	59968.386614622905	55427.027269306534	64706.50299016623	59676.30471355403	73535.66598713139	67600.19054790323	0.15898678626869567	0.15424284109249703	155.9220522015239	3720.4281283486634	143.84261871373747	3432.202405754477
10.426127208365882	45952.926324365435	42860.68436108501	55181.940776280484	51135.95398273147	59977.9476377773	55435.847360780914	64716.01501225945	59685.081260096355	73545.12264557024	67608.9171294404	0.15895966120010913	0.15421658880266553	150.33814151858678	3608.7956190668046	138.68399796483573	3329.0429001692683
10.488949869656532	45962.41963974674	42869.43598111842	55191.28920902927	51144.57494051783	59987.21724055289	55444.39815094548	64725.21484162774	59693.56987476952	73554.22829080165	67617.32093971022	0.1589326205009105	0.1541904181370559	144.81009394361172	3497.031919773668	133.57699183456134	3225.7621704842895
10.552151069084381	45971.68270570153	42877.97313627614	55200.36690487213	51152.94513316959	59996.19508288019	55452.67932556455	64734.102116327915	59701.77022372022	73562.98252000439	67625.40160817499	0.1589056639056136	0.1541643288390122	139.33754277188564	3385.1387220826	128.52126149914693	3122.361779956147
10.615733087532126	45980.71525022231	42886.29557347676	55209.17354994762	51161.06427007138	60004.880829108544	55460.690574485845	64742.676479149275	59709.68197745995	73571.38493567552	67633.15876918753	0.15887879114955136	0.15413832065266925	133.92012283432996	3273.117721915245	123.51646955386968	3018.84329582192
10.679698219625935	45989.51700480222	42894.40304289942	55217.70883450683	51168.93206441707	60013.27414801776	55468.43159165148	64750.93757762622	59717.304810876696	73579.43514564454	67640.5920620043	0.1588520019688722	0.1541123933229479	128.55747050477657	3160.970619654283	118.56228001991985	2915.2082894556224
10.744048773818252	45998.08770444406	42902.29529799225	55225.97245292393	51176.5482332195	60021.37471282972	55475.90207510857	64758.885064050526	59724.63840324628	73587.1327630872	67647.70113079798	0.15882529610053917	0.1540865465955571	123.24922369362321	3048.699119988829	113.65835833741585	2811.4583361893892
10.808787072471103	46006.42708766899	42909.97209548044	55233.96410370643	51183.91249732006	60029.18220121929	55483.101727019304	64766.518595483096	59731.68243824311	73594.47740653862	67654.48562466966	0.15879867328232644	0.1540607802169869	117.99502184247831	2936.30493179895	108.80437136115506	2707.595015237108
10.87391545193992	46014.53489652522	42917.433195374324	55241.68348950525	51191.02458139794	60036.696295325266	55490.030253671095	64773.837833765676	59738.43660395104	73601.4686999065	67660.94519766091	0.15877213325281925	0.15403509393451129	112.7945059275371	2823.789768218994	103.99998736474663	2603.619909748435
10.93943626265785	46022.41087659681	42924.678360977625	55249.13031712525	51197.88421397992	60043.916681761584	55496.68736548697	64780.842445532835	59744.90059287449	73608.10627248464	67667.07950876618	0.1587456757514097	0.1540094874961834	107.6473184589413	2711.1553466189653	99.2448760382249	2499.53460679017
11.00535186922059	46030.054777012425	42931.70735889555	55256.30429753531	51204.49112744976	60050.843051628275	55503.07277703564	64787.53210222372	59751.074101949154	73614.38975896603	67672.88822194497	0.15871930051829589	0.1539839606508334	102.55310347792692	2598.403388565406	94.53870848636143	2395.340697288513
11.071664650471687	46037.466350453826	42938.51995904275	55263.20514587841	51210.845058057406	60057.47510052233	55509.18620704153	64793.90648009361	59756.95683255276	73620.31879945591	67678.37100613366	0.1586930072944793	0.15395851314806788	97.51150655507809	2485.5356197170913	89.88115722686052	2291.0397759713233
11.138376999588447	46044.64535316434	42945.115934651156	55269.83258148157	51216.945745928315	60063.81252854829	55515.02737839463	64799.96526022544	59762.54849051559	73625.89303948462	67683.5275352575	0.15866679582176388	0.15393314473826697	92.52217478415696	2372.5537697449327	85.27189618512057	2186.633441267535
11.205491324168262	46051.591544956966	42951.49506227758	55276.18632786526	51222.792935072124	60069.85504032851	55520.59601815994	64805.70812854052	59767.84878613054	73631.11213001981	67688.35748824169	0.15864066584275124	0.15390785517258243	87.58475678606192	2259.459572399035	80.71060069731902	2082.1232953686267
11.273010046315514	46058.304689223056	42957.65712181177	55282.26611275374	51228.38637339223	60075.6023450142	55525.891857587645	64811.13477581062	59772.85743416405	73635.97572747976	67692.86054902378	0.15861461710084207	0.15388264420293518	82.69890271069016	2146.2547655384988	76.19694751192583	1977.5109442714602
11.340935602728974	46064.784552940575	42963.60189648413	55288.071668084674	51233.7258126947	60081.05415629583	55530.9146321228	64816.24489766893	59777.57415386639	73640.48349374594	67697.03640656508	0.1585886493402314	0.15385751158201455	77.86426422331715	2032.9410908352584	71.73061477800366	1872.7979974932969
11.409270444789758	46071.030906681626	42969.32917287267	55293.60273001794	51238.81100869639	60086.21019241264	55535.66408141404	64821.03819462025	59781.998668980996	73644.63509617433	67700.88475486115	0.15856276230590724	0.15383245706327522	73.08049451123225	1919.5202939156443	67.31128205062123	1767.986068205908
11.478017038649782	46077.04352462127	42974.83874091129	55298.859038946066	51243.641721034684	60091.07017616373	55540.1399493239	64825.514372053	59786.13070775553	73648.43020760895	67704.40529295418	0.15853695574364834	0.15380748040093545	68.34724828542676	1805.9941244293004	62.93863029289059	1663.0767733026296
11.547177865320764	46082.82218454528	42980.130393896965	55303.840339503215	51248.217713275786	60095.63383491797	55544.341983937935	64829.67314024976	59789.970002951544	73651.86850639354	67707.59772494387	0.15851122940002432	0.15378258134997483	63.66418176755542	1692.3643357083201	58.612341863277834	1558.0717330724
11.616755420763786	46088.36666785758	42985.20392849668	55308.546380574044	51252.538752922876	60099.90090062333	55548.26993757333	64833.51421439714	59793.51629185377	73654.94967638298	67710.46175999769	0.15848558302238908	0.15375775966613323	59.03095269401092	1578.6326848920435	54.332100519910455	1452.972571324557
11.686752215979308	46093.67675958853	42990.05914475515	55312.976915303334	51256.6046114251	60103.87110981738	55551.923566788624	64837.03731459718	59796.76931628043	73657.67340695579	67712.99711236266	0.15846001635888285	0.15373301510590737	54.4472203180776	1464.8009329792112	50.097591422556434	1347.7809154391289
11.75717077709787	46098.7522484026	42994.69584610193	55317.131701105056	51260.41506418592	60107.54420363697	55555.30263239265	64840.24216587767	59799.72882259284	73660.03939302583	67715.20350137583	0.15843452915842793	0.15370834742654965	49.91264540475095	1350.8708447199315	45.90850112773478	1242.4983962643892
11.82801364547121	46103.592926606136	42999.11383935873	55321.01049967146	51263.96989057158	60110.91992782809	55558.406899453694	64843.12849820263	59802.39456170519	73662.04733505414	67717.08065147542	0.1584091211707268	0.1536837563860667	45.426890222297516	1236.844188388437	41.764517580973916	1137.1266479026526
11.899283377763982	46108.19859015416	43003.3129347457	55324.61307698106	51267.26887391846	60113.99803275441	55561.2361373073	64845.696046481644	59804.766289092855	73663.69693905926	67718.62829221012	0.15838379214626205	0.1536592417432157	40.989618547435384	1122.72273594141	37.66533012047876	1031.6673078443855
11.970982546046038	46112.569038658774	43007.292945889225	55327.93920330853	51270.31180154221	60116.77827340796	55563.790119566125	64847.944550581	59806.84376480302	73664.98791662989	67719.84615825088	0.15835854183629042	0.15363480325750453	36.60049566777889	1008.5082631036639	33.61062948172912	926.1220170799643
12.043113737885237	46116.7040753963	43011.05368982859	55330.98865323302	51273.09846474556	60119.26040941811	55566.06862412839	64849.873755333574	59808.626753463504	73665.91998493599	67720.7339894009	0.1583333699928443	0.1536104406891865	32.259188367112074	894.2025489676744	29.600107782229315	820.4924197085202
12.115679556440844	46120.60350731401	43014.594987022334	55333.761205646115	51275.62865882561	60121.444205060136	55568.071433185636	64851.48341054785	59810.11502429131	73666.49286673882	67721.29153060516	0.15830827636872827	0.15358615379926335	27.965364930510987	779.807376159355	25.633458526222967	714.780163096264
12.188682620557461	46124.267145038066	43017.91666135551	55336.256643761146	51277.90218308244	60123.32942926515	55569.798333231985	64852.77327101865	59811.308351102336	73666.706290403	67721.51853196125	0.1582832607175164	0.1535619423494781	23.718695144925732	665.3245308808982	21.710376606788486	608.9868979342282
12.26212556485955	46127.69480288028	43021.01854014618	55338.47475512112	51279.91884082662	60124.91585562879	55571.24911507226	64853.74309653634	59812.20651232008	73666.55998990693	67721.41474872926	0.15825832279355145	0.15353780610231593	19.518850293708965	550.7558027617633	17.830558296409436	503.1142779905349
12.336011039846525	46130.88629884546	43023.900454151764	55340.41533160734	51281.67843938665	60126.2032624204	55572.42357382994	64854.39265189669	59812.8092909842	73666.05370485388	67720.97994134124	0.15823346235194097	0.1535137448210018	15.365503149281722	436.1029846742749	13.993701246683486	397.1639601383358
12.41034171198835	46133.841454637535	43026.562237575614	55342.0781694466	51283.18079011663	60127.1914325908	55573.32150895535	64854.721706909295	59813.11647475924	73665.18718048125	67720.21387541095	0.1582086791485582	0.15348975826949726	11.258327978954185	321.3678729273379	10.199504491407424	291.13760443776846
12.485120263821853	46136.56009566755	43029.00372807368	55343.463069220554	51284.42570840404	60127.88015378245	55573.942724234126	64854.73003640825	59813.12785594368	73663.96016767285	67719.11632174415	0.15818397294003672	0.1534658462125009	7.197000544692855	206.55226727947593	6.4476684393011965	185.03687397576869
12.560349394047481	46139.042051059914	43031.2247667604	55344.56983587311	51285.413013676596	60128.26921833727	55574.28702779456	64854.417420260696	59812.84323147772	73662.37242296828	67717.68705634713	0.15815934348376978	0.1534420084154434	3.181198086065706	91.65797047130764	2.7378948702826165	78.86343475803733
12.63603181762671	46141.28715365849	43033.22519821502	55345.39827871749	51286.1425294097	60128.35842330437	55574.35423211549	64853.783643375056	59812.26240295179	73660.42370857229	67715.92586043646	0.15813479053790921	0.15341824464448728	-0.7894006648566574	-23.313211316242814	-0.9301130574312992	-27.38104404695332
12.712170265880024	46143.295240034706	43035.004870488374	55345.94821144584	51286.61408313426	60128.14757045031	55574.14415403488	64852.82849571199	59811.3851766157	73658.11379236699	67713.83252044898	0.1581103138613614	0.1533945546665249	-4.715115494793281	-138.35946878045797	-4.55665082053747	-133.6948904786259
12.78876748658549	46145.06615049229	43036.56363510775	55346.21945213473	51286.827506442445	60127.6364662651	55573.65661475582	64851.55177229084	59810.21136338507	73655.44244791922	67711.40682804919	0.1580859132137869	0.15337093824917594	-8.5962647148408	-253.47898960486054	-8.142012529831845	-240.0764297284186
12.865826244077915	46146.59972907499	43037.90134708388	55346.21182325421	51286.78263499581	60126.82492197192	55572.891439855404	64849.95327320002	59808.740778850726	73652.40945449214	67708.64858013975	0.15806158835559755	0.15334739516078502	-12.433165151218418	-368.66995818540454	-11.686490923981182	-346.5239839460701
12.943349319348618	46147.89582357242	43039.01786491655	55345.925151674805	51286.47930853183	60125.71275353459	55571.848459291716	64848.03280360503	59806.97324328626	73649.01459705422	67705.55757886988	0.15803733904795372	0.15332392517042118	-16.22613215801539	-483.9305559657514	-15.190377382619772	-453.03587257675827
13.0213395101458	46148.95428552635	43039.91305060028	55345.3592686747	51285.917370870615	60124.29978166546	55570.52750741095	64845.79017375688	59804.90858165566	73645.25766628879	67702.13363164393	0.15801316505276428	0.15330052804787472	-19.975479618413374	-599.2589614503086	-18.653961925650947	-559.6104123257101
13.099799631075467	46149.774970236664	43040.58676962998	55344.51400994684	51285.09666992141	60122.5858318329	55568.92842295455	64843.22519900016	59802.54662362079	73641.13845860293	67698.37655112978	0.15798906613268238	0.15327720356365493	-23.68151994224172	-714.6533500868827	-22.07753321173368	-666.2459170985967
13.178732513703073	46150.357736767925	43041.03889100707	55343.38921560669	51284.01705768978	60120.570734269706	55567.051049066795	64840.33769978196	59799.887203549624	73636.65677613775	67694.28615526811	0.15796504205110373	0.15325395148898877	-27.344564071157947	-830.1118944101036	-25.46137854323024	-772.9406980928034
13.258141006655675	46150.70244795483	43041.269287244504	55341.98473019854	51282.678390283545	60118.254323979956	55564.895233301206	64837.127501659335	59796.93016052315	73631.81242677652	67689.86226727998	0.15794109257216693	0.15323077159581933	-30.96492148336256	-945.6327641382813	-28.805783870222513	-879.6930639073253
13.338027975724735	46150.8089704084	43041.27783437257	55340.30040270279	51281.08052791942	60115.636440746806	55562.46082762779	64833.59443530749	59793.67533834289	73626.605224154	67685.10471567539	0.15791721746074824	0.15320766365680263	-34.5429001939483	-1061.2141261491925	-32.11103379080305	-986.5013205129653
13.418396303969553	46150.6771745215	43041.06441194404	55338.33608654254	51279.22333492914	60112.71692913953	55559.747688439464	64829.73833652742	59790.12258553797	73621.03498766506	67680.01333426118	0.15789341648246047	0.15318462744530645	-38.07880675699562	-1176.854144519195	-35.377411553577986	-1093.3637712914497
13.49924889182131	46150.306934474924	43040.62890303979	55336.091639590566	51277.10667976598	60109.495638521126	55556.75567655915	64825.55904625411	59786.27175537262	73615.10154247376	67674.58796214937	0.15786968940365262	0.15316166273540838	-41.57294626958901	-1292.5509805940092	-38.60519906063564	-1200.278717117384
13.580588657187745	46149.698128242526	43039.97119427365	55333.56692417547	51274.7304350104	60105.9724230549	55553.484657245805	64821.056410563404	59782.12270585263	73608.80471952114	67668.82844376442	0.15784603599140518	0.15313876930189313	-45.025622373155784	-1408.3027930092067	-41.79467686911812	-1307.2444563396275
13.662418535558457	46148.85063759725	43039.091175797956	55330.76180708871	51272.09447737656	60102.147141712056	55549.934500201496	64816.2302806803	59777.67529973287	73602.14435553456	67662.73462885169	0.15782245601353048	0.15311594692025177	-48.43713725684211	-1524.1077377460897	-44.94612419430632	-1414.2592848595232
13.744741480110864	46147.764348116136	43037.98874130824	55327.6761595905	51269.19868771778	60098.01965827797	55546.10507957715	64811.080512985594	59772.92940452352	73595.12029303516	67656.30637248438	0.1577989492385685	0.15309319536667826	-51.807791662286036	-1639.9639682453126	-48.05981891445117	-1521.32149624452
13.827560461816718	46146.4391491857	43036.663788048274	55324.30985741612	51266.042951032425	60093.58984135912	55541.99627397896	64805.606969023305	59767.884892496826	73587.7323803461	67649.54353507109	0.1577755154357866	0.15307051441806846	-55.13788488222053	-1755.8696353305131	-51.13603756809607	-1628.429381603375
13.910878469549415	46144.87493400746	43035.116216815186	55320.66278078233	51262.62715646992	60088.8575643899	55537.607966474825	64799.809515507965	59762.54164069404	73579.98047160094	67642.44598236366	0.1577521543751766	0.15304790385201825	-58.427714765886776	-1871.8228873088956	-54.1750553624006	-1735.581229813397
13.9946985101918	46143.07159960271	43033.345931963646	55316.73481439316	51258.95119733558	60083.82270563886	55532.940044599534	64793.688024331306	59756.89953093094	73571.86442675097	67635.0135854632	0.15772886582745235	0.153025363446821	-61.67757772176992	-1987.8218700494617	-57.17714617057936	-1842.7753273919225
14.079023608744702	46141.02904681783	43031.35284141155	55312.52584744595	51255.014971097255	60078.485148215215	55527.992400361916	64787.242372569286	59750.95844980546	73563.38411157315	67627.24622082885	0.15770564956404878	0.15300289298146555	-64.88776871882146	-2103.8647269625217	-60.14258253574371	-1950.0099585931748
14.163856808436103	46138.74718032913	43029.13685664368	55308.035773637144	51250.81837938966	60072.84478007515	55522.764930249476	64780.47244248875	59744.7182887027	73554.53939767767	67619.14377028319	0.1576825053571195	0.15298049223563542	-68.05858129274566	-2219.949599146843	-63.07163567957468	-2057.2834056206048
14.24920117083096	46136.22590864751	43026.69789271657	55303.26449116777	51246.36132801998	60066.901494027625	55517.25753523447	64773.378121553666	59738.1789438013	73545.3301625149	67610.70612101954	0.1576594329795336	0.15295816098970524	-71.19030754489359	-2336.0746253356338	-65.9645754963858	-2164.593948422
14.335059775941703	46133.46514412363	43024.035868263054	55298.21190274937	51241.64372697326	60060.65518774086	55511.4701207796	64765.95930243208	59731.34031607967	73535.75628938318	67601.93316560877	0.15763643220487542	0.1529358990247398	-74.2832381449407	-2452.237941905856	-68.82167055807076	-2271.9398647919297
14.421435722339384	46130.46480295242	43021.15070549667	55292.877915609526	51236.66549041749	60054.10576374814	55505.40259684358	64758.21588300239	59724.20231132181	73525.81766743591	67592.82480200601	0.1576135028074408	0.1529137061224916	-77.33766233862843	-2568.4376830924302	-71.64318812079728	-2379.319430537522
14.50833212726552	46127.224805177386	43018.042330215554	55287.262441496736	51231.426536708124	60047.25312945326	55499.05487788592	64750.147766359085	59716.764840122516	73515.51419168798	67583.38093355637	0.15759064456223712	0.15289158206539924	-80.35386794625083	-2684.6719808969647	-74.42939412390115	-2486.7309194020927
14.595752126744532	46123.745074695515	43014.71067180702	55281.365396686226	51225.92678839357	60040.09719713664	55492.42688287285	64741.75486081931	59709.02781789367	73504.84576302314	67573.60146900195	0.1575678572449789	0.15286952663658548	-83.33214136760216	-2800.9389651976526	-77.18055319401901	-2594.172603163868
14.683698875697011	46120.02553926123	43011.15566325126	55275.18670198462	51220.16617221931	60032.63788396036	55485.518535281786	64733.037079928334	59700.99116486896	73493.81228820012	67563.48632248725	0.15754514063208747	0.15284753961985442	-86.27276758430526	-2917.23676376231	-79.89692864741664	-2701.6427516564727
14.772175548053516	46116.06613049106	43007.377241125694	55268.726282735384	51214.14461913315	60024.87511197411	55478.32976310687	64723.994342465834	59692.65480610997	73482.41367985978	67553.03541356583	0.15752249450068842	0.15282562079969167	-89.17603016190697	-3033.563502287492	-82.5787824919098	-2809.139632789418
14.861185336869132	46111.86678386748	43003.37534560861	55261.984068823396	51207.86206428939	60016.80880812004	55470.86049886358	64714.626572451096	59684.01867151088	73470.64985653089	67542.24866720571	0.15749991862860915	0.15280376996125997	-92.04221125494223	-3149.9173044860363	-85.22637543344172	-2916.6615127064288
14.95073145443871	46107.427438743296	42999.149920482894	55254.95999467999	51201.318447053156	60008.43890423827	55463.11067959326	64704.933699148925	59675.08269580348	73458.52074263665	67531.126013795	0.15747741279437782	0.15278198689039826	-94.87159160745796	-3266.2962920684367	-87.8399668718339	-3024.206655593589
15.040817132412794	46102.748038345584	42994.70091314042	55247.65399928769	51194.51371100562	59999.76533707183	55455.08024686882	64694.915657075	59665.84681856319	73446.02626850102	67519.66738914845	0.15745497677722017	0.15276027137362028	-97.66445055959048	-3382.6985849197954	-90.41981490980834	-3131.773323962465
15.131445621914246	46097.82852977923	42990.028274584605	55240.06602618431	51187.44780394688	59990.78804827126	55446.76914679781	64684.57238600069	59656.31098421232	73433.16637035378	67507.87273451137	0.15743261035705872	0.15273862319811182	-100.42106604808941	-3499.1223010271788	-92.96617635642178	-3239.359778670594
15.222620193655578	46092.668864031184	42985.13195943479	55232.19602346796	51180.120677901155	59981.506984399886	55438.177330027946	64673.90383095879	59646.475142026065	73419.94099033716	67495.74199656611	0.15741031331450964	0.1527170421517291	-103.14171460806392	-3615.565556515008	-95.47930672304938	-3346.9642787668854
15.31434413805701	46087.26899597396	42980.011925929335	55224.04394380113	51172.53228912035	59971.92209693826	55429.30475175103	64662.90994224824	59636.33924613659	73406.35007651117	67483.27512743676	0.15738808543088184	0.15269552802299702	-105.82667137734825	-3732.026465691626	-97.9594602312427	-3454.585081655532
15.406620765365147	46081.62888436957	42974.66813592937	55215.60974441539	51164.682598088446	59962.033342289214	55420.15137170758	64651.59067543948	59625.90325553806	73392.39358285951	67470.4720846948	0.15736592648817344	0.15267408060110668	-108.47621010348666	-3848.5031412877142	-100.40688981744461	-3562.220443272963
15.499453405772549	46075.74849187214	42969.10055492119	55206.89338711437	51156.57156952431	59951.840681781054	55410.71715418994	64639.945991378016	59615.167134089905	73378.07146929363	67457.33283136263	0.157343836269072	0.15265269967591436	-111.09060314286035	-3964.9936943277717	-102.82184713263996	-3669.868617966771
15.592845409537835	46069.62778503236	42963.3091520204	55197.89483827902	51148.19917238654	59941.34408167325	55401.00206804737	64627.97585619035	59604.1308505223	73363.38370165939	67443.85733591989	0.15732181455695002	0.15263138503793833	-113.67012146214256	-4081.496234111488	-105.20458254462574	-3777.5278585366905
15.686800147106629	46063.26673430005	42957.293899974255	55188.61406887066	51139.56537987618	59930.543513159726	55391.006086689085	64615.68024128759	59592.79437843937	73348.3302517411	67430.0455723069	0.1572998611358649	0.15261013647835825	-116.2150346452836	-4198.008868409321	-107.55534514196916	-3885.1964162923396
15.781321009233178	46056.66531402801	42951.054775165496	55179.05105443541	51130.67016944117	59919.438952373566	55380.729188088975	64603.05912337052	59581.15769632429	73332.91109726722	67415.8975199304	0.15727797579055602	0.1525889537890125	-118.7256108961883	-4314.5297035072	-109.87438273854787	-3992.8725411947817
15.87641140710273	46049.823502474275	42944.591757614144	55169.205775106944	51121.51352277853	59908.03038039008	55370.17135478792	64590.11248443275	59569.220787541715	73317.12622191392	67401.41316366632	0.15725615830644277	0.15256783676239616	-121.2021170417429	-4431.056844202802	-112.16194187814835	-4100.554481914267
15.972074772454643	46042.74128180592	42937.90483098106	55159.07821561089	51112.095425838415	59896.31778323147	55359.33257389822	64576.84031176585	59556.98364034252	73300.97561531086	67386.5924938651	0.15723440846962303	0.1525467851916598	-123.64481853012694	-4547.588393731043	-114.41826783010038	-4208.240485647693
16.06831455770623	46035.41863810182	42930.99398257052	55148.668365268095	51102.41586882721	59884.30115187033	55348.21283710685	64563.242597963064	59544.44624786727	73284.45927304523	67371.43550635551	0.15721272606687053	0.15252579887060624	-126.05397944332799	-4664.1224540974945	-116.6436045980663	-4315.928798342124
16.165134236077357	46027.85556135492	42923.85920333283	55137.97621799725	51092.47484621049	59871.98048223257	55336.81214067872	64549.31934092236	59531.60860814974	73267.57719666538	67355.94220244863	0.15719111088563356	0.15250487759369044	-128.42986249289243	-4780.6571258772165	-118.83819492149632	-4423.617664691061
16.262537301715792	46020.052045475815	42916.50048786693	55127.00177231918	51082.27235671616	59859.355775201926	55325.13048545996	64535.07054385138	59518.47072412043	73250.32939368622	67340.1125889417	0.15716956271403287	0.1524840211560169	-130.7727290278417	-4897.190508434549	-121.0022802821477	-4531.305328311399
16.36052726982327	46012.00808829423	42908.91783442225	55115.74503135846	51071.80840333654	59846.42703662179	55313.16787688024	64520.49621526927	59505.03260360894	73232.71587759137	67323.946678121	0.15714808134085867	0.1524632293533366	-133.08283903478878	-5013.7206998467445	-123.13610090286238	-4638.990031639114
16.459107676782416	46003.72369156286	42901.11124490184	55104.206002848085	51061.08299333207	59833.19427730013	55300.92432495666	64505.59636901208	59491.294259348266	73214.73666783918	67307.44448776644	0.15712666655557025	0.15244250198204626	-135.3604511412559	-5130.245796943083	-125.23989574890584	-4746.670015886426
16.55828208028434	45995.1988609586	42893.080724864245	55092.38469913073	51050.09613823347	59819.65751301099	55288.39984429618	64490.37102423426	59477.25570897731	73196.39178986441	67290.60604115445	0.15710531814829318	0.15242183883918692	-137.60582262306707	-5246.763895535842	-127.31390253663994	-4854.3435213100165
16.658054059457015	45986.43360608563	42884.826283525625	55080.28113716249	51038.84785384424	59805.816764498406	55275.594454098224	64474.82020541289	59462.916975043685	73177.681275083	67273.43136706114	0.15708403590981695	0.1524012397224408	-139.81920940242708	-5363.273090220988	-129.35835773398867	-4962.008787149563
16.758427214994473	45977.42794047727	42876.34793376189	55067.89533851506	51027.33816024316	59791.67205747876	55262.50817815737	64458.94394235026	59448.27808500658	73158.60516089492	67255.92049976547	0.15706281963159396	0.15238070443012966	-142.00086605543038	-5479.771474624053	-131.37349656340666	-5069.664051670581
16.859405169286727	45968.181881598124	42867.645692110615	55055.2273293782	51015.567081786416	59777.223422643496	55249.141044865704	64442.74227017667	59433.33907123931	73139.16349068742	67238.0734790522	0.15704166910573666	0.15236023276121421	-144.15104581357446	-5596.257141362876	-133.3595530053717	-5177.3075522221625
16.960991566550526	45958.69545084616	42858.719578772936	55042.27714056216	51003.53464711	59762.47089566171	55235.493087215305	64426.21522935328	59418.099971031916	73119.3563138381	67219.8903502146	0.1570205841250168	0.15233982451529043	-146.27000056707766	-5712.728182097897	-135.31675980088767	-5284.937525274232
17.063190072960847	45948.96867355455	42849.56961761531	55029.04480749994	50991.24088913159	59747.414517182515	55221.564342800346	64409.3628656746	59402.56082659345	73099.18368571784	67201.37116405727	0.1569995644828617	0.15231947949258892	-148.3579808686627	-5829.1826875749975	-137.24534845532617	-5392.552206443623
17.166004376783235	45939.00157899358	42840.195836171275	55015.53037024943	50978.68584505278	59732.05433283744	55207.35485381939	64392.18523027113	59386.72168505443	73078.64566769359	67182.51597689863	0.15697860997335436	0.15229919749397228	-150.41523593897	-5945.618747776374	-139.14554924343247	-5500.149830652401
17.26943818850684	45928.79420037191	42830.598265642635	55001.733873494944	50965.86955636022	59716.39039324205	55192.86466707676	64374.68237961092	59370.58259846827	73057.74232713036	67163.32485057275	0.1569577203912292	0.15227897832093432	-152.4420136649278	-6062.034451764077	-141.0175912072882	-5607.728631963953
17.37349524097843	45918.34657483915	42820.776940901844	54987.65536655022	50952.792068828654	59700.42275399913	55178.09383398566	64356.8543755032	59354.1436238146	73036.47373739506	67143.79785243294	0.15693689553187237	0.15225882177559616	-154.43856060830876	-6178.427887918428	-142.86170216457685	-5715.286843812093
17.478179289537028	45907.6587434861	42810.7319004922	54973.29490335867	50939.453432521	59684.15147569901	55163.042410568305	64338.70128509862	59337.40482299954	73014.83997785689	67123.93505535202	0.15691613519131908	0.15223872766070706	-156.40512200834928	-6294.797143951058	-144.6781087112904	-5822.822699017823
17.583494112149474	45896.73075134721	42800.46318663025	54958.65254249639	50925.853701791144	59667.57662392277	55147.71045745901	64320.223180892644	59320.3662628588	72992.84113389117	67103.73653772588	0.15689543916625032	0.15221869577964056	-158.34194178169128	-6411.140306839719	-146.4670362213801	-5930.334429724142
17.689443509546752	45885.562647401166	42789.970845206175	54943.728347172684	50911.992935284514	59650.69826924284	55132.09803990463	64301.42014072623	59303.02801515827	72970.47729688004	67083.20238347421	0.1568748072539927	0.1521987259363923	-160.24926253210288	-6527.455463089049	-148.22870885551674	-6037.820267634466
17.79603130536116	45874.15448457232	42779.25492578523	54928.52238523184	50897.871195939624	59633.51648722489	55116.20522776642	64282.29224778787	59285.39015659602	72947.74856421478	67062.33268204248	0.156854239252516	0.1521788179355812	-162.12732554750983	-6643.740698546171	-149.96334955832572	-6145.278443833813
17.90326134626431	45862.50631973197	42768.315481608945	54913.03472915461	50883.48855098951	59616.03135842939	55100.0320955214	64262.83959061526	59267.45276880369	72924.65503929768	67041.12752840374	0.15683373496043077	0.15215897158244376	-163.97637080523418	-6759.994098505005	-151.67118006409146	-6252.707188913599
18.011137502105942	45850.61821369929	42757.15256959592	54897.26545605932	50868.84507196275	59598.24296841288	55083.57872226356	64243.06226309661	59249.2159383478	72901.19683154348	67019.58702306	0.1568132941769872	0.15213918668283416	-165.7966369811911	-6876.213747993112	-153.35242090417887	-6360.104733210057
18.119663666053608	45838.490231241565	42745.76625034209	54881.214647702094	50853.94083468361	59580.15140772812	55066.845191704	64222.96036447084	59230.67975672992	72877.37405637969	66997.7112720424	0.1567929167020719	0.15211946304322319	-167.58836144779343	-6992.397731568664	-155.00729140578187	-6467.469306631014
18.228843754733095	45826.12244107592	42734.15658812231	54864.88239047891	50838.77591927407	59561.75677192638	55049.83159217301	64202.53399933008	59211.844320388904	72853.18683524926	66975.50038691374	0.1567726023362082	0.1520998004706942	-169.35178027662914	-7108.5441333744675	-156.63600969401887	-6574.799138689414
18.338681708369887	45813.51491586928	42722.323650890365	54848.26877542557	50823.35041015364	59543.059161557365	55032.53801662006	64181.78327761945	59192.7097307008	72828.63529561041	66952.95448476836	0.15675235088055156	0.15208019877294374	-171.08712824538816	-7224.651037283242	-158.23879269865574	-6682.092458667234
18.44918149093129	45800.667732239475	42710.267510279926	54831.37389821895	50807.66439604068	59524.058682170624	55014.96456261502	64160.70831463868	59173.27609398024	72803.71957093847	66930.07368823371	0.1567321621368901	0.15206065775827735	-172.79463884205325	-7340.716526975855	-159.8158561575401	-6789.347495654598
18.56034709026951	45787.580970755036	42697.988241604435	54814.19785917684	50791.717969952086	59504.75544431518	54997.11133234793	64139.30923104171	59153.54352148015	72778.43980072536	66906.85812547	0.1567120359076402	0.15204117723560953	-174.47454426554032	-7456.738685913384	-161.36741461761994	-6896.562478533015
18.672182518265565	45774.25471593629	42685.48592385806	54796.74076325911	50775.511229204516	59485.14956354107	54978.978432630305	64117.58615283829	59133.51212939311	72752.79613048142	66883.3079301718	0.15669197199584747	0.15202175701446055	-176.12707542948192	-7572.715597327799	-162.89368143834872	-7003.735635990277
18.784691810974078	45760.68905625515	42672.76063971555	54779.002720067554	50759.04427541418	59465.24116039895	54960.56597489486	64095.53921139359	59113.18203885121	72726.78871173499	66859.4232415677	0.1566719702051828	0.15200239690495687	-177.75246197075467	-7688.6453445144	-164.39486879925244	-7110.865196764469
18.897879028768923	45746.884084135134	42659.81247553224	54760.983843845854	50742.31721449681	59445.03036044019	54941.87407519555	64073.16854342829	59092.553375925854	72700.41770203241	66835.20420442031	0.1566520303399418	0.15198309671782564	-179.3509322454629	-7804.526010561734	-165.87118769669905	-7217.949389399961
19.01174825648978	45732.839895952195	42646.641521344776	54742.684253480606	50725.33015666856	59424.517294217876	54922.90285420849	64050.474291019586	59071.62627162894	72673.68326493936	66810.6509690274	0.15663215220504023	0.151963856264397	-180.92271333833924	-7920.355678623542	-167.32284795228043	-7324.986442500725
19.126303603589555	45718.556592033594	42633.24787087017	54724.104072499955	50708.08321644488	59403.70209728542	54903.65243723073	64027.456601599835	59050.40086191145	72646.58557003908	66785.76369122045	0.15661233560601634	0.15194467535659895	-182.46803106728476	-8036.132432008162	-168.7500582167704	-7431.974584823474
19.241549204282624	45704.034276658465	42619.63162150617	54705.243429074224	50690.57651264094	59382.584910197154	54884.12295418074	64004.1156279571	59028.87728766399	72619.12479293313	66760.54253236513	0.15659258034902548	0.15192555380695744	-183.9871099810407	-8151.854353995994	-170.15302596869878	-7538.912045085803
19.357489217694134	45689.27305805737	42605.79287433101	54686.10245601549	50672.81016837133	59361.16587850795	54864.31453959806	63980.451528234735	59007.05569471648	72591.30111524092	66734.98765936104	0.15657288624083976	0.1519064914285942	-185.480173367745	-8267.519528063014	-171.5319575216854	-7645.797052202746
19.474127828010037	45674.27304841184	42591.731734102876	54666.68129077691	50654.78431104943	59339.44515277247	54844.22733264265	63956.464465930614	58984.936233837296	72563.11472459875	66709.09924464076	0.1565532530888463	0.15188748803522403	-186.94744325900683	-8383.126037981361	-172.88705802807817	-7752.627835337073
19.59146924462811	45659.034363853745	42577.44830925938	54646.98007545211	50636.4990723868	59317.422888544446	54823.86147709424	63932.154609896344	58962.51906073273	72534.56581465907	66682.87746616913	0.15653368070104426	0.1518685434411546	-188.38914042932447	-8498.67196764797	-174.21853147860384	-7859.4026237707585
19.709517702309874	45643.55712446539	42562.94271191765	54626.99895677516	50617.9545883933	59295.09924637675	54803.21712135237	63907.52213433732	58939.80433604699	72505.6545850904	66656.32250744334	0.15651416888604414	0.15184965746128318	-189.80548440272105	-8614.15540128015	-175.52658071025508	-7966.1196471601725
19.828277461333414	45627.84145427805	42548.21505787266	54606.73808611898	50599.15099937511	59272.474391819596	54782.29441843437	63882.56721881085	58916.79222535999	72476.38124157523	66629.43455749049	0.15649471745306553	0.15183082991109578	-191.19669346057344	-8729.574423654005	-176.81140740937553	-8072.777135562152
19.94775280764713	45611.8874812712	42533.265466597244	54586.19761949431	50580.088449934745	59249.54849541947	54761.093525975346	63857.29004822495	58893.48289918737	72446.7459958088	66602.21381086746	0.15647532621193527	0.15181206060666516	-192.5629846365191	-8844.927119743079	-178.07321210979717	-8179.373319230974
20.067948053024427	45595.69533737248	42518.0940612413	54565.37771754981	50560.76708897013	59226.321732719174	54739.614606227115	63831.690812838446	58869.87653297935	72416.74906549904	66574.66046765975	0.15645599497308516	0.15179334936464797	-193.90457372608944	-8960.211575038731	-179.31219420343405	-8285.906428992748
20.188867535219305	45579.265158455586	42502.70096863022	54544.27854556939	50541.18706967275	59202.794284255055	54717.85782605627	63805.7697082579	58845.973307118715	72386.39067436321	66546.7747334792	0.15643672354755056	0.15177469600228544	-195.22167529098806	-9075.425875626504	-180.52855194031144	-8392.37469614856
20.31051561812294	45562.597084339934	42487.086319264454	54522.90027347196	50521.34854952717	59178.966335556666	54695.82335694369	63779.526935437396	58821.77340692015	72355.67105212764	66518.5568194632	0.15641751174696927	0.15175610033739864	-196.51450266016764	-9190.568108109757	-181.72248243176728	-8498.776352489367
20.432896691921076	45545.69125878887	42471.25024731793	54501.2430758093	50501.25169030912	59154.83807714442	54673.51137498245	63752.96270067591	58797.277022628135	72324.59043452477	66490.00694227238	0.15639835938357818	0.15173756218838946	-197.7832679336134	-9305.636359658092	-182.89418165379902	-8605.109630327672
20.55601517325261	45528.5478295092	42455.1928906375	54479.30713176543	50480.89665808492	59130.40970452902	54650.92206087719	63726.07721561669	58772.48434941621	72293.14906329244	66461.1253240897	0.15637926627021184	0.15171908137423662	-199.0281819876691	-9420.628718137741	-184.0438444519823	-8711.3727626428
20.679875505368887	45511.16694814873	42438.91439074076	54457.09262515379	50460.283623208896	59105.681418208325	54628.055599941246	63698.87069724402	58747.395587384	72261.34718617023	66431.91219261722	0.1563602322203018	0.1517006577144953	-200.24945448193466	-9535.54327228479	-185.17166454717517	-8817.56398318708
20.804482158294064	45493.54877029516	42422.41489281497	54434.59974441591	50439.41276032206	59080.65342366598	54604.912182095504	63671.3433678816	58722.01094155576	72229.18505689772	66402.36778107443	0.15634125704787355	0.15168229102929484	-201.44729385487153	-9650.378111394122	-186.27783453193842	-8923.681526243687
20.92983962898646	45475.693455474924	42405.69454571595	54411.828682620035	50418.28424835092	59055.325931369865	54581.492001866805	63643.495455191034	58696.330621878915	72196.66293521265	66372.49232819653	0.15632234056754546	0.15166398113933685	-202.62190733352327	-9765.131325637922	-187.3625458801398	-9029.723626915365
21.055952441500814	45457.60116715072	42388.753501965846	54388.77963745823	50396.89827050479	59029.69915676908	54557.79525838522	63615.327192168384	58670.35484322104	72163.7810868472	66342.28607823116	0.15630348259452584	0.15164572786589403	-203.77350093892892	-9879.801006179303	-188.4259889506793	-9135.688521204516
21.18282514715158	45439.272072719934	42371.591917751546	54365.452811244504	50375.255014273964	59003.77332029177	54533.82215538207	63586.838817142125	58644.08382536773	72130.53978352553	66311.74928093594	0.1562846829446131	0.1516275310308081	-204.90227948589018	-9994.38524505496	-189.46835298804217	-9241.574445931241
21.31046232467717	45420.706343512655	42354.20995292298	54341.84841091249	50353.35467142769	58977.548647342766	54509.572901187705	63558.03057377032	58617.51779302023	72096.93930296077	66280.88219157583	0.15626594143419117	0.15160939045648764	-206.00844658727874	-10108.882135212421	-190.48982612628606	-9347.379638753831
21.438868580405217	45401.90415478983	42336.6077709913	54317.966648013295	50331.1974380121	58951.02536830115	54485.0477087293	63528.902711038274	58590.65697579311	72062.97992885222	66249.68507092055	0.15624725788023083	0.15159130596590664	-207.09220465953695	-10223.289770677686	-191.49059539395967	-9453.10233832337
21.568048548418737	45382.865685740726	42318.78553912653	54293.80773871246	50308.78351434742	58924.2037185171	54460.246795527855	63499.45548325493	58563.50160821104	72028.66195088137	66218.15818524089	0.15622863210028537	0.15157327738260404	-208.15375492654857	-10337.606246571988	-192.47084671762423	-9558.74078431353
21.69800689072348	45363.591119481	42300.743428155794	54269.37190378771	50286.11310502589	58897.083938309326	54435.17038369595	63469.68915005028	58536.05192970634	71993.98566470905	66186.30180630602	0.15621006391248976	0.1515553045306791	-209.19329742185073	-10451.82965910621	-193.43076492406544	-9664.293217392638
21.828748297416116	45344.0806430501	42282.48161256086	54244.65936862591	50263.186418908896	58869.666272961935	54409.81869993471	63439.60397637193	58508.30818461578	71958.9513719714	66154.11621137992	0.15619155313556007	0.15153738723479296	-210.2110309950076	-10565.958105733618	-194.37053374608513	-9769.757879391313
21.960277486853503	45324.33444740879	42264.00027047589	54219.670363220124	50240.00366912432	58841.95097272109	54384.19197553081	63409.20023248151	58480.27062217745	71923.559380276	66121.60168321778	0.1561730995887886	0.1515195253201645	-211.2071533142589	-10679.989685162902	-195.29033582494594	-9875.133013285697
22.092599205822967	45304.35272743647	42245.29958368487	54194.405122166485	50216.56507306362	58813.938292791805	54358.290446353494	63378.47819395129	58451.9394965274	71887.81000319796	66088.75851006233	0.15615470309204577	0.1515017186125696	-212.18186086931382	-10793.92249732092	-196.1903527128452	-9980.416863184422
22.225718229713628	45284.13568192879	42226.37973761946	54168.86388466139	50192.87085237917	58785.62849333478	54332.11435285165	63347.43814166074	58423.31506669664	71851.70356027609	66055.58698564042	0.15613636346577525	0.15148396693833963	-213.13534897641512	-10907.7546434924	-197.07076487792074	-10085.607674458995
22.359639362688714	45263.68351359453	42207.24092135603	54143.046894497784	50168.92123298088	58757.021839462475	54305.66394005014	63316.080361792374	58394.39759660718	71815.2403770082	66022.08740915854	0.15611808053099424	0.1514662701243591	-214.0678117829084	-11021.484226396307	-197.93175170817995	-10190.703693788499
22.494367437858962	45242.99642905279	42187.8833276131	54116.954400061906	50144.716445033206	58728.118601235605	54278.939457546636	63284.40514582791	58365.18735506863	71778.42078484685	65988.26008529913	0.15609985410929073	0.15144862799806408	-214.97944226965774	-11135.109350133687	-198.77349151365343	-10295.70316914469
22.629907317457054	45222.07463883012	42168.30715274853	54090.58665432982	50120.25672295186	58698.91905365935	54251.94115950806	63252.41279054429	58335.6846157744	71741.24512119475	65954.10532421622	0.15608168402282208	0.15143104038744104	-215.87043225648813	-11248.62812035717	-199.59616153183742	-10400.604349922389
22.766263893012997	45200.91835735702	42148.51259675652	54063.94391486349	50095.54230540017	58669.42347667912	54224.66930466669	63220.10359800912	58305.88965729757	71703.71372939971	65919.62344153078	0.15606357009431268	0.15141350712102541	-216.7409724050667	-11362.038644243032	-200.39993793022586	-10505.405486939475
22.903442085530802	45179.52780296515	42128.499863264726	54037.02644380721	50070.57343528594	58639.63215517683	54197.12415631669	63187.477875576595	58275.80276308712	71665.82695875008	65884.81475832658	0.1560455121470533	0.15139602802789778	-217.5912522242288	-11475.339030614123	-201.1849958105886	-10610.104832516983
23.041446845665973	45157.90319788338	42108.26915953078	54009.83450788325	50045.350359757154	58609.54537896597	54169.30598230965	63154.53593588242	58245.42422146318	71627.58516446894	65849.67960114479	0.1560275100048986	0.15137860293768518	-218.4214600714331	-11588.527389863506	-201.9515092112415	-10714.70064044185
23.180283153904217	45136.04476823527	42087.82069643981	53982.368378388644	50019.87333019924	58579.16344278841	54141.215055051456	63121.278096840106	58214.75432561373	71588.98870771006	65814.2183019803	0.15600956349226489	0.15136123168055673	-219.23178315832047	-11701.601834097877	-202.69965111167403	-10819.191166073084
23.31995602074116	45113.95274403457	42067.15468850036	53954.62833119008	49994.14260223015	58548.486646308644	54112.85165149719	63087.70468163505	58183.79337358905	71550.03795555113	65778.43119827553	0.15599167243412929	0.1513439140872241	-220.02240755670937	-11814.560477286577	-203.4295934381953	-10923.574666500092
23.460470486863187	45091.627359182035	42046.271353841345	53926.614646719994	49968.158435696896	58517.51529410979	54084.21605314723	63053.81601872008	58152.54166829762	71510.7332809888	65742.31863291578	0.1559738366560277	0.15132664998893822	-220.79351819798467	-11927.401435067877	-204.14150706358487	-11027.849400358275
23.60183162332936	45069.06885146173	42025.17091420864	53898.32760997235	49941.921094671554	58486.249695688915	54055.30854604306	63019.612441810554	58120.999517501645	71471.07506293315	65705.88095422421	0.15595605598405365	0.15130943921748854	-221.54529888008256	-12040.122824970633	-204.8355618127971	-11132.013628007844
23.744044531754422	45046.277462537015	42003.853594961336	53869.76751049787	49915.43084744683	58454.690165451844	54026.12942076245	62985.094289878754	58089.16723381188	71431.06368620139	65669.11851595607	0.1559383302448546	0.15129228160520147	-222.2779322732531	-12152.722766550258	-205.51192646921845	-11236.065611703321
23.887114344492932	45023.253437946165	41982.31962506767	53840.93464239885	49888.68796653131	58422.83702270776	53996.678972414426	62950.26190714805	58057.04513468215	71390.69954151132	65632.03167729257	0.15592065926563253	0.1512751769849374	-222.99159991907072	-12265.199381172657	-206.17076877341606	-11340.003615375608
24.031046224824397	44999.99702709932	41960.569237102114	53811.829304325554	49861.69272864612	58390.690591665145	53966.95750063551	62915.11564308862	58024.63354240554	71349.98302547647	65594.62080283654	0.15590304287414086	0.15125812519009055	-223.6864822380012	-12377.550792286173	-206.81225542988977	-11443.82590486668
24.175845367139747	44976.50848327304	41938.602667240455	53782.4517994699	49834.44541471904	58358.25120142503	53936.96530958357	62879.65585241023	57991.93278410767	71308.914540598	65556.8862626049	0.1558854808986838	0.1512411260545872	-224.36275853353436	-12489.775125430897	-207.436552110943	-11547.530747940764
24.32151699712871	44952.78806360704	41916.42015525661	53752.80243556154	49806.9463098809	58325.51918597677	53906.70270793385	62843.8828950576	57958.94319174241	71267.4944952595	65518.82843202396	0.1558679731681125	0.15122417941288252	-225.02060699337744	-12601.870508171618	-208.0438234580506	-11651.116414263844
24.468066371968433	44928.836029099206	41894.021944518	53722.88152486199	49779.195703460115	58292.49488419173	53876.170008873116	62807.79713620376	57925.66510208574	71225.72330371947	65480.44769192243	0.15585051951182652	0.1512072850999606	-225.6602046972257	-12713.835070360452	-208.6342330892512	-11754.58117560111
24.61549878051318	44904.65264460114	41871.408281981494	53692.68938415945	49751.19388897793	58259.178639817655	53845.36753009448	62771.398946243935	57892.09885673018	71183.60138610449	65441.74442852512	0.15583311975976907	0.15119044295133205	-226.2817276173737	-12825.66694396548	-209.2079435987689	-11857.923305667937
24.763819543485244	44880.23817881394	41848.57941818939	53662.22633476375	49722.94116414369	58225.57080147327	53814.29559379243	62734.68870078979	57858.244802079425	71141.12916840277	65402.719033447065	0.15581577374242728	0.15117365280303247	-226.88535062488518	-12937.364263279364	-209.7651165635616	-11961.141080329195
24.91303401366693	44855.59290428286	41825.53560726444	53631.492702500145	49694.43783084912	58191.671722641564	53782.954526656584	62697.66678066221	57824.10328934171	71098.30708245595	65363.371903686	0.15579848129082957	0.1511569144916213	-227.47124749334762	-13048.925164934248	-210.30591254634783	-12064.232777612284
25.063147576093755	44830.717097392975	41802.27710690592	53600.488817704194	49665.68419516361	58157.48176166425	53751.344659866656	62660.33357188544	57789.674674524336	71055.1355659525	65323.703441616286	0.15578124223654471	0.1511402278541785	-228.03959090131684	-13160.347787879407	-210.83049109845888	-12167.196677692235
25.214165648248784	44805.611038364084	41778.8041783847	53569.21501521567	49636.680567328505	58123.001281735254	53719.46632908627	62622.68946567998	57754.95931842724	71011.61506241988	65283.71405498156	0.15576405641167915	0.15112359272830508	-228.59055243845796	-13271.630273526534	-211.3390107648156	-12270.031063022092
25.366093680258146	44780.27501124561	41755.117086538674	53537.67163437272	49607.42726175175	58088.230650894366	53687.319874457266	62584.73485845585	57719.95758663672	70967.74602121674	65243.40415688785	0.15574692364887582	0.15110700895212056	-229.12430260848487	-13382.770765773952	-211.831629086897	-12372.734218338504
25.518937155087716	44754.70930391147	41731.216099767866	53505.85901900569	49577.924597002144	58053.17024202062	53654.90564059349	62546.47015180551	57684.66984951889	70923.52889752519	65202.77416579614	0.15572984378131258	0.15109047636426104	-229.64101083338028	-13493.767411036417	-212.30850260678562	-12475.304430713877
25.672701588741027	44728.91420805493	41707.10149002966	53473.77751743113	49548.17289580379	58017.82043282578	53622.223976574795	62507.89575249688	57649.09648221321	70878.96415234273	65161.82450551519	0.15571281664270092	0.15107399480387748	-230.14084545624792	-13604.61835825257	-212.76978686999064	-12577.739989571273
25.827392530458226	44702.89001918328	41682.773532833824	53441.42748244555	49518.17248503025	57982.181605847654	53589.275235940775	62469.01207246613	57613.23786462585	70834.05225247431	65120.555605194	0.15569584206728307	0.15105756411063526	-230.62397374919965	-13715.32175914757	-213.21563643106492	-12680.039186835289
25.983015562916506	44676.6370366118	41658.232507237146	53408.8092713182	49487.92369569823	57946.25414844231	53556.05977668403	62429.81952880937	57577.094381422394	70788.79367052283	65078.96789931373	0.1556789198898316	0.1510411841247111	-231.09056191216223	-13825.875767976046	-213.64620485552587	-12782.20031684637
26.139576302431465	44650.15556345932	41633.47869583872	53375.92324578602	49457.42686296214	57910.038452778615	53522.5779612442	62390.318543776775	57540.66642202159	70743.18888488275	65037.06182768053	0.15566204994564686	0.15102485468679297	-231.54077507997863	-13936.278541766107	-214.061644724512	-12884.22167651169
26.297080399159835	44623.44590664124	41608.5123847741	53342.76977204531	49426.68232610719	57873.53491582921	53488.83015650062	62350.50954476297	57503.95438058732	70697.23837972901	64994.837835416816	0.15564523207055603	0.15100857563807604	-231.97477732619154	-14046.528240336105	-214.46210763810086	-12986.10156528838
26.455533537303385	44596.50837686511	41583.33386371048	53309.349220746495	49395.69042854382	57836.74393936498	53454.81673376632	62310.39296430101	57466.958656022354	70650.94264501041	64952.2963729539	0.15562846610091075	0.1509923468202647	-232.39273166717612	-14156.62302636914	-214.84774421938346	-13087.838285261765
26.614941435314055	44569.34328862323	41557.94342584073	53275.66196698555	49364.45151780059	57799.66592994567	53420.53806878032	62269.96924005242	57429.67965196002	70604.30217643842	64909.43789602299	0.15561175187358606	0.15097616807556746	-232.79480006665108	-14266.561065481976	-215.21870411836426	-13189.430141212419
26.77530984610034	44541.950960188005	41532.34136787814	53241.70839029839	49332.965945518205	57762.30129891395	53385.994541701286	62229.23881480076	57392.117776757404	70557.31747547991	64866.262865647324	0.15559508922597853	0.1509600392466974	-233.18114343596972	-14376.34052605927	-215.57513601408573	-13290.875440558419
26.93664455723489	44514.33171360521	41506.52799005069	53207.488874653034	49301.23406744264	57724.65046238691	53351.18653710009	62188.20213644254	57354.27344348743	70509.98904934688	64822.771748133404	0.15557847799600436	0.15094396017686987	-233.55192164389882	-14485.959579629824	-215.91718762143864	-13392.172493573278
27.098951391163432	44486.485874687714	41480.50359609503	53173.003808442205	49269.256243418204	57686.71384124811	53316.114443952334	62146.859657978704	57316.14706993089	70462.31741098694	64778.96501506202	0.15556191802209862	0.15092793070980157	-233.9072935176373	-14595.416400752962	-216.2450056928792	-13493.319613333791
27.26223620541477	44458.41377300941	41454.26849325085	53138.253584476144	49237.03283738088	57648.49186113976	53280.77865563126	62105.211837506264	57277.73907856876	70414.3030790739	64734.84314327964	0.15554540914321216	0.15091195068970817	-234.24741684558103	-14704.709166998044	-216.55873602090287	-13594.315115693957
27.426504892812353	44430.11574189887	41427.82299225499	53103.238599975215	49204.56421735153	57609.98495245485	53245.17956990031	62063.25913820983	57239.04989657437	70365.9465779982	64690.40661488966	0.15552895119881155	0.15089601996130297	-234.57244838349288	-14813.836059091613	-216.85852344433079	-13695.1573194433
27.59176338168682	44401.59211843269	41401.16740733516	53067.95925656193	49171.85075542844	57571.193550328506	53209.31758890523	62021.00202835237	57200.07995580483	70317.24843785653	64645.6559172427	0.1555125440288766	0.1508801383697951	-234.8825438588974	-14922.795261021703	-217.1445118515403	-13795.844546370208
27.758017636089992	44372.84324342876	41374.30205620384	53032.41596025325	49138.8928277802	57532.118094629644	53173.19311916634	61978.44098126621	57160.82969279291	70268.20919444179	64600.591542927585	0.15549618747389782	0.15086430576088908	-235.1778579740785	-15031.58496000804	-217.4168441836373	-13896.375121252611
27.925273656010095	44343.86946143967	41347.22726005193	52996.6091214526	49105.690814638314	57492.759029952445	53136.806571570654	61935.576475344045	57121.299548738454	70218.82938923278	64555.21398976169	0.15547988137487784	0.15084852198078205	-235.45854440907715	-15140.203346494585	-217.67566243719193	-13996.747371850535
28.09353747758831	44314.671120746105	41319.94334354273	52960.53915494223	49072.24510029018	57453.11680560805	53100.158361364236	61892.408994029836	57081.48996950031	70169.1095693842	64509.523760781856	0.1554636255733259	0.15083278687616253	-235.724755828036	-15248.648614326492	-217.92110767023405	-14096.959629071876
28.2628151733366	44285.248573349374	41292.45063480497	52924.20647987439	49038.556073070824	57413.19187561511	53063.248908143374	61848.93902580883	57041.401405586854	70119.05028771526	64463.52136423383	0.1554474199112593	0.1508171002942089	-235.97664388248813	-15356.918960770592	-218.15332000501803	-14197.010226979852
28.43311285235687	44255.602174964886	41264.749465426685	52887.61151976363	49004.62412535582	57372.9846986914	53026.07863584695	61805.167064198526	57001.034312147836	70068.65210269956	64417.20731356305	0.15543126423119993	0.15080146208258827	-236.2143592138018	-15465.012586465105	-218.37243863023468	-14296.897502746433
28.604436660561465	44225.732285014856	41236.840170448464	52850.75470247823	48970.44965355335	57332.49573824461	52988.64797274787	61761.09360773885	56960.38914896523	70017.91557845403	64370.5821274044	0.15541515837617415	0.15078587208945432	-236.43805145911756	-15572.927695564926	-218.57860180703574	-14396.619796806946
28.77679278089485	44195.639266621	41208.72308835662	52813.63646023163	48936.03305809623	57291.72546236318	52950.95735144458	61716.719159982196	56919.46638044408	69966.8412847278	64323.646329571995	0.15539910218970962	0.150770330163446	-236.6478692551609	-15680.662495814264	-218.77194687223528	-14496.175452927127
28.950187433556945	44165.323486597204	41180.3985610763	52776.25722957372	48901.37474343382	57250.67434380681	52913.007208852214	61672.04422948343	56878.26647560315	69915.42979689082	64276.400449048626	0.1553830955158352	0.15075483615368615	-236.84396024254966	-15788.215198570862	-218.9526102413074	-14595.562818139791
29.124626876227456	44134.78531544198	41151.86693396478	52738.61745138203	48866.475118024246	57209.342859997	52874.797986194324	61627.06932978962	56836.789908066035	69863.68169592242	64228.84501997579	0.15536713819907802	0.15073938990977986	-237.02647106803488	-15895.58401876688	-219.12072741257725	-14694.780242875218
29.30011740429177	44104.02512733123	41123.128555804076	52700.71757085323	48831.33459432566	57167.73149300789	52836.330128993504	61581.794979430335	56795.03715605105	69811.59756840035	64180.980581642456	0.1553512300844636	0.1507239912818126	-237.19554738956504	-16002.767175022513	-219.27643297082977	-14793.826080963016
29.476665351068124	44073.04330011039	41094.18377879431	52662.5580374938	48795.95358878846	57125.84072955619	52797.60408706298	61536.2217019067	56753.00870236234	69759.1780064885	64132.807678474965	0.15533537101751188	0.15070864012034968	-237.35133388169925	-16109.762889780104	-219.41986059083138	-14892.698689674959
29.654277088036206	44041.84021528658	41065.03295854602	52624.13930511089	48760.33252184648	57083.67106099132	52758.62031449706	61490.35002568098	56710.70503437965	69706.42360792513	64084.3268600256	0.15531956084423765	0.15069333627643328	-237.49397423877963	-16216.569389283657	-219.5511430426559	-14991.396429877728
29.832959025067048	44010.4162580208	41035.67645407296	52585.461831803004	48724.4718179083	57041.22298328542	52719.37926966194	61444.18048416577	56668.12664404842	69653.33497601072	64035.538680961516	0.15530379941114877	0.15067807960158208	-237.62361117784167	-16323.184903582558	-219.6704121932853	-15089.917665932328
30.0127176106544	43978.7718171201	41006.11462778488	52546.526079950934	48688.37190534898	56998.49699702345	52679.881415186675	61397.7136157135	56625.274027870226	69599.91271959624	63986.44370105396	0.15528808656524384	0.1506628699477896	-237.74038644286338	-16429.607666559517	-219.7777990103059	-15188.26076573506
30.193559332147448	43946.907285029636	40976.34784547999	52507.33251620829	48652.033216501164	56955.49360739314	52640.127217953726	61350.9499636055	56582.14768689259	69546.15745307071	63937.0424851669	0.15527242215401071	0.15064770716752252	-237.84444081102265	-16535.835916146636	-219.87343356819474	-15286.424100946635
30.37549071598484	43914.823057823916	40946.376476337	52467.8816114913	48615.45618764577	56912.21332417385	52600.1171490888	61303.89007604016	56538.74812669816	69492.06979634808	63887.3356032448	0.15525680602542488	0.1506325911137187	-237.93591409557848	-16641.86789432168	-219.95744505070616	-15384.406046928838
30.55851832793038	43882.519535199084	40916.200892907655	52428.17384096957	48578.64125900331	56868.656661726694	52559.8516839517	61256.53450612242	56495.075857394855	69437.65037485516	63837.32363030174	0.15524123802794956	0.1506175216397862	-238.01494514735532	-16747.701846912503	-220.0299617522105	-15482.204982634634
30.742648773309874	43849.99712046464	40885.821471109324	52388.20968405651	48541.588874725116	56824.824138984215	52519.33130212671	61208.88381185251	56451.13139360572	69382.89981951917	63787.00714640977	0.15522571801053142	0.15060249859960262	-238.08167186260107	-16853.336023988202	-220.09111108526122	-15579.819290932268
30.92788869724955	43817.256220534335	40855.23859021634	52347.989624398535	48504.29948288325	56780.71627943867	52478.55648741181	61160.93855611358	56406.91525445721	69327.81876675365	63736.386736686065	0.1552102458226011	0.1505875218475109	-238.1362311860139	-16958.768679779023	-220.14101958312676	-15677.247358517721
31.114244784915854	43784.29724591819	40824.452632852575	52307.51414986567	48466.773535461885	56736.33361113197	52437.52772780946	61112.69930666082	56362.427963569484	69272.40785844643	63685.462991281805	0.15519482131407109	0.15057259123832142	-238.1787591125758	-17063.998072611168	-220.1798129013041	-15774.487575883046
31.30172376175672	43751.120610713624	40793.46398498324	52266.783752541094	48429.01148834754	56691.676666644395	52396.24551551602	61064.166636109374	56317.67004904502	69216.66774194578	63634.23650536955	0.1551794443353337	0.15055770662730825	-238.2093906942464	-17169.022465102375	-220.20761582418345	-15871.53833748959
31.4903323937443	43717.72673259671	40762.27303590666	52225.79892871088	48391.01380131965	56646.74598308351	52354.71034691162	61015.341121922494	56272.64204345776	69160.59907004728	63582.70787913096	0.1551641147372604	0.15054286787020768	-238.2282600424369	-17273.840124148875	-220.22455226708553	-15968.39804174751
31.68007748761912	43684.116032813276	40730.88017824609	52184.560178853535	48352.78093804079	56601.54210207287	52312.922722549694	60966.223346399405	56227.34448384196	69104.20250098011	63530.87771774439	0.15514883237119909	0.15052807482321773	-238.23550033420906	-17378.44932107441	-220.23074528179131	-16065.065091161057
31.870965891135747	43650.28893616963	40699.28580794094	52143.06800762898	48314.31336604663	56556.06556974023	52270.88314714607	60916.81389666271	56181.77791168049	69047.4786983928	63478.746631371716	0.15513359708897495	0.15051332734299547	-238.2312438126537	-17482.848331471905	-220.22631705744425	-16161.537892179564
32.063004493309954	43616.2458710243	40667.49032423924	52101.32292386898	48275.611556736825	56510.31693670709	52228.592129569304	60867.11336464709	56135.94287289456	68990.42833134069	63426.31523514674	0.15511840874288504	0.15049862528665772	-238.21562179279863	-17587.035435339436	-220.21138892535237	-16257.81485532038
32.25620022466719	43581.98726927818	40635.494129688275	52059.32544056539	48236.675985364345	56464.29675807613	52186.050182829094	60817.122347085984	56089.839917831196	68933.05207427076	63373.58414916135	0.15510326718570094	0.15048396851177667	-238.188764668128	-17691.00891733542	-220.18608136539115	-16353.894395412877
32.45056005749291	43547.513566365196	40603.2976301261	52017.07607485932	48197.50713102535	56418.005593419504	52143.25782406542	60766.84144549885	56043.46960125177	68875.35060700745	63320.55399845237	0.15508817227066413	0.1504693568763805	-238.1508019111934	-17794.76706657	-220.15051400644006	-16449.77493138984
32.64609100608406	43512.825201243366	40570.901234673	51974.57534803044	48158.105476649274	56371.44400676724	52100.21557453793	60716.27126617899	55996.83248232052	68817.32461473881	63267.22541298897	0.15507312385148647	0.15045479023895122	-238.10186207768857	-17898.308176672086	-220.1048056302534	-16545.45488635637
32.84280012700226	43477.92261638517	40538.30535572276	51931.82378548581	48118.47150898858	56324.61256659531	52056.92395961482	60665.412420180495	55949.92912459278	68758.97478800197	63213.599027659235	0.15505812178234768	0.1504402684584237	-238.042072812299	-18001.630545942113	-220.04907417744107	-16640.93268780224
33.040694519328454	43442.806257767945	40505.510408933245	51888.82191674844	48078.60571860773	56277.51184581319	52013.38350876106	60614.26552330511	55902.76009600228	68700.3018226683	63159.67548225607	0.1550431659178942	0.15042579139418344	-237.97156085216557	-18104.732477383688	-219.9834367490257	-16736.206767464057
33.239781324919136	43407.47657486419	40472.51681321817	51845.570275445985	48038.50859987359	56230.142421751734	51969.59475552802	60562.8311960891	55855.3259688501	68641.30641992857	63105.455421464714	0.1550282561132369	0.1504113589060656	-237.8904520313954	-18207.61227878183	-219.90800961140485	-16831.27556150593
33.44006772866406	43371.93402063156	40439.32499073704	51802.06939929887	47998.180650943585	56182.50487615037	51925.55823754074	60511.110063789645	55807.627319791034	68581.98928627775	63050.93949484754	0.15501339222395172	0.1503969708543535	-237.79887128231348	-18310.26826255396	-219.82290819942136	-16926.137510463595
33.64156095874556	43336.17905150392	40405.93536688708	51758.31983010982	47957.62237375633	56134.59979514574	51881.27449648784	60459.10275637258	55759.664729822856	68522.35113350113	62996.12835683189	0.15499857410607507	0.15038262709977754	-237.69694264247664	-18412.69874598831	-219.72824711936119	-17020.79105928354
33.84426828689945	43300.212127380175	40372.34837029299	51714.3221137507	47916.834274019566	56086.42776925761	51836.7440781086	60406.80990849734	55711.43878427238	68462.39267865744	62941.0226666946	0.15498380161610525	0.15036832750351287	-237.58478925871896	-18514.902051333338	-219.62414015598188	-17115.234657580033
34.04819702867729	43264.03371161507	40338.56443279787	51670.07680015165	47875.81686119959	56037.98939337707	51791.96753218151	60354.232159504274	55662.95007278333	68402.11464406458	62885.62308854821	0.15496907461099907	0.15035407192717895	-237.46253338910174	-18616.87650568597	-219.51070027162496	-17209.466759359464
34.25335454371064	43227.644271008525	40304.58398945415	51625.58444328859	47834.57064851061	55989.28526675313	51746.94541251283	60301.370153400356	55614.19918930407	68341.51775728348	62829.93029132737	0.154954392948172	0.1503398602328376	-237.3302964081231	-18718.620441105217	-219.38803961222584	-17303.485823223367
34.45974823597649	43191.04427579581	40270.40747851355	51580.8456011716	47793.096152903	55940.31599298013	51701.678276924045	60248.224538845556	55565.18673207413	68280.60275110284	62773.944948773606	0.15493975648549457	0.1503256922829918	-237.1881988099194	-18820.13219462335	-219.25626951137383	-17397.290312446654
34.66738555406454	43154.23419963697	40236.03534141775	51535.86083583249	47751.39389505236	55891.0821799844	51656.166687239995	60194.79596913867	55515.91330361156	68219.37036352315	62717.667739421224	0.15492516508129267	0.1503115679405839	-237.03636021484272	-18921.410108473152	-219.115500494343	-17490.878695052117
34.87627399144595	43117.21451960606	40201.468022788154	51490.63071331211	47709.46439934758	55841.58444001048	51610.41120927601	60141.08510220253	55466.379510699204	68157.82133774002	62661.09934658186	0.15491061859434588	0.15029748706899407	-236.87489936937345	-19022.452529842034	-218.96584227935818	-17584.249443650246
35.086421086743854	43079.985716181494	40166.70597041699	51445.155803649024	47667.30819388035	55791.82338960906	51564.412412826816	60087.092600571	55416.585964372745	68095.95642212966	62604.240458331056	0.15489611688388538	0.15028344953204073	-236.7039341525524	-19123.257811086252	-218.80740378276096	-17677.401035618037
35.29783442400536	43042.54827323444	40131.749635256485	51399.43668086583	47624.92581043257	55741.79964962205	51518.17087165275	60032.81913137306	55366.53327990604	68033.77637023089	62547.09176749185	0.1548816598095925	0.15026945519397694	-236.52358158085553	-19223.82430987619	-218.64029312420462	-17770.331953257322
35.51052163297529	43004.90267801866	40096.599471409376	51353.473922957186	47582.31778446516	55691.51384516978	51471.68716346786	59978.26536631903	55316.2220767983	67971.28194072962	62489.65397162042	0.15486724723159748	0.15025550391948875	-236.3339578101586	-19324.150389038026	-218.46461762806575	-17863.040683640167
35.72449038937153	42967.049421159405	40061.25593611854	51307.26811187672	47539.48465510598	55640.966605636895	51424.96186992692	59923.43198168551	55265.65297876031	67908.47389744193	62431.92777299053	0.15485287901047898	0.15024159557369654	-236.13517814007355	-19424.234416686	-218.28048382756242	-17955.525718711317
35.93974841516195	42928.98899664278	40025.71948975719	51260.8198335246	47496.426965138344	55590.15856465888	51377.995576612964	59868.31965830089	55214.826613701014	67845.35300929782	62373.913878578605	0.15483855500726096	0.15022773002215078	-235.927357018576	-19524.074766281992	-218.0879974689451	-18047.785555373877
36.15630347884324	42890.721901804434	39989.99059581822	51214.12967773407	47453.145260988495	55539.090360107635	51330.78887302394	59812.929081529874	55163.743613713305	67781.92005032374	62315.61300004768	0.15482427508341245	0.1502139071308329	-235.71060804605077	-19623.669816695154	-217.8872635152511	-18139.81869550608
36.374163395721176	42852.24863731867	39954.06972090413	51167.19823825875	47409.64009271388	55487.76263407766	51283.342352560016	59757.26094125877	55112.40461506037	67718.17579962603	62257.02585373214	0.15481003910084587	0.150200126766152	-235.48504397862416	-19723.017952214926	-217.67838614947686	-18231.6236460004
36.59333602819267	42813.569707187	39917.95733471636	51120.02611275916	47365.9120139906	55436.17603287162	51235.65661251013	59701.31593187985	55060.8102581613	67654.12104137344	62198.15316062164	0.15479584692191434	0.15018638879494414	-235.2507767326024	-19822.117562616244	-217.4614687788271	-18323.198918858543
36.813829286029524	42774.685618727075	39881.65391004484	51072.613902789526	47321.961582101256	55384.331206986106	51187.73225403884	59645.094752276316	55008.961187577144	67589.75656477996	62138.99564634528	0.15478169840941347	0.1501726930844717	-235.00791738803673	-19920.96704318002	-217.23661403692677	-18414.543031072244
37.03565112666392	42735.59688256112	39845.15992275773	51024.96221378444	47277.78935792283	55332.228811097186	51139.56988217337	59588.598105806595	54956.85805199694	67525.08316408754	62079.554041156145	0.1547675934265758	0.15015903950242132	-234.75657619191043	-20019.56479469128	-217.003923788885	-18505.65450482443
37.25880955547555	42696.30401260485	39808.47585179015	50977.07165504555	47233.3959059136	55279.86950404615	51091.17010578949	59531.82670028917	54904.50150422262	67460.10163854861	62019.82907991425	0.15475353183707263	0.1501454279169025	-234.49686256467248	-20117.90922367014	-216.76349913586455	-18596.531867597252
37.483312626080554	42656.80752605504	39771.602179133544	50928.942839727046	47188.781794100614	55227.253948823796	51042.533537598014	59474.78124798573	54851.89220115463	67394.81279240739	61959.82150207039	0.1547395135050109	0.15013185819644626	-234.22888510210032	-20215.998742276803	-216.5154404159839	-18687.1736519821
37.70916844062219	42617.10794337874	39734.53938982514	50880.57638482297	47143.947594067344	55174.38281255672	50993.6607941316	59417.4624655865	54799.03080377776	67329.21743488332	61899.53205165035	0.15472553829493282	0.15011833021000462	-233.9527515781665	-20313.83176823519	-216.25984720906126	-18777.57839580439
37.93638515006311	42577.20578830116	39697.28797193676	50831.97291115292	47098.89388094067	55121.25676649201	50944.552495730684	59359.87107419374	54745.91797714606	67263.31638015245	61838.961477237935	0.15471160607181386	0.15010484382694772	-233.66856895158708	-20411.40672514029	-215.99681834119838	-18867.744642276317
38.164970954479706	42537.101587793746	39659.848416563735	50783.133043348	47053.62123337781	55067.87648598196	50895.20926652941	59302.007799305444	54692.554390367906	67197.11044732916	61778.11053195813	0.15469771670106072	0.15009139891706358	-233.37644336877565	-20508.722042374313	-215.72645188799652	-18957.670939974487
38.39493410335793	42496.79587206224	39622.22121781378	50734.05740983681	47008.13023355331	55014.242650469045	50845.631734441704	59243.87337079925	54638.940716590994	67130.60046044801	61716.979973460446	0.15468387004851167	0.15007799535055716	-233.07648016689927	-20605.7761551179	-215.44884517737955	-19047.35584282875
38.626282895891045	42456.28917453481	39584.40687279588	50684.74664283137	46962.42146714613	54960.355943470764	50795.82053114727	59185.468522916126	54585.077632987406	67063.78724844541	61655.570563902	0.1546700659804339	0.15006463299804698	-232.76878387873876	-20702.567504456267	-215.1640947938722	-19136.79791021906
38.859025681279114	42415.582031849684	39546.40588160888	50635.20137831271	46916.49552332613	54906.21705256402	50745.77629207718	59126.793994243664	54530.96582073819	66996.6716451408	61593.88306993033	0.15465630436352218	0.1500513117305664	-232.4534582352353	-20799.09453731589	-214.87229658124852	-19225.995706928894
39.09317085903034	42374.674983843484	39508.21874733053	50585.42225601702	46870.35299474134	54851.8266693702	50695.499656400054	59067.85052770009	54476.605965018614	66929.25448921874	61531.918262666775	0.15464258506489706	0.15003803141956057	-232.1306061723153	-20895.35570674762	-214.57354564865818	-19314.94780340977
39.328726879264174	42333.568573537705	39469.84597600489	50535.409919419726	46823.994477503205	54797.18548953815	50644.99126700632	59008.638870516006	54421.99875498121	66861.53662420822	61469.67691768752	0.15462890795210613	0.1500247919368854	-231.8003298316471	-20991.34947171621	-214.2679363712232	-19403.652775567025
39.56570224301631	42292.26334712795	39431.28807663238	50485.165015722916	46777.420571174924	54742.29421273035	50594.251770495524	58949.15977421961	54367.14488374236	66793.51889846618	61407.15981500848	0.1546152728931187	0.15001159315480675	-231.46273056502105	-21087.07429718785	-213.95556239438883	-19492.10920484923
39.80410550254544	42250.75985397008	39392.54556115676	50434.688195838884	46730.631878756205	54687.153542605425	50543.28181716004	58889.41399461788	54312.04504836475	66725.20216515621	61344.367739065725	0.15460167975632746	0.14999843494599846	-231.11790894024307	-21182.528654327616	-213.63651663907513	-19580.31567844376
40.04394526164196	42209.058646568505	39353.61894445434	50383.980114376514	46683.62900667064	54631.764186803295	50492.08206097144	58829.402291780694	54256.699949842834	66656.58728223084	61281.30147869904	0.15458812841054534	0.1499853171835412	-230.76596474258986	-21277.711020363495	-213.31089130321925	-19668.27078913711
40.28523017593832	42167.160280563025	39314.50874432164	50333.041429625606	46636.41256475123	54576.12685692838	50440.65315956493	58769.125430022876	54201.11029308621	66587.67511241118	61217.96182713335	0.1545746187250061	0.14997223974092236	-230.4069969810662	-21372.61987880431	-212.9787778674945	-19755.973135523498
40.52796895322162	42125.0653147162	39275.21548146366	50281.87280354216	46588.98316622666	54520.24226853361	50388.99577422459	58708.584177886965	54145.27678690378	66518.46652316759	61154.34958196099	0.15456115056935996	0.14995920249203257	-230.04110389004927	-21467.253719331697	-212.64026709667814	-19843.42132189311
40.77217035374772	42082.77431090056	39235.73967948196	50230.47490173319	46541.34142770739	54464.11114110422	50337.1105698684	58647.77930812591	54089.20014398773	66448.96238670027	61090.46554512364	0.15454772381367574	0.14994620531116573	-229.6683829335234	-21561.611037833616	-212.29544904384238	-19930.613958273083
41.017843190557436	42040.2878340859	39196.081864862834	50178.8483934419	46493.48796917176	54407.73419804158	50284.99821503329	58586.71159768573	54032.8810808976	66379.16357991965	61026.31052289453	0.15453433832843708	0.14993324807301772	-229.28893081034767	-21655.690336592495	-211.94441305504006	-20017.549660611898
41.26499632979458	41997.606452325745	39156.242566964655	50126.993951531585	46445.423413951175	54351.112166645966	50232.6593818592	58525.381827687015	53976.3203180432	66309.07098442566	60961.88532585923	0.15452099398454128	0.14992033065268492	-228.90284345707914	-21749.490124253556	-211.58724777198222	-20104.227050727233
41.51363869102594	41954.730736744736	39116.2223180062	50074.912252470895	46397.14838871642	54294.24577810061	50180.0947460744	58463.79078340787	53919.51857966885	66238.6854864885	60897.190768898	0.15450769065329945	0.1499074529256625	-228.5102160515089	-21843.008915817365	-211.22404113522498	-20190.644756305963
41.763779247563185	41911.66126152511	39076.021653053984	50022.60397631788	46348.66352346289	54237.135767454514	50127.304986979514	58401.93925426549	53862.47659383642	66168.00797702787	60832.22767116674	0.15449442820643394	0.1498946147678442	-228.11114301669295	-21936.24523269199	-210.85488038795302	-20276.80141096562
42.0154270267867	41868.39860389385	39035.64111001038	49970.06980670488	46299.96945149663	54179.78287360615	50074.290787432576	58339.82803379866	53805.19509240917	66097.03935159337	60766.99685607891	0.15448120651607727	0.14988181605551903	-227.70571802539052	-22029.197602830827	-210.47985208008322	-20362.695654373616
42.26859111047143	41824.94334410872	38995.08122960046	49917.310430821984	46251.066809418924	54122.18783928562	50021.05283383241	58277.45791964864	53747.674811034165	66025.78051034293	60701.49915128572	0.1544680254547707	0.1498690566653729	-227.29403400326555	-22121.864560687914	-210.09904207133513	-20448.326132198796
42.523280635114425	41781.29606544547	38954.34255536023	49864.326539402144	46201.95623711254	54064.35141103862	49967.5918161039	58214.829713541956	53689.916489126335	65954.2323580235	60635.73538865832	0.15445488489546264	0.14985633647448507	-226.8761831325828	-22214.244647247717	-209.71253553427232	-20533.691496146843
42.77950479226489	41737.4573541838	38913.42563362349	49811.11882670443	46152.63837772633	54006.27433920835	49913.90842768129	58151.94422127115	53631.92086985076	65882.39580394921	60569.7064042679	0.15444178471150927	0.14984365536032757	-226.45225685702462	-22306.33641019836	-209.32041695923544	-20618.79040411301
43.03727282885567	41693.42779959391	38872.33101350926	49757.68799049835	46103.11387766052	53947.95737791865	49860.003365492485	58088.802252676454	53573.68870010575	65810.27176198109	60503.413038366736	0.15442872477666966	0.14983101320076367	-226.02234588345164	-22398.138403715566	-208.92277015562286	-20703.62152000144
43.29659404753705	41649.20799392316	38831.059246909455	49704.034732048116	46053.3833865523	53889.40128505698	49805.87732994348	58025.4046216278	53515.220730506284	65737.86115050646	60436.85613536956	0.15441570496510826	0.14981840987404715	-225.58654018765083	-22489.64918876812	-208.51967825734755	-20788.183513978496
43.55747780701245	41604.79853238162	38789.610888475334	49650.15975609556	46003.447557259875	53830.60682225603	49751.531024901225	57961.75214600494	53456.51771536563	65665.16489241684	60370.036543832975	0.15440272515139072	0.14980584525882046	-225.14492901731865	-22580.86733301729	-208.11122372561658	-20872.47506241314
43.81993352237618	41560.200013128975	38747.98649560536	49596.06377084477	45953.30704584832	53771.574754877176	49696.9651576784	57897.84564767976	53397.58041267912	65592.18391508788	60302.955116437224	0.15438978521048435	0.14979331923411476	-224.6976008957863	-22671.791410896927	-207.6974883521907	-20956.494847914204
44.08397066545326	41515.41303725979	38706.18662843141	49541.74748794472	45902.962511573445	53712.30585199169	49642.18043901607	57833.68595249616	53338.40958410543	65518.9191503568	60235.61270996527	0.15437688501775562	0.14978083167934592	-224.2446436263417	-22762.420003695413	-207.2785532636335	-21040.241559429094
44.349598765141174	41470.438208790125	38664.21184980638	49487.2116224735	45852.41461686721	53652.800886363766	49587.17758306795	57769.27389025187	53279.00599495	65445.3715345019	60168.010185284096	0.15436402444896988	0.14976838247431684	-223.78614429441222	-22852.751699421555	-206.8544989231741	-21123.713892133906
44.6168274077539	41425.27613464323	38622.06272529081	49432.456892921495	45801.66402732211	53593.06063443238	49531.95730738366	57704.61029467895	53219.3704141469	65371.54200822065	60100.14840732441	0.15435120338028935	0.14975597149921308	-223.3221892730653	-22942.785093056038	-206.42540513580025	-21206.910547629
44.88566623736761	41379.92742463524	38579.739823139585	49377.48402117454	45750.711411675606	53533.08587629312	49476.520332891945	57639.696003424346	53159.50361424102	65297.43151660778	60032.028245060625	0.15433842168827203	0.14974359863460432	-222.85286422666104	-23032.518786555156	-205.99135105161986	-21289.830233961344
45.15612495616904	41334.3926914609	38537.24371428858	49322.293732497	45699.55744179448	53472.877395679956	49420.86738388383	57574.53185803038	53099.40637136992	65223.0410091333	59963.650571490645	0.154325679249871	0.14973126376143966	-222.37825411294762	-23121.951388735324	-205.55241516786919	-21372.471665522084
45.42821332480542	41288.67255067953	38494.574972341696	49266.88675551544	45648.20279265961	53412.435979947586	49364.999187996305	57509.11870391577	53039.079465246505	65148.37143962124	59895.01626361619	0.15431297594243168	0.14971896676105026	-221.89844318803807	-23211.08151543513	-205.10867533349665	-21454.83356319368
45.701941162736816	41242.76762070024	38451.73417355698	49211.26382220107	45596.64814234981	53351.762420052546	49308.91647619482	57443.45739035542	52978.52367914025	65073.42376622681	59826.126202421896	0.15430031164369246	0.14970670751514553	-221.41351500981546	-23299.90778953582	-204.6602087522915	-21536.914654375985
45.97731834859046	41196.67852276781	38408.721896833515	49155.42566785315	45544.89417202638	53290.8575105353	49252.61998275678	57377.548770461224	52917.7397998595	64998.19895141482	59756.98127285548	0.15428768623178196	0.1496944859058123	-220.92355244231294	-23388.428841045126	-204.20709198681288	-21618.71367303282
46.25435482051728	41150.405880947525	38365.53872369729	49099.37303108109	45492.94156591662	53229.72204950096	49196.11044525378	57311.39370116135	52856.72861773252	64922.69796193646	59687.58236380634	0.15427509958521846	0.14968230181551537	-220.42863765878428	-23476.643307110295	-203.74940096138744	-21700.229359731078
46.533060576550575	41103.95032211104	38322.185238288046	49043.106653787916	45440.79101129838	53168.356838601365	49139.388604534906	57244.9930431811	52795.490926589664	64846.92176880762	59617.93036808565	0.15426255158290766	0.14967015512709378	-219.9288521441631	-23564.54983188212	-203.28721096448135	-21781.460461530834
46.813445674966815	41057.312475921666	38278.662027345534	48986.62728115279	45388.44319848403	53106.7626830164	49082.45520470958	57178.34766102286	52734.02752374487	64770.871347286404	59548.02618240565	0.15425004210414417	0.14965804572376037	-219.42427670085453	-23652.147066814825	-202.82059665364795	-21862.405732216313
47.09552023464871	41010.49297481912	38234.96968019535	48929.935661613206	45335.89882080383	53044.9403914346	49025.31099312963	57111.458422945274	52672.33920997667	64694.547676849725	59477.870707358175	0.15423757102860605	0.14964597348910172	-218.91499145251873	-23739.43367068097	-202.34963205945678	-21943.063932348043
47.37929443545016	40963.49245400471	38191.108788735095	48873.03254684739	45283.158574589695	52982.89077603432	48967.95672037182	57044.3262009431	52610.42678950939	64617.9517411706	59407.46484739372	0.15422513823635722	0.14963393830707616	-218.4010758447257	-23826.408309325576	-201.87439058587188	-22023.43382902257
47.66477851856398	40916.311551427105	38147.07994742116	48815.91869175771	45230.22315915981	52920.614652465745	48910.3931402213	56976.95187072792	52548.29106999543	64541.084528096435	59336.809510801526	0.15421274360784396	0.1496219400620117	-217.88260865183838	-23913.069656021893	-201.39494501662557	-22103.514196190983
47.951982786891236	40868.95090776602	38102.88375325349	48758.59485445124	45177.093276800646	52858.11283983003	48852.62100965228	56909.336311705774	52485.932862494665	64463.94702962384	59265.90560968637	0.15420038702389552	0.14960997863860656	-217.35966797953006	-23999.41639139317	-200.91136751766317	-22183.30381461419
48.24091760541319	40821.411166418344	38058.52080576267	48701.06179622369	45123.76963275202	52795.38616066182	48794.6410888119	56841.48040695842	52423.35298145717	64386.54024187765	59194.7540599493	0.1541880683657204	0.14959805392192685	-216.8323312671855	-24085.447203323245	-200.4237296392239	-22262.801471745595
48.53159340156531	40773.69297348221	38013.991706995104	48643.32028154035	45070.25293518955	52732.43544090891	48736.454141001406	56773.38504322155	52360.55224470301	64308.865165086245	59123.355781264974	0.15417578751490843	0.14958616579740494	-216.30067529447842	-24171.16078731604	-199.93210232174897	-22342.00596206449
48.82402066561362	40725.79697774161	37969.29706149876	48585.37107801825	45016.543895208095	52669.26150991277	48678.060932658314	56705.051110863875	52297.53147340324	64230.92280355816	59051.7116970602	0.15416354435342586	0.14957431415083963	-215.76477618145873	-24256.555846123025	-199.43655589690024	-22420.9160868302
49.11820995103327	40677.72383065195	37924.4374763093	48527.21495640897	44962.643226805456	52605.865200390195	48619.4622333389	56636.47950386747	52234.29149206115	64152.714165659905	58979.822734493035	0.15415133876361664	0.14956249886839443	-215.2247093940532	-24341.63109001331	-198.93716009116906	-22499.530654158443
49.41417187488941	40629.474186323685	37879.4135609356	48468.852690579384	44908.55164686543	52542.247348412464	48560.65881569989	56567.67111980549	52170.83312849267	64074.24026379087	58907.68982443077	0.15413917062820132	0.1495507198365955	-214.68054974904226	-24426.385236946866	-198.4339840311295	-22577.848479263484
49.71191711822035	40581.04870150708	37834.22592734486	48410.28505749379	44854.269875140344	52478.408793386014	48501.651455479754	56498.626859821394	52107.15721380634	63995.502114359995	58835.31390142742	0.1541270398302739	0.14953897694233176	-214.1323714145983	-24510.817012285814	-197.92709624493727	-22655.868384296075
50.01145642642306	40532.448035577	37788.875189948696	48351.5128371959	44799.79863423485	52414.35037803316	48442.44093148121	56429.347628608266	52043.26458238465	63916.50073776244	58762.695903702785	0.15411494625330288	0.1495272700728525	-213.58024791548087	-24594.925148988143	-197.41656466544373	-22733.58919834718
50.3128006096408	40483.672850516974	37743.361965588345	48292.53681279016	44745.138649588465	52350.07294837176	48383.028025552514	56359.834334387066	51979.15607186394	63837.2371583552	58689.83677311999	0.15410288978112727	0.1495155991157679	-213.02425213719835	-24678.708387730643	-196.90245663515816	-22811.009757665917
50.61596054315354	40434.723810903386	37697.686873519866	48233.35777042307	44690.290649458366	52285.57735369527	48323.41352256883	56290.0878888852	51914.83252311457	63757.7124044329	58616.73745516308	0.15409087029795845	0.149503963959046	-212.4644563280599	-24762.165476754308	-196.3848389077757	-22888.12890549749
50.9209471677702	40385.60158389018	37651.850535399884	48173.97649926518	44635.255364902616	52220.864446553154	48263.598210414304	56220.109207315596	51850.29478022163	63677.927508204295	58543.39889891558	0.1540788876883768	0.14949236449101208	-211.9009321040794	-24845.29517205432	-195.863777652703	-22964.94549224712
51.22777149022361	40336.306839192366	37605.85357527027	48114.39379149166	44580.03352976223	52155.93508273007	48203.582879962676	56149.89920835428	51785.543690464314	63597.883505767044	58469.82205703715	0.15406694183733172	0.1494808006003487	-211.33375045188586	-24928.09623736702	-195.33933845782303	-23041.458375466987
51.53644458356769	40286.84024907068	37559.69661954381	48054.61044226428	44524.625880644475	52090.79012122631	48143.368325059375	56079.45881411955	51720.58010429667	63517.58143708419	58396.00788574215	0.1540550326301395	0.14946927217609302	-210.76298173211399	-25010.567444149405	-194.81158633244922	-23117.66641984135
51.84697758757708	40237.20248831525	37513.38029698902	47994.62724971206	44469.03315690492	52025.430424237034	48082.95534250218	56008.788950149574	51655.40487532696	63437.02234595913	58321.95734477633	0.15404315995248288	0.1494577791076364	-210.1886956836388	-25092.707571720704	-194.2805857117055	-23193.568497348577
52.15938170914916	40187.39423422957	37466.90523871517	47934.44501491252	44413.25610063009	51959.856857132014	48022.34473202253	55937.89054538077	51590.018860297656	63356.20728001106	58247.671397394595	0.1540313236904096	0.14944632128472304	-209.6109614259767	-25174.5154071562	-193.74640045814158	-23269.1634871047
52.47366822270851	40137.416166614705	37420.27207815765	47874.06454187301	44357.29545662016	51894.07028843543	47961.53729626695	55866.76453212612	51524.42291906556	63275.137290650775	58173.151010338464	0.15401952373033032	0.14943489859744863	-209.02984746356378	-25255.989745413885	-193.20909386609856	-23344.450275518
52.789848470613855	40087.2689677527	37373.48145106243	47813.48663751116	44301.15197237083	51828.07158980494	47900.533840777556	55795.41184605271	51458.61791458096	63193.81343305526	58098.397153812846	0.15400775995901936	0.14942351093626016	-208.44542168962653	-25337.129389403388	-192.66872866509948	-23419.427756350487
53.107933863567155	40036.95332239052	37326.53399547115	47752.712111635985	44244.82639805592	51761.86163601111	47839.33517397323	55723.83342615979	51392.6047128675	63112.236766142996	58023.4108014634	0.1539960322636124	0.14941215819195358	-207.85775138894678	-25417.93314995058	-192.12536702251236	-23494.09483067505
53.42793588102576	39986.469917723596	37279.43035170581	47691.741776928524	44188.31948650927	51695.44130491674	47777.942107130286	55652.03021475639	51326.38418300143	63030.40835254892	57948.192930353274	0.15398434053160442	0.14940084025567293	-207.26690324129595	-25498.399845793843	-191.5790705466934	-23568.450406890363
53.74986607161648	39935.819443379725	37232.17116235366	47630.5764489228	44131.63199320724	51628.811477456125	47716.35545436352	55580.00315743935	51259.95719709144	62948.32925859954	57872.74452094046	0.1539726846508502	0.14938955701890974	-206.6729433254659	-25578.528303710744	-191.02990029059583	-23642.493400800973
54.073736053552395	39885.002591402255	37184.75707225166	47569.21694598611	44074.76467625037	51561.97303761394	47654.576032606565	55507.7532030705	51193.32463025757	62866.0005542873	57797.06655705411	0.15396106450956218	0.14937830837350197	-206.07593712223752	-25658.317358491942	-190.47791675470944	-23716.22273563035
54.399557515052166	39834.02005623387	37137.18872847136	47507.66408929985	44017.71829634572	51494.92687240454	47592.604661592835	55435.28130375451	51126.487360610816	62783.42331324572	57721.16002587171	0.15394947999630954	0.14936709421163197	-205.47594951858628	-25737.765853038058	-189.92317989074218	-23789.637342093512
54.727342214761876	39782.87253469957	37089.46678030295	47445.91870283949	43960.49361678821	51427.67387185031	47530.44216383545	55362.588414815764	51059.44626923169	62700.598612723275	57645.02591789501	0.1539379310000171	0.14935591442582596	-204.87304480969033	-25816.872638231143	-189.36574910371564	-23862.73615829274
55.057101982179326	39731.56072599087	37041.591879240674	47383.98161335601	43903.09140344345	51360.21492896166	47468.0893646088	55289.67549477682	50992.20224015051	62617.5275335592	57568.66522692786	0.1539264174099639	0.1493447689089535	-204.26728670349985	-25895.636573115364	-188.80568325595232	-23935.518129857257
55.38884871808102	39680.085331648115	36993.56467896621	47321.853650354955	43845.51242472841	51292.550939714485	47405.54709192769	55216.54350533427	50924.75616032502	62534.21116015636	57492.07895005115	0.15391493911578233	0.14933365755422487	-203.6587383250444	-25974.056525023654	-188.24304067112098	-24007.982210079208
55.722594394951685	39628.44705554408	36945.38583533355	47259.53564607726	43787.75745159357	51224.68280302942	47342.81617652821	55143.19341133655	50857.10891961997	62450.6505804562	57415.26808759991	0.153903496007457	0.14932258025519118	-203.04746221714595	-26052.13136926666	-187.67787913499342	-24080.127359619364
56.058351057416104	39576.646603867644	36897.056006353625	47197.02843547988	43729.827257505014	51156.61142075097	47279.89745184839	55069.62618076151	50789.26141078643	62366.846885913554	57338.23364314005	0.15389208797532317	0.1493115369057432	-202.4335203461087	-26129.85998946987	-187.110255900654	-24151.952546847984
56.39613082267415	39524.68468510595	36848.57585217785	47134.33285621486	43671.72261842509	51088.33769762501	47216.79175400741	54995.84278469232	50721.21452943954	62282.80117146952	57260.976623443436	0.153880714910067	0.1493005274001095	-201.81697410458582	-26207.24127751775	-186.54022769114817	-24223.45674774237
56.7359458809379	39472.56201002828	36799.94603508294	47071.449748610336	43613.44431279468	51019.86254127813	47153.49992178658	54921.8441972953	50652.969174038124	62198.51453552654	57183.49803846499	0.1538693767027209	0.14928955163285634	-201.1978843143297	-26284.274133514613	-185.967850701898	-24294.638945871964
57.07780849587155	39420.279291668514	36751.16721945472	47008.379955649834	43554.99312151419	50951.18686219548	47090.02279660879	54847.63139579625	50584.526245862755	62113.98807992166	57105.798901318114	0.15385807324466755	0.14927860949888516	-200.57631123052852	-26360.957465924323	-185.39318060487858	-24365.49813255295
57.42173100503407	39367.83724530821	36702.24007177228	46945.12432295238	43496.369827925	50882.31157369924	47026.36122251866	54773.20536045725	50515.8866489945	62029.22290990058	57027.88022825078	0.15384680442763446	0.14926770089343397	-199.9523145440471	-26437.290191475302	-184.81627255066996	-24436.033306727186
57.7677258203244	39315.236588459724	36653.16526059221	46881.683698752546	43437.57521779104	50813.23759192705	46962.51604616259	54698.56707455366	50447.051290293566	61944.220134091636	56949.74303862166	0.15383557014369467	0.1492568257120731	-199.32595338621468	-26513.27123535052	-184.2371811728226	-24506.24347515218
58.115805428429454	39262.47804084827	36603.943456532026	46818.05893387942	43378.6100792793	50743.965835809475	46898.48811676791	54623.717524349864	50378.02107937698	61858.98086447853	56871.38835487499	0.15382437028526594	0.1492459838507062	-198.69728633020713	-26588.899530980736	-183.6559605890361	-24576.1276522018
58.465982391274686	39209.562324395985	36554.57533225518	46754.25088173777	43319.47520294235	50674.49722704948	46834.278286124005	54548.65769907735	50308.79692859845	61773.506216375725	56792.81720251804	0.15381320474510818	0.14923517520556925	-198.0663713965041	-26664.17402034439	-183.07266440649983	-24645.684860154986
58.818269346477535	39156.49016320285	36505.06156245338	46690.26039828552	43260.171381697546	50604.83269009838	46769.88740855992	54473.38859090884	50239.379753024354	61687.797308399255	56714.03061009415	0.15380207341632432	0.14922439967322776	-197.4332660553191	-26739.09365385957	-182.48734572382818	-24714.9141290877
59.172679007803275	39103.262283530996	36455.4028238319	46626.08834201538	43200.69941080995	50534.97315213583	46705.31634092607	54397.9111949369	50169.77047041418	61601.85526244272	56635.02960916078	0.1537909761923571	0.1492136571505779	-196.798027228695	-26813.657390285283	-181.9000571331635	-24783.814496789128
59.52922416562417	39049.87941378622	36405.59979509244	46561.73557393299	43141.06008787211	50464.91954304633	46640.56594257235	54322.22650914876	50099.970001197136	61515.68120364887	56555.815234263275	0.15377991296698906	0.14920294753484342	-196.16071129593183	-26887.864197015762	-181.3108507252109	-24852.38500902243
59.887917687380885	38996.34228450098	36355.653156917215	46497.2029575369	43081.25421278549	50394.67279539765	46575.637075328326	54246.33553440313	50029.97926845092	61429.2762603836	56476.38852291102	0.15376888363434174	0.14919227072357655	-195.52137409584248	-26961.71304993704	-180.71977809110103	-24920.62471939996
60.24877251804685	38942.65162831652	36305.563591952356	46432.49135879754	43021.28258774106	50324.23384441808	46510.53060348215	54170.2392744059	49959.799197879205	61342.64156420853	56396.750515552194	0.15375788808887408	0.14918162661465476	-194.8800709296047	-27035.202933454886	-180.12689032535854	-24988.532689407468
60.6118016805955	38888.80817996572	36255.33178479189	46367.60164613697	42961.146017200466	50253.60362797474	46445.2473937605	54093.938735686774	49889.43071779009	61255.778249854724	56316.90225554963	0.15374692622538158	0.14917101510628142	-194.23685656493763	-27108.332840597257	-179.53223802951106	-25056.107988497242
60.97701827647021	38834.812676254944	36204.95842196084	46302.53469040752	42900.845307876254	50182.78308655031	46379.78831530714	54017.434927574446	49818.87475907327	61168.687455194784	56236.84478915512	0.1537359979389949	0.14916043609698396	-193.59178523882292	-27181.101772990078	-178.93587131471577	-25123.349694076926
61.34443548605718	38780.66585604683	36154.4441918992	46237.29136487153	42840.38126871313	50111.7731632214	46314.154239662814	53940.72886217326	49748.1322551785	61081.37032121661	56156.57916548531	0.1537251031251778	0.14914988948561356	-192.9449106605607	-27253.508740842342	-178.33783980452426	-25190.256891470402
61.71406656916102	38726.36846024216	36103.7897849451	46171.87254517999	42779.75471086817	50040.574803635376	46248.34604074402	53863.821554338574	49677.20414209278	60993.82799199554	56076.10643649609	0.15371424167972936	0.14913937517134282	-192.29628601614968	-27325.55276313424	-177.73819263889163	-25256.828674111515
62.085924865483435	38671.921231762106	36052.99589331814	46106.27910935157	42718.9664476914	49969.18895598779	46182.36459482197	53786.71402165238	49606.09135831799	60906.06161466706	55995.4276569575	0.1537034134987789	0.14912889305366556	-191.64596396966954	-27397.232867401093	-177.13697847571166	-25323.0641433578
62.46002379510434	38617.32491553083	36002.063211103276	46040.511937752184	42658.01729470681	49897.61657100035	46116.21078050228	53709.40728439975	49534.7948448491	60818.07233940023	55914.54388442924	0.15369261847878718	0.14911844303239583	-190.99399666840327	-27468.54808998294	-176.5342454951533	-25388.962408676744
62.83637685896657	38562.58025845665	35950.992434233296	45974.57191307279	42596.9080695919	49825.85860189695	46049.88547870291	53631.90236554319	49463.31554515053	60729.861319368785	55833.45617923415	0.15368185651654526	0.14910802500766696	-190.34043574479438	-27539.497475918382	-175.930041401778	-25454.52258759737
63.21499763936286	38507.688009415164	35899.784260473	45908.4599203095	42535.639592159125	49753.91600438224	45983.389572634216	53554.200290699584	49391.65440513485	60641.42971072529	55752.16560443445	0.15367112750917258	0.14909763887992927	-189.6853323196192	-27610.080078944564	-175.32441342728998	-25519.743805665523
63.59589980042612	38452.64891923052	35848.43938940183	45842.176846741466	42474.212684335536	49681.789736617735	45916.72394777703	53476.302088114644	49319.812373139335	60552.77867257229	55670.673225805214	0.15366043135411608	0.14908728454995135	-189.02873700647615	-27680.294961700216	-174.71740833487274	-25584.625196672976
63.979097088622495	38397.46374065746	35796.958522397115	45775.72358190985	42412.62817014317	49609.48075919918	45849.889491861555	53398.208788638614	49247.79039990337	60463.90936693499	55588.980111809164	0.15364976794914978	0.14907696191881672	-188.37069991364115	-27750.14119557105	-174.10907242075336	-25649.16590249352
64.36460333324754	38342.13322836342	35745.3423626174	45709.10101759654	42350.886875679505	49536.9900351336	45782.88709484632	53319.921425701665	49175.58943854593	60374.82295873359	55507.087333571355	0.15363913719237335	0.14906667088792372	-187.71127064763277	-27819.617860766128	-173.4994515174185	-25713.365073131397
64.75243244692527	38286.65813891022	35693.591614985395	45642.31004780283	42288.989629097494	49464.3185298162	45715.7176488968	53241.44103528917	49103.2104445427	60285.520615755435	55424.99596485349	0.15362853898221046	0.1490564113589858	-187.05049831653741	-27888.72404636629	-172.88859099694673	-25777.22186681442
65.14259842611021	38231.03923073586	35641.706986171	45575.35156872775	42226.9372605857	49391.467211007155	45648.38204836386	53162.76865591677	49030.65437570302	60196.00350862696	55342.70708202813	0.15361797321740883	0.14904618323402732	-186.3884315328978	-27957.458850301802	-172.27653577346064	-25840.73544994369
65.53511535159264	38175.277264136486	35589.68918457452	45508.22647874689	42164.73060234857	49318.43704880865	45580.881189762695	53083.90532860578	48957.92219214736	60106.272810786	55260.22176405324	0.15360743979703823	0.14903598641538576	-185.72511841696542	-28025.821379406378	-171.66333030626265	-25903.904997145757
65.92999738900669	38119.3730012478	35537.538920309315	45440.93567839058	42102.37048858622	49245.22901564138	45513.21597175092	53004.85209685802	48885.01485628392	60016.32969845349	55177.541092446176	0.1535969386204899	0.1490258208057093	-185.06060660025105	-28093.81074948795	-171.0490186030147	-25966.72969134152
66.32725878934137	38063.32720602678	35485.25690518488	45373.48007032226	42039.85775547444	49171.84408622124	45445.38729510727	52925.61000663076	48811.93333278567	59926.175350605234	55094.666151257705	0.15358646958747552	0.1490156863079551	-184.3949432281588	-28161.426085293293	-170.433644222132	-26029.208723701537
66.72691388945532	38007.140644233354	35432.8438526896	45305.86055931689	41977.19324114468	49098.28323753598	45377.39606270983	52846.18010631181	48738.67858856734	59835.81094894388	55011.598027046304	0.15357603259802563	0.14900558282539042	-183.72817496237985	-28228.66652040556	-169.8172502752568	-26091.341293577105
67.12897711259382	37950.81408341237	35380.300477974066	45238.07805223976	41914.37778566441	49024.54744882243	45309.24317951504	52766.56344669497	48665.25159276266	59745.2376778713	54928.33780885263	0.1535656275524894	0.1489955102615887	-183.06034798565815	-28295.531197536737	-169.19987943136948	-26153.126608751714
67.53346296890952	37894.34829287412	35327.62749783294	45170.1334580235	41851.412231015835	48950.63770154166	45240.9295525348	52686.76108095348	48591.653316700074	59654.4567244587	54844.886588172136	0.15355525435153328	0.14898546852043165	-182.39150800409698	-28362.019268406555	-168.58157391902205	-26214.56388532743
67.94038605598601	37837.744043676874	35274.825630688625	45102.02768764753	41788.29742107689	48876.5549793568	45172.456090815904	52606.77406461624	48517.88473388066	59563.46927841987	54761.24545893048	0.15354491289613942	0.14897545750610572	-181.72170024937077	-28428.129893662408	-167.9623755284556	-26275.652347667143
68.3497610593647	37781.00210860769	35221.895596573435	45033.76165411543	41725.034201600196	48802.30026810865	45103.82370541751	52526.60345554165	48443.946819954006	59472.27653208168	54677.41551745632	0.1535346030876058	0.14896547712310226	-181.0509694833745	-28493.86224312149	-167.34232561584213	-26336.3912286032
68.7616027530747	37724.12326216394	35168.83811711234	44965.33627243318	41661.62342019299	48727.87455579224	45035.033309389495	52446.250313892415	48369.840552695096	59380.87968035585	54593.397862455444	0.15352432482754336	0.14895552727621691	-180.3793599998462	-28559.21549556777	-166.72146510457242	-26396.779769230634
69.17592600016614	37667.10828053496	35115.653915506	44896.752459587544	41598.06592629713	48653.278832533426	44966.08581775094	52365.71570211063	48295.56691198125	59289.27992071074	54509.19359498484	0.1535140780178776	0.14894560787054753	-179.70691562807042	-28624.188838897273	-166.09983448934508	-26456.81721913442
69.59274575324658	37609.957941582994	35062.34371651262	44828.011134523615	41534.36257116794	48578.51409056479	44896.982147467395	52285.00068489173	48221.12687976782	59197.47845314221	54424.8038184255	0.15350386256084475	0.1489357188114942	-179.03367973646527	-28688.78147019446	-165.47747383859678	-26516.502836324275
70.01207705502031	37552.673024824515	35008.90824643123	44759.11321812278	41470.51420785453	48503.58132420179	44827.723217429615	52204.106329159054	48146.52144006548	59105.47648014484	54340.22963845685	0.1534936783589927	0.1489258600047577	-178.3596952345615	-28752.99259562604	-164.85442279661947	-26575.83588718064
70.43393503883172	37495.254311411656	34955.34823308376	44690.05963318093	41406.52169117888	48428.48152981925	44758.30994843119	52123.033704038644	48071.751578916155	59013.27520668364	54255.47216302982	0.1534835253151795	0.148916031356338	-177.68500457608025	-28816.82143042423	-164.2307205870602	-26634.815646549687
70.85833492921113	37437.70258411348	34901.66440579787	44620.85130438625	41342.38587771563	48353.21570582746	44688.74326314668	52041.78388083357	47996.81828436982	58920.875840165136	54170.53250234073	0.15347340333257226	0.14890623277253548	-177.00964976299292	-28880.267199119553	-163.60640601586783	-26693.441397825256
71.2852920424243	37380.0186272966	34847.857495388846	44551.489158296514	41278.10762577098	48277.78485264768	44619.02408610895	51960.357932997635	47921.72254646011	58828.27959040784	54085.411768803984	0.15346331231464524	0.1488964641599469	-176.33367234766774	-28943.32913539186	-162.98151747349766	-26751.712432838976
71.71482178702524	37322.20322690697	34793.928234142666	44481.97412331755	41213.687795362755	48202.18997268883	44549.15334368773	51878.75693611052	47846.465357181376	58735.48766961412	54000.11107702634	0.1534532521651808	0.1488867254254661	-175.65711343542353	-29006.006482038647	-162.3560929373998	-26809.62805186771
72.14693966441222	37264.25717045065	34739.877355798075	44412.30712968066	41149.127248199424	48126.43207032323	44479.13196406704	51796.98196785163	47771.04771046465	58642.50129234092	53914.63154377983	0.15344322278826625	0.14887701647628412	-174.9800136885824	-29068.298491161317	-161.7301699757736	-26867.187563795596
72.58166126938723	37206.18124697485	34685.70559552884	44342.48910942013	41084.4268476594	48050.512151862335	44408.960877222846	51715.03410797417	47695.470602153626	58549.32167547051	53828.97428797492	0.1534332240882951	0.14886733721988527	-174.3024133291401	-29130.204424135387	-161.10378574985225	-26924.39028606005
73.01900229071879	37147.97624704882	34631.41368992609	44272.520996350904	41019.587458770206	47974.431225532586	44338.64101490077	51632.91443827923	47619.735029980846	58455.950038181305	53743.14043063375	0.15342325596996412	0.1488576875640493	-173.62435214082507	-29191.723551493138	-160.47697701588186	-26981.235544560477
73.45897851170821	37089.64296274534	34577.00237698097	44202.40372604664	40954.60994818824	47898.19030145178	44268.17331059421	51550.62404259045	47543.84199354429	58362.38760191941	53657.13109486386	0.15341331833827304	0.14884806741684817	-172.9458694730347	-29252.85515308939	-159.84978012891952	-27037.72267382592
73.90160581075892	37031.18218762099	34522.47239606627	44132.13823581651	40889.49518417728	47821.79039160407	44197.5586995212	51468.16400672718	47467.79249428264	58268.63559036832	53570.94740583042	0.1534034110985238	0.14883847668664624	-172.2670042436148	-29313.59851810895	-159.22223104514705	-27093.85101699829
74.34690016194996	36972.59471669757	34467.82448791916	44061.72546468328	40824.244036588156	47745.232509816284	44126.798118602645	51385.5354184792	47391.58753545198	58174.695229420606	53484.59049073008	0.1533935341563195	0.1488289152820996	-171.58779494087503	-29373.952944930643	-158.59436532389373	-27149.61992570944
74.79487763561212	36913.881346442875	34413.059394623284	43991.16635336073	40758.85737683785	47668.51767173359	44055.89250643971	51302.7393675805	47315.22812210153	58080.567747148205	53398.06147876381	0.15338368741756317	0.14881938311215298	-170.9082796279181	-29433.917741375044	-157.96621813165257	-27205.02876033075
75.24555439890803	36855.04287475125	34358.17785959054	43920.461844230624	40693.336077888125	47591.646894794634	43984.842803290885	51219.77694568272	47238.71526104925	57986.254373772725	53311.36150110943	0.1533738707884569	0.14880988008604198	-170.22849594450963	-29493.492224555463	-157.33782424366655	-27260.076889812946
75.6989467164156	36796.0801009248	34303.180627543734	43849.6128813207	40627.68101422521	47514.62119820784	43913.64995105014	51136.649246329696	47162.04996085831	57891.75634163666	53224.491690895265	0.15336408417550104	0.1488004061132897	-169.54848110987223	-29552.675720876083	-156.70921804672253	-27314.763691714033
76.15507095071504	36736.99382565407	34248.06844449838	43778.620410281794	40561.89306183844	47437.44160292667	43842.314893223855	51053.357364930955	47085.23323181259	57797.07488517366	53137.453183172634	0.15335432748549288	0.14879096110370715	-168.86827192647615	-29611.467566208914	-156.080433542229	-27369.08855227474
76.61394356297929	36677.78485099853	34192.842057744914	43707.48537836491	40495.973098199494	47360.109131624966	43770.83857490858	50969.90239873527	47008.26608589268	57702.211240878634	53050.24711488888	0.1533446006255261	0.14878154496739135	-168.18790478199662	-29669.86710575223	-155.45150434862444	-27423.050866423175
77.07558111356816	36618.453980367754	34137.50221583053	43636.208734399	40429.92200224101	47282.62480867294	43699.22194276795	50886.28544680491	46931.14953675133	57607.16664727892	52962.87462485989	0.1533349035029893	0.1487721576147249	-167.50741565256612	-29727.87369411066	-154.82246370423672	-27476.650037801825
77.54000026262605	36559.00201850163	34082.04966854134	43564.79142876769	40363.74065433574	47204.989660112056	43627.46594501029	50802.50760998876	46853.88459968941	57511.94234490389	52875.33685374312	0.1533252360255657	0.14876279895637506	-166.82684010548837	-29785.4866952952	-154.19334446913126	-27529.88547865115
78.00721777068286	36499.42977145156	34026.48516688451	43493.2344133871	40297.429936275716	47127.204713631145	43555.571531366164	50718.569990896656	46776.472291631915	57416.53957625614	52787.6349440106	0.1533155981012319	0.1487534689032923	-166.14621330189402	-29842.705482702702	-153.56417912839242	-27582.75660995487
78.47725049925933	36439.73804656072	33970.809463070036	43421.53864168259	40230.99073125067	47049.27099854129	43483.539653065214	50634.47369387243	46698.91363110322	57320.95958578122	52699.77003992116	0.15330598963825534	0.1487441673667111	-165.46557000026223	-29899.529439257458	-152.93499979497574	-27635.262861479074
78.95011541147531	36379.927652444654	33915.023310492616	43349.70506856587	40164.42392382697	46971.18954575116	43411.37126281343	50550.21982496762	46621.20963820267	57225.203619837834	52611.74328749312	0.1532964105451974	0.1487348942581466	-164.78494455841428	-29955.9579572808	-152.3058382116942	-27687.403671684675
79.42582957266194	36319.99939897215	33859.127463713805	43277.7346504125	40097.73039992667	46892.961387742704	43339.067314770575	50465.80949191526	46543.36133458053	57129.27292666852	52523.55583447728	0.15328686073090786	0.1487256494893948	-164.10437093632936	-30011.990438504145	-151.67672575369215	-27739.178487723693
79.90441015097758	36259.95409724568	33803.122678443826	43205.628345038844	40030.91104680621	46814.58755854636	43266.628764527384	50381.24380410329	46465.369743413496	57033.16875636972	52435.208830329386	0.15327734010452648	0.14871643297253248	-163.42388269973162	-30067.62629425153	-151.04769343182852	-27790.586765605025
80.38587441802741	36199.79255958164	33747.00971152314	43133.38711167872	39963.96675303477	46736.069093715785	43194.05656908217	50296.5238725476	46387.23588937972	56936.892360861304	52346.703426182125	0.1532678485754817	0.148707244619915	-162.7435130219019	-30122.864945225418	-150.41877189435036	-27841.627970011905
80.87023974948666	36139.515599491606	33690.789320905016	43061.0119109614	39896.8984084739	46657.407030304166	43121.35168681892	50211.65080986658	46308.960798635366	56840.44499385801	52258.04077481884	0.15325838605349007	0.1486980843441758	-162.06329468691547	-30177.705821665004	-149.78999142993416	-27892.301574449986
81.35752362572781	36079.12403166185	33634.462265636415	42988.503704887415	39829.70690425507	46578.60240683816	43048.515077483185	50126.62573025304	46230.54549878877	56743.82791083789	52169.22203064456	0.15324895244855366	0.1486889520582256	-161.38326009265438	-30232.148363368586	-149.16138197031978	-27942.60706124548
81.8477436324513	36018.61867193466	33578.029305840624	42915.863456806546	39762.393132759404	46499.65626329407	42975.547702160184	50041.44974944891	46151.9910188771	56647.04236901371	52080.24834965968	0.1532395476709613	0.1486798476752519	-160.7034412527355	-30286.192019579932	-148.53297309222398	-27992.54392144829
82.34091746132043	35958.00033728824	33521.49120269848	42843.09213139418	39694.957987595604	46420.5696410724	42902.45052325114	49956.123984717764	46073.29838934094	56550.08962730216	51991.120889431586	0.1532301716312859	0.14867077110871724	-160.02386979978473	-30339.836249079555	-147.9047940203891	-28042.111654942855
82.83706291059936	35897.26984581762	33464.84871843063	42770.190694628756	39627.40236357919	46341.34358297352	42829.22450445087	49870.64955481881	45994.46864200035	56452.97094629444	51901.84080906775	0.15322082424038447	0.14866172227235835	-159.34457698814367	-30393.080520214513	-147.27687362994766	-28091.30977043882
83.33619788579601	35836.42801671453	33408.10261627878	42697.160113768085	39559.72715671053	46261.97913317211	42755.87061072417	49785.02757997951	45915.50281002965	56355.68758822551	51812.409269187316	0.15321150540939737	0.14865270108018674	-158.66559369678725	-30445.92431093566	-146.64924044916552	-28140.137785514817
83.83834040030794	35775.475670248066	33351.253660487644	42624.00135732655	39491.93326415368	46182.47733719256	42682.38980828308	49699.25918186915	45836.40192793297	56258.24081694441	51722.82743189388	0.15320221504974604	0.14864370744648567	-157.9869504312519	-30498.36710866727	-146.02192266138445	-28188.59522652626
84.34350857607244	35714.413627745125	33294.30261628676	42550.71539505209	39424.021584215116	46102.83924188416	42608.78306456388	49613.34548357227	45757.16703151979	56160.63189788421	51633.09646074781	0.15319295307313366	0.1486347412858105	-157.3086773266259	-30550.40841038525	-145.39494810755423	-28236.681628641672
84.85172064422062	35653.24271157076	33237.250249872195	42477.303197902984	39355.99301632222	46023.065895396074	42535.0513482041	49527.28760956187	45677.79915788021	56062.86209803192	51543.21752073867	0.1531837193915439	0.14862580251298801	-156.63080415091827	-30602.047722743824	-144.76834428944858	-28284.396535965614
85.36299494573534	35591.96374510815	33180.09732838781	42403.76573802428	39287.84846100144	45943.15834715186	42461.19562901886	49441.08668567201	45598.299345359694	55964.9326858977	51453.19177825678	0.153174513917239	0.14861689104311418	-155.9533603069649	-30653.284561958164	-144.14213837143325	-28331.739501454867
85.87734993211305	35530.57755273936	33122.844619907424	42330.10398872513	39219.58881985725	45863.11764782506	42387.21687797835	49354.7438390717	45518.668633535	55866.844931485364	51363.02040106624	0.15316533656275966	0.14860800679155572	-155.27637483492435	-30704.11845377274	-143.51635718277976	-28378.710086866282
86.39480416602983	35469.084959825435	33065.49289341624	42256.31892445532	39151.214995550494	45782.944849313906	42313.11606718446	49268.260198237775	45438.908063189105	55768.60010626196	51272.70455827676	0.15315618724092478	0.1485991496739464	-154.5998764155447	-30754.548933593556	-142.89102722067764	-28425.307862885296
86.91537632201124	35407.486792686635	33008.0429187924	42182.41152078201	39082.72789177674	45702.64100471615	42238.8941698475	49181.63689292789	45359.01867628633	55670.19948312725	51182.24542031583	0.15314706586482868	0.148590319606188	-153.92389337262284	-30804.575546467677	-142.26617465241725	-28471.532409099862
87.43908518710603	35345.7838785827	32950.495466788656	42108.38275436639	39014.12841324481	45622.20716830397	42164.55216026309	49094.87505415363	45279.00151594762	55571.64433638358	51091.64415890085	0.15313797234784177	0.14858151650444837	-153.24845367485977	-30854.197846952826	-141.64182531725965	-28517.38331389241
87.9659496615646	35283.97704569349	32892.8513090143	42034.233602940985	38945.41746565559	45541.64439549947	42090.09101378936	49007.97581415423	45198.85762642615	55472.93594170617	51000.90194701184	0.1531289066036098	0.14857274028516204	-152.5735849394332	-30903.415399286896	-141.01800472966715	-28562.86017460376
88.4959887595208	35222.06712309861	32835.11121791615	41959.96504528552	38876.59595567975	45460.95374284857	42015.51170682296	48920.940306368626	45118.58805308165	55374.07557611173	50910.01995886261	0.15311986854605159	0.1485639908650274	-151.89931443475507	-30952.227777464315	-140.39473808175535	-28607.962597573176
89.0292216096782	35160.05494075777	32777.275966760346	41885.57806120389	38807.66479093642	45380.13626799628	41940.81521677616	48833.769665408836	45038.193842355875	55275.06451792852	50818.99936987325	0.15311085808935895	0.14855526816100775	-151.22566908148292	-31000.634564904496	-139.77205024438445	-28652.690197847784
89.56566745600044	35097.941329491696	32719.346329614473	41811.073631501575	38738.62487997226	45299.19302966224	41866.00252205428	48746.46502703391	44957.67604174849	55175.90404676691	50727.84135664302	0.1531018751479964	0.14854657209032898	-150.55267545641982	-31048.63535474427	-139.14996577068814	-28697.04259946663
90.1053456584057	35035.72712096137	32661.32308132829	41736.45273796123	38669.47713223883	45218.12508761446	41791.074602031345	48659.027528121595	44877.03569979101	55076.59544348761	50636.54709692113	0.1530929196366991	0.1485379025704797	-149.88035979551205	-31096.22974991426	-138.52850889887486	-28741.01943552494
90.6482756934654	34973.41314764855	32603.20699751553	41661.7163633197	38600.22245807134	45136.93350264448	41716.032437027185	48571.45830664179	44796.273866022304	54977.139990171745	50545.11776957922	0.15308399147047208	0.14852925951920937	-149.20874799475132	-31143.417362818494	-137.9077035529699	-28784.620347862132
91.19447715510712	34911.00024283641	32544.998854535883	41586.8654912452	38530.86176866745	45055.61933654277	41640.8770082847	48483.758501630226	44715.391590964246	54877.53897009119	50453.55455458416	0.15307509056459115	0.14852064285452848	-148.5378656137982	-31190.197815593332	-137.28757334629336	-28827.844987305813
91.74396975532183	34848.48924058893	32486.69942947583	41511.90110631306	38461.395976064865	44974.183652072556	41565.60929794567	48395.9292531603	44634.38992609586	54777.79366767692	50361.85863296884	0.1530662168345995	0.14851205249470706	-147.86773787844868	-31236.57074003294	-136.6681415836283	-28870.693013624288
92.29677332487483	34785.88097573185	32428.309500130825	41436.824193983244	38391.82599312045	44892.6275129456	41490.23028902835	48307.97170231712	44553.269923829306	54677.9053684898	50270.031186805354	0.15305737019630794	0.1485034883582746	-147.19838968292606	-31282.535777622834	-136.04943126340368	-28913.1640955247
92.85290781402206	34723.176283831985	32369.829844986125	41361.635740575985	38322.15273348776	44810.95198379588	41414.74096540321	48219.88699116938	44472.03263748394	54577.87535918885	50178.07339917588	0.15304855056579492	0.14849495036401725	-146.52984559242032	-31328.092579502612	-135.43146508003701	-28955.257910653017
93.41239329322968	34660.37600117822	32311.261243198976	41286.33673324937	38252.37711159615	44729.158130155454	41339.142311770505	48131.676262743356	44390.6791212624	54477.704927502076	50085.98645414575	0.15303975785940402	0.14848643843098047	-145.86212984539452	-31373.240806458518	-134.8142654260664	-28996.974145559594
93.97524995389855	34597.48096476098	32252.60447457957	41210.92815997521	38182.5000426285	44647.24701842835	41263.435313636284	48043.340660995054	44309.210430224775	54377.395362195006	49993.77153673457	0.15303099199374462	0.1484779524784644	-145.19526635656803	-31417.98012902215	-134.1978543948353	-29038.31249580253
94.54149810909283	34534.492012252726	32193.860319572832	41135.41100951594	38112.522442499816	44565.21971586577	41187.62095728939	47954.88133078347	44227.627620264095	54276.94795304071	49901.42983288868	0.15302225288568955	0.1484694924260253	-144.5292787189901	-31462.310227388516	-133.58225378251518	-29079.27266587224
95.11115819427312	34471.4099819878	32135.02955923966	41059.786271401	38042.44522783533	44483.07729054048	41111.70022977783	47866.29941784323	44145.93174808103	54176.36399078892	49808.96252945272	0.15301354045237478	0.14846105819347388	-143.8641902062518	-31506.230791378766	-132.96748509008466	-29119.854369152337
95.68425076803395	34408.23571294306	32076.112975238902	40984.05493590389	37972.26931594925	44400.820811322184	41035.674118886	47777.59606875819	44064.12387115949	54075.64476713631	49716.370814142305	0.1530048546112001	0.14845264970087496	-143.20002377555647	-31549.741520572454	-132.3535695261744	-29160.0573280463
96.26079651284576	34344.970044717236	32017.11134980809	40908.21799401794	37901.99562482232	44318.45134785124	40959.543613110414	47688.77243093322	43982.20504774076	53974.79157469482	49623.655875514916	0.15299619527982514	0.1484442668685468	-142.536802069837	-31592.84212423861	-131.74052800903883	-29199.881273911335
96.84081623580131	34281.61381751175	31958.025465745566	40832.276437433626	37831.62507308081	44235.96997051438	40883.30970163722	47599.82965256817	43900.176336799275	53873.80570696222	49530.81890294283	0.15298756237617214	0.1484359096170593	-141.8745474199095	-31635.532321278006	-131.1283811685862	-29239.325947014615
97.42433086936633	34218.16787211038	31898.856106391588	40756.23125851464	37761.15857997435	44153.37775041872	40806.97337431822	47510.76888263002	43818.03879801712	53772.68845829089	49437.86108658439	0.1529789558184215	0.1484275778672343	-141.2132818473765	-31677.811840355396	-130.51714934889606	-29278.391096622683
98.01136147213543	34154.63304985961	31839.604055609965	40680.08345027473	37690.59706535447	44070.675759366866	40730.53562164792	47421.59127082622	43735.79349175932	53671.441123857716	49344.78361735634	0.15297037552501414	0.14841927154014353	-140.55302706672956	-31719.680419795215	-129.90685261037288	-29317.076480946504
98.60192922959182	34091.01019264848	31780.270097769353	40603.83400635397	37619.941449652644	43987.86506983129	40653.99743473972	47332.29796757715	43653.441479048524	53570.06499963314	49251.58768690539	0.15296182141464823	0.14841099055710874	-139.89380448761221	-31761.1378076002	-129.29751073174702	-29355.381867147982
99.1960554548718	34027.30014288909	31720.85501772501	40527.48392099575	37549.1926538589	43904.94675492956	40577.359805303095	47242.89012398958	43570.983821540445	53468.56138235126	49158.27448758066	0.1529532934062797	0.14840273483970112	-139.2356352173956	-31802.183761453256	-128.6891432124321	-29393.30703132786
99.79376158953411	33963.503743496374	31661.359600800006	40451.03418902293	37478.35159949984	43821.921888398516	40500.62372561975	47153.36889182903	43488.42158149846	53366.93156947876	49064.84521240516	0.15294479141912037	0.14839450430973952	-138.57854006395792	-31842.818048849702	-128.0817692750934	-29430.851758645847
100.39506920433367	33899.621837868064	31601.784632766565	40374.48580581427	37407.419208616724	43738.791544568936	40423.79018852018	47063.7354234926	43405.75582176844	53265.17685918421	48971.301055047574	0.15293631537263946	0.14838629888929034	-137.92253953710315	-31883.040446868166	-127.47540786697937	-29468.015843120404
101.00000000000001	33835.655269865354	31542.130899828026	40297.83976728163	37336.396403744395	43655.55679834089	40346.86018736091	46973.990871982496	43322.98760575445	53163.29855030844	48877.64320979496	0.15292786518655951	0.14837811850066646	-137.59383192974917	-31903.048646255884	-127.17157352607711	-29486.50269944365
