# Supplementary material for: White matter micro- and macrostructure brain charts for the human lifespan
Source: Nature. 2026 May 13;655(8124):979–89. doi: 10.1038/s41586-026-10454-2 (PMC13391363; doi:10.1038/s41586-026-10454-2)
Supplement: Supplementary file 12 — Centiles trajectories of brain charts. SDT.T9.1–5 contain the brain charts for the global metrics; SDT.T9.6–509 contain the brain charts for the tract-specific metrics (unnormalized); and SDT.T9.510–1157 contain the brain charts for the tract-specific macrostructural metrics (normalized). Included in each table are the male and female centile trajectories for the 2.5th, 25th, 50th, 75th and 97.5th percentiles; the interquartile range normalized by the 50th centile; and the derivatives of the 50th centiles with respect to both age and log(age). Charts are sampled in logarithmically spaced intervals. Age is reported in years, while centile trajectory values are reported in metric-specific units: diffusivities in mm2 s−1, volume in mm3, surface area in mm2, average length in mm, and FA is dimensionless (unitless). [file 41586_2026_10454_MOESM12_ESM.zip › plotted_curves/SDT.T9.208-MLF_left_volume_curve_metrics.csv]

ages	male_0.025th_percentile	female_0.025th_percentile	male_0.25th_percentile	female_0.25th_percentile	male_0.5th_percentile	female_0.5th_percentile	male_0.75th_percentile	female_0.75th_percentile	male_0.975th_percentile	female_0.975th_percentile	male_normalized_quantile_range	fwmale_normalized_quantile_range	male_median_centile_d_age	male_median_centile_d_log_age	female_median_centile_d_age	female_median_centile_d_log_age
0.25	21411.07502794612	20371.40486847034	24782.46785336429	23380.683294840837	26467.422920320216	24887.387921356367	28091.67996276951	26342.217107481843	31022.14108937845	28973.680064998574	0.12502963055253072	0.1189973741719859	26642.500950057558	15382.815654155682	25052.014271621483	14464.502338876635
0.25150637576242696	21443.5415000216	20402.29484711401	24820.04650528106	23416.136364554844	26507.55653800182	24925.12566845511	28134.27650731679	26382.16087111159	31069.181210992243	29017.61402264462	0.12502963059927366	0.11899737421627149	26590.217210207134	15398.699341133237	25002.85173255764	14479.437811919488
0.2530218281966045	21476.075019255073	20433.24861726998	24857.7027616466	23451.662649134887	26547.773036455696	24962.9413485641	28176.961018887683	26422.187123451007	31116.318476169898	29061.638709248113	0.12502963064672282	0.11899737426122617	26485.423373993486	15430.430856533349	24904.31381079834	14509.275040106848
0.25454641199404576	21508.675434282064	20464.266034923727	24895.4364472631	23487.261983292985	26588.07222857258	25000.834785743995	28219.73329889056	26462.295678276136	31163.552665603467	29105.753919982486	0.12502963069488884	0.11899737430686026	26380.808013882488	15462.090303029865	24805.94371059537	14539.044501717202
0.2560801821758082	21541.342592253175	20495.34695464789	24933.247385213974	23522.93420011961	26628.453925407593	25038.805802329447	28262.593146785544	26502.486347536098	31210.883557833517	29149.959448011756	0.12502963074378376	0.11899737435318464	26276.372295103967	15493.676977446303	24707.74252761621	14568.745535552502
0.25762319409447826	21574.076338835694	20526.49122960384	24971.135396865808	23558.679131085497	26668.917936182304	25076.85421893099	28305.54036008668	26542.75894135513	31258.310929251526	29194.255084492754	0.1250296307934194	0.1189973744002106	26172.117373701185	15525.190177371725	24609.711348888464	14598.377481129952
0.2591755034361701	21606.876518215235	20557.69871154319	25009.10030187019	23594.49660604341	26709.464068286674	25114.979854436893	28348.574734364003	26583.113268034547	31305.834554102177	29238.64061857728	0.12502963084380717	0.11899737444794962	26068.04439639859	15556.629201129079	24511.851252682507	14627.93967866432
0.2607371662225343	21639.742973097196	20588.969250809252	25047.141918165442	23630.386453229745	26750.092127280925	25153.182526014938	28391.69606324554	26623.54913405457	31353.454204485563	29283.11583741415	0.1250296308949596	0.11899737449641279	25964.1545006074	15587.993347794749	24414.163308511488	14657.43146907352
0.2623082388127803	21672.675544708458	20620.302696338582	25085.26006197857	23666.34849926637	26790.801916897606	25191.46204911433	28434.90413841947	26664.066344076393	31401.169650359585	29327.680526151446	0.12502963094688854	0.11899737454561184	25860.44881437905	15619.281917209737	24316.648577084765	14686.852193998173
0.2638887779057103	21705.674072798935	20651.69889566251	25123.45454782706	23702.382569162353	26831.593239043537	25229.81823746753	28478.198749636216	26704.664700944137	31448.98065954223	29372.334467938643	0.12502963099960676	0.11899737459555874	25756.92845638469	15650.494210005738	24219.308110288344	14716.201195815578
0.26547884054176485	21738.738395643337	20683.157694908798	25161.725188520926	23738.488486315862	26872.46589380197	25268.250903092296	28521.579684710723	26745.344005686966	31496.88699771414	29417.07744392898	0.12502963105312692	0.11899737464626522	25653.594535982236	15681.629527654499	24122.142951250076	14745.477817702107
0.2670784841050822	21771.86835004299	20714.678938803343	25200.071795164786	23774.666072516124	26913.41967943482	25306.75985629378	28565.046729524835	26786.104057521334	31544.888428421174	29461.909233281905	0.12502963110746218	0.11899737469774373	25550.448153020814	15712.687172405422	24025.154134173878	14774.681403562427
0.26868776632556873	21805.063771327284	20746.2624706716	25238.494177159577	23810.915147945063	26954.45439238449	25345.34490566625	28608.599668029216	26826.94465385281	31592.984713076585	29506.829613165082	0.1250296311626253	0.11899737475000698	25447.490397959948	15743.666447365656	23928.3426844161	14803.811298105866
0.2703067452809827	21838.324493355834	20777.908132440618	25276.992142205047	23847.23553117963	26995.56982727653	25384.00585809557	28652.238282246206	26867.865590278685	31641.175610964132	29551.83835875727	0.12502963121862998	0.11899737480306728	25344.722351832315	15774.566656518728	23831.70961846877	14832.866846858524
0.2719354793990299	21871.650348520005	20809.615764640486	25315.56549630151	23883.627039193474	27036.765776921522	25422.742518760988	28695.962352271774	26908.86666058988	31689.46087924027	29596.93524325042	0.1250296312754892	0.11899737485693754	25242.14508618042	15805.387104702182	23735.255943908356	14861.847396165133
0.27357402745947257	21905.041167745025	20841.385206406354	25354.214043752283	23920.089487359233	27078.042032317684	25461.55469113758	28739.77165627834	26949.947656773533	31737.840272937225	29642.12003785249	0.12502963133321782	0.11899737491163116	25139.75966304727	15836.127097643912	23638.982659383677	14890.752293200232
0.2752224485962505	21938.49678049161	20873.21629547998	25392.937587165605	23956.62268945036	27119.398382652897	25500.442176998175	28783.665970516853	26991.10836901502	31786.31354496536	29687.392511789745	0.12502963139182874	0.11899737496716101	25037.56713492889	15866.785941941664	23542.89075455442	14919.58088595327
0.27688080229961526	21972.017014758014	20905.108868211653	25431.735927456964	23993.226457643286	27160.834615307223	25539.40477641567	28827.64506931954	27032.348585700427	31834.880446116127	29732.752432309375	0.1250296314513369	0.11899737502354064	24935.568544870242	15897.362945164554	23446.981210199185	14948.332523330115
0.2785491484182772	22005.601697082093	20937.062759562195	25470.608863851514	24029.900602519727	27202.350515855454	25578.442287765512	28871.708725102562	27073.668093419146	31883.54072506506	29778.199564682447	0.12502963151175656	0.11899737508078401	24833.764926335774	15927.857415786013	23351.25499808602	14977.006555086002
0.28022754716156506	22039.250652543025	20969.077803104585	25509.556193886066	24066.644933068554	27243.94586806927	25617.554507727615	28915.856708368323	27115.06667696597	31932.294128374284	29823.733672206105	0.12502963157310276	0.11899737513890522	24732.15730318241	15958.268663199618	23255.713080951944	15005.602331842296
0.2819160591015993	22072.9637047635	21001.153831026022	25548.57771341161	24103.45925668818	27285.620453919903	25656.741231288983	28960.088787708282	27156.54411934377	31981.14040049567	29869.354516206644	0.12502963163539013	0.11899737519791805	24630.746689815074	15988.595997829922	23160.356412647292	15034.119205194525
0.28361474517547763	22106.740675911882	21033.29067413002	25587.673216595824	24140.34337918892	27327.374053580836	25696.00225174617	29004.40472980585	27198.10020176619	32030.079283773983	29915.061856042346	0.1250296316986343	0.11899737525783727	24529.53409098275	16018.838731045835	23065.185937934555	15062.556527610868
0.2853236666874746	22140.581386704005	21065.488161838075	25626.84249592516	24177.297104794947	27369.20644543003	25735.33736070738	29048.804299438714	27239.73470365983	32079.110518449477	29960.855449105962	0.1250296317628506	0.11899737531867763	24428.52050183993	16048.99617520161	22970.20259256102	15090.913652502
0.2870428853112538	22174.48565640557	21097.746122191977	25666.085342207607	24214.320236146916	27411.11740605286	25774.746348095265	29093.28725948198	27281.447402667196	32128.233842661353	30006.735050827938	0.1250296318280547	0.11899737538045409	24327.706907882355	16079.067643630318	22875.407303196378	15119.18993419502
0.28877246309209376	22208.453302833866	21130.064381855438	25705.401544574688	24251.412574303868	27453.106710244265	25814.229002148928	29137.85337091044	27323.23807464884	32177.4489924503	30052.700414678762	0.1250296318942627	0.11899737544318124	24227.094285022467	16109.052450710908	22780.800987490453	15147.384727995843
0.2905124624491269	22242.48414236045	21162.44276611663	25744.790890484564	24288.573918746093	27495.174131012063	25853.78510942702	29182.502392802115	27365.106493686646	32226.755701762337	30098.75129217256	0.12502963196149114	0.11899737550687549	24126.68359967321	16138.949911942706	22686.38455416262	15175.497390270233
0.29226294617759224	22276.577989913218	21194.881098890186	25784.253165724436	24325.80406737747	27537.319439579485	25893.41445481016	29227.234082340914	27407.052432086362	32276.153702451807	30144.88743286993	0.12502963202975628	0.11899737557155177	24026.475808389485	16168.759343735874	22592.158902662806	15203.527278230526
0.294023977451102	22310.734658978155	21227.37920271882	25823.788154412556	24363.102816527306	27579.54240538738	25933.11682150296	29272.048194818984	27449.075660379774	32325.642724283953	30191.10858438029	0.12502963209907525	0.11899737563722665	23926.47185817547	16198.480063622817	22498.124923464842	15231.473750158213
0.29579561982392083	22344.953961602354	21259.93689877624	25863.39563900172	24400.469960953684	27621.842796097888	25972.89199103755	29316.944483640622	27491.175947328404	32375.222494939262	30237.414492365966	0.1250296321694649	0.11899737570391575	23826.672686449252	16228.111390267499	22404.283498030156	15259.336165387183
0.29757793723326015	22379.235708395736	21292.554006868773	25903.07540028131	24437.90529384533	27664.220377596655	26012.739743275582	29361.92270032462	27533.35305992567	32424.892740015985	30283.80490054457	0.12502963224094302	0.11899737577163615	23727.079220834188	16257.652643337846	22310.63549859263	15287.113884195685
0.29937099400158496	22413.57970853358	21325.23034543774	25942.827217380123	24475.408606824345	27706.674913995856	26052.659856411112	29406.98259450745	27575.60676339992	32474.65318303376	30330.2795506923	0.12502963231352715	0.11899737584040458	23627.69237936102	16287.10314365197	22217.18178838771	15314.80626795441
0.3011748548389356	22447.98576975887	21357.96573156176	25982.65086776921	24512.97968994883	27749.206167637192	26092.65210697343	29452.123913946492	27617.9368212174	32524.503545437055	30376.838182647276	0.12502963238723533	0.1189973759102377	23528.513070401736	16316.46221316699	22123.923221561126	15342.412679096684
0.30298958484526295	22482.453698384717	21390.759980958977	26022.546127264563	24550.618331715454	27791.813899094814	26132.716269829798	29497.34640452308	27660.342995085193	32574.443546598668	30423.480534312705	0.12502963246208595	0.11899737598115334	23429.542192585766	16345.729174924083	22030.86064309161	15369.932481072843
0.30481524951277783	22516.98329929655	21423.612907989194	26062.512770029738	24588.32431906192	27834.497867178066	26172.852118188	29542.64981024547	27702.82504495392	32624.472903822883	30470.206341659872	0.12502963253809754	0.11899737605316899	23330.78063490428	16374.903353145346	21937.994888898917	15397.365038448013
0.3066519147283146	22551.574375954875	21456.524325656475	26102.55056857901	24626.09743736993	27877.25782893491	26213.059423599603	29588.03387325244	27745.382729021134	32674.591332349497	30517.015338731908	0.12502963261528938	0.1189973761263027	23232.229276644066	16403.9840731984	21845.32678578887	15424.709716865793
0.3084996467757088	22586.226730397364	21489.494045611165	26142.65929377978	24663.93747046748	27920.093539654452	26253.33795596233	29633.498333815965	27788.0158037339	32724.798545356804	30563.907257646577	0.12502963269368006	0.11899737620057246	23133.88898740895	16432.970661626197	21752.857151447795	15451.96588307526
0.31035851233818973	22620.940163241758	21522.52187815259	26182.838714855974	24701.844200632044	27963.00475287059	26293.68748352347	29679.042930345146	27830.724023792358	32775.09425396588	30610.881828600224	0.12502963277328996	0.11899737627599696	23035.760627157986	16461.862446186133	21660.586794489063	15479.13290495798
0.3122285785007863	22655.71447368803	21555.60763223118	26223.088599390514	24739.817408592902	28005.99122036467	26334.107772882355	29724.66739938894	27873.50714215239	32825.47816724362	30657.9387798707	0.12502963285413873	0.11899737635259533	22937.845046063885	16490.658755769953	21568.51651433762	15506.210151472129
0.3141099127527488	22690.54945952105	21588.75111545097	26263.408713328423	24777.856873534103	28049.05269216877	26374.598588993515	29770.37147563972	27916.364910028908	32875.94999220668	30705.077837820972	0.12502963293624647	0.11899737643038659	22840.143084696494	16519.35892054811	21476.647101388313	15533.196992777288
0.31600258298998396	22725.444917113302	21621.952134072188	26303.798820979937	24815.962373097365	28092.188916569055	26415.159695169772	29816.1548919368	27959.29707689916	32926.509433825355	30752.298726902798	0.12502963301963416	0.11899737650939059	22742.6555739427	16547.962271906435	21384.979336921126	15560.092800171115
0.3179066575175057	22760.400641427317	21655.210493013583	26344.258685023382	24854.133683384807	28135.39964010881	26455.790853085124	29862.017379269666	28002.303390505775	32977.156195027164	30799.601169660007	0.12502963310432222	0.11899737658962653	22645.38333489932	16576.468142401427	21293.513993019238	15586.896946057677
0.3198222050518999	22795.41642601815	21688.52599585477	26384.788066507976	24892.370578961592	28178.684607591487	26496.49182277759	29907.958666781207	28045.383596859774	33027.8899767004	30846.984886731887	0.12502963319033247	0.11899737667111494	22548.32717901282	16604.875865863636	21202.251832680777	15613.608804032207
0.32174929472380437	22830.492063036283	21721.89844483899	26425.386724857242	24930.672832859138	28222.0435620843	26537.2623626526	29953.978481771537	28088.53744024418	33078.71047769833	30894.44959685709	0.12502963327768654	0.11899737675387669	22451.487908168696	16633.184777470306	21111.193609930575	15640.227748966776
0.32368799608040405	22865.627343230462	21755.327640875825	26466.054417872238	24969.040216578174	28265.476244921694	26578.10222948628	30000.076549701665	28131.764663217444	33129.61739484333	30941.995016877438	0.12502963336640638	0.11899737683793236	22354.866314489394	16661.39421361033	21020.34006959852	15666.75315686129
0.3256383790879404	22900.8220559499	21788.813383543267	26506.790901734174	25007.4725000912	28308.982395708153	26619.011178428034	30046.252594196478	28175.065006616223	33180.61042293008	30989.62086174098	0.12502963345651422	0.11899737692330324	22258.463180340827	16689.50351189729	20929.691947340965	15693.184404870495
0.32760051413423674	22936.075989147263	21822.355471090603	26547.595931007803	25045.96945184571	28352.561752321813	26659.988963003998	30092.50633704858	28218.438209559023	33231.689254729885	31037.32684450599	0.12502963354803315	0.11899737701001073	22162.27927854471	16717.5120113343	20839.24996985309	15719.5208714623
0.3295744720312385	22971.388929381574	21855.953700441118	26588.46925864483	25084.530838767365	28396.214050918075	26701.035335120418	30138.837498222136	28261.884009449772	33282.85358099485	31085.112676344885	0.12502963364098602	0.11899737709807715	22066.31537221372	16745.41905219946	20749.014854685403	15745.761936294846
0.33156032401756863	23006.760661820674	21889.607867194492	26629.410635986726	25123.156426262696	28439.93902593267	26742.15004506651	30185.245795856114	28305.402141980856	33334.10309046152	31132.978066547574	0.1250296337353971	0.11899737718752468	21970.572214802727	16773.22397608962	20658.987310319208	15771.90698027052
0.33355814176109866	23042.190970244304	21923.317765629716	26670.419812768345	25161.845978222485	28483.736410085454	26783.332841518084	30231.7309462683	28348.992341136935	33385.43746985527	31180.922722525665	0.1250296338312896	0.11899737727837613	21875.050550135784	16800.926125941798	20569.16803616751	15797.955385551788
0.33556799736153503	23077.679637046724	21957.08318870754	26711.496537120885	25200.599257024558	28527.605934383624	26824.58347154049	30278.292663958746	28392.654339198085	33436.856403894155	31228.946349815924	0.1250296339286883	0.11899737737065458	21779.75111236982	16828.524846022017	20479.557722564787	15823.906535553746
0.3375899633530214	23113.2264432397	21990.90392807339	26752.640555575406	25239.416023537124	28571.54732812544	26865.901680592193	30324.930661613696	28436.387866743564	33488.359575293194	31277.04865208438	0.12502963402761796	0.11899737746438335	21684.674626079388	16856.019481990486	20390.15705082845	15849.759814992547
0.3396241127067558	23148.831168455337	22024.779774060018	26793.851613066083	25278.296037121836	28615.560318903743	26907.287212528026	30371.644650109305	28480.19265265527	33539.946664768526	31325.229331130187	0.12502963412810386	0.11899737755958663	21589.82180615887	16883.40938082151	20300.96669317782	15875.514609831385
0.3416705188336247	23184.493590948863	22058.710515690145	26835.12945293343	25317.239055636823	28659.64463260934	26948.73980960242	30418.43433851528	28524.068424121142	33591.6173510414	31373.488086889294	0.1250296342301717	0.11899737765628865	21495.193357913755	16910.693890889175	20211.987312811427	15901.170307344757
0.343729255586852	23220.213487601715	22092.695940679427	26876.473816927883	25356.244835440084	28703.79999343488	26990.259212473	30465.299434098946	28568.014906638982	33643.3713108427	31421.824617438742	0.12502963433384773	0.1189973777545139	21400.78997708019	16937.87236198224	20123.219563929364	15926.726296133362
0.34580039726466444	23255.99063392444	22126.735835439184	26917.884445213156	25395.313131392624	28748.026123878393	27031.845160203942	30512.23964232903	28612.03182402001	33695.208218917054	31470.238619000476	0.1250296344391578	0.11899737785428768	21306.612349779345	16964.944145265035	20034.664091700688	15952.181966102682
0.3478840186129729	23291.8248040596	22160.829985079195	26959.361076369576	25434.443696861665	28792.322744746914	27073.4973902694	30559.254666879497	28656.118898392473	33747.127748027175	31518.729785945376	0.12502963454612956	0.11899737795563584	21212.661152540706	16991.908593298867	19946.32153226249	15977.536708458327
0.34998019482807	23327.715770784755	22194.9781734105	27000.90344739758	25473.636283723863	28836.689575160148	27115.215638556885	30606.344209633444	28700.27585020525	33799.12956895805	31567.29781079719	0.12502963465478995	0.11899737805858412	21118.937052346766	17018.765060088597	19858.192512780428	16002.789915767498
0.352089001559344	23363.663305515565	22229.1801829484	27042.51129372128	25512.890642368737	28881.12633255434	27156.999639370973	30653.507970687213	28744.50239823174	33851.213350521546	31615.942384236863	0.1250296347651676	0.1189973781631591	21025.44070663955	17045.51290106587	19770.277651449665	16027.940981947817
0.3542105149120084	23399.66717830872	22263.435794915196	27084.18434919185	25552.206521701853	28925.632732685855	27198.84912543665	30700.74564835417	28788.798259573432	33903.37875956062	31664.663195106405	0.12502963487729055	0.11899737826938729	20932.172763313167	17072.15147310868	19682.577557488345	16052.989302265458
0.35634481144984936	23435.727157865123	22297.744789243236	27125.922346091244	25591.58366914827	28970.208489635133	27240.763827903	30748.05693916892	28833.16314966381	33955.625460953874	31713.4599304132	0.12502963499118733	0.11899737837729639	20839.133860757574	17098.68013455067	19595.09283117391	16077.934273364022
0.35849196819798806	23471.843011532837	22332.106944577736	27167.725015135562	25631.0218306558	29014.853315810342	27282.7434763467	30795.441537891198	28877.596782272027	34007.95311761991	31762.332275334058	0.12502963510688764	0.11899737848691448	20746.324627842754	17125.098245183937	19507.82406383753	16102.7752932515
0.36065206264566085	23508.014505310293	22366.522038279796	27209.592085478787	25670.520750698503	29059.566921951322	27324.787798775662	30842.899137510023	28922.098869506775	34060.36139052194	31811.279913219503	0.1250296352244214	0.11899737859826914	20653.745683929883	17151.405166258104	19420.771837860346	16127.511761306785
0.3628251727490157	23544.241403849228	22400.98984642925	27251.523284716186	25710.080172279882	29104.349017133256	27366.896521632527	30890.429429247597	28966.669121820007	34112.84993867205	31860.302525597785	0.1250296353438191	0.11899737871138988	20561.3976389179	17177.600260509178	19333.9367267387	16152.14307831414
0.3650113769339257	23580.523470458043	22435.510143827792	27293.518338888225	25749.69983693656	29149.199308770763	27409.06936979852	30938.032102563706	29011.307248010955	34165.41841913606	31909.399792179393	0.12502963546511123	0.11899737882630525	20469.281093305908	17203.682892219163	19247.319295119494	16176.668646504171
0.36721075409881926	23616.860467104958	22470.082704002034	27335.576972484145	25789.379484741716	29194.117502621855	27451.30606659713	30985.706845159824	29056.01295523011	34218.06648703811	31958.571390861347	0.12502963558832939	0.11899737894304598	20377.396638079546	17229.652427111752	19160.920098710805	16201.087869466282
0.3694233836175272	23653.25215442093	22504.70729920625	27377.698908445407	25829.118854308283	29239.1033027915	27493.60633379751	31033.453342982993	29100.78594898274	34270.79379556485	32007.816997731137	0.12502963571350584	0.11899737906164172	20285.7448548181	17255.50823243335	19074.739684371278	16225.400152217597
0.37164934534214805	23689.698291703164	22539.383700425744	27419.88386816976	25868.91768279279	29284.15641173602	27535.969891618555	31081.271280230416	29145.625933133255	34323.59999597064	32057.136287071502	0.12502963584067273	0.11899737918212329	20194.32631574571	17281.249676984735	18988.77859016601	16249.604901243933
0.3738887196059291	23726.198636918172	22574.11167737973	27462.13157151473	25908.77570589868	29329.27653026681	27578.39645873247	31129.160339353446	29190.532609908958	34376.484737581806	32106.52893136454	0.1250296359698634	0.11899737930452219	20103.141583645716	17306.87613105867	18903.037345281802	16273.701524429955
0.3761415872261661	23762.752946705015	22608.890998524446	27504.441736801404	25948.69265787987	29374.46335755438	27620.885752268496	31177.120201061854	29235.505679904036	34429.447667801505	32155.994601296083	0.12502963610111126	0.11899737942887008	20012.191212016158	17332.38696654979	18817.51647016965	16297.689431160688
0.3784080295071193	23799.3609763788	22643.721431056438	27546.814080818494	25988.668271544546	29419.716591132677	27663.437487817027	31225.15054432844	29280.544842083844	34482.4884321147	32205.532965760485	0.1250296362344505	0.11899737955519953	19921.475744938478	17357.781556840986	18732.216476437636	16321.568032233045
0.3806881282429484	23836.022479933486	22678.6027409153	27589.24831882555	26028.702278258268	29465.03592690255	27706.051379432854	31273.25104639269	29325.649793788405	34535.60667409225	32255.143691864385	0.12502963636991604	0.11899737968354356	19830.995717191137	17383.05927688349	18647.137866938487	16345.336739911698
0.38298196572066395	23872.73721004569	22713.53469278722	27631.74416455738	26068.794407948088	29510.421059136446	27748.727139639577	31321.421382765766	29370.82023073704	34588.80203539643	32304.82644493184	0.12502963650754342	0.1189973798139356	19740.751654293388	17408.21950324066	18562.281135814264	16368.994967971928
0.3852896247230969	23909.504918077666	22748.51705010786	27674.301330227536	26108.94438910582	29555.871680482127	27791.464479433078	31369.661227234457	29416.05584703207	34642.07415578525	32354.580888508415	0.12502963664736824	0.11899737994640967	19650.74407247454	17433.261614030227	18477.646768479608	16392.54213166423
0.38761118853188686	23946.325354080916	22783.549575065786	27716.919526532423	26149.151948791998	29601.387481967093	27834.263108285744	31417.970251865874	29461.35633516325	34695.422673117704	32404.406684366015	0.12502963678942747	0.11899738008100065	19560.97347868327	17458.18498894386	18393.235241625458	16415.97764770873
0.3899467409304866	23983.1982667992	22818.632028605316	27759.598462654827	26189.41681263912	29646.96815300232	27877.122734149914	31466.348127011403	29506.721386011468	34748.84722335807	32454.303492507	0.12502963693375832	0.11899738021774385	19471.44037067704	17482.98900929466	18309.047023287043	16439.300934349187
0.39229636620718694	24020.123403672376	22853.764170430193	27802.33784626838	26229.7387048559	29692.61338138703	27920.04306346239	31514.794521311786	29552.15068885348	34802.34744058158	32504.27097116935	0.12502963708039855	0.11899738035667498	19382.14523699414	17507.67305799201	18225.082572839223	16462.511411338113
0.3946601491581577	24057.100510839304	22888.945759006325	27845.137383540867	26270.117348230386	29738.32285331223	27963.023801147774	31563.309101700866	29597.64393136546	34855.9229569785	32554.3087768306	0.12502963722938643	0.11899738049783054	19293.088556958362	17532.236519529484	18141.342340993695	16485.60849990789
0.3970381750905084	24094.129333141605	22924.176551565393	27887.996779138623	26310.552464134107	29784.096253365435	28006.06465062289	31611.891533410602	29643.200799627673	34909.573402859714	32604.416564212974	0.1250296373807616	0.11899738064124778	19204.270800828002	17556.67878010031	18057.826769932173	16508.591622898355
0.39943052982536675	24131.209614127096	22959.456304108076	27930.915736230476	26351.043772525794	29829.933264534826	28049.165313800717	31660.541479975498	29688.820978128646	34963.298406661575	32654.593986287975	0.12502963753456398	0.11899738078696419	19115.69242966175	17580.999227468856	17974.53629319556	16531.460204626434
0.4018372997009759	24168.341096052987	22994.78477140714	27973.893956491494	26391.590991954887	29875.833568213282	28092.325491094176	31709.25860323684	29734.50414976916	35017.09759495067	32704.84069428075	0.12502963769083347	0.11899738093501883	19027.35389541462	17605.197251039557	17891.47133575566	16554.213670943864
0.40425857157581063	24205.52351988959	23030.16170701095	28016.93114010723	26432.1938395656	29921.79684420291	28135.544881420352	31758.04256334758	29780.249995866758	35070.970592429054	32755.156337675096	0.12502963784961185	0.11899738108544994	18939.255640979856	17629.272241880186	17808.63231406547	16576.85144926887
0.4066944328317112	24242.756625323636	23065.586863246594	28060.02698577758	26472.852031100498	29967.822770719187	28178.823182204447	31806.893018776635	29826.05819615986	35124.91702193918	32805.540564217954	0.12502963801094105	0.11899738123829759	18851.398100197315	17653.223592704162	17726.019636061974	16599.372968567535
0.4091449713770379	24280.040150761895	23101.059991223367	28103.181190720978	26513.565280904495	30013.911024395413	28222.160089383902	31855.809626313683	29871.928428812218	35178.93650446907	32855.993019924295	0.1250296381748635	0.1189973813936025	18763.781697914004	17677.050697929226	17643.63370123692	16621.777659413405
0.411610275649843	24317.37383333477	23136.58084083619	28146.393450678574	26554.33330192878	30060.06128028715	28265.55529741267	31904.792041073884	29917.86037041735	35233.02865915758	32906.513349082044	0.12502963834142286	0.11899738155140573	18676.406849961728	17700.75295361597	17561.474900596775	16644.064953921363
0.41409043462106226	24354.757408899615	23172.14916076875	28189.66345991803	26595.155805734405	30106.27321187636	28309.008499264968	31953.83991650219	29963.853696002578	35287.19310329915	32957.1011942565	0.12502963851066312	0.11899738171174876	18589.273963156156	17724.329757466912	17479.54361666646	16666.23428574484
0.41658553779772634	24392.190612044356	23207.76469849693	28232.990911237746	26636.032502496262	30152.546491075816	28352.519386439562	32002.952904378137	30009.90807903352	35341.429452349075	33007.756196295224	0.12502963868262928	0.11899738187467444	18502.38343545422	17747.780508942902	17397.840223650448	16688.28509019874
0.41909567522619073	24429.673176091295	23243.427200292463	28276.37549597126	26676.96310100723	30198.88078823388	28396.08764896416	32052.130654820816	30056.023191418757	35395.73731992907	33058.4779943333	0.12502963885736681	0.11899738204022586	18415.735655882396	17771.104609183967	17316.3650873499	16710.216804174706
0.4216209374953856	24467.20483310038	23279.13641122604	28319.816903991028	26717.94730868178	30245.2757721385	28439.712975399238	32101.372816293184	30102.1987035139	35450.11631783191	33109.26622579766	0.12502963903492226	0.11899738220844717	18329.331004575826	17794.301461018622	17235.11856520921	16732.028866148554
0.42416141574008476	24504.78531387305	23314.892075170945	28363.314823712866	26758.984831560127	30291.731110021985	28483.395052842483	32150.67903560711	30148.43428412625	35504.56605602712	33160.12052641232	0.12502963921534346	0.11899738237938307	18243.169852810912	17817.370468980633	17154.101006338373	16753.720716203563
0.4267172016441951	24542.414347955622	23350.69393480629	28406.86894209991	26800.07537431195	30338.24646756517	28527.133566932735	32200.048957927782	30194.729600519026	35559.08614266577	33211.04053020299	0.12502963939867737	0.11899738255307901	18157.252563067712	17840.311039342545	17073.312751575373	16775.29179605376
0.42928838744406506	24580.091663643216	23386.54173162074	28450.47894466709	26841.21864024067	30384.821508902303	28570.928201854553	32249.48222677891	30241.08431841615	35613.676184086245	33262.02586950231	0.12502963958497393	0.11899738272958149	18071.579489015974	17863.122580081224	16992.754133484326	16796.74154902436
0.43187506593181346	24617.816987983024	23422.43520591565	28494.144515484986	26882.414331287055	30431.45589662505	28614.778640342058	32298.97848404698	30287.498102006335	35668.335784818955	33313.076174954396	0.12502963977428247	0.11899738290893787	17986.150975612924	17885.8045009505	16912.42547642719	16818.069420102984
0.4344773304586784	24655.59004677854	23458.374096809068	28537.865337184696	26923.662148033785	30478.149291787766	28658.684563683768	32348.53736998683	30333.970613948197	35723.06454759247	33364.19107552047	0.12502963996665328	0.11899738309119562	17900.967359093018	17908.356213447638	16832.327096559107	16839.274855913594
0.4370952749383861	24693.41056459269	23494.35814223871	28581.641090961435	26964.96178970892	30524.901353911322	28702.645651726296	32398.158523225746	30380.501515374206	35777.86207333804	33415.370198483106	0.12502964016213863	0.11899738327640408	17816.028966916725	17930.7771307379	16752.459301799536	16860.35730465781
0.4397289938505404	24731.27826475175	23530.38707896569	28625.471456579115	27006.31295419015	30571.71174098798	28746.661582878896	32447.841580768585	30427.090465895417	35832.727961195305	33466.6131694516	0.1250296403607901	0.11899738346461186	17731.336117984727	17953.06666783709	16672.82239201106	16881.316216279753
0.4423785822440318	24769.192869349226	23566.460642578233	28669.356112374804	27047.715338009035	30618.58010948617	28790.732034117984	32497.586178002915	30473.737123606337	35887.66180851789	33517.91961236714	0.12502964056266144	0.11899738365587063	17646.889122523367	17975.224241481163	16593.416658900678	16902.151042328216
0.4450441357404687	24807.154099249237	23602.57856749487	28713.29473526267	27089.168636354723	30665.50611435471	28834.856680991026	32547.391948703418	30520.44114508901	35942.66321087834	33569.289149507465	0.1250296407678067	0.11899738385023102	17562.688282156363	17997.24927016627	16514.242386082187	16922.861236014403
0.44772575053762753	24845.16167409054	23638.740586968277	28757.287000738612	27130.67254307832	30712.489409027734	28879.035197621284	32597.258525037178	30567.202185418028	35997.73176207392	33620.721401492236	0.12502964097628086	0.1189973840477458	17478.733889988624	18019.14117419999	16435.299849167466	16943.4462522557
0.4504235234129248	24883.21531229018	23674.946433088742	28801.33258288451	27172.2267506969	30759.52964542925	28923.26725671201	32647.185537568486	30614.01989816497	36052.86705413195	33672.21598728806	0.12502964118814	0.11899738424846724	17395.02623060532	18040.899375686422	16356.589315747842	16963.9055476496
0.4531375517269096	24921.314731047398	23711.19583678789	28845.431154372727	27213.830950397736	30806.626473977933	28967.552529550998	32697.172615263957	30660.893935403255	36108.06867731542	33723.77252421367	0.12502964140344153	0.11899738445244995	17311.56558006443	18062.52329848148	16278.111045403406	16984.238580450416
0.4558679334267773	24959.459646347135	23747.488527842015	28889.582386470192	27255.484832042173	30853.77954359149	29011.89068601467	32747.219385497137	30707.823947712444	36163.3362201281	33775.39062794482	0.12502964162224328	0.1189973846597488	17228.352205964737	18084.012368232943	16199.865289759822	17004.4448105935
0.45861476704990445	24997.649772964076	23783.824234875916	28933.78594904305	27297.18808417001	30900.988501691634	29056.281394572783	32797.32547405379	30754.80958418321	36218.66926932038	33827.06991251962	0.12502964184460427	0.11899738487041994	17145.386367530562	18105.36601244379	16121.852292570285	17024.523699760437
0.4613781517274047	25035.88482446644	23820.20268536654	28978.041510561085	27338.94039400367	30948.25299420879	29100.724322292826	32847.49050513689	30801.850492422007	36274.06740989479	33878.809990343725	0.12502964207058406	0.11899738508452007	17062.668315559626	18126.58366037719	16044.072289653122	17044.47471128311
0.4641581871877068	25074.164513219606	23856.623605646375	29022.348738101886	27380.741447452114	30995.572665586576	29145.219134844225	32897.71410137141	30848.946318555514	36329.53022511129	33930.610472195265	0.12502964230024458	0.11899738530210702	16980.198292531073	18147.664743156172	15966.525509012863	17064.297310244292
0.4669549737601532	25112.488550390346	23893.086720907533	29066.70729735577	27422.590929115526	31042.94715878704	29189.765496503293	32947.995883809825	30896.096707235884	36385.057296493265	33982.47096723055	0.1250296425336476	0.11899738552323953	16897.97653264925	18168.608693758957	15889.212170875631	17083.990963474847
0.46976861237862133	25150.856645950418	23929.591755205136	29111.11685262993	27464.488522289197	31090.376115295086	29234.36307015738	32998.335471936836	30943.30130164516	36440.64820383293	34034.39108298893	0.12502964277085626	0.11899738574797805	16816.003261729144	18189.41494687926	15812.132487574592	17103.555139414966
0.4725992045851658	25189.268508680223	23966.138431460793	29155.577066852675	27506.43390896752	31137.859175122998	29279.01151730912	33048.73248367421	30990.559743499707	36496.30252519647	34086.370425397756	0.12502964301193512	0.11899738597638268	16734.278697430156	18210.082939136773	15735.286663776264	17122.989308318123
0.4754468525336833	25227.723846173245	24002.726471466856	29200.087601578576	27548.426769848855	31185.395976815977	29323.71049808168	33099.18653538657	31037.871673055797	36552.019836930565	34138.40859877842	0.12502964325694907	0.11899738620851605	16652.803049228154	18230.61210901104	15658.674896453507	17142.292942186818
0.47831165899359906	25266.22236483948	24039.35559588965	29244.64811699241	27590.466784339274	31232.986157456304	29368.4596712226	33149.69724188593	31085.236729113738	36607.799713667344	34190.50520585093	0.12502964350596552	0.11899738644444123	16571.57651840709	18251.001896808855	15582.297374870628	17161.46551473625
0.4811937273535759	25304.763769909743	24076.025524273573	29289.25827191418	27632.553630557235	31280.62935266871	29413.2586941089	33200.264216437274	31132.654549023173	36663.64172833056	34242.659847739786	0.12502964375905137	0.11899738668422222	16490.599298099056	18271.251744656824	15506.154280630872	17180.50650139805
0.4840931616252451	25343.347765438983	24112.73597504428	29333.917723802922	27674.68698533725	31328.325196624504	29458.10722275094	33250.88707076301	31180.124768687216	36719.54545214055	34294.872123978465	0.12502964401627595	0.11899738692792404	16409.871573357843	18291.361096560955	15430.245787743479	17199.415379373357
0.4870100664469608	25381.974054310936	24149.486665513083	29378.62612876213	27716.866524234945	31376.07332204726	29503.00491179778	33301.565415049015	31227.64702256817	36775.51045462081	34347.14163251576	0.125029644277709	0.11899738717561341	16329.393521261401	18311.329398475587	15354.572062712163	17218.191627687775
0.4899445470875755	25420.642338241676	24186.277311880327	29423.383141543825	27759.091921530926	31423.873360217276	29547.95141454135	33352.29885794931	31275.220943691842	36831.536303603265	34399.467969720485	0.12502964454342236	0.1189973874273576	16249.165310801938	18331.156098146923	15279.133264441974	17236.834727058187
0.49289670945023945	25459.352317783632	24223.10762923924	29468.188415553246	27801.362850235193	31471.72494097648	29592.946382921094	33403.08700659132	31322.84616365256	36887.62256523403	34451.85073038702	0.12502964481348772	0.11899738768322551	16169.187102990225	18350.84064519219	15203.929544333369	17255.34415995702
0.4958666600762229	25498.10369232948	24259.977331579597	29513.041602853304	27843.678982091347	31519.627692733276	29637.9894675285	33453.92946658101	31370.522312617897	36943.768803979045	34504.289507740505	0.12502964508797992	0.11899738794328724	16089.459050949663	18370.382491168566	15128.961046366952	17273.71941068489
0.4988545061487607	25536.89616011642	24296.88613179183	29557.942354169598	27886.039987581345	31567.581242467844	29683.0803176121	33504.82584200847	31418.249019334005	36999.97458263034	34556.78389344271	0.1250296453669732	0.11899738820761355	16009.981299915351	18389.781089530326	15054.227907109074	17291.959965321235
0.5018603554969207	25575.729418229894	24333.833741670533	29602.89031889467	27928.44553592945	31615.585215736708	29728.218581081757	33555.77573545283	31466.025911130117	37056.23946231139	34609.33347759697	0.1250296456505446	0.1189973884762771	15930.753987247124	18409.035895600915	14979.730255717412	17310.065311706625
0.5048843165994948	25614.603162607775	24370.81987191847	29647.885145092896	27970.89529510692	31663.639236677947	29773.403904513565	33606.778747987715	31513.85261392377	37112.563002483155	34661.93784875396	0.12502964593877094	0.11899738874935116	15851.777242458425	18428.146366583183	14905.468213977292	17328.034939447418
0.5079264985889148	25653.5170880441	24407.844232150106	29692.926479504746	28013.388931835987	31711.74292801577	29818.635933154153	33657.83447918618	31561.72875222535	37168.944760949526	34714.59659391665	0.12502964623173185	0.11899738902691069	15773.051187349483	18447.111961645074	14831.441896416247	17345.86834000144
0.5109870112551897	25692.47088819364	24444.90653089598	29738.013967552135	28055.92611159492	31759.895911066218	29863.914310926062	33708.942527126695	31609.65394914376	37225.38429386397	34767.309298546585	0.12502964652950752	0.11899738930903205	15694.575935998	18465.93214189168	14757.651410302147	17363.565006642602
0.5140659650498691	25731.464255575465	24482.006475606082	29783.14725334255	28098.50649862188	31808.097805741545	29909.23868043183	33760.10248839787	31657.627826390773	37281.88115573466	34820.07554656866	0.12502964683218037	0.11899738959579255	15616.351594696753	18484.6063702479	14684.096855580807	17381.124434353784
0.5171634710900281	25770.496881577103	24519.1437726538	29828.325979673806	28141.129755919475	31856.348230555344	29954.60868295883	33811.31395810377	31705.65000428617	37338.434899430504	34872.89492037674	0.12502964713983253	0.11899738988727131	15538.378262178972	18503.134111655876	14610.77832509391	17398.54612002708
0.5202796411622786	25809.56845645888	24556.318127340062	29873.549788039134	28183.795545259512	31904.646802627954	30000.023958484395	33862.576529869824	31753.720101763076	37395.04507618749	34925.767000839616	0.1250296474525497	0.11899739018354825	15460.656029548496	18521.514832981862	14537.69590450544	17415.829562350176
0.5234145877268029	25848.678669357665	24593.529243896926	29918.81831863149	28226.503527187066	31952.993137691086	30045.484145680053	33913.88979584757	31801.837736372585	37451.71123561406	34978.69136730595	0.12502964777041745	0.11899739048470556	15383.184980305843	18539.748002986424	14464.84967232868	17432.974261797033
0.5265684239214125	25887.827208291164	24630.776825491605	29964.131210348532	28269.253361025192	32001.386850093084	30090.98888191663	33965.253346720376	31850.002524289004	37508.43292569736	35031.66759761022	0.12502964809352332	0.11899739079082529	15305.965190448798	18557.833092408255	14392.239700032398	17449.97972070705
0.5297412635656308	25927.01376016195	24668.06057423035	30009.48810079727	28312.044704879296	32049.82755280397	30136.53780326886	34016.666771708704	31898.214080314872	37565.209692809076	35084.69526807807	0.12502964842195713	0.11899739110199284	15228.996728510596	18575.769573948346	14319.866052050143	17466.84544325713
0.5329332211648017	25966.238010761706	24705.380191162476	30054.888626299016	28354.87721564183	32098.314857420664	30182.130544520376	34068.129658575686	31946.47201788615	37622.04108171159	35137.773953532145	0.12502964875580896	0.11899739141829337	15152.279655544087	18593.55692223087	14247.728785796091	17483.570935436524
0.5361444119142209	26005.499644775115	24742.735376284043	30100.332421893847	28397.750548996453	32146.84837417179	30227.766739168186	34119.64159363223	31994.775949077008	37678.926635563636	35190.90322729729	0.1250296490951715	0.11899739173981524	15075.814025207423	18611.194613841362	14175.827951721847	17500.155705076642
0.5393749517032939	26044.798345784224	24780.125828542048	30145.819121345685	28440.664359422895	32195.427711923094	30273.446019427774	34171.202161742745	32043.125484605214	37735.86589592659	35244.082661206514	0.12502964944013836	0.11899739206664693	14999.599883825518	18628.682127369568	14104.163593390957	17516.599261894822
0.5426249571197181	26084.133796272545	24817.551245838287	30191.34835714704	28483.618300201364	32244.052478182486	30319.16801623788	34222.81094633054	32091.520233837156	37792.858402770464	35297.31182560649	0.12502964979080514	0.11899739239887873	14923.63727039285	18646.01894334331	14032.735747464001	17532.90111743007
0.5458945454536906	26123.50567762915	24855.011325033265	30236.919760523728	28526.61202341704	32292.722279105135	30364.932359265207	34274.467529383175	32139.959804792907	37849.90369447979	35350.59028936315	0.1250296501472694	0.11899739273660295	14847.926216616295	18663.204544272274	13961.544443758205	17549.060785085894
0.5491838347021408	26162.9136701529	24892.505761950233	30282.532961439803	28569.645179964707	32341.43671949868	30410.738676909434	34326.171491458015	32188.443804151422	37907.001307859806	35403.91761986737	0.1250296505096293	0.1189973930799133	14772.466746981256	18680.238414645195	13890.589705300517	17565.077780129388
0.5524929435729888	26202.35745305659	24930.03425137912	30328.187588602348	28612.71741955329	32390.195402828365	30456.586596307945	34377.92241168774	32236.97183725567	37964.15077814243	35457.29338304062	0.12502965087798637	0.11899739342890532	14697.258878783323	18697.1200409336	13819.8715483509	17580.951619684696
0.55582199148943	26241.83670447117	24967.59648708054	30373.883269466354	28655.828390710427	32438.997931222257	30502.47574334078	34429.71986778576	32285.543508117764	38021.35163899239	35510.71714334067	0.12502965125244198	0.11899739378367563	14622.302622170188	18713.84891160857	13749.389982449822	17596.6818227591
0.5591710985942444	26281.351101449938	25005.19216178981	30419.61963023956	28698.977740787086	32487.84390547644	30548.40574263551	34481.56343605185	32334.15841942418	38078.60342251331	35564.188463767256	0.12502965163310137	0.11899739414432288	14547.597980211489	18730.424517155625	13679.145010485314	17612.26791025605
0.5625403857541326	26320.900319972872	25042.820967221032	30465.396295887494	28742.165115962263	32536.732925060343	30594.376217572266	34533.45269137773	32382.81617254107	38135.90565925401	35617.70690586794	0.12502965202006958	0.11899739451094776	14473.144948906265	18746.846350052394	13609.136628696695	17627.70940495655
0.565929974564078	26360.484034950703	25080.482594071018	30511.212890138195	28785.39016124749	32585.664588121825	30640.386790288492	34585.3872072525	32431.516367519296	38193.25787821435	35671.27202974368	0.12502965241345504	0.11899739488365235	14398.943517207168	18763.113904743455	13539.364826697856	17643.005831484683
0.569339987351735	26400.101920229095	25118.17673202322	30557.06903548704	28828.65252049135	32634.638491492315	30686.43708168381	34637.36655576806	32480.258603099548	38250.659606851375	35724.88339405443	0.12502965281336675	0.11899739526254022	14324.993667118251	18779.226677712984	13469.829587563872	17658.156716377474
0.5727705471818436	26439.75364859313	25155.90306975201	30602.964353201904	28871.951836384353	32683.65423069235	30732.526711425173	34689.39030762505	32529.04247671787	38308.11037108576	35778.54055602522	0.12502965321991727	0.11899739564771782	14251.295373741537	18795.184167493135	13400.530887883157	17673.1615881091
0.5762217778606706	26479.43889177142	25193.661294926635	30648.898463327994	28915.287750463536	32732.711399936707	30778.655297951747	34741.45803213821	32577.867584510757	38365.609695307794	35832.24307145179	0.1250296536332193	0.11899739603929213	14177.848605253734	18810.98587458022	13331.468697735108	17688.019976997748
0.5796938039404782	26519.15732044032	25231.451094215143	30694.87098469266	28958.65990311693	32781.80959213953	30824.822458479728	34793.569297241935	32626.733521320275	38423.15710238347	35885.9904947062	0.12502965405338898	0.11899739643737275	14104.653323015198	18826.6313015325	13262.642980782315	17702.731415292248
0.5831867507240184	26558.908604228367	25269.27215328869	30740.881534910586	29002.067933588518	32830.948398919936	30871.02780900755	34845.72366949609	32675.639880699597	38480.75211366098	35939.782378742944	0.12502965448054318	0.11899739684207092	14031.709481596015	18842.1199529469	13194.053694313392	17717.295437166467
0.5867007442690553	26598.69241172047	25307.124156825463	30786.929730388594	29045.51147998273	32880.12741060707	30917.27096432075	34897.920714091524	32724.58625491812	38538.39424897669	35993.61827510451	0.12502965491480217	0.11899739725350031	13959.017028804868	18857.451335432008	13125.70078924857	17731.711578688584
0.5902359113929144	26638.508410462207	25345.00678851484	30833.01518633068	29088.99017926924	32929.34621624556	30963.551537996966	34950.15999485573	32773.5722349668	38596.0830266615	36047.49773392735	0.12502965535628738	0.11899739767177611	13886.575905722566	18872.62495761644	13057.584210183471	17745.979377813637
0.5937923796770596	26678.35626696402	25382.919731061276	30879.137516742798	29132.50366728742	32978.60440360057	31009.86914241078	35002.44107425828	32822.59741056323	38653.817963546826	36101.42030394737	0.12502965580512257	0.11899739809701534	13814.386046781205	18887.640330194496	12989.703895472921	17760.098374452442
0.597370277471697	26718.235646705787	25420.862666188765	30925.29633443822	29176.051578751445	33027.90155916354	31056.223388739112	35054.7635134169	32871.66137015737	38711.59857497127	36155.385532506334	0.1250296562614336	0.11899739852933774	13742.447379839607	18902.49696596153	12922.05977727659	17774.0681104837
0.6009697339004076	26758.146214141056	25458.8352746448	30971.4912510424	29219.63354725485	33077.237268157405	31102.613886966075	35107.12687210305	32920.763700936695	38769.42437478677	36209.39296555743	0.12502965672534927	0.11899739896886447	13670.759826129302	18917.194379696622	12854.651781527326	17787.88812965527
0.6045908788648067	26798.087632701227	25496.837236204377	31017.72187699784	29263.24920527515	33126.61111454175	31149.04024588787	35159.5307087473	32969.90398883138	38827.29487536464	36263.442147671034	0.12502965719699918	0.11899739941571906	13599.323300368153	18931.732088267803	12787.479828038253	17801.557977673598
0.6082338430492322	26838.05956480014	25534.868229674335	31063.98782156938	29306.898184178794	33176.02268101852	31195.502073118114	35211.97458044547	33019.08181851991	38885.20958760225	36317.53262204086	0.12502965767651653	0.11899739987002775	13528.1377107827	18946.109610577114	12720.543830513023	17815.077202167362
0.611898757925461	26878.061671838106	25572.92793289723	31110.288692848877	29350.58011422563	33225.47154903695	31241.99897509254	35264.45804296389	33068.29677343409	38943.16802092884	36371.6639304895	0.12502965816403652	0.11899740033191808	13457.202959172428	18960.326467625797	12653.843696615659	17828.44535273034
0.6155857557574533	26918.0936142067	25611.01602275587	31156.624097760785	29394.294624574108	33274.95729879957	31288.53055707457	35316.980650745645	33117.54843576491	39001.169683312524	36425.83561347482	0.1250296586596957	0.11899740080151984	13386.518940951675	18974.382182493806	12587.379327999428	17841.661980913952
0.6192949696061266	26958.15505129275	25649.132175177117	31202.993642066707	29438.041343285626	33324.479509267054	31335.09642315992	35369.5419569159	33166.83638646748	39059.21408126602	36480.04721009543	0.1250296591636348	0.11899740127896612	13316.08554516267	18988.27628030535	12521.150620332919	17854.726640189998
0.6230265333341571	26998.245641482958	25687.276065136295	31249.396930370815	29481.81989732963	33374.03775816405	31381.696176282047	35422.14151328789	33216.16020526672	39117.3007198534	36534.29825809695	0.12502965967599552	0.11899740176439111	13245.902654564008	19002.00828829594	12455.15746337222	17867.63888602052
0.6267805816108112	27038.3650421682	25725.447366661232	31295.833566124784	29525.629912588243	33423.63162198435	31428.32941821707	35474.7788703686	33265.519470662635	39175.429102696304	36588.58829387779	0.12502966019692255	0.11899740225793255	13175.97014561668	19015.577735729516	12389.399740959518	17880.39827577304
0.6305572499168048	27078.512909747806	25763.64575283642	31342.303151632772	29569.471013861006	33473.260675996324	31474.99574958882	35527.45357736441	33314.913759935596	39233.59873198012	36642.91685249499	0.12502966072656344	0.11899740275972935	13106.287888624705	19028.98415404465	12323.877331135795	17893.00436885748
0.634356674549194	27118.688899634388	25801.870895807515	31388.805288057	29613.3428248701	33522.924494248786	31521.69476987439	35580.16518218737	33364.34264915229	39291.809108461035	36697.28346767071	0.12502966126506773	0.11899740326992388	13036.855747699738	19042.22707673721	12258.590106126852	17905.456726619042
0.6381789926262927	27158.892666257732	25840.12246678512	31435.339575422277	29657.244968264647	33572.622649575926	31568.426077408745	35632.9132314604	33413.805713170535	39350.059731471716	36751.68767179759	0.12502966181258837	0.11899740378866049	12967.673580803908	19055.30603936594	12193.537932373583	17917.754912340082
0.642024342092622	27199.123863069595	25878.4001360493	31481.905612621522	29701.177065625918	33622.354713603105	31615.189269390194	35685.69727052348	33463.30252564512	39408.350098928124	36806.12899594514	0.12502966236927976	0.11899740431608587	12898.74123984389	19068.22057962045	12128.720670623705	17929.898491317406
0.6458928617238878	27239.382142547925	25916.703572953593	31528.5029974207	29745.13873747194	33672.12025675218	31661.983941885406	35738.51684343931	33512.83265903308	39466.6797073358	36860.606969865556	0.12502966293530002	0.11899740485234998	12830.058570696972	19080.97023731284	12064.13817595737	17941.887030829675
0.6497846911319898	27279.667156201544	25955.032445929508	31575.131326464183	29789.129603262645	33721.918848247275	31708.809689834787	35791.371492999395	33562.39568459941	39525.04805179657	36915.12112199999	0.1250296635108104	0.11899740539760469	12761.625413264148	19093.554554371163	11999.790297830477	17953.720100151375
0.6536999707700591	27319.97855457442	25993.386422490563	31621.79019527976	29833.149281404516	33771.75005612003	31755.666107057477	35844.260760729616	33611.99117242236	39583.45462601474	36969.67097948441	0.12502966409597338	0.11899740595200486	12693.441601465456	19105.973074793816	11935.676880079322	17965.397270509042
0.6576388419375281	27360.315987250113	26031.765169236503	31668.479198283738	29877.19738925544	33821.61344721514	31802.552786256536	35897.184186896164	33661.618691398886	39641.8989223036	37024.25606815553	0.12502966469095567	0.11899740651570842	12625.506963332184	19118.225344697945	11871.797761002555	17976.918115115725
0.661601446785229	27400.67910285628	26070.16835185763	31715.197928786212	29921.27354312966	33871.508587195916	31849.469319024156	35950.14131051142	33711.27780925022	39700.38043159191	37078.87591255706	0.12502966529592652	0.11899740708887521	12557.821321093477	19130.310912415385	11808.152773439419	17988.282209259458
0.6655879283205246	27441.0675490695	26108.59563513932	31761.945978996573	29965.377358302987	33921.435040550256	31896.415295847255	36003.13166934023	33760.96809252776	39758.89864343091	37133.53003594602	0.12502966591105816	0.11899740767166823	12490.384491119534	19142.22932831198	11744.741744720843	17999.489130155183
0.6695984304124688	27481.480972619036	26147.04668296569	31808.722940027958	30009.508449016983	33971.39237059529	31943.390306111938	36056.15479990494	33810.68910661779	39817.453045999806	37188.217960298105	0.12502966653652522	0.1189974082642538	12423.196284031961	19153.98014491517	11681.564496780746	18010.53845704533
0.6736330977969988	27521.919019292167	26185.521158324613	31855.528401903357	30053.66642848475	34021.380139484	31990.39393810962	36109.21023749238	33860.44041574801	39876.043126113495	37242.93920631472	0.1250296671725069	0.1189974088668009	12356.256504748948	19165.562916896306	11618.62084617978	18021.429771189578
0.6776920760821589	27562.381333937927	26224.0187233113	31902.361953559972	30097.85090889502	34071.397908209816	32037.425779041423	36162.29751615869	33910.221582992104	39934.66836922794	37297.6932934281	0.12502966781918404	0.11899740947948137	12289.564952495042	19176.977201048285	11555.910604126751	18032.162655831315
0.6817755117533548	27602.86756047228	26262.539039133208	31949.223182855218	30142.061501417793	34121.44523661306	32084.48541502414	36215.416168736214	33960.032170276136	39993.32825944776	37352.479739808325	0.12502966847674077	0.11899741010246993	12223.121420900337	19188.22255634144	11493.433576570824	18042.736696272157
0.6858835521786408	27643.377341882166	26301.081766113886	31996.111676571363	30186.297816208793	34171.52168338588	32131.572431095003	36268.5657268388	34009.871738383554	40052.02227953204	37407.29806236883	0.12502966914536606	0.11899741073594444	12156.925697987434	19199.29854385741	11431.189564194065	18053.15147980489
0.6900163456140378	27683.91032023033	26339.646563697614	32043.027020421217	30230.55946241473	34221.626806078326	32178.68641121729	36321.745720868115	34059.739846961136	40110.74991090139	37462.1477767729	0.12502966982525	0.11899741138008595	12090.977566269692	19210.204726863652	11369.178362491075	18063.40659576468
0.6941740412088835	27724.466136659736	26378.23309045355	32089.96879905312	30274.846048178104	34271.76016110372	32225.82693828543	36374.95568001943	34109.63605452441	40169.510633644284	37517.02839743971	0.12502967051658767	0.11899741203507919	12025.276802759152	19220.940670778975	11307.399761785753	18073.50163551327
0.6983567890112157	27765.04443139818	26416.841004080132	32136.936596056385	30319.157180642287	34321.92130374442	32272.993594130403	36428.19513228773	34159.55991846333	40228.303926523804	37571.93943755051	0.1250296712195765	0.11899741270111093	11959.823179013096	19231.505943153054	11245.853547271807	18083.43619241938
0.702564739973187	27805.64484376269	26455.469961409308	32183.92999396637	30363.492465956293	34372.109788157264	32320.185959524846	36481.463604473465	34209.51099504774	40287.12926698406	37626.880409054655	0.12502967193441789	0.1189974133783725	11894.616461195052	19241.900113712996	11184.53949907329	18093.209861894138
0.7067980459565127	27846.267012164335	26494.11961841103	32230.948574269987	30407.851509280048	34422.32516737946	32367.403614188617	36534.76062218887	34259.48883943322	40345.98613115703	37681.85082267604	0.12502967266131748	0.11899741406705745	11829.656410142314	19252.12275439687	11123.457392306533	18102.822241438553
0.7110568597379514	27886.9105741127	26532.78963019761	32277.99191741099	30452.23391478929	34472.5669933342	32414.6461367941	36588.08570986383	34309.49300566671	40404.87399386921	37736.8501879193	0.12502967340048288	0.11899741476736392	11764.94278136408	19262.173439282924	11062.60699707549	18112.272930553183
0.7153413350148182	27927.57516622045	26571.479651027956	32325.05960279518	30496.639285680532	34522.83481683627	32461.913104971383	36641.4383907519	34359.523046692004	40463.79232864818	37791.87801307584	0.12502967415212632	0.11899741547949279	11700.475325093139	19272.05174461007	11001.988078521099	18121.561530773528
0.7196516264105322	27968.260424207863	26610.189334311992	32372.151208795687	30541.06722417605	34573.128187597664	32509.204095313646	36694.81818693628	34409.578514355446	40522.740607729145	37846.933805230095	0.12502967491646458	0.11899741620364858	11636.253786352463	19281.757248804905	10941.600396892056	18130.687645697966
0.7239878894801961	28008.96598290755	26648.91833261506	32419.266312758424	30585.517331529005	34623.44665423341	32556.51868338257	36748.22461933592	34459.65895941166	40581.71830206182	37902.01707026584	0.1250296756937164	0.11899741694003929	11572.277905028313	19291.289532541297	10881.443707601167	18139.65088103246
0.7283502807162107	28049.691476269185	26687.66629766249	32466.404491007605	30629.989208028655	34673.78976426747	32603.85644371392	36801.657207711854	34509.76393152946	40640.72488131732	37957.12731287273	0.12502967648410548	0.1189974176888768	11508.547415825538	19300.648178594187	10821.517761191819	18148.450844464824
0.7327389575539218	28090.43653736364	26726.43288034348	32513.565318850477	30674.48245300483	34724.157064137806	32651.21694982229	36855.11547067259	34559.89297929686	40699.759813894096	38012.26403655174	0.12502967728785988	0.11899741845037656	11445.062048383523	19309.832771955058	10761.822303441819	18157.087145756
0.7371540783773028	28131.20079838819	26765.217730716082	32560.748370583395	30718.996664833652	34774.54809920286	32698.599774207192	36908.5989256809	34610.04565022757	40758.822566925584	38067.42674362237	0.12502967810521076	0.11899741922475823	11381.821527339518	19318.842899876647	10702.357075427193	18165.55939680338
0.74159580252467	28171.98389067086	26804.02049801132	32607.953219496834	30763.531440942257	34824.96241374689	32746.0044883581	36962.10708905959	34660.22149076625	40817.91260628641	38122.614935228405	0.12502967893639372	0.11899742001224449	11318.825572290458	19327.67815173231	10643.121813487727	18173.86721149739
0.746064290294433	28212.785444675024	26842.840830637593	32655.179437880735	30808.086377813863	34875.399550985705	32793.43066275983	37015.63947599751	34710.4200462943	40877.02939659914	38177.828111344286	0.125029679781648	0.118997420813063	11256.073897890747	19336.338119110093	10584.116249305662	18182.010205798782
0.7505597029508803	28253.605090004075	26881.67837618508	32702.426597029895	30852.661070992835	34925.85905307247	32840.87786689793	37069.195600555744	34760.64086113549	40936.172401241034	38233.06577078134	0.12502968064121817	0.11899742162744432	11193.566213926766	19344.822395863943	10525.340109997895	18189.987997817807
0.7550822027299987	28294.442455406403	26920.532781430513	32749.694267249735	30897.255115090153	34976.34046110373	32888.34566926453	37122.77497567407	34810.88347856222	40995.34108235126	38288.32741119458	0.12502968151535235	0.11899742245562403	11131.302225310355	19353.130578033626	10466.793118094094	18197.80020771455
0.7596319528453285	28335.297168779605	26959.403692341148	32796.982017861206	30941.868103787987	35026.8433151248	32935.83363736318	37176.37711317655	34861.14744080058	41054.534900837054	38343.612529088365	0.12502968240430326	0.11899742329784153	11069.28163212398	19361.262263859622	10408.474991575815	18205.446457701735
0.7642091174938536	28376.168857175482	26998.290754079557	32844.28941720656	30986.49962984519	35077.36715413585	32983.34133771472	37230.00152377808	34911.4322890366	41113.75331638092	38398.92061982325	0.12502968330832726	0.11899742415433986	11007.504129690584	19369.217053802684	10350.385443957988	18212.92637210246
0.7688138618619275	28417.05714680449	27037.19361100783	32891.61603265448	31031.149285102147	35127.9115160974	33030.86833586244	37283.64771709025	34961.73756342172	41172.9957874471	38454.251177621954	0.12502968422768657	0.11899742502536732	10945.969408602454	19376.994550549425	10292.52418430429	18220.2395773232
0.7734463521312342	28457.961663040627	27076.111906692262	32938.96143060578	31075.8166604861	35178.47593793645	33078.41419637776	37337.315201627745	35012.06280307875	41232.26177128871	38509.60369557601	0.1250296851626476	0.11899742591117582	10884.677154785953	19384.594359035604	10234.890917290468	18227.38570188638
0.7781067554847866	28498.882030426048	27115.045283907708	32986.32517649876	31120.501346016237	35229.0599555521	33125.978482865605	37391.00348481441	35062.407546107665	41291.5507239544	38564.977665652055	0.12502968611348025	0.11899742681202236	10823.627049521077	19392.016086420976	10177.485343220178	18234.36437639501
0.7827952401129585	28539.81787267581	27153.993384642086	33033.706834814635	31165.202930808813	35279.66310382148	33173.5607579699	37444.712072989525	35112.77132959131	41350.86210029526	38620.372578698174	0.12502968708046117	0.1189974277281676	10762.818769501988	19399.25934210047	10120.307158089709	18241.17523357086
0.7875119752195561	28580.768812682552	27192.955850100916	33081.10596908305	31209.92100308236	35330.284916605546	33221.16058337911	37498.44047141391	35163.15368960135	41410.19535397161	38675.787924450386	0.1250296880638704	0.11899742865987749	10702.251986864954	19406.32373769954	10063.356053614058	18247.8179082321
0.792257131027923	28621.734472521213	27231.93232071171	33128.52214188749	31254.655150162744	35380.924926754895	33268.77751983165	37552.18818427616	35213.55416120392	41469.54993745989	38731.22319153892	0.1250296890639936	0.11899742960742288	10641.926369253546	19413.20888710674	10006.631717272103	18254.29203731008
0.7970308787870847	28662.714473453878	27270.92243612861	33175.9549148709	31299.40495848851	35431.58266611576	33316.411127121515	37605.95471469897	35263.97227846567	41528.92530205959	38786.67786749483	0.12502969008112105	0.11899743057107878	10581.84157985216	19419.91440645419	9950.133832355496	18260.597259854898
0.8018333907779276	28703.708435934353	27309.925835236812	33223.403848740985	31344.170013615923	35482.257665535726	33364.06096410368	37659.73956474522	35314.407574459416	41588.32089790006	38842.15143875623	0.12502969111554854	0.11899743155112509	10521.997277405579	19426.43991409149	9893.862077985425	18266.73321700748
0.8066648403194178	28744.715979612956	27348.942156157005	33270.86850327578	31388.949900224114	35532.94945486957	33411.7265886996	37713.54223542419	35364.85958126999	41647.73617394729	38897.64339067471	0.12502969216757687	0.11899743254784677	10462.393116317224	19432.785030676052	9837.816129190847	18272.6995520629
0.8115254017748545	28785.73672334146	27387.971036250165	33318.34843732937	31433.744202120546	35583.657562985485	33459.407557903	37767.36222669812	35415.3278300004	41707.1705780112	38953.153207522155	0.125029693237512	0.11899743356153415	10403.028746652417	19438.94937910419	9781.995656930842	18278.49591044057
0.8164152505581643	28826.770285177558	27427.01211212179	33365.84320883705	31478.55250224593	35634.381517770526	33507.10342778513	37821.19903748805	35465.811850777325	41766.623556752136	39008.68037249674	0.12502969432566574	0.11899743459248216	10343.903814175632	19444.932584517635	9726.400328118354	18284.121939657256
0.8213345631402307	28867.816282389875	27466.065019626632	33413.352374821145	31523.374382679587	35685.12084613687	33554.813753500464	37875.052165680434	35516.31117275721	41826.09455568808	39064.22436772968	0.1250296954323554	0.11899743564099136	10285.017960432451	19450.734274355695	9671.029805694241	18289.577289390378
0.8262835170552626	28908.874331462666	27505.129393873183	33460.87549139645	31568.209424644683	35735.87507402758	33602.53808929227	37928.92110813325	35566.82532413216	41885.583019201484	39119.784674291695	0.12502969655790294	0.11899743670736787	10226.370822755154	19456.35407830961	9615.883748647291	18294.861611452885
0.8312622909072027	28949.94404810058	27544.204869228255	33508.41211377578	31613.057208513444	35786.64372642255	33650.27598849819	37982.805360682374	35617.353832135756	41945.088390546276	39175.360772199434	0.12502969770263725	0.11899743779192172	10167.962034328375	19461.791628353298	9560.961812055204	18299.97455978114
0.8362710643761712	28991.025047233503	27583.291079321516	33555.961796275515	31657.917313812373	35837.4263273445	33698.027003555755	38036.704418147834	35667.89622304906	42004.61011185478	39230.95214042203	0.12502969886689225	0.11899743889497029	10109.791224228684	19467.046558750793	9506.263647139072	18304.915790474042
0.8413100182249524	29032.116943021403	27622.387657050138	33603.52409232128	31702.789319227602	35888.222399864935	33745.79068600813	38090.61777434026	35718.45202220654	42064.14762414482	39286.55825688769	0.12502970005100808	0.11899744001683549	10051.858017446473	19472.118506019004	9451.788901277818	18309.68496175483
0.8463793343055166	29073.219348858944	27661.494234583188	33651.09855445326	31747.67280260994	35939.0314661099	33793.566586509434	38144.54492206691	35769.020754001824	42123.70036732642	39342.17859848999	0.12502970125533072	0.11899744115784529	9994.16203496186	19477.00710898824	9397.53721807897	18314.281734013
0.8514791955655843	29114.331877380642	27700.610443366535	33698.68473433218	31792.567340980473	35989.85304726632	33841.35425483078	38198.48535313845	35819.601941893976	42183.267780209266	39397.81264109475	0.12502970248021236	0.11899744231833312	9936.702893756796	19481.712008748204	9343.508237387985	18318.705769768916
0.8566097860552276	29155.454140465234	27739.73591412699	33746.28218274438	31837.472510535394	36040.68666358748	33889.15323986533	38252.43855837472	35870.195108412976	42242.84930050909	39453.45985954614	0.12502970372601113	0.11899744349863868	9879.48020689888	19486.232848741114	9289.701595369726	18322.956733741798
0.861771290933513	29196.585749241163	27778.870276877547	33793.890449608145	31882.387886651944	36091.53183439978	33936.96308963469	38306.404027611956	35920.79977516641	42302.44436485564	39509.11972767398	0.1250297049930925	0.1189974446991077	9822.493583535776	19490.569274662063	9236.116924510337	18327.034292795695
0.8669638964751838	29237.72631409069	27818.013160921277	33841.50908397852	31927.313043892955	36142.38807810775	33984.78335129373	38360.38124970813	35971.41546284456	42362.052408798605	39564.79171829938	0.12502970628182683	0.11899744592009165	9765.742628952954	19494.720934493467	9182.75385365542	18330.93811591994
0.8721877900773816	29278.875444655336	27857.164194856516	33889.13763405355	31972.247556012768	36193.254912200966	34032.613571136855	38414.36971255019	36022.04169122714	42421.67286681554	39620.47530324211	0.12502970759259235	0.11899744716194857	9709.226944663562	19498.687478609383	9129.612008108292	18334.667874366976
0.877443160266411	29320.032749840528	27896.323006581308	33936.77564717973	32017.19099596236	36244.131853259634	34080.453294603525	38468.36890306014	36072.67797918901	42481.30517231871	39676.16995332694	0.12502970892577342	0.11899744842504238	9652.946128342766	19502.46855956223	9076.691009564325	18338.223241434433
0.8827301967045416	29361.197837820175	27935.489223297685	33984.42266985726	32062.14293589425	36295.01841696032	34128.302066283424	38522.37830720099	36123.323844705774	42540.948757661565	39731.8751383898	0.12502971028176102	0.11899744970974424	9596.899773986079	19506.06383231189	9023.990476252511	18341.60389267374
0.8880490901968541	29402.37031604218	27974.662471517033	34032.07824774647	32107.10294716867	36345.91411808285	34176.15942992306	38576.39740998414	36173.97880486066	42600.60305414692	39787.59032728528	0.12502971166095345	0.11899745101643044	9541.087471900973	19509.47295414377	8971.510022939648	18344.809505837038
0.8934000326981257	29443.54979123273	28013.84237706405	34079.74192567276	32152.070600358133	36396.8184705155	34224.02492843061	38630.42569547493	36224.642375849784	42660.26749203311	39843.31498789249	0.12502971306375607	0.11899745234548614	9485.508808721323	19512.69558460079	8919.249260936864	18347.839760796167
0.8987832173197573	29484.73586940158	28053.02856508185	34127.41324763276	32197.045465253268	36447.73098726159	34271.898103882166	38684.462646799584	36275.3140729886	42719.94150054166	39899.048587122175	0.12502971449058123	0.11899745369730089	9430.16336750891	19515.731385624968	8867.207798198797	18350.694339674897
0.904198838336744	29525.928155846803	28092.220660036473	34175.0917567998	32242.02711086801	36498.65118044542	34319.77849752725	38738.50774615148	36325.993410717856	42779.62450786422	39954.790590923185	0.12502971594184795	0.11899745507227259	9375.050727723166	19518.580021398142	8815.38523928821	18353.37292670738
0.9096470911946843	29567.126255159503	28131.418285721338	34222.7769955294	32287.01510544474	36549.578561318034	34367.665649794275	38792.56047479741	36376.679902609365	42839.31594116939	40010.5404642889	0.12502971741798422	0.11899745647080642	9320.170465333387	19521.241158508696	8763.781185487751	18355.875208384357
0.915128172516836	29608.32977122923	28170.62106526244	34270.468505365556	32332.009016460237	36600.51264026398	34415.55910029688	38846.62031308458	36427.37306137266	42899.01522661066	40066.29767126456	0.12502971891942388	0.11899745789331354	9265.522152821533	19523.714465865865	8712.395234800875	18358.200873378664
0.9206422801112097	29649.538307248346	28209.828621122448	34318.16582704574	32377.008410630395	36651.45292680667	34463.45838783898	38900.68674044646	36478.0723988604	42958.721789332645	40122.06167495316	0.1250297204466098	0.1189974593402134	9211.105359223671	19525.999614702538	8661.22698199423	18360.349612561055
0.9261896129777101	29690.751465717465	28249.040575105962	34365.86850050731	32422.012853916276	36702.39892961517	34511.3630504212	38954.7592354099	36528.777426075125	43018.4350534791	40177.83193752295	0.12502972199999204	0.11899746081193183	9156.91965019051	19528.096278630197	8610.27601864934	18362.32111903373
0.931770371315315	29731.968848450004	28288.256548363766	34413.576064892666	32467.02191152896	36753.35015650979	34559.27262524604	39008.83727560108	36579.48765317481	43078.15444219945	40233.60792021343	0.12502972358002842	0.1189974623089039	9102.96458799066	19530.004133554175	8559.541933161672	18364.115088039078
0.9373847565293029	29773.1900565773	28327.476161397724	34461.288058555285	32512.03514793523	36804.30611446848	34607.186648723924	39062.92033775234	36630.20258947917	43137.8793776563	40289.38908334247	0.1250297251871857	0.1189974638315708	9049.23973159073	19531.722857767716	8509.024310828652	18365.73121708259
0.9430329712385201	29814.414690553538	28366.699034065503	34509.004019065374	32557.052126862956	36855.2663096329	34655.10465647894	39117.00789770857	36680.921743475825	43197.60928103261	40345.174886312954	0.12502972682193858	0.11899746538038201	8995.744636682793	19533.252131926827	8458.722733869683	18367.169205893762
0.9487152192826929	29855.642350160804	28405.92478558532	34556.723483215756	32602.072411306577	36906.23024731465	34703.0261833547	39171.099430433875	36731.64462282644	43257.34357253891	40400.96478761956	0.12502972848476898	0.11899746695579566	8942.478855726775	19534.591639051214	8408.636781457812	18368.428756409325
0.9544317057297852	29896.872634513948	28445.153034540646	34604.44598702751	32647.095563532494	36957.1974320014	34750.95076342001	39225.19441001807	36782.370734372795	43317.08167142061	40456.758244855526	0.12502973017616953	0.11899746855827689	8889.441937959287	19535.741064477712	8358.766029741615	18369.50957275834
0.9601826368833979	29938.105142065524	28484.383398884813	34652.171065755654	32692.12114508437	37008.16736736286	34798.87792997464	39279.292309683	36833.0995841428	43376.82299596488	40512.55471471916	0.12502973189663957	0.11899747018829954	8836.633429474663	19536.70009593945	8309.110051914584	18370.411361319944
0.9659682202902156	29979.339470610903	28523.61549594597	34699.89825389515	32737.148716788837	37059.13955625728	34846.80721555527	39333.39260178947	36883.83067735692	43436.566963508405	40568.353653021	0.12502973364668882	0.11899747184634593	8784.052873281296	19537.468423604965	8259.668418262154	18371.133830755018
0.9717886647474951	30020.57521729341	28562.848942431905	34747.6270851868	32782.177838761025	37110.11350073769	34894.73815194148	39387.49475784384	36934.563518434414	43496.3129904446	40624.15451469058	0.12502973542683454	0.11899747353290736	8731.699809269514	19538.045739940368	8210.440696145408	18371.676691898145
0.9776441803106027	30061.811978608883	28602.08335443443	34795.35709262255	32827.208070409615	37161.0887020576	34942.67027016108	39441.598248504146	36985.29761099902	43556.06049223041	40679.95675378282	0.12502973723760505	0.11899747524848325	8679.573774274439	19538.431739741936	8161.426450052299	18372.039657770656
0.9835349783005937	30103.04935041093	28641.318347434353	34843.087808451586	32872.238970442544	37212.064660677526	34990.603100496206	39495.70254358693	37036.0324578854	43615.808883393875	40735.759823485045	0.12502973907953627	0.11899747699358193	8627.674302181695	19538.62612030655	8112.625241690315	18372.22244373616
0.9894612713118381	30144.286927916164	28680.553536306485	34890.81876418643	32917.27009687279	37263.040876271465	35038.53617248945	39549.8071120742	37086.76756114562	43675.55757754177	40791.56317612412	0.1250297409531745	0.11899747876871981	8576.000923905522	19538.628581290133	8064.03662997717	18372.22476738505
0.9954232732196957	30185.52430570893	28719.7885353241	34938.54949060838	32962.301007023445	37314.01684773277	35086.46901494933	39603.91142211962	37137.502422055055	43735.30598736647	40847.3662631729	0.12502974285907564	0.11899748057442534	8524.553167430684	19538.438824724406	8015.660171077587	18372.046348541044
1.0014211991882311	30226.761077746563	28759.022958163987	34986.27951777362	33007.33125753358	37364.992073180605	35134.40115595648	39658.01494105543	37188.23654111875	43795.05352465364	40903.16853525736	0.12502974479780588	0.11899748241123394	8473.330557855777	19538.05655502621	7967.495418441482	18371.686909272335
1.0074552656779823	30267.996837364215	28798.256417910994	35034.008375018835	33052.360404363455	37415.966049966	35182.3321228692	39712.11713539875	37238.96941807743	43854.79960028917	40958.969442163136	0.1250297467699399	0.11899748427969047	8422.332617420703	19537.481478976086	7919.541922830511	18371.146173865534
1.013525690453769	30309.231177279886	28837.488527062877	35081.73559096707	33097.38800280008	37466.9382746781	35230.26144232942	39766.21747085839	37289.7005519138	43914.54362426666	41014.768432842444	0.12502974877606451	0.11899748618035015	8371.558865581173	19536.713305807672	7871.799232386984	18370.423868913203
1.0196326925925556	30350.463689599772	28876.71889753532	35129.46069353385	33142.413607462986	37517.90824315071	35278.18864026883	39820.31541234164	37340.429440859014	43974.28500569501	41070.56495542123	0.12502975081677564	0.11899748811377855	8321.008819048293	19535.751747205853	7824.266892672516	18369.519723316655
1.0257764924913542	30391.69396582329	28915.947140666765	35177.18320993308	33187.436772309804	37568.87545046858	35326.113241914776	39874.41042396106	37391.155582398955	44034.02315280587	41126.35845720607	0.12502975289268062	0.11899749008055031	8270.681991773192	19534.596517208032	7776.944446657319	18368.433468190953
1.0319573118751795	30432.92159684786	28955.172867222955	35224.90266668257	33232.45705064147	37619.83939097335	35374.0347717959	39928.501969040735	37441.87847328014	44093.75747296056	41182.14838469071	0.1250297550043972	0.11899749208125088	8220.577895011753	19533.24733224511	7729.83143477235	18367.164836897515
1.0381753738050519	30474.1461729742	28994.39568740196	35272.61858961019	33277.473995108	37670.7995582701	35421.95275374822	39982.589510123216	37492.59760951625	44153.48737265777	41237.93418356316	0.12502975715255343	0.11899749411647616	8170.6960373735055	19531.703911186196	7682.927394963801	18365.713565094396
1.0444309026860459	30515.36728391138	29033.61521083899	35320.33050385969	33322.48715771406	37721.75544523356	35469.866710921066	40036.672508976204	37543.312486394316	44213.21225754093	41293.715298712654	0.12502975933778984	0.11899749618683168	8121.035924846306	19529.96597531624	7636.2318627098575	18364.079390701838
1.05072412427539	30556.58451878184	29072.83104661118	35368.037933896594	33367.496089824424	37772.70654401445	35517.776165782925	40090.75042659919	37594.02259848102	44272.93153240549	41349.49117423646	0.12502976156075757	0.11899749829293475	8071.597060870845	19528.033248406835	7589.744371095207	18362.262053990737
1.057055265690613	30597.7974661269	29112.04280324282	35415.740403514515	33412.50034217002	37823.65234604618	35565.680640127866	40144.822723230616	37644.727439629416	44332.644601207	41405.26125344731	0.12502976382211925	0.11899750043541367	8022.378946338315	19525.905456651002	7543.464450807776	18360.26129750535
1.0634245554177415	30639.005713911385	29151.250088709785	35463.43743584059	33457.49946485302	37874.59234205074	35613.579655080975	40198.88885835408	37695.426502984716	44392.3508670678	41461.0249788798	0.12502976612254907	0.11899750261490698	7973.381079593208	19523.582328574732	7497.391630140133	18358.076865975745
1.0698322233195456	30680.208849528826	29190.452510444433	35511.12855334144	33502.49300735247	37925.52602204498	35661.47273110434	40252.948290705135	37746.11928099063	44452.04973228461	41516.78179229737	0.12502976846273445	0.11899750483206552	7924.60295653902	19521.06359520275	7451.525435088202	18355.708506491967
1.0762785006438331	30721.40645980684	29229.649675340777	35558.81327782949	33547.48051853021	37976.452875347386	35709.359388003344	40307.00047827835	37796.80526539606	44511.74059833634	41572.531134699624	0.12502977084337363	0.11899750708755151	7876.04407066945	19518.348990048282	7405.865389382932	18353.155968476087
1.0827636200317978	30762.598131012124	29268.84118975921	35606.49113046871	33592.461546636405	38027.37239058429	35757.23914493258	40361.04487833395	37847.483947261295	44571.42286589142	41628.27244632921	0.12502977326517792	0.11899750938203797	7827.7039130716585	19515.43824905064	7360.4110144968145	18350.41900364682
1.089287815526412	30803.78344885571	29308.026659531522	35654.16163178075	33637.43563931518	38078.28405569633	35805.1115204019	40415.08094740471	37898.154816964474	44631.095934815414	41684.00516667891	0.1250297757288712	0.11899751171621167	7779.581972445827	19512.331110524945	7315.161829651333	18347.497365935706
1.0958513225808764	30844.961998497696	29347.20568996539	35701.82430165037	33682.40234360991	38129.18735794433	35852.976032281906	40469.10814130215	37948.81736420741	44690.759204177884	41739.72873449805	0.12502977823518985	0.11899751409076992	7731.677735195961	19509.027315299027	7270.117351908237	18344.390811643563
1.1024543780671139	30886.133364553105	29386.37788584993	35749.47865933231	33727.36120596952	38180.08178391661	35900.83219781086	40523.12591512436	37999.471078022856	44750.41207226106	41795.44258780053	0.12502978078488433	0.11899751650642339	7683.990685462486	19505.52660671994	7225.277096206322	18341.099099446088
1.1090972202843215	30927.29713109657	29425.54285146024	35797.124223456696	33772.311772253765	38230.96681953477	35948.679533600116	40577.13372326205	38050.11544678032	44810.05393656648	41851.14616387118	0.12502978337871712	0.1189975189638948	7636.520305096172	19501.82873049844	7180.640575332567	18337.62199024856
1.115780088967567	30968.45288166766	29464.700190562355	35844.76051203521	33817.2535877389	38281.841950060254	35996.51755564034	40631.131019405664	38100.7499581926	44869.68419382289	41906.83889927298	0.12502978601746517	0.11899752146392044	7589.266073745675	19497.933434837498	7136.207299996167	18333.959247283638
1.1225032252964444	31009.60019927597	29503.849506418188	35892.38704246703	33862.1861971234	38332.70666010079	36044.345779307456	40685.11725655208	38151.37409932212	44929.302239993616	41962.52022985407	0.12502978870191916	0.11899752400724888	7542.22746888455	19493.84047043044	7091.976778863464	18330.11063612718
1.1292668719037753	31050.738666406538	29542.990401790612	35940.003331545064	33907.109144533766	38383.56043361695	36092.1637193689	40739.091887011666	38201.987356587575	44988.90747028444	42018.189590754984	0.12502979143288337	0.11899752659464297	7495.403965835925	19489.549590423703	7047.948518581688	18326.075924670324
1.1360712728843656	31091.867865024735	29582.12247894819	35987.60889546168	33952.02197353	38434.40275392837	36139.97088998946	40793.05436241485	38252.58921577003	45048.49927915079	42073.846416415494	0.1250297942111773	0.11899752922687773	7448.795037835371	19485.060550490394	7004.122023833916	18321.85488317907
1.1429166738038161	31132.98737658201	29621.245339670564	36035.20324981536	33996.92422711176	38485.233103720755	36187.76680473783	40847.00413371957	38303.179162019966	45108.07706030604	42129.49014058223	0.1250297970376334	0.11899753190474338	7402.4001560192555	19480.37310873717	6960.496797329746	18317.44728420768
1.1498033217073829	31174.096782020344	29660.358585252743	36082.78590961584	34041.81544772339	38536.05096505152	36235.55097659197	40900.94065121729	38353.756679862876	45167.64020672807	42185.120196314936	0.1250297999131009	0.11899753462904379	7356.218789473176	19475.487025712617	6917.072339847218	18312.85290259961
1.1567314651288954	31215.195661778078	29699.46181651064	36130.35638929094	34086.69517726019	38586.85581935694	36283.32291794574	40954.86336454056	38404.32125320636	45227.18811066774	42240.736015994255	0.12502980283844287	0.11899753740059663	7310.250405319966	19470.402064582333	6873.848150321748	18308.071515662596
1.1637013540997225	31256.283595795085	29738.55463378599	36177.914202692475	34131.562957074115	38637.64714745861	36331.082140615064	41008.77172266987	38454.87236534661	45286.7201636564	42296.337031328876	0.1250298058145383	0.11899754022023473	7264.494468691759	19465.117990938947	6830.823725817259	18303.10290299356
1.1707132401577995	31297.36016351783	29777.63663695116	36225.45886310222	34176.41832797934	38688.42442956968	36378.82815584377	41062.66517394037	38505.4094989746	45346.235756513335	42351.922673362365	0.12502980884228143	0.11899754308880518	7218.950442764908	19459.634572831914	6787.998561557382	18297.94684649352
1.177767376356704	31338.424943904593	29816.707425414148	36272.98988323794	34221.26083025799	38739.18714530143	36426.56047430973	41116.5431660487	38555.932136182644	45405.73427935333	42407.49237248032	0.12502981192258242	0.1189975460071706	7173.617788829841	19453.951580863446	6745.372150992043	18292.603130458854
1.1848640172747877	31379.47751543095	29855.766598123766	36320.50677525975	34266.090003666075	38789.93477367003	36474.278606131236	41170.40514606031	38606.439758471075	45465.21512159474	42463.045558417834	0.12502981505636832	0.11899754897620916	7128.495966306422	19448.068788127042	6702.943985814229	18287.071541542187
1.1920034190243662	31420.51745609486	29894.813753574486	36368.009050776	34310.905387439125	38840.666793102755	36521.98206087293	41224.250560416	38656.93184675456	45524.677671966754	42518.58166026638	0.12502981824458176	0.11899755199681403	7083.584432789125	19441.985970267095	6660.713555997238	18281.351868782192
1.1991858392609598	31461.54434342224	29933.848489811768	36415.49622084978	34355.70652029827	38891.382681445095	36569.6703475523	41278.07885493947	38707.407881369014	45584.12131851772	42574.10010648144	0.12502982148818292	0.11899755506989451	7038.882644053549	19435.702905396	6618.680349807255	18275.443903541192
1.2064115371925936	31502.557754471687	29972.870404436544	36462.96779600445	34400.49294045548	38942.08191596652	36617.342974645326	41331.88947484347	38757.867342077516	45643.54544862197	42629.60032488904	0.12502982478814845	0.11899755819637654	6994.3900540927425	19429.219374104403	6576.843853834085	18269.347439520992
1.2136807735891502	31543.557265840293	30011.87909461073	36510.42328623025	34445.264185619824	38992.76397336764	36664.99945009304	41385.68186473742	38808.30970807736	45702.94944898823	42685.08174269346	0.12502982814547345	0.11899756137720228	6950.106115196366	19422.53515960183	6535.203553063329	18263.062272873707
1.2209938107917835	31584.54245366879	30050.874157062157	36557.86220099044	34490.019793003186	39043.42832978672	36712.63928130773	41439.45546863425	38858.73445800649	45762.332705667206	42740.54378648443	0.12502983156116904	0.11899756461333023	6906.030277938116	19415.650047591887	6493.758930868935	18256.58820210304
1.2283509127223842	31625.5128936468	30089.855188089576	36605.28404922731	34534.75929932603	39094.07446080618	36760.26197517904	41493.20972995741	38909.141069950085	45821.694604059296	42795.98588224427	0.12502983503626608	0.11899756790573705	6862.16199121112	19408.56382628344	6452.509469045326	18249.925028068945
1.2357523448931043	31666.468161018238	30128.82178356773	36652.68833936844	34579.48224082327	39144.701841459166	36807.867038080156	41546.94409154782	38959.52902144706	45881.03452892233	42851.40745535513	0.12502983857181268	0.11899757125541506	6818.500702273566	19401.276286429726	6411.454647847917	18243.07255402021
1.2431983744159416	31707.407830586526	30167.77353895241	36700.07457933283	34624.18815325002	39195.30994623624	36855.45397587406	41600.65799567094	39009.89778949671	45940.35186437936	42906.80793060628	0.1250298421688764	0.118997574663376	6775.045856776182	19393.78722132556	6370.593946020585	18236.0305855982
1.2506892700123766	31748.33147672002	30206.710049285546	36747.44227653714	34668.876571887515	39245.898249091966	36903.02229391978	41654.3508840238	39060.24685056532	45999.645993926446	42962.18673220136	0.12502984582854307	0.11899757813064922	6731.796898792032	19386.09642680362	6329.926840826403	18228.798930832185
1.2582253020230734	31789.23867335732	30245.630909200303	36794.790937901875	34713.547031548966	39296.46622345157	36950.5714970786	41708.02219774207	39110.57568059275	46058.91630044048	43017.54328376572	0.12502984955191854	0.11899758165828168	6688.753270854708	19378.20370124653	6289.452808077447	18221.377400144935
1.2658067424176331	31830.128994012615	30284.535712926165	36842.12006985763	34758.199066585395	39347.013342217586	36998.10108972035	41761.67137740714	39160.883754999086	46118.162166186994	43072.877008353666	0.12502985334012764	0.11899758524733972	6645.914414001629	19370.108845640905	6249.171322180424	18213.76580641605
1.2734338648044117	31871.002011781275	30323.42405429423	36889.429178351544	34802.8322108918	39397.53907777678	37045.610575729916	41815.29786305348	39211.170548691574	46177.38297282833	43128.18732845612	0.12502985719431647	0.11899758889890874	6603.279767754488	19361.81166342739	6209.081856117118	18205.96396482084
1.2811069444403917	31911.857299344567	30362.295526741735	36936.71776885279	34847.44599791226	39448.04290200605	37093.09945851271	41868.90109417483	39261.435536070385	46236.578101430496	43183.473666007034	0.1250298611156505	0.11899759261409282	6560.848770208657	19353.31196066737	6169.183881527279	18197.971693007275
1.2888262582411194	31952.694428975956	30401.149723318016	36983.98534635992	34892.039960646915	39498.5242862802	37140.567241002114	41922.48050973259	39311.6781910365	46295.74693247242	43238.735442391975	0.12502986510531616	0.11899759639401616	6518.620858040638	19344.60954599362	6129.4768687202595	18189.78881104756
1.296592084790695	31993.51297254558	30439.98623668883	37031.23141540605	34936.61363165685	39548.98270147756	37188.013425664685	41976.03554816171	39361.89798699728	46354.888845852496	43293.972078454346	0.12502986916452133	0.11899760023982338	6476.5954665225	19335.704230551608	6089.960286678281	18181.415141355246
1.3044047043518285	32034.312501526307	30478.804659142017	37078.45548006591	34981.166543070685	39599.41761798751	37235.43751450715	42029.56564737869	39412.09439687382	46414.00322089738	43349.18299450344	0.12502987329449516	0.118997604152679	6434.772029601503	19326.595828153193	6050.633603140712	18172.850508867763
1.312264398875954	32075.092586998893	30517.60458259253	37125.657043961786	35025.698226590335	39649.82850571684	37282.83900908261	42083.070244788374	39462.26689310753	46473.08943636959	43404.367610321715	0.12502987749648936	0.11899760813376867	6393.149979856331	19317.284155064262	6011.496284564491	18164.094740837812
1.320171452013404	32115.85279965713	30556.385598587236	37172.8356102696	35070.20821349658	39700.21483409622	37330.217410496385	42136.5487772908	39512.41494766637	46532.146870475015	43459.5253451717	0.12502988177177715	0.11899761218429836	6351.728748599067	19307.769030218013	5972.547796206083	18155.147667001933
1.3281261491236485	32156.592709813838	30595.147298310672	37219.99068172581	35114.696034655644	39750.57607208765	37377.572219413145	42190.0006812891	39562.538032052384	46591.1749008717	43514.65561780419	0.12502988612165472	0.11899761630549727	6310.507765873335	19298.05027513299	5933.787602140568	18146.009119549766
1.3361287772855897	32197.31188740576	30633.889272589724	37267.121760633105	35159.16122052462	39800.91168819046	37424.902936062594	42243.42539269596	39612.63561730768	46650.17290467697	43569.75784646495	0.12502989054744185	0.11899762049861445	6269.486460475251	19288.127713876776	5895.215165261645	18136.678933060728
1.3441796253079266	32238.009901999376	30672.611111899078	37314.22834886718	35203.60330115775	39851.221150448655	37472.20906024623	42296.822346941284	39662.707174021685	46709.140258475956	43624.831448902674	0.12502989505048095	0.11899762476492311	6228.66425998928	19278.00117310323	5856.829947324935	18127.156944538467
1.352278983739575	32278.68632279589	30711.312406366047	37361.309947882546	35248.02180621201	39901.503926457044	37519.490091343236	42350.19097897891	39712.752172337336	46768.076338328916	43679.87584237577	0.12502989963214006	0.11899762910571801	6188.040590822697	19267.670482055284	5818.631408981048	18117.442993431352
1.3604271448801535	32319.340718637122	30749.992745776148	37408.36605871935	35292.41626495349	39951.759483368616	37566.74552831736	42403.53072329422	39762.77008195835	46826.98051977981	43734.890443660435	0.1250299042938094	0.11899763352231715	6147.614878254943	19257.13547265064	5780.619009822141	18107.536921704188
1.3686244027905345	32359.972658010833	30788.651719578196	37455.39618200961	35336.78620626331	40001.98728790114	37613.97486972318	42456.841013911355	39812.7603721559	46885.852177864166	43789.87466905796	0.12502990903690592	0.11899763801606256	6107.38654642459	19246.395979337394	5742.792208362371	18097.43857369013
1.3768710533034536	32400.58170905602	30827.288916889283	37502.39981798331	35381.131158643315	40052.18680634376	37661.177613712156	42510.12128440008	39862.72251177507	46944.69068711674	43844.82793440188	0.12502991386287077	0.11899764258831998	6067.35501838522	19235.451839203015	5705.150462099817	18087.147796213627
1.3851673940341884	32441.16743956868	30865.903926500334	37549.376466475165	35425.450650222556	40102.35750456416	37708.3532580396	42563.370967883515	39912.65596924214	47003.49542158004	43899.74965506601	0.12502991877317168	0.11899764724047965	6027.519716131035	19224.30289194174	5667.693227534182	18076.66443854943
1.3935137243912972	32481.72941700696	30904.49633688098	37596.325626930615	35469.744208762815	40152.49884801503	37755.5013000705	42616.5894970449	39962.56021257086	47062.26575481185	43954.63924597128	0.12502992376930153	0.11899765197395636	5987.880060617812	19212.94897986483	5630.419960189611	18065.98835242819
1.4019103455874267	32522.26720849698	30943.065736185086	37643.24679841252	35514.01136166507	40202.61030174122	37802.62123678649	42669.77630413532	40012.43470936974	47121.00105989373	44009.496121593926	0.12502992885278136	0.11899765679019017	5948.435471779201	19201.389947846532	5593.330114630982	18055.119391998276
1.410357560650181	32562.78038083778	30981.611712255493	37690.13947960703	35558.25163597489	40252.69133038598	37849.71256479152	42722.93082098021	40062.27892684821	47179.700709438286	44064.31969597211	0.1250299340251573	0.11899766169064764	5909.185368607286	19189.6256434964	5556.423144531436	18044.057413971983
1.4188556744330574	32603.268500507802	31020.133852630166	37737.00316883103	35602.464558389576	40302.741398198996	37896.77478031955	42776.05247898803	40112.092331824584	47238.36407559867	44119.10938271483	0.1250299392880054	0.11899766667682062	5870.1291691283695	19177.655917018652	5519.69850266492	18032.80227750726
1.4274049936264492	32643.73113366927	31058.63174454637	37783.83736403729	35646.64965526296	40352.75996904187	37943.80737923961	42829.14070915596	40161.87439073159	47296.99053007504	44173.864595007944	0.12502994464292813	0.11899767175022778	5831.266290409956	19165.480621113442	5483.155640897341	18021.353844109923
1.4360058267687137	32684.167846174325	31097.1049749465	37830.64156282158	35690.80645261212	40402.74650639571	37990.809857063	42882.19494207807	40211.62456962389	47355.57944412344	44228.58474562253	0.1250299500915573	0.11899767691241483	5792.596148679033	19153.09961131029	5446.794010307174	18009.711977942847
1.4446584842573071	32724.578203570683	31135.553130483506	37877.415262429284	35734.93447612364	40452.70047336825	38037.78170894996	42935.21460795288	40261.34233418526	47414.13018856423	44283.26924692268	0.12502995563555433	0.11899768216495639	5754.11815927783	19140.51274571847	5410.613061140291	17997.876545595005
1.453363278359986	32764.961771106802	31173.975797525756	37924.157959761375	35779.033251159264	40502.62133270022	38084.72242971566	42988.19913659006	40311.027149734844	47472.64213378962	44337.91751087253	0.1250299612766095	0.11899768750945354	5715.831736694556	19127.71988504287	5374.612242836971	17985.8474160973
1.4621205232260774	32805.31811373758	31212.372562162505	37970.8691513811	35823.102302762134	40552.508546772515	38131.631513836925	43041.147957418114	40360.67848123432	47531.11464977197	44392.52894904411	0.12502996701644362	0.11899769294753679	5677.736294598319	19114.720892637968	5338.791004072875	17973.624460971914
1.470930534897817	32845.64679612976	31250.743010209033	38017.548333520215	35867.14115566277	40602.36157761286	38178.50845545855	43094.06049949146	40410.2957932946	47589.5471060718	44447.10297262471	0.12502997285680814	0.11899769848086547	5639.831245895475	19101.51563457586	5303.148792800959	17961.207554298453
1.4797936313217521	32885.947382667924	31289.086727212303	38064.19500208599	35911.149334285605	40652.1798869033	38225.352748400306	43146.93619149842	40459.87855018328	47647.93887184652	44501.63899242508	0.1250299787994865	0.11899770411112917	5602.116002720781	19088.103979558684	5267.685056252871	17948.596572628245
1.48871013236022	32926.21943745947	31327.40329845577	38110.80865266701	35955.12636275449	40701.962935986456	38272.16388616282	43199.774461767796	40509.42621583083	47706.28931585783	44556.13641888637	0.12502998484629355	0.11899770984004718	5564.589976460673	19074.48579890281	5232.399240953382	17935.79139497131
1.4976803598028874	32966.462524340575	31365.69230896504	38157.388780540154	35999.07176489928	40751.71018587292	38318.94136193457	43252.5747382768	40558.938253838016	47764.59780648041	44610.594662088195	0.12502999099907608	0.11899771566936959	5527.25257780496	19060.660966631025	5197.290792774875	17922.79190288298
1.5067046373783677	33006.67620688157	31403.953343512952	38203.93488067679	36042.98506426166	40801.42109724795	38365.684668598115	43305.33644865815	40608.41412748255	47822.86371170979	44665.01313175601	0.1250299972597143	0.11899772160087754	5490.103216764983	19046.629359447397	5162.35915694898	17909.59798043687
1.5157832907659001	33046.86004839283	31442.185986625205	38250.446447749615	36086.86578410164	40851.09513047879	38412.39329873704	43358.05902020788	40657.853299726456	47881.086399171036	44719.39123726923	0.1250300036301231	0.11899772763638514	5453.14130268665	19032.390856702812	5127.603778084973	17896.20951420255
1.5249166476071065	33087.01361192989	31480.38982258526	38296.922976138754	36130.71344740327	40900.731745621146	38459.06674464203	43410.74187989218	40707.25523322242	47939.26523612631	44773.72838766828	0.1250300101122497	0.11899773377773752	5416.366244291887	19017.945340453647	5093.024100200506	17882.626393281855
1.5341050375178134	33127.13646029963	31518.56443544018	38343.363959938826	36174.52757688132	40950.33040242684	38505.704498317995	43463.38445435556	40756.61939032148	47997.39958948391	44828.02399166298	0.1250300167080778	0.11899774002681376	5379.77744967863	19003.292695377953	5058.619566732785	17868.848509254865
1.5433487920999491	33167.22815606516	31556.709409005292	38389.76889296468	36218.307694986695	40999.89056034982	38552.30605148988	43515.9861699273	40805.94523307909	48055.48882580541	44882.27745763934	0.12503002341962546	0.11899774638552653	5343.374326377176	18988.432808882557	5024.389620581875	17854.87575626746
1.5526482449535108	33207.28826155228	31594.824326870374	38436.13726875894	36262.05332391357	41049.41167855441	38598.870895610286	43568.546452630115	40855.232223263185	48113.53231131526	44936.48819366844	0.12503003024894796	0.11899775285582205	5307.1562813804485	18973.365571122617	4990.333704140969	17840.708031040616
1.5620037316886017	33247.31633885448	31632.908772404382	38482.46858059784	36305.76398560486	41098.89321592141	38645.39852186522	43621.06472818672	40904.479822360416	48171.52941190809	44990.655607513196	0.12503003719813624	0.11899775943968181	5271.122721105814	18958.090874813497	4956.4512592633255	17826.345232699066
1.5714155899375468	33287.31194983866	31670.9623287609	38528.762321497845	36349.439201758534	41148.33463105529	38691.88842118093	43673.54042202744	40953.68749158327	48229.47949315711	45044.77910663635	0.12503004426931907	0.11899776613912309	5235.273051491473	18942.608615452424	4922.741727355169	17811.787263003178
1.580884159367074	33327.274656151094	31708.984578883814	38575.01798422266	36393.07849383411	41197.735382291576	38738.340084230804	43725.972959298175	41002.85469187742	48287.3819203229	45098.858098208555	0.12503005146466384	0.11899777295619883	5199.606677991804	18926.91869123373	4889.204549363349	17797.034026237205
1.5904097816905756	33367.204019222685	31746.975105512356	38621.235061289284	36436.68138305854	41247.094927703525	38784.75300144164	43778.36176486731	41051.980883928416	48345.236058361144	45152.891989115684	0.12503005878637655	0.11899777989299883	5164.123005589936	18911.021003017202	4855.8391657914035	17782.085429186
1.5999928006804371	33407.09960027484	31784.933491186624	38667.41304497497	36480.24739043258	41296.41272510935	38831.12666300045	43830.70626333357	41101.065528168845	48403.04127193132	45206.880185966824	0.1250300662367019	0.11899778695165002	5128.821438855957	18894.9154544482	4822.6450167589355	17766.941381270066
1.6096335621804478	33446.960960325276	31822.859318253188	38713.55142732388	36523.77603673724	41345.68823207953	38877.46055886137	43883.005879033706	41150.1080847857	48460.79692540514	45260.82209510234	0.12503007381792522	0.11899779413431823	5093.701381930616	18878.601951821707	4789.621541978093	17751.60179439187
1.6193324141182788	33486.78766019322	31860.752168869996	38759.649700153255	36567.26684253952	41394.92090594332	38923.754178751726	43935.2600360495	41199.108013726836	48518.50238287441	45314.71712260101	0.12503008153237344	0.1189978014432076	5058.762238559313	18862.080404116772	4756.768180789892	17736.066582971253
1.6290897065180392	33526.57926050548	31898.611625012156	38805.70735506037	36610.719328199	41444.11020379626	38970.00701217912	43987.46815821565	41248.06477470841	48576.157008159695	45368.56467428831	0.12503008938241444	0.11899780888056094	5024.003412147053	18845.35072312411	4724.084372215439	17720.33566408232
1.6389057915129117	33566.33532170207	31936.43726847732	38851.72388342922	36654.133013874125	41493.255582507336	39016.218548438155	44039.62966912745	41296.97782722208	48633.760164818894	45422.36415574427	0.1250300973704588	0.11899781644866274	4989.42430575029	18828.412823333405	4691.569554949878	17704.408957339823
1.6487810233578566	33606.055404041865	31974.228680891025	38897.69877643708	36697.50741952841	41542.35649872588	39062.38827661697	44091.74399214818	41345.84663054194	48691.311216155395	45476.114972311145	0.1250301054989599	0.11899782414983728	4955.024322094396	18811.266621903516	4659.223167373799	17688.28638485726
1.6587157584424002	33645.739067608105	32011.985443711998	38943.6315250609	36740.8420649365	41591.41240888863	39108.51568560379	44143.8105504165	41394.67064373146	48748.80952522628	45529.81652910113	0.12503011377041517	0.11899783198645085	4920.80286361929	18793.91203877516	4627.044647601899	17671.967871376313
1.6687103553034934	33685.38587231446	32049.70713823786	38989.52162008438	36784.136469690806	41640.42276922716	39154.60026409402	44195.82876685449	41443.449325650974	48806.2544548512	45583.46823100455	0.12503012218736742	0.11899783996091265	4886.7593324985355	18776.348996641114	4595.0334334990475	17655.453344220296
1.6787651746384535	33724.99537791048	32087.39334561038	39035.3685521044	36827.39015320761	41689.38703577483	39200.641500596685	44247.798064174924	41492.18213496456	48863.6453676205	45637.06948269752	0.12503013075240443	0.11899784807567358	4852.893130646553	18758.57742090337	4563.188962682616	17638.742733252235
1.6888805793179813	33764.567143987435	32125.043646820977	39081.171811537744	36870.60263473336	41738.30466437396	39246.63888344123	44299.717864889004	41540.86853014727	48920.98162590378	45690.61968864991	0.12503013946816074	0.11899785633323036	4819.203659755411	18740.59723973088	4531.510672564618	17621.83597095404
1.6990569343992543	33804.10072998403	32162.65762271619	39126.93088862785	36913.77343335109	41787.17511068309	39292.59190078433	44351.587591314	41589.5079694923	48978.26259185836	45744.11825313325	0.12503014833731693	0.1189978647361228	4785.690321303206	18722.408384002745	4499.998000354739	17604.732992350124
1.7092946071391046	33843.59569519193	32200.23485400299	39172.64527345125	36956.902067986484	41835.99783018388	39338.50004061642	44403.40666558068	41638.09991111794	49035.487627437455	45797.564580228405	0.1250301573626036	0.11899787328693745	4752.352516590152	18704.01078738086	4468.6503830959555	17587.433735074475
1.7195939670072704	33883.05159876189	32237.774921254535	39218.31445592468	36999.98805741458	41884.77227818871	39384.36279076875	44455.17450964133	41686.64381297513	49092.65609439922	45850.958073833914	0.12503016654679816	0.11899788198830663	4719.189646758139	18685.404386294074	4437.467257680139	17569.93813936878
1.7299553856997325	33922.46799970919	32275.27740491536	39263.93792581145	37043.03092026579	41933.49790984753	39430.179638919915	44506.89054527709	41735.13913285428	49149.76735431471	45904.29813767356	0.12503017589272952	0.11899789084290921	4686.201112797018	18666.589119884185	4406.448060858762	17552.246148025617
1.7403792371521247	33961.844456919425	32312.741885306958	39309.51517272829	37086.03017503232	41982.17418015517	39475.95007260268	44558.55419410573	41783.58532839261	49206.82076857663	45957.58417530444	0.1250301854032764	0.11899789985347345	4653.386315590935	18647.56493011862	4375.592229283648	17534.357706498355
1.7508658975532332	34001.180529154495	32350.16794263341	39355.0456861522	37128.985340074716	42030.800543958736	39521.673579211005	44610.16487758951	41831.98185708151	49263.815698408005	46010.81559012509	0.1250301950813698	0.11899790902277585	4620.7446559271775	18628.331761724316	4344.899199514184	17516.272762832232
1.76141574535857	34040.4757750582	32387.555156986742	39400.52895542713	37171.895933628075	42079.37645596469	39567.349646006565	44661.722017042666	41880.32817627359	49320.75150487049	46063.99178538329	0.12503020492999178	0.1189979183536426	4588.275534499204	18608.889562143944	4314.368408022448	17497.991267625242
1.7720291613040315	34079.72975316185	32424.903108352304	39445.96446977045	37214.76147380826	42127.90137074587	39612.977760125534	44713.22503363905	41928.62374318975	49377.62754887283	46117.1121641839	0.1250302149521801	0.11899792784895029	4555.978351947386	18589.238281607628	4283.999291230692	17479.513174097985
1.7827065284196406	34118.942021890296	32462.211376614436	39491.35171828004	37257.58147861846	42176.374742749045	39658.5574085855	44764.67334841996	41976.86801492662	49434.443191179584	46170.17612949702	0.12503022515102497	0.11899793751162792	4523.852508892072	18569.377873181365	4253.791285539512	17460.83843812719
1.7934482320433673	34158.11213956769	32499.479541562014	39536.690189941015	37300.355465955625	42224.796026302145	39704.088078292385	44816.066382301986	42025.06044846386	49491.1977924198	46223.18308416611	0.12503023552967332	0.11899794734465637	4491.897405930096	18549.308292682283	4223.743827334605	17441.967018207535
1.8042546598350382	34197.239664423214	32536.70718289391	39581.979373632435	37343.082953616824	42273.164675621396	39749.56925604722	44867.4035560846	42073.20050067133	49547.890713095454	46276.132430915866	0.12503024609132776	0.11899795735106988	4460.112443662947	18529.029498722404	4193.856352999806	17422.898875434883
1.8151262017903238	34236.32415459694	32573.89388022453	39627.21875813413	37385.76345930561	42321.48014481877	39795.00042855292	44918.684290458	42121.28762831637	49604.521313590114	46329.023572360325	0.12503025683924904	0.1189979675339575	4428.497022711672	18508.541452665813	4164.128298936412	17403.633973489515
1.8260632502548164	34275.36516814542	32611.039213089163	39672.40783213328	37428.39650063822	42369.741887908895	39840.381082421016	44969.90800601053	42169.32128807086	49661.088954177256	46381.855911010585	0.1250302677767553	0.11899797789646402	4397.050543742953	18487.8441186836	4134.5591015939135	17384.172278715298
1.8370661999381863	34314.3622630478	32648.14276094982	39717.54608423153	37470.98159515041	42417.94935881678	39885.71070417878	45021.074123236955	42217.30093651884	49717.592995029365	46434.62884928331	0.1250302789072254	0.11899798844178952	4365.772407504497	18466.937463810667	4105.148197495844	17364.51376013644
1.848135447928429	34353.314997211535	32685.204103200664	39762.63300295174	37513.5182603037	42466.102011385046	39930.98878027612	45072.18206254604	42265.226030163794	49774.032796226384	46487.34178950872	0.12503029023409828	0.11899799917319337	4334.66201480967	18445.821457806043	4075.8950232246425	17344.65838932898
1.8592713937061955	34392.222928478055	32722.2228191734	39807.668076744536	37556.00601349164	42514.19929938091	39976.21479709201	45123.2312442681	42313.09602543553	49830.40771776413	46539.99413393826	0.1250303017608747	0.11899801009399051	4303.718766586855	18424.49607327953	4046.799015475204	17324.606140570715
1.8704744391592067	34431.085614628966	32759.198488143174	39852.65079399565	37598.44437204664	42562.240676504065	40021.38824094211	45174.221088663355	42360.910378698194	49886.717119563495	46592.58528475336	0.1250303134911177	0.11899802120755838	4272.9420638780575	18402.961285612546	4017.8596110465005	17304.35699073039
1.8817449885967616	34469.9026133913	32796.130689333615	39897.58064303199	37640.832853245825	42610.22559639327	40066.50859808473	45225.15101592894	42408.66854625673	49942.960361478246	46645.114644072695	0.1250303254284553	0.11899803251733347	4242.331307869172	18381.217073006555	3989.0762468739413	17283.910919331945
1.8930834487643238	34508.67348244399	32833.019001922956	39942.457112129305	37683.17097431818	42658.15351263447	40111.57535472866	45276.020446207534	42456.36998436504	49999.136803304704	46697.58161396111	0.1250303375765793	0.11899804402681383	4211.885899928166	18359.263416571543	3960.448360063834	17263.267908643
1.9044902288582053	34547.3977794235	32869.86300504943	39987.27968951872	37725.45825245075	42706.02387876786	40156.587997039685	45326.828799595016	42504.014149233066	50055.245804790095	46749.98559643753	0.1250303499392496	0.11899805573956104	4181.605241568526	18337.10030009225	3931.9753878589254	17242.42794343736
1.9159657405403292	34586.07506192928	32906.66227781647	40032.04786339316	37767.694204794694	42753.83614829478	40201.54601114715	45377.5754961476	42551.600497033614	50111.28672564057	46802.325993482445	0.12503036252029137	0.11899806765919975	4151.4887345158495	18314.727710238658	3903.6567677038256	17221.39101120457
1.9275103979530908	34624.70488753025	32943.41639929883	40076.76112191493	37809.87834847245	42801.58977468586	40246.44888315157	45428.25995589067	42599.12848391055	50167.258925531045	46854.60220704699	0.12503037532360017	0.11899807978942045	4121.535780719714	18292.145636544563	3875.491937249666	17200.15710212756
1.9391246177343011	34663.286813770224	32980.12494854783	40121.41895322211	37852.01020058373	42849.28421138783	40291.296099131054	45478.88159882603	42646.59756598559	50223.16176411313	46906.813639060485	0.12503038835314065	0.1189980921339798	4091.745782362297	18269.354071354493	3847.480334369233	17178.726209034212
1.9508088190322228	34701.82039817415	33016.78750459727	40166.02084543581	37894.08927821247	42896.91891183137	40336.0871451487	45529.43984494019	42694.00719936615	50278.99460102444	46958.95969143907	0.12503040161294904	0.11899810469670138	4062.118141867919	18246.353009815328	3819.6213971632533	17157.098327388987
1.9625634235206988	34740.305198253474	33053.40364646851	40210.56628666652	37936.1150984327	42944.49332943791	40380.82150725894	45579.93411421168	42741.3568401521	50334.75679589672	47011.039766093236	0.1250304151071338	0.11899811748147802	4032.6522619395982	18223.14244994335	3791.914563991828	17135.27345534973
1.9743888554143678	34778.74077151263	33089.9729531767	40255.05476502172	37978.08717831579	42992.00691762775	40425.498671515255	45630.36382661969	42788.64594444392	50390.44770836536	47063.053264936825	0.12503042883987728	0.11899813049227159	4003.3475455725566	18199.722392616794	3764.359273493057	17113.251593769528
1.9862855414839768	34817.12667545448	33126.49500373593	40299.485768612176	38020.00503493641	43039.4591298269	40470.11812397656	45680.728402151326	42835.873968349566	50446.06669807759	47114.99958989458	0.12503044281543677	0.11899814373311626	3974.2033960486297	18176.09284147527	3736.9549645716324	17091.032746099867
1.9982539110717792	34855.462467586236	33162.96937716492	40343.85878555907	38061.868185379215	43086.849419474675	40514.679350714316	45731.02726080977	42883.04036799199	50501.613124701384	47166.87814291053	0.12503045703814628	0.11899815720811754	3945.21921699238	18152.25380309578	3709.701076458441	17068.61691855546
2.010294396107033	34893.74770542575	33199.395652492916	40388.173304001146	38103.67614674561	43134.1772400314	40559.181837819866	45781.25982262245	42930.14459951691	50557.08634793472	47218.68832595658	0.1250304715124173	0.11899817092145602	3916.3944123697	18128.205286915414	3682.59704870102	17046.00412003137
2.0224074311215867	34931.98194650704	33235.7734087651	40432.42881210143	38145.42843616012	43181.44204498562	40603.62507141111	45831.42550764872	42977.18611909994	50612.485727513944	47270.42954104036	0.12503048624274082	0.1189981848773855	3887.72838649177	18103.94730517268	3655.6423211731017	17023.194362067617
2.0345934532655616	34970.16474838633	33272.10222504817	40476.62479805417	38187.124570776854	43228.64328786152	40648.00853763958	45881.52373598782	43024.1643829541	50667.81062322275	47322.10119021359	0.12503050123368864	0.11899819908023791	3859.220544033451	18079.47987292148	3628.8363340927754	17000.187658852898
2.0468529023231294	35008.295668647705	33308.38168043594	40520.76075009155	38228.76406778597	43275.78042222621	40692.33172269723	45931.553927786605	43071.07884733704	50723.06039490074	47373.702675580076	0.12503051648991412	0.11899821353442237	3830.8702900798526	18054.8030081708	3602.178528060904	16976.984027344733
2.059186220728381	35046.374264909595	33344.61135405531	40564.83615649127	38270.34644442077	43322.852901697835	40736.59411282407	45981.515503248185	43117.928968559165	50778.23440245298	47425.233399304656	0.12503053201615524	0.11899822824442637	3802.6770301195793	18029.916731767356	3575.668344057398	16953.58348717913
2.0715938535812968	35084.400094830125	33380.79082507149	40608.85050558288	38311.87121796357	43369.86017995229	40780.79519431451	46031.40788263914	43164.71420299037	50833.33200585809	47476.69276362069	0.12503054781723366	0.11899824321482	3774.6401700680144	18004.821067462675	3549.305223467527	16929.9860607218
2.084076248663807	35122.37271611368	33416.91967269423	40652.803285755464	38353.337905753164	43416.80171073164	40824.93445352526	46081.230486298446	43211.43400706842	50888.35256517811	47528.08017083937	0.1250305638980588	0.11899825845025346	3746.7591162743047	17979.51604184229	3523.088608080754	16906.191773002967
2.0966338564559543	35160.29168651603	33452.997476182725	40696.69398546369	38394.74602519039	43463.676947850516	40869.01137688135	46130.98273464431	43258.08783730539	50943.29544056619	47579.39502335681	0.12503058026362807	0.11899827395546156	3719.033275528811	17954.001684311777	3497.0179401014466	16882.200651697814
2.109267130152151	35198.15656385092	33489.0238148518	40740.5220932355	38436.09509374544	43510.48534520442	40913.025450883906	46180.66404818307	43304.67515029594	50998.159992276385	47630.63672366321	0.12503059691902893	0.11899828973526362	3691.462055112468	17928.27802722901	3471.092662197305	16858.012727273628
2.1219765256775314	35235.96690599565	33524.99826807735	40784.287097678796	38477.38462896409	43557.226356776824	40956.97616211692	46230.27384751671	43351.195402724465	51052.945580672116	47681.8046743508	0.12503061386943906	0.11899830579456679	3664.0448627881706	17902.34510583151	3445.3122174891178	16833.62803289946
2.1347625017044103	35273.72227089731	33560.92041530224	40827.98848748868	38518.6141484747	43603.8994366471	41000.86299725458	46279.81155335138	43397.64805137296	51107.651566235574	47732.8982781226	0.12503063112013074	0.11899832213836484	3636.781106827548	17876.202958263457	3419.6760495740455	16809.046604468487
2.147625519668832	35311.42221657856	33596.78983604175	40871.62575145426	38559.78316999449	43650.50403899775	41044.68544306819	46329.27658650502	43444.032553128316	51162.277309576275	47783.91693780037	0.12503064867646987	0.1189983387717423	3609.6701960086357	17849.85162550304	3394.1836025274824	16784.26848055329
2.160566043787228	35349.06630114356	33632.60610988936	40915.19837846573	38600.89121133625	43697.03961812197	41088.44298643321	46378.668367915576	43490.34836498984	51216.82217144011	47834.86005633311	0.1250306665439195	0.11899835569987437	3582.711539643584	17823.29115142394	3368.834320925176	16759.293702437542
2.1735845410731627	35386.654082783934	33668.3688165223	40958.70585752126	38641.937790414944	43743.5056284312	41132.13511433636	46427.986318648924	43536.59494407688	51271.28551271827	47885.727036805365	0.12503068472804094	0.11899837292803053	3555.9045475977473	17796.521582826972	3343.6276498648804	16734.122314171866
2.1866814813541975	35424.18511978487	33704.07753570745	41002.14767773432	38682.92242525448	43789.90152446285	41175.76131388294	46477.22985990718	43582.77174763647	51325.66669445645	47936.51728244583	0.12503070323449467	0.11899839046157337	3529.248630301794	17769.542969420552	3318.5630349754356	16708.754362528212
2.199857337288837	35461.65897053097	33739.73184730689	41045.523328340474	38723.844633994224	43836.22676088772	41219.32107230374	46526.39841303661	43628.87823305082	51379.96507786361	47987.23019663552	0.1250307220690438	0.11899840830596323	3502.7431987603195	17742.355363797396	3293.639922424918	16683.189896998927
2.213112584383593	35499.075193512304	33775.33133128365	41088.83229870456	38764.70393489573	43882.48079251765	41262.8138769623	46575.49139953579	43674.91385784494	51434.18002432121	48037.86518291639	0.12503074123755453	0.11899842646675773	3476.3876645700075	17714.95882145129	3268.857758939499	16657.428969808854
2.2264477010101436	35536.43334733029	33810.87556770736	41132.074078327634	38805.49984634935	43928.663074313015	41306.23921536193	46624.50824106367	43720.87807969423	51488.31089539197	48088.421644999544	0.12503076074599906	0.11899844494961521	3450.1814399368595	17687.353400798514	3244.2159918148536	16631.47163591627
2.2398631684225956	35573.732990703764	33846.36413676	41175.24815685411	38846.23188688088	43974.77306139046	41349.59657515292	46673.44835944768	43766.77035643203	51542.35705282915	48138.89898677384	0.12503078060045628	0.11899846376029499	3424.123937678756	17659.53916312568	3219.7140689259395	16605.317952987738
2.2533594707748548	35610.973682474745	33881.796618741435	41218.354024078595	38886.89957515814	44020.81020903015	41392.885444139516	46722.311176691655	43812.59014605715	51596.317858585186	48189.29661231403	0.12503080080711496	0.11899848290466056	3398.214571261313	17631.51617268473	3195.3514387549367	16578.967981487513
2.2669370951380965	35648.154981614854	33917.17259407549	41261.391169953444	38927.50242999797	44066.77397268401	41436.10531028749	46771.096114984524	43858.33690674184	51650.19267482144	48239.61392588978	0.1250308213722752	0.11899850238868065	3372.4527547992766	17603.28449665755	3171.127550394973	16552.42178462632
2.2805965315183476	35685.27644723091	33952.49164331533	41304.35908459538	38968.03997037263	44112.66380798276	41479.25566173091	46819.80259670785	43904.01009683908	51703.98086391664	48289.85033197365	0.1250308423023499	0.11899852221843074	3346.8379030581564	17574.84420508705	3147.041853551753	16525.679428304546
2.294338272874165	35722.33763857108	33987.75334714925	41347.25725829275	39008.511715416455	44158.47917074378	41522.33598677943	46868.43004444425	43949.6091748903	51757.68178847619	48340.00523524966	0.12503086360386761	0.11899854240009695	3321.3694314877503	17546.195370962843	3123.093798572663	16498.74098120071
2.308162815134429	35759.338115030834	34022.95728640647	41390.085181512586	39048.91718443274	44204.2195169787	41565.34577392548	46916.97788098548	43995.13359963305	51811.29481134127	48390.078040621884	0.1250308852834747	0.11899856293997535	3296.04675623239	17517.33807023987	3099.2828364588786	16471.6065147724
2.3220706572162446	35796.27743615906	34058.10304206285	41432.84234490781	39089.25589690039	44249.88430290118	41608.284511851576	46965.44552934077	44040.58283000878	51864.81929559806	48440.06815322305	0.1250309073479367	0.11899858384447629	3270.8692941260524	17488.27238171734	3075.60841886024	16444.276103163138
2.336062301042938	35833.15516166368	34093.19019524635	41475.52823932394	39129.52737248029	44295.47298493404	41651.151689437036	47013.83241274443	44085.95632517003	51918.254604586284	48489.97497842245	0.1250309298041405	0.1189986051201249	3245.8364627375267	17458.998387234285	3052.0699981192593	16416.749823369086
2.3501382515621807	35869.970851418446	34128.21832724342	41518.142355807	39169.73113102282	44340.985019717955	41693.94679576612	47062.13795466512	44131.25354448901	51971.60010190946	48539.79792183561	0.1250309526590978	0.11899862677356363	3220.9476803636644	17429.516171546653	3028.6670272594783	16389.027755132876
2.3642990167642037	35906.72406546812	34163.18701950399	41560.68418560984	39209.866692573734	44386.41986411804	41736.66932013425	47110.36157881296	44176.47394756437	52024.85515144295	48589.536389331704	0.12503097591994522	0.11899864881155454	3196.20236602379	17399.82582223788	3005.3989599870984	16361.109980857
2.378545107700138	35943.41436403482	34198.095853647515	41603.15322019944	39249.933577381176	44431.776975231965	41779.31875205567	47158.502709148124	44221.61699422923	52078.01911734342	48639.18978704247	0.1250309995939495	0.11899867124098175	3171.599939503707	17369.927429899573	2982.2652507286984	16332.99658577703
2.392877038500453	35980.04130752398	34232.94441146865	41645.54895126417	39289.9313059024	44477.05581039755	41821.89458127056	47206.56076988904	44266.682144558836	52131.09136405813	48688.75752137082	0.12503102368850705	0.11899869406885302	3147.1398213754874	17339.821088159457	2959.265354647301	16304.687657972798
2.4072953263935135	36016.60445653079	34267.732274943395	41687.870870721315	39329.859398810964	44522.255827201	41864.39629775274	47254.53518552109	44311.668858878766	52184.07125633453	48738.238998999834	0.1250310482111467	0.11899871730230163	3122.8214329669718	17309.50689346157	2936.398727619322	16276.183288174681
2.4218004917242455	36053.10337184524	34302.45902623393	41730.11847072303	39369.71737700236	44567.37648348337	41906.82339171584	47302.42538080364	44356.57659777148	52236.958159228154	48787.63362690012	0.1250310731695347	0.11899874094859031	3098.644196400186	17278.984945187345	2913.664826267399	16247.483569891192
2.436393057972914	36089.5376144591	34337.124247695254	41772.29124366474	39409.50476160188	44612.41723734947	41949.17535362162	47350.230780779486	44401.40482208522	52289.75143811322	48836.94081233971	0.12503109857147354	0.11899876501511188	3074.60753462906	17248.255345845595	2891.063107997412	16218.588599560782
2.4510735517740176	36125.90674557167	34371.72752188065	41814.388682191835	39449.221073970984	44657.37754717522	41991.451674186894	47397.950810782764	44446.152992941374	52342.450458691324	48886.15996289217	0.12503112442490735	0.1189987895093924	3050.7108714017086	17217.318200740963	2868.5930309598334	16189.498476253822
2.46584250293529	36162.21032659545	34406.26843154715	41856.410279206495	39488.86583571374	44702.25687161493	42033.651844390384	47445.58489644669	44490.82057174179	52395.05458700026	48935.29048644485	0.12503115073792204	0.11899881443909295	3026.953631288139	17186.173618117347	2846.254054079298	16160.213301803917
2.4807004444568266	36198.44791916238	34440.74655966141	41898.35552787505	39528.438568683785	44747.05466960929	42075.775355480255	47493.1324637122	44535.40702017683	52447.563189423534	48984.331791207755	0.12503117751875045	0.11899883981201323	3003.3352397254203	17154.82170931436	2824.0456370962784	16130.733180955984
2.4956479125503126	36234.61908513027	34475.161489405924	41940.22392163564	39567.93879499152	44791.770400393616	42117.8216989818	47540.592938836635	44579.91180023358	52499.975632700174	49033.28328572268	0.1250312047757724	0.11899886563609315	2979.855122989742	17123.262588547543	2801.9672405379824	16101.058221160434
2.510685446658382	36270.72338658803	34509.51280418398	41982.014954204475	39607.366037010026	44836.40352350457	42159.79036670386	47587.965748401104	44624.33437420263	52552.29128393284	49082.14437887082	0.1250312325175195	0.1189988919194155	2956.5127082115505	17091.49637296237	2780.018325738376	16071.188532630913
2.5258135894740787	36306.76038586237	34543.80008762602	42023.728119583684	39646.719817382545	44880.9534987887	42201.68085074682	47635.25031931949	44668.67420468667	52604.50951059802	49130.91447988228	0.12503126075267673	0.11899891867020872	2933.3074234174564	17059.523182766512	2758.1983548721764	16041.124228452332
2.54103288696045	36342.72964552355	34578.02292359521	42065.36291206831	39685.999659029	44925.41978640994	42243.4926435096	47682.44607884653	44712.93075460792	52656.62968055497	49179.59299834441	0.1250312894900851	0.11899894589684856	2910.2386975088157	17027.34314107895	2736.5067909355275	16010.86542445235
2.556343888370238	36378.63072839141	34612.18089619309	42106.91882625339	39725.20508515275	44969.80184685728	42285.225237696955	47729.552454586024	44757.10348721599	52708.65116205499	49228.17934421042	0.12503131873874535	0.11899897360786281	2887.305960281752	16994.95637397468	2714.9430977683514	15980.412239239551
2.571747146265715	36414.463197541336	34646.27358976538	42148.395357041125	39764.33561924727	45014.09914095247	42326.878126326694	47776.56887449911	44801.19186609547	52760.57332375056	49276.67292780802	0.12503134850781997	0.11899900181193253	2864.5086424509063	16962.363010549918	2693.5067400736734	15949.764794263057
2.5872432165386163	36450.226616310596	34680.30058890792	42189.79199964835	39803.390785103315	45058.31112985815	42368.45080273732	47823.49476691293	44845.19535517419	52812.39553470512	49325.07315984844	0.12503137880663662	0.1189990305178951	2841.8461756452452	16929.563182853162	2672.1971834129654	15918.923213749193
2.602832658430207	36485.92054830394	34714.2614784721	42231.10824961327	39842.37010681524	45102.43727508511	42409.94276059485	47870.32956052841	44889.113418730434	52864.11716440181	49373.379451434645	0.1250314096446907	0.11899905973474628	2819.3179924243595	16896.55702590756	2651.0138942229096	15887.887624717318
2.6185160345514573	36521.54455740001	34748.15584357092	42272.34360280316	39881.2731087882	45146.4770385005	42451.35349390056	47917.07268442911	44932.94552140128	52915.737582753274	49421.59121407048	0.12503144103164865	0.11899908947164445	2796.9235262945294	16863.34467775002	2629.956339833094	15856.658157038502
2.6342939109033563	36557.09820775716	34781.98326958461	42313.497555421185	39920.099315744716	45190.42988233541	42492.682496998124	47963.72356808931	44976.69112819015	52967.25616011075	49469.70785966914	0.12503147297735173	0.11899911973791379	2774.6622117084917	16829.926279380918	2609.0239884599578	15825.234943354502
2.6501668568973313	36592.58106381958	34815.74334216639	42354.56960401384	39958.848252731616	45234.29526919272	42533.929264580955	48010.281641382426	45020.34970447473	53018.67226727356	49517.72880056202	0.1250315054918179	0.11899915054304537	2752.5334840712603	16796.301974717528	2588.2163092172705	15793.618119056337
2.666135445375801	36627.99269032298	34849.435647247956	42395.55924547768	39997.51944512642	45278.07266205448	42575.09329169919	48056.746334588875	45063.920716014334	53069.98527549788	49565.65344950694	0.12503153858524513	0.11899918189670076	2730.5367797748186	16762.471910765395	2567.532772145467	15761.807822438888
2.6822002526328483	36663.33265230136	34883.059771045955	42436.465977067404	40036.11241864496	45321.76152429064	42616.17407376786	48103.11707840556	45107.40362895879	53121.194556507304	49613.48121969798	0.12503157226801648	0.1189992138087176	2708.6715361925308	16728.43623750098	2546.972848208854	15729.804194595665
2.6983618584350144	36698.60051509225	34916.615300066944	42477.289296402174	40074.62669934737	45365.36131966582	42657.17110657333	48149.39330395298	45150.797909855144	53172.29948250094	49661.21152477304	0.12503160655070011	0.11899924628910878	2686.9371916858945	16694.195107886568	2526.536009300733	15697.60737942718
2.71462084604223	36733.79584434346	34950.10182111386	42518.02870147365	40113.061813645676	45408.87151234813	42698.0838862815	48195.57444278481	45194.10302565655	53223.299426164	49708.84377882369	0.12503164144405682	0.11899927934806849	2665.333185613854	16659.74867784418	2506.221728252014	15665.217523615807
2.730977802228858	36768.91820601825	34983.518921290946	42558.68369065224	40151.41728830967	45452.291566915796	42738.91190944412	48241.65992689494	45237.31844372899	53274.19376067586	49756.377396402786	0.12503167695903983	0.11899931299597444	2643.8589583421126	16625.097106264904	2486.0294788412284	15632.634776642546
2.747433317304874	36803.967166402115	35016.86618801025	42599.25376269518	40189.69265047458	45495.620948366	42779.65467300707	48287.649188727	45280.443631860115	53324.98185972062	49803.811792534216	0.12503171310680006	0.11899934724339131	2622.5139512796886	16590.24055517465	2465.9587358275894	15599.85929093603
2.763987985137163	36838.94229210864	35050.14320899721	42639.73841675357	40227.88742764767	45538.85912212243	42820.31167431748	48333.54166118243	45323.47805826689	53375.663097496195	49851.14638272146	0.1250317498986894	0.11899938210107477	2601.2976068502758	16555.179189505056	2446.0089749230538	15566.891221648082
2.780642403170963	36873.843150085224	35083.34957229609	42680.13715237929	40266.00114771484	45582.00555404286	42860.882411130806	48379.33677762865	45366.421191603135	53426.236848723456	49898.38058295611	0.12503178734626497	0.11899941757997354	2580.2093685052823	16519.91317711398	2426.179672807455	15533.730726698413
2.797397172451417	36908.66930761915	35116.48486627586	42720.44946953224	40304.03333894741	45625.05971042688	42901.36638161821	48425.033971907316	45409.27250096743	53476.70248865562	49945.51380972659	0.125031825461291	0.11899945369123359	2559.248680769	16484.442689012736	2406.470307169948	15500.37796696648
2.8142528976452668	36943.42033234419	35149.54867963638	42760.67486858827	40341.9835300096	45668.02105802459	42941.763084374594	48470.632678343674	45452.03145591173	53527.05939308857	49992.54548002786	0.12503186425574433	0.11899949044620262	2538.4149892146233	16448.76789915748	2386.8803566838615	15466.833106098697
2.831210187062679	36978.09579224574	35182.540601413435	42800.81285034542	40379.85124996451	45710.88906404329	42982.072018425046	48516.1323317538	45494.697526448246	53577.30693836916	50039.47501136907	0.12503190374181788	0.11899952785643202	2517.7077404700685	16412.888984447345	2367.409301017411	15433.096310522407
2.848269652679189	37012.69525566745	35215.460220984976	42840.86291603185	40417.6360282815	45753.66319615612	43022.29268323287	48561.5323674538	45537.27018305803	53627.4445014054	50086.30182178318	0.1250319439319245	0.11899956593368198	2497.1263822538313	16376.80612488091	2348.056620860938	15399.167749559507
2.865431910157798	37047.218291316975	35248.307128076674	42880.8245673128	40455.337394842834	45796.34292250958	43062.424578706654	48606.83222126793	45579.74889669862	53677.47145967568	50133.02532983549	0.12503198483870012	0.11899960468992463	2476.670363370329	16340.519503474236	2328.821797928307	15365.047595392913
2.882697578871184	37081.66446827241	35281.080912768026	42920.69730629825	40492.95487995095	45838.927711731856	43102.46720520818	48652.03132953752	45622.13313881242	53727.38719123883	50179.64495463303	0.12503202647500883	0.1189996441373477	2456.3391337038483	16304.029306175187	2309.7043149482924	15330.736022952944
2.900067281924058	37116.03335598737	35313.78116549726	42960.48063554923	40530.48801433432	45881.41703293968	43142.42006355881	48697.1291291284	45664.42238133356	53777.19107474232	50226.16011583229	0.1250320688539469	0.11899968428835857	2436.1321442394983	16267.335721947253	2290.703655684367	15296.233210005797
2.9175416461756507	37150.32452429797	35346.40747706795	43000.17405808609	40567.93632915534	45923.810355747235	43182.282655047915	48742.12505744043	45706.61609669699	53826.88248943316	50272.57023364928	0.12503211198884656	0.11899972515558883	2416.0488470853306	16230.438942849636	2271.8193049572874	15261.539337239228
2.9351213022623317	37184.537543428254	35378.959438654245	43039.77707739511	40605.299356016556	45966.10715027343	43222.05448143966	48787.01855241533	45748.71375784567	53876.460815166596	50318.874728867726	0.12503215589328034	0.11899976675189718	2396.0886954597663	16193.33916391246	2253.0507486297283	15226.65458812844
2.952806884620376	37218.67198399652	35411.43664180689	43079.289197436156	40642.576626967886	46008.30688715011	43261.73504498079	48831.80905254552	45790.71483823898	53925.92543241614	50365.073022848395	0.12503220058106537	0.11899980909037483	2376.2511437055655	16156.036583179608	2234.3974736232776	15191.57914898172
2.970599031508854	37252.727417020964	35443.838678458655	43118.709922649505	40679.7676745131	46050.40903752957	43301.32384840765	48876.4959968822	45832.61881186021	53975.27572228256	50411.164537537516	0.12503224606626814	0.11899985218434826	2356.535647298908	16118.531401708722	2215.8589679247234	15156.313208951615
2.9884983850326714	37286.70341392601	35476.16514093032	43158.0387579635	40716.87203161701	46092.41307309279	43340.82039495395	48921.07882504421	45874.42515322493	54024.51106650397	50457.14869547616	0.12503229236320856	0.11899989604738549	2336.9416628596373	16080.82382359542	2197.434720595833	15120.856960033067
3.006505591165733	37320.599546547965	35508.415621936205	43197.27520880143	40753.88923171202	46134.31846605699	43380.22418835787	48965.5569772262	45916.133337388565	54073.63084746496	50503.02491980876	0.12503233948646592	0.11899994069329772	2317.4686481559183	16042.914055939764	2179.1242217791732	15085.210597069934
3.0246212997742656	37354.415387141315	35540.58971459007	43236.41878108915	40790.818808705284	46176.124689183824	43419.53473286981	49009.92989420736	45957.74283995471	54122.6344482065	50548.79263429242	0.1250323874508806	0.11899998613614628	2298.1160621163435	16004.802308907732	2160.9269627102185	15049.374317783862
3.0428461646402667	37388.1505083846	35572.68701241074	43275.468981262195	40827.66029698542	46217.83121578715	43458.75153325966	49054.197017359904	45999.25313708299	54171.52125243548	50594.45126330572	0.12503243627156185	0.11900003239024635	2278.8833648299333	15966.488795643672	2142.842435710132	15013.348322683014
3.0611808434850984	37421.80448338621	35604.70710932774	43314.42531627285	40864.41323142929	46259.4375197408	43497.874094824074	49098.357788657355	46040.66370549681	54220.290644534005	50640.000231857426	0.12503248596389147	0.11900007947017018	2259.770017549861	15927.973732277751	2124.870134200435	14977.13281510491
3.079625997993227	37455.37688569036	35636.64959968696	43353.28729359745	40901.07714740876	46300.9430754864	43536.90192339395	49142.411650683025	46081.974022491406	54268.94200956905	50685.438965595575	0.12503253654352822	0.11900012739075408	2240.775482725352	15889.257338078693	2107.009552723961	14940.728001329117
3.0981822938360946	37488.867289283575	35668.51407825683	43392.054421244175	40937.65158079816	46342.347358041945	43575.834525342296	49186.35804663919	46123.18356594234	54317.47473330278	50730.766890816965	0.12503258802641354	0.11900017616710099	2221.899223983055	15850.339835289866	2089.2601869325154	14904.134090430103
3.116850400696155	37522.27526859983	35700.300140233245	43430.7262077594	40974.13606798027	46383.64984300866	43614.671407590955	49230.19642035459	46164.29181431261	54365.88820220097	50775.98343447515	0.12503264042877674	0.11900022581458713	2203.1407061370555	15811.221449125558	2071.621533594327	14867.351294297725
3.135630992291033	37555.6003985271	35732.007381245916	43469.30216223571	41010.53014585386	46424.850006579756	43653.412077618596	49273.92621629379	46205.29824666137	54414.181803443666	50821.08802419028	0.12503269376713963	0.11900027634886534	2184.4993952105287	15771.902407910675	2054.0930906133726	14830.379827727564
3.1545247463978408	37588.84225441303	35763.635397363665	43507.7817943187	41046.833351840156	46465.94732554784	43692.056043467834	49317.54687956516	46246.20234265149	54462.354924934196	50866.08008825756	0.1250327480583216	0.11900032778587144	2165.9747584324796	15732.38294297643	2036.674357028678	14793.219908353873
3.1735323448776414	37622.000412071066	35795.183785100395	43546.16461421456	41083.04522389001	46506.941277313206	43730.60281375297	49361.05785592994	46287.00358255795	54510.406955309285	50910.95905565668	0.12503280331944708	0.1190003801418289	2147.5662642393727	15692.663288651034	2019.364833014086	14755.871756629087
3.192654473700048	37655.07444778598	35826.65214142034	43584.45013269685	41119.16530049027	46547.83133989116	43769.05189766691	49404.458591809984	46327.70144727519	54558.337283948014	50955.724356060244	0.1250328595679478	0.11900043343325332	2129.2733822958544	15652.743682343513	2002.1640198989771	14718.335595910437
3.211891822967991	37688.0639383205	35858.04006374439	43622.63786111456	41155.193120671414	46588.61699192084	43807.402804989455	49447.74853429742	46368.29541832613	54606.14530098263	51000.37541984367	0.12503291682157072	0.11900048767695878	2111.0955834849738	15612.62436444126	1985.0714201580267	14680.611652344465
3.2312450869426166	37720.96846092018	35889.34714995481	43660.727311398135	41191.12822401326	46629.29771267185	43845.655046093525	49490.92713116172	46408.78497786882	54653.83039730655	51044.91167809287	0.12503297509838296	0.11900054289006302	2093.032339931233	15572.305578419939	1968.086537432624	14642.700154988095
3.2507149640683446	37753.78759332064	35920.57299840211	43698.71799606825	41226.97015065327	46669.87298205377	43883.808131954145	49533.99383086005	46449.169608706055	54701.39196458613	51089.33256261505	0.12503303441677827	0.11900059908999147	2075.0831250005867	15531.787570795044	1951.208876533201	14604.601335771382
3.2703021569980693	37786.52091375217	35951.7172079095	43736.60942824166	41262.71844129204	46710.34228062255	43921.86157415444	49576.94808254411	46489.448794291966	54748.82939526839	51133.6375059461	0.12503309479548122	0.11900065629448559	2057.2474132906646	15491.070591025054	1934.4379434268922	14566.315429383889
3.2900073726185273	37819.168000946476	35982.77937777934	43774.40112163932	41298.372637201006	46750.70508958943	43959.81488489402	49619.78933606983	46529.62201874092	54796.142082591956	51177.825941360665	0.12503315625355513	0.11900071452160588	2039.5246806654613	15450.15489170514	1917.7732452726923	14527.842673461884
3.3098313220758016	37851.7284341422	36013.7591077984	43812.09259059324	41333.93228022893	46790.96089082838	43997.66757699602	49662.51704200541	46569.6887668352	54843.3294205963	51221.89730288078	0.12503321881040771	0.11900077378973968	2021.9144042392727	15409.040728405118	1901.214290405158	14489.18330845423
3.329774720800988	37884.20179309087	36044.655998243616	43849.68335005389	41369.39691280887	46831.10916688421	44035.419163914696	49705.130651640065	46609.64852403311	54890.390804131544	51265.85102528506	0.12503328248579576	0.11900083411760547	2004.4160623925272	15367.728359747678	1884.7605883483775	14450.337577670813
3.349838288536016	37916.58765806274	36075.469649887615	43887.17291559731	41404.766077964945	46871.149400980394	44073.06915974277	49747.62961699249	46649.50077647698	54937.32562886813	51309.686544117736	0.12503334729983387	0.11900089552426008	1987.0291347757448	15326.218047412112	1868.4116498220246	14411.305727301165
3.370022749359618	37948.885609852754	36106.1996640045	43924.560803432534	41440.039319319316	46911.08107702716	44110.617079219104	49790.01339081964	46689.24501100136	54984.133291306774	51353.403295697855	0.12503341327299908	0.11900095802910429	1969.75310231396	15284.510056080297	1852.1669867436867	14372.088006362319
3.390328831713469	37981.09522978621	36136.84564237519	43961.84653040855	41475.21618109879	46950.90367962907	44148.06243773579	49832.281426624984	46728.88071514072	55030.8131887878	51397.000717128096	0.12503348042613896	0.11900102165188878	1952.5874472106807	15242.604653473943	1836.0261122337542	14332.684666736051
3.4107572684284713	38013.21609972475	36167.40718729331	43999.02961402183	41510.296208141954	46990.61669409335	44185.40475134601	49874.43317866738	46768.407377137955	55077.36471950137	51440.47824630422	0.12503354878047562	0.1190010864127215	1935.5316529634874	15200.50211039558	1819.9885406282265	14293.095963198692
3.431308796751202	38045.24780207218	36197.8839015706	44036.10957242342	41545.27894590584	47030.219606437604	44222.64353677127	49916.46810196963	46807.82448595211	55123.787282497	51483.83532192402	0.12503361835761648	0.11900115233207267	1918.585204353556	15158.202700639144	1804.0537874714937	14253.322153341025
3.4519841583705158	38077.18991978019	36228.27538854248	44073.085924426116	41580.16394047274	47069.71190339769	44259.778311408845	49958.385652326855	46847.131531266474	55170.08027769329	51527.07138349632	0.12503368917955737	0.1190012194307821	1901.7475874621887	15115.706701043993	1788.2213695303071	14213.363497618586
3.47278409944432	38109.0420363542	36258.5812520737	44109.95818951174	41614.95073855709	47109.09307243575	44296.80859333931	50000.185286315274	46886.328003496754	55216.243105887814	51570.185871350295	0.12503376126869228	0.11900128773006673	1885.018289671978	15073.014391481876	1772.4908047940116	14173.220259346068
3.4937093706264992	38140.80373585915	36288.8010965638	44146.72588783833	41649.63888751225	47148.36260174804	44333.73390133391	50041.866461300735	46925.41339379896	55262.275168766806	51613.17822664441	0.12503383464781959	0.11900135725152566	1868.396799673792	15030.126054864377	1756.8616124829277	14132.892704702914
3.514760727094002	38172.47460292529	36318.93452695275	44183.38854024739	41684.22793533739	47187.51998027291	44370.553754862114	50083.42863544728	46964.38719407764	55308.17586891507	51656.04789137574	0.1250339093401485	0.11900142801714865	1851.8826074744575	14987.04197718203	1741.3333130558021	14092.38110275194
3.535938928574102	38204.05422275413	36348.98114872656	44219.94566827126	41718.71743068441	47226.564697698916	44407.267674099174	50124.87126772602	47003.248896993995	55353.944609825936	51698.79430838921	0.12503398536930785	0.11900150004932239	1835.4752043907065	14943.762447390705	1725.9054282009602	14051.68572535552
3.557244739371806	38235.54218112369	36378.94056792245	44256.396794139786	41753.10692286434	47265.49624447215	44443.87517993311	50166.193817923115	47041.99799597348	55399.58079591042	51741.416921386175	0.12503406275935372	0.11900157337083715	1819.174083063146	14900.287757495418	1710.577480854001	14010.80684725754
3.578678928397448	38266.93806439485	36408.81239113484	44292.7414407882	41787.395961854694	47304.314111804866	44480.37579397276	50207.3957466491	47080.63398521453	55445.08383250794	51783.915174934344	0.12503414153477566	0.11900164800489589	1802.9787374669686	14856.618202608079	1695.3489952040836	13969.744746105745
3.600242269194432	38298.24145951679	36438.596225520545	44328.979131863925	41821.58409830596	47343.01779168304	44516.769038554936	50248.47651534707	47119.15635969626	55490.453125895576	51826.28851447655	0.12503422172050577	0.11900172397512035	1786.8886628998443	14812.754080794752	1680.2194966837997	13928.499702341855
3.6219355399671502	38329.451954032615	36468.29167880433	44365.10939173374	41855.670883548395	47381.606776874236	44553.054436751794	50289.435586301355	47157.56461518645	55535.68808329802	51868.53638633986	0.12503430334192733	0.11900180130555818	1770.9033560014796	14768.69569321163	1665.188511988381	13887.07199930586
3.643759523609069	38360.56913608541	36497.898359284576	44401.13174549136	41889.65586959915	47420.08056093586	44589.23151237865	50330.27242264639	47195.8582482501	55580.788112897695	51910.65823774518	0.1250343864248808	0.11900188002069223	1755.0223147452343	14724.443343987688	1650.2555690674344	13845.461923150346
3.6657150077309777	38391.59259442334	36527.41587583824	44437.0457189638	41923.53860916834	47458.438638222375	44625.29979000074	50370.98648837461	47234.03675625664	55625.75262384387	51952.6535168156	0.12503447099567455	0.11900196014544716	1739.2450384534895	14679.997340325266	1635.4201971387956	13803.669762911275
3.6878027846894206	38422.521918406106	36556.84383792703	44472.850838719634	41957.31865566682	47496.680503894204	44661.25879494159	50411.57724834615	47272.0996373891	55670.581026263666	51994.52167258677	0.12503455708109124	0.11900204170519801	1723.571027805796	14635.357992522418	1620.6819266957464	13761.695810535923
3.710023651615288	38453.35669801008	36586.181855602386	44508.54663207543	41990.99556321229	47534.80565392494	44697.108053289834	50452.04416829668	47310.04639065147	55715.272731271085	52036.26215501531	0.12503464470839792	0.11900212472577823	1707.9997848186176	14590.525613769889	1606.0402894895524	13719.540360709652
3.732378410442586	38484.09652383391	36615.429539510806	44544.132627102896	42024.56888663605	47572.81358510923	44732.847091906624	50492.386714846034	47347.87651587674	55759.8271509769	52077.87441498796	0.1250347339053539	0.11900220923348787	1692.530812873505	14545.500520372763	1591.4948185555404	13677.203711023554
3.7548678679373717	38514.74098710449	36644.58650089963	44579.60835263642	42058.03818149017	47610.703795071095	44768.475438433445	50532.60435550725	47385.589513735395	55804.24369849899	52119.35790433128	0.12503482470022034	0.11900229525510168	1677.1636167182587	14500.283031685278	1577.045048212749	13634.686161966994
3.777492835726878	38545.28967968241	36673.652351622295	44614.973338280026	42091.40300405403	47648.47578227161	44803.992621299374	50572.69655869496	47423.18488574334	55848.52178797208	52160.712075820724	0.12503491712176867	0.1190023828178794	1661.897702459828	14454.873470043764	1562.690514058806	13591.988016823307
3.8002541303288	38575.74219406752	36702.62670414358	44650.22711441445	42124.66291134104	47686.12904601675	44839.39816972845	50612.662793733965	47460.662134269834	55892.660834557406	52201.93638318965	0.12503501119929053	0.11900247194957193	1646.732577575487	14409.272160843015	1548.4307529807556	13549.109581751749
3.823152573180761	38606.09812340462	36731.5091715452	44685.36921220442	42157.81746110552	47723.663086465465	44874.691613747265	50652.502530868034	47498.0207625458	55936.660254453025	52243.03028113888	0.12503510696260664	0.11900256267843225	1631.6677509227302	14363.47943254374	1534.2653031619266	13506.051165807992
3.8461889906699622	38636.35706148913	36760.29936753124	44720.399163605936	42190.866211849614	47761.07740463764	44909.87248419251	50692.21524126861	47535.26027467204	55980.51946490369	52283.99322534608	0.12503520444207583	0.11900265503322363	1616.7027327232063	14317.495616542175	1520.1937040700577	13462.813080804422
3.8693642141629967	38666.518602772165	36788.996906432956	44755.31650137271	42223.80872282935	47798.37150242143	44944.940312717794	50731.80039704287	47572.38017562665	56024.23788421021	52324.824672474206	0.12503530366860705	0.11900274904322976	1601.8370345809963	14271.321047266945	1506.2154964712681	13419.395641414449
3.892679080035866	38696.58234236659	36817.60140321471	44790.12075906404	42256.64455406213	47835.5448825818	44979.89463180178	50771.25747124298	47609.379971273855	56067.8149317401	52365.52408018168	0.1250354046736662	0.11900284473826278	1587.0701694944873	14224.956062281504	1492.3302224442596	13375.799165254459
3.9161344297041563	38726.54787605246	36846.11247347911	44824.8114710517	42289.37326633325	47872.59704876828	45014.73497475539	50810.585937874675	47646.259168371915	56111.250027937385	52406.09090713146	0.12503550748928896	0.11900294214867307	1572.401651841239	14178.401002084836	1478.5374253632035	13332.023972703144
3.9397311096534064	38756.41480028223	36874.529733472125	44859.38817252675	42321.99442120234	47909.52750552255	45049.46087572903	50849.78527190551	47683.01727458096	56154.54259433226	52446.524612999965	0.1250356121480898	0.11900304130536088	1557.8309973904397	14131.6562102288	1464.836649913108	13288.070387035608
3.963469971469652	38786.18271218666	36902.85280008869	44893.85039950715	42354.50758101053	47946.335758286776	45084.07186972044	50888.854949273984	47719.653798471525	56197.69205355154	52486.824658486934	0.12503571868327162	0.11900314223978412	1543.3577232984826	14084.72203320451	1451.2274420812028	13243.938734265044
3.987351871870168	38815.851209579574	36931.0812908773	44928.197688843924	42386.912308886385	47983.021313410645	45118.5674925812	50927.794446897344	47756.1682495318	56240.69782932766	52526.99050532374	0.12503582712863912	0.1190032449839698	1528.9813481285237	14037.598820634186	1437.7093491782434	13199.629343373701
4.01137767273438	38845.41989096438	36959.2148240464	44962.42957822962	42419.20816875386	48019.58367816064	45152.94728102562	50966.60324268161	47792.56013817712	56283.55934651037	52567.021616284284	0.12503593751860653	0.11900334957052239	1514.7013918483863	13990.286925185472	1424.2819198368816	13155.142546202987
4.035548241134971	38874.88835553861	36987.25301846858	44996.5456062042	42451.394725337836	48056.02236072667	45187.21077263685	51005.28081552898	47828.82897575684	56326.27603107516	52606.91745519294	0.12503604988821057	0.11900345603263736	1500.5173758101882	13942.786702375859	1410.9447039904771	13110.478677280247
4.059864449369175	38904.25620319951	37015.19549368613	45030.54531216241	42483.471544171196	48092.33687023028	45221.35750587477	51043.82664534683	47864.974274562825	56368.847310133795	52646.677486934306	0.12503616427312172	0.1190035644041095	1486.4288227824727	13895.098510837182	1397.6972529044142	13065.63807406649
4.08432717499025	38933.52303454957	37043.041869916284	45064.42823636098	42515.43819160158	48128.52671673271	45255.38702008335	51082.24021305649	47900.99554783763	56411.27261194448	52686.301177462636	0.12503628070965467	0.11900367471934467	1472.435256946832	13847.222712252289	1384.5391191731906	13020.621076889336
4.108937300839158	38962.688450902	37070.79176805654	45098.19391992575	42547.29423479816	48164.59141124279	45289.29885549834	51120.52100060203	47936.89230978276	56453.55136592196	52725.78799381138	0.1250363992347815	0.11900378701337028	1458.5362038853345	13799.159671206027	1371.4698567087762	12975.428028827533
4.133695715076422	38991.75205428548	37098.4448096892	45131.841904858025	42579.03924175764	48200.530465724136	45323.09255325385	51158.668490958094	47972.66407556602	56495.6830026468	52765.1374041017	0.12503651988614117	0.11900390132184749	1444.731190605322	13750.909755403176	1358.4890207619173	12930.059275871143
4.15860331121418	39020.713447450486	37126.00061708758	45165.371734042805	42610.67278131209	48236.34339310426	45356.76765539104	51196.68216813999	48008.31036133097	56537.666953876884	52804.34887755328	0.1250366427020545	0.11900401768108199	1431.0197455310263	13702.473335558549	1345.5961679166649	12884.515166858211
4.183660988148428	39049.57223387361	37153.458813220015	45198.78295125457	42642.19442313442	48272.029707281145	45390.32370486424	51234.5615172109	48043.830684203676	56579.50265255597	52843.42188449228	0.1250367677215346	0.11900413612803547	1417.401398493792	13653.850785262883	1332.7908560807118	12838.796053346246
4.208869650191461	39078.3280177633	37180.81902175557	45232.07510116488	42673.603737745536	48307.588923131705	45423.760245549	51272.30602429123	48079.224562301504	56621.18953282456	52882.3558963614	0.12503689498429993	0.11900425670033904	1403.8756807548925	13605.042481195182	1320.0726445057662	12792.90228978917
4.2342302071045115	39106.98040406497	37208.080867068886	45265.24772934919	42704.90029652085	48343.020556519434	45457.0768222492	51309.91517656705	48114.49151474096	56662.72703002963	52921.150385729066	0.1250370245307869	0.1190043794363029	1390.4421250008745	13556.04880304262	1307.4410937837092	12746.834233470261
4.259743574130585	39135.52899846637	37235.24397424542	45298.30038229394	42736.08367169701	48378.32412430243	45490.27298070469	51347.388462298935	48149.63106164607	56704.11458073506	52959.80482629903	0.12503715640216412	0.11900450437493064	1377.1002653432079	13506.870133478194	1294.8957658478757	12700.592244505882
4.285410672027485	39163.97340740266	37262.3079690863	45331.23260740341	42767.15343637834	48413.499144340996	45523.34826759844	51384.72537083038	48184.642724156234	56745.35162273142	52998.3186929196	0.12503729064034316	0.11900463155593119	1363.849637322477	13457.506858166307	1282.436223972938	12654.176685800776
4.311232427101037	39192.31323806162	37289.27247811339	45364.043953006694	42798.10916454351	48448.54513550558	45556.302230563924	51421.92539259659	48219.5260244344	56786.43759504618	53036.69146159309	0.12503742728799444	0.11900476101973093	1350.689777910011	13407.959365764633	1270.06203278061	12607.587923098356
4.337209771238533	39220.54809838878	37316.137128574264	45396.733968364584	42828.95043105202	48483.46161768452	45589.13441819255	51458.988019133	48254.280485675205	56827.37193795385	53074.92260948522	0.12503756638855976	0.11900489280748838	1337.62022551056	13358.228047927842	1257.7727582403459	12560.826324963942
4.363343641942354	39248.677597092596	37342.901548447226	45429.30220367659	42859.67681165092	48518.2481117919	45621.84438004095	51495.91274308407	48288.90563211303	56868.15409298605	53113.0116149346	0.12503770798626682	0.11900502696110495	1324.6405199617147	13308.31329927221	1245.567967669689	12513.8922627531
4.389634982363801	39276.7013436494	37369.56536644606	45461.74821008764	42890.28788298105	48552.904139775164	45654.43166663828	51532.69905821161	48323.400989030015	56908.78350294148	53150.95795746203	0.12503785212614243	0.11900516352324196	1311.750202543335	13258.215517450124	1233.4472297411412	12466.786110678688
4.416084741337141	39304.61894830878	37396.12821202531	45494.07153969535	42920.783222584076	48587.429224623345	45686.89582949379	51569.34645940403	48357.76608276446	56949.25961189658	53188.76111778027	0.1250379988540291	0.11900530253732985	1298.9488159700995	13207.935103058815	1221.4101144764572	12419.508245717734
4.442693873413836	39332.43002209813	37422.58971538462	45526.271745556354	42951.16240890837	48621.82289037417	45719.23642110369	51605.854442684096	48392.00044071842	56989.5818652149	53226.42057780293	0.12503814821659717	0.11900544404758677	1286.235904392437	13157.472459618002	1209.4561932490906	12372.05904761888
4.469463338897009	39360.13417682799	37448.949507473975	45558.348381693475	42981.425021315925	48656.084662122244	45751.45299495878	51642.22250521816	48426.10359136607	57029.74970955765	53263.935820654275	0.12503830026136187	0.1190055880990288	1273.6110134210903	13106.827993806452	1197.5850388044491	12324.438899103552
4.49639410387609	39387.73102509742	37475.207219998854	45590.30100310312	43011.570640089245	48690.21406602735	45783.54510555228	51678.45014532526	48460.07506426242	57069.762592894636	53301.30633067934	0.1250384550366975	0.11900573473748804	1261.0736900909105	13056.002115072682	1185.7962252278812	12276.64818549715
4.523487140261684	39415.2201802977	37501.3624854239	45622.129165760576	43041.598846436515	48724.21062932059	45815.51230838561	51714.53686248407	48493.914390049744	57109.6199645124	53338.53159345159	0.12503861259185364	0.1190058840096238	1248.6234828913584	13004.995235927403	1174.0893279716838	12228.687295006588
4.550743425820648	39442.60125661889	37527.41493697919	45653.83242662876	43071.50922249978	48758.07388031419	45847.35415997765	51750.48215734375	48527.62110046778	57149.32127502695	53375.61109578473	0.12503877297697114	0.11900603596294124	1236.2599417676684	12953.807771926746	1162.4639238575473	12180.556618716568
4.578163944211368	39469.87386905337	37553.364208663785	45685.410343663505	43101.30135136	48791.80334840762	45879.07021787048	51786.285531730784	48561.194728360104	57188.86597639193	53412.54432574029	0.12503893624309723	0.11900619064580355	1223.9826180965174	12902.44014141336	1150.9195910535054	12132.256550332531
4.605749685019276	39497.037633401385	37579.20993525102	45716.86247582101	43130.97481704419	48825.39856409604	45910.66004063737	51821.94648865841	48594.63480768306	57228.25352190973	53449.330772638095	0.125039102442203	0.11900634810744973	1211.7910647132667	12850.892765779048	1139.4559090996627	12083.787486443296
4.633501643792551	39524.09216627552	37604.951752292945	45748.18838306436	43160.52920453149	48858.859058977716	45942.123187889745	51857.46453233494	48627.94087351346	57267.48336624137	53485.969927065315	0.12503927162719974	0.11900650839800897	1199.6848359098658	12799.166069425642	1128.0724589050515	12035.149826463312
4.6614208220780515	39551.037085106036	37630.58929612544	45779.38762637073	43189.96409976014	48892.18436576232	45973.459220285025	51892.83916817295	48661.11246205726	57306.55496541737	53522.46128088669	0.12503944385195603	0.11900667156851812	1187.6634874296142	12747.26047968492	1116.7688227437902	11986.343972567469
4.689508227457455	39577.87200814503	37656.12220387232	45810.4597677376	43219.279089633215	48925.37401827793	46004.667699533195	51928.06990279722	48694.14911065696	57345.46777684712	53558.804327253245	0.125039619171315	0.11900683767093696	1175.726576464367	12695.176426783204	1105.5445842522895	11937.370329668745
4.717764873583629	39604.59655447152	37681.55011345028	45841.40437018975	43248.47376202545	48958.42755147915	46035.74818840449	51963.156244053775	48727.050357800086	57384.22125932974	53594.99856061236	0.12503979764111253	0.11900700675816496	1163.8736616628012	12642.914343910292	1094.3993284370517	11888.229305464774
4.746191780217212	39631.21034399582	37706.87266357313	45872.220997785655	43277.54770578918	48991.34450145442	46066.70025073625	51998.09770101805	48759.81574312692	57422.814873063755	53631.043476716826	0.12503997931819436	0.11900717888406008	1152.104303133092	12590.474667226896	1083.332641676534	11838.921310458332
4.774789973263409	39657.7129974647	37732.08949375685	45902.90921562472	43306.50051076125	49024.124405434224	46097.523451440706	52032.89378400421	48792.44480743912	57461.24807965817	53666.938572635096	0.12504016426043493	0.11900735410345371	1140.4180624436121	12537.857835862786	1072.3441117233597	11789.446757949889
4.803560484809025	39684.10413646557	37757.2002443237	45933.468589853444	43335.331767768956	49056.76680179836	46128.2173565118	52067.544004573174	48824.93709270735	57499.52034214207	53702.68334676033	0.12504035252675605	0.11900753247216994	1128.8145026118727	12485.064291782677	1061.433327691746	11739.806063909084
4.832504353159697	39710.383383431086	37782.204556406665	45963.8986876721	43364.04106863622	49089.27123008349	46158.78153303227	52102.04787554128	48857.292142079255	57537.631124974956	53738.277298819885	0.12504054417714636	0.11900771404704298	1117.293188122916	12432.094479968771	1050.5998800764792	11689.999647151679
4.861622622877388	39736.550361644084	37807.10207195432	45994.19907734181	43392.62800619049	49121.63723099131	46189.21554918144	52136.404910989324	48889.50949988815	57575.579894057606	53773.71992988553	0.1250407392726792	0.11900789888593531	1105.8536849202355	12378.948848307133	1039.8433607445331	11640.0279292427
4.890916344818065	39762.60469524157	37831.89243373474	46024.36932819049	43421.09217426827	49153.864346395574	46219.518974241764	52170.614626270544	48921.588711660326	57613.366116741614	53809.0107423823	0.12504093787553353	0.1190080870477578	1094.495560403564	12325.627847561613	1029.163362931111	11589.891334434971
4.9203865761696335	39788.54600921953	37856.57528534014	46054.409010619915	43449.43316772189	49185.952119350026	46249.69137860633	52204.67653801966	48953.529324123556	57650.98926184021	53844.14924009852	0.125041140049014	0.11900827859248576	1083.2183834464522	12272.13193154335	1018.5594812576892	11539.590289874002
4.950034380490085	39814.373929437555	37881.15027119147	46084.31769611241	43477.650582425864	49217.900094096374	46279.732333786385	52238.59016416171	48985.33088521541	57688.44879963886	53879.13492819577	0.12504134585757135	0.11900847358118097	1072.0217243715888	12218.461556818336	1008.0313117089681	11489.125225303695
4.979860827745887	39840.08808262242	37905.61703654192	46114.09495723654	43505.74401528228	49249.70781607077	46309.64141241745	52272.35502391953	49016.992944090336	57725.74420190446	53913.9673132173	0.1250415553668214	0.11900867207601115	1060.9051549651194	12164.617182884365	997.5784516460262	11438.496573220938
5.009866994350591	39865.68809637328	37929.97522748198	46143.74036765455	43533.713064227915	49281.37483191253	46339.41818826752	52305.97063782356	49048.51505112866	57762.874941896895	53948.645903098935	0.12504176864356892	0.11900887414026741	1049.8682484928286	12110.599272308871	987.2004998204065	11387.70476902835
5.040053963203681	39891.17359916585	37954.2244909436	46173.25350212873	43561.557328240284	49312.9006894715	46369.062236244026	52339.436527720194	49079.89675794465	57799.84049437922	53983.1702071785	0.12504198575582812	0.11900907983838835	1038.9105796702206	12056.408290406689	976.8970563476905	11336.750250708312
5.070422823729659	39916.54422035617	37978.36447470381	46202.63393652733	43589.27640734317	49344.28493781499	46398.57313240037	52372.7522167797	49111.13761739369	57836.64033562729	54017.53973620469	0.1250422067728435	0.11900928923597813	1028.031724678236	12002.04470539093	966.6677227217006	11285.633458986878
5.100974671917351	39941.799590185336	38002.394827389486	46231.88124783159	43616.869902613485	49375.52712723597	46427.950453943675	52405.91722950552	49142.237183581216	57873.27394344095	54051.75400234765	0.12504243176511382	0.11900950239982853	1017.2312611668603	11947.508988408372	956.5121018170612	11234.354837354273
5.131710610359471	39966.93933978335	38026.31519848101	46260.99501414175	43644.33741618687	49406.62680926019	46457.193779241454	52438.93109174233	49173.19501187015	57909.740797153885	54085.81251920799	0.12504266080441379	0.11900971939794065	1006.5087682504673	11892.801613492891	946.4297978860559	11182.914832016453
5.1626317482924104	39991.96310117358	38050.12523831676	46289.97481468392	43671.67855126424	49437.58353665411	46486.302687829135	52471.79333068511	49204.01065888944	57946.04037764455	54119.71480182706	0.12504289396381715	0.11900994029954672	995.8638265096815	11837.923057548702	936.4204165595584	11131.313891902566
5.193739201636265	40016.87050727651	38073.82459809681	46318.82022981601	43698.892912117495	49468.396863431975	46515.27676041673	52504.50347488729	49234.68368254169	57982.17216734615	54153.46036669614	0.1250431313177214	0.11901016517513245	985.2960179900983	11782.873800361529	926.4835648459848	11079.552468642592
5.225034093035115	40041.66119191414	38097.412929887185	46347.530841034495	43725.9801040959	49499.06634486375	46544.11557889627	52537.06105426972	49265.21364201151	58018.13565025747	54187.048731766634	0.12504337294187118	0.11901039409645968	974.8049262018176	11727.654324568808	916.6188511316432	11027.631016563624
5.256517551897525	40066.33478981354	38120.88988662348	46376.10623098029	43752.93973363169	49529.591537482054	46572.818726348436	52569.46560012862	49295.600097773124	58053.93031195279	54220.479416459195	0.12504361891338112	0.11901062713658964	964.3901361236349	11672.265115685761	906.8258851836435	10975.549992717803
5.288190714437326	40090.8909366113	38144.255122115224	46404.54598344558	43779.77140824667	49559.97199909029	46601.385787050145	52601.71664514494	49325.84261159897	58089.555639593076	54253.751941674185	0.1250438693107637	0.11901086436990624	954.0512342012953	11616.706662116572	897.1042781475699	10923.309856863692
5.320054723714605	40115.32926885704	38167.50829104929	46432.849683379696	43806.474736557655	49590.20728876954	46629.816346481086	52633.81372339225	49355.94074656717	58125.011121935866	54286.865829800794	0.12504412421395264	0.11901110587214019	943.7878083427204	11560.979455057532	887.4536425459664	10870.911071414128
5.352110729676963	40139.649424017414	38190.64904899405	46461.01691689559	43833.04932828277	49620.29696688627	46658.10999133104	52665.756370345654	49385.894067069894	58160.29624934606	54319.8206047272	0.1250443837043287	0.119011351720394	933.5994479261572	11505.08398861438	877.8735922826454	10818.354101510718
5.384359889201005	40163.851040479996	38213.677052402985	46489.047271276046	43859.49479424729	49650.240595099785	46686.2663095068	52697.54412289025	49415.702138821274	58195.410513806375	54352.61579185025	0.12504464786474667	0.11901160199316606	923.4857437912142	11449.020759666339	868.3637426359346	10765.639414917678
5.41680336613411	40187.93375755666	38236.59195861827	46516.94033497959	43885.81074638938	49680.03773636927	46714.28489013893	52729.17651932939	49445.36452886517	58230.35340892761	54385.250918084894	0.12504491677956212	0.11901185677037666	913.4462882484077	11392.790267994627	858.9237102682237	10712.767482155934
5.44944233133642	40211.89721548795	38259.393425875	46544.69569764736	43911.99679776651	49709.68795496188	46742.16532358939	52760.653099393945	49474.88080558379	58265.12442995987	54417.7255118748	0.12504519053465765	0.11901211613339309	903.4806750699645	11336.393016174436	849.5531132158358	10659.73877635412
5.482277962723094	40235.74105544581	38282.08111330398	46572.31295010829	43938.05256256049	49739.19081645921	46769.90720145752	52791.97340424977	49504.25053870478	58299.7230738021	54450.039103201074	0.1250454692174714	0.11901238016505669	893.5884995012311	11279.829509677365	840.2515708995052	10606.553773391992
5.515311445306831	40259.46491953845	38304.654680936495	46599.79168438657	43963.97765608464	49768.545887765984	46797.51011658841	52823.13697650781	49533.47329931059	58334.14883901425	54482.191223593654	0.12504575291702577	0.11901264894970824	883.7693582422798	11223.10025667958	831.0187041099416	10553.212951695547
5.548543971240616	40283.06845081213	38327.11378970622	46627.131493705885	43989.77169478766	49797.75273711542	46824.973663077835	52854.14336023042	49562.548659844484	58368.40122582544	54514.18140613889	0.12504604172395506	0.11901292257321731	874.022849460016	11166.205768192187	821.8541350162122	10499.716792380437
5.581976739860765	40306.551293256445	38349.45810145444	46654.33197249746	44015.43429626148	49826.81093407871	46852.297436281304	52884.992100942145	49591.476194120645	58402.479736147194	54546.00918549182	0.12504633573053478	0.1190132011230085	864.3485727935331	11109.146558126435	812.7574871721445	10446.065779287368
5.615610957730194	40329.91309180637	38371.68727893208	46681.3927164045	44040.965079245456	49855.72004957064	46879.48103281928	52915.68274563657	49620.255477330466	58436.38387358202	54577.674097884126	0.1250466350307132	0.11901348468808928	854.7461293403758	11051.923143122345	803.7283855024725	10392.260398834944
5.649447838681973	40353.153492346675	38393.800985804235	46708.313322289505	44066.36366363331	49884.47965585823	46906.52405058541	52946.21484278612	49648.88608605191	58470.11314343562	54609.175681135595	0.12504693972013917	0.1190137733590799	845.2151216625934	10994.536042630672	794.7664563094731	10338.301140094176
5.6834886038631165	40376.27214171423	38415.79888665242	46735.09338823897	44091.62967047767	49913.08932656674	46933.426088752094	52976.58794234926	49677.36759825616	58503.66705272606	54640.51347466245	0.12504724989619484	0.11901406722824252	835.7551537815016	10936.985778838396	785.871327268309	10284.18849472329
5.717734481778674	40399.268687702075	38437.680646978704	46761.73251357041	44116.76272199674	49941.54863668794	46960.18674777846	53006.80159578014	49705.69959331666	58537.045110195635	54671.6870194886	0.12504756565802594	0.11901436638951009	826.3658311890904	10879.272876812145	777.042627437273	10229.922957116738
5.75218670833605	40422.14277906222	38459.44593320855	46788.23029883767	44141.762441579485	49969.85716258691	46986.805629416645	53036.85535603653	49733.881652016586	58570.24682632098	54702.69585825487	0.12504788710657536	0.11901467093851743	817.0467608296312	10821.397864276543	768.2799872393953	10175.505024151877
5.786846526889619	40444.89406550862	38481.09441269383	46814.58634583682	44166.62845379109	49998.014482009065	47013.28233671848	53066.74877758817	49761.91335655662	58603.27171332367	54733.53953522889	0.1250482143446133	0.11901498097263212	807.7975511138793	10763.361271787435	759.5830384767614	10120.93519538641
5.821715188285586	40467.52219772062	38502.625753716304	46840.80025761229	44191.36038437901	50026.02017408789	47039.61647404278	53096.48141642575	49789.79429056346	58636.11928518135	54764.21759631551	0.1250485474767735	0.1190152965909864	798.6178119156975	10705.163632702082	750.9514143288834	10066.21397304535
5.856793950907131	40490.026827345784	38524.03962549058	46866.87163846262	44215.95786027838	50053.87381935188	47065.80764706194	53126.05283006922	49817.524039097465	58668.7890576384	54794.7295890666	0.12504888660958483	0.11901561789450689	789.5071545628598	10646.80548304692	742.3847493417561	10011.341861851513
5.892084080719833	40512.40760700267	38545.335698166855	46892.80009394594	44240.42050961725	50081.57499973147	47091.855462768464	53155.46257757592	49845.102188660436	58701.2805482163	54825.075062690754	0.1250492318515055	0.1190159449859505	780.4651918433374	10588.287361606956	733.8826794335619	9956.319369144738
5.927586851317345	40534.66419028389	38566.513642834085	46918.585230886034	44264.747961722445	50109.12329856655	47117.75952948201	53184.710219549524	49872.528327203836	58733.59327622487	54855.25356806366	0.12504958331296015	0.11901627796993512	771.4915380052989	10529.609809942544	725.4448418971151	9901.147004885599
5.963303543967366	40556.79623175882	38587.573131522804	46944.22665737792	44288.93984712487	50136.518300613396	47143.51945685606	53213.79531814827	49899.80204413665	58765.72676277279	54885.264657738	0.12504994110637413	0.11901661695297543	762.585808753036	10470.773372331634	717.0708753943909	9845.825281610712
5.999235447657878	40578.803386976375	38608.51383720799	46969.723982793585	44312.995797565054	50163.759592051916	47169.13485588466	53242.717437093546	49926.922930333305	58797.680530778634	54915.10788595355	0.12505030534620998	0.11901696204351471	753.7476212446345	10411.778595726937	708.7604199541965	9790.35471437499
6.035383859143656	40600.685312467445	38629.33543381153	46995.07681778738	44336.915445998275	50190.8467604924	47194.605338908856	53271.47614167798	49953.8905781414	58829.45410498129	54944.78280864695	0.1250506761490035	0.11901731335196265	744.9765940968646	10352.626029865816	700.5131169770611	9734.735820868984
6.071750082993084	40622.44166574799	38650.03759620547	47020.284774302156	44360.698426600444	50217.779394983256	47219.93051962397	53300.07099877469	49980.70458139016	58861.0470119516	54974.28898346245	0.12505105363340463	0.1190176709907295	736.2723473793594	10293.316227156669	692.3286092299968	9678.969121305272
6.108335431635222	40644.07210532087	38670.62000021396	47045.34746557414	44384.34437477284	50244.55708601723	47245.11001308553	53328.50157684472	50007.364535397646	58892.45878010228	55003.625969761204	0.125051437920211	0.1190180350742626	727.6345026082126	10233.849742615595	684.2065408399794	9623.055138364434
6.145141225407182	40665.576290678604	38691.08232261607	47070.2645061387	44407.85292714761	50271.1794255388	47270.1434357162	53356.76744594599	50033.87003697894	58923.688939699176	55032.79332863164	0.12505182913241167	0.11901840571908323	719.0626827668166	10174.227134171873	676.1465573150199	9566.994397491217
6.182168792601758	40686.95388230635	38711.42424114898	47095.035511836686	44431.22372159382	50297.646006951974	47295.030405313235	53384.86817774251	50060.2206844549	58954.737022873276	55061.79062290064	0.12505222739522368	0.1190187830438249	710.556512276642	10114.448962248862	668.1483055143617	9510.787426481023
6.2194194695153895	40708.2045416828	38731.645434508915	47119.66009981813	44454.456397221096	50323.95642512552	47319.77054105335	53412.803345510976	50086.4160776583	58985.602563629436	55090.61741714166	0.12505263283613433	0.11901916716927165	702.1156170093454	10054.515789955854	660.2114336611703	9454.434755655006
6.256894600496366	40729.32793128377	38751.74558235497	47144.137888549376	44477.55059438639	50350.11027640172	47344.36346350101	53440.57252415106	50112.45581794345	59016.28509785953	55119.27327768688	0.12505304558494126	0.11901955821839609	693.7396242928226	9994.428183170035	652.3355913482374	9397.936917977408
6.294595537993358	40750.32371458347	38771.72436531042	47168.46849781734	44500.50595469813	50376.1071586021	47368.80879461391	53468.1752901926	50138.339508193014	59046.784163352015	55147.75777263614	0.1250534657737947	0.11901995631640071	685.4281628925819	9934.186710301787	644.5204295214498	9341.29444880411
6.332523642604218	40771.19155605688	38791.5814649654	47192.651548735266	44523.32212102178	50401.94667103488	47393.10615775001	53495.61122180456	50164.06675282631	59077.09929980359	55176.07047186777	0.125053893537241	0.11902036159075674	677.1808630275773	9873.791942508891	636.7656004916644	9284.50788607262
6.370680283125076	40791.93112118177	38811.31656387889	47216.68666374806	44545.998737484886	50427.62841450187	47417.255177673935	53522.87989880343	50189.6371578072	59107.23004883019	55204.21094704867	0.12505432901226518	0.11902077417124682	668.9973563572858	9813.244453528896	629.0707579256268	9227.577770175412
6.40906683659976	40812.54207644033	38830.929345580735	47240.57346663723	44568.53544948194	50453.15199130506	47441.255480563406	53549.980902661344	50215.05033065173	59137.17595397774	55232.178771644445	0.12505477233833592	0.11902119419000523	660.8772759854328	9752.544819753617	621.4355568488827	9170.504644025117
6.447684688369473	40833.02408932133	38850.41949457382	47264.31158252648	44590.93190367968	50478.517005253845	47465.10669401597	53576.9138165149	50240.305880436434	59166.936560733775	55259.97352093009	0.12505522365745003	0.11902162178156404	652.8202564574312	9691.693620188162	613.8596536410041	9113.28905299306
6.486535232122802	40853.376828321445	38869.786696335694	47287.90063788647	44613.18774802175	50503.723061671466	47488.80844705508	53603.67822517312	50265.40341780566	59196.511416537964	55287.59477199977	0.12505568311417914	0.1190220570828919	644.8259337575873	9630.69143643044	606.3427060365211	9055.931544912979
6.525619869945995	40873.59996294718	38889.030637320626	47311.34026054016	44635.3026317338	50528.769767402075	47512.36037013685	53630.27371512613	50290.342554979834	59225.90007079365	55315.04210377754	0.12505615085571598	0.11902250023344284	636.893945308635	9569.538852680475	598.8843731220113	8998.432670082897
6.564940012373588	40893.69316371617	38908.15100496117	47334.63007966766	44657.27620532827	50553.65673081726	47535.76209515619	53656.69987455327	50315.12290576299	59255.10207487875	55342.31509702743	0.12505662703192166	0.11902295137519722	629.0239299735986	9508.236455764621	591.4843153381953	8940.792981280014
6.604497078439295	40913.65610215899	38927.147487670125	47357.769725811675	44679.10812060947	50578.38356182323	47559.0132554536	53682.956293331976	50339.74408555109	59284.11698215741	55369.41333436426	0.1250571117953753	0.11902341065271183	621.2155280488078	9446.784835068509	584.1421944742324	8883.01303371042
6.644292495727218	40933.48845082006	38946.01977484175	47380.7588308819	44700.79803067799	50602.94987186698	47582.11348582105	53709.042563045485	50364.20571133927	59312.9443479906	55396.33640026345	0.12505760530142196	0.11902387821316344	613.4683812677395	9385.184582596645	576.8576736710966	8825.093385064974
6.684327700423376	40953.18988325957	38964.767556853854	47403.597028160715	44722.34558993615	50627.355273943765	47605.06242250906	53734.95827699214	50388.50740173057	59341.58372974829	55423.08388107241	0.12505810770822484	0.11902435420639823	605.7821327903075	9323.436292817816	569.630417411332	8767.034595372155
6.724604137367524	40972.76007405355	38983.39052506822	47426.283952306825	44743.75045409153	50651.59938260251	47627.859703231785	53760.70303019226	50412.64877694232	59370.03468681926	55449.655365019426	0.12505861917681396	0.11902483878497952	598.1564272070536	9261.540562758222	562.4600915217306	8708.837227070704
6.76512326010531	40992.19869879614	39001.88837183296	47448.81923936137	44765.01228016288	50675.68181395376	47650.504967174566	53786.27641939803	50436.62945881543	59398.296780623925	55476.05044222575	0.12505913987114065	0.11902533210423694	590.5909105470637	9199.497992135584	555.3463631829945	8650.501845153049
6.805886530940724	41011.50543409995	39020.26079048333	47471.20252675211	44786.130726484145	50699.60218567573	47672.997854999674	53811.67804310116	50460.449070821574	59426.369574625016	55502.26870471539	0.12505966995812912	0.11902583432231835	583.0852302578278	9137.309183057398	548.2889009102946	8592.029016893357
6.846895420988873	41030.67995759698	39038.5074753428	47493.43345329805	44807.105452709045	50723.36011702077	47695.33800885248	53836.907501541114	50484.10723807091	59454.25263433884	55528.3097464256	0.12506020960773148	0.11902634560023842	575.6390352135058	9074.974740169942	541.2873745593242	8533.419311951846
6.888151410229076	41049.72194793944	39056.628121724236	47515.51165921428	44827.93611981569	50746.95522882213	47717.52507236774	53861.96439671366	50507.60358732005	59481.945527346885	55554.17316321755	0.1250607589929821	0.11902686610193333	568.2519757144619	9012.495270675048	534.3414553271141	8474.673302423209
6.92965598755826	41068.63108480056	39074.622425930975	47537.43678611671	44848.62239011119	50770.38714350053	47739.55869067597	53886.84833237926	50530.937746979966	59509.447823307346	55579.85855288712	0.1250613182900533	0.1190273959943118	560.9237034814432	8949.871384253725	527.4508157485398	8415.791562750936
6.971410650844719	41087.407048874935	39092.4900852575	47559.20847702634	44869.16392723584	50793.655485070485	47761.438510409396	53911.5589140712	50554.10934712354	59536.75909396636	55605.36551517518	0.12506188767831403	0.11902793544731065	553.6538716532523	8887.103693038225	520.6151296893368	8356.774669708684
7.01341690698215	41106.04952187911	39110.23079799032	47580.82637637393	44889.56039616766	50816.759879146855	47783.16417970812	53936.09574910398	50577.1180194935	59563.8789131696	55630.69365177847	0.12506246734038617	0.11902848463394879	546.4421347916359	8824.192811725661	513.8340723549481	8297.623202489689
7.055676271944047	41124.55818655212	39127.8442634089	47602.29013000473	44909.81146322695	50839.69995295162	47804.735348226575	53960.458446581964	50599.96339751046	59590.806856874224	55655.84256636053	0.1250630574622047	0.1190290437303843	539.2881488697603	8761.139357399195	507.1073202784173	8238.337742570788
7.098190270838397	41142.932726655265	39145.330181785685	47623.599385182184	44929.91679608002	50862.47533531955	47826.15166713899	53984.646617406936	50622.64511628006	59617.54250315956	55680.81186456168	0.12506365823307777	0.11902961291597026	532.1915712753544	8697.943949609995	500.4345513229491	8178.918873755261
7.1409604379627405	41161.172826972776	39162.68825438724	47644.75379059307	44949.87606374404	50885.08565670545	47847.41278914611	54008.65987428727	50645.1628126015	59644.085432239706	55705.60115401066	0.12506426984574764	0.11903019237331462	525.152060812572	8634.607210414484	493.8154446827248	8119.367182230577
7.183988316859528	41179.27817331152	39179.918183474256	47665.75299635131	44969.688936590916	50907.53054918997	47868.51836848084	54032.49783174567	50667.51612497479	59670.43522647462	55730.21004433489	0.12506489249645342	0.1190307822883364	518.1692776902346	8571.129764227197	487.2496808753349	8059.683256430551
7.227275460371831	41197.248452501	39197.01967230191	47686.596654002264	44989.35508635143	50929.80964648609	47889.46806091439	54056.16010612767	50689.70469360877	59696.59147038188	55754.638147171376	0.1250655263849955	0.11903138285032976	511.24288352695294	8507.51223789528	480.73694174177945	7999.867687089369
7.270823430699384	41215.083352393034	39213.99242512002	47707.28441652694	45008.87418611933	50951.92258394533	47910.261523762085	54079.646315609745	50711.728160428655	59722.55375064842	55778.88507617754	0.12506617171479806	0.11903199425202218	504.3725413485663	8443.755260711536	474.2769104480976	7939.921067262068
7.31463379945495	41232.78256186171	39230.83614717331	47727.81593834627	45028.24591035554	50973.86899856431	47930.898415889686	54102.95608020799	50733.586169084134	59748.32165614259	55802.950447042385	0.12506682869297747	0.11903261668963847	497.5579155830201	8379.859464328736	467.86927147896495	7879.843992264941
7.358708147721062	41250.34577080257	39247.550544701095	47748.19087532475	45047.469934891844	50995.64852899051	47951.37839771887	54126.08902178585	50755.27836495674	59773.8947779254	55826.833877496996	0.12506749753040847	0.1190332503629641	490.798672058736	8315.82548276335	461.5137106354814	7819.637059642002
7.403048066107065	41267.77267013227	39264.135324937335	47768.40888477484	45066.545936934985	51017.26081552884	47971.701131233385	54149.04476406283	50776.804395167834	59799.27270926288	55850.53498732575	0.12506817844179174	0.11903389547541014	484.0944780104328	8251.653952525929	455.2099150415743	7759.300869312137
7.447655154806527	41285.06295178816	39280.59019611064	47788.469625461024	45085.473595070885	51038.70550014808	47991.86627998526	54171.82293262297	50798.16390858671	59824.45504563817	55874.0533983778	0.12506887164572436	0.11903455223407859	477.4450020623626	8187.345512352884	448.9575731281657	7698.836023312062
7.49253102365499	41302.21630872664	39296.91486744312	47808.37275760284	45104.25258926751	51059.982226486034	48011.87350909966	54194.42315492218	50819.356555837265	59849.4413847624	55897.388734576874	0.12506957736477126	0.11903522084982943	470.8499142366927	8122.900803366676	442.75637464085594	7638.2431259565055
7.537677292188054	41319.23243492324	39313.10904915092	47828.11794287982	45122.882600879755	51081.090639856855	48031.72248528191	54216.84506029773	50840.38198930715	59874.23132658817	55920.54062193385	0.12507029582553594	0.11903590153735116	464.3088859465206	8058.320469008759	436.60601063410286	7577.522783761844
7.583095589699846	41336.11102537041	39329.17245244253	47847.70484443399	45141.36331265197	51102.030387255836	48051.41287682198	54239.088279975156	50861.239863153976	59898.82447331986	55943.50868855636	0.12507102725873478	0.11903659451522679	457.8215899972711	7993.605155067518	430.5061734705814	7516.675605464727
7.628787555301809	41352.85177607751	39345.104789519195	47867.1331268748	45159.6944087228	51122.8011173668	48070.94435360156	54261.15244707796	50881.9298333146	59923.22042942755	55966.292564661475	0.1250717718992722	0.11903730000600837	451.38770058599766	7928.75550968945	424.45655682263896	7455.7022020649165
7.674754837981857	41369.45438406857	39360.905773573286	47886.402456281845	45177.87557462787	51143.40248056709	48090.316587098816	54283.037196634825	50902.4515575117	59947.41880165777	55988.89188258587	0.12507252998631646	0.11903801823628582	445.00689328683075	7863.772183177993	418.4568556577433	7394.603186612949
7.720999096663877	41385.91854738102	39376.575118787514	47905.512500208526	45195.9064973035	51163.83412893379	48109.5292503943	54304.74216558802	50922.80469526183	59971.41919904605	56011.306276797244	0.12507330176337678	0.11903874943676354	438.67884506250266	7798.655828200281	412.50676624884363	7333.379174394533
7.767522000267617	41402.24396506423	39392.112540333954	47924.4629276858	45213.786865090304	51184.09571624984	48128.582018176756	54326.26699280199	50942.98890788332	59995.22123292936	56033.535383905866	0.1250740874783835	0.11903949384233399	432.4032342592254	7733.40709974058	406.605986171111	7272.030782924965
7.814325227768903	41418.43033717782	39407.51775437306	47943.2534092256	45231.51636773677	51204.18689801002	48147.474566748904	54347.61131907158	50963.00385850405	60018.82451695851	56055.57884267608	0.12507488738376726	0.11904025169215218	426.17974059819244	7668.026654953137	400.75421429175185	7210.558631779626
7.861410468260233	41434.477364789265	39422.790478051684	47961.88361682365	45249.094696401924	51224.1073314263	48166.206574032425	54368.77478712971	50982.84921206864	60042.22866710979	56077.436294037	0.1250757017365414	0.11904102322971652	420.00804517418146	7602.515153214335	394.95115077041555	7148.963342644274
7.908779421011744	41450.384749972254	39437.93042950215	47980.35322396314	45266.52154365915	51243.85667543406	48184.77771957398	54389.75704165619	51002.5246353466	60065.433301697885	56099.10738109447	0.12507653079838682	0.11904180870294485	413.88783046090975	7536.873256199062	389.1964970640256	7087.24553941004
7.956433795532517	41466.15219580442	39452.93732784052	47998.661905617875	45283.79660349925	51263.43459069788	48203.18768455071	54410.55772928573	51022.02979694001	60088.43804138832	56120.5917491426	0.12507737483573403	0.11904260836425735	407.8187803038163	7471.101627802476	383.4899559188052	7025.40584807843
8.004375311632296	41481.77940636503	39467.81089316491	48016.80933825545	45300.91957133363	51282.84073961734	48221.43615177572	54431.17649861641	51041.3643672913	60111.24250920996	56141.88904567519	0.1250782341198524	0.11904342247065747	401.80057991086505	7405.200934028253	377.8312313632341	6963.444896662608
8.052605699483543	41497.266086732045	39482.55084655324	48034.79519983975	45317.89014399696	51302.07478633221	48239.52280570313	54451.61300021723	51060.52801869036	60133.84633056697	56162.998920396894	0.12507910892693636	0.11904425128381399	395.8329158577835	7339.171843061224	372.2200287121814	6901.363315267488
8.101126699683881	41512.61194297994	39497.15691006164	48052.619169834456	45334.70801975057	51321.13639672866	48257.44733243392	54471.86688663697	51079.52042528287	60156.24913325209	56183.921025235395	0.12507999953819599	0.11904509507014889	389.915476089227	7273.015025369823	366.65605456754565	6839.161736167967
8.149940063318896	41527.81668217677	39511.62880672226	48070.28092920585	45351.37289828544	51340.02523844492	48275.209419721396	54491.93781241238	51098.34126307795	60178.45054745924	56204.655014353135	0.12508090623994875	0.1190459541009212	384.0479499043431	7206.731153456494	361.1390168052749	6776.8407935816795
8.199047552025359	41542.88001238084	39525.96626054054	48087.780160425165	45367.88448072443	51358.74098087627	48292.808756975886	54511.82543407582	51116.99020995524	60200.45020579558	56225.20054415831	0.12508182932371117	0.11904682865231676	378.230027962476	7140.320901978761	355.6686245809542	6714.401123799384
8.248450938054788	41557.80164263805	39540.16899649334	48105.11654747191	45384.24246962583	51377.28329518132	48310.24503527085	54531.52941016418	51135.46694567341	60222.24774329522	56245.55727331764	0.12508276908629387	0.11904771900553737	372.46140228089644	7073.784947771579	350.2445883274777	6651.843365184963
8.298152004337403	41572.58128297811	39554.2367405259	48122.28977583595	45400.446568985506	51395.65185428702	48327.517947347565	54551.049401226584	51153.77115187721	60243.84279743131	56265.72486276744	0.12508372582990018	0.11904862544689147	366.7417662280495	7007.123969741166	344.8666197481216	6589.168158080429
8.348152544546481	41587.218644411536	39568.16921954943	48139.2995325206	45416.49648423992	51413.846332894536	48344.62718762081	54570.38506983308	51171.90251210567	60265.23500812956	56285.70297572621	0.1250846998622213	0.11904954826788872	361.07081452180864	6940.3386488538235	339.53443181567127	6526.376144811511
8.398454363163072	41601.71343892533	39581.96616143775	48156.14550604441	45432.39192226814	51431.86640748407	48361.572452183485	54589.536080582075	51189.86071179909	60286.42401778048	56305.49127770576	0.1250856914965371	0.11905048776533324	355.4482432283112	6873.429668176919	334.24773877108237	6463.467969706282
8.449059275541144	41616.06537947984	39595.627295024766	48172.82738644425	45448.132591395006	51449.71175632103	48378.35343881247	54608.502100109465	51207.64543830755	60307.40947125327	56325.089436524155	0.12508670105181952	0.11905144424142101	349.8737497580005	6806.397712808102	329.0062561193481	6400.444279031828
8.49996910797308	41630.27418000397	39609.1523501006	48189.344865276784	45463.7182013927	51467.38205946043	48394.969846972876	54627.2827970958	51225.25638089761	60328.191015907876	56344.49712231678	0.12508772885283437	0.11905241800383717	344.34703286353033	6739.24346989952	323.8097006283351	6337.305721040815
8.551185697755594	41644.3395553918	39622.54105740895	48205.69763562161	45479.148463483936	51484.876998753236	48411.42137782414	54645.87784227564	51242.69323076109	60348.76830160941	56363.71400754959	0.12508877523024833	0.11905340936585818	338.8677926387172	6671.9676286596805	318.65779032738646	6274.052945949137
8.602710893256043	41658.26122149752	39635.793148642886	48221.88539208257	45494.42309034352	51502.196257850745	48427.707734224205	54664.28690844473	51259.9556810218	60369.14098074031	56382.73976703046	0.12508984052073527	0.1190544186464506	333.4357305119629	6604.570880258456	313.55024450062774	6210.686605846509
8.654546553979111	41672.038895131314	39648.908356441614	48237.90783079031	45509.54179610092	51519.3395222104	48443.82862073509	54682.509670468906	51277.043426743774	60389.30870821441	56401.57407792199	0.12509092506708622	0.1190554461703761	328.0505492427037	6537.0539178121835	308.48678368446417	6147.207354705781
8.706694550633951	41685.672294053984	39661.886414385976	48253.76464940354	45524.50429634178	51536.30647910021	48459.78374362716	54700.545805291506	51293.956164938354	60409.27114148947	56420.21661975312	0.12509202921832124	0.1190564922682987	322.7119529269403	6469.41743651405	303.46712967252824	6083.61584848538
8.759156765201672	41699.16113697298	39674.72705699532	48269.45554711195	45539.31030811089	51553.0968176051	48475.57281088521	54718.3949919428	51310.69359457294	60429.02794058202	56438.66707443284	0.1250931533298028	0.11905755727689064	317.41964698635275	6401.662133477628	298.49100550543517	6019.912744991481
8.811935091003267	41712.50514353617	39687.43001972226	48284.98022463674	45553.95954991297	51569.7102286306	48491.19553221202	54736.05691154678	51327.255416577296	60448.57876807936	56456.92512626119	0.12509429776335093	0.11905864153894093	312.1733381629456	6333.788707640022	293.5581354650785	5956.09870377928
8.865031432767935	41725.704034327035	39699.99503894882	48300.33838423295	45568.451741715115	51586.146404908686	48506.65161903394	54753.531247330175	51343.641333852094	60467.92328915408	56474.990461942645	0.12509546288736098	0.11905974540346966	306.97273452888476	6265.79786002636	288.6682450851076	5892.174386423081
8.918447706701835	41738.75753085928	39712.421851981955	48315.529729691116	45582.786604948626	51602.40504100282	48521.94078450582	54770.81768463075	51359.85105127659	60487.06117157786	56492.862770598906	0.12509664907692414	0.11906086922583933	301.81754547095625	6197.690293468535	283.8210611359682	5828.140456231311
8.972185840557227	41751.6653555705	39724.71019704822	48330.55396633815	45596.96386251015	51618.485833312334	48537.062743515155	54787.91591090488	51375.88427571576	60505.99208573464	56510.54174378085	0.1250978567139493	0.11906201336787134	296.707481691672	6129.466712668538	279.01631162461126	5763.997578306124
9.02624777370205	41764.42723181668	39736.85981328932	48345.41080103916	45610.983238763656	51634.388480077825	48552.01721268728	54804.825615736256	51391.74071602843	60524.715704634975	56528.02707548194	0.12509908618728668	0.11906317819796339	291.64225520798936	6061.127824207768	274.2537257950171	5699.746419565752
9.080635457189915	41777.04288386561	39748.87044075651	48360.09994219831	45624.8444595415	51650.112681385544	48566.80391038966	54821.5464908437	51407.420083074554	60543.23170392963	56545.31846215059	0.1251003378928555	0.1190643640912104	286.6215793492156	5992.67433655262	269.5330341262743	5635.387648764998
9.135350853830497	41789.51203689104	39760.741820405834	48374.62109976058	45638.547252146454	51665.65813917286	48581.42255673716	54838.07823008999	51422.922089723594	60561.5397619243	56562.41560270382	0.12510161223377156	0.11906557142952529	281.6451687483932	5924.1069599203765	264.85396832221886	5570.92193631269
9.190395938260405	41801.83441696514	39772.47369409164	48388.973985211705	45652.09134535188	51681.0245572319	48595.87287359545	54854.42052948894	51438.24645086094	60579.63955959246	56579.31819853898	0.12510290962048085	0.11906680060176397	276.712739344337	5855.4264063593	260.2162613157416	5506.349954416975
9.245772697014415	41814.009751052676	39784.0658045619	48403.158311580424	45665.47646940416	51696.21164121553	48610.15458458695	54870.573087214965	51453.39288339708	60597.5307805912	56596.02595354841	0.12510423047089014	0.11906805200385275	271.8240083808778	5786.633389784023	255.61964726814767	5441.672377077863
9.301483128597186	41826.03776700318	39795.517895451485	48417.1737934383	45678.70235602286	51711.219098641035	48624.26741509426	54886.53560361027	51468.36110627414	60615.21311127431	56612.53857413143	0.1251055752105056	0.11906932603891558	266.9786943932413	5717.728625731543	251.06386155390646	5376.889879869297
9.357529243555355	41837.91819354385	39806.82971127618	48431.02014690074	45691.76873840199	51726.04663889494	48638.211092264915	54902.3077811933	51483.150840473936	60632.686240707066	56628.855769207934	0.1251069442725696	0.11907062311740674	262.1765172185842	5648.712831612676	246.54864077322418	5312.003140177578
9.413913064550128	41849.650760272234	39818.00099742663	48444.69708962785	45704.67535121113	51740.69397323798	48651.985345016124	54917.88932466745	51497.76180902598	60649.94986068115	56644.97725023214	0.12510833809820465	0.11907194365724454	257.4171979816165	5579.586726482958	242.07372273650253	5247.0128369778395
9.47063662643026	41861.23519764784	39829.031500161116	48458.20434082427	45717.4219305956	51755.1608148087	48665.58990403827	54933.27994092824	51512.19373701434	60667.00366572835	56660.90273120513	0.12510975713655317	0.1190732880839464	252.7004590954166	5510.3510310743	237.63884646684164	5181.919650876895
9.527701976305488	41872.67123698464	39839.92096659925	48471.54162124006	45730.008214177615	51769.446878628594	48679.02450179999	54948.479339072444	51526.446351586055	60683.84735313594	56676.63192868911	0.1251112018449281	0.11907465683076922	248.02602426492376	5441.006467932835	233.24375220231013	5116.724264243618
9.585111173620431	41883.95861044273	39850.669144714964	48484.708653171016	45742.43394105691	51783.551881606436	48692.28887255226	54963.487230406135	51540.51938195875	60700.480622961695	56692.164561820995	0.12511267268895837	0.11907605033884969	243.39361847401597	5371.553761193529	228.88818138383795	5051.427360989153
9.642866290228868	41895.09705101954	39861.275783328936	48497.7051604584	45754.69885181087	51797.47554254224	48705.382752332305	54978.30332845264	51554.41255942797	60716.903178048124	56707.50035232577	0.1251141701427438	0.11907746905734712	238.80296798457857	5301.993636582047	224.57187665469246	4986.029626572505
9.700969410468568	41906.086292541055	39871.74063210122	48510.530868489026	45766.80268849493	51811.21758213161	48718.30587896785	54992.92734896074	51568.125617374986	60733.11472403781	56722.63902453028	0.1251156946890074	0.11907891344359213	234.25380033819238	5232.326821522787	220.2945818620501	4920.531748112291
9.75942263123647	41916.926069653084	39882.06344152375	48523.185504195506	45778.74519464311	51824.77772297025	48731.057992081485	55007.35900991334	51581.65829127483	60749.11496938874	56737.58030537765	0.12511724681925385	0.11908038396323463	229.74584434885764	5162.554045019671	216.0560420495458	4854.934414250776
9.818228062064373	41927.616117811514	39892.243962912034	48535.66879605549	45790.52611526776	51838.155689557665	48743.63883309425	55021.5980315352	51595.01031870347	60764.9036253892	56752.32392444061	0.12511882703393015	0.11908188109039534	225.27883009857032	5092.676037592813	211.8560034534894	4789.238315124065
9.877387825195074	41938.15617327288	39902.281948397096	48547.98047409156	45802.14519685971	51851.35120830143	48756.04814522986	55035.644136301344	51608.18143934576	60780.4804061732	56766.86961393588	0.1251204358425882	0.11908340530782117	220.8524889400578	5022.693531410769	207.69421350641642	4723.444142483175
9.936904055658934	41948.54597308477	39912.177150917334	48560.12026987088	45813.60218738846	51864.36400752149	48768.2856735189	55049.49704894564	51621.17139500346	60795.845028736316	56781.217108738776	0.1251220737640522	0.11908495710704266	216.46655348676722	4952.607260104269	203.57042082649423	4657.552589500323
9.996778901350961	41958.785255075076	39921.9293242092	48572.08791650408	45824.89683630135	51877.19381745347	48780.35116480203	55063.156496468335	51633.97992960222	60810.99721295058	56795.366146396635	0.1251237413265867	0.1190865369885339	212.1207576128072	4882.417958818376	199.48437521699816	4591.564350830391
10.05701452310831	41968.873757842215	39931.53822279894	48583.88314864509	45836.02889452386	51889.84037025332	48792.244367734536	55076.62220814508	51646.60678920009	60825.936681580926	56809.31646714415	0.12512543906806972	0.11908814546187721	207.81483645376284	4812.1263642665	195.43582766852342	4525.480122666806
10.117613094788254	41978.811220744086	39941.00360199305	48595.505702489936	45846.998114458875	51902.30340000078	48803.965032789805	55089.893915534885	51659.051721994874	60840.66316030078	56823.0678139175	0.12512716753616857	0.11908978304592811	203.54852639313322	4741.733214505017	191.4245303456555	4459.300602525473
10.178576803346665	41988.5973838869	39950.325217868674	48606.955315775485	45857.80424998589	51914.58264270299	48815.51291226276	55102.97135248807	51671.31447833166	60855.17637770755	56836.619932368696	0.12512892728851888	0.11909145026898564	199.32156506803585	4671.239249082282	187.45023659209255	4393.026489397511
10.239907848916916	41998.231988114305	39959.502827264325	48618.231727778766	45868.447056460784	51926.677836298644	48826.88776027409	55115.85425515513	51683.394810711055	60869.47606533949	56849.97257088098	0.12513071889290572	0.11909314766896438	195.13369136553956	4600.64520901069	183.51270092721097	4326.658483698964
10.301608444889292	42007.71477499549	39968.53618776957	48629.3346793154	45878.92629071468	51938.58872066145	48838.089332773496	55128.542361994776	51695.29247379666	60883.56195769153	56863.125480583345	0.12513254292745074	0.11909487579357099	190.98464541032445	4529.951836567372	179.61167903523892	4260.197287112474
10.363680817990868	42017.045486813055	39977.4250577146	48640.26391273775	45889.24171105276	51950.3150376033	48849.11738754301	55141.03541378179	51707.00722442251	60897.433792231175	56876.0784153652	0.12513439998080045	0.11909663520048233	186.87416857253993	4459.159875473008	175.74692777107703	4193.643602736294
10.426127208365882	42026.22386655134	39986.169196160234	48651.01917193411	45899.393077253815	51961.85653087863	48859.971684201104	55153.33315361619	51718.538821601556	60911.09130941599	56888.831131892206	0.12513629065231816	0.11909842645752831	182.8020034614019	4388.2700708489865	171.9182051559328	4126.998135052621
10.488949869656532	42035.24965788357	39994.768362886716	48661.600202326525	45909.38015056861	51973.21294618735	48870.65198420577	55165.435326931045	51729.88702653306	60924.53425270963	56901.38338962124	0.12513821555227958	0.1191002501428781	178.76789391768398	4317.283169055358	168.12527036957908	4060.2615897879004
10.552151069084381	42044.12260515899	40003.222318382745	48672.00675086891	45919.202693718675	51984.38403117839	48881.15805085796	55177.34168150094	51741.05160261038	60937.76236859869	56913.734950815684	0.12514017530207458	0.11910210684522685	174.77158501109807	4246.199917707592	164.3678837476764	3993.4346739016473
10.615733087532126	42052.842453389436	40011.53082383371	48682.23856604472	45928.860470894426	51995.3695354527	48891.48964930455	55189.05196744992	51752.03231542854	60950.77540660935	56925.885580560614	0.1251421705344084	0.11910399716399207	170.81282304186607	4175.021065749228	160.64580678357743	3926.518095685169
10.679698219625935	42061.408948236414	40019.693641110665	48692.29539786546	45938.3532477543	52006.169210567205	48901.64654654237	55200.56593726072	51762.82893279272	60963.57311932522	56937.83504677936	0.12514420189350983	0.11910592170950625	166.89135553315282	4103.747363341972	156.9588021209929	3859.5125646442175
10.744048773818252	42069.82183599652	40027.71053275758	48702.17699786753	45947.680791422186	52016.78281003716	48911.628511420466	55211.88334578211	51773.441224725226	60976.155262403576	56949.58312024814	0.1251462700353407	0.11910788110321806	163.00693122769007	4032.3795618265867	153.3066335511976	3792.4187914580107
10.808787072471103	42078.08086358772	40035.58126197956	48711.883119110236	45956.84287048608	52027.21008933997	48921.435314643975	55223.00395023807	51783.86896347398	60988.52159459352	56961.12957461294	0.12514837562781245	0.1191098759778959	159.15930008905707	3960.918413819745	149.68906601390336	3725.23748809658
10.87391545193992	42086.185778534724	40043.30559263017	48721.41351617305	45965.83925499597	52037.450805918044	48931.066728777	55233.927510236004	51794.11192352027	61000.67187775335	56972.47418640522	0.12515051935100377	0.1191119069778346	155.34821329155238	3889.3646730128676	146.10586558800424	3657.9693676102906
10.93943626265785	42094.136328953835	40050.88328919816	48730.76794515251	45974.66971646135	52047.50471918153	48940.52252824535	55244.65378777485	51804.16988158633	61012.60587686791	56983.61673505794	0.12515270189738256	0.11911397475906722	151.5734232206596	3817.7190942484885	142.55679949140176	3590.6151441987604
11.00535186922059	42101.93226353789	40058.31411679459	48739.94616365948	45983.334027849225	52057.37159051159	48949.80248933982	55255.18254725396	51814.04261664349	61024.32336006689	56994.55700292225	0.12515492397203548	0.11911607998957842	147.83468346548034	3745.982433391735	139.04163607460214	3523.1755331121385
11.071664650471687	42109.573331540036	40065.59784113856	48748.94793081529	45991.83196358091	52067.05118326245	48958.90639021835	55265.513555480575	51823.72990991943	61035.82409864194	57005.29477528313	0.12515718629289518	0.11911822334952506	144.1317488256027	3674.155447529629	135.56014482694445	3455.6512508280575
11.138376999588447	42117.05928275897	40072.73422854455	48757.77300724986	46000.163299530774	52076.54326276577	48967.83401091034	55275.64658168017	51833.23154490752	61047.107867066734	57015.82984037786	0.12515948959097922	0.11912040553145765	140.46437529835384	3602.2388947680593	132.11209636478452	3388.043014857918
11.205491324168262	42124.389867521095	40079.72304590677	48766.42115509651	46008.32781302194	52085.847596331514	48976.58513331768	55285.58139750291	51842.54730737314	61058.174443013246	57026.161989410815	0.12516183461062755	0.11912262724054867	136.83232007245533	3530.2335340827703	128.69726242520846	3320.3515436258167
11.273010046315514	42131.56483666457	40086.564060685385	48774.892137989256	46016.325282824204	52094.963953251696	48985.15954121849	55295.31777703331	51851.67698536257	61069.02360737158	57036.29101657166	0.12516422210974695	0.11912488919482266	133.2353415361722	3458.14012558572	125.31541587371612	3252.5775566976517
11.340935602728974	42138.58394152182	40093.25704089126	48783.1857210586	46024.15548915065	52103.89210480252	48993.55702026935	55304.85549679844	51860.62036921061	61079.65514426827	57046.216719052114	0.12516665286005996	0.11912719212539156	129.6731992632267	3385.959430253133	121.96633069118252	3184.7217745408416
11.409270444789758	42145.44693390189	40099.80175507052	48791.30167092732	46031.8182136542	52112.63182424675	49001.777358007734	55314.1943357763	51869.37725154847	61090.0688410851	57055.938897063075	0.1251691276473593	0.11912953677669627	126.14565401774598	3313.6922100875527	118.64978197857272	3116.784918677062
11.478017038649782	42152.15356607295	40106.19797228947	48799.23975570689	46039.313239424824	52121.18288683672	49009.82034385513	55323.334075405044	51877.94742731243	61100.264488478904	57065.45735385283	0.12517164727176255	0.11913192390674933	122.65246774267871	3241.3392278924584	115.36554594623158	3048.767711477354
11.547177865320764	42158.703590742945	40112.44546211756	48806.99974499194	46046.64035098489	52129.54506981549	49017.68576911834	55332.2744995904	51886.330693750686	61110.2418803996	57074.77189572353	0.12517421254797756	0.11913435428738382	119.19340356002795	3168.9012473318726	112.11339991312707	2980.670876197517
11.616755420763786	42165.096761041576	40118.54399461181	48814.58140985654	46053.79933428626	52137.71815242016	49025.373426992766	55341.015394715345	51894.52685043242	61120.000814110885	57083.88233205003	0.12517682430556962	0.11913682870450765	115.76822577125859	3096.3790330085903	108.89312230801443	2912.495137065649
11.686752215979308	42171.33283050067	40124.49334029961	48821.98452284903	46060.78997670594	52145.70191588345	49032.883112564225	55349.556549648245	51902.535699255386	61129.54109020931	57092.78847529745	0.12517948338923274	0.11913934795836123	112.37669984722743	3023.7733502462506	105.70449266064679	2844.2412191070616
11.75717077709787	42177.41155303462	40130.29327016163	48829.20885798705	46067.61206704211	52153.49614343597	49040.2146228113	55357.897755751655	51910.35704445414	61138.86251264448	57101.49014103954	0.12518219065906874	0.11914191286377956	109.01859242742648	2951.0849651489407	102.54729159973795	2775.909848153591
11.82801364547121	42183.33268291999	40135.943555614096	48836.25419075212	46074.26539550955	52161.10062030792	49047.36775660718	55366.038806890734	51917.99069260791	61147.964888738774	57109.98714797677	0.12518494699086863	0.11914452425046096	105.69367131445324	2878.314644506201	99.4213008483639	2707.5017507858574
11.899283377763982	42189.095974774944	40141.44396849071	48843.12029808425	46080.74975373516	52168.515133730994	49054.34231472172	55373.979499441935	51925.43645264871	61156.84802920768	57118.279317954875	0.12518775327640058	0.11914718296323995	102.40170547663001	2805.4631559215486	96.32630322652403	2639.017654452473
11.970982546046038	42194.70118353866	40146.794281024784	48849.806958376765	46087.0649347538	52175.73947294075	49061.138099823926	55381.719632302396	51932.69413587007	61165.51174818112	57126.36647598433	0.12519061042370458	0.11914988986236445	99.14246503764298	2732.5312676131725	93.26208264136221	2570.458287274465
12.043113737885237	42200.148064449044	40151.994265829635	48856.31395146966	46093.21073300263	52182.77342917742	49067.75491648297	55389.25900689767	51939.7635559343	61173.955863222975	57134.248450258274	0.12519351935738984	0.11915264582377881	95.91572127514519	2659.519748415798	90.22842408582801	2501.8243780564517
12.115679556440844	42205.43637302142	40157.043695880035	48862.641058644294	46099.18694431675	52189.61679568832	49074.19257117076	55396.59742719138	51946.64452888145	61182.18019535315	57141.925072172526	0.12519648101893885	0.11915545173941097	92.72124661802081	2586.4293677806854	87.22511363576632	2433.1166562940925
12.188682620557461	42210.56586502539	40161.942344491916	48868.78806261639	46104.9933659233	52196.26936772869	49080.45087226296	55403.734699693254	51953.336873136905	61190.18456906788	57149.39617634423	0.12519949636701844	0.11915830851746931	89.55881464335835	2513.2608957793564	84.25193844782189	2364.33585216105
12.26212556485955	42215.53629646264	40166.689985303026	48874.754747530416	46110.62979643684	52202.73094256404	49086.5296300415	55410.670633468966	51959.840409520446	61197.96881236223	57156.661600632404	0.12520256637779503	0.11916121708273754	86.4282000712119	2440.015102973208	81.30868675402598	2295.4826964102685
12.336011039846525	42220.34742354262	40171.28639225151	48880.54089895188	46116.09603585277	52209.00131947039	49092.42865669512	55417.40504014778	51966.15496125353	61205.53275675058	57163.72118615658	0.12520569204525464	0.11916417837688187	83.32917875947896	2366.6927603818476	78.3951478569652	2226.5579203348607
12.41034171198835	42224.99900265917	40175.73133955553	48886.14630386107	46121.39188554214	52215.080299736415	49098.147766321585	55423.93773393244	51972.28035396834	61212.87623728946	57170.574777317706	0.12520887438153336	0.11916719335875958	80.26152770454064	2293.2946395352483	75.51111213007243	2157.5622558053583
12.485120263821853	42229.49079036557	40180.02460169137	48891.570750645384	46126.517148245155	52220.96768666398	49103.686774928545	55430.2685316074	51978.21641571562	61219.99909259908	57177.22222181776	0.12521211441724867	0.11917026300473713	77.22502503416035	2219.8215123675764	72.65637101238826	2088.496435204521
12.560349394047481	42233.82254334988	40184.165953371885	48896.814029092355	46131.471628065294	52226.66328556966	49109.04550043533	55436.39725254828	51983.96297697351	61226.90116488628	57183.663370680755	0.12521541320183915	0.11917338830900995	74.21945000585401	2146.2741512004286	69.83071700535947	2019.3611913938075
12.63603181762671	42237.994018409016	40188.15516952367	48901.875930381495	46136.25513046241	52232.16690378531	49114.223762673646	55442.32371873045	51989.519870655386	61233.58229996671	57189.8980782729	0.12521877180391228	0.11917657028393078	71.2445830036304	2072.6533287595958	67.0339436706272	1950.1572577282786
12.712170265880024	42242.00497242322	40191.992025264764	48906.75624707712	46140.86746224668	52237.478350659585	49119.22138338944	55448.047754738756	51994.886932119145	61240.04234728861	57195.92620232438	0.1252221913115957	0.11917980996034497	68.30020553269424	1998.9598180502653	64.26584562455537	1880.885367937386
12.78876748658549	42245.85516232862	40195.676295880556	48911.45477311929	46145.30843157087	52242.59743755783	49124.038186243015	55453.56918777563	52000.06399917457	61246.281159954924	57201.747603949414	0.12522567283289673	0.11918310838792771	65.38610021403292	1925.194392297417	61.52621853398159	1811.5462560914457
12.865826244077915	42249.544345090595	40199.207756800395	48915.97130381608	46149.57784792382	52247.523977863384	49128.673996810685	55458.88784767094	52005.050912092745	61252.298594747626	57207.3621476686	0.1252292174960677	0.11918646663553442	62.5020507844165	1851.357824984938	58.814859115402214	1742.1406566295773
12.943349319348618	42253.07227767546	40202.586183572734	48920.30563583432	46153.675522122525	52252.25778697763	49133.128642585034	55464.00356689052	52009.84751361379	61258.09451215075	57212.76970142981	0.12523282644998032	0.11918988579155049	59.64784209273057	1777.4508898369968	56.131565132236574	1672.6693043410778
13.0213395101458	42256.43871702277	40205.811351840886	48924.457567191486	46157.6012663053	52256.79868232119	49137.40195297651	55468.91618054618	52014.4536489564	61263.66877637547	57217.970136631106	0.12523650086450328	0.1191933669642524	56.82326009491226	1703.4743607398123	53.47613538929727	1603.1329342965037
13.099799631075467	42259.64342001568	40208.883037316926	48928.42689724576	46161.35489392318	52261.146483333534	49141.49375931325	55473.62552640412	52018.86916582552	61269.02125538343	57222.96332814197	0.12524024193088976	0.11919691128217347	54.028091847430915	1629.4290115945041	50.84836972708581	1533.5322817061096
13.178732513703073	42262.686143451625	40211.80101575592	48932.21342668683	46164.93621973219	52265.30101147352	49145.40389484204	55478.13144489453	52023.093914421406	61274.15182091182	57227.749154326215	0.12524405086217155	0.1192005198944768	51.26212550868513	1555.3156164437532	48.248069023306016	1463.8680820632726
13.258141006655675	42265.56664401212	40214.5650629295	48935.816957526215	46168.34505978504	52269.26209021955	49149.1321947288	55482.4337791209	52027.12774744834	61279.06034849827	57232.32749706469	0.12524792889356037	0.11920419397133634	48.5251503335312	1481.134949374944	45.675035187625326	1394.1410710252821
13.338027975724735	42268.284678232005	40217.17495459873	48939.23729308731	46171.58123142256	52273.02954506965	49152.678496058965	55486.532374869494	52030.97052012333	61283.74671750625	57236.698241778315	0.12525187728285628	0.11920793470432278	45.8169566707802	1406.8877845127136	43.12907115888083	1324.351984422654
13.418396303969553	42270.84000246811	40219.63046648665	48942.47423799526	46174.64455326512	52276.603203541585	49156.04263783801	55490.42708061885	52034.62209018512	61288.21081115071	57240.861277451666	0.12525589731086406	0.11921174330679876	43.13733595208032	1332.5748957488686	40.609980895300396	1254.5015580244362
13.49924889182131	42273.23237286629	40221.93137424918	48945.527598165354	46177.534845202565	52279.98289517154	49159.224460990576	55494.11774754818	52038.08231790194	61292.45251652281	57244.81649665529	0.12525999028181856	0.11921562101432073	40.48608069703914	1258.1970569659024	38.11756937910104	1184.5905277300626
13.580588657187745	42275.46154532991	40224.07745344756	48948.39718079364	46180.25192838625	52283.16845151538	49162.22380836205	55497.60422954842	52041.35106608183	61296.47172461787	57248.56379557129	0.1252641575238151	0.11921956908504736	37.8629845114192	1183.7550420556217	35.65164261427708	1114.6196295749396
13.662418535558457	42277.52727548579	40226.06847951825	48951.08279434504	46182.79562521884	52286.15970614745	49165.040524717726	55500.88638323107	52044.42820008086	61300.26833036102	57252.10307401666	0.12526840038925144	0.11922358880015742	35.26784207095625	1109.249624490738	33.21200761210639	1044.5895993690938
13.744741480110864	42279.42931864968	40227.904227742714	48953.584248541425	46185.16575934399	52288.95649465959	49167.674456742396	55503.96406793717	52047.313587811615	61303.842232633506	57255.43423546732	0.12527272025527522	0.11922768146427447	32.70044912776211	1034.6815775930882	30.798472397087608	974.5011729281396
13.827560461816718	42281.16742979223	40229.58447321729	48955.90135435074	46187.362155637	52291.55865466128	49170.12545304085	55506.83714574804	52050.00709975303	61307.19333430103	57258.5571870838	0.12527711852424098	0.11923184840589955	30.16060250828741	960.0516745261848	28.410846004786436	904.3550860844553
13.910878469549415	42282.74136350332	40231.108990822	48958.033923974675	46189.384640194345	52293.96602577878	49172.39336413742	55509.50548149468	52052.508608959324	61310.321542241	57261.47183973619	0.12528159662417643	0.11923609097785128	27.6481000984204	885.3606879319996	26.04893846763298	834.1520743090659
13.9946985101918	42284.15087395497	40232.477555187725	48959.98177083544	46191.233040322	52296.178449653125	49174.47804247458	55511.96894276658	52054.81799106809	61313.226767369386	57264.178108028485	0.12528615600925616	0.11924041055771674	25.16274084855104	810.6093901153654	23.71256082021864	763.8928729444742
14.079023608744702	42285.395714865524	40233.689940664786	48961.744709564206	46192.90718452575	52298.195769940496	49176.37934241367	55514.22739992287	52056.935124310774	61315.90892467054	57266.675910325815	0.12529079816028463	0.11924480854830674	22.70432477357099	735.7985531501472	21.401525099412538	693.5782172754407
14.163856808436103	42286.47563946154	40234.745921289374	48963.32255598772	46194.406902499504	52300.017832310594	49178.09712023385	55516.28072610181	52058.85988952151	61318.36793322536	57268.96516878008	0.12529552458518894	0.11924928637812493	20.272652936633676	660.9289484266192	19.115644328063354	623.2088420968503
14.24920117083096	42287.39040043884	40235.64527074918	48964.715127114265	46195.7320251132	52301.64448444468	49179.63123413061	55518.12879722997	52060.59217014562	61320.60371623954	57271.04580935563	0.1253003368195199	0.11925384550183886	17.8675274537527	586.0013468470424	16.854732520645484	552.7854819260538
14.335059775941703	42288.1397499239	40236.387762349485	48965.922241120796	46196.88238440164	52303.07557603503	49180.981544215814	55519.77149203319	52062.13185224991	61322.616201074015	57272.91776185704	0.12530523642696326	0.11925848740076822	15.488751491473522	511.01651884801686	14.618604679999407	482.30887100845575
14.421435722339384	42288.723439433634	40236.97316897765	48966.9437173385	46197.8578135521	52304.310958783	49182.14791251624	55521.208692046246	52063.47882453166	61324.40531927441	57274.58095995584	0.12531022499986008	0.11926321358337486	13.136129257036373	435.9752341415733	12.40707678918261	411.7797430884093
14.50833212726552	42289.141219834375	40237.40126306701	48967.77937623829	46198.65814689173	52305.35048639723	49183.1302029724	55522.44028162285	52064.63297832789	61325.97100660109	57276.035341217925	0.1253153041597377	0.11926802558576581	10.8094659994822	360.8782618213445	10.219965811236762	341.1988315079361
14.595752126744532	42289.3928413006	40237.67181656051	48968.4290394164	46199.28321987505	52306.194014592176	49183.928281437635	55523.46614794622	52065.594207625305	61327.313203060214	57277.28084713177	0.12532047555784934	0.11927292497220571	8.50856800301699	285.7263702135533	8.057089684123639	270.5668690688908
14.683698875697011	42289.47805327204	40237.78460087287	48968.89252957871	46199.73286907046	52306.841401085614	49184.54201567623	55524.286181038806	52066.36240906928	61328.43185293417	57278.31742313619	0.12532574087572487	0.11927791333563695	6.233242585498374	210.52032691054046	5.918267318687867	199.8845880702138
14.772175548053516	42289.39660441099	40237.73938685296	48969.169670526026	46200.00693214742	52307.29250559726	49184.97127536259	55524.90027377338	52066.93748197427	61329.32690481395	57279.145018649724	0.12533110182573198	0.11928299229821193	3.9832980929641053	135.26089864224195	3.8033185935928486	129.15272017754614
14.861185336869132	42289.14824255734	40237.535944744195	48969.26028713726	46200.10524786189	52307.54718984567	49185.21593207888	55525.308321882534	52067.3193283326	61329.99831163	57279.76358709876	0.12533656015164835	0.11928816351183458	1.7585438937530853	59.94885116070509	1.7120643500820734	58.37199635244906
14.95073145443871	42288.732714684076	40237.174044145235	48969.16420535375	46200.02765604269	52307.60531754625	49185.275859313624	55525.510223969635	52067.50785282472	61330.44603068518	57280.173085947456	0.12534211762924272	0.11929342865871062	-0.4412096168962307	-15.415050525218248	-0.3556736038881354	-12.456852957606316
15.040817132412794	42288.149766851675	40236.65345396985	48968.881252163075	46199.77399757752	52307.46675440937	49185.15093246043	55525.50588151997	52067.502962829574	61330.67002368813	57280.37347672815	0.12534777606686895	0.1192987894519109	-2.616151029826142	-90.83004253357649	-2.4000725059304386	-83.33309816941619
15.131445621914246	42287.3991441604	40235.97394240472	48968.41125558085	46199.344114397136	52307.13136813634	49184.84102881479	55525.2951989101	52067.30456843333	61330.67025678521	57280.36472507042	0.12535353730607118	0.11930424763594262	-4.766467923764139	-166.29536209069192	-4.421308641030919	-154.25601053982973
15.222620193655578	42286.48059070328	40235.1352768681	48967.75404463428	46198.737849461	52306.59902841766	49184.34602757289	55524.878083419615	52066.91258244027	61330.44670059535	57280.14680073266	0.12535940322219977	0.11930980498733387	-6.892346864857245	-241.8102474436164	-6.419557340501342	-225.2248620763421
15.31434413805701	42285.39384951708	40234.13722396648	48966.909449343846	46197.95504674148	52305.869606929475	49183.66580982885	55524.254445241386	52066.32692038252	61329.99933024366	57279.71967763285	0.12536537572503761	0.11931546331522737	-8.9939734149375	-317.3739380724728	-8.3949929898954	-296.23892571777105
15.406620765365147	42284.138662532874	40232.979549450945	48965.87730070525	46196.99555120799	52304.94297733064	49182.800258572664	55523.42419749273	52065.547500530236	61329.328125396496	57279.08333388023	0.12537145675944178	0.1193212244619875	-11.071532132860739	-392.9856746662408	-10.34778903098777	-367.2974753379822
15.499453405772549	42282.7147705253	40231.66201817251	48964.65743067063	46195.85920881088	52303.819015259396	49181.74925868736	55522.38725622622	52064.574243901836	61328.43307029649	57278.237751807275	0.12537764830599463	0.11932709030381468	-13.125206579163205	-468.6446992214769	-12.278117965557612	-438.39978584088385
15.592845409537835	42281.12191306099	40230.184394036514	48963.249672129496	46194.54586646459	52302.49759832982	49180.51269694647	55521.14354044081	52063.40707427426	61327.31415379825	57277.18291800214	0.12538395238166847	0.1193330627513783	-15.155179320659954	-544.350255118683	-14.186151359055657	-509.5451331716031
15.686800147106629	42279.35982844602	40228.546439956255	48961.653858889156	46193.05537203082	52300.97860612819	49179.09046201113	55519.692972092846	52062.045918193355	61325.971369404564	57275.918823341555	0.12539037104050044	0.11933914375045407	-17.1616319323075	-620.1015871185809	-16.07205984380562	-580.7327943630517
15.781321009233178	42277.42825367236	40226.747917805755	48959.869825654896	46191.38757430116	52299.261920209414	49177.482444427274	55518.0354761076	52060.490704984506	61324.404715303455	57274.445463024495	0.12539690637428494	0.11934533528257962	-19.14474500407232	-695.8979415502399	-17.936013124330202	-651.9620476979762
15.87641140710273	42275.32692436274	40224.78858837104	48957.897408008954	46189.54232297882	52297.347424092404	49175.68853662198	55516.17098038992	52058.741366762624	61322.614194404676	57272.76283660534	0.12540356051327556	0.11935163936571848	-21.104698140989058	-771.7385662160814	-19.778179977525724	-723.232172595337
15.972074772454643	42273.05557471578	40222.66821130177	48955.736442390655	46187.51946866129	52295.23500325702	49173.70863290114	55514.09941583673	52056.79783844377	61320.59981437875	57270.870948029464	0.1254103356269001	0.11935805805493917	-23.04166996839922	-847.6227105297148	-21.59872825795901	-794.5424497574568
16.06831455770623	42270.613937448354	40220.38654506022	48953.386766074014	46185.318862820845	52292.92454513871	49171.54262944513	55511.82071634751	52054.66005775495	61318.361587694286	57268.769805667034	0.12541723392449244	0.11936459344310658	-24.955838138703257	-923.5496256835759	-23.397824904153822	-865.8921613115817
16.165134236077357	42268.0017437381	40217.94334687066	48950.84821714646	46182.94035778601	52290.415939124614	49169.19042430567	55509.3348188365	52052.32796524543	61315.89953165747	57266.459422348926	0.1254242576560357	0.11937124766158494	-26.847379330720287	-999.5185645427555	-25.175635937514016	-937.2805907111615
16.262537301715792	42265.21872316429	40215.33837266704	48948.12063448637	46180.38380672189	52287.709076548716	49166.65191740208	55506.64166324425	52049.80150429759	61313.21366845156	57263.939815402635	0.12543140911291922	0.11937802288095753	-28.716469256731216	-1075.5287818517536	-26.932326469395775	-1008.7070229128003
16.36052726982327	42262.26460364751	40212.571377039734	48945.20385774007	46177.64906361019	52284.803850686854	49163.92701051712	55503.74119254933	52047.08062113773	61310.30402517671	57261.211006688456	0.1254386906287132	0.11938492131175676	-30.56328266428318	-1151.5795342121273	-28.668060702475486	-1080.170744376257
16.459107676782416	42259.13911138864	40209.64211318167	48942.0977272989	46174.735983229184	52281.700156752086	49161.01560729341	55500.63335278066	52044.165264847645	61307.170633891285	57258.273022637055	0.12544610457995478	0.11939194520521025	-32.387993341486435	-1227.6700802221894	-30.383001935872016	-1151.6710431557149
16.55828208028434	42255.841970805865	40206.550332832616	48938.80208427483	46171.64442113235	52278.39789188886	49157.9176132286	55497.318093028945	52041.05538737523	61303.813531652486	57255.125894286284	0.12545365338695064	0.11939909685400096	-34.19077412012848	-1303.7996805086732	-32.0773125680862	-1223.2072089556605
16.658054059457015	42252.37290447141	40203.29578622338	48935.31677047667	46168.37423362771	52274.896955168275	49154.6329356716	55493.795365459526	52037.750943546474	61300.232760559076	57251.76965732008	0.12546133951459543	0.11940637859304105	-35.971796880301554	-1379.9675978403538	-33.75115410136641	-1294.7785332277417
16.758427214994473	42248.731633045936	40199.878222017796	48931.64162838442	46164.925277755356	52271.19724758162	49151.16148381728	55490.06512532378	52034.2518910761	61296.42836779305	57248.2043521063	0.12546916547320505	0.11941379280026136	-37.73123255229439	-1456.173097120598	-35.40468714304734	-1366.38430913724
16.859405169286727	42244.91787521326	40196.29738725506	48927.77650112499	46161.29741126622	52267.29867203572	49147.5031687028	55486.127330972755	52030.55819058022	61292.400405664215	57244.43002373725	0.12547713381936546	0.11942134189741609	-39.46925112194731	-1532.4154455326498	-37.03807141116704	-1438.0238317139447
16.960991566550526	42240.93134761182	40192.553027289105	48923.721232444885	46157.490492598336	52263.2011333457	49143.65790320154	55481.98194386836	52026.6698055868	61288.148931652744	57240.446722068235	0.12548524715680082	0.11942902835090148	-41.18602163650212	-1608.6939126886427	-38.65146573953098	-1509.696397980675
17.063190072960847	42236.77176476649	40188.6448857285	48919.475666684586	46153.504380854276	52258.904538229515	49139.62560201878	55477.62892859685	52022.58670254823	61283.67400845462	57236.25450175893	0.12549350813725363	0.11943685467259313	-42.881712203728966	-1685.0077705197036	-40.24502807689714	-1581.4013068396598
17.166004376783235	42232.4388390183	40184.57270437414	48915.03964875108	46149.33893577723	52254.408795301366	49135.406181686216	55473.06825288133	52018.30885085297	61278.9757040267	57231.853422314314	0.1255019194613859	0.11944482342069707	-44.55649000033736	-1761.3562935236841	-41.81891549527063	-1653.137859325856
17.26943818850684	42227.9322804528	40180.33622315609	48910.41302409006	46144.994017726705	52249.713815064824	49130.9995605563	55468.29988759447	52013.83622283738	61274.05409163253	57227.2435481262	0.12551048387969566	0.11945293720061705	-46.210521272354526	-1837.7387587558478	-43.373284189699916	-1724.9053585547954
17.37349524097843	42223.25179682752	40175.93518006939	48905.59563865807	46140.469487654096	52244.81950990645	49126.40565879709	55463.32380677203	52009.16879379835	61268.90924988956	57222.42494851617	0.12551920419345133	0.11946119866584101	-47.843971342168516	-1914.1544459816068	-44.90828948514536	-1796.703109882772
17.478179289537028	42218.39709349716	40171.36931110793	48900.58733889281	46135.76520707678	52239.72579408794	49121.62439838567	55458.13998762519	52004.306542004735	61263.54126281565	57217.3976977778	0.12552808325564582	0.11946961051884145	-49.45700461004162	-1990.6026376914233	-46.42408583755605	-1868.5304208956659
17.583494112149474	42213.367873338575	40166.63835019818	48895.38797168465	46130.881038053165	52234.432583739836	49116.65570310307	55452.7484105549	51999.24944871081	61257.95021987847	57212.161875221536	0.12553712397196606	0.11947817551199641	-51.04978455818491	-2067.082619210705	-47.920826838264475	-1940.386601537466
17.689443509546752	42208.163836672975	40161.74202913037	48889.997384345515	46125.81684315547	52228.939796853	49111.4994985271	55447.14905916426	51993.99749816777	61252.1362160433	57206.71756521804	0.1255463293017837	0.11948689644852512	-52.62247375692823	-2143.5936788395047	-49.39866521969088	-2012.2709642276168
17.79603130536116	42202.78468118771	40156.68007748933	48884.41542457878	46120.57248544331	52223.247353271574	49106.15571202656	55441.341920272855	51988.55067763705	61246.09935182349	57201.06485724403	0.12555570225916468	0.11949577618344544	-54.17523386498215	-2220.13510783948	-50.8577528547612	-2084.182823807001
17.90326134626431	42197.230101855945	40151.45222258353	48878.641940447524	46115.14782843603	52217.355174684635	49100.62427275441	55435.326983930165	51982.9089774029	61239.83973333067	57195.20384592795	0.1255652459138982	0.11950481762454597	-55.708225636568386	-2296.706200622022	-52.298240764270304	-2156.121497740969
18.011137502105942	42191.499790854985	40146.05818937279	48872.67678034258	46109.54273608459	52211.26318461806	49094.90511164092	55429.104243429465	51977.072390785266	61233.357472326155	57189.13463109646	0.1255749633925438	0.11951402373337962	-57.22160892380634	-2373.3062548022717	-53.720279119268525	-2228.0863061733544
18.119663666053608	42185.593437482945	40140.497700394626	48866.5197929496	46103.75707274283	52204.97130842595	49088.99816138651	55422.67369532182	51971.04091415285	61226.65268627282	57182.85731782175	0.12558485787950333	0.11952339752627575	-58.71554268154432	-2449.934571303427	-55.12401724496158	-2300.0765719786286
18.228843754733095	42179.51072807389	40134.77047568925	48860.170827215705	46097.79070313821	52198.47947328196	49082.903356454655	55416.03533943029	51964.81454693639	61219.725498388325	57176.37201646967	0.1255949326181088	0.11953294207537198	-60.190184969309485	-2526.5904544107616	-56.50960362298065	-2372.0916208494455
18.338681708369887	42173.25134591144	40128.87623272309	48853.62973231541	46091.64349234196	52191.78760817041	49076.620633064354	55409.18917886436	51958.39329164207	61212.57603769891	57169.67884274866	0.12560519091173475	0.11954266050966655	-61.64569295698311	-2603.273211915046	-57.877185896388255	-2444.1307813804597
18.44918149093129	42166.81497114049	40122.81468631077	48846.89635761565	46085.31530573847	52184.8956438769	49070.14992918242	55402.13522003438	51951.77715386501	61205.204439093985	57162.77791775933	0.12561563612493085	0.11955255601609054	-63.08222292936989	-2679.9821552336216	-59.22691087418934	-2516.193385209888
18.56034709026951	42160.20128067721	40116.58554853551	48839.970552640094	46078.80600899397	52177.80351297876	49063.49118451535	55394.87347266606	51944.96614230272	61197.61084338153	57155.669368044684	0.12562627168457743	0.11956263184060043	-64.49993028742028	-2756.7165994234383	-60.558924532466335	-2588.2787670232356
18.672182518265565	42153.409948117784	40110.1885286684	48832.852167033125	46072.11546802499	52170.5111498356	49056.644340501574	55387.40394981572	51937.96026876941	61189.79539734508	57148.35332564181	0.12563710108106257	0.11957289128929542	-65.89896955399308	-2833.47586334683	-61.8733720194723	-2660.3862646706402
18.784691810974078	42146.440643644724	40103.62333308549	48825.54105052245	46065.2435489656	52163.01849057892	49049.609340302675	55379.72666788496	51930.75954820957	61181.75825380057	57140.82992813363	0.1256481278694839	0.11958333772955139	-67.27949437848292	-2910.259269800037	-63.17039766002563	-2732.5152193009853
18.897879028768923	42139.29303393185	40096.88966518384	48818.03705288139	46058.19011813432	52155.32547310197	49042.38612879494	55371.841646636014	51923.36399871232	61173.49957165503	57133.099318702014	0.1256593556708723	0.11959397459118115	-68.64165753894486	-2987.06614555791	-64.45014495780924	-2804.6649754028767
19.01174825648978	42131.966782047224	40089.9872252956	48810.34002389017	46050.95504200025	52147.432037049126	49034.97465256039	55363.748909207054	51915.77364152572	61165.01951596567	57125.1616461815	0.12567078817344052	0.11960480536761597	-69.985610949283	-3063.8958216123283	-65.71275660194806	-2876.8348810281605
19.126303603589555	42124.46154735391	40082.915710600166	48802.44981329603	46043.538187147955	52139.33812380449	49027.37485987719	55355.448482127285	51907.988501070715	61156.31825799968	57117.01706511348	0.1256824291338568	0.11961583361711016	-71.31150565692224	-3140.7476330138743	-66.9583744641277	-2949.024287579581
19.241549204282624	42116.77698541034	40075.67481503621	48794.36627077435	46035.93942024357	52131.04367648215	49019.58670071172	55346.94039533422	51900.008604957475	61147.39597529713	57108.66573580348	0.1256942823785423	0.11962706296397153	-72.61949185241247	-3217.6209192313254	-68.18713960869354	-3021.232550211251
19.357489217694134	42108.91274786604	40068.26422920923	48786.08924588573	46028.158607996964	52122.54863991284	49011.61012670695	55338.22468218757	51891.83398399808	61138.252851731035	57100.1078243754	0.12570635180499487	0.11963849709981146	-73.90971887361957	-3294.515024283901	-69.39919229617226	-3093.4590279087424
19.474127828010037	42100.86848235805	40060.683640300056	48777.61858803539	46020.195617126265	52113.852960633565	49003.445091174035	55329.30137948695	51883.46467222319	61128.88907757241	57091.34350283071	0.12571864138313962	0.11965013978482414	-75.18233520461945	-3371.429296622053	-70.59467198126367	-3165.7030833605677
19.59146924462811	42092.64383240366	40052.93273196993	48768.95414642973	46012.05031431972	52104.956586874796	48995.091549081444	55320.17052748746	51874.900706896566	61119.304849553686	57082.37294910605	0.125731155156705	0.11966199484908936	-76.43748848556424	-3448.3630895186216	-71.77371732355095	-3237.9640833362937
19.709517702309874	42084.23843729161	40045.011184264156	48760.095770032705	46003.722566197335	52095.859468548166	48986.54945704449	55310.83216991628	51866.14212853049	61109.500370934344	57073.19634713267	0.1257438972446255	0.11967406619390113	-77.67532551122713	-3525.315760953352	-72.93646618511411	-3310.241398561746
19.828277461333414	42075.651931971595	40036.9186735145	48751.04330752167	45995.21223927231	52086.5615572342	48977.818773315215	55301.28635399004	51857.18898090203	61099.47585156805	57063.813886897406	0.12575687184247664	0.11968635779312252	-78.89599223938421	-3602.286673916504	-74.08305563864997	-3382.5344039984047
19.94775280764713	42066.88394694047	40028.65487223831	48741.79660724106	45986.51919991021	52077.06280616842	48968.89945777037	55291.53313043077	51848.04131106783	61089.23150796924	57054.225764503084	0.12577008322393143	0.11969887369456723	-80.099633793463	-3679.2751964963973	-75.2136219702079	-3454.842478904873
20.067948053024427	42057.93410812762	40020.21944903728	48732.355517156684	45977.643314288995	52067.36317022867	48959.791471900986	55281.57255348392	51838.69916938101	61078.76756338284	57044.43218223186	0.12578353574225132	0.11971161802140837	-81.28639446434681	-3756.280701894313	-76.32830068009207	-3527.165006849915
20.188867535219305	42048.80203677716	40011.6120684931	48722.71988480794	45968.58444835704	52057.46260592109	48950.494778800356	55271.404680935455	51829.16260950711	61068.08424785385	57034.43334860825	0.12579723383180522	0.11972459497361793	-82.4564177171851	-3833.3025686964393	-77.42722649002098	-3599.501375956461
20.31051561812294	42039.48734932825	40002.83239106156	48712.8895572596	45959.34246779075	52047.36107136605	48941.00934315227	55261.02957412957	51819.43168844051	61057.181798298574	57024.22947846386	0.12581118200961855	0.11973780882943093	-83.60984619523515	-3910.3401809912175	-78.51053334615426	-3671.8509790077806
20.432896691921076	42029.98965729269	39993.88007296431	48702.86438105207	45949.917237951035	52037.05852628349	48931.33513121847	55250.44729798622	51809.506466520914	61046.060458576765	57013.82079300276	0.12582538487695294	0.11975126394684106	-84.74682172233588	-3987.3929284475744	-79.57835442188662	-3744.21321349591
20.55601517325261	42020.30856713086	39984.75476607897	48692.64420215153	45940.30862383939	52026.55493197851	48921.47211082663	55239.65792101974	51799.38700745067	61034.720479565614	57003.207519868694	0.12583984712091775	0.11976496476512674	-85.86748530590557	-4064.46020639129	-80.63082212017616	-3816.587481705472
20.679875505368887	42010.44368012465	39975.456117826805	48682.228865898316	45930.51649005275	52015.850251326185	48911.42025135735	55228.661515357075	51789.073378311754	61023.162119234636	56992.389893213025	0.12585457351611498	0.11977891580640454	-86.97197714494541	-4141.541416149586	-81.6680680810532	-3888.973190991208
20.804482158294064	42000.39459224783	39965.98377105793	48671.61821695418	45920.54070073705	52004.944448755516	48901.17952373071	55217.45815675604	51778.5656495829	61011.38564272133	56981.368153763324	0.12586956892631584	0.11979312167721996	-88.06043663196033	-4218.635965090245	-82.69022318333737	-3961.369753830135
20.92983962898646	41990.16089403426	39956.337363934705	48660.81209924892	45910.38111954045	51993.8374902339	48890.74990039299	55206.04792462438	51767.86389515728	60999.39132240905	56970.14254889407	0.12588483830617161	0.11980758707016166	-89.1330023551418	-4295.7432666849345	-83.69741754731513	-4033.7765878774226
21.055952441500814	41979.742170443555	39946.516529812885	48649.81035592588	45900.037609565436	51982.52934325084	48880.13135530295	55194.43090203908	51756.96819236061	60987.17943800581	56958.713332698244	0.12590038670295906	0.11982231676551672	-90.18981210541097	-4372.862740796059	-84.6897805405315	-4106.193116210401
21.18282514715158	41969.13800072357	39936.52089711984	48638.61282928577	45889.510033319486	51971.019976800875	48869.32386391724	55182.607175765275	51745.87862196878	60974.750276624254	56947.080766059626	0.12591621925836077	0.1198373156329539	-91.23100287962006	-4449.993813807145	-85.66744078078773	-4178.618767425418
21.31046232467717	41958.347958270766	39926.35008923111	48627.21936072996	45878.79825266537	51959.30936136662	48858.32740317619	55170.57683627614	51734.59526822644	60962.10413286326	56935.24511672713	0.1259323412102811	0.1198525886332407	-92.2567108819494	-4527.1359186396	-86.63052613794571	-4251.052975654602
21.438868580405217	41947.37161048796	39916.00372434443	48615.62979070274	45867.902128770336	51947.39746890165	48847.14195148914	55158.339977773234	51723.118218865944	60949.24130889155	56923.206659390526	0.12594875789470095	0.11986814081999955	-93.26707153316238	-4604.288495164365	-87.57916374210618	-4323.495180953294
21.568048548418737	41936.20851863794	39905.48141535018	48603.8439586309	45856.82152205307	51935.28427281128	48835.767488718164	55145.89669820539	51711.4475651251	60936.16211453068	56910.965675755724	0.1259654747475663	0.11988397734149545	-94.26221947063459	-4681.450990181416	-88.51347998366691	-4395.944829249755
21.69800689072348	41924.858237696484	39894.78276970131	48591.86170286465	45845.556292131885	51922.969747935706	48824.20399616379	55133.24709929084	51699.58340176768	60922.86686734278	56898.52245462445	0.12598249730671962	0.11990010344245979	-95.24228855239926	-4758.622857578099	-89.43360051736818	-4468.401372486725
21.828748297416116	41913.320316200115	39883.90738927867	48579.6828606146	45834.106297769315	51910.45387052984	48812.45145654783	55120.39128653662	51687.52582710172	60909.355892716536	56885.87729197219	0.12599983121386762	0.11991652446595602	-96.20741186491796	-4835.803558675572	-90.33965026901569	-4540.864268934354
21.960277486853503	41901.594296092524	39872.85487025496	48567.30726788949	45822.47139681735	51897.73661824468	48800.50985399754	55107.32936926032	51675.2749429997	60895.629523956944	56873.03049102964	0.12601748221658823	0.11993324585527682	-97.15772172331344	-4912.992562232539	-91.23175343603361	-4613.332983171567
22.092599205822967	41889.67971256703	39861.62480295544	48554.7347594313	45810.65144616066	51884.81797010716	48788.37917402853	55094.06146061113	51662.830854918255	60881.68810237541	56859.98236236455	0.12603545617038459	0.11995027315588469	-98.0933496762882	-4990.189344638959	-92.11003349185921	-4685.806986261159
22.225718229713628	41877.57609390673	39850.2167717164	48541.96516865034	45798.64630165935	51871.697906500456	48776.05940352807	55080.58767759201	51650.19367191899	60867.531977382714	56846.733223965944	0.1260537590407709	0.11996761201739042	-99.01442651223624	-5067.393390223384	-92.97461319196736	-4758.28575604409
22.359639362688714	41865.282961320205	39838.63035473967	48528.998327557114	45786.45581808921	51858.37640914227	48763.55053073639	55066.908141080734	51637.36350668795	60853.16150658153	56833.28340132812	0.12607239690541164	0.11998526819557209	-99.92108226352138	-5144.604191426188	-93.8256145773048	-4830.768777247518
22.494367437858962	41852.799828775205	39826.86512394559	48515.83406669458	45774.07984908225	51844.85346106421	48750.85254522942	55053.02297585279	51624.34047555723	60838.57705586271	56819.63322753801	0.12609137595629777	0.1200032475544361	-100.8134462061571	-5221.821248786524	-94.66315897402819	-4903.2555414661765
22.629907317457054	41840.12620282879	39814.92064482254	48502.47221506846	45761.51824706543	51831.12904659017	48737.965437900246	55038.932310604214	51611.12469852618	60823.7789995027	56805.78304336361	0.12611070250197007	0.12002155606831924	-101.69164686754812	-5299.04407129623	-95.48736700124573	-4975.745547519997
22.766263893012997	41827.261582453466	39802.796476273135	48488.91260007562	45748.77086319777	51817.2031513138	48724.88920093995	55024.6362779742	51597.716299282634	60808.767720261996	56791.733197343274	0.12613038296978915	0.12004019982403633	-102.55581203199108	-5376.272176682949	-96.29835857538274	-5048.238301651552
22.903442085530802	41814.20545886021	39790.492170457575	48475.155047431224	45735.83754730631	51803.075762075525	48711.623827818046	55010.13501456822	51584.11540522451	60793.54360948583	56777.48404587698	0.12615042390824963	0.12005918502307011	-103.40606874364312	-5453.505091553554	-97.09625291344128	-5120.733317675069
23.041446845665973	41800.957315317864	39778.00727263376	48461.199381094295	45722.718147820844	51788.7468669391	48698.16931326249	54995.42866098166	51570.32214748185	60778.10706720642	56763.03595331933	0.12617083198934648	0.1200785179838057	-104.24254330797703	-5530.742351457477	-97.881168534077	-5193.230117009953
23.180283153904217	41787.51662696957	39765.34132099489	48447.04542319264	45709.412511707786	51774.21645516848	48684.52565324005	54980.51736182446	51556.33666093997	60762.458502248395	56748.38929207497	0.12619161401098516	0.1200982051438157	-105.06536129908636	-5607.98350125365	-98.65322326426394	-5265.728229006752
23.31995602074116	41773.88286064423	39752.49384650254	48432.69299394451	45695.92048440148	51759.484517202334	48670.69284493452	54965.40126574455	51542.15908426135	60746.59833233376	56733.544442693994	0.126212776899447	0.12011825306218803	-105.87464756375994	-5685.228095334023	-99.41253424342722	-5338.227191148326
23.460470486863187	41760.05547466538	39739.46437271756	48418.14191158022	45682.24190973534	51744.55104462978	48656.67088672607	54950.08052545328	51527.78955990944	60730.52698419102	56718.50179397093	0.12623432771190252	0.12013866842190414	-106.67052622421761	-5762.475697757676	-100.15921792565496	-5410.726549146697
23.60183162332936	41746.033918655405	39726.252415626754	48403.39199226108	45668.376629870596	51729.416030164226	48642.459778168944	54934.55529775006	51513.228234171685	60714.244893664865	56703.26174304417	0.12625627363897865	0.12015945803226623	-107.45312068465864	-5839.725882604718	-100.89339008563547	-5483.225857261568
23.744044531754422	41731.81763333615	39712.85748346641	48388.443049997084	45654.32448522396	51714.079467617215	48628.059519969196	54918.82574354787	51498.47525718349	60697.75250582836	56687.82469549795	0.1262786220073789	0.1201806288313771	-108.22255363321165	-5916.978234097362	-101.61516582078184	-5555.724678391591
23.887114344492932	41717.40605032548	39699.279076542276	48373.29489656294	45640.08531439389	51698.54135187171	48613.470113961856	54902.89202789933	51483.53078295251	60681.050275097405	56672.19106546604	0.1263013802825598	0.12020218788866871	-108.97894704749342	-5994.232346879318	-102.32465955626685	-5628.222584333271
24.031046224824397	41702.79859192958	39685.51668704572	48357.947341412	45625.658954085025	51682.80167885435	48598.69156308731	54886.754320022694	51468.39496938311	60664.13866534683	56656.361275737174	0.12632455607146215	0.12022414240748572	-109.72242219923646	-6071.487826321274	-103.02198504906846	-5700.71915602684
24.175845367139747	41687.994670931	39671.56979886615	48342.4001915886	45611.04523903105	51666.86044550731	48583.72387136727	54870.412793328505	51453.067978301304	60647.018150028845	56640.33575786258	0.12634815712530006	0.12024649972772541	-110.45309965728666	-6148.74428864941	-103.70725539093837	-5773.213983666152
24.32151699712871	41672.99369037279	39657.437887399916	48326.6532516388	45596.2440019164	51650.71764975972	48568.56704388046	54853.86762544704	51437.5499754804	60629.68921229412	56624.11495226575	0.12637219134241018	0.12026926732852809	-111.17109929336584	-6226.001361321658	-104.38058301337878	-5845.706667024642
24.468066371968433	41657.795043337384	39643.12041935474	48310.706323518505	45581.25507329547	51634.373290497686	48553.22108673697	54837.11899825517	51421.84113066628	60612.15234511406	56607.699308353505	0.126396666771159	0.12029245283102864	-111.87654028646648	-6303.258683277294	-105.04207969241543	-5918.1968156863
24.61549878051318	41642.39811272181	39628.61685255062	48294.55920650034	45566.078281510876	51617.82736753436	48537.686007052704	54820.16709790468	51405.941617603836	60594.40805140634	56591.08928462987	0.1264215916129144	0.1203160640011641	-112.56954112637322	-6380.515905145556	-105.69185655095498	-5990.684049203992
24.763819543485244	41626.802271007684	39613.92663571641	48278.21169707825	45550.713452609576	51601.079881578844	48521.961812922935	54803.01211485041	51389.851614063475	60576.45684416233	56574.28534881167	0.1264469742250774	0.12034010875254329	-113.25021961869788	-6457.772689579055	-106.33002406387823	-6063.167997384444
24.91303401366693	41611.00688002683	39599.049208282275	48261.66358887011	45535.16041025732	51584.13083420455	48506.04851339521	54785.65424387908	51373.57130186803	60558.29924657691	56557.28797794646	0.12647282312418104	0.12036459514937412	-113.91869288831367	-6535.028711471707	-106.95669206127059	-6135.648300491273
25.063147576093755	41595.01129072197	39583.98400016803	48244.914672518484	45519.41897565152	51566.980227817	48489.94611844191	54768.09368413882	51357.10086692049	60539.93579218119	56540.09765853284	0.12649914698905534	0.12038953140945556	-114.57507738654385	-6612.283658392727	-107.57196973459213	-6208.124609604478
25.214165648248784	41578.81484290188	39568.7304315663	48227.96473558834	45503.48896743137	51549.62806561985	48473.654638931235	54750.33063916797	51340.44049923112	60521.367024976345	56522.71488664209	0.12652595466405725	0.12041492590723392	-115.21948889258783	-6689.537230728194	-108.17596563833649	-6280.596586739644
25.366093680258146	41562.41686499284	39553.2879127227	48210.813562464384	45487.37020158761	51532.074351582	48457.17408659915	54732.36531692654	51323.59039294678	60502.59349957234	56505.140168043865	0.1265532551623734	0.12044078717692247	-115.85204251942923	-6766.789142061025	-108.7687876955315	-6353.063905192539
25.518937155087716	41545.81667378306	39537.65584370961	48193.46093424391	45471.06249136854	51514.31909040164	48440.50447401862	54714.197929825474	51306.550746378656	60483.61578132639	56487.37401833207	0.12658105766939154	0.1204671239156896	-116.47285271959845	-6844.039119536057	-109.3505432025413	-6425.526249831542
25.672701588741027	41529.013574163466	39521.83361419677	48175.906628629375	45454.565647185475	51496.362287471406	48423.645814569936	54695.828694758806	51289.3217620322	60464.43444648672	56469.416963055206	0.12660937154614646	0.12049394498691669	-117.08203328604577	-6921.286903996021	-109.92133883037604	-6497.983317222446
25.827392530458226	41512.00685886216	39505.82060321628	48158.150419817655	45437.8794765156	51478.20394884176	48406.59812240939	54677.25783313502	51271.90364663673	60445.050082337475	56451.269537847984	0.12663820633283857	0.12052125942352322	-117.67969736174564	-6998.532250581309	-110.48128063316108	-6570.434816142544
25.983015562916506	41494.79580817302	39489.6161789225	48140.192078386506	45421.00378380218	51459.84408118304	48389.36141243687	54658.48557090864	51254.29661117505	60425.463287346305	56432.93228856522	0.12666757175243043	0.12054907643136649	-118.26595744112274	-7075.774928880855	-111.03047404950485	-6642.880467707291
26.139576302431465	41477.3796896797	39473.219698347726	48122.031371179844	45403.93837035384	51441.28269174796	48371.935700263864	54639.51213861367	51236.50087091488	60405.674671316054	56414.40577141962	0.12669747771432097	0.12057740539271464	-118.84092537473771	-7153.014723297209	-111.56902390695177	-6715.320005692542
26.297080399159835	41459.75775797257	39456.63050715176	48103.66806118929	45386.68303424044	51422.51978833186	48354.32100217943	54620.337771396116	51218.516645439464	60385.68485553789	56395.69055312065	0.12672793431809826	0.12060625586979432	-119.40471237679594	-7230.251433541998	-112.09703442841419	-6787.753176942468
26.455533537303385	41441.9292543603	39439.8479393667	48085.10190743361	45369.23757018728	51403.555379232545	48336.51733511601	54600.96270904781	51200.344158679254	60365.49447294811	56376.78721101703	0.126758951857378	0.120635637608416	-119.9574290253222	-7307.4848747532815	-112.61460923281265	-6860.1797414738685
26.614941435314055	41423.893406575815	39422.87131713672	48066.33266483629	45351.60176946754	51384.389473209965	48318.52471661489	54581.38719604132	51181.983638944876	60345.10416828867	56357.696333242406	0.12679054082372146	0.1206655605416796	-120.49918527092086	-7384.714878097177	-113.12185134293395	-6932.599473014474
26.77530984610034	41405.64942847438	39405.699950450886	48047.36008409855	45333.77541979069	51365.022079442904	48300.3431647892	54561.61148156359	51163.43531895865	60324.51459826874	56338.418518861916	0.12682271191064362	0.12069603479376023	-121.03009044128703	-7461.941291131079	-113.61886318924371	-7005.012159289792
26.93664455723489	41387.196519727	39388.333136871945	48028.18391157153	45315.758305190335	51345.45320748674	48281.97269828787	54541.635819552124	51144.69943588879	60303.726431731586	56318.95437802392	0.12685547601770636	0.12072707068377832	-121.55025324274902	-7539.163978004828	-114.10574661157443	-7077.417602188885
27.098951391163432	41368.5338655063	39370.77016125837	48008.80388912469	45297.55020590861	51325.68286722912	48263.41333625777	54521.46046873092	51125.77623138303	60282.74034982375	56299.3045321134	0.1268888442547052	0.12075867872975293	-122.05978176894132	-7616.382820094004	-114.58260286707082	-7149.815618330613
27.26223620541477	41349.660636165645	39353.010295480315	47989.219754011116	45279.150898277854	51305.71106884441	48244.66509830469	54501.08569264652	51106.66595160274	60261.557046167065	56279.46961390823	0.12692282794594695	0.12079086965264614	-122.55878350429703	-7693.5977163389325	-115.04953263310017	-7222.206039343029
27.426504892812353	41330.5759869117	39335.05279813008	47969.43123873053	45260.56015460036	51285.537822747596	48225.7280044541	54480.51175970554	51087.36884725815	60240.17722703496	56259.45026773924	0.12695743863462097	0.12082365438049227	-123.04736532861716	-7770.808583624661	-115.50663601155975	-7294.588712178171
27.59176338168682	41311.279057469575	39316.8969142257	47949.4380708886	45241.77774302482	51265.16313954671	48206.602075110364	54459.738943212185	51067.88517364377	60218.601611531616	56239.24714965286	0.12699268808727227	0.12085704405262454	-123.52563352292054	-7848.015357285738	-115.95401253420277	-7366.9634995646775
27.758017636089992	41291.76897174091	39298.54187490848	47929.23997305356	45222.8034274204	51244.58702999418	48187.287331015235	54438.76752140665	51048.21519067461	60196.830931774704	56218.86092757723	0.1270285882983693	0.12089105002399142	-123.99369377363473	-7925.217991510406	-116.39176116656745	-7439.33028033562
27.925273656010095	41272.04483745447	39279.98689713387	47908.836662609436	45203.63696724791	51223.80950493708	48167.78379320532	54417.597777504285	51028.35916292292	60174.86593308221	56198.292281491515	0.12706515149498043	0.12092568386957131	-124.45165117815486	-8002.416459817439	-116.81998031257535	-7511.688949842006
28.09353747758831	41252.105745809014	39261.23118335553	47888.22785160602	45184.27811742806	51202.83057526601	48148.09148296843	54396.22999973504	51008.317359655644	60152.70737416227	56177.54190359866	0.12710239014154764	0.12096095738888712	-124.89961025083903	-8079.610755592585	-117.23876782032312	-7584.039420414716
28.2628151733366	41231.950771108255	39242.27392120225	47867.41324660521	45164.72662820651	51181.65025186256	48128.21042179865	54374.66448138366	50988.09005487215	60130.35602730701	56156.61049850119	0.12714031694477543	0.120996882610621	-125.33767492737388	-8156.800892520696	-117.64822098615696	-7656.381621737033
28.43311285235687	41211.57897038804	39223.11428314829	47846.392548524345	45144.982245016414	51160.268545545914	48108.140631350674	54352.901520830834	50967.677527343134	60107.81267859051	56135.498783381074	0.12717894485862613	0.12103347179733318	-125.76594856948941	-8233.98690506816	-118.04843655863078	-7728.715501245111
28.604436660561465	41190.98938303515	39203.75142617602	47825.165452475674	45125.0447083374	51138.68546701784	48087.882133392864	54330.941421594805	50947.0800606499	60085.0781280705	56114.207488182954	0.12721828708942987	0.12107073745029005	-126.18453397101257	-8311.168849019334	-118.43951074400684	-7801.041024597362
28.77679278089485	41170.18103039768	39184.18449143129	47803.731647602304	45104.91375355162	51116.90102680642	48067.434949759125	54308.784492373714	50926.29794322442	60062.15318999415	56092.73735580103	0.12725835710110964	0.12110869231439964	-126.59353336400818	-8388.346802089363	-118.82153921187273	-7873.358176188543
28.950187433556945	41149.15291538649	39164.41260387085	47782.090816910044	45084.589110796114	51094.91523520793	48046.79910229925	54286.431047088365	50905.33146838957	60039.038693007606	56071.08914226933	0.127299168620528	0.12114734938325811	-126.99304842288257	-8465.52086436376	-119.19461709901225	-7945.666959537193
29.124626876227456	41127.90402206833	39144.43487190247	47760.24263709612	45064.07050481244	51072.72810222818	48025.97461282877	54263.881404926426	50884.18093440111	60015.73548037065	56049.263616956814	0.127340735642954	0.12118672190431715	-127.383180271514	-8542.691158974543	-119.55883901563357	-8017.967397864908
29.30011740429177	41106.43331524888	39124.250387016	47738.18677837271	45043.35765479182	51050.339637520956	48004.96150307631	54241.13589038607	50862.846644488796	59992.24441017413	56027.26156276478	0.1273830724376577	0.121226823384163	-127.76402948622126	-8619.857832511887	-119.9142990479886	-8090.259534427896
29.476665351068124	41084.73974004814	39103.85822340789	47715.922904288534	45022.45027421856	51027.749850327156	47983.7597946317	54218.1948333226	50841.328906900584	59968.56635556441	56005.08377633085	0.1274261935536313	0.12126766759392264	-128.13569610242848	-8697.021055690944	-120.26109076451394	-8162.543433094397
29.654277088036206	41062.82222146412	39083.2574375952	47693.450671543804	45001.348070707594	51004.958749409794	47962.36950889028	54195.05856899323	50819.62803494491	59944.70220496939	55982.73106823425	0.12747011382544557	0.12130926857479049	-128.4982796239783	-8774.18102418445	-120.59930722421268	-8234.819179086015
29.832959025067048	41040.67966392783	39062.44706802194	47670.769729802196	44980.05074583952	50981.96634298874	47940.79066699721	54171.727438103895	50797.74434703517	59920.65286233063	55960.20426320675	0.1275148483792395	0.1213516406436866	-128.85187902356847	-8851.337958931923	-120.92904097712017	-8307.086879208684
30.0127176106544	41018.310950848405	39041.426134656824	47647.87972149884	44958.55799499207	50958.77263867415	47919.02328979053	54148.20178685751	50775.67816673527	59896.41924734079	55937.504200348376	0.12756041263885123	0.12139479839904363	-129.1965927501151	-8928.492106866091	-121.25038407061948	-8379.346662467346
30.193559332147448	40995.71494414724	39020.19363858118	47624.78028164296	44936.86950716695	50935.3776433974	47897.06739774225	54124.481967001935	50753.42982280516	59872.00229568499	55914.63173334672	0.12760682233209103	0.12143875672673003	-129.53251873760018	-9005.643741782755	-121.56342805750319	-8451.598680827767
30.37549071598484	40972.89048378118	38998.748561567176	47601.47103761568	44914.98496481241	50911.781363339986	47874.92301089743	54100.568335878634	50730.999649246995	59847.40295928672	55891.58773070043	0.12765409349716358	0.12148353080611177	-129.85975440827315	-9082.793164856732	-121.86826399921847	-8523.84310967289
30.55851832793038	40949.83638725575	38977.089865647446	47577.951608964184	44892.90404364265	50887.98380386179	47852.59014881297	54076.46125647337	50708.38798535308	59822.62220656035	55868.373075948606	0.12770224248923823	0.1215291361162545	-130.17839667748194	-9159.940705232322	-122.16498246970878	-8596.080148266628
30.742648773309874	40926.55144912668	38955.21649267409	47554.22160719038	44870.62641245243	50863.984969426805	47830.06883049415	54052.16109746702	50685.59517575434	59797.66102266805	55844.98866790436	0.12775128598717542	0.12157558844227632	-130.48854196371394	-9237.08672105521	-122.45367356447969	-8668.310020660982
30.92788869724955	40903.03444048902	38933.127363866945	47530.28063553368	44848.15173292644	50839.78486352611	47807.35907432878	54027.66823328645	50662.62157046835	59772.52040978102	55821.43542089227	0.1278012410004154	0.1216229038818444	-130.79028619310702	-9314.231600088999	-122.73442690490629	-8740.532976217568
31.114244784915854	40879.28410845578	38910.821379352514	47506.12828875016	44825.479659445606	50815.38348860038	47784.46089802098	54002.9830441578	50639.4675249502	59747.20138734817	55797.71426499238	0.12785212487602515	0.12167109885183171	-131.0837248035532	-9391.375760337338	-123.00733164171106	-8812.749290140346
31.30172376175672	40855.29917562367	38888.297417691465	47481.764152885466	44802.60983888795	50790.78084595956	47761.37431852255	53978.10591615988	50616.13340014301	59721.70499236914	55773.82614628859	0.12790395530592052	0.12172019009512657	-131.36895275488496	-9468.519651092589	-123.27247646416072	-8884.959264377132
31.4903323937443	40831.07833952592	38865.554335394765	47457.18780504205	44779.5419104243	50765.9769356999	47738.099351962046	53953.03724127789	50592.61956252923	59696.032279672785	55749.77202712171	0.1279567503342538	0.12177019468761098	-131.64606453297893	-9545.663753606379	-123.52994960339856	-8957.163228163496
31.68007748761912	40806.620272073276	38842.59096642942	47432.39881314183	44756.275505310245	50740.971756620194	47714.63601357332	53927.7774174595	50568.92638418391	59670.18432220301	55725.5528863493	0.12801052836498383	0.12182113004529996	-131.91515415682807	-9622.808581965044	-123.7798388392257	-9029.361538795754
31.870965891135747	40781.92361898054	38819.406121711334	47407.396735681636	44732.810246671586	50715.76530613421	47690.984317620576	53902.326848670324	50545.05424282741	59644.162211308685	55701.169719609235	0.1280653081696296	0.12187301393165739	-132.17631518602138	-9699.954684007913	-124.02223150654754	-9101.554582428187
32.063004493309954	40756.98699918061	38795.99858858718	47382.18112148412	44709.14574928591	50690.35758018213	47667.144277322725	53876.685944951496	50521.00352188048	59617.96705704147	55676.62353959047	0.1281211088952046	0.12192586446508631	-132.42964072647737	-9777.102642145008	-124.25721450036508	-9173.742774726823
32.25620022466719	40731.80900422373	38772.367130303275	47356.75150944147	44685.28161935792	50664.748573138684	47643.115904775	53850.85512247761	50496.77461051921	59591.59998845879	55651.915376308585	0.128177950072354	0.12197970012659982	-132.67522343811288	-9854.253074362874	-124.48487428268709	-9245.92656175606
32.45056005749291	40706.38819766284	38748.510485462066	47331.10742825351	44661.21745428965	50638.93827771946	47618.89921086879	53824.83480361591	50472.36790373172	59565.06215393396	55627.046277387686	0.12823585162368145	0.12203453976768337	-132.91315554211906	-9931.406635163352	-124.70529688926763	-9318.106420798227
32.64609100608406	40680.72311442369	38724.42736746526	47305.24839615869	44636.952842444756	50612.926684883976	47594.494205208866	53798.62541698604	50447.78380237503	59538.35472147227	55602.01730834791	0.12829483387228538	0.12209040261834155	-133.14352882833919	-10008.564016599208	-124.91856793570332	-9390.282861195505
32.84280012700226	40654.81226016014	38700.11646394378	47279.17392065893	44612.48736290716	50586.71378373672	47569.90089602887	53772.227397521325	50423.022713233586	59511.47887903444	55576.8295528995	0.12835491755050257	0.12214730829534878	-133.3664346604346	-10085.725949110463	-125.12477262216271	-9462.456425081939
33.040694519328454	40628.65411059408	38675.57643617426	47252.88349823779	44587.82058523415	50560.299561425774	47545.119290104754	53745.64118653133	50398.08504907914	59484.43583486739	55551.48411324381	0.12841612380886863	0.12220527681069977	-133.5819639863912	-10162.893202807754	-125.3239957428741	-9534.627688486129
33.239781324919136	40602.24711083807	38650.80591848015	47226.376614070396	44562.95206920187	50533.684003037204	47520.14939266443	53718.86723176403	50372.971228730035	59457.2268178406	55525.98211037893	0.1284784742252993	0.12226432858026838	-133.79020734439837	-10240.066588444635	-125.51632169121876	-9606.797262148932
33.44006772866406	40575.58967470304	38625.80351761978	47199.652741727754	44537.881364546374	50506.86709148861	47494.99120729702	53691.90598747114	50347.68167711387	59429.85307779186	55500.32468441458	0.12854199081450166	0.12232448443268458	-133.99125487009587	-10317.246958484873	-125.70183446613373	-9678.965792445466
33.64156095874556	40548.68018398766	38600.567812158006	47172.711342872135	44512.60801069648	50479.84880741791	47469.644735857684	53664.75791447267	50322.216825329124	59402.31588587885	55474.51299489156	0.1286066960376185	0.12238576561842633	-134.18519630626542	-10394.435208400711	-125.88061768075568	-9751.133962484077
33.84426828689945	40521.516987750794	38575.09735182324	47145.551866945505	44487.13153650081	50452.629129070134	47444.10997837106	53637.423480223646	50296.57711070925	59374.616534939305	55448.54822110964	0.12867261281211628	0.1224481938191456	-134.37212100949546	-10471.632277775556	-126.05275456803793	-9823.302493035793
34.04819702867729	40494.09840156576	38549.39065684819	47118.17375084966	44461.451459947464	50425.2080321805	47418.38693293137	53609.903158881454	50270.76297688719	59346.756339858606	55422.43156246194	0.12873976452192099	0.12251179115722402	-134.55211795853393	-10548.839151538908	-126.21832798856485	-9895.472143612802
34.25335454371064	40466.42270675617	38523.4462172943	47090.57641861853	44435.567287876846	50397.585489854675	47392.475595600125	53582.19743137471	50244.77487386142	59318.73663794603	55396.164238777215	0.12880817502780922	0.12257658020556945	-134.7252757621318	-10626.056861190125	-126.37742043701292	-9967.643713487312
34.45974823597649	40438.48814961262	38497.26249235955	47062.759281081904	44409.47851568706	50369.76147244554	47366.37596030095	53554.30678547326	50218.61325806309	59290.55878931897	55369.74749066957	0.1288778686780662	0.12264258399766165	-134.89168266949127	-10703.28648629412	-126.53011405178404	-10039.818042987958
34.66738555406454	40410.292940589025	38470.837909668	47034.72173551963	44383.184627030925	50341.735947425615	47340.08801871054	53526.23171585823	50192.27859242359	59262.22417729494	55343.18257989509	0.1289488703194106	0.12270982603785388	-135.0514265766542	-10780.529155634344	-126.67649062037526	-10111.996014475822
34.87627399144595	40381.8352534803	38444.170864543026	47006.46316530882	44356.68509350692	50313.5088792578	47313.6117601484	53497.97272419563	50165.771346445035	59233.73420879431	55316.470789718456	0.12902120530820282	0.12277833031193414	-135.2045950365282	-10857.786048715934	-126.8166315882263	-10184.178553605452
35.086421086743854	40353.11322457703	38417.25971926024	46977.98293955924	44329.97937433984	50285.080229259984	47286.947171461135	53469.53031920825	50139.09199626974	59205.09031474939	55289.61342528522	0.12909489952194003	0.12284812129796027	-135.3512752687966	-10935.058397294953	-126.95061806750891	-10256.366630665958
35.29783442400536	40324.12495180049	38390.10280228296	46949.28041274137	44303.066916054886	50256.449955467804	47260.09423690534	53440.90501675118	50112.24102475274	59176.29395052487	55262.61181400453	0.1291699793710466	0.1229192239773715	-135.4915541664086	-11012.347486637533	-127.07853084268572	-10328.561261616647
35.51052163297529	40294.8684938147	38362.69840747756	46920.354924303676	44275.947152142595	50227.61801249263	47233.05293802634	53412.097339887536	50085.21892153497	59147.34659634696	55235.467305939754	0.12924647181097124	0.12299166384638784	-135.62551830726443	-11089.654657253996	-127.2004503809585	-10400.763509592041
35.72449038937153	40265.34186911561	38335.04479330848	46891.205798279654	44248.61950271468	50198.58435137536	47205.82325353332	53383.107818965414	50058.026183117385	59118.24975774185	55208.181274207695	0.12932440435459996	0.1230654669277031	-135.75325396464905	-11166.981306573376	-127.3164568413631	-10472.974486319348
35.93974841516195	40235.54305509659	38307.140182012474	46861.832342884314	44221.08337415058	50169.34891943558	47178.40515917062	53353.93699169576	50030.66331293637	59089.004965984	55180.755115386724	0.12940380508498897	0.12314065978248769	-135.8748471145518	-11244.328890396282	-127.42663008102681	-10545.195353355259
36.15630347884324	40205.46998709077	38278.98275875231	46832.23385010097	44193.338158735765	50139.91166011789	47150.79862758651	53324.58540323309	50003.130821441526	59059.61377855616	55153.19024993561	0.1294847026684381	0.12321726952269746	-135.99038344771543	-11321.6989247296	-127.53104966595129	-10617.427323648706
36.374163395721176	40175.12055738665	38250.57067074693	46802.40959525505	44165.383234288514	50110.27251283136	47123.00362819611	53295.053606255155	49975.42922617302	59030.077779617335	55125.488122619674	0.12956712636790357	0.12329532382371441	-136.099948379313	-11399.092987544835	-127.62979487933626	-10689.671663042158
36.59333602819267	40144.492614219875	38221.902026380565	46772.358836578496	44137.21796377865	50080.43141278676	47095.02012704255	53265.34216104646	49947.55905184228	59000.39858048428	55097.65020294938	0.12965110605676897	0.12337485093731312	-136.20362705855223	-11476.512720515952	-127.722944729976	-10761.929691754282
36.813829286029524	40113.583960736956	38192.97489428711	46742.08081476068	44108.841694934315	50050.388290826944	47066.84808665213	53235.451635581056	49919.520830412424	58970.57782012183	55069.67798562675	0.1297366722329796	0.12345587970497608	-136.30150438210694	-11553.959831112996	-127.81057796409004	-10834.202786155045
37.03565112666392	40082.39235393219	38163.78730241085	46711.57475248776	44080.25375983887	50020.14307325313	47038.48746588608	53205.38260560772	49891.31510118089	58940.61716564551	55041.572991003406	0.12982385603355753	0.12353843957156137	-136.39366500311007	-11631.436094418168	-127.89277307315206	-10906.492380324751
37.25880955547555	40050.91550355646	38134.33723704223	46680.839853969395	44051.45347451653	49989.69568164583	47009.93821978766	53175.135654736325	49862.942410863296	58910.51831283583	55013.33676554878	0.12991268924950405	0.12362256059933653	-136.48019334310084	-11708.943355172873	-127.96960830425087	-10978.799967793748
37.483312626080554	40019.15107099678	38104.62264182812	46649.87530445244	44022.440138506936	49959.04603268044	46981.20029942494	53144.71137452558	49834.40331367895	58880.28298666439	54984.970882329675	0.13000320434110318	0.12370827348238599	-136.56117360344797	-11786.483529893681	-128.04116167001484	-11051.127103330567
37.70916844062219	39987.09666812572	38074.6414167552	46618.68026972103	43993.21303442757	49928.19403793713	46952.27365172842	53114.11036457222	49805.698371437575	58849.91294183225	54956.47694150067	0.13009543445364238	0.12379560956141326	-136.63668977814086	-11864.058609070256	-128.1075109599915	-11123.47540484555
37.93638515006311	39954.74985611988	38044.391417106155	46587.25389558276	43963.77142752423	49897.139603704934	46923.15821932392	53083.33323260143	49776.82815362752	58819.40996332086	54927.85657080609	0.13018941343355728	0.12388460083893817	-136.70682566544565	-11941.670659424737	-128.16873375042633	-11195.84655528143
38.164970954479706	39922.10814424643	38013.870452387695	46555.59530734066	43934.114565209005	49865.882630779946	46893.853940360415	53052.38059455893	49747.79323750567	58788.77586695613	54899.111426094176	0.1302851758450194	0.12397527999491145	-136.7716648807982	-12019.321826225147	-128.22490741596266	-11268.2423046045
38.39493410335793	39889.168988616475	37983.07628522929	46523.70360925003	43904.24167658516	49834.42301425721	46864.360748332394	53021.25307470425	49718.59420818863	58758.01249998554	54870.24319184293	0.13038275698697915	0.12406768040275398	-136.83129086959525	-12097.014335710555	-128.27610914020624	-11340.664471866563
38.626282895891045	39855.92979090462	37952.006630252115	46491.5778839603	43874.15197195887	49802.76064331634	46834.67857189706	52989.9513057058	49689.231658745775	58727.12174166927	54841.25358169901	0.13048219291067747	0.12416183614583873	-136.8857869203348	-12174.750497587025	-128.3224159276433	-11413.114947328344
38.859025681279114	39822.38789703309	37920.65915290663	46459.21719194082	43843.84464233697	49770.89540100039	46804.80733468558	52958.47592873722	49659.70619029359	58696.10550388525	54812.144339029226	0.13058352043764448	0.12425778203442508	-136.93523617823666	-12252.532707616687	-128.3639046150929	-11485.595694651827
39.09317085903034	39788.540595819766	37889.03146827844	46426.6205708904	43813.318858910556	49738.82716398794	46774.7469551088	52926.827593575355	49630.01841209193	58664.96573174877	54782.91723748547	0.13068677717819718	0.12435555362306597	-136.97972166033287	-12330.36345038563	-128.40065188505105	-11558.108753288165
39.328726879264174	39754.38511758817	37857.12113986047	46393.78703512932	43782.573772523356	49706.55580235749	46744.497346156066	52895.006958699094	49600.1689416411	58633.70440424625	54753.57408158249	0.13079200155045617	0.12445518722849513	-137.01932626910275	-12408.245302058756	-128.43273427750682	-11630.656240807846
39.56570224301631	39719.9186327395	37824.92567829174	46360.715574974776	43751.6085131255	49674.08117934528	46714.05841518879	52863.01469139073	49570.15840478159	58602.32353488543	54724.11670729087	0.13089923279989404	0.12455671994801942	-137.05413280661742	-12486.180933188647	-128.4602282019623	-11703.240355262533
39.80410550254544	39685.13825028411	37792.4425400603	46327.40515609763	43720.42218921119	49641.403151094906	46683.430063726904	52830.851467838234	49539.98743579492	58570.825172360564	54694.546982643566	0.13100851101943847	0.12466018967842607	-137.08422399075062	-12564.173111792654	-128.48320995173708	-11775.863377857953
40.04394526164196	39650.04101633181	37759.66912616995	46293.85471886041	43689.01388723998	49608.521566399126	46652.61218722855	52798.517973239184	49509.65667750619	58539.21140123388	54664.866808357554	0.13111987717014556	0.1247656351354244	-137.1096824711858	-12642.224706521258	-128.50175571779255	-11848.527675623074
40.28523017593832	39614.623912539195	37726.60278076879	46260.06317763587	43657.382671040956	49575.436266433004	46621.60467486255	52766.0149019058	49479.166781388005	58507.48434263328	54635.07811847012	0.131233373102458	0.12487309587363989	-137.13059084482666	-12720.338689774275	-128.51594160182867	-11921.235704055056
40.52796895322162	39578.88385451344	37693.240789739706	46226.02942010605	43625.52758120023	49542.14708447936	46590.40740927432	52733.342957372595	49448.51840766697	58475.64615496816	54605.18288099195	0.13134904157807814	0.12498261230717658	-137.14703167280823	-12798.518141124398	-128.52584363121423	-11993.990010045469
40.77217035374772	39542.81769016957	37659.58037924949	46191.752306539565	43593.44763442916	49508.6538456441	46559.02026634302	52700.50285250409	49417.71222543074	58443.69903466124	54575.18309857487	0.1314669262924664	0.12509422573077364	-137.15908749803202	-12876.76625080593	-128.53153777433909	-12066.7932348717
41.017843190557436	39506.42219804139	37625.61871425731	46157.2306690484	43561.141822914964	49474.95636656347	46527.44311493195	52667.49530960541	49386.74891273771	58411.64521689993	54545.08080919728	0.13158707189799215	0.12520797834156394	-137.1668408613623	-12955.08632317558	-128.5330999540165	-12139.648117085919
41.26499632979458	39469.69408554342	37591.35289697984	46122.46331082213	43528.6091136516	49441.054455101315	46495.675816630566	52634.32106053395	49355.62915672843	58379.486976405715	54514.87808686653	0.13170952402775715	0.12532391326146985	-137.17037432221696	-13033.481780692935	-128.5306060656876	-12212.557495959103
41.51363869102594	39432.62998718167	37556.77996531123	46087.44900533837	43495.84844774973	49406.94791003553	46463.71822548689	52600.980846811755	49324.35365373751	58347.22662822171	54484.57704233749	0.13183432932011485	0.1254420745602458	-137.16977047573891	-13111.956167660654	-128.52413199242437	-12285.524314649403
41.763779247563185	39395.22646271359	37521.896891198354	46052.18649555077	43462.858739727606	49372.636520735876	46431.570187733036	52567.47541974107	49292.92310940927	58314.86652852184	54454.17982385127	0.1319615354439086	0.12556250727919455	-137.16511197158252	-13190.513154175133	-128.5137536205002	-12358.551623538136
42.0154270267867	39357.47999525313	37486.700578967495	46016.674493051294	43429.63887677906	49338.12006682975	46399.23154150021	52533.80554052029	49261.338238813754	58282.409075438656	54423.688617890984	0.1320911911244566	0.12568525745558365	-137.15648153657094	-13269.156540609896	-128.4995468594716	-12431.64258408174
42.26859111047143	39319.38698931968	37451.187863601604	45980.911677206524	43396.187718019246	49303.39831785664	46366.70211652409	52499.971980360926	49229.59976656432	58249.856709911895	54393.105649956386	0.1322233461703052	0.12581037214777832	-137.14396199287148	-13347.890261698514	-128.48158765758853	-12504.800472270697
42.523280635114425	39280.94376883073	37415.355508967914	45944.89669426914	43362.504093708594	49268.47103291257	46333.98173384184	52465.97552060807	49197.70842693863	58217.21191656024	54362.43318535998	0.1323580515007801	0.12593789946112202	-137.12763627966342	-13426.718391127884	-128.45995202056656	-12578.028682524338
42.77950479226489	39242.146575033104	37379.20020599126	45908.628156459985	43328.58680445122	49233.337960280616	46301.070205477125	52431.816952860216	49165.66496399957	58184.47722457291	54331.6735300413	0.13249535917436403	0.12606788857458978	-137.10758747614454	-13505.645146314055	-128.43471603127546	-12651.330731784925
43.03727282885567	39202.99156437358	37342.718570774065	45872.104641023056	43294.434620369764	49197.998837050414	46267.96733411577	52397.497079092	49133.4701317193	58151.655208625634	54300.82903140345	0.13263532241792625	0.12620038976823855	-137.0838988242176	-13584.674893280491	-128.40595586929703	-12724.710263649002
43.29659404753705	39163.47480630442	37305.907142658725	45835.324689249705	43260.04628025346	49162.4533887232	46234.67291276921	52363.016711777236	49101.12469410398	58118.748489818536	54269.90207916992	0.13277799565684087	0.12633545445148622	-137.05665375071112	-13663.812151636928	-128.37374783013365	-12798.171052603051
43.55747780701245	39123.592281024044	37268.76238223302	45798.28680547401	43225.42049068111	49126.70132880537	46201.18672442808	52328.37667401508	49068.6294253218	58085.75973664007	54238.89510626527	0.13292343454601466	0.12647313519224385	-137.02593589226308	-13743.061599904671	-128.33816834641038	-12871.717008562759
43.81993352237618	39083.33987714751	37231.28066927327	45760.98945603434	43190.55592511462	49090.742358385745	46167.50854170195	52293.577799655664	49035.985109831076	58052.691665953585	54207.8105897164	0.13307169600187194	0.12661348574693884	-136.99182912260585	-13822.42808122933	-128.29929401155096	-12945.352181734517
44.08397066545326	39042.7133893066	37193.45830062565	45723.431068203005	43155.45122296484	49054.57616569927	46133.638126447564	52258.620933427905	49003.19254251092	58019.54704401012	54176.651051578425	0.13322283823531517	0.12675656109145403	-136.9544175746414	-13901.916608706117	-128.25720159853518	-13019.080767139792
44.349598765141174	39001.70851567708	37155.2914880232	45685.61002908264	43120.10498862841	49018.202425676536	46099.575229384944	52223.506931069875	48970.25252879458	57986.3286874891	54145.41905988557	0.13337692078570743	0.12690241745301709	-136.91378566951607	-13981.532371534035	-128.21196808491368	-13092.907109854743
44.6168274077539	38960.32085542815	37116.77635583398	45647.52468446521	43084.515790492136	48981.62079947533	46065.319589698316	52188.236659458285	48937.16588480273	57953.03946456339	54114.11722962488	0.13353400455591172	0.12705111234307886	-136.87001814538962	-14061.28074131906	-128.16367067753163	-13166.8357103616
44.88566623736761	38918.54590609401	37077.908938740766	45609.17333765564	43048.682159906595	48944.83093399732	46030.870934624254	52152.81099674076	48903.93343747977	57919.68229599405	54082.748223737064	0.1336941518484208	0.12720270459121108	-136.8232000841963	-14141.16727829352	-128.11238683552074	-13240.871229864657
45.15612495616904	38876.37906086304	37038.685179347936	45570.554248256856	43012.602590126226	48907.83246138713	45996.22897902495	52117.23083246882	48870.55602473158	57886.260156253375	54051.31475414343	0.1338574264026234	0.12735725438006407	-136.7734169424366	-14221.197738103569	-128.05819429655094	-13315.018496032804
45.42821332480542	38833.81560578237	36999.10092571367	45531.66563091523	42976.27553521489	48870.624998513544	45961.39342494625	52081.4970677322	48837.03449556478	57852.776074677444	54019.8195827998	0.13402389343324722	0.12751482328142116	-136.72075458211475	-14301.378078807145	-128.00117110357678	-13389.282508984208
45.701941162736816	38790.850716874214	36959.15192880425	45492.50565402472	42939.69940891569	48833.20814643216	45926.36396115985	52045.610615293954	48803.36971022777	57819.233136649105	53988.26552277857	0.13419361967001994	0.12767547429339324	-136.6652993026364	-14381.714468130842	-127.94139563190402	-13463.668447423726
45.97731834859046	38747.479457161106	36918.83383986814	45453.07243838846	42902.872583483666	48795.581489828706	45891.14026268921	52009.57239972682	48769.56254035339	57785.634484812515	53956.65543937981	0.13436667339859543	0.1278392718787925	-136.60713787432178	-14462.213291047141	-127.87894661824976	-13538.181675128639
46.25435482051728	38703.696773596355	36878.14220772624	45413.36405583567	42865.793388479746	48757.7445964421	45855.721990317936	51973.38335755031	48735.613869102934	57751.98332031971	53924.992251271666	0.13454312450279599	0.12800628200473113	-136.54635757200595	-14542.881157590076	-127.81390318910417	-13612.8277475629
46.533060576550575	38659.49749389698	36837.072475976136	45373.37852779313	42828.46010952515	48719.69701646703	45820.10879008118	51937.044437369164	48701.524591312394	57718.28290411149	53893.27893166252	0.13472304450821082	0.12817657218349088	-136.4830462111131	-14623.724911112338	-127.74634489184245	-13687.6124189049
46.813445674966815	38614.8763232741	36795.61998010589	45333.11382380785	42790.87098701349	48681.43828193394	45784.300292737375	51900.556600011885	48667.2956136393	57684.53655823141	53861.51850950362	0.13490650662721412	0.1283502115147092	-136.41729218479304	-14704.751636853442	-127.67635172654991	-13762.541649347171
47.09552023464871	38569.827841058315	36753.77994451512	45292.56786002063	42753.02421478013	48642.96790606688	45748.296113221484	51863.92081867048	48632.92785471179	57650.747667176445	53829.71407072526	0.13509358580544695	0.1285272707289383	-136.34918450249825	-14785.96867086552	-127.60400417886558	-13837.621612681076
47.37929443545016	38524.34649721509	36711.54747943888	45251.738497587176	42714.91793872598	48604.28538261691	45712.09585007722	51827.138079040145	48598.42224527814	57616.91967928293	53797.86875950578	0.1352843587698263	0.1287078222326186	-136.27881282944873	-14867.383609296754	-127.52938325390278	-13912.858704192564
47.66477851856398	38478.426608747	36668.9175777719	45210.62354104624	42676.55025539532	48565.39018517154	45675.69908486908	51790.20937946018	48563.779728358684	57583.056108151635	53765.98577957633	0.1354789040781327	0.12889194015453218	-136.20626752822136	-14949.004318092018	-127.45257051171211	-13988.259548909962
47.951982786891236	38432.06235597727	36625.88511178778	45169.22073663078	42637.91921050414	48526.28176643747	45639.1053815715	51753.1357310542	48529.00125939774	57549.160534110284	53734.068395560265	0.13567730217024576	0.12907970039378436	-136.13163970150345	-15030.838943086565	-127.37364810371946	-14063.831010177732
48.24091760541319	38385.24777871166	36582.44482975102	45127.527770522	42599.02279741889	48486.95955749739	45602.31428593617	51715.91815787158	48494.087806417956	57515.23660571753	53702.119934350805	0.1358796354210838	0.1292711806693792	-136.05502123662154	-15112.895920557901	-127.29269881099754	-14139.580198636279
48.53159340156531	38337.97677227231	36538.59135241579	45085.54226704179	42559.858955581716	48447.42296703767	45565.32532483434	51678.5576970279	48459.04035017441	57481.288041307045	53670.14378652552	0.136085988195323	0.12946646057144418	-135.97650485248596	-15195.183988275006	-127.20980608422542	-14215.514481632039
48.82402066561362	38290.24308340012	36494.319169408824	45043.2617867829	42520.425568881634	48407.6713805475	45528.138005575034	51641.05539884585	48423.85988431056	57447.31863057516	53638.14340780112	0.13629644690395606	0.129665621614177	-135.89618414783035	-15277.712197005749	-127.12505408494326	-14291.641492974013
49.11820995103327	38242.04030601926	36449.62263549042	45000.68382467269	42480.720463968086	48367.70415948653	45490.75181519644	51603.41232699491	48388.54741551404	57413.332236211434	53606.12232052771	0.13651110006277203	0.1298687472905737	-135.8141536504554	-15360.489922402427	-127.03852772754908	-14367.969143057242
49.41417187488941	38193.36187686024	36404.495966690556	44957.805807969904	42440.741408506365	48327.52064042194	45453.1662197313	51565.62955863196	48353.10396367447	57379.33279557622	53574.084115226535	0.13673003835282962	0.13007592312901486	-135.73050886990677	-15443.526877583936	-126.95031272435153	-14444.505629552528
49.71191711822035	38144.20107093349	36358.933236313125	44914.62509418878	42400.48610936993	48287.120134130535	45415.38066344248	51527.7081845391	48317.53056204006	57345.324322423156	53542.032452169005	0.13695335468300235	0.13028723675177978	-135.6453463522921	-15526.833126286045	-126.86049563220877	-14521.259448578581
50.01145642642306	38094.55099685025	36312.92837080513	44871.13896895033	42359.95221076964	48246.501924667115	45377.39456803016	51489.649309262	48281.82825737598	57311.310908671265	53509.971063001794	0.13718114425468453	0.13050277793556908	-135.55876373582578	-15610.419096399099	-126.7691639000841	-14598.23940623179
50.3128006096408	38044.404591982755	36266.47514548399	44827.34464375586	42319.13729231536	48205.66526839594	45339.207331807185	51451.45405124598	48245.99811012186	57277.29672622628	53477.903752417	0.13741350462873797	0.13072263867411238	-135.470859809604	-15694.29559426196	-126.6764059191919	-14675.454630723223
50.61596054315354	37993.75461745877	36219.56718011861	44783.239253680695	42278.03886700844	48164.60939298458	45300.81832884289	51413.12354297123	48210.041194550206	57243.28602885384	53445.834399870604	0.13765053579477826	0.13094691324295293	-135.38173457562516	-15778.47381965071	-126.58231107554457	-14752.914585096762
50.9209471677702	37942.593652982374	36172.197934356744	44738.819854983194	42236.654379160806	48123.33349635705	45262.226908072116	51374.65893108495	48173.95859892328	57209.28315410475	53413.766961348774	0.13789234024289054	0.13117569826648562	-135.2914893119014	-15862.965381298214	-126.4869698043185	-14830.629080470651
51.22777149022361	37890.91409147608	36124.360702994665	44694.08342262785	42194.981202239316	48081.836745606786	45223.43239237001	51336.061376532736	48137.75142565092	57175.292525296485	53381.70547118615	0.1381390230378784	0.13140909278735444	-135.20022663817508	-15947.78231311962	-126.39047364545695	-14908.608289794996
51.53644458356769	37838.708133535154	36076.04861108083	44649.0268477164	42153.01663663058	48040.118275865054	45184.43407758913	51297.332054686136	48101.420791446566	57141.31865354998	53349.654043935414	0.13839069189614775	0.1316471983382949	-135.10805058677215	-16032.9370914381	-126.29291530420596	-14986.862762480974
51.84697758757708	37785.967781687585	36027.25460884767	44603.6469348242	42110.75790732349	47998.17718912408	45145.23123155799	51258.47215546752	48064.96782748245	57107.36613988499	53317.61687629082	0.1386474572653404	0.1318901190165302	-135.0150666731497	-16118.442652625963	-126.19438871121383	-15065.403439428657
52.15938170914916	37732.684834452215	35977.97146646513	44557.94039923839	42068.20216150658	47956.01255301338	45105.82309303978	51219.482883472076	48028.393679544	57073.43967737634	53285.598249068156	0.1389094324068255	0.13213796156082405	-134.921381971566	-16204.312411811203	-126.09498908701062	-15144.241668898612
52.47366822270851	37678.850880185586	35928.19176860737	44511.90386409186	42025.34646607529	47913.62339952533	45066.20887064799	51180.36545808502	47991.69950818188	57039.544053371406	53253.60252924127	0.1391767334811757	0.13239083543130098	-134.8271051939373	-16290.560282427818	-125.9948130092962	-15223.38922313787
52.789848470613855	37624.457290710125	35877.907908826026	44465.53385739026	41982.18780504617	47871.008723689396	45026.38774171843	51141.12111359515	47954.88648886241	57005.68415177242	53221.634172038684	0.13944947963675175	0.13264885289215284	-134.7323467706883	-16377.200696518645	-125.89395848149434	-15302.858315629885
53.107933863567155	37569.49521471424	35827.112083721935	44418.82680892654	41938.72307687396	47828.16748219182	44986.3588511349	51101.75109930345	47917.95581211581	56971.86495538504	53189.69772310148	0.13972779310152766	0.13291212909735212	-134.6372189361864	-16464.248626140878	-125.79252500584698	-15382.661619266495
53.42793588102576	37513.955570914804	35775.796286906574	44371.779047078075	41894.94909166672	47785.0985919382	44946.1213101063	51062.25667962609	47880.90868368141	56938.09154833519	53157.797820704494	0.14001179927829552	0.13318078217950088	-134.54183581934194	-16551.719605898485	-125.69061366035021	-15462.812285531312
53.74986607161648	37457.8290409717	35723.95230274427	44324.38679548067	41850.86256829431	47741.80092855549	44905.67419489223	51022.63913419066	47843.74632464888	56904.369118555784	53125.939198042055	0.14030162684339806	0.1334549333419478	-134.4463135349797	-16639.62975620106	-125.58832717662153	-15543.323964236304
54.073736053552395	37401.10606214631	35671.57169986774	44276.646169576205	41806.46013138747	47698.27332483329	44865.01654547714	50982.899757927495	47806.46997159755	56870.70296034834	53094.12668558343	0.14059740784913893	0.13373470695431958	-134.35077028091473	-16727.995807830244	-125.48577002251113	-15624.210824387148
54.399557515052166	37343.77681969013	35618.645824454914	44228.55317302498	41761.73830821965	47654.51456909768	44824.14736418705	50943.03986115168	47769.0808767296	56837.0984770179	53062.36521349601	0.1408992778300341	0.13402023065160656	-134.25532644076156	-16816.835127793252	-125.38304848950065	-15705.487576169893
54.727342214761876	37285.8312389549	35565.16579325928	44180.103693979625	41716.69352546897	47610.52340351754	44783.06561424891	50903.06076963815	47731.58030799965	56803.56118358722	53030.65981414199	0.14120737591307012	0.13431163543696495	-134.16010468808236	-16906.165746092796	-125.28027078145533	-15787.169493671507
55.057101982179326	37227.258977211386	35511.1224863822	44131.2935012129	41671.32210585362	47566.298522338744	44741.770218288846	50862.963824687664	47693.96954923882	56770.09670959112	52999.015624649575	0.14152184493214964	0.1346090557883951	-134.0652300993679	-16996.006384260952	-125.17754711072484	-15869.272439152002
55.38884871808102	37168.0494151636	35456.5065397756	44082.118240091855	41625.62026463427	47521.83857004159	44700.26005676489	50822.750383181636	47656.24990027153	56736.71080195252	52967.43788955987	0.14184283154690833	0.13491262976946788	-133.97083026864857	-17086.37648484111	-125.0749897955393	-15951.812888052315
55.722594394951685	37108.19164814835	35401.30833746598	44032.57342839451	41579.584105980066	47477.14213942111	44658.53396633458	50782.4218176284	47618.42267702747	56703.409327946705	52935.931963555755	0.14217048636609841	0.13522249914427834	-133.87703542824602	-17177.296242449433	-124.97271336283302	-16034.807955404744
56.058351057416104	37047.674477003406	35345.51800348485	43982.65445195799	41533.209619188805	47432.207769582514	44616.59073815008	50741.97951619574	47580.48921164438	56670.198278252064	52904.503314270965	0.14250496407574748	0.13553880949681704	-133.78397857694654	-17268.78663656488	-124.870834657253	-16118.2754236795
56.39613082267415	36986.48639859256	35289.12539349506	43932.3565601531	41486.49267475684	47387.03394385031	44574.429116080326	50701.42488273154	47542.450852563314	56637.08377009352	52873.15752518553	0.14284642357230504	0.13586171035495717	-133.69179561143392	-17360.869465617463	-124.7694729526338	-16202.233771726489
56.7359458809379	36924.61559597184	35232.12008609912	43881.67486117626	41439.42902029091	47341.61908758591	44532.0477948552	50660.75933677028	47504.3089646145	56604.0720504805	52841.90029860875	0.1431950281010067	0.13619135531926443	-133.60062546632253	-17453.567383091897	-124.66875007154886	-16286.702205460519
57.07780849587155	36862.04992818103	35174.49137381534	43830.604317149635	41392.014276254034	47295.96156590838	44489.445418127536	50619.98431352339	47466.0649290924	56571.169499541604	52810.73745875252	0.14355094539969432	0.13652790219685337	-133.5106102587597	-17546.903935158625	-124.56879050789576	-16371.700689809397
57.42173100503407	36798.77691964603	35116.22825370873	43779.1397390226	41344.243931539466	47250.05968131567	44446.620576450616	50579.101263854594	47427.72014382069	56538.382633962174	52779.674954899936	0.14391434784834653	0.1368715131405168	-133.42189544055145	-17640.90360027924	-124.46972155619005	-16457.249982357025
57.7677258203244	36734.78374917288	35057.31941765975	43727.27578126252	41296.113338862444	47203.911671198715	44403.57180516462	50538.11165423562	47389.276023203834	56505.71811052453	52748.718864669805	0.14428541262457922	0.13722235479337475	-133.334629959194	-17735.591831067577	-124.37167344863701	-16543.37166887708
58.115805428429454	36670.05723851692	34997.753242255974	43675.006936326325	41247.61770996223	47157.5157052442	44360.297582188636	50497.016966682575	47350.733998265176	56473.182729756256	52717.87539738171	0.14466432186540312	0.1375805984393	-133.2489664235618	-17830.995097834617	-124.27477949572494	-16630.08820032887
58.465982391274686	36604.583840509214	34937.51777829069	43622.327528903115	41198.752110606234	47110.86988272149	44316.7963257142	50455.81869867205	47312.095516671085	56440.78343969124	52687.150897525935	0.14505126283552663	0.1379464201593848	-133.16506127960747	-17927.140934642404	-124.17917623574613	-16717.422931967303
58.818269346477535	36538.3496267188	34876.60073984933	43569.23170991474	41149.51145538473	47063.97222964508	44273.06639179313	50414.51836303264	47273.36204273767	56408.52733974409	52656.55184833929	0.14544642810251643	0.13832000099473835	-133.08307499584043	-18024.057987876236	-124.08500359224126	-16805.400164583698
59.172679007803275	36471.340274631686	34814.989492966524	43515.71345026407	41099.89050228744	47016.82069580801	44229.10607181589	50373.11748781186	47234.535057420035	56376.42168470405	52626.084875492255	0.1458500157191444	0.13870152711591371	-133.00317225368053	-18121.77606682107	-123.9924050356858	-16894.04518742673
59.52922416562417	36403.54105432596	34752.67104383542	43461.76653431979	41049.8838470523	46969.41315168058	44184.91358987552	50331.617616117175	47195.61605828328	56344.47388885332	52595.75675089226	0.14626222941326195	0.1390911899992764	-132.92552215124306	-18220.326197328046	-123.90152775667957	-16983.384323801845
59.887917687380885	36334.93681461782	34689.63202654645	43407.38455312123	40999.48591727232	46921.747385163464	44140.487100007944	50290.020305925405	47156.60655945039	56312.69153020973	52565.57439660301	0.1466832787855733	0.13948918661065157	-132.85029841642972	-18319.740678241476	-123.8125228470235	-17073.44497897476
60.24877251804685	36265.51196865833	34625.8586903376	43352.56089729393	40948.6909662522	46873.82109819224	44095.82468330607	50248.32712986233	47117.508091528776	56281.0823549031	52535.544888888675	0.14711337951567907	0.139895719596599	-132.7776796283215	-18420.053140468895	-123.72554548760672	-17164.2556903027
60.6118016805955	36195.25047895392	34561.336886331825	43297.28874965837	40897.493066599905	46825.63190318215	44050.92434489844	50206.53967494708	47078.32220151108	56249.65428168596	52505.67546238371	0.14755275357681133	0.140310997483688	-132.70784945270861	-18521.298609573394	-123.6407551484881	-17255.846180383116
60.97701827647021	36124.135841785675	34496.05205373917	43241.561077518025	40845.8861035411	46777.17731930607	44005.784010786025	50164.65954229949	47039.05045264876	56218.41540658479	52475.973514394	0.14800162945967524	0.14073523488616133	-132.6409968872249	-18623.513571390882	-123.55831579711958	-17348.247412770987
61.34443548605718	36052.15107100067	34429.9892054995	43185.37062461086	40793.863767942756	46728.45476859685	43960.40152453012	50122.68834680794	46999.69442429662	56187.37400769662	52446.44660933404	0.14846024240585837	0.14116865272240475	-132.57731652069197	-18726.73604140058	-123.47839611841482	-17441.491650845855
61.71406656916102	35979.278681145806	34363.13291333923	43128.7099027061	40741.41954903029	46679.46157186332	43914.77464378203	50080.62771675293	46960.25571172447	56156.5385501342	52417.10248330321	0.1489288346512805	0.1416114784406555	-132.5170088048908	-18831.005637720227	-123.40116974570992	-17535.612519782037
62.085924865483435	35905.500669915775	34295.4672922163	43071.571182830034	40688.54672678422	46630.19494441177	43868.90103664752	50038.47929338504	46920.735925894725	56125.91769112698	52387.949048808056	0.1494076556801942	0.14206394625441418	-132.46028033943003	-18936.363657901064	-123.3268155024416	-17630.645071748644
62.46002379510434	35830.79849988323	34226.97598412481	43013.94648610102	40635.23836399929	46580.651991561186	43822.77827787636	49996.244730452294	46881.13669320223	56095.5202852817	52358.994399634095	0.149896962490268	0.14252629738804437	-132.4073441734945	-19042.85316024348	-123.25551765835553	-17726.625854898244
62.83637685896657	35755.15307947798	34157.64214122889	42955.827574153154	40581.4872979883	46530.829703940515	43776.403844866756	49953.92569367254	46841.4596551726	56065.35539000756	52330.24681587198	0.1503970198693179	0.14299878033307997	-132.358420122182	-19150.519049365073	-123.18746619806188	-17823.592986030504
63.21499763936286	35678.544743181774	34087.448408295975	42897.20593912866	40527.286131913526	46480.72495255726	43729.77511347574	49911.523860148016	46801.70646811701	56035.43227111247	52301.7147691045	0.15090810068429117	0.14348165111578542	-132.313735098287	-19259.408166358247	-123.12285710264405	-17921.58622708544
63.59589980042612	35600.95323090275	34016.3769043964	42838.0727932164	40472.627225726224	46430.33448362449	43682.889353624516	49869.04091771693	46761.87880273912	56005.76040857624	52273.40692775948	0.15143048618312838	0.14397517357654033	-132.2735234642969	-19369.569384289905	-123.06189264838758	-18020.647066202015
63.979097088622495	35522.35766649025	33944.409203833944	42778.419057711246	40417.50268669236	46379.65491313097	43635.74372468579	49826.478564235826	46721.978343689225	55976.34950250424	52245.3321626324	0.15196446631018676	0.1444796196616737	-132.23802740101382	-19481.053708765656	-123.00478171969735	-18120.8188030608
64.36460333324754	35442.73653535295	33871.526316273455	42718.23535157205	40361.904359485634	46328.682721143516	43588.33527064385	49783.83850679021	46682.006789063766	55947.20947927123	52217.49955258811	0.1525103400359267	0.14499526972838153	-132.20749729573436	-19593.914384078234	-122.95174013840733	-18222.14663896244
64.75243244692527	35362.06766113672	33797.70866602577	42657.511979449286	40305.82381582259	46277.4142458232	43540.660915011904	49741.12246082524	46641.96584984334	55918.35049785843	52189.918390444225	0.15306841570162463	0.14552241286342502	-132.1821921539813	-19708.20700575784	-122.90299101331038	-18324.677772355266
65.14259842611021	35280.328181419274	33722.936070450814	42596.23891915473	40249.25234361608	46225.845677140416	43492.71745549366	49698.332149190814	46601.85724926483	55889.78295639089	52162.59818904335	0.1536390113799087	0.14606134721633363	-132.16238003026956	-19823.98963902332	-122.85876510562957	-18428.461499327794
65.53511535159264	35197.49452237739	33647.187717438326	42534.40580854514	40192.180935623204	46173.97305027306	43444.50155837626	49655.46930109657	46561.6827221241	55861.517498883906	52135.54868752248	0.15422245525197056	0.14661238034788385	-132.14833848432318	-19941.322944289073	-122.81930121605546	-18533.549320111983
65.92999738900669	35113.54237237652	33570.442141920204	42472.00193178541	40134.60027755748	46121.79223866665	43396.0097526362	49612.5356509663	46521.4440140006	55833.565022201605	52108.77985778255	0.15481908600235528	0.14717582959468137	-132.14035506235814	-20060.270309871063	-122.78484659318929	-18639.99505169224
66.32725878934137	35028.44665443535	33492.6772013709	42409.01620496075	40076.500735639514	46069.298946740055	43347.238423744646	49569.53293718744	46481.14288040059	55805.936683238164	52082.30191116848	0.15542925323228468	0.1477520224507026	-132.13872780362726	-20180.89799222909	-122.75565736329008	-18747.85494679492
66.72691388945532	34942.18149751072	33413.870050245576	42345.4371610001	40017.87234355316	46016.488702213916	43298.18380715247	49526.46290074513	46440.78108581037	55778.64390632642	52056.12530536393	0.15605331789253918	0.14834129696673803	-132.14376577753137	-20303.27526462637	-122.7319989860116	-18857.187820035964
67.12897711259382	34854.720206549166	33333.9971133064	42281.25293387401	39958.70478877592	45963.356848040494	43248.841981437276	49483.327283732826	46400.36040265296	55751.69839088192	52030.2607515092	0.15669165273697477	0.1489440021687019	-132.15578964785527	-20427.474574157968	-122.71414673288382	-18968.05518111214
67.53346296890952	34766.03523124805	33253.03405778426	42216.45124202811	39898.987398249774	45909.8985339129	43199.20886109353	49440.127827731325	46359.882610141955	55725.11211929148	52004.719221550746	0.15734464279783153	0.149560498495866	-132.1751322712953	-20553.571708329022	-122.70238619529118	-19080.521376161836
67.94038605598601	34676.09813346418	33170.95576431809	42151.019371007	39838.70912335368	45856.10870732568	43149.280188941935	49396.86627204277	46319.34949302117	55698.89736505075	51979.51195582656	0.15801268588405573	0.15019115826011656	-132.2021393290488	-20681.645971415564	-122.69701382008498	-19194.6537373811
68.3497610593647	34584.8795532093	33087.73629661571	42084.94415522672	39777.85852414159	45801.982104163726	43099.05152813886	49353.54435177238	46278.76284018468	55673.06670116241	51954.65047089945	0.15869619310394195	0.15083636612742451	-132.2371699943251	-20811.780371306464	-122.69833747593657	-19310.52274152171
68.7616027530747	34492.34917316458	33003.348869772366	42018.211958845095	39716.4237528024	45747.513238788044	43048.51825375866	49310.163795742876	46238.124443164575	55647.63300879999	51930.14656764242	0.15939558941348395	0.1514965196227805	-132.2805976384916	-20944.0618176125	-122.70667705226515	-19428.202177979052
69.17592600016614	34398.47568164683	32917.76581718457	41950.80865568144	39654.392536300016	45692.696393590864	42997.675543926074	49266.72632423136	46197.436094478595	55622.609486248395	51906.0123395877	0.16011131419191305	0.15217202965993495	-132.33281057744898	-21078.581331636757	-122.72236509228969	-19547.769326889887
69.59274575324658	34303.22673395337	32830.95855598985	41882.719608129824	39591.75215814536	45637.52560798575	42946.518370469195	49223.23364651329	46156.69958582464	55598.00965812762	51882.26018154535	0.1608438218460075	0.15286332109737333	-132.39421286361176	-21215.434269456193	-122.74574746486178	-19669.30514838826
70.01207705502031	34206.56891201032	32742.89755096212	41813.92964500869	39528.48943925103	45581.99466679879	42895.04148906434	49179.687458198605	46115.9167061101	55573.84738490864	51858.90279850079	0.16159358244484673	0.15357083332203955	-132.46522512203956	-21354.72055829875	-122.77718407373322	-19792.89448314719
70.43393503883172	34108.467682246905	32653.552276788847	41744.42303828661	39464.590717816835	45526.097088025206	42843.23942884262	49136.08943834564	46075.089239304645	55550.13687273186	51835.95321480133	0.1623610823868157	0.15429502086244062	-132.54628543583385	-21496.544947424904	-122.81704960844218	-19918.62626515515
70.85833492921113	34008.88735161344	32562.89117865194	41674.1834786185	39400.041828189496	45469.826109911446	42791.10648142449	49092.44124633468	46034.21896210112	55526.89268353642	51813.42478364007	0.16314682510077078	0.15503635403285268	-132.63785028659913	-21641.01727500744	-122.86573434200545	-20046.59374814108
71.2852920424243	33907.791021656456	32470.881631029588	41603.19404962159	39334.82807863547	45413.17467731927	42738.63668934493	49048.74451848112	45993.30764136827	55504.12974550763	51791.33119684463	0.16395133178341895	0.15579531961048276	-132.74039554969204	-21788.252751372755	-122.92364497519156	-20176.894745831378
71.71482178702524	33805.1405405644	32377.489894635823	41531.43720081986	39268.93422796561	45356.135427329864	42685.823833834234	49005.00086437107	45952.35703138156	55481.86336385554	51769.68649498373	0.16477514217509642	0.15657242154755927	-132.85441754787462	-21938.372259818017	-122.99120553004468	-20309.631887104362
72.14693966441222	33700.89645309027	32282.681071407493	41458.89471917678	39202.34446094238	45298.70067403829	42632.661421911886	48961.21186289613	45911.368870812614	55460.109231932016	51748.505077798916	0.16561881537628959	0.157368181720459	-132.98043417260487	-22091.502677004784	-123.06885830115789	-20444.91288781073
72.58166126938723	33595.01794825432	32186.419057444342	41385.54769913128	39135.04236239628	45240.86239248575	42579.14267274895	48917.379057962644	45870.34487945702	55438.88344269456	51727.80171497037	0.16648293070740303	0.1581831407181291	-133.1189860701561	-22247.77721317485	-123.1570648615816	-20582.850839332677
73.01900229071879	33487.462804730436	32088.666493808003	41311.37651105164	39067.01088997794	45182.61220167883	42525.26050325626	48873.50395385461	45829.28675468382	55418.20250053154	51707.59155723116	0.16736808861445132	0.15901785867221382	-133.27063790184184	-22407.335774362087	-123.25630713182181	-20723.564515841193
73.45897851170821	33378.18733380929	31989.384715074564	41236.36076800689	38998.232345459124	45123.94134663174	42471.00751284353	48829.58801021765	45788.19616757921	55398.083333452574	51687.890147834485	0.16827491162355118	0.15987291613147522	-133.43597968444374	-22570.325348250568	-123.36708851699223	-20867.178701655008
73.90160581075892	33267.14631983412	31888.53369553736	41160.479290757634	38928.68834449794	45064.84067937218	42416.375967299435	48785.63263663826	45747.074758763774	55378.543305658044	51668.71343438792	0.1692040453472841	0.16074891498327004	-133.6156282099837	-22736.900414450094	-123.48993511097069	-21013.824539223686
74.34690016194996	33154.29295799915	31786.071992949703	41083.71007085726	38858.359784774395	45005.30063884276	42361.35778173495	48741.63918678658	45705.924133856766	55359.60023049753	51650.07778106512	0.17015615954623767	0.1616464794250493	-133.81022855776246	-22907.223382053897	-123.62539697919419	-21163.639900346287
74.79487763561212	33039.57878939552	31681.956689691287	41006.03023174579	38787.22681239407	44945.31122962361	42305.94450252632	48697.60895208562	45664.74585855695	55341.27238382404	51631.999981202454	0.171131949249253	0.16256625698906654	-134.02045570041082	-23081.46505572647	-123.77404952107463	-21316.769781553186
75.24555439890803	32922.95363319121	31576.14333124213	40927.415987716005	38715.26878645654	44884.86199940193	42250.12728819543	48653.54315487397	45623.54145331294	55323.57851775857	51614.49727029569	0.1721321359361852	0.1635089196236943	-134.2470162122263	-23259.805132675916	-123.9364949193041	-21473.366725718603
75.6989467164156	32804.365515822654	31468.58586183773	40847.842600615935	38642.464241670394	44823.942015101275	42193.89688915275	48609.44294101758	45582.312387545804	55306.537874869784	51597.58733940223	0.1731574687872554	0.16447516483502414	-134.4906500877987	-23442.432732872665	-124.11336368310731	-21633.591271931306
76.15507095071504	32683.760597079174	31359.236557180786	40767.28433414974	38568.7908488961	44762.53983758448	42137.2436262303	48565.309371930794	45541.060073391745	55290.1702027825	51581.28834896377	0.17420872600337808	0.1654657168926786	-134.75213267528306	-23629.546964403242	-124.3053162882643	-21797.612435096875
76.61394356297929	32561.08309295556	31248.045954076846	40685.71440562505	38494.22537348491	44700.64349483295	42080.15736792204	48521.143415958504	45499.78585892442	55274.49576922311	51565.61894305824	0.17528671620217665	0.16648132810406016	-135.0322767372927	-23821.357527351007	-124.5130449260032	-21965.608218333684
77.07558111356816	32436.27519514739	31134.962776858265	40603.10493498456	38418.74363127361	44638.24045349854	42022.627506243145	48476.945939067926	45458.49102081445	55259.53537751036	51550.59826409068	0.17639227989476558	0.16752278016159203	-135.33193464575743	-24018.085358617827	-124.7372753658201	-22137.766160138883
77.54000026262605	32309.27698706391	31019.933860458277	40519.42689095065	38342.320442086595	44575.31758871814	41964.642931115304	48432.717694796214	45417.176756381414	55245.31038250129	51536.245967934585	0.17752629104875722	0.16859088556783744	-135.65200071986328	-24219.96332061477	-124.97876893955254	-22314.283918765374
78.00721777068286	32180.02635623307	30902.90406999354	40434.65003409848	38264.929580585595	44511.86115207207	41906.19200317676	48388.45931339466	45375.844174989485	55231.842707001844	51522.582239534015	0.1786896587433735	0.1696864891437723	-135.99341371985065	-24427.236937589943	-125.23832465816668	-22495.369897096418
78.47725049925933	32048.458902972645	30783.816216709107	40348.74285665865	38186.543724294366	44447.85673755644	41847.262524906975	48344.17129010348	45334.494288731265	55219.15485864771	51509.62780897467	0.17988332892301298	0.17081046962588117	-136.35715950637677	-24640.165182873607	-125.51678146934864	-22681.24391079787
78.95011541147531	31914.507845206717	30662.610970141	40261.67251884013	38107.13439861679	44383.28924543366	41787.84170995027	48299.8539724896	45293.128002344296	55207.26994726576	51497.40396803538	0.18110828625610423	0.1719637413582051	-136.74427387767355	-24859.02132095769	-125.81502066629764	-22872.13790303655
79.42582957266194	31778.103919307632	30539.22676634733	40173.40478144545	38026.671918650565	44318.14284381103	41727.916150511155	48255.50754677031	45251.746102295525	55196.21170272094	51485.93258722764	0.18236555610663427	0.17314725608593456	-137.15584559856507	-25084.09380875714	-126.13396845966781	-23068.296709521674
79.90441015097758	31639.175276850598	30413.599712060608	40083.903934537004	37945.12532758645	44252.40092778835	41667.47178268593	48211.13202304157	45210.34924496652	55186.00449325584	51475.23613333257	0.18365620662631812	0.1743620048576834	-137.59301963446342	-25315.68726046011	-126.47459872430045	-23269.97887765616
80.38587441802741	31497.647377175035	30285.663484613986	39993.1327218942	37862.46233146734	44186.04607600196	41606.49384958375	48166.727219322216	45168.93794386508	55176.6733443276	51465.33768744278	0.18498135097603138	0.17560902004413526	-138.05700060726667	-25554.123481091112	-126.83793593449809	-23477.45754405856
80.87023974948666	31353.442875656394	30155.349227496834	39901.052260983604	37778.649230064584	44119.06000437925	41544.9668620793	48122.29274431701	45127.512555782756	55168.24395794622	51456.26096351614	0.18634214968581309	0.1768893774813897	-138.54905648915883	-25799.742574201897	-127.22505830235605	-23691.021375223063
81.35752362572781	31206.481507604552	30022.58544139874	39807.621958143194	37693.65084361147	44051.42351690276	41482.874557025556	48077.827978793815	45086.073265810155	55160.742732516104	51448.03032744689	0.18773981316352467	0.1782041987480037	-139.070522549795	-26052.904128868133	-127.63710113173875	-23910.97557559982
81.8477436324513	31056.679967723674	29887.29787061021	39712.79941866451	37607.430435118054	43983.11645317105	41420.19985274626	48033.33205546447	45044.62007111887	55154.196783186446	51440.67081666307	0.18917560436307085	0.17955465358547068	-139.62280558102066	-26313.98849326931	-128.07526040889934	-24137.642969444394
82.34091746132043	30903.95178508156	29749.40938465058	39616.54035142484	37519.949627963004	43914.117632517184	41356.92480160362	47988.80383724012	45003.15276340072	55148.63396270291	51434.20816024729	0.19065084162401233	0.18094196247269226	-140.20738841775892	-26583.398141216487	-128.5407966458879	-24371.36516181007
82.83706291059936	30748.207193569557	29608.839855014005	39518.798467708184	37431.168318447075	43844.40479443914	41293.03053943283	47944.24189373351	44961.670909858614	55144.08288276607	51428.668799590654	0.19216690169537753	0.18236739936586335	-140.82583477564185	-26861.559138679877	-129.03503899415955	-24612.503784718923
83.33619788579601	30589.35299785573	29465.50602693187	39419.525373817276	37341.044582959374	43773.95453506599	41228.497231607216	47899.64447585836	44920.17383262305	55140.57293588721	51424.07990957559	0.1937252229575904	0.183832294616192	-141.47979443478835	-27148.922719195485	-129.5593896536884	-24861.44183615409
83.83834040030794	30427.29243487496	29319.321386074644	39318.670457057095	37249.534579388775	43702.74223936779	41163.30401548582	47855.009488369884	44878.660586463724	55138.1343177375	51420.46942028918	0.19532730885759347	0.18533803807888788	-142.1710087928077	-27445.96697634179	-130.11532859753788	-25118.58511886373
84.34350857607244	30261.925030939132	29170.19602013726	39216.18076463602	37156.59244238159	43630.74200879056	41097.42893897108	47810.33446017343	44837.12993465107	55136.79804997974	51417.86603926267	0.1969747315735747	0.18688608242805013	-142.90131681695493	-27753.1986829089	-130.70441863770975	-25384.363787259907
84.85172064422062	30093.146454603746	29018.036475284127	39112.00087500105	37062.170172019745	43557.926583973705	41030.84889488461	47765.616512215616	44795.58032281193	55136.59600357221	51416.299274232944	0.1986691359271103	0.18847794669333115	-143.67266142748122	-28071.155247308314	-131.32831085989892	-25659.23401147034
85.36299494573534	29920.848365485163	28862.745607464523	39006.07276108519	36966.21751545967	43484.26726217653	40963.53955084194	47720.85232275266	44754.00985060694	55137.560922526296	51415.79945641597	0.200412243562116	0.19011522003564765	-144.48709634541592	-28400.406818312593	-131.9887504555154	-25943.679768045433
85.87734993211305	29744.918259296624	28704.222428655452	38898.33564491121	36868.68184104053	43409.73380901313	40895.475274284356	47676.03808977656	44712.416241045205	55139.72644810101	51416.397764282825	0.20220585741170424	0.19179956578073862	-145.3467934416185	-28741.558550383896	-132.68758298328612	-26238.214767885394
86.39480416602983	29565.239309452634	28542.361948140566	38788.72584295302	36769.50800433162	43334.2943640585	40826.62905229382	47631.16949035639	44670.79680723195	55143.12714340839	51418.12624782205	0.2040518664759268	0.19353272573103608	-146.25405062760547	-29095.253043049946	-133.42676109542663	-26543.384533040226
86.91537632201124	29381.690205691324	28377.05500899912	38677.1766016148	36668.63820555104	43257.9153398548	40756.97240578809	47586.24163663325	44629.148416328986	55147.798518402094	51421.01785327022	0.205952250935455	0.1953165247781613	-147.21130033005466	-29462.172968516126	-134.20835176434775	-26859.76863452606
87.43908518710603	29194.14499027891	28208.188120054878	38563.617922142344	36566.01183774558	43180.56131380662	40686.475297658755	47541.249028182785	44587.467450487115	55153.77705521549	51425.10644828829	0.20790908762850935	0.19715287584036845	-148.22111859783035	-29843.043903742917	-135.03454405262164	-27187.983105206862
87.9659496615646	29002.472892493246	28035.643283623776	38447.976374230646	36461.56532507481	43102.19491240957	40615.106034375975	47496.18550043258	44545.74976448615	55161.10023380753	51430.42684755382	0.20992455592086	0.19904378515149065	-149.28623489070742	-30238.637383724563	-135.90765746909165	-27528.683042299002
88.4959887595208	28806.538162242417	27859.29781950896	38330.17489754344	36355.23195049736	43022.776687213474	40542.83116054668	47451.04416879629	44503.99063979772	55169.806557871714	51437.014838737916	0.21200094400145042	0.200991357930379	-150.40954260509898	-30649.774194827303	-136.83015095892188	-27882.565415672027
89.0292216096782	28606.199903852055	27679.024185814647	38210.13259030224	36246.94167210257	42942.26498186654	40469.6153458657	47405.817368152566	44462.184734755996	55179.935580952384	51444.90720882524	0.21414065563922724	0.20299780446251955	-151.5941103977384	-31077.327928639017	-137.8046325808682	-28250.372099791653
89.56566745600044	28401.311911267065	27494.689797299812	38087.76448404672	36136.620927277654	42860.615789534524	40395.42126385331	47360.496587265145	44420.32603049555	55191.527932706784	51454.14177073151	0.2163462174400815	0.20506544662848533	-152.8431943696778	-31522.228818129748	-138.8338699269152	-28632.893148264848
90.1053456584057	28191.72250615488	27306.15684216546	37962.981303606495	36024.19242384147	42777.78259992795	40320.209461719875	47315.07239770348	44378.4077722827	55204.62534524133	51464.75739016441	0.2186202866464784	0.20719672491713476	-154.1602511841993	-31985.46788081806	-139.9208013477546	-29030.970332366414
90.6482756934654	27977.274380675426	27113.282098369713	37835.689211258454	35909.57491721187	42693.71623510228	40243.938220639386	47269.53437678034	44336.422405831196	55219.27067943867	51476.79401266303	0.2209656595263893	0.20939420596510014	-155.54895219153696	-32468.101394630037	-141.06854804881004	-29445.500965982676
91.19447715510712	27757.804447007322	26915.916750803306	37705.78953398046	35792.68297261152	42608.364673130185	40166.563405655645	47223.87102398374	44294.36150815871	55235.507951185406	51490.2926907468	0.22338528040259661	0.21166059066806092	-157.01319864311517	-32971.25573508907	-142.28042712987371	-29877.442042101175
91.74396975532183	27533.14369608486	26713.906210927973	37573.17847263746	35673.426711242566	42521.67285866136	40088.0383043717	47178.06967032604	44252.21571249436	55253.382357392395	51505.29561108802	0.22588225137836107	0.21399872291371907	-158.55713808740984	-33496.13260547817	-143.5599656487393	-30327.814708327875
92.29677332487483	27303.11706842541	26507.089940799604	37437.7467918662	35551.71153928995	42433.582499303964	40008.31345350285	47132.116379984	44209.974626705	55272.940301689	51521.846121614326	0.22845984282087933	0.21641159899123394	-160.18518204035354	-34044.01469319314	-144.91091579212662	-30797.709110789
92.85290781402206	27067.543340408392	26295.30128376311	37299.37948934955	35427.43785853485	42344.03184666959	39927.33645229071	47085.99584354366	44167.626744657005	55294.22941965718	51539.988758433494	0.23112150466993933	0.21890237773726354	-161.9020250366084	-34616.27178936638	-146.3372712475757	-31288.289638842456
93.41239329322968	26826.23502991842	26078.36730453051	37157.95544309503	35300.500757279944	42252.95546082267	39845.05176168931	47039.69126210058	44125.15934987519	55317.298603453804	51559.7692724584	0.2338708786458261	0.22147439148466816	-163.712665174804	-35214.36741199624	-147.84328487741732	-31800.800606187433
93.97524995389855	26578.998325890014	25856.108641838557	37013.34703525449	35170.78968020271	42160.28395676612	39761.40048813543	46993.18422139419	44082.558410799385	55342.198025649726	51581.23465559267	0.23671181143783737	0.22413115788655122	-165.62242627784872	-35839.86597576272	-149.43348780331144	-32336.572406595573
94.54149810909283	26325.633047003827	25628.339377444197	36865.41975094821	35038.188075670085	42065.94373147875	39676.32015061404	46946.45455508132	44039.8084668748	55368.97916209769	51604.433166323244	0.23964836896287858	0.22687639269554088	-167.63698180107167	-36494.44055623002	-151.1127100201993	-32897.02818643302
95.11115819427312	26065.93263558497	25394.866925853887	36714.03175047792	34902.5730189558	41969.85666988746	39589.74442961163	46899.480196164375	43996.89250463565	55397.69481361194	51629.414354541135	0.24268485179255592	0.22971402358631152	-169.76238063016353	-37179.88129965961	-152.8861026675877	-33483.691079651006
95.68425076803395	25799.68419366415	25155.491949918665	36559.03341324776	34763.81480971772	41871.93982802238	39501.60289642961	46852.23701550281	43953.79182286609	55428.3991262248	51656.22908539612	0.24582581185709548	0.23264820511825404	-172.0050749198199	-37898.10453380644	-154.7591620953899	-34098.192054699175
96.26079651284576	25526.668569178823	24910.00830825873	36400.26685164399	34621.77654200173	41772.105091449164	39411.820721192555	46804.698646230936	43910.48588583125	55461.14760975378	51684.929561963436	0.24907607054538308	0.23568333494511173	-174.37195014174358	-38651.16264093388	-156.73775587741693	-34742.27842827421
96.84081623580131	25246.660501432554	24658.203041429788	36237.56539306848	34476.313644952796	41670.25880690688	39320.31835773704	46756.83629279228	43866.95216347309	55495.99715438057	51715.56934647293	0.2524407383325448	0.2388240713893535	-176.87035751625808	-39441.25475795381	-158.8281509322842	-35417.82310436014
97.42433086936633	24959.42883620592	24399.85640481857	36070.75302828045	34327.273392335344	41566.30138490718	39227.01120341078	46708.61852318246	43823.1659573634	55533.00604491627	51748.20337982645	0.2559252360799327	0.24207535251124082	-179.508149015448	-40270.73837419413	-161.03704392496002	-36126.83460233826
98.01136147213543	24664.736822323743	24134.741957465485	35899.64382417326	34174.4943788904	41460.12687085535	39131.809231635	46660.011042854916	43779.10021108671	55572.233972386835	51782.88799909517	0.25953531816724185	0.24544241681602963	-182.29371514409286	-41142.14190382138	-163.37159414019698	-36871.46794431843
98.60192922959182	24362.34250304459	23862.62671737348	35724.04129910818	34017.80596149282	41351.62248204661	39034.616594893574	46610.97644859411	43734.725303594976	55613.74204253052	51819.680952650095	0.26327709763293194	0.248930825757702	-185.23602571213996	-42058.17831499968	-165.83945902792038	-37654.03647666611
99.1960554548718	24051.999217354052	23583.2713953882	35543.73775895653	33857.02766302862	41240.66810767074	38935.33119561103	46561.47396050293	43690.00882393907	55657.59278076121	51858.641412546414	0.2671570735173689	0.25254648821425385	-188.34467382756702	-43021.75990393106	-168.4488326363935	-38477.02470707707
99.79376158953411	23733.45622811158	23296.43072142955	35358.51359206267	33691.96853688425	41127.13576871755	38833.84422215799	46511.459130069095	43644.91532562268	55703.85013309876	51899.82998373535	0.2711821606232464	0.25629568712796746	-191.6299233546597	-44036.01430939045	-171.2084871672232	-39343.102245834656
100.39506920433367	23406.45949602419	23001.853878734524	35168.136521453256	33522.42648994318	41010.88903441801	38730.039646984034	46460.883522079785	43599.4060586533	55752.57946251556	51943.30870963097	0.2753597219301731	0.26018510852453597	-195.10276009282825	-45104.30186896026	-174.12781789759174	-40255.138945885
101.00000000000001	23070.75262059016	22699.285063839012	34972.36081279149	33348.187562025676	40891.78239158526	38623.793683622476	46409.69436794013	43553.43867717805	55803.84754009252	51989.14107351001	0.27969760392499354	0.2642218731475793	-196.89300608601795	-45652.38908730229	-175.6332527996449	-40723.01882564078
