# Supplementary material for: White matter micro- and macrostructure brain charts for the human lifespan
Source: Nature. 2026 May 13;655(8124):979–89. doi: 10.1038/s41586-026-10454-2 (PMC13391363; doi:10.1038/s41586-026-10454-2)
Supplement: Supplementary file 12 — Centiles trajectories of brain charts. SDT.T9.1–5 contain the brain charts for the global metrics; SDT.T9.6–509 contain the brain charts for the tract-specific metrics (unnormalized); and SDT.T9.510–1157 contain the brain charts for the tract-specific macrostructural metrics (normalized). Included in each table are the male and female centile trajectories for the 2.5th, 25th, 50th, 75th and 97.5th percentiles; the interquartile range normalized by the 50th centile; and the derivatives of the 50th centiles with respect to both age and log(age). Charts are sampled in logarithmically spaced intervals. Age is reported in years, while centile trajectory values are reported in metric-specific units: diffusivities in mm2 s−1, volume in mm3, surface area in mm2, average length in mm, and FA is dimensionless (unitless). [file 41586_2026_10454_MOESM12_ESM.zip › plotted_curves/SDT.T9.209-MLF_right_ad-mean_curve_metrics.csv]

ages	male_0.025th_percentile	female_0.025th_percentile	male_0.25th_percentile	female_0.25th_percentile	male_0.5th_percentile	female_0.5th_percentile	male_0.75th_percentile	female_0.75th_percentile	male_0.975th_percentile	female_0.975th_percentile	male_normalized_quantile_range	fwmale_normalized_quantile_range	male_median_centile_d_age	male_median_centile_d_log_age	female_median_centile_d_age	female_median_centile_d_log_age
0.25	0.001405964030654851	0.0014025319052330593	0.0014955918711064727	0.0014899672565077016	0.0015446989545965337	0.0015378288636634385	0.001595288536364222	0.0015871041172805691	0.001695957142500535	0.0016850672605869792	0.06454116186269414	0.06316493536313701	-0.00042339658363771176	-0.00024446021816447217	-0.0004215220842464529	-0.000243377921925331
0.25150637576242696	0.001405457357647475	0.0014020248756199405	0.0014950012525282172	0.0014893782738772381	0.0015440611602450475	0.001537193893012402	0.0015946013059068074	0.0015864210032472742	0.0016951691271635209	0.0016842861367973435	0.06450525143886357	0.06312979111559162	-0.0004223181936110487	-0.00024456843762488134	-0.00042044846300270944	-0.00024348565902621022
0.2530218281966045	0.0014049501840309696	0.0014015173462624143	0.0014944100912244788	0.001488788750472622	0.0015434228012065042	0.0015365583601912511	0.0015939134889587096	0.0015857373057985293	0.0016943804844108754	0.0016835043896980724	0.06446930656748649	0.06309461315471313	-0.00042015871149148065	-0.0002447839677026109	-0.00041829853043584553	-0.00024370022840325412
0.25454641199404576	0.001404442513462427	0.0014010093208227524	0.0014938183915451943	0.001488198690632682	0.0015427838822232296	0.0015359222699213439	0.00159322509067553	0.0015850530300581393	0.001693591220246649	0.0016827220252379027	0.0644333274904879	0.06305940171726093	-0.000418006846086727	-0.0002449976799691611	-0.0004161561809750136	-0.00024391298800502392
0.2560801821758082	0.0014039343496011411	0.001400500802965394	0.0014932261578415435	0.0014876080986974737	0.0015421444080382023	0.0015352856269246953	0.0015925361162128684	0.0015843681811499326	0.0016928013406734387	0.0016819390493641778	0.06439731444972745	0.0630241570399362	-0.0004158626018263001	-0.0002452095742033755	-0.00041402141903013057	-0.0002441239376118065
0.25762319409447826	0.0014034256961084853	0.0013999917963568203	0.0014926333944658065	0.0014870169790081353	0.0015415043833949004	0.0015346484359238086	0.0015918465707261491	0.0015836827641975664	0.00169201085169219	0.0016811554680226418	0.06436126768698672	0.06298887935935732	-0.000413725982812585	-0.00024541965024782453	-0.000411894248683764	-0.0002443330770665053
0.2591755034361701	0.0014029165566477834	0.0013994823046654269	0.0014920401057712087	0.0014864253359067375	0.0015408638130371254	0.0015340107016415196	0.0015911564593704352	0.001582996784324366	0.001691219759301974	0.0016803712871572417	0.06432518744395901	0.06295356891206103	-0.0004115969928273344	-0.00024562790800958245	-0.00040977467369979204	-0.0002445404062763612
0.2607371662225343	0.00140240693488418	0.0013989723315613863	0.0014914462961117677	0.001485833173736119	0.0015402227017088399	0.001533372428800815	0.0015904657873002592	0.0015823102466531304	0.001690428069499798	0.001679586512709902	0.06428907396224696	0.06291822593449262	-0.000409475635323453	-0.00024583434745512056	-0.0004076626975182407	-0.00024474592520995486
0.2623082388127803	0.0014018968344845241	0.0013984618807165391	0.0014908519698421576	0.00148524049683976	0.0015395810541540202	0.001532733622124695	0.0015897745596694436	0.00158162315630597	0.0016896357882803935	0.0016788011506203486	0.0642529274833423	0.06288285066298942	-0.0004073619134351558	-0.00024603896861424834	-0.0004055583232563942	-0.0002449496338955415
0.2638887779057103	0.0014013862591172326	0.001397950955804256	0.001490257131317538	0.001484647309561617	0.0015389388751164733	0.0015320942863359982	0.0015890827816309218	0.0015809355184041346	0.0016888429216360126	0.0016780152068258949	0.06421674824862957	0.06284744333378514	-0.00040525582997819054	-0.00024624177157822613	-0.0004034615537178987	-0.00024515153242488097
0.26547884054176485	0.001400875212452177	0.0013974395604993224	0.0014896617848934343	0.0014840536162459873	0.0015382961693396991	0.0015314544261572464	0.0015883904583365745	0.0015802473380678319	0.0016880494755562327	0.0016772286872612423	0.06418053649936517	0.06281200418298806	-0.00040315738744911567	-0.00024644275649948755	-0.0004013723913884326	-0.0002453516209500739
0.2670784841050822	0.001400363698160551	0.0013969276984778084	0.001489065934925569	0.001483459421237357	0.0015376529415667103	0.0015308140463104849	0.0015876975949370505	0.0015795586204160605	0.0016872554560277537	0.0016764415978582836	0.06414429247667942	0.06277653344657932	-0.00040106658803207296	-0.00024664192359191706	-0.00039929083844075786	-0.000245549899683728
0.26868776632556873	0.0013998517199147536	0.0013964153734169463	0.001488469585769726	0.0014828647288802558	0.0015370091965398894	0.0015301731515171254	0.0015870041965815936	0.0015788693705664444	0.001686460869034194	0.0016756539445459148	0.06410801642155976	0.06274103136040687	-0.00039898343359451305	-0.0002468392731285185	-0.0003972168967338874	-0.0002457463688980144
0.2703067452809827	0.0013993392813882622	0.001395902588995013	0.0014878727417816057	0.0014822695435191173	0.001536364939000825	0.0015295317464977933	0.0015863102684178791	0.0015781795936350529	0.0016856657205559034	0.0016748657332498265	0.06407170857484702	0.06270549816016775	-0.0003969079256924135	-0.00024703480544224776	-0.0003951505678169154	-0.00024594102892483427
0.2719354793990299	0.0013988263862555206	0.0013953893488912062	0.0014872754073166849	0.0014816738694981332	0.001535720173690163	0.0015288898359721687	0.0015856158155918417	0.0015774892947362448	0.0016848700165697714	0.001674076969892317	0.06403536917722187	0.06266993408140872	-0.0003948400655729434	-0.00024722852092579073	-0.00039309185293096016	-0.0002461338801555968
0.27357402745947257	0.0013983130381918073	0.0013948756567855227	0.0014866775867300682	0.001481077711161115	0.001535074905347442	0.0015282474246588347	0.0015849208432475099	0.001576798478982498	0.0016840737630490182	0.001673287660392109	0.06399899846920219	0.06263433935951282	-0.00039277985417640604	-0.0002474204200316743	-0.00039104075301038543	-0.0002463249230397757
0.2752224485962505	0.0013977992408731234	0.001394361516358641	0.0014860792843763473	0.0014804810728513461	0.001534429138710947	0.0015276045172751254	0.0015842253565268324	0.0015761071514842403	0.0016832769659630173	0.0016724978106641448	0.06396259669112928	0.0625987142296933	-0.0003907272921356286	-0.00024761050326987943	-0.0003889972686864085	-0.0002465141580867414
0.27688080229961526	0.001397284997976069	0.0013938469312917983	0.0014854805046094672	0.0014798839589114455	0.0015337828785175556	0.0015269611185369663	0.001583529360569528	0.0015754153173496883	0.001682479631277093	0.0016717074266194088	0.06392616408316393	0.06256305892698483	-0.00038868237977873754	-0.00024779877120795213	-0.00038696140028460224	-0.00024670158586126423
0.2785491484182772	0.001396770313177735	0.0013933319052666828	0.0014848812517825856	0.0014792863736832389	0.001533136129502591	0.0015263172331587448	0.001582832860512912	0.0015747229816846953	0.0016816817649523525	0.001670916514164732	0.0638897008852734	0.06252737368623455	-0.0003866451171347651	-0.0002479852244731684	-0.0003849331478330553	-0.00024688720698790023
0.28022754716156506	0.0013962551901555685	0.0013928164419652962	0.001484281530247922	0.0014786883215075974	0.0015324888963996583	0.0015256728658531273	0.0015821358614917286	0.0015740301495925611	0.001680883372945462	0.0016701250792026147	0.06385320733722764	0.0624916587420924	-0.00038461550393315	-0.0002481698637498142	-0.0003829125110627052	-0.0002470710221486039
0.2819160591015993	0.0013957396325872719	0.00139230054506986	0.0014836813443566367	0.0014780898067243225	0.0015318411839405099	0.0015250280213309434	0.0015814383686380004	0.0015733368261739078	0.0016800844612085044	0.0016693331276310336	0.06381668367858703	0.062455914329010175	-0.0003825935396011837	-0.00024835268977663194	-0.00038089948940106533	-0.0002472530320776767
0.28361474517547763	0.0013952236441506828	0.0013917842182626873	0.0014830806984586897	0.0014774908336720057	0.0015311929968548957	0.0015243827043010265	0.0015807403870808693	0.0015726430165264984	0.0016792850356887627	0.0016685406653432712	0.06378013014869763	0.06242014068122262	-0.0003805792232739469	-0.0002485337033505952	-0.0003788940819876574	-0.0002474332375698718
0.2853236666874746	0.0013947072285236555	0.0013912674652260687	0.0014824795969027012	0.0014768914066878847	0.00153054433987041	0.0015237369194700606	0.0015800419219464282	0.0015719487257450852	0.0016784851023285542	0.0016677476982277228	0.06374354698668026	0.06238433803274942	-0.00037857255379231125	-0.00024871290532463286	-0.00037689628766979233	-0.0002476116394754535
0.2870428853112538	0.0013941903893839543	0.0013907502896421575	0.0014818780440358217	0.0014762915301077143	0.001529895217712352	0.0015230906715424412	0.0015793429783575728	0.0015712539589212507	0.0016776846670650408	0.0016669542321677226	0.06370693443142472	0.06234850661738182	-0.0003765735297073247	-0.0002488902966082396	-0.00037490610500134913	-0.0002477882386982544
0.28877246309209376	0.0013936731304091262	0.0013902326951928594	0.0014812760442035912	0.001475691208265638	0.0015292456351035703	0.0015224439652201374	0.0015786435614338346	0.0015705587211432572	0.0016768837358300522	0.0016661602730413607	0.06367029272158033	0.06231264666867521	-0.00037458214927693634	-0.0002490658781634236	-0.00037292353224871455	-0.00024796303619700755
0.2905124624491269	0.0013931554552764063	0.0013897146855597208	0.0014806736017498243	0.0014750904454940519	0.0015285955967643439	0.0015217968052025413	0.0015779436762912442	0.001569863017495892	0.0016760823145499143	0.0016653658267213234	0.06363362209554733	0.06227675841994326	-0.00037259841047321274	-0.00024923965100798195	-0.00037094856739305904	-0.00024813603298562414
0.29226294617759224	0.0013926373676625948	0.0013891962644238135	0.0014800707210164568	0.0014744892461234743	0.001527945107412211	0.0015211491961863311	0.0015772433280421597	0.001569166853060312	0.0016752804091452619	0.001664570899074697	0.06359692279147273	0.06224084210424829	-0.00037062231098344833	-0.00024941161621439	-0.00036898120813044777	-0.0002483072301314171
0.294023977451102	0.0013921188712439521	0.0013886774354656276	0.0014794674063434397	0.001473887614482419	0.0015272941717618547	0.0015205011428653307	0.0015765425217951318	0.0015684702329139015	0.0016744780255308776	0.001663775495962809	0.06356019504723721	0.06220489795439733	-0.00036865384821216374	-0.0002495817749088025	-0.00036702145187639257	-0.00024847662875571164
0.29579561982392083	0.001391599969696079	0.001388158202364954	0.0014788636620685826	0.0014732855548972605	0.0015266427945249369	0.0015198526499303664	0.001575841262654731	0.0015677731621301064	0.0016736751696154995	0.001662979623241048	0.06352343910045179	0.06216892620292826	-0.00036669301928204945	-0.00024975012827005427	-0.00036506929576601843	-0.00024864423003267966
0.29757793723326015	0.0013910806666938237	0.0013876385688007871	0.0014782594925274526	0.001472683071692114	0.0015259909804099885	0.0015192037220691356	0.0015751395557214234	0.0015670756457783056	0.001672871847301671	0.0016621832867587047	0.06348665518844811	0.06213292708210991	-0.00036473982103585323	-0.00024991667752943814	-0.000363124736656506	-0.00024881003518878453
0.29937099400158496	0.0013905609659111578	0.0013871185384512037	0.0014776549020532306	0.0014720801691887016	0.001525338734122248	0.0015185543639660648	0.0015744374060914057	0.0015663776889236428	0.001672068064485558	0.0016613864923587882	0.06344984354827143	0.06209690082392629	-0.0003627942500417647	-0.0002500814239717042	-0.00036118777112903455	-0.0002489740455022815
0.3011748548389356	0.0013900408710210814	0.0013865981149932712	0.0014770498949765955	0.0014714768517062363	0.0015246860603635418	0.0015179045803021818	0.0015737348188564644	0.0015656792966269046	0.001671263827056789	0.0016605892458778782	0.06341300441667033	0.06206084766007796	-0.00036085630259236057	-0.0002502443689327838	-0.0003592583954928341	-0.000249136262304106
0.30298958484526295	0.0013895203856955079	0.0013860773021029198	0.0014764444756255877	0.0014708731235612855	0.0015240329638321374	0.0015172543757549684	0.0015730317991038331	0.0015649804739443507	0.0016704591408982774	0.0016597915531459423	0.06337613803009838	0.062024767821966864	-0.00035892597470760235	-0.00025040551380017817	-0.0003573366057853522	-0.000249296686975764
0.30481524951277783	0.0013889995136051603	0.0013855561034548589	0.0014758386483254991	0.0014702689890676605	0.0015233794492226214	0.001516603754998243	0.0015723283519160384	0.0015642812259275935	0.00166965401188607	0.0016589934199861822	0.06333924462469141	0.06198866154069487	-0.00035700326213738975	-0.00025056486001212575	-0.0003554223977742521	-0.00024945532094911016
0.3066519147283146	0.0013884782584194697	0.001385034522722456	0.0014752324173987386	0.0014696644525362835	0.0015227255212257567	0.0015159527227020166	0.001571624482370771	0.001563581557623437	0.0016688484458891682	0.0016581948522148705	0.06330232443627734	0.06195252904705158	-0.00035508816036394775	-0.00025072240905782417	-0.00035351576696107667	-0.0002496121657069028
0.3084996467757088	0.0013879566238064686	0.0013845125635776419	0.0014746257871647217	0.001469059518275075	0.0015220711845283592	0.00151530128353237	0.0015709201955407363	0.0015628814740737604	0.001668042448769386	0.0016573958556411934	0.06326537770035585	0.06191637057151691	-0.00035318066460254816	-0.00025087816247548744	-0.0003516167085818034	-0.00024976722278075014
0.31035851233818973	0.0013874346134326926	0.0013839902296908066	0.0014740187619397443	0.0014684541905888315	0.0015214164438131655	0.0015146494421513237	0.001570215496493516	0.0015621809803153517	0.0016672360263811714	0.0016565964360670863	0.06322840465209603	0.061880186344238114	-0.0003512807698065057	-0.0002510321218542888	-0.00034972521761217346	-0.0002499204937533861
0.3122285785007863	0.0013869122309630678	0.0013834675247306849	0.001473411346036859	0.0014678484737790966	0.0015207613037586992	0.0015139972032166982	0.0015695103902914277	0.0015614800813797823	0.0016664291845714602	0.001655796599287075	0.06319140552633155	0.061843976595037514	-0.0003493884706660122	-0.0002511842888311966	-0.00034784128876536036	-0.00025007198025489563
0.3141099127527488	0.00138638948006082	0.0013829444523642792	0.0014728035437657715	0.001467242372144063	0.0015201057690391552	0.001513344571382009	0.0015688048819913953	0.0015607787822932819	0.0016656219291795178	0.001654996351088132	0.06315438055754855	0.06180774155339914	-0.0003475037616132437	-0.00025133466509247304	-0.00034596491649657723	-0.00025022168396332534
0.31600258298998396	0.0013858663643873702	0.0013824210162567342	0.0014721953594327025	0.0014666358899784392	0.0015194498443242583	0.0015126915512963207	0.001568098976644802	0.001560077088076585	0.0016648142660367763	0.0016541956972495118	0.0631173299798852	0.06177148144846197	-0.0003456266368234706	-0.0002514832523727861	-0.00034409609500674065	-0.00025036960660629326
0.3179066575175057	0.0013853428876022334	0.0013818972200712527	0.001471586797340293	0.00146602903157334	0.0015187935342791518	0.0015120381476041338	0.001567392679297367	0.001559375003744808	0.0016640062009666875	0.0016533946435426028	0.0630802540271185	0.06173519650901484	-0.0003437570902160014	-0.00025163005245343317	-0.00034223481824169344	-0.0002505157499575472
0.3198222050518999	0.001384819053362922	0.0013813730674689922	0.0014709778617874752	0.0014654218012161743	0.0015181368435642653	0.0015113843649452576	0.0015666859949889998	0.0015586725343073149	0.0016631977397845743	0.0016525931957307814	0.06304315293265794	0.061698886963488	-0.0003418951154589567	-0.00025177506716411724	-0.00034038107989753374	-0.0002506601158390742
0.32174929472380437	0.0013842948653248505	0.0013808485621089632	0.0014703685570693667	0.001464814203190522	0.0015174797768351957	0.0015107302079546854	0.0015659789287536861	0.0015579696847675816	0.0016623888882974737	0.001651791359569249	0.0630060269295458	0.061662553039949435	-0.00034004070596777014	-0.0002519182983790613	-0.0003385348734187832	-0.00025080270611754774
0.32368799608040405	0.001383770327141236	0.0013803237076479436	0.0014697588874771573	0.0014642062417760404	0.0015168223387425925	0.0015100756812624866	0.0015652714856193438	0.0015572664601230795	0.0016615796523040006	0.0016509891408049105	0.06296887625044077	0.06162619496609391	-0.00033819385491373755	-0.0002520597480221709	-0.00033669619200432654	-0.00025094352270688125
0.3256383790879404	0.0013832454424629946	0.001379798507740367	0.0014691488572979828	0.00146359792124833	0.0015161645339320136	0.0015094207894936675	0.0015645636706076898	0.0015565628653651283	0.0016607700375941717	0.0016501865451761953	0.06293170112762013	0.061589812969240466	-0.0003363545552202418	-0.0002521994180609832	-0.0003348650286097987	-0.000251082567567229
0.32760051413423674	0.0013827202149386654	0.0013792729660382407	0.001468538470814845	0.0014629892458788425	0.0015155063670438422	0.0015087655372680695	0.0015638554887341344	0.0015558589054787868	0.001659960049949303	0.0016493835784129407	0.06289450179296543	0.06155340727632468	-0.0003345227995651956	-0.0002523373105072224	-0.00033304137594447614	-0.00025121984270121134
0.3295744720312385	0.0013821946482142965	0.001378747086191049	0.0014679277323064698	0.0014623802199347676	0.0015148478427131384	0.001508109929200249	0.0015631469450076304	0.0015551545854427206	0.0016591496951418306	0.001648580246236247	0.0628572784779626	0.06151697811389073	-0.00033269858038886824	-0.00025247342741985257	-0.00033122522648176833	-0.0002513553501591881
0.33156032401756863	0.0013816687459333639	0.0013782208718456509	0.0014673166460472235	0.0014617708476789165	0.0015141889655695424	0.0015074539698993492	0.001562438044430564	0.00155444991022907	0.001658338978935194	0.0016477765543583191	0.0628200314136894	0.06148052570808614	-0.00033088188989061074	-0.000252607770901081	-0.00032941657245511013	-0.0002514890920341517
0.33355814176109866	0.0013811425117366716	0.0013776943266461995	0.0014667052163069906	0.0014611611333696269	0.001513529740237145	0.001506797663969005	0.0015617287919986273	0.001553744884803344	0.0016575279070836701	0.0016469725084823428	0.06278276083081669	0.06144405028465826	-0.00032907272003224186	-0.0002527403430959141	-0.0003276154058614589	-0.00025162107046200477
0.33556799736153503	0.0013806159492622718	0.0013771674542340433	0.001466093447351079	0.0014605510812606504	0.0015128701713343932	0.0015061410160072141	0.0015610191927006973	0.0015530395141242874	0.0016567164853322678	0.0016461681143023442	0.06274546695959449	0.0614075520689452	-0.0003272710625423225	-0.00025287114619426676	-0.00032582171846562424	-0.0002517512876231698
0.3375899633530214	0.001380089062145357	0.001376640258247639	0.0014654813434401043	0.0014599406956010504	0.0015122102634739522	0.001505484030606235	0.0015603092515187062	0.0015523338031437613	0.001655904719416557	0.0016453633775030544	0.06270815002984889	0.061371031285868675	-0.0003254769089191534	-0.0002530001824296857	-0.0003240355018013785	-0.00025187974574036875
0.3396241127067558	0.0013795618540181837	0.001376112742322455	0.0014648689088298938	0.0014593299806350967	0.0015115500212626127	0.0015048267123524662	0.0015595989734275356	0.0015516277568066279	0.0016550926150625546	0.001644558303759773	0.0626708102709779	0.06133448815993165	-0.00032369025042605637	-0.00025312745407485293	-0.00032225674717334396	-0.00025200644707884523
0.3416705188336247	0.0013790343285099832	0.0013755849100908959	0.0014642561477713858	0.001458718940602169	0.0015108894493011823	0.001504169065826347	0.0015588883633948956	0.0015509213800506323	0.0016542801779865946	0.0016437528987382384	0.06263344791194297	0.06129792291520763	-0.00032191107810325414	-0.0002532529634475811	-0.00032048544565793646	-0.00025213139394414386
0.343729255586852	0.0013785064892468623	0.0013750567651822018	0.0014636430645105167	0.0014581075797366484	0.0015102285521843568	0.0015035110956022452	0.0015581774263811977	0.0015502146778062918	0.001653467413895173	0.0016429471680944943	0.06259606318126414	0.061261335775343324	-0.0003201393827639287	-0.0002533767129058728	-0.00031872158810913875	-0.00025225458868444184
0.34580039726466444	0.0013779783398517327	0.001374528311222367	0.0014630296632881384	0.0014574959022678234	0.0015095673345006401	0.0015028528062483474	0.0015574661673394537	0.0015495076549967679	0.001652654328484845	0.0016421411174747712	0.06255865630701035	0.06122472696353964	-0.00031837515499788527	-0.00025349870484853154	-0.00031696516515844486	-0.00025237603368866157
0.3478840186129729	0.0013774498839442075	0.0013739995518340547	0.0014624159483398998	0.001456883912419789	0.001508905800832211	0.0015021942023265562	0.0015567545912151537	0.0015488003165377712	0.0016518409274420768	0.0016413347525153406	0.06252122751680261	0.06118809670255992	-0.0003166183851751603	-0.00025361894171582744	-0.0003152161672173026	-0.0002524957313859155
0.34998019482807	0.001376921125140534	0.0013734704906365074	0.0014618019238961633	0.0014562716144113444	0.00150824395575484	0.0015015352883923831	0.0015560427029461545	0.001548092667337432	0.0016510272164431308	0.0016405280788424012	0.062483777037797526	0.06115144521471475	-0.0003148690634449114	-0.0002537374259858338	-0.000313474584479001	-0.000252613684244285
0.352089001559344	0.0013763920670534968	0.00137294113124547	0.0014611875941819067	0.001455659012455909	0.0015075818038377754	0.001500876068994852	0.0015553305074625773	0.0015473847122962055	0.0016502132011539346	0.0016397211020719598	0.062446305096689136	0.06111477272185835	-0.0003131271797430779	-0.00025385416017881246	-0.00031174040692283356	-0.00025272989477259644
0.3542105149120084	0.0013758627132923354	0.0013724114772730937	0.001460572963416615	0.0014550461107614065	0.0015069193496436368	0.0015002165486763836	0.0015546180096866814	0.001546676456306749	0.0016493988872299558	0.0016389138278096918	0.062408811919700026	0.061078079445388324	-0.00031139272379060445	-0.0002539691468532723	-0.00031001362431493096	-0.00025284436551847866
0.35634481144984936	0.001375333067462668	0.001371881532327872	0.0014599580358142007	0.001454432913530194	0.001506256597728323	0.0014995567319727088	0.001553905214532768	0.0015459679042538286	0.0016485842803160863	0.0016381062616508384	0.0623712977325741	0.06104136560623331	-0.0003096656850952173	-0.0002540823886048593	-0.000308294226207817	-0.0002529570990653096
0.35849196819798806	0.0013748031331664093	0.0013713513000145443	0.0014593428155829065	0.0014538194249589561	0.001505593552640909	0.0014988966234127672	0.0015531921269070822	0.0015452590610142024	0.001647769386046519	0.001637298409180076	0.062333762760578955	0.0610046314248488	-0.0003079460529574751	-0.00025419388806946497	-0.000306582201950123	-0.0002530680980385447
0.36065206264566085	0.0013742729140016781	0.0013708207839340163	0.0014587273069252011	0.001453205649238604	0.0015049302189235397	0.0014982362275185914	0.001552478751707676	0.0015445499314565142	0.0016469542100446262	0.0016364902759714009	0.0622962072284882	0.06096787712121768	-0.0003062338164693812	-0.000254303647918952	-0.0003048775406815363	-0.0002531773650983893
0.3628251727490157	0.0013737424135627364	0.001370289987683293	0.0014581115140377071	0.0014525915905542117	0.001504266601111348	0.001497575548805239	0.0015517650938243423	0.0015438405204412059	0.0016461387579228515	0.0016356818675880194	0.06225863136058735	0.0609311029148361	-0.00030452896451865774	-0.0002544116708633748	-0.0003031802313381293	-0.0002532849029427964
0.3650113769339257	0.0013732116354398945	0.0013697589148553785	0.001457495441111096	0.0014519772530848904	0.0015036027037323386	0.0014969145917806655	0.0015510511581384853	0.0015431308328203899	0.0016453230352825796	0.0016348731895822204	0.062221035380662225	0.06089430902471669	-0.00030283148579057784	-0.0002545179596490921	-0.00030149026265469114	-0.00025339071430613425
0.36721075409881926	0.0013726805832194452	0.001369227569039226	0.0014568790923300088	0.0014513626410037352	0.0015029385313073131	0.0014962533609456602	0.0015503369495230358	0.0015424208734377766	0.0016445070477140405	0.0016340642474952807	0.062183419511996796	0.060857495669377065	-0.0003011413687699638	-0.0002546225170586003	-0.00029980762316544896	-0.00025349480195802077
0.3694233836175272	0.0013721492604835729	0.0013686959538196334	0.0014562624718729555	0.0014507477584777128	0.0015022740883497577	0.0014955918607937268	0.0015496224728423328	0.0015417106471285545	0.001643690800796184	0.0016332550468573378	0.062145783977365254	0.06082066306683878	-0.0002994586017431855	-0.000254725345909923	-0.00029813230121028544	-0.0002535971687059324
0.37164934534214805	0.0013716176708102993	0.0013681640727771823	0.0014556455839122506	0.0014501326096675808	0.0015016093793657698	0.0014949300958110058	0.0015489077329520508	0.0015410001587192969	0.0016428743000965794	0.0016324455931872846	0.06210812899902842	0.06078381143462101	-0.0002977831728008806	-0.0002548264490561669	-0.00029646428493079746	-0.0002536978173895976
0.3738887196059291	0.0013710858177733815	0.001367631929488166	0.0014550284326139001	0.001449517198727815	0.0015009444088539472	0.0014942680704761824	0.0015481927346990751	0.0015402894130278754	0.0016420575511712947	0.0016316358919926744	0.06207045479872969	0.06074694098973402	-0.00029611506984200675	-0.0002549258293867429	-0.0002948035622786782	-0.00025379675088538223
0.3761415872261661	0.00137055370494226	0.0013670995275244999	0.0014544110221375384	0.001448901529806501	0.0015002791813053115	0.0014936057892603884	0.0015474774829214257	0.0015395784148633448	0.0016412405595648018	0.001630825948769587	0.06203276159768827	0.060710051948677624	-0.0002944542805722872	-0.000255023489823758	-0.0002931501210140519	-0.0002538939721033473
0.3784080295071193	0.0013700213358819708	0.0013665668704536651	0.0014537933566363328	0.0014482856070452777	0.0014996137012032121	0.001492943256627125	0.0015467619824481532	0.001538867169025872	0.00164042333080986	0.0016300157690025592	0.061995049616596104	0.06067314452743323	-0.0002928007925094289	-0.00025511943332351406	-0.0002915039487090265	-0.00025398948398663856
0.3806881282429484	0.0013694887141530838	0.0013660339618386216	0.0014531754402569085	0.0014476694345792326	0.0014989479730232453	0.0014922804770321665	0.0015460462380992464	0.0015381556803066257	0.0016396058704274204	0.0016292053581644476	0.06195731907560854	0.060636218941462906	-0.00029115459298362234	-0.00025521366287567515	-0.0002898650327496366	-0.000254083289511875
0.38298196572066395	0.0013689558433116235	0.0013655008052377525	0.001452557277139263	0.0014470530165368387	0.0014982820012331606	0.001491617454923482	0.0015453302546855482	0.0015374439534876938	0.0016387881839265254	0.001628394721716356	0.06191957019434815	0.06059927540569847	-0.00028951566914259264	-0.0002553061815036006	-0.000288233360339174	-0.0002541753916887046
0.3852896247230969	0.0013684227269090002	0.0013649674042047768	0.001451938871416685	0.0014464363570398612	0.0014976157902927777	0.001490954194741141	0.0015446140370086521	0.0015367319933419917	0.0016379702768041964	0.001627583865107512	0.06188180319189181	0.060562314134545	-0.0002878840079498235	-0.0002553969922619581	-0.00028660891849885406	-0.00025426579355902756
0.38761118853188686	0.0013678893684919463	0.001364433762288692	0.0014513202272156828	0.0014458194602032866	0.0014969493446539074	0.0014902907009172411	0.0015438975898608297	0.0015360198046331722	0.0016371521545453431	0.0016267727937751845	0.06184401828677154	0.06052533534186937	-0.00028625959618927554	-0.0002554860982375007	-0.0002849916940717012	-0.0002543544981967738
0.3899467409304866	0.0013673557716024375	0.0013638998830336954	0.0014507013486558967	0.0014452023301352408	0.0014962826687602631	0.0014896269778758115	0.001543180918024924	0.0015353073921155378	0.0016363338226226692	0.0016259615131445793	0.06180621569696504	0.060488339240999556	-0.0002846424204682174	-0.0002555735025488448	-0.0002833816737229933	-0.000254441508706571
0.39229636620718694	0.0013668219397776347	0.00136336576997913	0.001450082239850032	0.001444584970936918	0.0014956157670473823	0.0014889630300327496	0.0015424640262742793	0.0015345947605339622	0.0016355152864965695	0.0016251500286287481	0.061768395639894655	0.060451326044720206	-0.00028303246721816944	-0.0002556592083461373	-0.00028177884394253727	-0.00025452682822357797
0.3946601491581577	0.0013662878765498074	0.001362831426659404	0.001449462904903772	0.0014439673867024992	0.001494948643942541	0.001488298861795726	0.0015417469193726456	0.001533881914623794	0.0016346965516150348	0.0016243383456284938	0.06173055833242425	0.06041429596526549	-0.0002814297226977902	-0.00025574321880966755	-0.00028018319104961	-0.0002546104599147059
0.3970381750905084	0.0013657535854462739	0.0013622968566039308	0.0014488433479157132	0.001443349581519082	0.0014942813038646818	0.001487634477564113	0.0015410296020741006	0.0015331688591107833	0.0016338776234135642	0.0016235264695322743	0.0616927039908515	0.06037724921431869	-0.00027983417299365376	-0.0002558255371490348	-0.00027859470119306895	-0.00025469240697639783
0.39943052982536675	0.001365219069989337	0.0013617620633370612	0.0014482235729772887	0.0014427315594666035	0.0014936137512243334	0.0014869698817289024	0.0015403120791229632	0.0015324555987109916	0.0016330585073150749	0.001622714405716117	0.061654832830903235	0.06034018600300487	-0.0002782458040235247	-0.0002559061666035922	-0.0002770133603528513	-0.0002547726726341293
0.4018372997009759	0.0013646843336962199	0.0013612270503780253	0.001447603584172698	0.0014421133246177748	0.0014929459904235356	0.0014863050786726355	0.001539594355253722	0.0015317421381307187	0.0016322392087298116	0.0016219021595435307	0.06161694506773621	0.060303106541887135	-0.00027666460154107675	-0.00025598511044372385	-0.0002754391543431933	-0.0002548512601423525
0.40425857157581063	0.0013641493800789896	0.00136069182124086	0.0014469833855788243	0.0014414948810379993	0.001492278025855752	0.0014856400727693228	0.001538876435190934	0.0015310284820664172	0.0016314197330552463	0.0016210897363654107	0.061579040915926773	0.060266011040966266	-0.00027509055113389413	-0.00025606237196690307	-0.0002738720688157392	-0.0002549281727848851
0.4066944328317112	0.0013636142126445183	0.001360156379434355	0.001446362981265184	0.0014408762327853145	0.0014916098619058165	0.001484974868384371	0.0015381583236491743	0.0015303146352046227	0.001630600085676015	0.001620277141519963	0.061541120589471164	0.06022889970967373	-0.0002735236382263029	-0.0002561379544981923	-0.0002723120892597075	-0.0002550034138728563
0.4091449713770379	0.0013630788348943988	0.001359620728461987	0.0014457423752938393	0.0014402573839103175	0.0014909415029498432	0.0014843094698745124	0.0015374400253329386	0.0015296006022218638	0.0016297802719638112	0.0016194643803326117	0.06150318430178151	0.06019177275686293	-0.00027196384808519936	-0.0002562118613917974	-0.00027075920100599893	-0.0002550769867453728
0.411610275649843	0.0013625432503249007	0.001359084871821857	0.0014451215717193415	0.0014396383384560935	0.0014902729533551621	0.0014836438815877308	0.0015367215449365729	0.001528886387784602	0.0016289602972773165	0.0016186514581159226	0.06146523226567692	0.06015463039081808	-0.0002704111658188846	-0.00025628409602923563	-0.0002692133892277515	-0.0002551488947687419
0.41409043462106226	0.001362007462426898	0.0013585488130066373	0.0014445005745886584	0.0014390191004581584	0.0014896042174802437	0.0014829781078631935	0.001536002887144203	0.0015281719965491464	0.0016281401669621112	0.0016178383801695184	0.06142726469338706	0.06011747281923628	-0.0002688655763799508	-0.00025635466181844757	-0.00026767463894394883	-0.0002552191413359717
0.41658553779772634	0.0013614714746858188	0.0013580125555035054	0.0014438793879411104	0.0014383996739443844	0.0014889352996746358	0.0014823121530311793	0.0015352840566296533	0.0015274574331615844	0.0016273198863505983	0.0016170251517800003	0.06138928179654064	0.06008030024923281	-0.0002673270645676129	-0.00025642356219374163	-0.00026614293502164044	-0.0002552877298674927
0.41909567522619073	0.0013609352905815824	0.0013574761027940856	0.0014432580158083047	0.0014377800629349342	0.0014882662042788883	0.0014816460214130073	0.001534565058056383	0.001526742702257709	0.0016264994607619182	0.001616211778220862	0.0613512837861687	0.0600431128873369	-0.00026579561503126126	-0.00025649080061618257	-0.0002646182621761084	-0.00025535466380788296
0.4216209374953856	0.0013603989135885437	0.001356939458354401	0.0014426364622140732	0.0014371602714422103	0.001487596935624489	0.0014809797173209833	0.0015338458960774133	0.001526027808462953	0.0016256788955018805	0.00161539826475243	0.0613132708726982	0.060005910939482314	-0.00026427121226885175	-0.00025655638057076047	-0.000263100604974309	-0.0002554199466274776
0.42416141574008476	0.00135986234717544	0.00135640262565481	0.0014420147311744124	0.0014365403034707804	0.0014869274980338037	0.0014803132450583176	0.0015331265753352507	0.0015253127563923147	0.0016248581958628896	0.0016145846166217763	0.06127524326594097	0.059968694611009184	-0.0002627538406334562	-0.00025662030556855564	-0.0002615899478384809	-0.00025548358182275743
0.4267172016441951	0.0013593255948053278	0.0013558656081599492	0.001441392826697412	0.001435920163017319	0.0014862578958199989	0.0014796466089190723	0.0015324071004618317	0.0015245975506502937	0.001624037367123851	0.0016137708390626415	0.061237201175106476	0.05993146410666006	-0.00026124348433359534	-0.000256682579146017	-0.0002600862750454236	-0.0002555455729134626
0.42928838744406506	0.001358788659935536	0.0013553284093286832	0.0014407707527832045	0.0014352998540705477	0.0014855881332869873	0.0014789798131880911	0.0015316874760784465	0.0015238821958308204	0.0016232164145501236	0.0016129569372953752	0.061199144808784356	0.05989421963057389	-0.0002597401274351818	-0.00025674320486346325	-0.00025858957073099376	-0.00025560592344414657
0.43187506593181346	0.0013582515460176033	0.0013547910326140514	0.0014401485134238987	0.0014346793806111775	0.0014849182147293584	0.0014783128621409407	0.001530967706795669	0.0015231666965171958	0.0016223953433934283	0.001612142916526851	0.06116107437494323	0.05985696138628469	-0.0002582437538620752	-0.000256802186303029	-0.0002570998188908269	-0.00025566463698240005
0.4344773304586784	0.0013577142564972437	0.0013542534814632123	0.0014395261126035324	0.0014340587466118505	0.001484248144432333	0.0014776457600438493	0.001530247797213316	0.0015224510572820276	0.0016215741588918033	0.0016113287819504135	0.061122990080934934	0.05981968957671838	-0.0002567543474023548	-0.000256859527072828	-0.00025561700338350146	-0.00025572171711996106
0.4370952749383861	0.0013571767948142646	0.001353715759317391	0.001438903554297992	0.0014334379560370742	0.0014835779266716732	0.0014769785111536425	0.0015295277519203482	0.001521735282687158	0.0016207528662694978	0.0016105145387457912	0.06108489213348352	0.05978240440418878	-0.00025527189170720943	-0.00025691523080295653	-0.00025414110793231526	-0.0002557771674711051
0.4397289938505404	0.0013566391644025495	0.0013531778696118304	0.0014382808424749883	0.0014328170128431789	0.0014829075657136585	0.0014763111197176884	0.0015288075754948457	0.0015210193772836127	0.001619931470736945	0.0016097001920790466	0.06104678073868399	0.05974510607039296	-0.0002537963702926027	-0.00025696930114466054	-0.0002526721161258405	-0.0002558309916714796
0.4423785822440318	0.0013561013686899774	0.001352639815775742	0.0014376579810939703	0.0014321959209782525	0.0014822370658149988	0.0014756435899738424	0.0015280872725039149	0.0015203033456115383	0.0016191099774906694	0.0016088857471025055	0.061008656101999806	0.059707794776411846	-0.0002523277665446022	-0.00025702174177322235	-0.0002512100114225868	-0.00025588319337921384
0.4450441357404687	0.0013555634110983972	0.0013521016012322527	0.0014370349741060925	0.0014315746843820928	0.0014815664312227959	0.0014749759261503837	0.0015273668475036517	0.0015195871922001438	0.0016182883917132372	0.0016080712089546886	0.060970518428258916	0.05967047072270489	-0.0002508660637185467	-0.00025707255638440785	-0.0002497547771518893	-0.00025593377627469716
0.44772575053762753	0.0013550252950435598	0.0013515632293983589	0.0014364118254541448	0.0014309533069861466	0.0014808956661744748	0.0014743081324659652	0.0015266463050390723	0.0015188709215676337	0.0016174667185731822	0.0016072565827602594	0.06093236792165505	0.059633134109105056	-0.0002494112449424324	-0.0002571217486955768	-0.0002483063965152965	-0.0002559827440583029
0.4504235234129248	0.0013544870239350865	0.0013510247036848774	0.0014357885390725187	0.0014303317927134643	0.0014802247748977413	0.0014736402131295561	0.0015259256496440623	0.001518154538221165	0.0016166449632249622	0.0016064418736299526	0.060894204785736365	0.059595785134820896	-0.0002479632932173015	-0.0002571693224432958	-0.0002468648525901229	-0.00025603010045155417
0.4531375517269096	0.0013539486011764133	0.0013504860274964018	0.0014351651188871412	0.0014297101454786483	0.0014795537616105222	0.0014729721723403908	0.001525204885841318	0.0015174380466567864	0.001615823130808882	0.0016056270866605252	0.060856029223410525	0.0595584239984304	-0.00024652219142251575	-0.0002572152813863915	-0.00024543012833022626	-0.00025607584919634663
0.4558679334267773	0.001353410030164746	0.00134994720423125	0.0014345415688154304	0.0014290883691877986	0.0014788826305209102	0.001472304014287914	0.001524484018142291	0.0015167214513593784	0.0016150012264510454	0.0016048122269346908	0.06081784143693675	0.059521050897877174	-0.0002450879223157565	-0.00025725962930334134	-0.00024400220656828342	-0.0002561199940535053
0.45861476704990445	0.0013528713142910132	0.0013494082372814285	0.0014339178927662438	0.0014284664677384686	0.0014782113858271158	0.0014716357431517357	0.001523763051047136	0.0015160047568026115	0.0016141792552632895	0.0016039972995210718	0.06077964162792614	0.05948366603047173	-0.00024366046853435686	-0.00025730236999088607	-0.00024258107001817741	-0.0002561625388033395
0.4613781517274047	0.0013523324569398292	0.00134886913003258	0.001433294094639833	0.0014278444450196168	0.0014775400317174206	0.0014709673631015747	0.0015230419890446582	0.001515287967448883	0.001613357222343144	0.001603182309474133	0.06074142999733592	0.05944626959288154	-0.0002422398125987435	-0.00025734350726558386	-0.00024116670127871664	-0.0002562034872474195
0.4641581871877068	0.00135179346148944	0.0013483298858639379	0.0014326701783277948	0.001427222304911547	0.0014768685723701204	0.001470298878297205	0.0015223208366122645	0.0015145710877492737	0.0016125351327737607	0.0016023672618341311	0.060703206745469376	0.05940886178114189	-0.00024082593691437948	-0.0002573830449625891	-0.00023975908283152547	-0.00025624284320246993
0.4669549737601532	0.00135125433131169	0.0013477905081482975	0.0014320461477130243	0.0014266000512858888	0.001476197011953485	0.0014696302928884299	0.0015215995982159147	0.0015138541221434974	0.0016117129916238752	0.0016015521616270798	0.06066497207197455	0.05937144279063431	-0.00023941882377259693	-0.00025742098693470883	-0.00023835819704554062	-0.00025628061050453343
0.46976861237862133	0.001350715069771976	0.001347251000251957	0.0014314220066696738	0.0014259776880055257	0.001475525354625706	0.0014689616110150066	0.0015208782783100684	0.0015131370750598506	0.0016108908039477463	0.0016007370138646738	0.060626726175835026	0.05933401281610105	-0.00023801845535442734	-0.0002574573370535127	-0.0002369640261816186	-0.00025631679300935906
0.4725992045851658	0.0013501756802292006	0.0013467113655346872	0.0014307977590630994	0.001425355218924561	0.0014748536045348518	0.001468292836806619	0.0015201568813376367	0.001512419950915163	0.001610068574785108	0.0015999218235442484	0.060588469255373936	0.05929657205163417	-0.00023662481373076805	-0.00025749209920677973	-0.00023557655238770625	-0.0002563513945859075
0.4754468525336833	0.0013496361660357472	0.001346171607349695	0.0014301734087498292	0.001424732647888289	0.0014741817658188276	0.0014676239743828365	0.0015194354117299494	0.0015117027541147717	0.0016092463091611261	0.0015991065956487474	0.06055020150825159	0.05925912069067642	-0.000235237880865935	-0.00025752527730038555	-0.0002341957577082221	-0.00025638441912390064
0.47831165899359906	0.0013490965305374193	0.0013456317290435626	0.0014295489595775091	0.0014241099787331197	0.0014735098426053208	0.001466955027853047	0.0015187138739066886	0.0015109854890524336	0.0016084240120863434	0.0015982913351466413	0.0605119231314577	0.059221658926013554	-0.00023385763861932807	-0.0002575568752568591	-0.0002328216240827241	-0.000256415870528659
0.4811937273535759	0.0013485567770734218	0.0013450917339562368	0.001428924415384873	0.0014234872152865717	0.0014728378390117694	0.0014662860013164411	0.001517992272275861	0.0015102681601103305	0.0016076016885566418	0.001597476046991922	0.060473634321311254	0.0591841869497808	-0.00023248406874459837	-0.00025758689701244064	-0.00023145413334479947	-0.0002564457527189923
0.4840931616252451	0.001348016908976313	0.001344551625420974	0.0014282997800016955	0.001422864361367213	0.001472165759145321	0.0014656168988619587	0.0015172706112337583	0.0015095507716589927	0.0016067793435531942	0.0015966607361240326	0.060435335273465174	0.05914670495345065	-0.00023111715289608759	-0.00025761534652130047	-0.00023009326723022472	-0.00025647406963269503
0.4870100664469608	0.001347476929571969	0.0013440114067643052	0.0014276750572487554	0.0014222414207846255	0.0014714936071027814	0.0014649477245682436	0.001516548895164901	0.001508833328057275	0.0016059569820424248	0.0015958454074678262	0.06039702618289241	0.05910921312784056	-0.0002297568726294108	-0.00025764222775376266	-0.00022873900737443997	-0.00025650082522082895
0.4899445470875755	0.0013469368421795407	0.001343471081306007	0.0014270502509377881	0.0014216183973393692	0.0014708213869705801	0.001464278482503618	0.0015158271284420007	0.001508115833652311	0.0016051346089759532	0.0015950300659335421	0.06035870724389209	0.05907171166310439	-0.00022840320940095693	-0.00025766754469330744	-0.00022739133531599065	-0.0002565260234502764
0.49289670945023945	0.0013463966501114364	0.0013429306523590552	0.0014264253648714643	0.0014209952948229401	0.0014701491028247385	0.001463609176726028	0.001515105315425932	0.001507398292779466	0.0016043122292905784	0.0015942147164167417	0.0603203786500828	0.05903420074872877	-0.0002270561445713859	-0.00025769130133762586	-0.00022605023249872014	-0.0002565496683023527
0.4958666600762229	0.0013458563566732698	0.0013423901232296	0.001425800402843343	0.0014203721170177393	0.0014694767587308255	0.0014629398112830205	0.0015143834604656903	0.0015066807097623173	0.001603489847908221	0.001593399363798291	0.06028204059440572	0.05899668057353917	-0.000225715659409903	-0.0002577135017008958	-0.00022471568027243594	-0.00025657176377152924
0.4988545061487607	0.0013453159651638296	0.0013418494972169263	0.0014251753686378302	0.0014197488676970331	0.0014688043587439167	0.0014622703902116981	0.0015136615678983422	0.0015059630889125999	0.0016026674697358877	0.0015925840129443066	0.06024369326911794	0.05895915132568963	-0.00022438173509234383	-0.0002577341498094521	-0.0002233876598966844	-0.00025659231386770953
0.5018603554969207	0.0013447754788750526	0.001341308777613422	0.0014245502660301596	0.001419125550624917	0.0014681319069085714	0.0014616009175386854	0.0015129396420490077	0.0015052454345301806	0.0016018450996656442	0.0015917686687061275	0.06020533686579201	0.05892161319266837	-0.00022305435270367213	-0.000257753249701953	-0.00022206615254044548	-0.00025661132261239894
0.5048843165994948	0.001344234901091989	0.0013407679677045518	0.001423925098786351	0.0014185021695562918	0.0014674594072587917	0.0014609313972800998	0.0015122176872308156	0.00150452775090302	0.0016010227425745755	0.0015909533359202846	0.06016697157531247	0.058884066361286305	-0.00022173349324300373	-0.00025777080543232245	-0.00022075113928499146	-0.0002566287940399814
0.5079264985889148	0.0013436942350927633	0.0013402270707688145	0.0014232998706631683	0.0014178787282368211	0.0014667868638179842	0.0014602618334415148	0.0015114957077448663	0.001503810042307143	0.0016002004033247425	0.001590138019408459	0.060128597587878495	0.058846511017685586	-0.0002204191376224407	-0.0002577868210658085	-0.00021944260112724545	-0.00025664473219921824
0.5109870112551897	0.0013431534841485569	0.001339686090077718	0.0014226745854081057	0.0014172552304028993	0.0014661142805989379	0.001459592230017922	0.0015107737078802132	0.0015030923130065967	0.0015993780867631668	0.0015893227239774492	0.06009021509299885	0.05880894734733098	-0.00021911126666984693	-0.00025780130068037144	-0.00021814051897975362	-0.0002566591411500285
0.5140659650498691	0.0013426126515235632	0.00133914502889575	0.0014220492467593411	0.0014166316797816249	0.0014654416616037807	0.0014589225909937093	0.0015100516919138148	0.0015023745672534275	0.0015985557977217818	0.001588507454419142	0.06005182427948968	0.05877137553501105	-0.00021780986113115186	-0.0002578142483660173	-0.00021684487367221172	-0.0002566720249636001
0.5171634710900281	0.001342071740474969	0.0013386038904803505	0.0014214238584457138	0.0014160080800907718	0.0014647690108239607	0.0014582529203426263	0.001509329664110512	0.0015016568092876504	0.0015977335410174171	0.0015876922155104863	0.06001342533547287	0.05873379576483546	-0.00021651490167068355	-0.0002578256682231328	-0.0002155556459549901	-0.0002566833877232777
0.5202796411622786	0.0013415307542529243	0.0013380626780818785	0.0014207984241866925	0.0014153844350387535	0.0014640963322402093	0.0014575832220277529	0.0015086076287230024	0.0015009390433372144	0.0015969113214517622	0.0015868770120134623	0.05997501844837851	0.058696208220234254	-0.0002152263688742495	-0.0002578355643634844	-0.00021427281649957775	-0.00025669323352289775
0.5234145877268029	0.0013409896961005111	0.001337521394943586	0.0014201729476923492	0.0014147607483246032	0.0014634236298225198	0.001456913500001477	0.0015078855899918057	0.0015002212736179817	0.0015960891438113398	0.0015860618486750514	0.059936603804937885	0.05865861308395585	-0.00021394424325230088	-0.00025784394091127316	-0.00021299636590116355	-0.00025670156646750986
0.5265684239214125	0.001340448569253714	0.0013369800443015925	0.0014195474326633255	0.0014141370236379375	0.0014627509075301034	0.0014562437582054592	0.0015071635521452331	0.0014995035043336906	0.0015952670128674738	0.0015852467302272058	0.05989818159118422	0.05862101053806464	-0.00021266850523901648	-0.00025785080199997035	-0.00021172627468013516	-0.0002567083906723222
0.5297412635656308	0.0013399073769414036	0.001336438629384858	0.0014189218827908158	0.0014135132646589373	0.0014620781693113856	0.0014555740005706144	0.001506441519399373	0.0014987857396759408	0.0015944449333762784	0.0015844316613868395	0.059859751992451596	0.058583400763942625	-0.00021139913519377385	-0.00025785615177104093	-0.00021046252328360548	-0.0002567137102622574
0.5329332211648017	0.0013393661223853035	0.0013358971534151562	0.0014182963017565365	0.0014128894750583178	0.001461405419103967	0.001454904231017079	0.0015057194959580585	0.0014980679838241572	0.0015936229100786269	0.0015836166468557846	0.0598213151933731	0.058545783942283026	-0.0002101361134069779	-0.00025785999437877294	-0.00020920509208802174	-0.00025671752937234116
0.5361444119142209	0.001338824808799963	0.0013353556196070498	0.0014176706932326943	0.0014122656584973042	0.001460732660834596	0.001454234453454191	0.0015049974860128408	0.0014973502409455692	0.0015928009477001164	0.0015828016913207801	0.059782871377882296	0.05850816025309167	-0.00020887942009753524	-0.00025786233398478187	-0.0002079539613997483	-0.00025671985214642534
0.5393749517032939	0.0013382834393927442	0.001334814031167872	0.0014170450608819785	0.0014116418186276112	0.0014600598984191584	0.0014535646717804655	0.0015042754937429725	0.0014966325151952002	0.0015919790509510707	0.0015819867994534486	0.05974442072920465	0.05847052987569124	-0.00020762903541715616	-0.0002578631747604532	-0.00020670911145700965	-0.00025672068273646653
0.5426249571197181	0.0013377420173637821	0.001334272391297697	0.0014164194083575176	0.0014110179590914194	0.001459387135762636	0.001452894889883575	0.0015035535233153742	0.001495914810715829	0.0015911572245264937	0.0015811719759102796	0.0597059634298631	0.05843289298870932	-0.00020638493945171477	-0.00025786252088672024	-0.00020547052243335973	-0.0002567200253048574
0.5458945454536906	0.0013372005459059767	0.0013337307031893106	0.0014157937393028724	0.0014103940835213412	0.001458714376759099	0.001452225111640315	0.001502831578884627	0.001495197131637965	0.0015903354731060708	0.0015803572253325945	0.059667499661675324	0.058395249770083646	-0.000205147112220333	-0.0002578603765494569	-0.00020423817443751546	-0.0002567178840211515
0.5491838347021408	0.0013366590282049664	0.001333188970028209	0.0014151680573520114	0.0014097701955404184	0.0014580416252916873	0.0014515553409166011	0.0015021096645929481	0.0014944794820798508	0.001589513801354147	0.0015795425523465493	0.05962902960575192	0.05835760039706224	-0.00020391553368148685	-0.0002578567459454173	-0.0002030120475152164	-0.00025671426306256295
0.5524929435729888	0.0013361174674390987	0.001332647194992555	0.001414542366129284	0.0014091462987620886	0.001457368885232572	0.0014508855815674334	0.0015013877845701613	0.001493761866147419	0.0015886922139196908	0.001578727961563099	0.05959055344249251	0.058319945046195594	-0.0002026901837317574	-0.0002578516332783498	-0.00020179212165122307	-0.0002567091666136889
0.55582199148943	0.0013355758667794222	0.0013321053812531739	0.0014139166692494058	0.0014085223967901688	0.0014566961604429586	0.0014502158374368912	0.0015006659429336931	0.001493044287934291	0.0015878707154363058	0.0015779134575779998	0.05955207135159076	0.058282283893345166	-0.00020147104220749612	-0.0002578450427577206	-0.00020057837677098234	-0.00025670259886595437
0.5591710985942444	0.0013350342293896595	0.0013315635319735262	0.0014132909703174397	0.0014078984932188424	0.0014560234547730528	0.001449546112358105	0.0014999441437885481	0.0014923267515217545	0.0015870493105222005	0.0015770990449717806	0.059513583512028595	0.05824461711367376	-0.00020025808888857188	-0.00025783697860165544	-0.00019937079274365277	-0.00025669456401922197
0.5625403857541326	0.0013344925584261892	0.0013310216503096862	0.0014126652729287766	0.0014072745916326264	0.0014553507720620501	0.0014488764101532377	0.0014992223912272944	0.0014916092609787387	0.0015862280037801755	0.001576284728309731	0.059475090102077036	0.05820694488164992	-0.0001990513034978436	-0.00025782744503366484	-0.0001981693493814385	-0.00025668506627851695
0.565929974564078	0.0013339508570380243	0.001330479739410332	0.0014120395806691151	0.0014066506956063704	0.001454678116138118	0.0014482067346334793	0.001498500689330043	0.0014908918203618115	0.0015854067997976122	0.0015754705121418969	0.059436591299293705	0.05816926737104377	-0.00019785066570410237	-0.0002578164462841981	-0.00019697402644222595	-0.00025667410985497074
0.569339987351735	0.0013334091283667996	0.0013299378024167153	0.0014114138971144492	0.0014060268087052277	0.001454005490818378	0.0014475370895990188	0.0014977790421644417	0.0014901744337151564	0.0015845857031464602	0.0015746564010030535	0.05939808728052496	0.058131584754929064	-0.00019665615512245993	-0.0002578039865880344	-0.00019578480363158235	-0.0002566616989657655
0.5727705471818436	0.0013328673755467573	0.0013293958424626631	0.001410788225831056	0.0014054029344846525	0.0014533328999089003	0.001446867478839041	0.0014970574537856616	0.0014894571050705697	0.0015837647183832412	0.00157384239941272	0.05935957822190173	0.0580938972056804	-0.00019546775131773497	-0.00025779007018700284	-0.0001946016606036438	-0.0002566478378329129
0.5762217778606706	0.001332325601704714	0.0013288538626745404	0.0014101625703754662	0.0014047790764903701	0.0014526603472046725	0.0014461979061317042	0.0014963359282363729	0.001488739838447432	0.0015829438500490085	0.001573028511875123	0.05932106429884208	0.05805620489497206	-0.00019428543380509145	-0.00025777470132781755	-0.00019342457696430726	-0.0002566325306854189
0.5796938039404782	0.001331783809960069	0.0013283118661712456	0.001409536934294468	0.001404155238258372	0.0014519878364896055	0.001445528375244127	0.001495614469546748	0.0014880226378527102	0.001582123102669373	0.001572214742879203	0.059282545686047246	0.05801850799378066	-0.00019310918205081573	-0.0002577578842610784	-0.0001922535322708141	-0.0002566157817556203
0.5831867507240184	0.0013312420034247668	0.0013277698560641969	0.0014089113211250802	0.001403531423314902	0.0014513153715365074	0.0014448588899323828	0.0014948930817344401	0.0014873055072809384	0.0015813024807544713	0.0015714010968986044	0.059244022557503176	0.05798080667237815	-0.00019193897547575833	-0.00025773962324310284	-0.00019108850603336003	-0.0002565975952794064
0.5867007442690553	0.0013307001852032973	0.0013272278354573138	0.0014082857343945454	0.0014029076351764435	0.0014506429561070798	0.0014441894539414875	0.0014941717688045782	0.0014865884507142206	0.0015804819887989727	0.0015705875783916736	0.059205495086478835	0.05794310110034047	-0.00019077479345530612	-0.0002577199225338167	-0.0001899294777190641	-0.00025657797549899497
0.5902359113929144	0.0013301583583926733	0.0013266858074470012	0.0014076601776203167	0.0014022838773496999	0.0014499705939519031	0.001443520071005379	0.0014934505347497563	0.0014858714721221998	0.0015796616312820702	0.0015697741918014412	0.059166963445525814	0.05790539144653737	-0.0001896166153219636	-0.0002576987863971425	-0.00018877642675133033	-0.0002565569266596013
0.5937923796770596	0.0013296165260824238	0.0013261437751221437	0.0014070346543100481	0.0014016601533315988	0.0014492982888104288	0.0014428507448469216	0.0014927293835500291	0.0014851545754620728	0.0015788414126674721	0.0015689609415556335	0.059128427806479	0.05786767787913658	-0.00018846442036579703	-0.0002576762191000559	-0.00018762933251195713	-0.0002565344530098823
0.597370277471697	0.001329074691354577	0.001325601741564084	0.0014064091679615838	0.0014010364666092651	0.0014486260444109731	0.001442181479177884	0.0014920083191728994	0.0014844377646785678	0.00157802133740341	0.0015681478320666534	0.059089888340452375	0.05782996056560479	-0.00018731818783729315	-0.00025765222491358486	-0.00018648817434252507	-0.00025651055880160367
0.6009697339004076	0.0013285328572836485	0.0013250597098466207	0.0014057837220629438	0.001400412820660025	0.001447953864470701	0.0014415122776989442	0.001491287345573317	0.0014837210437039464	0.0015772014099226265	0.0015673348677315978	0.05905134521784569	0.05779223967270306	-0.0001861778969486083	-0.000257626808111866	-0.00018535293154620103	-0.00025648524828952857
0.6045908788648067	0.0013279910269366315	0.001324517683035987	0.001405158320092322	0.0013997892189513846	0.0014472817526956264	0.0014408431440996708	0.001490566466693666	0.001483004416457994	0.0015763816346423749	0.0015665220529322342	0.059012798608334124	0.05775451536649219	-0.00018504352687309655	-0.00025759997296970205	-0.0001842235833889594	-0.00025645852573058514
0.6082338430492322	0.00132744920337299	0.0013239756641908532	0.0014045329655180778	0.0013991656649410403	0.0014466097127806084	0.0014401740820585275	0.0014898456864637733	0.0014822878868480213	0.0015755620159644285	0.0015657093920350199	0.058974248680876855	0.05771678781232433	-0.0001839150567499448	-0.00025757172376650317	-0.00018310010910171926	-0.00025643039538514323
0.611898757925461	0.0013269073896446375	0.0013234336563622997	0.0014039076617987187	0.0013985421620768483	0.001445937748409331	0.0014395050952428542	0.0014891250088008873	0.001481571458768847	0.0015747425582750686	0.0015648968893910889	0.058935695603711695	0.057679057174848794	-0.0001827924656841451	-0.00025754206478345587	-0.00018198248788106608	-0.00025640086151496044
0.6155857557574533	0.0013263655887959384	0.0013228916625938236	0.0014032824123829063	0.0013979187137968347	0.0014452658632543144	0.0014388361873088759	0.0014884044376096933	0.0014808551361028125	0.0015739232659450978	0.0015640845493362645	0.05889713954435843	0.057641323618012226	-0.00018167573274724402	-0.00025751100030252383	-0.00018087069889125007	-0.0002563699283837373
0.6192949696061266	0.0013258238038636923	0.001322349685921317	0.0014026572207094415	0.001397295323529182	0.0014445940609768995	0.001438167361901685	0.0014876839767822944	0.0014801389227197643	0.0015731041433298314	0.0015632723761910456	0.05885858066961319	0.0576035873050536	-0.00018056483697909131	-0.0002574785346066699	-0.0001797647212646858	-0.0002563376002558404
0.6230265333341571	0.001325282037877135	0.0013218077293730712	0.0014020320902072675	0.0013966719946922304	0.0014439223452272576	0.0014374986226552543	0.0014869636301982285	0.0014794228224770654	0.0015722851947691178	0.0015624603742606356	0.058820019145554264	0.05756584839850698	-0.00017945975739061537	-0.00025744467198113297	-0.00017866453410450567	-0.00025630388139719074
0.6267805816108112	0.0013247402938579176	0.001321265795969761	0.0014014070242954545	0.001396048730694466	0.0014432507196443698	0.0014368299731924174	0.0014862434017244477	0.0014787068392195896	0.0015714664245873246	0.0015616485478349247	0.05878145513753682	0.05752810706020409	-0.00017836047296454494	-0.00025740941671242856	-0.00017757011648614207	-0.0002562687760755966
0.6305572499168048	0.0013241985748201094	0.0013207238887244363	0.0014007820263832029	0.00139542553493452	0.0014425791878560402	0.0014361614171248776	0.0014855232952153364	0.0014779909767797127	0.0015706478370933529	0.001560836901188503	0.058742888810198325	0.05749036345126482	-0.00017726696265557562	-0.00025737277308590656	-0.00017648144745671668	-0.00025623228855720104
0.634356674549194	0.0013236568837701878	0.0013201820106425266	0.001400157099869843	0.001394802410801167	0.0014419077534788883	0.0014354929580532077	0.0014848033145127041	0.0014772752389773356	0.0015698294365806503	0.0015600254385806692	0.0587043203274518	0.05745261773211127	-0.00017617920539370058	-0.0002573347453889707	-0.00017539850603953688	-0.00025619442311086704
0.6381789926262927	0.0013231152237070326	0.0013196401647218177	0.0013995322481448237	0.0013941793616733208	0.0014412364201183481	0.0014348245995668368	0.0014840834634457856	0.0014765596296198607	0.0015690112273272056	0.0015592141642554371	0.05866574985249051	0.057414870062452175	-0.0001750971800838219	-0.0002572953379070819	-0.0001743212712329023	-0.0002561551840041809
0.642024342092622	0.0013225735976219245	0.0013190983539524666	0.0013989074745877177	0.0013935563909200331	0.0014405651913686763	0.0014341563452440688	0.0014833637458312515	0.0014758441525022192	0.001568193213595568	0.0015584030824415398	0.05862717754778747	0.05737712060129828	-0.00017402086560902585	-0.00025725455492731086	-0.00017324972201232525	-0.0002561145755040628
0.6458928617238878	0.0013220320084985305	0.0013185565813169798	0.001398282782568216	0.0013929335019004908	0.0014398940708129377	0.001433488198652068	0.001482644165473202	0.0014751288114068495	0.0015673753996328474	0.0015575921973524417	0.05858860357509291	0.05733936950694692	-0.00017295024083052724	-0.0002572124007355625	-0.00017218383733183518	-0.0002560726018770998
0.6497846911319898	0.0013214904593129135	0.0013180148497902255	0.001397658175446134	0.0013923106979640255	0.0014392230620230257	0.001432820163346876	0.0014819247261631846	0.001474413610103733	0.0015665577896707371	0.0015567815131863553	0.058550028095438154	0.05730161693699664	-0.000171885284588974	-0.0002571688796160765	-0.00017112359612628247	-0.000256029267390101
0.6536999707700591	0.0013209489530335138	0.001317473162339407	0.001397033656571398	0.0013916879824500902	0.001438552168559649	0.0014321522428733923	0.0014812054316801822	0.0014736985523503584	0.0015657403879255052	0.0015559710341262307	0.05851145126913356	0.05726386304833534	-0.0001708259757072783	-0.0002571239958534255	-0.00017006897731164372	-0.00025598457630826577
0.6576388419375281	0.0013204074926211602	0.0013169315219240885	0.0013964092292840637	0.0013910653586882888	0.001437881393972345	0.0014314844407654034	0.0014804862857906345	0.0014729836418917697	0.0015649231985980269	0.0015551607643397986	0.05847287325576721	0.05722610799715004	-0.00016977229298939522	-0.00025707775372874053	-0.00016901995978499396	-0.0002559385328936292
0.661601446785229	0.00131986608102906	0.0013163899314961706	0.0013957848969143097	0.001390442829998361	0.0014372107417994827	0.0014308167605455694	0.001479767292248437	0.0014722688824605448	0.0015641062258737897	0.0015543507079795536	0.058434294214205304	0.05718835193891886	-0.00016872421522495795	-0.0002570301575241518	-0.00016797652242975247	-0.0002558911414093923
0.6655879283205246	0.0013193247212027926	0.0013158483939998953	0.001395160662782429	0.0013898203996901815	0.0014365402155682562	0.0014301492057254305	0.001479048454794946	0.001471554277776808	0.0015632894739228992	0.001553540869182784	0.058395714302598344	0.057150595028417114	-0.00016768172118733493	-0.0002569812115175152	-0.00016693864411290726	-0.00025584240611520315
0.6695984304124688	0.0013187834160803247	0.001315306912371851	0.0013945365301988543	0.0013891980710637804	0.0014358698187947124	0.0014294817798054216	0.0014783297771590017	0.0014708398315482533	0.0015624729469001096	0.0015527312520715836	0.0583571336783752	0.05711283741971567	-0.0001666447896366552	-0.00025693091998540973	-0.00016590630368853998	-0.00025579233126893364
0.6736330977969988	0.001318242168591987	0.0013147654895409625	0.00139391250246414	0.0013885758474093239	0.0014351995549837303	0.0014288144862748646	0.0014776112630569107	0.001470125547470126	0.0015616566489448217	0.0015519218607528626	0.05831855249824096	0.05707507926617854	-0.0001656133993215847	-0.00025687928720297126	-0.00016487947999835328	-0.0002557409211259021
0.6776920760821589	0.0013177009816604938	0.001314224128428496	0.0013932885828689802	0.0013879537320071389	0.0014345294276290493	0.0014281473286119905	0.0014768929161924856	0.0014694114292252607	0.001560840584181112	0.0015511126993183683	0.0582799709181877	0.05703732072046809	-0.00016458752897874351	-0.00025682631744078366	-0.00016385815187291985	-0.0002556881799384292
0.6817755117533548	0.0013171598582009298	0.001313682831948058	0.001392664774694206	0.0013873317281277015	0.0014338594402132645	0.0014274803102839327	0.0014761747402570289	0.001468697480484072	0.0015600247567177422	0.0015503037718446974	0.05824138909348191	0.05699956193454355	-0.00016356715733584215	-0.00025677201496820956	-0.00016284229813401385	-0.00025563411195717034
0.6858835521786408	0.001316618801120758	0.0013131416030055963	0.001392041081210792	0.0013867098390316541	0.001433189596207838	0.001426813434746742	0.0014754567389293626	0.0014679837049045722	0.0015592091706481807	0.001549495082393316	0.05820280717867695	0.05696180305965796	-0.000162552263111293	-0.0002567163840501152	-0.00016183189759377825	-0.000255578721428118
0.6900163456140378	0.0013160778133198194	0.0013126004444994042	0.001391417505679866	0.0013860880679698055	0.0014325198990731108	0.001426146705445396	0.0014747389158758315	0.001467270106132385	0.0015583938300506232	0.0015486866350105778	0.05816422532760433	0.056924044246363596	-0.00016154282501651407	-0.0002566594289482582	-0.0001608269290575004	-0.00025552201259454455
0.6941740412088835	0.001315536897690337	0.0013120593593201177	0.0013907940513527132	0.0013854664181831365	0.001431850352258307	0.0014254801258138051	0.001474021274750319	0.0014665566878007547	0.001557578738988006	0.0015478784337277407	0.058125643693379095	0.05688628564451141	-0.00016053882175712242	-0.0002566011539213986	-0.00015982737132475	-0.0002554639896962252
0.6983567890112157	0.0013149960571169096	0.0013115183503507185	0.0013901707214707786	0.001384844892902812	0.001431180959201546	0.0014248136992748234	0.0014733038191942574	0.0014658434535305557	0.0015567639015080293	0.0015470704825609914	0.05808706242840085	0.05684852740324506	-0.00015954023203404444	-0.0002565415632244661	-0.00015883320319015626	-0.00025540465696910486
0.702564739973187	0.0013144552944765221	0.0013109774204665412	0.00138954751926568	0.0013842234953501814	0.0014305117233298493	0.001424147429240258	0.0014725865528366375	0.0014651304069303157	0.0015559493216431742	0.001546262785511459	0.05804848168434772	0.05681076967101346	-0.00015854703454337704	-0.00025648066110661727	-0.00015784440344412953	-0.0002553440186441325
0.7067980459565127	0.001313914612638554	0.001310436572535275	0.001388924447959218	0.0013836022287367954	0.0014298426480591647	0.0014234813191108865	0.0014718694792940415	0.001464417551596222	0.0015551350034107379	0.0015454553465652462	0.058009901612188684	0.056773012595559925	-0.00015755920797927425	-0.00025641845181356704	-0.00015686095087460994	-0.00025528207894820465
0.7110568597379514	0.0013133740144647692	0.0013098958094169655	0.001388301510763381	0.0013829810962644087	0.001429173736794359	0.0014228153722764595	0.0014711526021706299	0.0014637048911121412	0.001554320950812839	0.0015446481696934386	0.05797132236216718	0.05673525632392981	-0.00015657673103511294	-0.0002563549395872	-0.00015588282426867717	-0.00025521884210411017
0.7153413350148182	0.0013128335028093313	0.00130935513396402	0.001387678710880353	0.0013823601011249912	0.0014285049929292466	0.001422149592115721	0.0014704359250581848	0.0014629924290496309	0.001553507167836447	0.0015438412588521411	0.05793274408382191	0.056697501002467385	-0.00015559958240302096	-0.00025629012866312806	-0.0001549100024128558	-0.0002551543123291977
0.7196516264105322	0.001312293080518803	0.0013088145490212167	0.0013870560515025262	0.0013817392465007372	0.0014278364198465926	0.0014214839819964144	0.0014697194515361067	0.0014622801689679582	0.0015526936584534115	0.0015430346179824874	0.0578941669259717	0.05665974677681882	-0.00015462774077695807	-0.00025622402327313276	-0.00015394246409514145	-0.00025508849383698573
0.7239878894801961	0.0013117527504321559	0.0013082740574256995	0.0013864335358125123	0.001381118535564076	0.00142716802091813	0.0014208185452752988	0.0014690031851714404	0.0014615681144141167	0.0015518804266204777	0.0015422282510106774	0.05785559103672266	0.05662199379193271	-0.00015366118485235503	-0.000256156627642945	-0.00015298018810441794	-0.0002550213908337762
0.7283502807162107	0.0013112125153807701	0.001307733662006998	0.0013858111669831524	0.0013804979714776846	0.0014264997995045744	0.0014201532852981685	0.0014682871295188904	0.0014608562689228423	0.0015510674762793189	0.0015414221618479927	0.057817016563466765	0.056584242192057495	-0.00015269989332750145	-0.0002560879459921339	-0.00015202315323320503	-0.00025495300752093053
0.7327389575539218	0.00131067237818845	0.0013071933655870252	0.0013851889481775292	0.0013798775573945	0.001425831758955641	0.0014194882053998605	0.0014675712881208455	0.0014601446360166363	0.001550254811356564	0.001540616354390828	0.05777844365288774	0.056546492120746875	-0.0001517438449054609	-0.00025601798253582775	-0.00015107133827868546	-0.00025488334809525837
0.7371540783773028	0.001310132341671419	0.0013066531709800835	0.0013845668825489756	0.0013792572964577282	0.0014251639026100506	0.0014188233089042696	0.0014668556645073866	0.0014594332192057785	0.0015494424357638092	0.0015398108325207125	0.05773987245095601	0.056508743720857436	-0.00015079301829465375	-0.0002559467414828265	-0.00015012472204303795	-0.0002548124167467414
0.74159580252467	0.0013095924086383355	0.001306113080992874	0.0013839449732410917	0.0013786371918008528	0.0014244962337955575	0.0014181585991243698	0.0014661402621963095	0.0014587220219883423	0.0015486303533976651	0.0015390056001043356	0.05770130310292866	0.05647099713454985	-0.0001498473922091903	-0.00025587422703482465	-0.0001491832833345197	-0.000254740217659144
0.746064290294433	0.001309052581890298	0.0013055730984245092	0.0013833232233877583	0.0013780172465476615	0.0014238287558289585	0.0014174940793622256	0.001465425084693153	0.0014580110478502324	0.0015478185681397727	0.0015382006609935893	0.05766273575335583	0.05643325250329273	-0.00014890694537161853	-0.0002558004433883543	-0.00014824700096890964	-0.00025466675500945835
0.7505597029508803	0.0013085128642208513	0.0013050332260665137	0.0013827016361131436	0.001377397463812248	0.0014231614720161088	0.0014168297529090145	0.0014647101354912087	0.0014573003002651846	0.0015470070838568316	0.0015373960190255744	0.05762417054607902	0.05639550996785694	-0.00014797165651159183	-0.0002557253947316762	-0.00014731585377023015	-0.00025459203296818167
0.7550822027299987	0.0013079732584160035	0.0013044934667028375	0.0013820802145317313	0.0013767778466990315	0.001422494385651953	0.0014161656230450405	0.0014639954180715566	0.0014565897826948023	0.001546195904400647	0.0015365916780226503	0.05758560762423128	0.05635776966832393	-0.00014704150436953278	-0.00025564908524783325	-0.00014638982057266214	-0.00025451605570026015
0.7596319528453285	0.0013074337672542167	0.001303953823109861	0.0013814589617483152	0.001376158398302766	0.0014218275000205181	0.0014155016930397482	0.0014632809359030664	0.001455879498588567	0.0015453850336081254	0.0015357876417924426	0.05754704713023936	0.056320031744082386	-0.00014611646769616127	-0.00025557151911259623	-0.00014546888022037852	-0.00025443882736214674
0.7642091174938536	0.001306894393506439	0.0013034142980564117	0.0013808378808580358	0.0013755391217085667	0.00142116081839496	0.0014148379661517527	0.0014625666924424376	0.0014551694513838724	0.0015445744753013403	0.0015349839141278977	0.057508489205820634	0.05628229633382961	-0.00014519652525318838	-0.00025549270049340933	-0.0001445530115689042	-0.0002543603521034665
0.7688138618619275	0.0013063551399360963	0.001302874894303765	0.0013802169749463776	0.0013749200199919096	0.0014204943440375593	0.0014141744456288464	0.0014618526911342156	0.001454459644506031	0.0015437642332875418	0.0015341804988072926	0.057469933991993065	0.05624456357557233	-0.0001442816558151483	-0.00025541263355105537	-0.00014364219348653173	-0.0002542806340667392
0.7734463521312342	0.001305816009299115	0.001302335614605663	0.001379596247089202	0.0013743010962186642	0.001419828080199762	0.001413511134708029	0.001461138935410819	0.001453750081368317	0.0015429543113592004	0.0015333773995942813	0.05743138162906619	0.0562068336066299	-0.0001433718381699256	-0.0002553313224381015	-0.00014273640485493178	-0.00025419967738660176
0.7781067554847866	0.0013052770043439237	0.00130179646170832	0.001378975700352749	0.001373682353445097	0.0014191620301221804	0.0014128480366155179	0.001460425428692554	0.001453040765371973	0.0015421447132940287	0.0015325746202379175	0.05739283225664695	0.05616910656363262	-0.00014246705112064273	-0.00025524877130050916	-0.00014183562457031895	-0.00025411748619003083
0.7827952401129585	0.0013047381278114695	0.0013012574383504355	0.0013783553377936623	0.0013730637947178988	0.0014184961970346269	0.001412185154566779	0.0014597121743876514	0.0014523316999062467	0.0015413354428550255	0.0015317721644726903	0.05735428601364312	0.056131382582523495	-0.00014156727348477172	-0.00025516498427435863	-0.0001409398315437571	-0.0002540340645950656
0.7875119752195561	0.0013041993824352313	0.0013007185472632082	0.0013777351624590112	0.001372445423074196	0.0014178305841561314	0.001411522491766541	0.001458999175892286	0.0014516228883484084	0.0015405265037905034	0.0015309700360185625	0.057315743038257136	0.05609366179855949	-0.00014067248409713184	-0.000255079965489291	-0.0001400490047034353	-0.00025394941671319504
0.792257131027923	0.0013036607709412216	0.0013001797911703426	0.001377115177386291	0.001371827241541567	0.0014171651946949585	0.001410860051408817	0.001458286436590597	0.0014509143340637792	0.001539717899834119	0.0015301682385809952	0.057277203467996585	0.05605594434631527	-0.00013978266180950105	-0.000254993719065566	-0.0001391631229944179	-0.00025386354664641564
0.7970308787870847	0.001303122296048013	0.0012996411727880664	0.0013764953856034677	0.001371209253138071	0.0014165000318486385	0.001410197836676931	0.0014575739598547306	0.0014502060404057583	0.0015389096347049216	0.0015293667758509864	0.05723866743966769	0.05601823035967755	-0.00013889778549133758	-0.00025490624911383986	-0.00013828216537975502	-0.0002537764584881752
0.8018333907779276	0.001302583960466743	0.0012991026948251433	0.0013758757901289745	0.0013705914608722531	0.0014158350988039863	0.001409535850743537	0.001456861749044849	0.0014494980107158492	0.0015381017121073775	0.0015285656515051115	0.05720013508938052	0.05598051997185636	-0.00013801783403252776	-0.0002548175597385516	-0.00013740611084211984	-0.0002536881563238169
0.8066648403194178	0.001302045766901121	0.0012985643599828813	0.0013752563939717383	0.001369973867743176	0.001415170398737116	0.0014088740967706413	0.001456149807509158	0.0014487902483236808	0.0015372941357313999	0.0015277648692055463	0.05716160655254529	0.05594281331537306	-0.00013714278634219257	-0.00025472765503303796	-0.00013653493838367003	-0.00025359864422880296
0.8115254017748545	0.001301507718047461	0.0012980261709551531	0.0013746372001312113	0.0013693564767404327	0.001414505934813483	0.0014082125779096325	0.0014554381385839586	0.0014480827565470464	0.0015364869092524083	0.0015269644326001226	0.057123081963881474	0.055905110522074704	-0.00013627262135018636	-0.00025463653908164297	-0.0001356686270275187	-0.0002535079262699358
0.8164152505581643	0.001300969816594674	0.0012974881304284064	0.001374018211597368	0.001368739290844168	0.0014138417101878893	0.0014075512973012964	0.0014547267455936456	0.0014473755386919208	0.0015356800363313398	0.0015261643453223393	0.05708456145741523	0.05586741172312676	-0.00013540731800895656	-0.00025454421596016186	-0.0001348071558187336	-0.00025341600650463647
0.8213345631402307	0.0013004320652242973	0.0012969502410816768	0.0013733994313507502	0.0013681223130251037	0.0014131777280045237	0.00140689025807585	0.001454015631850753	0.0014466685980524983	0.0015348735206147076	0.0015253646109914247	0.05704604516647517	0.055829717049017964	-0.0001345468552933493	-0.00025445068973484197	-0.00013395050382497553	-0.0002533228889810002
0.8262835170552626	0.0012998944666104987	0.0012964125055866089	0.0013727808623624671	0.0013675055462445515	0.0014125139913969697	0.0014062294633529556	0.0014533048006559772	0.0014459619379112113	0.0015340673657346217	0.001524565233212354	0.05700753322370439	0.05579202662955988	-0.00013369121220171976	-0.00025435596446155007	-0.0001330986501372755	-0.00025322857773762975
0.8312622909072027	0.0012993570234201045	0.0012958749266074648	0.0013721625075942376	0.001366888993454445	0.0014118505034882527	0.001405568916241758	0.0014525942552982133	0.0014452555615387713	0.0015332615753088452	0.0015237662155759084	0.056969025761051444	0.05575434059388898	-0.00013284036775629282	-0.0002542600441857723	-0.0001322515738706731	-0.0002531330768020812
0.8362710643761712	0.0012988197383126023	0.0012953375068011444	0.0013715443699983958	0.0013662726575973522	0.0014111872673908475	0.001404908619840903	0.0014518839990545805	0.0014445494721941903	0.0015324561529408201	0.0015229675616586888	0.05693052290978021	0.05571665907046853	-0.0001319943010059943	-0.00025416293294544534	-0.00013140925416632587	-0.0002530363901943611
0.8413100182249524	0.0012982826139401613	0.0012948002488171956	0.0013709264525179172	0.001365656541606502	0.0014105242862067096	0.0014042485772385598	0.0014511740351904466	0.0014438436731248104	0.001531651102219711	0.001522169275023177	0.05689202480046439	0.05567898218708723	-0.00013115299102439693	-0.00025406463476568275	-0.00013057167019009386	-0.0002529385219215974
0.8463793343055166	0.0012977456529476524	0.0012942631552978394	0.0013703087580864504	0.0013650406484058103	0.0014098615630273104	0.0014035887915124644	0.0014504643669594733	0.001443138167566349	0.0015308464267204467	0.0015213713592177667	0.05685353156299234	0.05564131007086722	-0.00013031641691230167	-0.00025396515366182815	-0.00012973880113528735	-0.0002528394759820918
0.8514791955655843	0.001297208857972661	0.0012937262288779787	0.0013696912896283282	0.0013644249809098956	0.001409199100933653	0.0014029292657299233	0.0014497549976036361	0.0014424329587429058	0.001530042130003764	0.0015205738177767982	0.05681504332656926	0.05560364284825426	-0.00012948455779890344	-0.0002538644936401768	-0.00012891062622319427	-0.00025273925636420946
0.8566097860552276	0.001296672231645501	0.0012931894721852175	0.0013690740500585993	0.0013638095420241089	0.0014085369029963053	0.0014022700029478604	0.0014490459303532635	0.0014417280498670174	0.0015292382156162389	0.00151977665422061	0.056776560219717616	0.055565980645031106	-0.00012865739284070865	-0.0002537626586942565	-0.00012808712470188666	-0.000252637867043326
0.861771290933513	0.0012961357765892412	0.0012926528878398865	0.0013684570422830523	0.0013631943346445606	0.0014078749722754315	0.0014016110062128404	0.0014483371684270651	0.0014410234441396812	0.0015284346870903436	0.0015189798720555785	0.05673808237027554	0.055528323586310324	-0.0001278349012243385	-0.000253659652807936	-0.00012726827585010647	-0.0002525353119861018
0.8669638964751838	0.0012955994954197108	0.0012921164784550421	0.0013678402691982318	0.0013625793616581317	0.0014072133118208116	0.0014009522785610876	0.001447628715032164	0.0014403191447503818	0.0015276315479444713	0.0015181834747741477	0.05669960990540437	0.055490671796541415	-0.00012701706216605713	-0.0002535554799540374	-0.00012645405897615536	-0.00025243159514848346
0.8721877900773816	0.0012950633907455307	0.0012915802466365058	0.001367223733691477	0.0013619646259425135	0.00140655192467188	0.0014002938230185257	0.0014469205733641354	0.001439615154877132	0.0015268288016829943	0.001517387465854888	0.05666114295158358	0.05545302539950653	-0.00012620385491265984	-0.0002534501440934478	-0.00012564445341814445	-0.00025232672047331706
0.877443160266411	0.0012945274651681212	0.0012910441949828674	0.0013666074386409332	0.0013613501303662266	0.0014058908138577491	0.001399635642600805	0.001446212746607037	0.0014389114776865088	0.0015260264517962983	0.0015165918487625289	0.05662268163461972	0.055415384518329065	-0.00012539525874324942	-0.00025334364917717345	-0.0001248394385463536	-0.0002522206918937342
0.8827301967045416	0.0012939917212817225	0.0012905083260855129	0.001365991386915585	0.0013607358777886424	0.0014052299823972363	0.001398977740313326	0.0014455052379334376	0.0014382081163336734	0.0015252245017608264	0.001515796626948002	0.05658422607963915	0.0553777492754672	-0.00012459125296857	-0.00025323599914400807	-0.0001240389937631481	-0.00025211351333170873
0.8880490901968541	0.0012934561616734185	0.0012899726425286335	0.0013653755813752813	0.0013601218710600153	0.0014045694332989018	0.0013983201191512748	0.0014447980505044606	0.001437505073962421	0.0015244229550391284	0.0015150018038484875	0.056545776411095844	0.0553401197927226	-0.00012379181693175645	-0.0002531271979198668	-0.00012324309850308968	-0.0002520051886963359
0.8934000326981257	0.0012929207889231552	0.0012894371468892595	0.0013647600248707635	0.0013595081130215066	0.001403909169561078	0.001397662782099654	0.0014440911874698211	0.0014368023537052062	0.0015236218150799046	0.0015142073828874616	0.056507332752773455	0.055302496191236866	-0.00012299693001033285	-0.00025301724942017323	-0.0001224517322347407	-0.00025189572188566434
0.8987832173197573	0.0012923856056037554	0.001288901841737265	0.001364144720243686	0.0013588946065052109	0.0014032491941718941	0.0013970057321333088	0.0014433846519678484	0.0014360999586831833	0.0015228210853180412	0.0015134133674747298	0.0564688952277822	0.05526487859149682	-0.0001222065716167675	-0.00025290615754991475	-0.00012166487446060859	-0.00025178511678608517
0.904198838336744	0.0012918506142809375	0.0012883667296354016	0.0013635296703266469	0.0013582813543341862	0.0014025895101093065	0.0013963489722169647	0.0014426784471255288	0.001435397892006239	0.0015220207691746678	0.0015126197610064902	0.05643046395856315	0.055227267113331945	-0.0001214207211976126	-0.00025279392619986796	-0.00012088250471850581	-0.00025167337727205474
0.9096470911946843	0.0012913158175133469	0.0012878318131393043	0.0013629148779432155	0.001357668359322472	0.0014019301203411427	0.0013956925053052484	0.0014419725760585458	0.0014346961567730245	0.0015212208700571943	0.001511826566865353	0.05639203906689198	0.05518966187592015	-0.00012063935823475314	-0.0002526805592479864	-0.0001201046025814112	-0.00025156050720559486
0.915128172516836	0.0012907812178525673	0.0012872970947975257	0.0013623003459079662	0.001357055624275131	0.001401271027825123	0.0013950363343427337	0.0014412670418713137	0.0014339947560710017	0.0015204213913593686	0.0015110337884204114	0.05635362067387468	0.055152062997785856	-0.00011986246224748864	-0.00025256606056195396	-0.00011933114765844133	-0.0002514465104360708
0.9206422801112097	0.0012902468178431425	0.0012867625771515495	0.0013616860770264917	0.0013564431519882644	0.0014006122355088946	0.0013943804622639617	0.001440561847657009	0.0014332936929764737	0.0015196223364613089	0.0015102414290272754	0.05631520889995563	0.05511447059680707	-0.00011909001279186704	-0.0002524504339961875	-0.00011856211959601626	-0.000251331390801246
0.9261896129777101	0.0012897126200225992	0.001286228262735814	0.0013610720740954466	0.0013558309452490504	0.0013999537463300646	0.001393724891993481	0.0014398569964976192	0.0014325929705546192	0.0015188237087295617	0.0015094494920281165	0.05627680386491684	0.05507688479020711	-0.00011832198946190586	-0.0002523336833934464	-0.00011779749807816486	-0.00025121515212661594
0.931770371315315	0.0012891786269214661	0.0012856941540777297	0.0013604583399025626	0.0013552190068357593	0.0013992955632162293	0.0013930696264458711	0.0014391524914639635	0.0014318925918595312	0.0015180255115171376	0.0015086579807517201	0.056238405687877135	0.05503930569456789	-0.0001175583718892037	-0.0002522158125817797	-0.00011703726282656646	-0.00025109779822407585
0.9373847565293029	0.0012886448410633015	0.0012851602536977107	0.0013598448772266928	0.001354607339517803	0.001398637689085021	0.0013924146685257905	0.0014384483356157493	0.0014311925599342634	0.0015172277481635794	0.0015078668985135306	0.05620001448729611	0.05500173342582238	-0.00011679913974486922	-0.0002520968253779121	-0.00011628139360193857	-0.00025097933289280894
0.9430329712385201	0.0012881112649647073	0.0012846265641091852	0.001359231688837825	0.001353995946055741	0.0013979801268441203	0.001391760021127994	0.0014377445320015966	0.001430492877810856	0.001516430421994983	0.0015070762486156957	0.05616163038097758	0.054964168099264375	-0.00011604427273978479	-0.00025197672558574524	-0.00011552987020471694	-0.0002508597599200635
0.9487152192826929	0.0012875779011353563	0.0012840930878186252	0.0013586187774971223	0.0013533848292013285	0.0013973228793913105	0.0013911056871373786	0.0014370410836590842	0.0014297935485103775	0.0015156335363240689	0.001506286034347123	0.05612325348606873	0.054926609829540035	-0.00011529375062444003	-0.0002518555169950254	-0.00011478267247498619	-0.00025073908307921
0.9544317057297852	0.0012870447520780153	0.0012835598273255675	0.0013580061459569504	0.0013527739916975364	0.0013966659496144984	0.0013904516694290096	0.0014363379936147874	0.0014290945750429682	0.001514837094450222	0.0015054962589835172	0.05608488391906297	0.05488905873065903	-0.0001145475531905693	-0.00025173320338295335	-0.00011403978029340955	-0.00025061730613040734
0.9601826368833979	0.0012865118202885647	0.0012830267851226386	0.001357393796960907	0.0013521634362785864	0.001396009340391757	0.0013897979708681644	0.0014356352648843154	0.001428395960407878	0.0015140410996595402	0.0015047069257874402	0.056046521795801094	0.054851514915992834	-0.00011380566027074934	-0.00025160978851257454	-0.00011330117358201997	-0.0002504944328207692
0.9659682202902156	0.0012859791082560264	0.0012824939636955732	0.0013567817332438522	0.0013515531656699785	0.001395353054591358	0.001389144594310355	0.0014349329004723513	0.001427697707593502	0.0015132455552248846	0.001503918038008353	0.056008167231472755	0.05481397849827548	-0.00011306805174012002	-0.00025148527613472194	-0.00011256683230460862	-0.00025037046688425324
0.9717886647474951	0.001285446618462583	0.0012819613655232443	0.0013561699575319452	0.001350943182588525	0.001394697095071803	0.0013884915426013757	0.0014342309033726955	0.0014269998195774215	0.001512450464405935	0.0015031295988826652	0.05596982034061781	0.054776449589604495	-0.00011233470751678687	-0.0002513596699872389	-0.0001118367364676548	-0.0002502454120415498
0.9776441803106027	0.001284914353383595	0.0012814289930776753	0.0013555584725426539	0.0013503334897423701	0.0013940414646818585	0.0013878388185773229	0.0014335292765682945	0.0014263022993264414	0.0015116558304492204	0.001502341611633783	0.055931481237134366	0.05473892830144864	-0.00011160560756044713	-0.00025123297379153753	-0.00011111086611974297	-0.0002501192719986389
0.9835349783005937	0.001284382315487647	0.0012808968488240838	0.0013549472809848246	0.0013497240898310476	0.0013933861662606085	0.0013871864250646546	0.0014328280230313036	0.0014256051497966431	0.0015108616565882064	0.001501554079472172	0.05589315003426891	0.054701414744639534	-0.00011088073187548453	-0.000251105191257317	-0.00011038920135347796	-0.0002499920504485109
0.9894612713118381	0.001283850507236544	0.0012803649352208814	0.0013543363855586736	0.001349114985545478	0.001392731202637463	0.001386534364880196	0.0014321271457231014	0.0014249083739334048	0.0015100679460433033	0.001500767005595385	0.05585482684462931	0.05466390902938479	-0.00011016006051066396	-0.0002509763260806763	-0.00010967172230566535	-0.0002498637510710555
0.9954232732196957	0.0012833189310853571	0.0012798332547197205	0.0013537257889558489	0.0013485061795680303	0.0013920765766322189	0.0013858826408312045	0.0014314266475943522	0.0014242119746714615	0.0015092747020219557	0.0014999803931881354	0.05581651178017892	0.054626411265260834	-0.00010944357355854861	-0.0002508463819420603	-0.00010895840915653432	-0.0002497343775298977
1.0014211991882311	0.0012827875894824382	0.0012793018097655067	0.0013531154938594427	0.0013478976745725374	0.001391422291055082	0.001385231255715388	0.001430726531585036	0.0014235159549349338	0.0015084819277186637	0.0014991942454223384	0.05577820495224544	0.05458892156121916	-0.00010873125115774818	-0.0002507153625092573	-0.00010824924213273523	-0.0002496039334773381
1.0074552656779823	0.0012822564848694433	0.0012787706027964257	0.001352505502944038	0.0013472894732243317	0.0013907683487067112	0.001384580212320947	0.0014300268006244938	0.001422820317637375	0.0015076896263150534	0.0014984085654571565	0.05573990647151533	0.054551440025588885	-0.00010802307349214169	-0.00025058327143479	-0.0001075442015055772	-0.0002494724225497458
1.013525690453769	0.0012817256196813675	0.0012782396362439688	0.0013518958188757334	0.0013466815781802831	0.0013901147523782528	0.0013839295134266138	0.0014293274576314694	0.0014221250656818113	0.0015068978009799257	0.0014976233564390601	0.055701616448040336	0.05451396676607459	-0.00010731902079207101	-0.00025045011235763637	-0.00010684326759247131	-0.0002493398483693898
1.0196326925925556	0.0012811949963465606	0.0012777089125329633	0.0013512864443121755	0.0013460739920888273	0.0013894615048513784	0.0013832791618016884	0.0014286285055141502	0.0014214302019607851	0.0015061064548692992	0.001496838621501879	0.05566333499123998	0.05447650188976185	-0.00010661907333466003	-0.00025031588890228607	-0.00010614642075797154	-0.00024920621454571634
1.0257764924913542	0.0012806646172867533	0.001277178434081588	0.0013506773819025985	0.001345466717589995	0.001388808608898321	0.00138262916020607	0.0014279299471702132	0.0014207357293563913	0.001505315591126475	0.001496054363766845	0.05562506220990067	0.05443904550311811	-0.00010592321144382855	-0.000250180604677408	-0.00010545364141303915	-0.0002490715246717401
1.0319573118751795	0.001280134484917098	0.0012766482033014124	0.0013500686342878565	0.0013448597573154587	0.0013881560672819224	0.001381979511390309	0.0014272317854868686	0.001420041650740332	0.001504525212882089	0.0014952705863426556	0.05558679821217899	0.054401597711993745	-0.00010523141549172166	-0.000250044263278848	-0.00010476491001581989	-0.00024893578232587643
1.0381753738050519	0.0012796046016461682	0.0012761182225974124	0.0013494602041004456	0.0013442531138885521	0.0013875038827556524	0.0013813302180956328	0.0014265340233408908	0.0014193479689739484	0.0015037353232541517	0.0014944872923255263	0.055548543105603955	0.054364158621626066	-0.00010454366589872366	-0.0002499068682876304	-0.00010408020707343424	-0.00024879899107393966
1.0444309026860459	0.0012790749698760077	0.001275588494367999	0.0013488520939645557	0.0013436467899243132	0.001386852058063668	0.001380681283053986	0.0014258366635986797	0.0014186546869082658	0.001502945925348116	0.0014937044847992307	0.055510296997078615	0.05432672833663648	-0.00010385994313288904	-0.00024976842326740467	-0.00010339951314049245	-0.00024866115446464665
1.05072412427539	0.0012785455920021516	0.0012750590210050515	0.0013482443064960984	0.0013430407880295155	0.001386200595940843	0.0013800327089880779	0.0014251397091162958	0.0014179618073840434	0.0015021570222569346	0.0014929221668351729	0.05547205999288067	0.054289306961038945	-0.00010318022771239888	-0.00024962893176999623	-0.00010272280882110685	-0.0002485222760338912
1.057055265690613	0.0012780164704136443	0.0012745298048939303	0.0013476368443027299	0.0013424351108026972	0.0013855494991128015	0.0013793844986114041	0.0014244431627394984	0.0014172693332318055	0.0015013686170610898	0.001492140341492418	0.055433832198668695	0.0542518945982373	-0.00010250450020472812	-0.0002494883973312434	-0.00010205007476837835	-0.0002483823593014689
1.0634245554177415	0.0012774876074930783	0.0012740008484135232	0.0013470297099839042	0.0013418297608342091	0.0013848987702959673	0.001378736654628307	0.0014237470273037998	0.0014165772672719052	0.0015005807128286764	0.0014913590118177734	0.055395613719478105	0.0542144913510312	-0.00010183274122653463	-0.0002493468234703866	-0.00010138129168459076	-0.00024824140777102155
1.0698322233195456	0.0012769590056166135	0.00127347215393626	0.0013464229061308963	0.0013412247407062399	0.0013842484121976007	0.0013780891797340003	0.0014230513056345067	0.0014158856123145476	0.001499793312615442	0.0014905781808458199	0.0553574046597293	0.05417709732161078	-0.00010116493144601835	-0.0002492042136939543	-0.00010071644032355609	-0.0002480994249343671
1.0762785006438331	0.0012764306671540066	0.0012729437238281323	0.001345816435326837	0.001340620052992845	0.0013835984275158294	0.0013774420766146064	0.0014223560005467565	0.0014151943711598392	0.0014990064194648357	0.0014897978515989703	0.05531920512322485	0.05413971261156658	-0.00010050105158133926	-0.00024906057149165495	-0.00010005550148847742	-0.0002479564142654489
1.0827636200317978	0.0012759025944686397	0.0012724155604487456	0.0013452103001467565	0.0013400157002599997	0.0013829488189397038	0.0013767953479472115	0.001421661114845577	0.001414503546597848	0.0014982200364080836	0.0014890180270875368	0.05528101521315491	0.05410233732188957	-9.98410824018664e-05	-0.00024891590033754296	-9.939845603353092e-05	-0.0002478123792226117
1.089287815526412	0.0012753747899175501	0.001271887666151327	0.001344604503157616	0.0013394116850656218	0.001382299589149224	0.0013761489963998927	0.001420966651325919	0.0014138131414086264	0.0014974341664642224	0.001488238710309775	0.05524283503209487	0.054064971552967224	-9.918500472884395e-05	-0.00024877020369101777	-9.874528486475409e-05	-0.0002476673232503779
1.0958513225808764	0.001274847255851455	0.0012713600432827596	0.0013439990469183399	0.0013388080099596099	0.0013816507408153894	0.0013755030246317625	0.0014202726127727082	0.001413123158362273	0.00149664881264017	0.001487459904251938	0.055204664682012926	0.0540276154045958	-9.853279943547455e-05	-0.0002486234849960467	-9.809596893986527e-05	-0.0002475212497775048
1.1024543780671139	0.0012743199946147765	0.0012708326941836092	0.0013433939339798533	0.0013382046774838797	0.00138100227660023	0.0013748574352930077	0.0014195790019608885	0.0014124336002189646	0.0014958639779307722	0.0014866816118883337	0.05516650426427146	0.053990268975972304	-9.788444744723845e-05	-0.0002484757476808319	-9.745048926858291e-05	-0.0002473741622170955
1.1090972202843215	0.0012737930085456812	0.001270305621188155	0.0013427891668851243	0.0013376016901724	0.0013803541991568565	0.0013742122310249306	0.001418885821655466	0.00141174446972901	0.0014950796653188647	0.0014859038361813837	0.055128353879622276	0.05395293236570302	-9.723992974226825e-05	-0.00024832699515747736	-9.680882691306958e-05	-0.000247226063966155
1.115780088967567	0.0012732662999760962	0.0012697788266244222	0.0013421847481691908	0.0013369990505512329	0.0013797065111294945	0.0013735674144599926	0.0014181930746115564	0.0014110557696328998	0.0014942958777753258	0.0014851265800816772	0.055090213628216825	0.05391560567180587	-9.659922735166804e-05	-0.00024817723082221077	-9.61709629882096e-05	-0.0002470769584059229
1.1225032252964444	0.001272739871231749	0.0012692523128142014	0.0013415806803592106	0.001336396761138564	0.0013790592151535336	0.0013729229882218526	0.001417500763574438	0.0014103675026613366	0.0014935126182591344	0.0014843498465280202	0.05505208360960414	0.05387828899170537	-9.59623213602212e-05	-0.0002480264580558278	-9.553687866228899e-05	-0.000246926848902318
1.1292668719037753	0.0012722137246321849	0.0012687260820730864	0.0013409769659744823	0.0013357948244447455	0.0013784123138555584	0.0013722789549254091	0.001416808891279585	0.0014096796715352986	0.0014927298897174288	0.0014835736384475047	0.05501396392273449	0.053840982422243076	-9.532919290682063e-05	-0.00024787468022413606	-9.490655515766167e-05	-0.00024677573880649284
1.1360712728843656	0.0012716878624908058	0.0012682001367104916	0.0013403736075264894	0.0013351932429723234	0.0013777658098533953	0.0013716353171768342	0.0014161174604527217	0.0014089922789660696	0.0014919476950855557	0.0014827979587555497	0.054975854665962456	0.053803686059675795	-9.469982318403847e-05	-0.0002477219006759568	-9.427997374973629e-05	-0.00024662363145194766
1.1429166738038161	0.0012711622871148943	0.0012676744790297003	0.0013397706075189424	0.001334592019216088	0.0013771197057561558	0.001370992077573633	0.0014154264738098661	0.0014083053276552977	0.0014911660372871338	0.0014820228103559696	0.054937755937042705	0.053766399999675224	-9.407419343869516e-05	-0.00024756812274301376	-9.365711576819757e-05	-0.0002464705301558068
1.1498033217073829	0.0012706370008056488	0.001267149111327878	0.0013391679684478124	0.0013339911556631049	0.0013764740041642804	0.0013703492387046683	0.0014147359340573875	0.0014076188202950422	0.0014903849192341129	0.001481248196141027	0.05489966783314284	0.053729124337336336	-9.345228497270597e-05	-0.00024741334974204277	-9.303796259790831e-05	-0.0002463164382209837
1.1567314651288954	0.0012701120058582073	0.001266624035896111	0.0013385656928013665	0.0013333906547927461	0.0013758287076695748	0.0013697068031502104	0.0014140458438920381	0.0014069327595678074	0.0014896043438268297	0.0014804741189914873	0.05486159045083631	0.05369185916717402	-9.283407914369157e-05	-0.0002472575849750136	-9.242249567835426e-05	-0.0002461613589337386
1.1637013540997225	0.0012695873045616716	0.0012660992550194256	0.001337963783060202	0.0013327905190767368	0.001375183818855249	0.0013690647734819752	0.0014133562060010007	0.0014062471481466005	0.0014888243139540526	0.0014797005817766763	0.05482352388610714	0.05365460458312695	-9.221955736370135e-05	-0.00024710083172485575	-9.18106965039911e-05	-0.00024600529556317863
1.1707132401577995	0.0012690628991991607	0.0012655747709768362	0.0013373622416973003	0.0013321907509791931	0.0013745393402959793	0.0013684231522631746	0.001412667023061959	0.0014055619886949825	0.001488044832493068	0.001478927587354544	0.05478546823435652	0.053617360678561966	-9.160870110085095e-05	-0.00024694309325923314	-9.120254662481342e-05	-0.0002458482513627569
1.177767376356704	0.001268538792047811	0.001265050586041359	0.0013367610711780443	0.0013315913529566524	0.0013738952745579243	0.0013677819420485479	0.0014119782977431135	0.0014048772838671005	0.001487265902309703	0.0014781551385717076	0.0547474235903983	0.05358012754627147	-9.100149187982187e-05	-0.0002467843728308772	-9.059802764706248e-05	-0.00024569022957049436
1.1848640172747877	0.0012680149853788291	0.001264526702480047	0.0013361602739602745	0.001330992327458117	0.0013732516241987882	0.0013671411453844112	0.001411290032703254	0.0014041930363077445	0.0014864875262584163	0.0014773832382635234	0.05470939004846504	0.05354290527847802	-9.039791128082064e-05	-0.000246624673673812	-8.999712123229642e-05	-0.00024553123340631533
1.1920034190243662	0.001267491481457511	0.0012640031225540293	0.0013355598524943133	0.0013303936769250956	0.0013726083917678543	0.0013665007648087026	0.0014106022305917915	0.0014035092486524032	0.0014857097071823324	0.0014766118892541404	0.05467136770220909	0.05350569396684022	-8.97979409412164e-05	-0.0002464639990070183	-8.939980909897227e-05	-0.000245371266074601
1.1991858392609598	0.0012669682825432753	0.0012634798485185274	0.0013349598092230117	0.0013297954037916327	0.0013719655798060304	0.001365860802851017	0.0014099148940488171	0.0014028259235272912	0.0014849324479133115	0.001475841094356552	0.05463335664470729	0.05346849370244682	-8.920156255501355e-05	-0.00024630235203226825	-8.880607302208521e-05	-0.0002452103307635789
1.2064115371925936	0.001266445390889698	0.0012629568826228981	0.0013343601465817905	0.001329197510484355	0.0013713231908458927	0.0013652212620326569	0.001409228025705146	0.001402143063549417	0.0014841557512720082	0.0014750708563726592	0.05459535696845732	0.05343130457582722	-8.860875787342071e-05	-0.0002461397359350137	-8.8215894833224e-05	-0.0002450484306439349
1.2136807735891502	0.0012659228087445358	0.00126243422711066	0.0013337608669986673	0.00132859999942251	0.0013706812274117274	0.0013645821448666727	0.0014085416281823622	0.0014014606713266212	0.0014833796200679245	0.0014743011780933334	0.054557368765386964	0.053394126676947054	-8.801950870500341e-05	-0.0002459761538838867	-8.762925642169517e-05	-0.0002448855688712559
1.2209938107917835	0.0012654005383497652	0.0012619118842195204	0.0013331619728943083	0.001328002873017995	0.0013700396920195775	0.001363943453857901	0.0014078557040928745	0.001400778749457621	0.0014826040570994762	0.001473532062298458	0.054519392126851446	0.05335696009521529	-8.743379691596165e-05	-0.00024581160903036636	-8.704613973362085e-05	-0.00024472174858269913
1.2283509127223842	0.0012648785819416065	0.0012613898561814178	0.0013325634666820634	0.0013274061336754146	0.0013693985871772835	0.0013633051915030224	0.0014071702560399593	0.001400097300532072	0.0014818290651540408	0.0014727635117570117	0.054481427143635054	0.053319804919481364	-8.685160443044904e-05	-0.00024564610450972246	-8.646652677277156e-05	-0.00024455697289887945
1.2357523448931043	0.001264356941750563	0.0012608681452225404	0.0013319653507679985	0.001326809783792101	0.00136875791538453	0.0013626673602905907	0.0014064852866178135	0.0013994163271306022	0.0014810546470080319	0.0014719955292271049	0.054443473905960875	0.053282661238042504	-8.627291323078101e-05	-0.0002454796434401829	-8.58903996015653e-05	-0.0002443912449257568
1.2431983744159416	0.0012638356200014435	0.0012603467535633663	0.0013313676275509465	0.0013262138257581638	0.0013681176791328863	0.001362029962701079	0.001405800798411597	0.0013987358318248695	0.0014802808054269422	0.0014712281174560462	0.0544055325034805	0.05324552913864343	-8.56977053578789e-05	-0.00024531222892359983	-8.531774033979089e-05	-0.0002442245677501953
1.2506892700123766	0.0012633146189133995	0.0012598256834186923	0.001330770299422536	0.0013256182619565274	0.0013674778809058508	0.0013613930012069343	0.0014051167939974907	0.0013980558171776062	0.001479507543165413	0.0014704612791804044	0.0543676030252904	0.053208408708477095	-8.512596291065933e-05	-0.00024514386404356214	-8.474853116567649e-05	-0.0002440569444425722
1.2582253020230734	0.0012627939406999616	0.0012593049369976695	0.0013301733687672436	0.0013250230947629723	0.0013668385231789038	0.0013607564782726087	0.0014044332759427433	0.0013973762857426735	0.0014787348629672977	0.0014696950171260656	0.0543296855599233	0.05317130003419049	-8.455766804721376e-05	-0.0002449745518671165	-8.418275431630595e-05	-0.00024388837805716657
1.2658067424176331	0.0012622735875690596	0.0012587845165038271	0.001329576837962419	0.0013244283265461702	0.001366199608419539	0.0013601203963546117	0.0014037502468057113	0.0013966972400651023	0.0014779627675657063	0.00146892933400829	0.05429178019535407	0.05313420320188335	-8.39928029849335e-05	-0.00024480429544532223	-8.362039208736904e-05	-0.0002437188716305494
1.2734338648044117	0.001261753561723063	0.0012582644241351127	0.0013289807093783362	0.0013238339596677274	0.0013655611390873167	0.0013594847579015501	0.0014030677091359228	0.0013960186826811481	0.0014771912596830807	0.001468164232531771	0.054253887019004604	0.053097118297113055	-8.343134999998225e-05	-0.0002446330978108091	-8.306142683352224e-05	-0.00024354842818269384
1.2811069444403917	0.0012612338653588116	0.0012577446620839214	0.0013283849853782301	0.0013232399964822263	0.0013649231176339066	0.0013588495653541767	0.0014023856654741145	0.001395340616118342	0.0014764203420312425	0.0014673997153906982	0.05421600611773983	0.05306004540489592	-8.287329142805944e-05	-0.0002444609619792204	-8.250584096845814e-05	-0.00024337705071542093
1.2888262582411194	0.0012607145006676506	0.0012572252325371287	0.0013277896683183358	0.0013226464393372636	0.0013642855465031331	0.0013582148211454335	0.0014017041183522953	0.0013946630428955345	0.001475650017311464	0.0014666357852688159	0.054178137577879704	0.05302298460970747	-8.231860966481652e-05	-0.00024428789094987913	-8.195361696554382e-05	-0.00024320474221495303
1.296592084790695	0.0012601954698354526	0.0012567061376761203	0.0013271947605479303	0.0013220532905734855	0.001363648428131016	0.0013575805277004918	0.0014010230702937794	0.0013939859655229458	0.0014748802882145174	0.0014658724448394758	0.05414028148518931	0.052985935995488884	-8.17672871655517e-05	-0.00024411388770451126	-8.140473735791798e-05	-0.00024303150565058163
1.3044047043518285	0.0012596767750426626	0.0012561873796768264	0.001326600264409368	0.0013214605525246358	0.0013630117649458208	0.0013569466874368	0.0014003425238132473	0.0013933093865022156	0.001474111157420743	0.0014651096967657012	0.054102437924892444	0.05294889964564366	-8.121930644545972e-05	-0.00024393895520696818	-8.085918473746401e-05	-0.0002428573439716697
1.312264398875954	0.0012591584184643225	0.0012556689607097612	0.001326006182238131	0.0013208682275175992	0.0013623755593681012	0.0013563133027641393	0.0013996624814167956	0.0013926333083264645	0.0014733426276001057	0.0014643475437002582	0.054064606981666576	0.052911875643046155	-8.067465007979835e-05	-0.00024376309640361526	-8.03169417567251e-05	-0.0002426822601121481
1.320171452013404	0.0012586404022701116	0.0012551508829400464	0.0013254125163628652	0.0013202763178724309	0.0013617398138107495	0.001355680376084649	0.0013989829456019871	0.0013919577334803258	0.0014725747014122626	0.001463585988285696	0.054026788739648696	0.05287486407003886	-8.013330070456848e-05	-0.00024358631422483068	-7.977799112866835e-05	-0.0002425062569902936
1.3281261491236485	0.0012581227286243683	0.0012546331485274434	0.0013248192691054145	0.0013196848259024	0.0013611045306790288	0.0013550479097928837	0.0013983039188578887	0.001391282664440001	0.0014718073815066033	0.001462825033154412	0.05398898328243324	0.0528378650084369	-7.959524101609772e-05	-0.00024340861158256288	-7.924231562582429e-05	-0.00024232933750434338
1.3361287772855897	0.0012576053996861335	0.0012541157596263962	0.0013242264427808712	0.0013190937539140394	0.0013604697123706369	0.0013544159062758583	0.0013976254036651443	0.0013906081036733169	0.001471040670522339	0.0014620646809287222	0.0539511906930838	0.05280087853952885	-7.906045377110982e-05	-0.00024322999137088575	-7.870989808121676e-05	-0.0002421515045359368
1.3441796253079266	0.0012570884176091796	0.0012535987183860567	0.0013236340396976145	0.0013185031042071778	0.0013598353612757354	0.0013537843679130922	0.0013969474024960057	0.0013899340536397719	0.0014702745710885388	0.0014613049342209112	0.05391341105412341	0.05276390474408233	-7.852892178762672e-05	-0.0002430504564673308	-7.818072138869592e-05	-0.00024197276094967135
1.352278983739575	0.0012565717845420428	0.0012530820269503206	0.0013230420621573474	0.0013179128790749828	0.001359201479777007	0.0013531532970766519	0.0013962699178143923	0.0013892605167905828	0.001469509085824208	0.0014605457956332966	0.05387564444754638	0.05272694370234266	-7.800062794431628e-05	-0.00024287000973155504	-7.765476850267461e-05	-0.00024179310959271394
1.3604271448801535	0.0012560555026280558	0.0012525656874578604	0.0013224505124551432	0.0013173230808040046	0.0013585680702496922	0.0013525226961312012	0.00139559295207594	0.0013885874955687385	0.0014687442173383315	0.001459787267758286	0.05383789095481531	0.05268999549403568	-7.74755551811862e-05	-0.0002426886540059514	-7.71320224384614e-05	-0.0002416125532947455
1.3686244027905345	0.0012555395740053866	0.0012520497020421582	0.0013218593928794834	0.0013167337116742114	0.0013579351350616418	0.0013518925674340409	0.001394916507728049	0.0013879149924090467	0.0014679799682299547	0.0014590293531784374	0.05380015065686424	0.05265306019837135	-7.695368649894563e-05	-0.00024250639211381708	-7.661246627224672e-05	-0.00024143109486757242
1.3768710533034536	0.0012550240008070675	0.0012515340728315408	0.001321268705712303	0.0013161447739590388	0.0013573026765733645	0.001351262913335163	0.0013942405872099425	0.0013872430097381934	0.0014672163410882283	0.0014582720544665268	0.05376242363410324	0.05261613789404697	-7.64350049605178e-05	-0.00024232322686335017	-7.609608314119998e-05	-0.00024124873710523742
1.3851673940341884	0.0012545087851610246	0.0012510188019492134	0.0013206784532290234	0.001315556269925427	0.0013566706971380581	0.001350633736177289	0.0013935651929527072	0.0013865715499747826	0.0014664533384924725	0.0014575153741855987	0.05372470996642064	0.05257922865924471	-7.591949368997153e-05	-0.000242139161043875	-7.558285624423289e-05	-0.00024106548278568507
1.3935137243912972	0.0012539939291901208	0.0012505038915132892	0.001320088637698604	0.0013149682018338555	0.0013560391991016764	0.0013500050382959157	0.0013928903273793536	0.0013859006155293888	0.0014656909630122446	0.0014567593148890265	0.0536870097331831	0.05254233257163973	-7.540713587221581e-05	-0.00024195419742506497	-7.507276884091696e-05	-0.00024088133466726447
1.4019103455874267	0.0012534794350121873	0.0012499893436368342	0.001319499261383583	0.0013143805719384022	0.0013554081848029648	0.0013493768220193718	0.0013922159929048604	0.0013852302088046215	0.0014649292172073968	0.0014560038791205901	0.05364932301323544	0.05250544970840038	-7.489791475505381e-05	-0.00024176833876221604	-7.45658042525521e-05	-0.0002406962954913383
1.410357560650181	0.0012529653047400494	0.0012494751604278848	0.0013189103265401094	0.0013137933824867655	0.0013547776565735012	0.0013487490896688494	0.0013915421919362281	0.0013845603321951529	0.0014641681036281337	0.0014552490694145093	0.05361164988491103	0.05246858014618741	-7.439181364746195e-05	-0.00024158158779069572	-7.406194586219439e-05	-0.00024051036798233838
1.4188556744330574	0.001252451540481573	0.0012489613439894997	0.0013183218354179964	0.0013132066357203214	0.001354147616737757	0.001348121843558461	0.0013908689268725344	0.00138389098808779	0.001463407624815081	0.0014544948882955317	0.05357399042602858	0.05243172396116096	-7.388881592051977e-05	-0.00024139394722877405	-7.3561177114434e-05	-0.00024032355484659984
1.4274049936264492	0.0012519381443396843	0.001248447896419774	0.0013177337902607526	0.00131262033387415	0.0013535180676131256	0.001347495085995277	0.0013901962001049754	0.0013832221788615076	0.0014626477832993335	0.0014537413382789666	0.053536344713896025	0.05239488122898067	-7.338890500746542e-05	-0.00024120541977751264	-7.30634815155895e-05	-0.0002401358587728053
1.4360058267687137	0.001251425118412419	0.0012479348198118966	0.0013171461933056362	0.0013120344791770955	0.0013528890115099856	0.0013468688192793815	0.0013895240140169244	0.0013825539068875144	0.0014618885816025347	0.001452988421870772	0.05349871282530849	0.05235805202480605	-7.289206440326546e-05	-0.0002410160081185997	-7.256884263365238e-05	-0.00023994728243098562
1.4446584842573071	0.0012509124647929447	0.001247422116254164	0.0013165590467836858	0.0013114490738517944	0.0013522604507317368	0.0013462430457039116	0.0013888523709839836	0.001381886174529298	0.0014611300222369225	0.0014522361415675964	0.05346109483655935	0.05232123642330435	-7.239827766539197e-05	-0.00024082571491690352	-7.207724409867555e-05	-0.00023975782847407423
1.453363278359986	0.0012504001855696055	0.0012469097878300302	0.0013159723529197723	0.0013108641201147245	0.0013516323875748528	0.001345617767555109	0.0013881812733740357	0.0013812189841426762	0.0014603721077054044	0.0014514844998568504	0.05342349082343553	0.05228443449864777	-7.190752841337855e-05	-0.00024063454281886276	-7.158866960275956e-05	-0.00023956749953712997
1.4621205232260774	0.0012498882828259458	0.0012463978366181279	0.0013153861139326313	0.0013102796201762419	0.0013510048243289242	0.0013449929871123608	0.0013875107235472874	0.0013805523380758416	0.0014596148405016042	0.0014507334992167591	0.05338590086122162	0.05224764632451509	-7.141980032979167e-05	-0.0002404424944547623	-7.110310290045496e-05	-0.00023937629823861384
1.470930534897817	0.001249376758640746	0.0012458862646923113	0.0013148003320349077	0.001309695576240624	0.0013503777632766995	0.0013443687066482454	0.0013868407238563287	0.0013798862386694213	0.001458858223109928	0.0014499831421164258	0.05334832502470611	0.05221087197409951	-7.093507715863479e-05	-0.0002402495724340703	-7.062052780772154e-05	-0.00023918422717666976
1.4797936313217521	0.001248865615088074	0.0012453750741216925	0.0013142150094332128	0.0013091119905061204	0.0013497512066941535	0.0013437449284285936	0.00138617127664619	0.0013792206882565353	0.0014581022580056426	0.0014492334310159047	0.053310763388176106	0.052174111520109416	-7.045334270697201e-05	-0.00024005577935004574	-7.014092820303852e-05	-0.00023899128893278831
1.48871013236022	0.0012483548542372904	0.0012448642669706663	0.0013136301483281387	0.001308528865164982	0.0013491251568505031	0.001343121654712513	0.0013855023842543738	0.0013785556891628217	0.0014573469476549072	0.0014484843683662395	0.05327321602542712	0.052137365034761914	-6.997458084455344e-05	-0.0002398611177783505	-6.966428802752944e-05	-0.00023879748607136264
1.4976803598028874	0.0012478444781531134	0.0012443538452989599	0.0013130457509143304	0.0013079462024035155	0.0013484996160082834	0.0013424988877524541	0.001384834049010931	0.001377891243706522	0.001456592294514862	0.0014477359566095456	0.05323568300976049	0.05210063258980051	-6.949877550341266e-05	-0.00023966559027549517	-6.919059128442095e-05	-0.00023860282113807862
1.5067046373783677	0.001247334488895629	0.001243843811161646	0.0013124618193805016	0.00130736400440211	0.0013478745864233717	0.0013418766297942405	0.0013841662732384892	0.001377227354198498	0.001455838301033671	0.0014469881981790532	0.05319816441398871	0.05206391425648463	-6.902591067826924e-05	-0.00023946919938000466	-6.871982203897342e-05	-0.00023840729665974836
1.5157832907659001	0.0012468248885203453	0.001243334166609208	0.0013118783559095048	0.0013067822733353063	0.0013472500703450563	0.001341254883077138	0.0013834990592523318	0.0013765640229423189	0.0014550849696506024	0.0014462410954991895	0.05316066031043783	0.05202721010559732	-6.855597042665362e-05	-0.00023927194761269588	-6.825196441923032e-05	-0.000238210915146142
1.5249166476071065	0.0012463156790782123	0.0012428249136875438	0.0013112953626783462	0.0013062010113718077	0.0013466260700160614	0.0013406336498338741	0.0013828324093604185	0.0013759012522342802	0.0014543323027960654	0.001445494650985615	0.05312317077094685	0.05199052020744782	-6.808893886937895e-05	-0.00023907383747812094	-6.778700261617088e-05	-0.00023801367909076498
1.5341050375178134	0.0012458068626156635	0.0012423160544380188	0.0013107128418582482	0.0013056202206745424	0.001346002587672607	0.0013400129322907045	0.0013821663258634595	0.0013752390443634742	0.0014535803028916936	0.0014447488670453054	0.05308569586687243	0.051953844631872956	-6.762480018902839e-05	-0.00023887487145923814	-6.732492088244724e-05	-0.0002378155909658619
1.5433487920999491	0.0012452984411746558	0.0012418075908975012	0.0013101307956146844	0.001305039903400706	0.0013453796255444607	0.0013393927326674554	0.0013815008110549625	0.0013745774016118394	0.0014528289723504016	0.0014440037460766012	0.053048235669092544	0.051917183448238174	-6.71635386314956e-05	-0.00023867505202229689	-6.686570353350851e-05	-0.00023761665322680203
1.5526482449535108	0.0012447904167926956	0.0012412995250983907	0.0013095492261074259	0.0013044600617017966	0.0013447571858549736	0.0013387730531775706	0.0013808358672212824	0.0013739163262542092	0.0014520783135764414	0.0014432592904692768	0.05301079024800576	0.05188053672544315	-6.670513850599857e-05	-0.00023847438161772594	-6.640933494776735e-05	-0.00023741686831235675
1.5620037316886017	0.0012442827915028734	0.0012407918590686517	0.0013089681354905747	0.0013038806977236559	0.001344135270821128	0.0013381538960281518	0.0013801714966416682	0.0013732558205583594	0.001451328328965462	0.001442515502604589	0.05297335967353616	0.05184390453192243	-6.624958418405269e-05	-0.00023827286267469328	-6.595579956598929e-05	-0.00023721623864175756
1.5714155899375468	0.0012437755673339148	0.0012402845948318614	0.001308387525912622	0.0013033018136065265	0.0013435138826535984	0.0013375352634200182	0.0013795077015883292	0.001372595886785069	0.0014505790209045856	0.001441772384855352	0.05293594401513467	0.051807286935643626	-6.579686010005359e-05	-0.0002380704976050474	-6.550508189157034e-05	-0.0002370147666166944
1.580884159367074	0.0012432687463101932	0.001239777734407229	0.0013078073995164794	0.0013027234114850773	0.001342893023556783	0.0013369171575477398	0.0013788444843264747	0.0013719365271881675	0.0014498303917724528	0.0014410299395859938	0.052898543341782116	0.05177068400411986	-6.534695075183228e-05	-0.00023786728880365038	-6.505716649057858e-05	-0.00023681245462059408
1.5904097816905756	0.00124276233045178	0.0012392712798096441	0.0013072277584395232	0.001302145493488458	0.0013422726957288591	0.0013362995805996994	0.0013781818471143644	0.0013712777440145851	0.0014490824439392952	0.0014402881691526128	0.05286115772198794	0.05173409580440207	-6.48998406998641e-05	-0.00023766323864660155	-6.461203799164317e-05	-0.0002366093050185647
1.5999928006804371	0.0012422563217744794	0.0012387652330497051	0.001306648604813644	0.0013015680617403371	0.0013416529013618274	0.0013356825347581257	0.0013775197922033763	0.001370619539504406	0.0014483351797669904	0.0014395470759030445	0.05282378722380092	0.05169752240308596	-6.445551456729648e-05	-0.0002374583494904603	-6.416968108623189e-05	-0.00023640532015811733
1.6096335621804478	0.0012417507222898581	0.0012382595961337576	0.0013060699407652834	0.0013009911183589477	0.0013410336426415682	0.0013350660221991527	0.0013768583218380442	0.001369961915890921	0.0014475886016091341	0.001438806662176924	0.05278643191480406	0.051660963866313574	-6.401395704067059e-05	-0.0002372526236753547	-6.373008052845686e-05	-0.00023620050236838885
1.6193324141182788	0.0012412455340052816	0.0012377543710639283	0.0013054917684154784	0.0013004146654571256	0.0013404149217478712	0.0013344500450928548	0.0013761974382561098	0.0013693048754006808	0.0014468427118110876	0.001438066930305739	0.052749091862117445	0.05162442025977948	-6.357515286929682e-05	-0.00023704606352248359	-6.329322113503288e-05	-0.00023599485396041953
1.6290897065180392	0.0012407407589239581	0.0012372495598381601	0.001304914089879909	0.0012998387051423596	0.0013397967408545054	0.0013338346056033078	0.0013755371436885886	0.0013686484202535404	0.001446097512710054	0.0014373278826128998	0.052711767132406336	0.05158789164872309	-6.313908686536585e-05	-0.00023683867133444947	-6.285908778522198e-05	-0.0002357883772264313
1.6389057915129117	0.001240236399044959	0.001236745164450254	0.0013043369072689335	0.0012992632395168297	0.0013391791021292454	0.0013332197058886254	0.0013748774403598049	0.0013679925526627243	0.0014453530066351242	0.0014365895214137987	0.05267445779187752	0.051551378097944314	-6.270574390424e-05	-0.00023663044939659095	-6.242766542136069e-05	-0.0002355810744418818
1.6487810233578566	0.001239732456363271	0.001236241186889893	0.0013037602226876389	0.0012986882706774504	0.0013385620077339348	0.0013326053481010093	0.0013742183304874562	0.0013673372748348625	0.0014446091959073584	0.001435851849015865	0.052637163906285166	0.051514879671793586	-6.227510892405086e-05	-0.00023642139997548384	-6.199893904819398e-05	-0.00023537294786346585
1.6587157584424002	0.0012392289328698157	0.001235737629142687	0.0013031840382358786	0.0012981138007159122	0.001337945459824522	0.0013319915343867985	0.0013735598162826588	0.0013666825889700528	0.0014438660828398257	0.001435114867718632	0.05259988554093247	0.05147839643418392	-6.184716692575476e-05	-0.00023621152531860812	-6.157289373281971e-05	-0.00023516399972839386
1.6687103553034934	0.0012387258305515032	0.0012352344931902128	0.0013026083560083246	0.0012975398317187367	0.0013373294605511224	0.001331378266886521	0.0013729018999500088	0.0013660284972619161	0.0014431236697376897	0.0014343785798138036	0.05256262276067388	0.05144192844858641	-6.142190297327155e-05	-0.00023600082765601327	-6.114951460542417e-05	-0.00023495423225733392
1.6787651746384535	0.0012382231513912508	0.0012347317810100329	0.0013020331780944964	0.0012969663657672976	0.001336714012058049	0.0013307655477349275	0.0013722445836876192	0.001365375001897631	0.0014423819588982496	0.001433642987585298	0.0525253756299173	0.05140547577803655	-6.099930219372052e-05	-0.0002357893092004293	-6.0728786858671446e-05	-0.00023474364765269096
1.6888805793179813	0.0012377208973680296	0.0012342294945757513	0.00130145850657882	0.0012963934049378878	0.0013360991164838706	0.0013301533790610553	0.001371587869687189	0.0013647221050580108	0.0014416409526110119	0.0014329080933093313	0.0524881442126271	0.05136903848513747	-6.0579349776573865e-05	-0.00023557697214421358	-6.0310695747564647e-05	-0.00023453224809727446
1.6990569343992543	0.0012372190704568959	0.0012337276358570348	0.0013008843435406599	0.001295820951301747	0.0013354847759614605	0.0013295417629882642	0.0013709317601340424	0.0013640698089175311	0.0014409006531577542	0.0014321738992544599	0.05245092857232541	0.05133261663205574	-6.0162030974295067e-05	-0.00023536381866240408	-5.989522658998714e-05	-0.00023432003575712956
1.7092946071391046	0.0012367176726290298	0.0012332262068196552	0.001300310691054369	0.0012952490069251105	0.0013348709926180387	0.0013289307016342892	0.0013702762572071914	0.0013634181156444004	0.0014401610628125812	0.0014314404076816519	0.05241372877209754	0.0512962102805339	-5.974733110225561e-05	-0.00023514985091194207	-5.948236476599478e-05	-0.00023410701277915003
1.7195939670072704	0.0012362167058517705	0.0012327252094255284	0.0012997375511893299	0.0012946775738692548	0.0013342577685752231	0.0013283201971112887	0.0013696213630793805	0.0013627670274005998	0.00143942218384199	0.0014307076208443484	0.05237654487459008	0.0512598194918814	-5.9335235538623965e-05	-0.00023493507103172773	-5.907209571832939e-05	-0.0002338931812921885
1.7299553856997325	0.0012357161720886484	0.0012322246456327416	0.0012991649260099976	0.0012941066541905348	0.0013336451059490738	0.0013277102515258882	0.001368967079917142	0.001362116546341944	0.0014386840185049334	0.0014299755409885187	0.05233937694201664	0.05122344432698917	-5.8925729724171316e-05	-0.00023471948114195396	-5.866440495240488e-05	-0.00023367854340816674
1.7403792371521247	0.0012352160732994242	0.0012317245173955945	0.0012985928175759393	0.001293536249940428	0.0013330330068501443	0.0013271008669792264	0.0013683134098808455	0.0013614666746181211	0.0014379465690528693	0.0014292441703527216	0.05230222503616069	0.05118708484632195	-5.851879916207725e-05	-0.00023450308334327374	-5.825927803547459e-05	-0.00023346310121841185
1.7508658975532332	0.0012347164114401281	0.0012312248266646408	0.0012980212279418931	0.0012929663631655898	0.0013324214733835345	0.0013264920455670162	0.00136766035512476	0.0013608174143727642	0.0014372098377298484	0.001428513511168181	0.05226508921837336	0.05115074110992586	-5.8114429418512636e-05	-0.00023428587971963122	-5.785670059742232e-05	-0.00023324685679726453
1.76141574535857	0.0012342171884630925	0.001230725575386713	0.001297450159157791	0.001292396995907879	0.0013318105076489234	0.0013258837893795727	0.0013670079177970946	0.0013601687677434807	0.0014364738267725467	0.0014277835656588214	0.05222796954958367	0.05111441317742816	-5.771260612237594e-05	-0.00023406787233726245	-5.7456658330547195e-05	-0.0002330298122011909
1.7720291613040315	0.0012337184063169859	0.0012302267655049685	0.0012968796132688165	0.001291828150204416	0.00133120011174063	0.0013252761005018783	0.001366356100040054	0.0013595207368619247	0.0014357385384103454	0.0014270543360413574	0.05219086609029234	0.05107810110804357	-5.7313314964495266e-05	-0.0002338490632414203	-5.7059136989154324e-05	-0.00023281196946733917
1.7827065284196406	0.0012332200669468532	0.0012297283989589197	0.0012963095923154452	0.001291259828087617	0.0013305902877476605	0.0013246689810136182	0.0013657049039898963	0.0013588733238538318	0.0014350039748653913	0.001426325824525332	0.052153778900580365	0.051041804960570494	-5.691654169839855e-05	-0.00023362945446026018	-5.666412238988783e-05	-0.00023259333061526055
1.7934482320433673	0.0012327221722941528	0.0012292304776844747	0.0012957400983334877	0.0012906920315852429	0.0013299810377537507	0.0013240624329892362	0.0013650543317769818	0.001358226530839088	0.0014342701383526502	0.0014255980333131926	0.05211670804010955	0.051005524793402444	-5.6522272140452356e-05	-0.00023340904800528417	-5.6271600411571254e-05	-0.00023237389764663163
1.8042546598350382	0.0012322247242967847	0.0012287330036139677	0.001295171133354127	0.0012901247627204373	0.001329372363837412	0.001323456458497974	0.0013644043855258207	0.0013575803599317645	0.0014335370310799736	0.001424870964600338	0.052079653568126494	0.050969260664521086	-5.6130492168945945e-05	-0.00023318784586767727	-5.588155699498554e-05	-0.00023215367254392216
1.8151262017903238	0.0012317277248891385	0.0012282359786762048	0.0012946026994039759	0.001289558023511781	0.0013287642680719894	0.0013228510596039298	0.0013637550673551338	0.0013569348132401859	0.0014328046552481621	0.0014241446205751978	0.05204261554346024	0.050933012631503634	-5.574118772446596e-05	-0.00023296585002063885	-5.549397814295226e-05	-0.00023193265727206036
1.8260632502548164	0.0012312311760021178	0.001227739404796486	0.0012940347985051063	0.0012889918159733162	0.0013281567525256983	0.001322246238366093	0.0013631063793778976	0.0013562898928669632	0.0014320730130510239	0.0014234190034192733	0.052005594024531226	0.050896780751524456	-5.535434480989643e-05	-0.00023274306241916065	-5.51088499203059e-05	-0.00023171085377760026
1.8370661999381863	0.001230735079563188	0.0012272432838966597	0.0012934674326751047	0.0012884261421146168	0.0013275498192616827	0.001321641996838405	0.0013624583237014049	0.0013556456009090718	0.0014313421066754373	0.001422694115307218	0.05196858906934993	0.05086056508135751	-5.496994949008571e-05	-0.00023251948499930508	-5.472615845342893e-05	-0.00023148826398744493
1.848135447928429	0.0012302394374964054	0.001226747617895144	0.0012929006039271095	0.001287861003940807	0.001326943470338056	0.0013210383370697994	0.0013618109024273082	0.0013550019394578817	0.0014306119383014166	0.0014219699584068842	0.05193160073551806	0.0508243656773809	-5.458798789230446e-05	-0.00023229511968014815	-5.434588993095957e-05	-0.00023126488981234372
1.8592713937061955	0.0012297442517224522	0.0012262524087069688	0.0012923343142698526	0.0012872964034526175	0.0013263377078079482	0.0013204352611042483	0.0013611641176516764	0.0013543589105992123	0.001429882510102163	0.0014212465348793894	0.05189462908023593	0.050788182595572336	-5.420844620553783e-05	-0.00023206996836105942	-5.396803060293831e-05	-0.00023104073314350604
1.8704744391592067	0.001229249524158681	0.0012257576582438165	0.0012917685657077124	0.0012867323426464302	0.0013257325337195614	0.0013198327709808171	0.0013605179714650524	0.0013537165164133982	0.0014291538242441387	0.0014205238468791752	0.05185767416030151	0.050752015891520535	-5.3831310680658995e-05	-0.00023184403292325628	-5.359256678105079e-05	-0.00023081579585365608
1.8817449885967616	0.0012287552567191412	0.0012252633684140498	0.0012912033602407449	0.0012861688235143158	0.0013251279501162098	0.0013192308687337054	0.001359872465952491	0.001353074758975328	0.001428425882887117	0.0014198018965540763	0.05182073603211227	0.050715865620422754	-5.345656763059564e-05	-0.00023161731523047013	-5.321948483875266e-05	-0.0002305900797983096
1.8930834487643238	0.001228261451314625	0.0012247695411227541	0.0012906386998647401	0.00128560584804408	0.0013245239590363707	0.0013186295563922972	0.0013592276031936291	0.0013524336403544974	0.001427698688184256	0.0014190806860453675	0.051783814751670765	0.050679731837086045	-5.308420342978182e-05	-0.00023138981712705897	-5.2848771210735335e-05	-0.0002303635868136089
1.9044902288582053	0.0012277681098526968	0.0012242761782717748	0.0012900745865712575	0.0012850434182193093	0.001323920562513735	0.001318028835981211	0.0013585833852627228	0.0013517931626150703	0.001426972242282148	0.0014183602174878377	0.05174691037458265	0.050643614595934805	-5.271420451435915e-05	-0.0002311615404389511	-5.24804123932035e-05	-0.00023013631871787732
1.9159657405403292	0.0012272752342377344	0.0012237832817597477	0.001289511022347673	0.0012844815360194119	0.001323317762577251	0.0013174287095203423	0.0013579398142287127	0.00135115332781592	0.0014262465473208912	0.001417640493009841	0.05171002295606606	0.05060751395100714	-5.234655738219768e-05	-0.0002309324869746998	-5.21143949437225e-05	-0.00022990827731173002
1.9275103979530908	0.0012267828263709606	0.0012232908534821427	0.0012889480091772215	0.0012839202034196614	0.0013227155612511733	0.001316829179024915	0.0013572968921552616	0.0013505141380106857	0.0014255216054341407	0.0014169215147333616	0.051673152550944505	0.05057142995596118	-5.1981248592569695e-05	-0.00023070265852415117	-5.175070548087829e-05	-0.0002296794643761868
1.9391246177343011	0.0012262908881504836	0.0012227988953312963	0.0012883855490390395	0.001283359422391242	0.0013221139605551111	0.00131623024650553	0.0013566546211008221	0.0013498755952478293	0.0014247974187491764	0.0014162032847740784	0.051636299213661425	0.05053536266407919	-5.1618264765802835e-05	-0.00023047205685733374	-5.1389330684235845e-05	-0.00022944988167405977
1.9508088190322228	0.0012257994214713364	0.001222307409196452	0.0012878236439082162	0.0012827991949012946	0.0013215129625040827	0.001315631913968214	0.0013560130031186797	0.0013492377015706797	0.001424073989386971	0.0014154858052414223	0.05159946299826988	0.05049931212826315	-5.12575925838768e-05	-0.00023024068372756723	-5.1030257294762404e-05	-0.00022921953095111913
1.9625634235206988	0.001225308428225505	0.00122181639696379	0.0012872622957558271	0.0012822395229129542	0.001320912569108549	0.0013150341834144582	0.001355372040257008	0.0013486004590174882	0.001423351319462234	0.0014147690782386321	0.051562643958446515	0.05046327840104454	-5.089921879006254e-05	-0.00023000854087013023	-5.067347211418216e-05	-0.0002289884139343168
1.9743888554143678	0.0012248179103019697	0.0012213258605164728	0.001286701506548983	0.0012816804083853974	0.0013203127823744726	0.0013144370568412777	0.0013547317345589164	0.0013479638696214822	0.0014226294110834868	0.001414053105862824	0.05152584214748468	0.050427261534584635	-5.054313018811735e-05	-0.00022977562999948464	-5.031896200482361e-05	-0.00022875653233150883
1.9862855414839768	0.0012243278695867471	0.001220835801734672	0.001286141278250877	0.0012811218532738887	0.0013197136043033694	0.0013138405362412527	0.0013540920880625118	0.0013473279354109132	0.0014219082663531233	0.001413337890205046	0.051489057618303254	0.050391261580672864	-5.018931364327017e-05	-0.0002295419528137721	-4.9966713889897096e-05	-0.00022852388783267674
1.9982539110717792	0.001223838307962916	0.0012203462224956163	0.0012855816128208228	0.0012805638595298197	0.0013191150368923408	0.0013132446236025796	0.0013534531028009443	0.0013466926584091118	0.0014211878873674633	0.0014126234333503424	0.05145229042344761	0.05035527859073444	-4.9837756081805296e-05	-0.00022930751099392577	-4.961671475341156e-05	-0.00022829048211109315
2.010294396107033	0.0012233492273106574	0.001219857124673614	0.001285022512214294	0.0012800064291007488	0.001318517082134131	0.0013126493209091076	0.0013528147808024537	0.0013460580406345348	0.0014204682762168125	0.001411909737377808	0.051415540615091716	0.05031931261583277	-4.948844449000067e-05	-0.0002290723061988964	-4.926895163946676e-05	-0.00022805631681943606
2.0224074311215867	0.0012228606295073023	0.0012193685101401096	0.001284463978382989	0.0012794495639304616	0.001317919742017186	0.0013120546301404097	0.0013521771240904404	0.0013454240841008296	0.0014197494349855455	0.0014111968043606625	0.05137880824503832	0.05028336370666805	-4.9141365915300605e-05	-0.00022883634007159204	-4.892341165248226e-05	-0.0002278213935917872
2.0345934532655616	0.0012223725164273505	0.0012188803807636989	0.0012839060132748459	0.0012788932659589963	0.0013173230185256773	0.001311460553271808	0.0013515401346834942	0.0013447907908168703	0.0014190313657521357	0.0014104846363662928	0.051342093364726255	0.05024743191358223	-4.879650746570513e-05	-0.0002285996142365465	-4.8580081957662336e-05	-0.00022758571404674077
2.0468529023231294	0.0012218848899425228	0.0012183927384101807	0.0012833486188341113	0.0012783375371226973	0.0013167269136395731	0.0013108670922744301	0.001350903814595468	0.0013441581627868192	0.0014183140705892397	0.0014097732354563278	0.05130539602522971	0.05021151728656133	-4.845385630922183e-05	-0.00022836213029847618	-4.8238949779934315e-05	-0.00022734927978240727
2.059186220728381	0.0012213977519217889	0.0012179055849425883	0.0012827917970013717	0.0012777823793542562	0.0013161314293346723	0.0013102742491152592	0.0013502681658355163	0.001343526202010176	0.0014175975515637491	0.0014090626036866922	0.051268716277260436	0.05017561987523772	-4.8113399674788726e-05	-0.00022812388984633225	-4.7900002404316355e-05	-0.0002271120923788561
2.0715938535812968	0.0012209111042314027	0.0012174189222212274	0.0012822355497135911	0.0012772277945827558	0.0013155365675826523	0.001309682025757178	0.0013496331904081478	0.0013428949104818308	0.0014168818107368453	0.0014083527431076699	0.0512320541711755	0.05013973972889357	-4.7775124850886475e-05	-0.00022788489444797166	-4.7563227175841105e-05	-0.00022687415339850414
2.084076248663807	0.001220424948734949	0.0012169327521037103	0.0012816798789041777	0.0012766737847337152	0.0013149423303511303	0.0013090904241590167	0.0013489988903132902	0.0013422642901921176	0.0014161668501640801	0.0014076436557639634	0.05119540975697106	0.050103876896463444	-4.743901918636412e-05	-0.00022764514565409844	-4.722861149920182e-05	-0.00022663546438494997
2.0966338564559543	0.0012199392872933713	0.0012164470764449967	0.0012811247865030008	0.0012761203517291308	0.001314348719603692	0.0013084994462756042	0.0013483652675463232	0.001341634343126858	0.0014154526718954165	0.001406935343694752	0.05115878308429219	0.050068031426532454	-4.710507009007825e-05	-0.00022740464499770852	-4.689614283884952e-05	-0.00022639602686369553
2.109267130152151	0.0012194541217650096	0.0012159618970974293	0.001280570274436453	0.0012755674974875234	0.001313755737299956	0.0013079090940578105	0.001347732324098147	0.0013410050712674238	0.0014147392779752957	0.0014062278089337545	0.05112217420243287	0.050032203367345	-4.677326503026852e-05	-0.00022716339399142527	-4.65658087187501e-05	-0.00022615584234209063
2.1219765256775314	0.001218969454005645	0.0012154772159107682	0.0012800163446274912	0.0012750152239239796	0.001313163385395615	0.0013073193694525987	0.0013471000619552304	0.0013403764765907821	0.0014140266704427088	0.001405521053509291	0.05108558316033841	0.049996392766803885	-4.6443591535376416e-05	-0.00022692139413188483	-4.623759672219008e-05	-0.00022591491230866678
2.1347625017044103	0.001218485285868522	0.001214993034732231	0.0012794629989956688	0.0012744635329501974	0.001312571665842478	0.001306730274403072	0.0013464684830996523	0.0013397485610695495	0.001413314851331238	0.0014048150794443413	0.05104901000660849	0.04996059967247257	-4.6116037192997505e-05	-0.00022667864689562833	-4.591149449179738e-05	-0.00022567323823419194
2.147625519668832	0.0012180016192044048	0.0012145093554065305	0.0012789102394572005	0.0012739124264745272	0.0013119805805885333	0.0013061418108485192	0.001345837589509174	0.0013391213266720457	0.0014126038226691408	0.0014041098887566058	0.05101245478949927	0.049924824131582106	-4.579058965024918e-05	-0.00022643515374148881	-4.558748972941645e-05	-0.0002254308215712264
2.160566043787228	0.0012175184558615936	0.001214026179775904	0.0012783580679249838	0.001273361906402017	0.0013113901315779778	0.0013055539807244633	0.00134520738315727	0.001338494775362336	0.0014118935864793837	0.0014034054834585587	0.05097591755692661	0.049889066191025	-4.546723661361801e-05	-0.00022619091611003617	-4.5265570195782145e-05	-0.0002251876637535677
2.1735845410731627	0.0012170357976859782	0.0012135435096801625	0.0012778064863086607	0.0012728119746344612	0.0013108003207512827	0.001304966785962713	0.001344577866013197	0.0013378689091003012	0.0014111841447797307	0.0014027018655575264	0.05093939835646847	0.04985332589736797	-4.5145965848585046e-05	-0.00022594593542335506	-4.4945723710568264e-05	-0.00022494376619727752
2.1866814813541975	0.0012165536465210628	0.0012130613469567145	0.0012772554965146472	0.0012722626330704332	0.0013102111500452253	0.0013043802284914015	0.0013439490400420332	0.0013372437298416653	0.00141047549958278	0.0014019990370557273	0.050902897235368366	0.04981760329684453	-4.4826765179632744e-05	-0.00022570021308460086	-4.462793815208227e-05	-0.00022469913029921074
2.199857337288837	0.0012160720042080147	0.0012125796934406177	0.0012767051004461934	0.0012717138836053424	0.001309622621392954	0.0013037943102350486	0.001343320907204742	0.0013366192395380739	0.001409767652896047	0.0014012969999503452	0.05086641424053439	0.04978189843536772	-4.450962249012702e-05	-0.00022545375047899885	-4.431220145729997e-05	-0.00022445375743831986
2.213112584383593	0.0012155908725856879	0.0012120985509646014	0.0012761553000034114	0.0012711657281314675	0.0013090347367240185	0.001303209033114592	0.0013426934694582135	0.0013359954401371242	0.0014090606067220068	0.0014005957562335846	0.050829949418546405	0.049746211358524355	-4.4194525722386635e-05	-0.00022520654897456582	-4.399850162183777e-05	-0.00022420764897662648
2.2264477010101436	0.0012151102534906717	0.0012116179213591109	0.0012756060970833287	0.001270618168538005	0.0013084474979644294	0.001302624399047445	0.0013420667287553252	0.0013353723335824252	0.0014083543630581616	0.0013998953078927302	0.05079350281565774	0.04971054211158043	-4.388146287696848e-05	-0.00022495860991911254	-4.368682669942531e-05	-0.0002239608062563625
2.2398631684225956	0.00121463014875732	0.001211137806452345	0.0012750574935799298	0.0012700712067111122	0.0013078609070367024	0.0013020404099475416	0.0013414406870449853	0.001334749921813652	0.0014076489238971021	0.0013991956569102085	0.0507570744777928	0.04967489073948606	-4.357042201297984e-05	-0.00022470993464296374	-4.337716480193321e-05	-0.00022371323060155213
2.2533594707748548	0.0012141505602177916	0.00121065820807029	0.0012745094913841984	0.0012695248445339518	0.0013072749658599077	0.0013014570677253859	0.0013408153462721969	0.0013341282067665934	0.0014069442912265698	0.0013984968052636465	0.05072066445056065	0.0496392572868744	-4.326139124774531e-05	-0.00022446052445740383	-4.3069504099289835e-05	-0.00022346492331806744
2.2669370951380965	0.0012136714897020917	0.0012101791280367622	0.001273962092384168	0.0012689790838867358	0.001306689676349718	0.001300874374288098	0.0013401907083780992	0.0013335071903732064	0.0014062404670295175	0.0013977987549259375	0.050684272779244026	0.04960364179806641	-4.295435875686232e-05	-0.00022421038065634225	-4.276383281944657e-05	-0.0002232158856942945
2.2805965315183476	0.0012131929390380965	0.0012097005681734362	0.0012734152984649543	0.0012684339266467674	0.0013061050404184521	0.0013002923315394595	0.001339566775300022	0.0013328868745616648	0.0014055374532841612	0.0013971015078652902	0.05064789950881285	0.04956804431707246	-4.264931277402073e-05	-0.00022395950451564728	-4.246013924796149e-05	-0.00022296611899935703
2.294338272874165	0.0012127149100516009	0.001209222530299891	0.0012728691115088098	0.001267889374688486	0.0013055210599751254	0.0012997109413799678	0.001338943548971539	0.0013322672612564154	0.0014048352519640522	0.001396405066045301	0.05061154468391964	0.04953246488759733	-4.23462415904477e-05	-0.00022370789729131424	-4.215841172799939e-05	-0.00022271562448464288
2.308162815134429	0.0012122374045663534	0.0012087450162336381	0.0012723235333951632	0.0012673454298835123	0.0013049377369255028	0.0012991302057068757	0.0013383210313225227	0.0013316483523782227	0.001404133865038131	0.0013957094314250025	0.05057520834890772	0.049496903553037055	-4.204513355516443e-05	-0.0002234555602216859	-4.1858638660227654e-05	-0.00022246440338341555
2.3220706572162446	0.0012117604244040914	0.0012082680277901677	0.0012717785660006629	0.0012668020941006893	0.001304355073172138	0.0012985501264142442	0.001337699224279193	0.0013310301498442286	0.0014034332944707906	0.0013950146059589319	0.0505388905478121	0.04946136035648901	-4.1745977074861274e-05	-0.00022320249452739693	-4.156080850244853e-05	-0.00022221245690995373
2.336062301042938	0.0012112839713845766	0.00120779156678298	0.0012712342111992217	0.0012662593692061297	0.001303773070614427	0.001297970705392991	0.0013370781297641662	0.0013304126555679988	0.0014027335422219353	0.0013943205915971889	0.05050259132435856	0.04942583534074843	-4.144876061350222e-05	-0.000222948701410014	-4.126490976960606e-05	-0.00022195978626041168
2.3501382515621807	0.0012108080473256385	0.001207315635023624	0.0012706904708620612	0.0012657172570632563	0.001303191731148653	0.0012973919445309348	0.0013364577496965137	0.0013297958714595765	0.00140203461024704	0.0013936273902854903	0.05046631072197197	0.04939032854831508	-4.1153472692283255e-05	-0.00022269418205289604	-4.097093103385546e-05	-0.000221706392613652
2.3642990167642037	0.0012103326540432034	0.0012068402343217344	0.0012701473468577575	0.0012651757595328484	0.0013026110566680383	0.0012968138457128426	0.001335838085991812	0.0013291797994255347	0.0014013365004972174	0.001392935003965239	0.05043004878377549	0.04935484002139415	-4.086010188937561e-05	-0.00022243893762083355	-4.067886092389006e-05	-0.00022145227712938587
2.378545107700138	0.0012098577933513377	0.0012063653664850682	0.0012696048410522798	0.001264634878473085	0.0013020310490627874	0.0012962364108204817	0.0013352191405621887	0.0013285644413690255	0.0014006392149192681	0.0013922434345735794	0.05039380555259311	0.049319369801898126	-4.0568636839995176e-05	-0.0002221829692605204	-4.0388688125128636e-05	-0.0002211974409487838
2.392877038500453	0.001209383467062282	0.0012058910333195452	0.0012690629553090405	0.001264094615739587	0.0013014517102201393	0.0012956596417326642	0.0013346009153163854	0.0013279497991898334	0.0013999427554557491	0.00139155268404345	0.050357581070955955	0.0492839179314514	-4.0279066236083294e-05	-0.00022192627810038723	-4.010040137959747e-05	-0.00022094188519566904
2.4072953263935135	0.0012089096769864914	0.0012054172366292777	0.0012685216914889372	0.001263554973185464	0.0013008730420244106	0.0012950835403252937	0.0013339834121598008	0.0013273358747844244	0.001399247124045034	0.0013908627543036593	0.05032137538109985	0.049248484451389324	-3.9991378826133295e-05	-0.00022166886525054608	-3.981398948554177e-05	-0.0002206856109749633
2.4218004917242455	0.001208436424932666	0.0012049439782166169	0.001267981051450392	0.0012630159526613558	0.001300295046357048	0.0012945081084714165	0.0013333666329945447	0.0013267226700460057	0.0013985523226213643	0.00139017364727893	0.05028518852497305	0.04921306940276812	-3.970556341505865e-05	-0.00022141073180245718	-3.9529441297377066e-05	-0.00022042861937324187
2.436393057972914	0.0012079637127077945	0.0012044712598821832	0.001267441037049403	0.0012624775560154777	0.0012997177250966719	0.0012939333480412665	0.0013327505797194907	0.0013261101868645667	0.0013978583531149209	0.0013894853648899678	0.050249020544233906	0.049177672826359216	-3.942160886408891e-05	-0.00022115187882945642	-3.924674572568232e-05	-0.0002201709114595385
2.4510735517740176	0.0012074915421171888	0.0012039990834249062	0.001266901650139584	0.0012619397850936632	0.0012991410801191292	0.0012933592609023121	0.0013321352542303294	0.0013254984271269367	0.0013971652174518808	0.0013887979090535197	0.050212871480257965	0.04914229476265696	-3.9139504090429655e-05	-0.00022089230738633892	-3.8965891736644775e-05	-0.00021991248828354126
2.46584250293529	0.0012070199149645223	0.0012035274506420634	0.0012663628925722085	0.0012614026417394092	0.0012985651132975367	0.0012927858489193101	0.001331520658419619	0.0013248873927168361	0.001396472917554472	0.0013881112816824298	0.05017674137413945	0.04910693525187969	-3.8859238067331936e-05	-0.00022063201850963665	-3.86868683522959e-05	-0.000219653350877147
2.4807004444568266	0.0012065488330518662	0.0012030563633293123	0.0012658247661962566	0.0012608661277939183	0.001297989826502332	0.0012922131139543435	0.00133090679417684	0.0013242770855149267	0.0013957814553410446	0.0013874254846857057	0.05014063026669367	0.0490715943339737	-3.8580799823786927e-05	-0.00022037101321764618	-3.840966465026158e-05	-0.00021939350025482196
2.4956479125503126	0.0012060782981797246	0.0012025858232807335	0.001265287272858454	0.0012603302450961457	0.0012974152216013184	0.0012916410578668765	0.0013302936633884364	0.0013236675073988642	0.001395090832726117	0.0013867405199685723	0.05010453819845662	0.04903627204861305	-3.8304178444359405e-05	-0.0002201092925103454	-3.813426976332496e-05	-0.0002191329374116313
2.510685446658382	0.0012056083121470766	0.0012021158322888636	0.0012647504144033214	0.0012597949954828384	0.001296841300459716	0.0012910696825137998	0.0013296812679378857	0.0013230586602433496	0.0013944010516204512	0.0013860563894325343	0.050068465209696114	0.049000968435206835	-3.802936306906979e-05	-0.00021984685736903264	-3.786067287949585e-05	-0.00021887166332423824
2.5258135894740787	0.0012051388767514081	0.0012016463921447377	0.0012642141926732153	0.0012592603807885833	0.0012962680649402077	0.001290498989749481	0.0013290696097057366	0.0013224505459201806	0.0013937121139311007	0.0013853730949754351	0.050032411340406556	0.048965683532897694	-3.7756342893088823e-05	-0.00021958370875668765	-3.758886324187194e-05	-0.00021860967895181993
2.54103288696045	0.0012046699937887549	0.0012011775046379181	0.0012636786095083729	0.0012587264028458504	0.0012956955169029889	0.0012899289814258062	0.001328458690569664	0.001321843166298304	0.001393024021561479	0.001384690638491518	0.049996376630313914	0.048930417380566416	-3.748510716671677e-05	-0.0002193198476176661	-3.731883014840287e-05	-0.0002183469852353459
2.556343888370238	0.0012042016650537356	0.0012007091715565401	0.0012631436667469584	0.0012581930634850344	0.0012951236582058143	0.001289359659392233	0.001327848512404527	0.0013212365232438664	0.001392336776411418	0.0013840090218714843	0.0499603611188809	0.0488951700168352	-3.721564519535564e-05	-0.00021905527487903198	-3.705056295157799e-05	-0.00021808358309638454
2.571747146265715	0.0012037338923395892	0.0012002413946873472	0.0012626093662251002	0.0012576603645345014	0.001294552490704042	0.0012887910254958384	0.0013272390770824112	0.0013206306186202671	0.001391650380377223	0.0013833282470025535	0.04992436484530818	0.04885994148006975	-3.694794633887777e-05	-0.00021878999144842037	-3.678405105841248e-05	-0.0002178194734387684
2.5872432165386163	0.0012032666774382155	0.0011997741758157248	0.001262075709776946	0.0012571283078206344	0.0012939820162506915	0.001288223081581364	0.001326630386472691	0.0013200254542882104	0.0013909648353517406	0.0013826483157685255	0.049888387848535824	0.048824731808380865	-3.668200001188948e-05	-0.00021852399821553625	-3.651928393048898e-05	-0.00021755465714920486
2.602832658430207	0.0012028000221402065	0.0011993075167257377	0.001261542699234695	0.0012565968951678674	0.0012934122366964776	0.0012876558294912604	0.0013260224424420709	0.0013194210321057494	0.0013902801432244124	0.0013819692300498312	0.049852430167248586	0.048789541039629486	-3.6417795683328646e-05	-0.00021825729605157163	-3.625625108320818e-05	-0.00021728913509419523
2.6185160345514573	0.0012023339282348916	0.0011988414192001778	0.0012610103364286516	0.0012560661283987466	0.0012928431538898743	0.0012870892710657475	0.0013254152468546482	0.0013188173539283555	0.0013895963058813397	0.0013812909917236076	0.04981649183987767	0.04875436921142931	-3.615532287627038e-05	-0.00021798988580901124	-3.599494208604559e-05	-0.0002170229081226993
2.6342939109033563	0.0012018683975103669	0.0011983758850205861	0.0012604786231872618	0.001255536009333956	0.001292274769677148	0.0012865234081428458	0.0013248088015719553	0.0013182144216089477	0.001388913325205345	0.0013806136026637441	0.049780572904603956	0.048719216361147163	-3.589457116802419e-05	-0.00021772176832277057	-3.5735346562495995e-05	-0.00021675597706627414
2.6501668568973313	0.0012014034317535404	0.0011979109159672987	0.0012599475613371664	0.0012550065397923743	0.001291707085902416	0.0012859582425584365	0.0013242031084530208	0.0013176122369979626	0.001388231203076026	0.0013799370647409465	0.049744673399359736	0.04868408252590935	-3.563553018959276e-05	-0.00021745294440858598	-3.547745418942122e-05	-0.00021648834273704787
2.666135445375801	0.001200939032750163	0.0011974465138194855	0.0012594171527032353	0.0012544777215911134	0.0012911401044076885	0.0012853937761463023	0.0013235981693544131	0.001317010801943395	0.001387549941369821	0.0013792613798227985	0.049708793361833405	0.04864896774260096	-3.5378189625755174e-05	-0.00021718341486420822	-3.522125469709175e-05	-0.00021622000592821933
2.6822002526328483	0.0012004752022848682	0.0011969826803551846	0.0012588873991086183	0.0012539495565455673	0.0012905738270329204	0.0012848300107381853	0.0013229939861303006	0.0013164101182908566	0.0013868695419600682	0.0013785865497738228	0.049672932829473125	0.048613872047869745	-3.5122539214671455e-05	-0.0002169131804684865	-3.496673786925614e-05	-0.00021595096741638953
2.6983618584350144	0.0012000119421412124	0.0011965194173513376	0.001258358302374789	0.0012534220464694463	0.0012900082556160572	0.0012842669481638166	0.0013223905606324947	0.0013158101878836227	0.001386190006717065	0.0013779125764555328	0.04963709183948316	0.04857879547813325	-3.486856874797273e-05	-0.00021664224198233994	-3.471389354272464e-05	-0.00021568122795900813
2.71462084604223	0.0011995492541017072	0.001196056726583834	0.0012578298643215852	0.0012528951931748337	0.0012894433919930835	0.0012837045902509851	0.0013217878947105117	0.0013152110125626876	0.0013855113375081311	0.001377239461726503	0.04960127042883748	0.048543738069574176	-3.4616268070324085e-05	-0.00021637060014792486	-3.446271160695985e-05	-0.00021541078829417915
2.730977802228858	0.0011990871399478597	0.0011955946098275425	0.0012573020867672575	0.0012523689984722216	0.0012888792379980726	0.0012831429388255708	0.001321185990211617	0.0013146125941668157	0.0013848335361976636	0.001376567207442424	0.04956546863427328	0.048508699858150005	-3.436562707954949e-05	-0.00021609825569013363	-3.421318200463874e-05	-0.00021513964914443573
2.747433317304874	0.0011986256014602061	0.0011951330688563459	0.0012567749715285054	0.001251843464170552	0.0012883157954632263	0.0012825819957115927	0.0013205848489808777	0.0013140149345325866	0.0013841566046471974	0.0013758958154561525	0.04952968649230041	0.048473680879592536	-3.4116635725979505e-05	-0.00021582520931345828	-3.396529473046611e-05	-0.00021486781121063392
2.763987985137163	0.0011981646404183616	0.0011946721054431947	0.0012562485204205395	0.0012513185920772771	0.0012877530662189422	0.0012820217627312735	0.0013199844728612278	0.001313418035494461	0.0013834805447154794	0.001375225287617795	0.04949392403920081	0.04843868116940891	-3.386928401263867e-05	-0.00021555146170473827	-3.371903983174357e-05	-0.00021459527517675436
2.780642403170963	0.0011977042586010407	0.0011942117213601215	0.0012557227352571014	0.0012507943839983827	0.0012871910520938377	0.0012814622417050634	0.0013193848636934946	0.0013128218988848186	0.0013828053582585062	0.0013745556257747412	0.049458181311030525	0.04840370076289138	-3.362356199517608e-05	-0.0002152770135334381	-3.347440740815444e-05	-0.00021432204170951374
2.797397172451417	0.0011972444577861062	0.0011937519183782958	0.0012551976178505283	0.0012502708417384467	0.0012866297549148176	0.0012809034344517056	0.0013187860233164765	0.0013122265265340164	0.0013821310471296019	0.0013738868317717426	0.0494224583436267	0.048368739695112135	-3.3379459781116005e-05	-0.00021500186544870514	-3.323138761100741e-05	-0.0002140481114552284
2.8142528976452668	0.001196785239750604	0.0011932926982680565	0.0012546731700117878	0.001249747967100679	0.001286069176507112	0.0012803453427882787	0.0013181879535669862	0.0013116319202704447	0.0013814576131794764	0.0013732189074509632	0.049386755172611124	0.04833379800093422	-3.3136967530364436e-05	-0.00021472601808300573	-3.2989970643666766e-05	-0.00021377348504292293
2.831210187062679	0.001196326606270798	0.0011928340627989477	0.0012541493935505229	0.001249225761886965	0.0012855093186943253	0.001279787968530243	0.0013175906562798935	0.001311038081920567	0.001380785058256274	0.0013725518546520417	0.0493510718333859	0.04829887571500575	-3.2896075454438845e-05	-0.00021444947204862785	-3.275014676103888e-05	-0.00021349816308269265
2.848269652679189	0.0011958685591222152	0.0011923760137397597	0.001253626290275103	0.0012487042278979126	0.001284950183298493	0.0012792313134914939	0.0013169941332881938	0.0013104450133089864	0.0013801133842056496	0.0013718856752121557	0.049315408361142975	0.04826397287177133	-3.265677381658616e-05	-0.00021417222793973512	-3.251190626951672e-05	-0.00021322214616656399
2.865431910157798	0.0011954111000796748	0.0011919185528585627	0.001253103861992657	0.0012481833669328916	0.0012843917721401183	0.0012786753794844024	0.0013163983864230475	0.001309852716258487	0.001379442592870822	0.0013712203709660717	0.049279764790867556	0.048229089505471084	-3.24190529318244e-05	-0.00021389428633392105	-3.227523952680639e-05	-0.0002129454348683002
2.882697578871184	0.0011949542309173248	0.0011914616819227494	0.001252582110509125	0.0012476631807900854	0.0012838340870382238	0.00127812016831987	0.0013158034175138385	0.0013092611925900892	0.0013787726860926258	0.001370555943746216	0.04924414115733886	0.04819422565014087	-3.218290316608918e-05	-0.00021361564778768494	-3.204013694165647e-05	-0.0002126680297430128
2.900067281924058	0.0011944979534086935	0.0011910054026990661	0.0012520610376293064	0.001247143671266525	0.001283277129810409	0.0012775656818073714	0.001315209228388226	0.0013086704441231025	0.0013781036657095921	0.0013698923953827245	0.04920853749513098	0.04815938133962363	-3.194831493663619e-05	-0.00021333631284009558	-3.180658897367766e-05	-0.00021238993132721706
2.9175416461756507	0.0011940422693267096	0.0011905497169536587	0.0012515406451568934	0.0012466248401581466	0.001282720902272883	0.0012770119217550082	0.001314615820872196	0.0013080804726751775	0.0013774355335579884	0.0013692297277035153	0.04917295383862405	0.04812455660756238	-3.171527871168034e-05	-0.00021305628201204185	-3.157458613323172e-05	-0.0002121111401392206
2.9351213022623317	0.0011935871804437527	0.0011900946264521014	0.001251020934894527	0.0012461066892598225	0.0012821654062405272	0.001276458889969551	0.0013140231967901138	0.0013074912800623549	0.001376768291471895	0.0013685679425343342	0.049137390221997514	0.04808975148741113	-3.148378501001414e-05	-0.00021277555580459517	-3.134411898117473e-05	-0.00021183165667851278
2.952806884620376	0.0011931326885316876	0.0011896401329594445	0.001250501908643835	0.0012455892203654163	0.0012816106435269367	0.001275906588256495	0.0013134313579647766	0.001306902868099127	0.0013761019412832573	0.0013679070416988274	0.049101846679239836	0.04805496601243735	-3.125382440115343e-05	-0.00021249413470139644	-3.111517812861425e-05	-0.00021155148142562585
2.970599031508854	0.0011926787953618985	0.0011891862382402468	0.0012499835682054793	0.0012450724352678255	0.001281056615944469	0.001275355018420103	0.001312840306217466	0.0013063152385984784	0.0013754364848219468	0.001367247027018596	0.04906632324414873	0.04802020021571705	-3.102538750493489e-05	-0.00021221201916721277	-3.088775423698564e-05	-0.00021127061484371712
2.9884983850326714	0.0011922255027053293	0.001188732944058609	0.0012494659153791973	0.001244556335759019	0.0012805033253042942	0.0012748041822634537	0.0013122500433680028	0.0013057283933719421	0.001374771923915826	0.0013665879003132565	0.04903081995033923	0.04798545413014744	-3.07984649913981e-05	-0.00021192920964807627	-3.06618380176496e-05	-0.00021098905737726437
3.006505591165733	0.0011917728123325233	0.001188280252178219	0.0012489489519638506	0.0012440409236300885	0.0012799507734164422	0.0012742540815884906	0.0013116605712347948	0.0013051423342296579	0.0013741082603908055	0.0013659296634004983	0.0489953368312396	0.04795072778844866	-3.0573047580452484e-05	-0.00021164570657086768	-3.043742023154522e-05	-0.00021070680945106668
3.0246212997742656	0.0011913207260136611	0.0011878281643623908	0.0012484326797574713	0.001243526200671293	0.0012793989620898559	0.001273704718196076	0.0013110718916348975	0.0013045570629804173	0.0013734454960709099	0.0013652723180961562	0.04895987392010002	0.047916021223161714	-3.0349126041877283e-05	-0.00021136151034428785	-3.021449168934265e-05	-0.0002104238714718265
3.0428461646402667	0.0011908692455185935	0.0011873766823740953	0.0012479171005572991	0.0012430121686721016	0.0012788478931324322	0.001273156093886031	0.0013104840063840554	0.0013039725814317188	0.0013727836327783309	0.001364615866214253	0.04892443124999316	0.04788133446665507	-3.0126691195259125e-05	-0.00021107662135946836	-2.9993043251186347e-05	-0.00021014024382878804
3.0611808434850984	0.0011904183726168843	0.0011869258079760003	0.0012474022161598304	0.0012424988294212338	0.0012782975683510735	0.0012726082104571868	0.0013098969172967634	0.0013033888913898165	0.0013721226723334935	0.0013639603095670716	0.0488890088538206	0.04784666755112936	-2.9905733909291188e-05	-0.00021079103998675186	-2.9773065826292633e-05	-0.00020985592689121146
3.079625997993227	0.0011899681090778472	0.0011864755429305154	0.0012468880283608688	0.0012419861847067168	0.0012777479895517438	0.0012720610697074376	0.0013093106261863189	0.0013028059946597846	0.0013714626165551196	0.0013633056499652162	0.04885360676431118	0.04781202050861903	-2.9686245102002184e-05	-0.00021050476657863415	-2.95545503728456e-05	-0.00020957092100998276
3.0981822938360946	0.0011895184566705858	0.0011860258889998224	0.001246374538955563	0.0012414742363159178	0.001277199158539507	0.0012715146734337845	0.0013087251348648727	0.0013022238930455554	0.0013708034672602848	0.001362651889217666	0.04881822501402858	0.047777393370994556	-2.9468215740582893e-05	-0.0002102178014694589	-2.9337487897927728e-05	-0.0002092852265171974
3.116850400696155	0.0011890694171640267	0.0011855768479459164	0.0012458617497384512	0.0012409629860355973	0.0012766510771185817	0.0012709690234323878	0.001308140445143484	0.0013016425883499805	0.0013701452262644789	0.0013619990291318452	0.048782863635376934	0.04774278616996613	-2.9251636840976758e-05	-0.0002099301449745017	-2.9121869457339467e-05	-0.00020899884372735378
3.135630992291033	0.001188620992326959	0.001185128421530643	0.0012453496625035095	0.001240452435651944	0.0012761037470923869	0.001270424121498608	0.0013075565588321675	0.0013010620823748782	0.0013694878953816715	0.001361347071513669	0.0487475226605963	0.047708198937090635	-2.90364994677203e-05	-0.00020964179738938715	-2.8907686155217605e-05	-0.00020871177293521614
3.1545247463978408	0.0011881731839280811	0.0011846806115157385	0.0012448382790442008	0.0012399425869506334	0.0012755571702635987	0.0012698799694270675	0.0013069734777399558	0.0013004823769210954	0.0013688314764243703	0.0013606960181676243	0.04871220212177125	0.047673631703770966	-2.882279473383903e-05	-0.00020935275899133798	-2.8694929143840975e-05	-0.00020842401441614755
3.1735323448776414	0.0011877259937360268	0.0011842334196628687	0.0012443276011535136	0.0012394334417168667	0.0012750113484341896	0.0012693365690116896	0.0013063912036749483	0.0012999034737885525	0.0013681759712036875	0.0013600458708968178	0.048676902050835434	0.047639084501258776	-2.8610513800847448e-05	-0.00020906303004034066	-2.84835896238525e-05	-0.000208135568429052
3.192654473700048	0.001187279423519405	0.0011837868477336598	0.0012438176306240035	0.0012389250017354062	0.0012744662834054791	0.0012687939220457458	0.001305809738444358	0.0012993253747762923	0.0013675213815293884	0.0013593966315030308	0.04864162247957355	0.047604557360662075	-2.8399647878082912e-05	-0.0002087726107754817	-2.827365884355143e-05	-0.0002078464352122944
3.211891822967991	0.0011868334750468506	0.0011833408974897468	0.0012433083692478533	0.0012384172687906379	0.0012739219769781923	0.0012682520303219159	0.0013052290838545771	0.0012987480816825487	0.0013668677092099717	0.0013587483017867992	0.04860636343962207	0.04757005031294709	-2.8190188222886048e-05	-0.0002084815014178898	-2.8065128098886394e-05	-0.00020755661498547684
3.2312450869426166	0.001186388150087046	0.0011828955706928057	0.0012427998188169014	0.001237910244666603	0.0012733784309524945	0.0012677108956323253	0.0013046492417112209	0.0012981715963047808	0.0013662149560527144	0.001358100883547459	0.04857112496247935	0.047535563388938044	-2.798212614021217e-05	-0.00020818970216893162	-2.785798873337908e-05	-0.00020726610794957745
3.2507149640683446	0.0011859434504087737	0.0011824508691045982	0.0012422919811227026	0.0012374039311470557	0.00127283564712806	0.001267170519768605	0.001304070213819188	0.0012975959204397454	0.001365563123863747	0.0013574543785832183	0.04853590707950216	0.047501096619325694	-2.7775452982534143e-05	-0.0002078972132115997	-2.7652232137811983e-05	-0.00020697491428697812
3.2703021569980693	0.0011854993777809437	0.0011820067944869992	0.0012417848579565605	0.0012368983300154932	0.0012722936273040998	0.0012666309045219289	0.0013034920019827064	0.0012970210558835324	0.0013649122144481073	0.0013568087886912073	0.048500709821913464	0.04746665003466944	-2.757016014977992e-05	-0.00020760403471056788	-2.7447849750138198e-05	-0.00020668303416138123
3.2900073726185273	0.0011850559339726418	0.0011815633486020481	0.0012412784511095832	0.0012363934430552153	0.0012717523732794285	0.001266092051683074	0.0013029146080053983	0.0012964470044316311	0.001364262229609806	0.0013561641156675517	0.048465533220807586	0.0474322236653993	-2.7366239088881528e-05	-0.00020731016681077574	-2.7244833055037332e-05	-0.00020639046771619984
3.3098313220758016	0.0011846131207531568	0.001181120533211977	0.001240772762372722	0.001235889272049363	0.0012712118868525011	0.0012655539630424654	0.0013023380336903167	0.0012958737678789775	0.0013636131711518824	0.001355520361307426	0.04843037730714525	0.04739781754182038	-2.716368129374036e-05	-0.00020701560963848342	-2.704317358417918e-05	-0.0002060972150780549
3.329774720800988	0.0011841709398920303	0.0011806783500792545	0.0012402677935368185	0.0012353858187809626	0.001270672169821473	0.00126501664039022	0.0013017622808400176	0.0012953013480200056	0.001362965040876478	0.0013548775274051191	0.048395242111770646	0.047363431694116574	-2.6962478304873305e-05	-0.00020672036329993926	-2.684286291565474e-05	-0.00020580327635361106
3.349838288536016	0.0011837293931590892	0.001180236800966625	0.0012397635463926534	0.001234883085032974	0.0012701332239842453	0.0012644800855162056	0.0013011873512566018	0.0012947297466487085	0.0013623178405848908	0.0013542356157540915	0.048360127665403305	0.047329066152357005	-2.676262170945437e-05	-0.0002064244278830174	-2.6643892673705594e-05	-0.00020550865162913268
3.370022749359618	0.0011832884823244863	0.0011797958876371443	0.0012392600227309931	0.0012343810725883404	0.0012695950511385143	0.0012639443002100893	0.0013006132467417763	0.001294158965558687	0.0013616715720776375	0.0013535946281470442	0.04832503399864734	0.047294720946492994	-2.6564103140998968e-05	-0.00020612780345682924	-2.6446254528890434e-05	-0.00020521334097345356
3.390328831713469	0.0011828482091587394	0.0011793556118542224	0.001238757224342631	0.0012338797832300284	0.0012690576530818207	0.0012634092862613801	0.0013000399690969054	0.0012935890065432067	0.0013610262371545258	0.0013529545663759812	0.048289961141996574	0.04726039610636942	-2.636691427919044e-05	-0.00020583049007097398	-2.6249940197821398e-05	-0.00020491734443667253
3.4107572684284713	0.0011824085754327655	0.0011789159753816583	0.0012382551530184327	0.0012333792187410727	0.0012685210316116023	0.0012628750454594833	0.0012994675201230593	0.0012930198713952436	0.0013603818376146993	0.0013523154322322606	0.04825490912583362	0.04722609166172197	-2.6171046849585156e-05	-0.0002055324877553999	-2.6054941442567314e-05	-0.00020462066204779417
3.431308796751202	0.001181969582917928	0.0011784769799836842	0.00123775381054939	0.0012328793809046315	0.001267985188525243	0.0012623415795937566	0.0012988959016210792	0.001292451561907553	0.0013597383752567205	0.0013516772275066708	0.048219877980437434	0.047191807642185814	-2.5976492623605574e-05	-0.000205233796521459	-2.5861250070997183e-05	-0.00020432329381814274
3.4519841583705158	0.0011815312333860696	0.0011780386274249952	0.0012372531987266601	0.0012323802715040195	0.001267450125620122	0.001261808890453546	0.0012983251153916272	0.001291884079872707	0.0013590958518786204	0.0013510399539894804	0.048184867735988055	0.047157544077296394	-2.578324341816554e-05	-0.00020493441636065812	-2.5668857936374245e-05	-0.00020402523974033526
3.47278409944432	0.0011810935286095524	0.0011776009194707988	0.0012367533193416145	0.001231881892322764	0.001266915844693667	0.0012612769798282482	0.0012977551632352355	0.0012913174270831626	0.0013584542692779656	0.0013504036134705136	0.04814987842256474	0.04712330099649647	-2.5591291095587027e-05	-0.0002046343472452694	-2.5477756936957002e-05	-0.00020372649978606105
3.4937093706264992	0.0011806564703613005	0.0011771638578868505	0.0012362541741858866	0.0012313842451446499	0.001266382347543402	0.0012607458495073568	0.001297186046952372	0.0012907516053313087	0.0013578136292519256	0.001349768207739203	0.0481149100701572	0.047089078429135324	-2.5400627563388484e-05	-0.0002043335891284137	-2.52879390160686e-05	-0.0002034270739084132
3.514760727094002	0.0011802200604148323	0.0011767274444394898	0.0012357557650514142	0.001230887331753762	0.0012658496359669994	0.0012602155012805128	0.001296617768343486	0.0012901866164095218	0.0013571739335973298	0.0013491337385846572	0.048079962708666	0.047054876404476365	-2.521124477417383e-05	-0.0002040321419443658	-2.50993961619754e-05	-0.00020312696204238812
3.535938928574102	0.0011797843005443033	0.0011762916808956813	0.0012352580937304877	0.001230391153934532	0.0012653177117623261	0.0012596859369375494	0.0012960503292090636	0.0012896224621102208	0.0013565351841107309	0.0013485002077957202	0.0480450363679055	0.04702069495170152	-2.5023134725216112e-05	-0.00020373000560686139	-2.491212040741514e-05	-0.0002028261641022766
3.557244739371806	0.00117934919252455	0.0011758565690230558	0.0012347611620158014	0.0012298957134717898	0.0012647865767275047	0.0012591571582685546	0.001295483731349691	0.001289059144225923	0.0013558973825884778	0.001347867617161041	0.04801013107761031	0.046986534099911575	-2.483628945837424e-05	-0.0002034271800100962	-2.4726103829413038e-05	-0.00020252467998232992
3.578678928397448	0.001178914738131123	0.0011754221105899508	0.0012342649717004962	0.0012294010121508064	0.0012642562326609541	0.001258629167063914	0.0012949179765661025	0.0012884966645492991	0.001355260530826772	0.001347235968469131	0.04797524686743793	0.04695239387813412	-2.4650701060079105e-05	-0.00020312366502989176	-2.4541338549430997e-05	-0.00020222250955884147
3.600242269194432	0.0011784809391403286	0.001174988307365444	0.0012337695245782016	0.0012289070517573417	0.0012637266813614449	0.0012581019651143604	0.0012943530666592361	0.0012879350248732253	0.001354624630621731	0.001346605263508432	0.047940383766975854	0.04691827431532386	-2.446636166089297e-05	-0.0002028194605217526	-2.435781673289228e-05	-0.0002019196526880651
3.6219355399671502	0.0011780477973292668	0.0011745551611193987	0.0012332748224430938	0.0012284138340776908	0.00126319792462815	0.0012575755542110294	0.0012937890034302921	0.001287374226990843	0.001353989683769459	0.0013459755040673765	0.04790554180574038	0.04688417544037136	-2.4283263435422725e-05	-0.00020251456632147669	-2.4175530589080896e-05	-0.0002016161092069646
3.643759523609069	0.0011776153144758734	0.0011741226736224982	0.001232780867089934	0.001227921360898727	0.0012626699642606966	0.0012570499361455052	0.0012932257886807868	0.0012868142726956083	0.0013533556920661024	0.001345346691934449	0.047870721013185465	0.04685009728210542	-2.4101398602021512e-05	-0.0002022089822447115	-2.3994472370843234e-05	-0.00020131187893226987
3.6657150077309777	0.0011771834923589614	0.0011736908466462948	0.0012322876603141208	0.0012274296340079613	0.0012621428020592198	0.0012565251127098793	0.001292663424212612	0.0012862551637813529	0.0013527226573079284	0.0013447188288982623	0.047835921418706774	0.046816039869291406	-2.3920759422837307e-05	-0.00020190270808839728	-2.3814634374456217e-05	-0.00020100696166072685
3.6878027846894206	0.0011767523327582518	0.0011732596819632385	0.001231795203911732	0.0012269386551935777	0.0012616164398244064	0.0012560010856967965	0.0012921019118280815	0.0012856969020423401	0.0013520905812913694	0.0013440919167476085	0.047801143051641765	0.04678200323064604	-2.3741338203396578e-05	-0.0002015957436291571	-2.363600893955098e-05	-0.00020070135717026316
3.710023651615288	0.001176321837454428	0.0011728291813467263	0.0012313034996795807	0.0012264484262444846	0.001261090879357557	0.001255477856899507	0.001291541253330004	0.001285139489273316	0.0013514594658131129	0.001343465957271532	0.047766385941281554	0.046747987394833976	-2.35631272924898e-05	-0.00020128808862360237	-2.3458588448901224e-05	-0.0002003950652195441
3.732378410442586	0.001175892008229157	0.0011723993465711316	0.0012308125494152515	0.0012259589489503591	0.001260566122460628	0.001254955428111915	0.0012909814505217161	0.0012845829272695663	0.0013508293126701417	0.0013428409522593847	0.04773165011686556	0.046713992390476494	-2.3386119082046547e-05	-0.00020097974280924857	-2.328236532799996e-05	-0.00020008808554619617
3.7548678679373717	0.0011754628468651483	0.0011719701794118546	0.0012303223549171582	0.0012254702251017029	0.0012600421709362901	0.0012544338011286394	0.001290422505207162	0.0012840272178269764	0.0013502001236598204	0.001342216903500904	0.04769693560759603	0.046680018246151034	-2.321030600670182e-05	-0.00020067070590207292	-2.3107332044979695e-05	-0.00019978041786750111
3.777492835726878	0.0011750343551461845	0.001171541681645362	0.001229832917984589	0.001224982256489883	0.001259519026587982	0.0012539129777450603	0.0012898644191909362	0.0012834723627420863	0.0013495719005799506	0.0013415938127862702	0.04766224244263429	0.04664606499040093	-2.3035680543875836e-05	-0.00020036097759890126	-2.2933481110664483e-05	-0.00019947206188253297
3.8002541303288	0.001174606534857158	0.0011711138550492173	0.00122934424041775	0.00122449504490718	0.0012589966912199555	0.0012533929597573666	0.001289307194278347	0.0012829183638121437	0.0013489446452288369	0.00134097168190617	0.04762757065111389	0.04661213265173713	-2.2862235213572807e-05	-0.00020005055757729706	-2.2760805078139712e-05	-0.0001991630172697989
3.823152573180761	0.00117417938778412	0.0011706867014021295	0.0012288563240178195	0.001224008592146838	0.0012584751666373324	0.0012528737489626155	0.0012887508322754662	0.0012823652228351624	0.0013483183594053547	0.0013403505126518645	0.04759292026213427	0.04657822125864148	-2.2689962577943784e-05	-0.00019973944549331324	-2.2589296542439852e-05	-0.00019885328368665633
3.8461889906699622	0.001173752915714316	0.001170260222483995	0.0012283691705869922	0.0012235229000031132	0.0012579544546461592	0.0012523553471587843	0.001288195334989195	0.0012818129416099831	0.001347693044909021	0.0013397303068152626	0.04755829130477611	0.04654433083957558	-2.251885524135258e-05	-0.00019942764098368482	-2.2418948140683764e-05	-0.00019854286077131134
3.8693642141629967	0.0011733271204362246	0.00116983442007593	0.0012278827819285276	0.0012230379702713207	0.0012574345570534528	0.0012518377561448173	0.0012876407042273137	0.0012812615219363244	0.0013470687035400488	0.0013391110661889697	0.04752368380809961	0.04651046142298022	-2.2348905850042705e-05	-0.00019911514366449667	-2.2249752551758983e-05	-0.00019823174814254108
3.892679080035866	0.0011729020037396039	0.0011694092959603183	0.0012273971598468023	0.0012225538047478818	0.0012569154756672633	0.0012513209777206822	0.001287086941798546	0.0012807109656148427	0.001346445337099431	0.0013384927925663725	0.04748909780115166	0.0464766130372847	-2.2180107092026335e-05	-0.00019880195313184967	-2.208170249597477e-05	-0.0001979199453973901
3.9161344297041563	0.0011724775674155237	0.0011689848519208475	0.0012269123061473524	0.0012220704052303755	0.0012563972122967152	0.0012508050136874251	0.0012865340495126086	0.0012801612744471917	0.0013458229473889884	0.001337875487741692	0.04745453331296929	0.04644278571090937	-2.201245169667493e-05	-0.0001984880689600288	-2.1914790734899048e-05	-0.0001976074521121418
3.9397311096534064	0.0011720538132564213	0.0011685610897425593	0.0012264282226369357	0.00122158777351759	0.0012558797687520797	0.0012502898658472246	0.0012859820291802875	0.0012796124502360787	0.0013452015362114653	0.001337259153510061	0.047419990372588115	0.0464089794722682	-2.1845932434910037e-05	-0.0001981734907042787	-2.1749010071469427e-05	-0.0001972942678440115
3.963469971469652	0.001171630743056122	0.0011681380112118767	0.0012259449111235601	0.0012211059114095616	0.0012553631468448022	0.0012497755360034374	0.0012854308826134656	0.0012790644947853213	0.0013445811053705604	0.0013366437916675813	0.04738546900904009	0.046375194349779846	-2.1680542118866775e-05	-0.00019785821790022085	-2.1584353349590746e-05	-0.0001969803921303137
3.987351871870168	0.0011712083586098935	0.0011677156181166522	0.0012254623734165473	0.0012206248207076325	0.001254847348387577	0.0012492620259606567	0.0012848806116252077	0.0012785174098999053	0.0013439616566710208	0.001336029404011401	0.047350969251367635	0.046341430371866624	-2.1516273601380337e-05	-0.000197542250060051	-2.1420813453933846e-05	-0.00019666582448690795
4.01137767273438	0.00117078666171449	0.0011672939122462094	0.001224980611326585	0.0012201445032144962	0.0012543323751943948	0.0012487493375247653	0.0012843312180298133	0.0012779711973860421	0.0013433431919187063	0.001335415992339766	0.04731649112862153	0.04630768756696068	-2.135311977624274e-05	-0.0001972255866772299	-2.1258383309640666e-05	-0.00019635056440855947
4.035548241134971	0.0011703656541681797	0.0011668728953913843	0.0012244996266657603	0.0012196649607342477	0.001253818229080593	0.0012482374725029922	0.0012837827036428636	0.0012774258590512327	0.0013427257129206515	0.0013348035584521104	0.047282034669869785	0.046273965963513075	-2.1191073577817715e-05	-0.00019690822722406853	-2.1097055882265264e-05	-0.0001960346113691891
4.059864449369175	0.0011699453377707993	0.0011664525693445664	0.0012240194212476275	0.0012191861950724377	0.0012533049118629157	0.0012477264327039658	0.0012832350702812972	0.0012768813967043216	0.001342109221485138	0.0013341921041491085	0.04724759990420164	0.04624026558999139	-2.1030127980832536e-05	-0.00019659017115192245	-2.0936824177780755e-05	-0.00019571796482359405
4.08432717499025	0.0011695257143237887	0.0011660329358997366	0.0012235399968872453	0.0012187082080361113	0.0012527924253595633	0.0012472162199377596	0.001282688319763456	0.0012763378121555546	0.0013414937194217652	0.001333581631232745	0.047213186860732045	0.04620658647489302	-2.0870276000235777e-05	-0.0001962714178909697	-2.0777681242051954e-05	-0.00019540062420447812
4.108937300839158	0.0011691067856302347	0.001165613996852517	0.0012230613554012344	0.001218231001433871	0.0012522807713902535	0.0012467068360159626	0.0012821424539091535	0.0012757951072166443	0.0013408792085415164	0.001332972141506393	0.04717879556860773	0.04617292864674427	-2.0711510690992613e-05	-0.00019595196685059935	-2.0619620160727825e-05	-0.00019508258892333985
4.133695715076422	0.001168688553494912	0.0011651957540002036	0.001222583498607822	0.0012177545770759158	0.0012517699517762676	0.001246198282751719	0.001281597474539732	0.0012752532837008227	0.00134026569065683	0.0013323636367748707	0.04714442605701529	0.04613929213410923	-2.0553825147987675e-05	-0.0001956318174199112	-2.046263405931087e-05	-0.00019476385837213783
4.15860331121418	0.0011682710197243227	0.0011647782091418124	0.0012221064283268947	0.0012172789367740973	0.0012512599683405117	0.0012456905619597902	0.0012810533834781176	0.0012747123434229046	0.0013396531675816709	0.001331756118844517	0.047110078355181086	0.04610567696559393	-2.039721250554974e-05	-0.00019531096896474587	-2.0306716102529154e-05	-0.00019444443191962701
4.183660988148428	0.0011678541861267478	0.0011643613640781266	0.0012216301463800535	0.0012168040823419724	0.001250750822907576	0.0012451836754566142	0.0012805101825488939	0.001274172288199349	0.0013390416411316005	0.0013311495895232661	0.04707575249238216	0.046072083169849995	-2.0241665937614783e-05	-0.00019498942083132076	-2.01518594945653e-05	-0.00019412430891507793
4.208869650191461	0.0011674380545122751	0.001163945220611727	0.0012211546545906559	0.0012163300155948451	0.001250242517303778	0.0012446776250603481	0.001279967873578343	0.0012736331198483135	0.001338431113123842	0.0013305440506207076	0.04704144849794529	0.04603851077558337	-2.008717865745538e-05	-0.0001946671723447868	-1.9998057478726877e-05	-0.00019380348868652808
4.2342302071045115	0.001167022626692852	0.0011635297805470454	0.0012206799547838725	0.0012158567383498263	0.0012497350533572293	0.0012441724125909367	0.001279426458394527	0.0012730948401897208	0.001337821585377362	0.0013299395039481638	0.04700716640126287	0.04600495981155737	-1.99337439172019e-05	-0.00019434422280703578	-1.9845303337012732e-05	-0.00019348197053878358
4.259743574130585	0.0011666079044823279	0.001163115045690403	0.0012202060487867413	0.0012153842524258841	0.0012492284328978899	0.0012436680398701637	0.0012788859388273347	0.0012725574510453214	0.001337213059712935	0.0013293359513187595	0.04697290623178586	0.04597143030660019	-1.978135500805417e-05	-0.00019402057149978114	-1.969359039036278e-05	-0.00019315975375708283
4.285410672027485	0.0011661938896964875	0.0011627010178500508	0.0012197329384282087	0.001214912559643887	0.0012487226577576195	0.0012431645087217038	0.0012783463167085497	0.0012720209542387423	0.0013366055379532117	0.0013287333945474916	0.046938668019042215	0.045937922289607094	-1.9630005259934497e-05	-0.0001936962176833923	-1.9542911998217394e-05	-0.00019283683760484838
4.311232427101037	0.0011657805841531028	0.0011622876988362147	0.001219260625539191	0.0012144416618266635	0.0012482177297702373	0.0012426618209711844	0.0012778075938719095	0.0012714853515955634	0.0013359990219227998	0.0013281318354512962	0.046904451792633486	0.045904435789552306	-1.9479688041126875e-05	-0.00019337116059495174	-1.939326155822943e-05	-0.0001925132213225489
4.337209771238533	0.0011653679896719772	0.0011618750904611411	0.0012187891119526263	0.0012139715607990547	0.0012477136507715845	0.0012421599784462434	0.0012772697721531705	0.0012709506449433718	0.001335393513448334	0.0013275312758491364	0.04687025758224245	0.04587097083548728	-1.9330396758412277e-05	-0.00019304539945094734	-1.924463250642383e-05	-0.00019218890413066902
4.363343641942354	0.0011649561080749739	0.0011614631945391306	0.0012183183995035146	0.0012135022583879551	0.001247210422599568	0.0012416589829765754	0.0012767328533901663	0.001270416836111819	0.0013347890143585422	0.0013269317175620507	0.046836085417645966	0.045837527456552556	-1.9182124856683552e-05	-0.00019271893344582902	-1.9097018316673736e-05	-0.00019186388522668407
4.389634982363801	0.001164544941186079	0.0011610520128865981	0.0012178484900289871	0.0012130337564223825	0.0012467080470942328	0.001241158836394006	0.0012761968394228742	0.0012698839269326982	0.0013341855264843287	0.00132633316241325	0.04680193532871033	0.04580410568198109	-1.9034865818761543e-05	-0.00019239176175128714	-1.8950412500627623e-05	-0.00019153816378575383
4.416084741337141	0.001164134490831429	0.0011606415473220954	0.0012173793853683433	0.0012125660567335126	0.0012462065260978076	0.001240659540532534	0.0012756617320934748	0.0012693519192399905	0.0013335830516588395	0.0013257356122281716	0.04676780734540722	0.04577070554110551	-1.8888613165277124e-05	-0.0001920638835174182	-1.8804808607653795e-05	-0.00019121173896202714
4.442693873413836	0.0011637247588393656	0.0011602317996663727	0.0012169110873631204	0.0012120991611547448	0.0012457058614547723	0.0012401610972283981	0.0012751275332464223	0.0012688208148699382	0.0013329815917175476	0.0013251390688345636	0.04673370149781185	0.04573732706336217	-1.8743360454480384e-05	-0.00019173529787208654	-1.8660200224538542e-05	-0.00019088460988739286
4.469463338897009	0.0011633157470404669	0.001159822771742408	0.001216443597857123	0.0012116330715217455	0.0012452060550119063	0.0012396635083201277	0.0012745942447284929	0.0012682906156611003	0.0013323811484983056	0.0013245435340625536	0.046699617816116305	0.04570397027829883	-1.859910128197348e-05	-0.00019140600391998053	-1.8516580975274505e-05	-0.00019055677567081375
4.49639410387609	0.0011629074572676072	0.0011594144653754663	0.0012159769186965046	0.0012111677896725112	0.0012447071086183611	0.0012391667756486103	0.0012740618683888727	0.0012677613234544298	0.0013317817238414523	0.0013239490097447272	0.04666555633063188	0.04567063521558359	-1.8455829280606545e-05	-0.00019107600074375064	-1.837394452087332e-05	-0.000190228235398604
4.523487140261684	0.0011624998913559866	0.0011590068823931316	0.001215511051729799	0.0012107033174474147	0.0012442090241257034	0.0012386709010571433	0.0012735304060791978	0.0012672329400933197	0.0013311833195898614	0.0013233554977162007	0.04663151707179478	0.04563732190500297	-1.8313538120380557e-05	-0.0001907452874042037	-1.823228455933093e-05	-0.00018989898813531747
4.550743425820648	0.0011620930511431827	0.0011586000246253533	0.0012150459988079833	0.0012102396566892595	0.0012437118033879848	0.0012381758863914947	0.001272999859653634	0.0012667054674236824	0.0013305859375890299	0.0013227629998146923	0.04659750007017633	0.045604030376480066	-1.8172221508086506e-05	-0.00019041386293866536	-1.8091594825360435e-05	-0.00018956903292308147
4.578163944211368	0.0011616869384691903	0.0011581938939044917	0.0012145817617845289	0.0012097768092433337	0.0012432154482617953	0.0012376817334999604	0.0012724702309689355	0.001266178907294	0.0013299895796871487	0.0013221715178806037	0.04656350535648796	0.04557076066006935	-1.8031873187173558e-05	-0.0001900817263613963	-1.7951869090124944e-05	-0.00018923836878065314
4.605749685019276	0.0011612815551764728	0.0011577884920653677	0.0012141183425154623	0.0012093147769574692	0.0012427199606063304	0.001237188444233429	0.0012719415218845156	0.0012656532615554076	0.0013293942477351863	0.0013215810537570956	0.04652953296158614	0.04553751278597342	-1.78924869375513e-05	-0.00018974887666314832	-1.781310116108492e-05	-0.00018890699470328065
4.633501643792551	0.0011608769031100023	0.0011573838209453016	0.0012136557428594121	0.0012088535616820923	0.001242225342283446	0.0012366960204454385	0.001271413734262509	0.0012651285320617438	0.0013287999435869626	0.0013209916092901583	0.04649558291648333	0.045504286784542325	-1.7754056575641775e-05	-0.00018941531281357893	-1.7675284882019e-05	-0.00018857490966484036
4.6614208220780515	0.0011604729841173016	0.0011569798823841545	0.0012131939646776654	0.0012083931652702735	0.001241731595157714	0.0012362044639922323	0.0012708868699678319	0.0012646047206696172	0.001328206669099219	0.0013204031863286953	0.04646165525234846	0.04547108268628362	-1.7616575953817437e-05	-0.00018908103375708807	-1.753841413253479e-05	-0.00018824211261450619
4.689508227457455	0.0011600698000484972	0.0011565766782243882	0.00121273300983423	0.0012079335895777963	0.0012412387210964982	0.0012357137767328309	0.001270360930868266	0.0012640818292384871	0.0013276144261317162	0.0013198157867246026	0.046427750000522204	0.04543790052187014	-1.7480038960453192e-05	-0.0001887460384152051	-1.7402482828096644e-05	-0.00018790860247877572
4.717764873583629	0.0011596673527563576	0.0011561742103110937	0.0012122728801958783	0.001207474836463198	0.0012407467219699986	0.0012352239605290798	0.0012698359188345059	0.0012635598596307102	0.00132702321654729	0.0013192294123328346	0.04639386719251747	0.04540474032214323	-1.7344439519808436e-05	-0.00018841032568686633	-1.726748491983482e-05	-0.0001875743781611927
4.746191780217212	0.0011592656440963431	0.001155772480492048	0.0012118135776322152	0.001207016907787833	0.0012402555996513238	0.0012347350172457207	0.0012693118357402415	0.001263038813711623	0.0013264330422119478	0.0013186440650114974	0.04636000686003023	0.045371602118125805	-1.7209771591621126e-05	-0.0001880738944461391	-1.713341439425753e-05	-0.00018723943854095926
4.774789973263409	0.0011588646759266464	0.001155371490617755	0.0012113551040157215	0.0012065598054159304	0.0012397653560165488	0.0012342469487504474	0.0012687886834622136	0.0012625186933496015	0.0013258439049949385	0.0013180597466219215	0.04632616903494552	0.045338485941021696	-1.7076029171076562e-05	-0.00018773674354380376	-1.700026527316073e-05	-0.00018690378247399053
4.803560484809025	0.0011584644501082468	0.0011549712425414917	0.001210897461221826	0.0012061035312146426	0.001239275992944779	0.0012337597569139712	0.0012682664638802952	0.0012619995004161317	0.0013252558067688388	0.001317476459028736	0.04629235374934395	0.04530539182223191	-1.6943206288602686e-05	-0.00018739887180621584	-1.686803161341649e-05	-0.00018656740879199885
4.832504353159697	0.00115806496850495	0.0011545717381193615	0.0012104406511289475	0.0012056480870541132	0.0012387875123182136	0.001233273443610082	0.0012677451788775517	0.0012614812367858798	0.0013246687494096344	0.0013168942040999606	0.0462585610355136	0.04527231979335405	-1.6811297009772935e-05	-0.0001870602780368047	-1.6736707506875836e-05	-0.00018623031630379816
4.861622622877388	0.0011576662329834334	0.0011541729792103263	0.0012099846756185592	0.0012051934748075195	0.0012382999160222014	0.0012327880107157073	0.0012672248303403054	0.0012609639043367521	0.0013240827347967912	0.0013163129837070748	0.046224790925948715	0.04523926988619442	-1.668029543497665e-05	-0.00018672096101415847	-1.6606287080049575e-05	-0.00018589250379294486
4.890916344818065	0.0011572682454132988	0.0011537749676762668	0.0012095295365752458	0.0012047396963511439	0.001237813205945315	0.0012323034601109835	0.0012667054201582224	0.0012604475049499766	0.0013234977648133536	0.0013157327997251084	0.046191043453371036	0.04520624213277434	-1.655019569933927e-05	-0.00018638091949232938	-1.647676449402849e-05	-0.00018555397001920881
4.9203865761696335	0.0011568710076671103	0.0011533777053820214	0.001209075235886756	0.0012042867535644202	0.0012373273839794046	0.00123181979367931	0.0012661869502243594	0.0012599320405101613	0.0013229138413460109	0.001315153654032712	0.046157318650723325	0.04517323656533777	-1.6420991972410093e-05	-0.00018604015219991776	-1.634813394421966e-05	-0.00018521471371713005
4.950034380490085	0.001156474521620456	0.001152981194195444	0.001208621775444075	0.001203834648330006	0.0012368424520196768	0.0012313370133074267	0.0012656694224352607	0.0012594175129053771	0.001322330966285199	0.0013145755485122594	0.04612361655118712	0.04514025321635793	-1.6292678458207366e-05	-0.00018569865784204276	-1.6220389660277085e-05	-0.00018487473359712903
4.979860827745887	0.0011560787891519793	0.0011525854359874348	0.001208169157141465	0.0012033833825338253	0.0012363584119647387	0.0012308551208854617	0.0012651528386910063	0.0012589039240272185	0.0013217491415251663	0.0013139984850499093	0.04608993718818684	0.04510729211854959	-1.6165249394971964e-05	-0.00018535643509934308	-1.609352590600452e-05	-0.0001845340283460617
5.009866994350591	0.001155683812143434	0.0011521904326320025	0.0012077173828765337	0.0012029329580651325	0.0012358752657166813	0.0012303741183070063	0.0012646372008952944	0.0012583912757708727	0.0013211683689640685	0.0013134224655356984	0.04605628059539894	0.04507435330487183	-1.6038699054882893e-05	-0.000185013482626617	-1.5967536978939156e-05	-0.00018419259662461052
5.040053963203681	0.001155289592479731	0.0011517961860063027	0.0012072664545502913	0.0012024833768165754	0.0012353930151811307	0.0012298940074691779	0.001264122510955511	0.0012578795700351995	0.001320588650504047	0.0013128474918636254	0.04602264680676025	0.045041436808539295	-1.591302174391504e-05	-0.00018466979905307213	-1.58424172102406e-05	-0.00018385043706789506
5.070422823729659	0.0011548961320489899	0.0011514026979906945	0.0012068163740672144	0.0012020346406842544	0.0012349116622673306	0.0012294147902726898	0.001263608770782808	0.001257368808722801	0.0013200099880513278	0.0013122735659317425	0.04598903585647686	0.045008542663028506	-1.5788211801703866e-05	-0.00018432538298279733	-1.571816096464576e-05	-0.00018350754828613813
5.100974671917351	0.0011545034327425817	0.001151009970468783	0.0012063671433352983	0.0012015867515677773	0.001234431208888191	0.0012289364686219103	0.0012630959822921668	0.001256858993740093	0.0013194323835162927	0.0013117006896422262	0.04595544777903184	0.044975670902090016	-1.5664263601496836e-05	-0.00018398023299556754	-1.55947626403162e-05	-0.00018316392886558175
5.131710610359471	0.0011541114964551786	0.0011506180053274678	0.001205918764266123	0.0012011397113703233	0.001233951656960367	0.0012284590444249306	0.0012625841474024773	0.001256350126997375	0.0013188558388135712	0.0013111288649014779	0.04592188260919388	0.0449428215597508	-1.554117154962606e-05	-0.00018363434764295805	-1.5472216668397515e-05	-0.0001828195773646013
5.1626317482924104	0.001153720325084809	0.0011502268044569985	0.0012054712387749163	0.0012006935219987039	0.0012334730084043255	0.001227982519593641	0.001262073268036616	0.0012558422104089106	0.0013182803558621416	0.0013105580936202048	0.04588834038202625	0.044909994670328315	-1.541893008583095e-05	-0.0001832877254537013	-1.535051751321362e-05	-0.00018247449231792445
5.193739201636265	0.0011533299205328917	0.00114983636975101	0.0012050245687806	0.0012002481853634157	0.001232995265144399	0.0012275068960437786	0.001261563346121506	0.0012553352458929941	0.0013177059365853906	0.0013099883777135004	0.04585482113289765	0.04487719026843964	-1.529753368256781e-05	-0.00018294036492771948	-1.5229659671708168e-05	-0.00018212867223205143
5.225034093035115	0.0011529402847043077	0.0011494467031065967	0.0012045787562058774	0.001199803703378725	0.0012325184291088818	0.0012270321756950263	0.0012610543835882171	0.0012548292353720388	0.0013171325829112385	0.0013094197191009544	0.04582132489748809	0.044844408389002284	-1.5176976845190232e-05	-0.00018259226453956612	-1.5109637673604154e-05	-0.00018178211558880775
5.256517551897525	0.0011525514195074274	0.001149057806424329	0.0012041338029772678	0.0011993600779626938	0.0012320425022300662	0.0012265583604710436	0.0012605463823720142	0.0012543241807726321	0.0013165602967721971	0.0013088521197067125	0.045787851711800914	0.04481164906725683	-1.5057254111723595e-05	-0.0001822434227382319	-1.499044608110553e-05	-0.00018143482084390095
5.288190714437326	0.0011521633268541751	0.0011486696816083363	0.0012036897110251899	0.0011989173110372787	0.0012315674864443395	0.0012260854522995715	0.0012600393444124561	0.00125382008402563	0.0013159890801054833	0.0013082855814595977	0.045754401612171	0.04477891233875998	-1.493836005253546e-05	-0.00018189383794461889	-1.4872079488626594e-05	-0.0001810867864249499
5.320054723714605	0.0011517760086600728	0.0011482823305663324	0.001203246482284012	0.0011984754045283655	0.0012310933836922337	0.0012256134531124735	0.0012595332716534586	0.001253316947066225	0.0013154189348530976	0.0013077201062931699	0.04572097463527424	0.044746198239410666	-1.4820289270339043e-05	-0.0001815435085536221	-1.4754532522778113e-05	-0.0001807380107340384
5.352110729676963	0.0011513894668442946	0.0011478957552096833	0.0012028041186921232	0.0011980343603658523	0.0012306201959185116	0.0012251423648458291	0.0012590281660433804	0.001252814771834025	0.001314849862961923	0.001307155696145848	0.04568757081813742	0.04471350680544472	-1.470303639990525e-05	-0.0001811924329322423	-1.4637799842141808e-05	-0.00018038849214582764
5.384359889201005	0.0011510037033297135	0.0011475099574534465	0.001202362622191992	0.001197594180483699	0.0012301479250722263	0.0012246721894399824	0.0012585240295350934	0.0012523135602731292	0.0013142818663838143	0.0013065923529609737	0.045654190198145456	0.04468083807345407	-1.4586596108038391e-05	-0.00018084060942161195	-1.4521876137141981e-05	-0.0001800382290088054
5.41680336613411	0.0011506187200429543	0.0011471249392164293	0.0012019219947302315	0.0011971548668199983	0.0012296765731067965	0.0012242029288396308	0.0012580208640860717	0.0012518133143322077	0.0013137149470756964	0.0013060300786869247	0.04562083281305879	0.04464819208039121	-1.4470963093218825e-05	-0.00018048803633385901	-1.4406756129674292e-05	-0.00017968721964173318
5.44944233133642	0.0011502345189144472	0.0011467407024212373	0.0012014822382576669	0.0011967164213170425	0.0012292061419800823	0.0012237345849938908	0.0012575186716584626	0.0012513140359645882	0.001313149106999652	0.001305468875277202	0.045587498701014216	0.04461556886358515	-1.4356132085543982e-05	-0.00018013471195371666	-1.4292434573241058e-05	-0.00017933546233772635
5.482277962723094	0.0011498511018784758	0.0011463572489943293	0.0012010433547293994	0.001196278845921383	0.0012287366336544527	0.0012232671598563665	0.0012570174542191732	0.00125081572712832	0.0013125843481230262	0.001304908744690523	0.04555418790054146	0.04458296846074137	-1.4242097846589585e-05	-0.0001797806345386066	-1.4178906252614726e-05	-0.00017898295536175612
5.515311445306831	0.0011494684708732328	0.001145974580866065	0.0012006053461048696	0.0011958421425838982	0.0012282680500968607	0.0012228006553852274	0.0012565172137399452	0.0012503183897862697	0.001312020672418516	0.0013043496888909159	0.04552090045057056	0.044550390909963586	-1.4128855169142501e-05	-0.0001794258023170292	-1.4066165983636636e-05	-0.00017862969694998343
5.548543971240616	0.00114908662784087	0.0011455926999707625	0.0012001682143479274	0.0011954063132598603	0.0012278003932789188	0.0012223350735432817	0.001256017952197445	0.001249822025906193	0.0013114580818642733	0.001303791709847824	0.04548763639044559	0.04451783624975555	-1.4016398877159109e-05	-0.00017907021348975705	-1.3954208613223967e-05	-0.00017827568531167404
5.581976739860765	0.0011487055747275495	0.0011452116082467454	0.0011997319614268946	0.0011949713599089988	0.0012273336651769688	0.0012218704162980428	0.0012555196715733317	0.0012493266374608198	0.001310896578443996	0.0013032348095361945	0.04545439575992821	0.04448530451903705	-1.3904723825463455e-05	-0.0001787138662281973	-1.3843029018977687e-05	-0.00017792091862614545
5.615610957730194	0.0011483253134835036	0.0011448313076364068	0.0011992965893146378	0.0011945372844955763	0.001226867867772164	0.001221406685621819	0.0012550223738543624	0.0012488322264279394	0.0013103361641470352	0.0013026789899365791	0.045421178599220735	0.0444527957571491	-1.3793824899653584e-05	-0.00017835675867514111	-1.3732622109123571e-05	-0.00017756539504384938
5.649447838681973	0.0011479458460630816	0.0011444518000862487	0.0011988620999886308	0.0011941040889884439	0.0012264030030505375	0.001220943883491775	0.0012545260610324525	0.0012483387947904761	0.0013097768409684899	0.001302124253035235	0.04538798494896366	0.04442031000386894	-1.3683697016000917e-05	-0.0001779988889448192	-1.3622982822474039e-05	-0.0001772091126878983
5.6834886038631165	0.0011475671744248042	0.0011440730875469467	0.0011984284954310244	0.0011936717753611174	0.0012259390730030824	0.0012204820118900121	0.0012540307351047773	0.0012478463445365821	0.0013092186109093064	0.0013015706008242267	0.04535481485025898	0.04438784729942161	-1.3574335121117193e-05	-0.00017764025512101433	-1.3514106128046516e-05	-0.0001768520696505682
5.717734481778674	0.0011471893005314245	0.0011436951719734042	0.0011979957776287198	0.0011932403455918463	0.001225476079625831	0.0012200210728036498	0.001253536398073847	0.001247354877659719	0.0013086614759763927	0.0013010180353015207	0.04532166834466919	0.04435540768448832	-1.346573419195099e-05	-0.00017728085525867132	-1.3405987025028737e-05	-0.00017649426399540813
5.75218670833605	0.001146812226349973	0.0011433180553247968	0.00119756394857343	0.0011928098016636764	0.0012250140249199252	0.001219561068224894	0.0012530430519475998	0.001246864396158738	0.0013081054381827043	0.0013004665584710915	0.04528854547424152	0.04432299120021902	-1.3357889235513648e-05	-0.000176920687382065	-1.3298620542560174e-05	-0.00017613569375551918
5.786846526889619	0.0011464359538518206	0.0011429417395646454	0.0011971330102617595	0.001192380145564533	0.0012245529108917065	0.0012191020001511268	0.0012525506987394878	0.0012463749020379781	0.001307550499547362	0.0012999161723430302	0.04525544628151158	0.0442905978882421	-1.3250795288820283e-05	-0.00017655974948643793	-1.319200173963836e-05	-0.0001757763569348869
5.821715188285586	0.001146060485012726	0.001142566226660849	0.0011967029646952607	0.0011919513792872703	0.001224092739552778	0.0012186438705849697	0.0012520593404685557	0.001245886397307336	0.0013069966620957454	0.001299366878933629	0.045222370809518415	0.04425822779068009	-1.3144447418692029e-05	-0.00017619803953633495	-1.3086125704921125e-05	-0.00017541625150699347
5.856793950907131	0.0011456858218128994	0.0011421915185857627	0.0011962738138805219	0.0011915235048297658	0.0012236335129201018	0.0012181866815343793	0.0012515689791595425	0.0012453988839823751	0.0013064439278596106	0.0012988186802655182	0.04518931910181442	0.044225880950159537	-1.3038840721464606e-05	-0.0001758355554645763	-1.2980987556490686e-05	-0.000175055375414096
5.892084080719833	0.0011453119662370554	0.0011418176173162403	0.0011958455598292286	0.0011910965241949739	0.0012231752330160678	0.001217730435012714	0.0012510796168429621	0.0012449123640843952	0.0013058922988771892	0.0012982715783677384	0.04515629120247887	0.04419355740982149	-1.293397032298485e-05	-0.0001754722951735621	-1.2876582441794654e-05	-0.00017469372656792048
5.927586851317345	0.0011449389202744704	0.001141444524833697	0.00119541820455824	0.0011906704393910119	0.0012227179018685832	0.001217275133038827	0.0012505912555551989	0.0012444268396405338	0.0013053417771933013	0.0012977255752758714	0.04512328715613156	0.044161257213333145	-1.2829831378423362e-05	-0.0001751082565347173	-1.2772905537423995e-05	-0.0001743313028486626
5.963303543967366	0.0011445666859190365	0.0011410722431241653	0.0011949917500896589	0.0011902452524312228	0.0012222615215111447	0.001216820777637138	0.0012501038973385945	0.0012439423126838552	0.0013047923648594633	0.001297180673032141	0.04509030700794514	0.044128980404906565	-1.2726419072107975e-05	-0.00017474343738804743	-1.2669952049085276e-05	-0.00017396810210662528
5.999235447657878	0.0011441952651693218	0.0011407007741783498	0.0011945661984509076	0.0011898209653342518	0.0012218060939829304	0.0012163673708377172	0.0012496175442415424	0.0012434587852534341	0.0013042440639339948	0.0012966368736855183	0.045057350803657005	0.04409672702930341	-1.2623728617298241e-05	-0.00017437783554136166	-1.2567717211264123e-05	-0.00017360412215960963
6.035383859143656	0.0011438246600286263	0.0011403301199916893	0.0011941415516748006	0.0011893975801241217	0.0012213516213288756	0.001215914914676371	0.0012491321983185751	0.0012429762593944565	0.001303696876482132	0.0012960941792918347	0.04502441858958085	0.04406449713185341	-1.252175525612298e-05	-0.00017401144877057795	-1.2466196287107267e-05	-0.0001732393607923599
6.071750082993084	0.0011434548725050432	0.0011399602825644145	0.0011937178117996236	0.0011889750988303095	0.0012208981055997642	0.0012154634111947284	0.00124864786163047	0.0012424947371583105	0.001303150804576148	0.001295552591913898	0.04499151041262538	0.04403229075846424	-1.242049425931313e-05	-0.00017364427481855738	-1.2365384568318455e-05	-0.00017287381575825655
6.108335431635222	0.0011430859046115162	0.0011395912639016053	0.0011932949808692048	0.0011885535234878169	0.0012204455488523086	0.0012150128624403192	0.0012481645362443314	0.0012420142206026783	0.0013026058502954578	0.0012950121136215994	0.04495862632030188	0.04400010795563691	-1.2319940926121958e-05	-0.00017327631139582578	-1.2265277375023143e-05	-0.00017250748477837252
6.145141225407182	0.001142717758365899	0.0011392230660132543	0.0011928730609329944	0.0011881328561372526	0.0012199939531492394	0.0012145632704666635	0.0012476822242336973	0.0012415347117916337	0.0013020620157267364	0.0012944727464920338	0.04492576636074375	0.04396794877047689	-1.2220090584172394e-05	-0.0001729075561796578	-1.2165870055504818e-05	-0.0001721403655398357
6.182168792601758	0.0011423504357910132	0.0011388556909143206	0.0011924520540461394	0.0011877130988249053	0.0012195433205593887	0.0012141146373333593	0.0012472009276786216	0.0012410562127957378	0.0013015193029640337	0.001293934492609607	0.044892930582711564	0.04393581325071045	-1.2120938589290503e-05	-0.00017253800681443776	-1.2067157986139082e-05	-0.00017177245569721666
6.2194194695153895	0.0011419839389147093	0.0011384891406247964	0.0011920319622695623	0.0011872942536028225	0.001219093653157779	0.001213666965106166	0.00124672064866579	0.0012405787256921331	0.0013009777141088975	0.0012933973540661609	0.04486011903562066	0.04390370144469534	-1.202248032529385e-05	-0.00017216766091035507	-1.1969136571286093e-05	-0.0001714037528723622
6.256894600496366	0.0011416182697699272	0.0011381234171697618	0.00119161278767004	0.0011868763225288857	0.0012186449530257122	0.00121322025585709	0.0012462413892886006	0.0012401022525646433	0.0013004372512704831	0.0012928613329610773	0.04482733176954129	0.04387161340143942	-1.1924711203911698e-05	-0.00017179651604362633	-1.1871801242919339e-05	-0.00017103425465123112
6.294595537993358	0.0011412534303947629	0.0011377585225794532	0.001191194532320284	0.0011864593076668978	0.001218197222250858	0.0012127745116644873	0.0012457631516472802	0.0012396267955038754	0.0012998979165656861	0.00129232643140142	0.04479456883522522	0.04383954917060985	-1.1827626664590724e-05	-0.00017142456975641207	-1.1775147460695023e-05	-0.00017066395858672534
6.332523642604218	0.0011408894228325164	0.001137394458889317	0.001190777198299016	0.0011860432110866522	0.0012177504629273435	0.0012123297346131332	0.0012452859378489659	0.0012391523566073139	0.00129935971211925	0.0012917926515020302	0.044761830284109815	0.04380750880255309	-1.1731222174321543e-05	-0.00017105181955545667	-1.1679170711736964e-05	-0.00017029286219738538
6.370680283125076	0.0011405262491317703	0.0011370312281400838	0.0011903607876910555	0.001185628034864025	0.0012173046771558477	0.0012118859267943318	0.001244809750007829	0.001238678937979428	0.0012988226400639025	0.0012912599953856668	0.04472911616834489	0.04377549234830436	-1.1635493227489524e-05	-0.00017067826291239374	-1.15838665103625e-05	-0.00016992096296569725
6.40906683659976	0.0011401639113464421	0.0011366688323778162	0.001189945302587398	0.0011852137810810476	0.0012168598670436912	0.001211443090305995	0.001244334590245163	0.001238206541731768	0.0012982867025404699	0.0012907284651831198	0.04469642654079915	0.04374349985960548	-1.1540435345819278e-05	-0.0001703038972644122	-1.1489230398165767e-05	-0.00016954825834050724
6.447684688369473	0.0011398024115358465	0.0011363072736539847	0.0011895307450852947	0.0011848004518259896	0.0012164160347049255	0.001211001227252739	0.0012438604606894845	0.001237735169983069	0.0012977519016980057	0.001290198063033334	0.04466376145507557	0.043711531388920644	-1.1446044078110978e-05	-0.00016992872001220238	-1.1395257943646458e-05	-0.00016917474573382996
6.486535232122802	0.0011394417517647684	0.001135946554025527	0.0011891171172883409	0.001184388049193449	0.0012159731822604341	0.0012105603397459792	0.001243387363476654	0.0012372648248593638	0.0012972182396939213	0.001289668791083544	0.04463112096553597	0.04367958698945181	-1.1352314999995769e-05	-0.00016955272851895686	-1.1301944742036357e-05	-0.00016880042252037653
6.525619869945995	0.001139081934103521	0.0011355866755549148	0.0011887044213065596	0.0011839765752844312	0.0012155313118380276	0.0012101204299040304	0.0012429153007499712	0.0012367955084940793	0.001296685718694115	0.0012891406514893955	0.04459850512730793	0.0436476667151524	-1.1259243714081477e-05	-0.00016917592011339577	-1.1209286415441583e-05	-0.0001684252860408575
6.564940012373588	0.0011387229606280053	0.001135227640310212	0.0011882926592564791	0.0011835660322064305	0.0012150904255725282	0.0012096814998521848	0.0012424442746602792	0.0012363272230281432	0.0012961543408730927	0.0012886136464150691	0.044565913996305946	0.04361577062074587	-1.1166825849588322e-05	-0.00016879829208699126	-1.1117278612417583e-05	-0.00016804933359845786
6.604497078439295	0.0011383648334197865	0.0011348694503651524	0.0011878818332612283	0.0011831564220735227	0.0012146505256058794	0.0012092435517228287	0.0012419742873660824	0.001235859970610099	0.001295624108414108	0.0012880877780334216	0.04453334762924694	0.04358389876174132	-1.1075057062185853e-05	-0.00016841984169294055	-1.1025917007906685e-05	-0.00016767256245872608
6.644292495727218	0.0011380075545661507	0.001134512107799191	0.0011874719454506154	0.0011827477470064435	0.0012142116140872363	0.0012088065876555225	0.001241505341033646	0.0012353937533962033	0.0012950950235092926	0.0012875630485261053	0.04450080608366543	0.04355205119444837	-1.0983933033864579e-05	-0.00016804056614627694	-1.0935197303076766e-05	-0.00016729496984987935
6.684327700423376	0.0011376511261601825	0.001134155614697588	0.001187062997961227	0.001182340009132687	0.001213773693173074	0.001208370609797116	0.0012410374378371268	0.0012349285735505507	0.0012945670883597992	0.0012870394600837142	0.044468289417938095	0.04352022797599591	-1.089344947288566e-05	-0.0001676604626250633	-1.0845115225151247e-05	-0.0001669165529615546
6.724604137367524	0.0011372955503008147	0.00113379997315146	0.0011866549929364977	0.001181933210586581	0.0012133367650272728	0.0012079356203018338	0.001240570579958652	0.001234464433245173	0.0012940403051759169	0.0012865170149059097	0.04443579769128844	0.04348842916435048	-1.0803602113546723e-05	-0.0001672795282683659	-1.0755666527331037e-05	-0.0001665373089455302
6.76512326010531	0.0011369408290929173	0.001133445185257862	0.0011862479325268217	0.0011815273535093897	0.0012129008318212359	0.0012075016213313877	0.0012401047695884697	0.0012340013346601626	0.001293514676177235	0.0012859957152015606	0.044403330963817586	0.04345665481833085	-1.0714386716013588e-05	-0.00016689776017586588	-1.0666846988572481e-05	-0.0001661572349143936
6.805886530940724	0.001136586964647348	0.0011330912531198473	0.0011858418188896236	0.001181122440049392	0.0012124658957339775	0.0012070686150550687	0.0012396400089250343	0.0012335392799837754	0.0012929902035927645	0.0012854755631888847	0.04437088929651373	0.04342490499762682	-1.062579906625262e-05	-0.00016651515540841433	-1.0578652413516243e-05	-0.0001657763279420965
6.846895420988873	0.0011362339590810307	0.0011327381788465369	0.001185436654189464	0.001180718472361979	0.001212031958952237	0.0012066366036498567	0.001239176300175141	0.0012330782714125499	0.0012924668896610863	0.001284956561095578	0.04433847275127397	0.043393179762815016	-1.0537834975770516e-05	-0.00016613171098597834	-1.0491078632244438e-05	-0.00016539458506203975
6.888151410229076	0.0011358818145170242	0.0011323859645531967	0.0011850324405981213	0.001180315452609745	0.0012115990236705786	0.0012062055893005223	0.0012387136455540343	0.001232618311151431	0.0012919447366304924	0.0012844387111589693	0.04430608139092424	0.043361479175383716	-1.0450490281584818e-05	-0.00016574742388913988	-1.0404121500218189e-05	-0.00016501200326807242
6.92965598755826	0.0011355305330845878	0.001132034612361302	0.0011846291802946934	0.0011799133829625806	0.0012111670920914967	0.0012057755741997317	0.0012382520472855295	0.00123215940141388	0.001291423746759133	0.001283922015626152	0.04427371527923343	0.04332980329774462	-1.0363760846045234e-05	-0.00016536229105787448	-1.0317776898098943e-05	-0.00016462857951340948
6.971410650844719	0.0011351801169192577	0.001131684124398608	0.001184226875465683	0.0011795122655977642	0.0012107361664255231	0.0012053465605481532	0.0012377915076021324	0.0012317015444219931	0.001290903922315158	0.0012834064767541379	0.04424137448094011	0.043298152193253774	-1.0277642556589042e-05	-0.00016497630938958063	-1.0232040731547251e-05	-0.0001642443107092717
7.01341690698215	0.0011348305681629204	0.001131334502799231	0.0011838255283051068	0.001179112102700066	0.001210306248891341	0.0012049185505545704	0.0012373320287451654	0.0012312447424066332	0.0012903852655768767	0.0012828920968100026	0.04420905906176337	0.04326652592623192	-1.0192131325708134e-05	-0.00016458947574060634	-1.0146908931214088e-05	-0.00016385919372652324
7.055676271944047	0.0011344818889638742	0.0011309857497037088	0.0011834251410145736	0.0011787128964618288	0.0012098773417158863	0.0012044915464359794	0.0012368736129648801	0.0012307889976075393	0.0012898677788328896	0.0012823788780710248	0.04417676908843024	0.043234924561986965	-1.0107223090806763e-05	-0.00016420178692558296	-1.0062377452494525e-05	-0.0001634732253938398
7.098190270838397	0.0011341340814769146	0.0011306378672590815	0.0011830257158033962	0.0011783146490830802	0.0012094494471344627	0.0012040655504177114	0.0012364162625205938	0.0012303343122734537	0.001289351464382259	0.0012818668228248493	0.04414450462869302	0.043203348166822725	-1.0022913813972564e-05	-0.00016381323971570438	-9.978442275343849e-06	-0.00016308640249620976
7.1409604379627405	0.0011337871478634025	0.0011302908576189678	0.0011826272548886856	0.001177917362771624	0.0012090225673908545	0.0012036405647335388	0.001235959979680808	0.0012298806886622523	0.0012888363245346544	0.0012813559333696347	0.04411226575134806	0.04317179680807104	-9.93919948192451e-06	-0.0001634238308396152	-9.8950994042446e-06	-0.00016269872177651634
7.183988316859528	0.001133441090291336	0.0011299447229436343	0.0011822297604954458	0.001177521039743141	0.001208596704737435	0.0012032165916257883	0.0012355047667233358	0.0012294281290410717	0.0012883223616105043	0.001280846212014208	0.04408005252625921	0.043140270554110106	-9.856076105808215e-06	-0.00016303355698193966	-9.812344868046982e-06	-0.00016231017993459385
7.227275460371831	0.0011330959109354325	0.0011295994654000727	0.0011818332348566816	0.0011771256822212862	0.0012081718614352882	0.0012027936333454522	0.0012350506259354386	0.0012289766356864268	0.0012878095779411628	0.001280337661078214	0.044047865024381225	0.04310876947437963	-9.773539721050217e-06	-0.0001626424147826988	-9.730174719752016e-06	-0.0001619207736253403
7.270823430699384	0.0011327516119772005	0.00112925508716208	0.0011814376802134982	0.001176731292437797	0.0012077480397543194	0.001202371692152312	0.0012345975596139479	0.0012285262108843514	0.0012872979758690648	0.0012798302828922873	0.04401570331777438	0.043077293639405864	-9.691586387226142e-06	-0.00016225040083706066	-9.648585036405727e-06	-0.00016153049945916154
7.31463379945495	0.001132408195605016	0.0011289115904103307	0.0011810430988152024	0.0011763378726325907	0.0012073252419733792	0.001201950770315047	0.001234145570065403	0.001228076856930525	0.0012867875577478927	0.001279324079798201	0.04398356747963311	0.04304584312082339	-9.61021218799478e-06	-0.00016185751169597862	-9.567571919003731e-06	-0.00016113935400199897
7.358708147721062	0.001132065664014201	0.0011285689773324586	0.001180649492919406	0.0011759454250538724	0.0012069034703803703	0.0012015308701113577	0.0012336946596061811	0.0012276285761304098	0.00128627832594273	0.0012788190541490308	0.04395145758430645	0.04301441799139745	-9.529413230837877e-06	-0.0001614637438635269	-9.487131492267459e-06	-0.00016074733377327566
7.403048066107065	0.0011317240194071046	0.001128227250123134	0.0011802568647921402	0.0011755539519582366	0.0012064827272723845	0.0012011119938280844	0.001233244830562644	0.0012271813707993785	0.0012857702828302409	0.0012783152083093306	0.04391937370732102	0.04298301832504338	-9.449185646987282e-06	-0.0001610690937975945	-9.407259904614662e-06	-0.00016035443524717308
7.447655154806527	0.0011313832639931749	0.0011278864109841428	0.0011798652167079452	0.001175163455610774	0.0012060630149558073	0.0012006941437613255	0.0012327960852712516	0.0012267352432628565	0.0012852634307988272	0.0012778125446552815	0.043887315925400405	0.0429516441968538	-9.369525591291367e-06	-0.00016067355790938542	-9.327953327871452e-06	-0.00015996065484993882
7.49253102365499	0.0011310433999890508	0.0011275464621244731	0.0011794745509499987	0.00117477393828519	0.0012056443357464565	0.0012002773222165694	0.0012323484260787344	0.0012262901958564611	0.0012847577722488116	0.0012773110655748755	0.04385528431649756	0.0429202956831137	-9.290429242024209e-06	-0.0001602771325623642	-9.249207957293115e-06	-0.00015956598896180174
7.537677292188054	0.001130704429618628	0.0011272074057603815	0.0011790848698102069	0.0011743854022638897	0.0012052266919696933	0.001199861531508802	0.0012319018553421978	0.0012258462309261333	0.0012842533095925915	0.0012768107734680743	0.043823278959805034	0.04288897286133725	-9.211892800823143e-06	-0.00015987981407208918	-9.171020011350742e-06	-0.00015917043391464047
7.583095589699846	0.0011303663551131536	0.0011268692441154967	0.001178696175589328	0.0011739978498381172	0.001204810085960561	0.0011994467739626523	0.0012314563754293004	0.0012254033508282912	0.0012837500452548363	0.0012763116707469975	0.043791299935797154	0.0428576758102771	-9.13391249240253e-06	-0.00015948159870399214	-9.093385731484896e-06	-0.00015877398599034587
7.628787555301809	0.0011300291787113051	0.001126531979420884	0.0011783084705970783	0.0011736112833080471	0.0012043945200639072	0.0011990330519125066	0.0012310119887183717	0.0012249615579299617	0.0012832479816726526	0.001275813759836086	0.04375934732623726	0.04282640460995529	-9.056484564683859e-06	-0.00015908248267682001	-9.016301382244393e-06	-0.00015837664142445695
7.674754837981857	0.0011296929026592645	0.0011261956139151379	0.0011779217571522417	0.001173225704982901	0.0012039799966345062	0.0011986203677026373	0.0012305686975985668	0.001224520854608932	0.0012827471212957585	0.0012753170431722813	0.04372742121421411	0.04279515934169131	-8.979605288400236e-06	-0.00015868246215780535	-8.939763250859559e-06	-0.00015797839640055433
7.720999096663877	0.0011293575292108198	0.0011258601498444674	0.0011775360375827935	0.0011728411171810706	0.0012035665180372046	0.0011982087236873445	0.0012301265044700198	0.0012240812432539022	0.0012822474665866838	0.0012748215232052092	0.04369552168416222	0.0427639400881227	-8.903270956999235e-06	-0.00015828153326244432	-8.863767647243961e-06	-0.0001575792470522308
7.767522000267617	0.0011290230606274374	0.0011255255894627805	0.0011771513142260117	0.0011724575222302263	0.001203154086647046	0.0011977981222310757	0.001229685411743995	0.00122364272626462	0.0012817490200209415	0.0012743272023973675	0.043663648821893955	0.04273274693322595	-8.827477886639429e-06	-0.00015787969205660612	-8.78831090387125e-06	-0.00015717918946236975
7.814325227768903	0.0011286894991783519	0.0011251919350317731	0.001176767589428593	0.001172074922467437	0.0012027427048494053	0.00119738856570857	0.0012292454218430246	0.0012232053060520518	0.0012812517840872122	0.0012738340832243028	0.04363180271461498	0.04270157996235556	-8.752222416001307e-06	-0.0001574769345545901	-8.713389375619024e-06	-0.00015677821966253447
7.861410468260233	0.001128356847140652	0.001124859188821008	0.0011763848655467711	0.0011716933202392805	0.0012023323750401235	0.0011969800565049822	0.0012288065372010784	0.0012227689850385097	0.0012807557612875462	0.001273342168174797	0.04359998345096368	0.042670439262257304	-8.677500906061758e-06	-0.00015707325671679429	-8.638999439640471e-06	-0.00015637633363194126
7.908779421011744	0.0011280251067993748	0.0011245273531080174	0.0011760031449464428	0.0011713127179019788	0.0012019230996256538	0.0011965725970160322	0.0012283687602637136	0.0012223337656578324	0.0012802609541375492	0.0012728514597510675	0.043568191121029644	0.04263932492110211	-8.603309740059378e-06	-0.00015666865445132516	-8.565137495166603e-06	-0.00015597352729609937
7.956433795532517	0.001127694280447584	0.0011241964301783802	0.0011756224300032798	0.0011709331178215085	0.0012015148810231887	0.001196166189648135	0.0012279320934882292	0.0012218996503555262	0.0012797673651665723	0.0012723619604689518	0.04353642581638561	0.04260823702851027	-8.529645323291507e-06	-0.00015626312361149974	-8.491799963461152e-06	-0.00015556979652728287
8.004375311632296	0.0011273643703864759	0.001123866422325822	0.001175242723102869	0.0011705545223737268	0.0012011077216608189	0.0011957608368185493	0.0012274965393438422	0.0012214666415889311	0.0012792749969179281	0.0012718736728581077	0.04350468763011512	0.04257717567558198	-8.456504083051777e-06	-0.00015585665999651166	-8.418983287629758e-06	-0.0001551651371429208
8.052605699483543	0.0011270353789254505	0.0011235373318523032	0.0011748640266408157	0.0011701769339445014	0.0012007016239776566	0.001195356540955514	0.0012270621003118262	0.0012210347418273827	0.0012787838519490648	0.0012713865994622142	0.04347297665683998	0.042546140954922027	-8.383882468501747e-06	-0.00015544925935132015	-8.346683932533225e-06	-0.00015475954490623556
8.101126699683881	0.0011267073083822215	0.0011232091610681103	0.0011744863430228876	0.0011698003549298255	0.001200296590423995	0.001194953304498396	0.001226628778885695	0.0012206039535523688	0.0012782939328317903	0.0012709007428391608	0.043441292992749875	0.04251513296067171	-8.311776950407218e-06	-0.00015504091736279202	-8.274898384645277e-06	-0.00015435301552421676
8.149940063318896	0.0011263801610828994	0.001122881912291951	0.0011741096746651321	0.0011694247877359553	0.0011998926234614523	0.0011945511298978343	0.0012261965775713637	0.0012201742792577036	0.001277805242152473	0.0012704161055612645	0.043409636735636546	0.042484151788537296	-8.240184021136507e-06	-0.0001546316296617556	-8.20362315185827e-06	-0.00015394554464689958
8.199047552025359	0.001126053939362092	0.0011225555878510527	0.0011737340239940163	0.0011690502347795394	0.00119948972556312	0.0011941500196158946	0.0012257654988873168	0.0012197457214496899	0.0012773177825122482	0.001269932690215473	0.043378007984915055	0.04245319753581463	-8.16910019452513e-06	-0.00015422139182239003	-8.132854763448494e-06	-0.00015353712786761453
8.248450938054788	0.00112572864556299	0.0011222301900812518	0.0011733593934465437	0.0011686766984877423	0.00119908789921371	0.0011937499761262092	0.0012253355453647756	0.0012193182826472917	0.0012768315565272264	0.001269450499403568	0.04334640684166254	0.04242227030142814	-8.098522005653766e-06	-0.0001538101993592278	-8.062589769843725e-06	-0.0001531277607207393
8.298152004337403	0.0011254042820374823	0.0011219057213271016	0.0011729857854704078	0.00116830418129839	0.001198687146909719	0.0011933510019141455	0.0012249067195478883	0.0012188919653823122	0.0012763465668287246	0.0012689695357423925	0.043314833408646725	0.04239137018595455	-8.0284460108309e-06	-0.00015339804772862564	-7.992824742618018e-06	-0.00015271743868280896
8.348152544546481	0.0011250808511462278	0.0011215821839419544	0.0011726132025241037	0.0011679326856600875	0.0011982874711595672	0.0011929530994769393	0.0012244790239938825	0.0012184667721995526	0.001275862816063462	0.001268489801864044	0.04328328779035713	0.042360497291655676	-7.95886878734997e-06	-0.00015298493232632215	-7.923556274264457e-06	-0.00015230615717043428
8.398454363163072	0.0011247583552587816	0.0011212595802880822	0.0011722416470770851	0.0011675622140323745	0.0011978888744837769	0.001192556271323874	0.0012240524612732663	0.0012180427056570128	0.0012753803068938036	0.0012680113004161222	0.04325177009303868	0.04232965172251294	-7.889786933437323e-06	-0.0001525708484872712	-7.854780978070255e-06	-0.00015189391153902498
8.449059275541144	0.0011244367967536714	0.0011209379127367562	0.0011718711216098896	0.0011671927688858483	0.00119749135941511	0.0011921605199764207	0.0012236270339699936	0.0012176197683260498	0.0012748990419979643	0.0012675340340619228	0.04322028042472318	0.04229883358425498	-7.821197068144659e-06	-0.00015215579148619707	-7.786495488069922e-06	-0.00015148069708406653
8.49996910797308	0.0011241161780185152	0.001120617183668364	0.0011715016286142847	0.0011668243527023104	0.0011970949284987452	0.0011917658479684108	0.0012232027446816573	0.0012171979627915743	0.0012744190240702535	0.0012670580054806838	0.04318881889526511	0.042268042984395945	-7.753095831137397e-06	-0.00015173975653415273	-7.718696458809335e-06	-0.00015106650903770613
8.551185697755594	0.0011237965014501137	0.0011202973954725082	0.0011711331705934072	0.0011664569679749096	0.0011966995842924333	0.001191372257846194	0.001222779596019668	0.0012167772916522276	0.001273940255821293	0.0012665832173677986	0.04315738561637222	0.042237280032262035	-7.685479882613144e-06	-0.00015132273877924152	-7.651380565295435e-06	-0.00015065134256952994
8.602710893256043	0.0011234777694545635	0.0011199785505481084	0.0011707657500619115	0.0011660906172082845	0.00119630532936667	0.001190979752168807	0.0012223575906094547	0.0012163577575205777	0.001273462739978263	0.0012661096724350639	0.04312598070164591	0.04220654483903298	-7.618345903123019e-06	-0.00015090473330456322	-7.5845445028279584e-06	-0.0001502351927852308
8.654546553979111	0.0011231599844473534	0.001119660651303512	0.0011703993695461122	0.0011657253029187077	0.0011959121663048617	0.0011905883335081376	0.0012219367310906414	0.0012159393630232981	0.0012729864792851307	0.001265637373410899	0.043094604266607474	0.04217583751776884	-7.551690593608079e-06	-0.000150485735130379	-7.518184986928314e-06	-0.00014981805472621956
8.706694550633951	0.0011228431488534722	0.0011193437001565945	0.0011700340315841291	0.001165361027634233	0.0011955200977034892	0.0011901980044490962	0.0012215170201172524	0.0012155221108013704	0.0012725114765028934	0.0012651663230405937	0.04306325642874467	0.04214515818345313	-7.485510675107887e-06	-0.00015006573921011457	-7.452298753140088e-06	-0.00014939992336776564
8.759156765201672	0.0011225272651075207	0.0011190276995348748	0.0011696697387260431	0.001164997793894851	0.0011951291261722917	0.0011898087675897898	0.0012210984603579025	0.001215106003510275	0.001272037734409826	0.0012646965240865466	0.043031937307538536	0.04211450695301976	-7.419802888602653e-06	-0.00014964474042875042	-7.386882556973534e-06	-0.00014898079361913563
8.811935091003267	0.001122212335653819	0.0011187126518756205	0.0011693064935340473	0.0011646356042526319	0.0011947392543344396	0.0011894206255416923	0.001220681054496009	0.0012146910438201911	0.0012715652558017313	0.001264227979328511	0.043000647024510105	0.04208388394539797	-7.354563995061805e-06	-0.00014922273360540306	-7.321933173716488e-06	-0.0001485606603216505
8.865031432767935	0.0011218983629465123	0.0011183985596259622	0.001168944298582596	0.0011642744612718873	0.001194350484826706	0.001189033580929828	0.0012202648052299736	0.0012142772344161986	0.0012710940434921818	0.0012637606915638514	0.042969385703245995	0.04205328928154325	-7.289790775220212e-06	-0.0001487997134903274	-7.257447398342429e-06	-0.00014813951824807492
8.918447706701835	0.0011215853494496888	0.001118085425243004	0.0011685831564585659	0.001163914367529323	0.0011939628202996548	0.001188647636392947	0.0012198497152734087	0.0012138645779984822	0.0012706241003127877	0.0012632946636077823	0.04293815346944907	0.04202272308447727	-7.225480029418585e-06	-0.0001483756747631404	-7.1934220454150655e-06	-0.00014771736210261732
8.972185840557227	0.0011212732976374894	0.0011177732511939381	0.0011682230697614123	0.0011635553256141957	0.0011935762634178203	0.0011882627945837068	0.0012194357873553331	0.0012134530772825362	0.001270155429113451	0.0012628298982936394	0.04290695045096874	0.0419921854793254	-7.161628577541032e-06	-0.00014795061203318194	-7.1298539488975216e-06	-0.00014729418651804327
9.02624777370205	0.0011209622099942241	0.0011174620399561608	0.0011678640411033304	0.0011631973381284763	0.001193190816859895	0.0011878790581688634	0.001219023024220394	0.0012130427349993816	0.0012696880327626267	0.00126236639847313	0.042875776777848526	0.041961676593358595	-7.0982332589109715e-06	-0.0001475245198389874	-7.0667399621141685e-06	-0.00014686998605689672
9.080635457189915	0.0011206520890144826	0.0011171517940173862	0.0011675060731094157	0.0011628404076870081	0.001192806483318911	0.0011874964298294471	0.0012186114286290666	0.0012126335538957648	0.00126922191414759	0.0012619041670166005	0.04284463258235601	0.041931196556025174	-7.035290932070823e-06	-0.0001470973926450958	-7.004076957547664e-06	-0.0001464447552086412
9.135350853830497	0.0011203429372032615	0.001116842515875772	0.0011671491684178328	0.0011624845369176775	0.0011924232655024444	0.0011871149122609675	0.00121820100335789	0.0012122255367343932	0.0012687570761747184	0.0012614432068133092	0.042813517999035246	0.04190074549900099	-6.972798474740374e-06	-0.00014666922484296574	-6.9418618267418075e-06	-0.00014601848838899367
9.190395938260405	0.0011200347570760733	0.0011165342080400307	0.001166793329679979	0.0011621297284615762	0.001192041166132793	0.001186734508173594	0.001217791751199672	0.001211818686294138	0.0012682935217697493	0.0012609835207716897	0.04278243316473843	0.04187032355622147	-6.910752783712698e-06	-0.00014624001074961535	-6.880091480246028e-06	-0.00014559117994042414
9.245772697014415	0.0011197275511590724	0.0011162268730295557	0.0011664385595606573	0.0011617759849731708	0.0011916601879471864	0.0011863552202923565	0.0012173836749637273	0.0012114130053702684	0.0012678312538780755	0.0012605251118196353	0.04275137821867715	0.041839930863932485	-6.849150774619964e-06	-0.0001458097446051243	-6.818762847414159e-06	-0.00014516282412951886
9.301483128597186	0.0011194213219891777	0.0011159205133745448	0.0011660848607382437	0.0011614233091204768	0.0011912803336979775	0.0011859770513573417	0.0012169767774760933	0.001211008496774666	0.001267370275465018	0.0012600679829047744	0.04272035330245967	0.041809567560720844	-6.7879893819646625e-06	-0.00014537842057385508	-6.75787287626739e-06	-0.00014473341514481541
9.357529243555355	0.0011191160721141914	0.001115615131616125	0.0011657322359048658	0.0011610717035852353	0.0011909016061528463	0.0011856000041239035	0.001216571061579768	0.001210605163336071	0.0012669105895161243	0.0012596121369947621	0.04268935856013728	0.041779233787569356	-6.727265558866338e-06	-0.00014494603274109452	-6.697418533431823e-06	-0.00014430294709813496
9.413913064550128	0.0011188118040929308	0.0011153107303064763	0.0011653806877665795	0.0011607211710630814	0.0011905240080950083	0.001185224081362853	0.0012161665301349462	0.0012102030079002976	0.0012664521990374486	0.0012591575770775623	0.042658394138250594	0.0417489296878937	-6.666976276990463e-06	-0.00014451257511260973	-6.637396804074283e-06	-0.00014387141402322223
9.47063662643026	0.0011185085204953526	0.001115007312008961	0.0011650302190435492	0.0011603717142637322	0.0011901475423234215	0.0011848492858606758	0.0012157631860192516	0.0012098020333304797	0.001265995107055863	0.0012587043061617464	0.042627460185869735	0.041718655407587325	-6.607118526510275e-06	-0.0001440780416156473	-6.577804691645581e-06	-0.0001434388098728312
9.527701976305488	0.0011182062239026745	0.0011147048792982538	0.001164680832470219	0.0011600233359111618	0.001189772211652989	0.0011844756204197374	0.001215361032127974	0.0012094022425073068	0.0012655393166193414	0.0012582523272767828	0.04259655685464642	0.0416884110950691	-6.547689315876057e-06	-0.0001436424260949365	-6.518639217840613e-06	-0.00014300512851866953
9.585111173620431	0.0011179049169075155	0.0011144034347604739	0.0011643325307955149	0.0011596760387437917	0.0011893980189147868	0.001184103087858501	0.0012149600713743309	0.0012090036383292733	0.0012650848307972837	0.0012578016434733566	0.04256568429885973	0.041658196901329395	-6.488685671671157e-06	-0.0001432057223107186	-6.459897422469996e-06	-0.0001425703637496778
9.642866290228868	0.001117604602114028	0.0011141029809933162	0.0011639853167830212	0.001159329825514672	0.0011890249669562764	0.001183731691011741	0.0012145603066897033	0.0012086062237129174	0.001264631652680818	0.0012573522578236559	0.042534842675462384	0.04162801297997578	-6.430104638617193e-06	-0.00014276792394124493	-6.401576363357711e-06	-0.00014213450927200166
9.700969410468568	0.0011173052821380218	0.0011138035206061892	0.0011636391932111708	0.001158984698991676	0.0011886530586415216	0.001183361432730762	0.001214161741023887	0.001208210001593075	0.0012641797853831136	0.0012569041734217046	0.04250403214412885	0.04159785948727865	-6.371943279463027e-06	-0.00014232902458044538	-6.343673116216211e-06	-0.00014169755870679923
9.75942263123647	0.0011170069596071052	0.0011135050562203447	0.0011632941628734353	0.001158640661957689	0.00118828229685141	0.0011829923158836228	0.0012137643773453544	0.0012078149749231348	0.0012637292320397003	0.0012564573933836584	0.04247325286731106	0.0415677365822242	-6.314198674651703e-06	-0.0001418890177326826	-6.2861847744781485e-06	-0.00014125950558815936
9.818228062064373	0.0011167096371608321	0.0011132075904690306	0.0011629502285785366	0.0011582977172108076	0.0011879126844838994	0.001182624343355367	0.0012133682186415186	0.0012074211466753019	0.0012632799958088125	0.0012560119208481493	0.04244250501027909	0.04153764442656421	-6.25686792242279e-06	-0.00014144789681594383	-6.229108449247803e-06	-0.00014082034336335147
9.877387825195074	0.0011164133174508207	0.0011129111259976163	0.0011626073931506238	0.001157955867564535	0.0011875442244542224	0.001182257518048246	0.0012129732679189843	0.0012070285198408478	0.0012628320798716923	0.0012555677589765918	0.042411788741179665	0.04150758318485931	-6.199948138692693e-06	-0.00014100565516070307	-6.172441269203938e-06	-0.00014038006539177084
9.936904055658934	0.0011161180031409143	0.0011126156654637414	0.001162265659429486	0.0011576151158479778	0.0011871769196951385	0.0011818918428819533	0.001212579528203829	0.001206637097430383	0.001262385487432942	0.0012551249109535275	0.042381104231089144	0.041477553024538046	-6.143436456771886e-06	-0.0001405622860048139	-6.116180380376021e-06	-0.00013993866494155238
9.996778901350961	0.0011158236969073122	0.0011123212115374658	0.0011619250302707569	0.001157275464906064	0.0011868107731571648	0.0011815273207938673	0.0012121870025418686	0.0012062468824741348	0.0012619402217208667	0.00125468337998696	0.042350451654061386	0.041447554115944474	-6.087330027420429e-06	-0.00014011778249545248	-6.0603229461563685e-06	-0.00013949613519015358
10.05701452310831	0.0011155304014387195	0.0011120277669014029	0.0011615855085461166	0.0011569369175997313	0.0011864457878088188	0.0011811639547392816	0.0012117956939989335	0.0012058578780222062	0.0012614962859878059	0.0012542431693086924	0.04231983118718584	0.041417586632393644	-6.03162601861551e-06	-0.00013967213768598108	-6.0048661470642195e-06	-0.00013905246922152337
10.117613094788254	0.0011152381194364956	0.0011117353342508822	0.0011612470971435077	0.0011565994768061554	0.0011860819666368646	0.0011808017476916618	0.0012114056056611532	0.0012054700871448698	0.0012610536835105021	0.001253804282174681	0.04228924301064116	0.04138765075022209	-5.9763216155219595e-06	-0.00013922534453575386	-5.949807180745739e-06	-0.00013860766002621316
10.178576803346665	0.001114946853614799	0.0011114439162940892	0.0011609097989673442	0.0011562631454189467	0.0011857193126465584	0.0011804407026428773	0.0012110167406352377	0.0012050835129328373	0.0012606124175904478	0.0012533667218653831	0.04225868730775194	0.04135774664884662	-5.92141402034306e-06	-0.0001387773959081462	-5.895143261819627e-06	-0.00013816170049940624
10.239907848916916	0.0011146566067007418	0.0011111535157522243	0.0011605736169387289	0.0011559279263483793	0.0011853578288619025	0.0011800808226034663	0.0012106291020487667	0.0012046981584975588	0.0012601724915542482	0.0012529304916861232	0.04222816426504531	0.041327874510818485	-5.866900452157486e-06	-0.00013832828456808444	-5.840871621689767e-06	-0.00013771458343819765
10.301608444889292	0.0011143673814345435	0.001110864135359655	0.001160238553995679	0.0011555938225216037	0.0011849975183259058	0.0011797221106028828	0.00121024269305049	0.0012043140269715061	0.0012597339087540014	0.0012524955949674511	0.042197674072308546	0.04129803452187956	-5.812778146910627e-06	-0.00013787800318246224	-5.786989508552165e-06	-0.00013726630154167752
10.363680817990868	0.001114079180569682	0.0011105757778640717	0.0011599046130933383	0.0011552608368828729	0.0011846383841008345	0.0011793645696897609	0.0012098575168106136	0.0012039311215084711	0.0012592966725676537	0.0012520620350655125	0.04216721692264818	0.041268226871018596	-5.7590443572289735e-06	-0.00013742654431769807	-5.73349418718852e-06	-0.00013681684740868283
10.426127208365882	0.0011137920068730578	0.0011102884460266523	0.0011595717972042148	0.001154928972393768	0.001184280429268486	0.0011790082029321737	0.0012094735765211168	0.0012035494452838729	0.0012588607863993975	0.001251629815362431	0.042136793012551646	0.041238451750536136	-5.705696352295217e-06	-0.00013697390043701518	-5.6803829389245886e-06	-0.00013636621353665945
10.488949869656532	0.0011135058631251496	0.0011100021426222162	0.0011592401093184035	0.0011545982320334276	0.0011839236569304529	0.0011786530134179035	0.0012090908753960483	0.0012031690014950504	0.0012584262536800498	0.0012511989392666827	0.04210640254194466	0.04120870935609408	-5.652731417830903e-06	-0.0001365200639019959	-5.62765306149314e-06	-0.00013591439232038538
10.552151069084381	0.0011132207521201737	0.0011097168704393902	0.0011589095524438186	0.0011542686187987776	0.0011835680702083902	0.001178299004254708	0.0012087094166718447	0.0012027897933615844	0.0012579930778674419	0.0012507694102134865	0.04207604571425945	0.04117899988678785	-5.600146855884794e-06	-0.00013606502696775213	-5.575301868903856e-06	-0.000135461376049556
10.615733087532126	0.0011129366766662561	0.001109432632280779	0.0011585801296064388	0.0011539401357047736	0.0011832136722443028	0.0011779461785706006	0.0012083292036076463	0.0012024118241256074	0.001257561262446827	0.001250341231665205	0.04204572273648947	0.0411493235452002	-5.547939984694092e-06	-0.00013560878178123237	-5.523326691302816e-06	-0.00013500715690611953
10.679698219625935	0.0011126536395855984	0.0011091494309631322	0.0011582518438505427	0.0011536127857846412	0.0011828604662008227	0.001177594539514134	0.0012079502394856262	0.0012020350970521293	0.0012571308109312817	0.0012499144071117395	0.04201543381926316	0.04111968053746817	-5.4961081387659705e-06	-0.00013515132038391386	-5.471724874977699e-06	-0.0001345517269660812
10.744048773818252	0.0011123716437146328	0.0011088672693175064	0.0011579246982389452	0.0011532865720901093	0.0011825084552614825	0.001177244090254669	0.001207572527611303	0.00120165961542935	0.0012567017268621074	0.0012494889400709325	0.041985179176904405	0.04109007107334575	-5.444648668579202e-06	-0.000134692634705863	-5.420493782179112e-06	-0.00013409507819564515
10.808787072471103	0.001112090691904216	0.0011085861501894494	0.0011575986958532614	0.0011529614976916738	0.001182157642631023	0.0011768948339826782	0.0012071960713138858	0.0012012853825690022	0.0012562740138092703	0.001249064834088991	0.04195495902749476	0.0410604953662662	-5.393558940469667e-06	-0.00013423271656326508	-5.369630790929766e-06	-0.00013363720244760624
10.87391545193992	0.0011118107870197892	0.0011083060764391752	0.0011572738397941484	0.0011526375656788388	0.0011818080315356794	0.0011765467739100345	0.0012068208739466147	0.001200912401806688	0.00125584767537181	0.0012486420927409038	0.04192477359295254	0.0410309536334171	-5.342836336698006e-06	-0.00013377155766158833	-5.319133295064379e-06	-0.00013317809146343174
10.93943626265785	0.0011115319319415522	0.0011080270509417319	0.0011569501331815562	0.001152314779160369	0.0011814596252234734	0.0011761999132703033	0.0012064469388870865	0.001200540676502204	0.0012554227151782718	0.0012482207196308653	0.04189462309909063	0.04100144609579832	-5.29247825518421e-06	-0.00013330914958983864	-5.268998704042321e-06	-0.00013271773686940325
11.00535186922059	0.0011112541295646545	0.0011077490765871942	0.0011566275791549982	0.0011519931412645624	0.0011811124269645288	0.0011758542553190513	0.0012060742695376254	0.0012001702100399073	0.001254999136887155	0.0012478007183927115	0.041864507775695614	0.040971972978294656	-5.242482109417412e-06	-0.00013284548381889416	-5.219224442845269e-06	-0.00013225613017475712
11.071664650471687	0.0011109773827993668	0.0011074721562808396	0.00115630618087381	0.001151672655139496	0.0011807664400513718	0.0011755098033341487	0.0012057028693256222	0.0011998010058290498	0.0012545769441873532	0.0012473820926903639	0.041834427856590424	0.04094253450974651	-5.192845328400378e-06	-0.00013238055170153307	-5.169807951855773e-06	-0.00013179326277013015
11.138376999588447	0.001110701694571272	0.0011071962929433438	0.001155985941517414	0.0011513533239533112	0.0011804216677992476	0.001175166560616086	0.0012053327417039018	0.0011994330673041542	0.0012541561407986078	0.0012469648462182755	0.041804383579716	0.04091313092302169	-5.1435653565228695e-06	-0.00013191434446951922	-5.120746686782668e-06	-0.00013132912592581092
11.205491324168262	0.0011104270678214461	0.0011069214895109544	0.0011556668642855946	0.0011510351508944694	0.0011800781135464346	0.0011748245304882843	0.0012049638901510853	0.0011990663979253582	0.0012537367304719714	0.0012465489827018835	0.041774375187198974	0.04088376245508419	-5.094639653440217e-06	-0.00013144685323138172	-5.072038118572597e-06	-0.0001308637107904076
11.273010046315514	0.0011101535055066556	0.0011066477489356978	0.0011553489523987738	0.0011507181391720363	0.0011797357806545737	0.0011744837162974207	0.0012045963181719626	0.0011987010011787955	0.001253318716990272	0.0012461345058980785	0.04174440292542789	0.040854429347071695	-5.04606569395015e-06	-0.00013097806897066633	-5.02367973319838e-06	-0.00013039700838682333
11.340935602728974	0.0011098810105995432	0.0011063750741855678	0.0011550322090982906	0.0011504022920159637	0.0011793946725089906	0.0011741441214137586	0.0012042300292978726	0.0011983368805769704	0.001252902104168596	0.0012457214195956737	0.04171446704513327	0.04082513184436832	-4.9978409679667796e-06	-0.000130507982545075	-4.975669031698909e-06	-0.00012992900961319997
11.409270444789758	0.0011096095860888267	0.0011061034682447175	0.001154716637646685	0.0011500876126773634	0.0011790547925190308	0.0011738057492314685	0.001203865027087082	0.0011979740396591294	0.0012524868958547633	0.0012453097276158762	0.04168456780146092	0.040795870196681905	-4.9499629803072265e-06	-0.00013003658468263568	-4.928003529972719e-06	-0.00012945970523908779
11.478017038649782	0.0011093392349794966	0.0011058329341136703	0.0011544022413279868	0.0011497741044288105	0.001178716144118401	0.001173468603168978	0.00120350131512518	0.0011976124819916589	0.0012520730959298249	0.0012448994338127822	0.04165470545405642	0.040766644658118426	-4.902429250646517e-06	-0.00012956386598050873	-4.880680758666961e-06	-0.0001289890859025311
11.547177865320764	0.0011090699602930207	0.0011055634748095176	0.0011540890234480149	0.0011494617705646232	0.0011783787307655107	0.0011731326866693083	0.0012031388970254724	0.0011972522111684738	0.001251660708308562	0.0012444905420738687	0.04162488026713896	0.04073745548726839	-4.855237313437788e-06	-0.000129089816903738	-4.8336982631669995e-06	-0.00012851714211101206
11.616755420763786	0.0011088017650675412	0.0011052950933661218	0.0011537769873346628	0.0011491506144011702	0.0011780425559438196	0.0011727980032004187	0.0012027777764293808	0.0011968932308114178	0.001251249736939992	0.0012440830563204923	0.04159509250959078	0.040708302947279944	-4.808384717738812e-06	-0.0001286144277815593	-4.7870536034264055e-06	-0.00012804386423714842
11.686752215979308	0.0011085346523580883	0.001105027792834333	0.0011534661363382162	0.0011488406392771663	0.0011777076231621988	0.0011724645562555657	0.00120241795700686	0.0011965355445706688	0.0012508401858078836	0.0012436769805084015	0.04156534245503636	0.04067918730594558	-4.761869027118323e-06	-0.000128137688805402	-4.740744353802159e-06	-0.0001275692425153907
11.75717077709787	0.0011082686252367915	0.0011047615762821983	0.0011531564738316517	0.001148531848553987	0.0011773739359552896	0.0011721323493536651	0.001202059442456808	0.001196179156125153	0.0012504320589312922	0.001243272318628259	0.041535630381929464	0.04065010883578092	-4.715687819629999e-06	-0.00012765959002855598	-4.694768103059854e-06	-0.00012709326704246626
11.82801364547121	0.0011080036867930866	0.001104496446795176	0.0011528480032109508	0.001148224245615976	0.0011770414978838643	0.0011718013860396487	0.0012017022365074877	0.0011958240691829624	0.0012500253603650799	0.0012428690747061666	0.041505956573637495	0.040621067814111546	-4.669838687628575e-06	-0.00012718012136195278	-4.6491224542574705e-06	-0.00012661592777479802
11.899283377763982	0.0011077398401339398	0.0011042324074763583	0.0011525407278954185	0.001147917833870762	0.001176710312535209	0.0011714716698848395	0.0012013463429169599	0.0011954702874817835	0.0012496200942004657	0.0012424672528042013	0.0414763213185327	0.04059206452316183	-4.624319237672703e-06	-0.00012669927257211167	-4.603805024558025e-06	-0.00012613721452389703
11.970982546046038	0.0011074770883840641	0.0011039694614466903	0.0011522346513280091	0.0011476126167495853	0.0011763803835234939	0.0011711432044873324	0.0012009917654735192	0.0011951178147893325	0.0012492162645655746	0.001242066857020961	0.0414467249100778	0.04056309925014039	-4.579127090478113e-06	-0.00012621703328030698	-4.558813445220897e-06	-0.00012565711695669557
12.043113737885237	0.0011072154346861418	0.0011037076118451986	0.0011519297769756423	0.0011473085977076194	0.0011760517144901613	0.0011708159934723681	0.001200638507996132	0.0011947666549037884	0.0012488138756259987	0.0012416678914921172	0.0414171676469226	0.04053417228732883	-4.534259880733735e-06	-0.00012573339295798847	-4.514145361421418e-06	-0.00012517562459146703
12.115679556440844	0.0011069548822010566	0.0011034468618292196	0.0011516261083295539	0.00114700578022431	0.0011757243091043191	0.0011704900404927352	0.0012002865743349017	0.00119441681165425	0.0012484129315853724	0.001241270360390985	0.04138764983299359	0.04050528393217379	-4.489715257065263e-06	-0.0001252483409258376	-4.4697984322231155e-06	-0.00012469272679638266
12.188682620557461	0.001106695434108118	0.001103187214574629	0.001151323648905618	0.0011467041678037094	0.001175398171063134	0.0011701653492291512	0.001199935968371507	0.0011940682889011803	0.0012480134366859399	0.0012408742679290883	0.0413581717775856	0.04047643448737571	-4.4454908819102634e-06	-0.000124761866351214	-4.425770330421588e-06	-0.0001242084127865417
12.26212556485955	0.0011064370936053	0.0011029286732760872	0.0011510224022446998	0.0011464037639748199	0.0011750733040922386	0.0011698419233906795	0.0011995866940196882	0.0011937210905368818	0.0012476153952091608	0.001240479618356748	0.04132873379546733	0.04044762426099163	-4.401584431434902e-06	-0.00012427395824593512	-4.382058742456035e-06	-0.0001237226716215012
12.336011039846525	0.0011061798639094699	0.0011026712411472666	0.0011507223719129974	0.001146104572291942	0.0011747497119461356	0.0011695197667151251	0.0011992387552257002	0.0011933752204859557	0.0012472188114762898	0.0012400864159636676	0.04129933620696839	0.04041885356652381	-4.357993595363943e-06	-0.00012378460546158543	-4.338661368334662e-06	-0.000123235492203555
12.41034171198835	0.0011059237482566478	0.001102414921421108	0.001150423561502413	0.0011458065963350348	0.0011744273984086295	0.001169198882969459	0.001198892155968817	0.0011930306827057857	0.0012468236898490104	0.0012396946650795472	0.04126997933808421	0.040390122723016994	-4.314716076963404e-06	-0.00012329379668984952	-4.29557592148723e-06	-0.00012274686327365392
12.485120263821853	0.0011056687499022269	0.001102159717350055	0.0011501259746308872	0.0011455098397100659	0.0011741063672932304	0.0011688792759502358	0.0011985469002617996	0.0011926874811870188	0.0012464300347300257	0.0012393043700746817	0.0412406635205815	0.04036143205516248	-4.271749592901775e-06	-0.00012280152045823778	-4.252800128719085e-06	-0.0001222567734104063
12.560349394047481	0.0011054148721212442	0.001101905632206317	0.0011498296149427926	0.0011452143060493873	0.0011737866224436054	0.0011685609494840228	0.001198202992151409	0.0011923456199540666	0.0012460378505637162	0.0012389155353605943	0.04121138909209236	0.040332781893396424	-4.229091873145935e-06	-0.00012230776512733854	-4.210331730063709e-06	-0.00012176521102619242
12.63603181762671	0.0011051621182086172	0.0011016526692821178	0.001149534486109285	0.0011449199990121027	0.0011734681677339988	0.0011682439074278386	0.0011978604357189	0.0011920051030656022	0.0012456471418367608	0.0012385281653906665	0.0411821563962266	0.04030417257400319	-4.186740660864878e-06	-0.00012181251888859768	-4.168168478660417e-06	-0.00012127216436344512
12.712170265880024	0.001104910491479413	0.0011014008318899601	0.0011492405918286988	0.0011446269222844517	0.0011731510070696945	0.0011679281536696013	0.0011975192350805518	0.0011916659346150758	0.0012452579130787973	0.001238142264660783	0.04115296578267764	0.04027560443921894	-4.144693712360321e-06	-0.00012131576976209812	-4.126308140783852e-06	-0.00012077762149606541
12.78876748658549	0.0011046599952690911	0.0011011501233628743	0.0011489479358269127	0.0011443350795801777	0.0011728351443874483	0.0011676136921285598	0.001197179394388165	0.0011913281187312188	0.0012448701688630793	0.001237757837709978	0.04112381760732684	0.040247077837339135	-4.102948796940072e-06	-0.00012081750559284066	-4.084748495650561e-06	-0.00012028157032345499
12.865826244077915	0.0011044106329337888	0.001100900547054705	0.0011486565218577587	0.001144044474640938	0.0011725205836559682	0.001167300526755773	0.001196840917829622	0.0011909916595785914	0.0012444839138071554	0.0012373748891211132	0.04109471223236214	0.040218593122828133	-4.061503696755828e-06	-0.00012031771404638625	-4.043487335206493e-06	-0.00011978399856435451
12.943349319348618	0.0011041624078505774	0.0011006521063403735	0.0011483663537034108	0.0011437551112366943	0.0011722073288763708	0.0011669886615345727	0.001196503809629408	0.0011906565613581115	0.0012440991525735539	0.001236993423521556	0.04106565002638209	0.0401901506564275	-4.020356206811855e-06	-0.00011981638260868954	-4.002522464255365e-06	-0.00011928489376100693
13.0213395101458	0.0011039153234177355	0.0011004048046161484	0.00114807743517479	0.001143466993166109	0.0011718953840826624	0.0011666781004810224	0.0011961680740491705	0.0011903228283075928	0.001243715889870475	0.0012366134455838518	0.04103663136451801	0.04016175080526943	-3.979504134848759e-06	-0.0001193134985828237	-3.961851700277387e-06	-0.00011878424327307902
13.099799631075467	0.0011036693830550237	0.0011001586452999304	0.001147789770111968	0.0011431801242569603	0.0011715847533422118	0.001166368847644411	0.0011958337153882646	0.0011899904647023065	0.0012433341304524997	0.0012362349600264398	0.0410076566285454	0.040133393942991494	-3.9389453011908285e-06	-0.00011880904908403989	-3.9214728732106865e-06	-0.00011828203427144413
13.178732513703073	0.0011034245902039781	0.0010999136318315416	0.0011475033623845987	0.0011428945083665648	0.0011712754407562577	0.0011660609071077442	0.0011955007379843435	0.0011896594748555494	0.0012429538791213174	0.0012358579716143614	0.040978726207009285	0.04010508044985303	-3.898677538645423e-06	-0.00011830302103713053	-3.881383825512889e-06	-0.00011777825373987527
13.258141006655675	0.001103180948328182	0.0010996697676730052	0.001147218215892329	0.0011426101493821885	0.001170967450460395	0.001165754282988229	0.0011951691462139152	0.0011893298631192055	0.0012425751407264495	0.0012354824851599836	0.04094984049533836	0.04007681071285302	-3.858698692496901e-06	-0.00011779540117534681	-3.841582412008465e-06	-0.00011727288846999362
13.338027975724735	0.00110293846091356	0.00109942705630884	0.0011469343345652324	0.001142327051221487	0.0011706607866250882	0.0011654489794377925	0.0011948389444929376	0.0011890016338843364	0.0012421979201660007	0.0012351085055237307	0.04092099989597327	0.04004858512584998	-3.819006620297584e-06	-0.00011728617603426472	-3.802066499724796e-06	-0.00011676592505610595
13.418396303969553	0.0011026971314686787	0.001099185501246371	0.0011466517223642542	0.0011420452178329448	0.0011703554534561894	0.001165145000643592	0.0011945101372774184	0.0011886747915817817	0.0012418222223874184	0.001234736037614851	0.040892204818487383	0.0400204040896885	-3.779599191833065e-06	-0.00011677533195014744	-3.7628339679355444e-06	-0.00011625734989628711
13.49924889182131	0.0011024569635250388	0.0010989451060160096	0.001146370383281649	0.001141764653196307	0.0011700514551954597	0.0011648423508285296	0.0011941827290640212	0.0011883493406827414	0.0012414480523882578	0.0012343650863921544	0.04086345567972063	0.03999226801231914	-3.7404742890328677e-06	-0.00011626285505700329	-3.723882707952486e-06	-0.0001157471491856632
13.580588657187745	0.0011022179606373814	0.001098705874171581	0.001146090321341432	0.0011414853613230464	0.001169748796121104	0.001164541034251796	0.0011938567243906775	0.001188025285699409	0.0012410754152169692	0.0012339956568648066	0.040834752903904925	0.039964177308929164	-3.701629805838609e-06	-0.0001157487312821448	-3.685210623025764e-06	-0.00011523530891277556
13.662418535558457	0.0011019801263839986	0.0010984678092906275	0.001145811540599846	0.0011412073462568147	0.0011694474805483146	0.0011642410552094044	0.001193532127837225	0.0011877026311855857	0.0012407043159737006	0.0012336277540931134	0.04080609692280014	0.0399361324020722	-3.6630636480981804e-06	-0.00011523294634227521	-3.6468156283100614e-06	-0.00011472181485816524
13.744741480110864	0.0011017434643670486	0.001098230914974729	0.0011455340451458269	0.0011409306120739144	0.001169147512829826	0.001163942418034743	0.0011932089440260369	0.0011873813817373166	0.0012403347598111021	0.00123326138318932	0.04077748817582206	0.03990813372179695	-3.6247737335397268e-06	-0.0001147154857420174	-3.608695650770058e-06	-0.0001142066525908203
13.827560461816718	0.0011015079782128651	0.0010979951948498175	0.0011452578391014721	0.0011406551628837655	0.0011688488973564675	0.0011636451270991253	0.001192887177622675	0.001187061541993532	0.0012399667519351518	0.0012328965493184256	0.04074892711018843	0.03988018170578681	-3.58675799159644e-06	-0.0001141963347682795	-3.570848629004357e-06	-0.00011368980746220836
13.910878469549415	0.001101273671572297	0.0010977606525665198	0.0011449829266225364	0.0011403810028294053	0.001168551638557746	0.0011633491868123756	0.0011925668333365581	0.001186743116636713	0.0012396002976060067	0.0012325332576990252	0.040720414181054834	0.03985227679948935	-3.549014363339771e-06	-0.00011367547848700754	-3.5332725132229334e-06	-0.000113171264604639
13.9946985101918	0.0011010405481210234	0.0010975272918004734	0.0011447093118989128	0.0011401081360879574	0.0011682557409024162	0.0011630546016233865	0.0011922479159216185	0.001186426110393545	0.0012392354021388441	0.0012321715136041364	0.04069194985165205	0.03982441945626379	-3.5115408014273902e-06	-0.00011315290174127024	-3.49596526515953e-06	-0.00011265100892809965
14.079023608744702	0.001100808611559893	0.0010972951162526781	0.001144436999155134	0.001139836566871152	0.0011679612088990742	0.0011627613760207217	0.0011919304301769985	0.0011861105280356083	0.0012388720709047341	0.0012318113223620743	0.04066353459344084	0.03979661013751427	-3.4743352699201716e-06	-0.00011262858914451446	-3.4589248579016546e-06	-0.00011212902511409384
14.163856808436103	0.0011005778656152678	0.001097064129649829	0.001144165992650886	0.0011395662994258173	0.0011676680470967607	0.0011624695145332055	0.0011916143809477398	0.0011857963743800613	0.0012385103093315295	0.001231452689357315	0.04063516888624944	0.03976884931284227	-3.437395744278725e-06	-0.00011210252507920515	-3.422149275891448e-06	-0.00011160529761441995
14.24920117083096	0.001100348314039359	0.0010968343357446724	0.0011438962966815167	0.0011392973380344037	0.0011673762600855641	0.0011621790217305318	0.0011912997731254914	0.0011854836542903426	0.0012381501229047557	0.001231095620031389	0.04060685321843034	0.039741137460187155	-3.4007202112107393e-06	-0.00011157469369182937	-3.385636514753078e-06	-0.00011107981064523154
14.335059775941703	0.001100119960610586	0.0010966057383163567	0.0011436279155785667	0.001139029687015508	0.0011670858524972486	0.0011618899022238847	0.0011909866116492287	0.001185172372676888	0.0012377915171685367	0.0012307401198837892	0.04057858808700934	0.03971347506597811	-3.364306668562564e-06	-0.00011104507888784476	-3.349384581211208e-06	-0.00011055254818326254
14.421435722339384	0.0010998928091339303	0.0010963783411707965	0.0011433608537103016	0.0011387633507244069	0.0011667968290058834	0.0011616021606665672	0.001190674901505989	0.0011848625344978566	0.0012374344977265199	0.001230386194472885	0.040550373997844384	0.039685862625286845	-3.3281531252923185e-06	-0.00011051366432990317	-3.31339149306064e-06	-0.00011002349396371791
14.50833212726552	0.0010996668634412944	0.0010961521481410341	0.0011430951154822522	0.0011384983335535968	0.0011665091943284806	0.0011613158017546327	0.0011903646477316062	0.0011845541447598645	0.0012370790702428208	0.0012300338494168628	0.04052221146577878	0.03965830064198034	-3.2922576013181062e-06	-0.00010998043343199426	-3.2776552790006463e-06	-0.00010949263147388977
14.595752126744532	0.001099442127391875	0.0010959271630876146	0.0011428307053377724	0.0011382346399333469	0.001166222953225655	0.001161030830227547	0.001190055855411481	0.0011842472085187412	0.0012367252404429957	0.0012296830903946764	0.040494101014809034	0.03963078962888212	-3.2566181274546954e-06	-0.00010944536935597604	-3.2421739785673184e-06	-0.00010895994394991004
14.683698875697011	0.0010992186048725306	0.0010957033898989603	0.0011425676277585927	0.0011379722743322606	0.0011659381105022803	0.0011607472508688378	0.0011897485296813372	0.0011839417308802912	0.0012363730141150139	0.0012293339231470165	0.040466043178243205	0.039603330107929796	-3.221232745307702e-06	-0.0001089084550069952	-3.206945642058104e-06	-0.00010842541437269815
14.772175548053516	0.001098996299798166	0.0010954808324917626	0.001142305887265398	0.0011377112412578475	0.001165654671008171	0.0011604650685067754	0.001189442675728014	0.0011836377170010763	0.0012360223971102596	0.0012289863534773009	0.04043803849887002	0.03957592261034154	-3.1860995071686382e-06	-0.00010836967302887968	-3.171968330380019e-06	-0.00010788902546224333
14.861185336869132	0.0010987752161121156	0.0010952594948113624	0.0011420454884184012	0.0011374515452571	0.0011653726396387656	0.0011601842880150546	0.001189138298790258	0.001183335172089197	0.001235673395344547	0.00122864038725267	0.04041008752913081	0.039548567676777335	-3.151216475932514e-06	-0.00010782900579961452	-3.1372401150409762e-06	-0.00010735075967516217
14.95073145443871	0.0010985553577865402	0.001095039380832155	0.001141786435817944	0.0011371931909170865	0.0011650920213358298	0.0011599049143134865	0.0011888354041595414	0.0011830341014051075	0.0012353260147991523	0.0012282960304050197	0.040382190831290535	0.039521265857514636	-3.116581725020641e-06	-0.0001072864354275116	-3.102759078006667e-06	-0.00010681059919906422
15.040817132412794	0.0010983367288228173	0.001094820494557987	0.0011415287341050824	0.0011369361828655468	0.0011648128210881602	0.0011596269523687108	0.0011885339971808746	0.001182734510262426	0.0012349802615218672	0.0012279532889320273	0.0403543489776153	0.03949401771261813	-3.082193338285223e-06	-0.00010674194374693524	-3.0685233116016855e-06	-0.00010626852594780578
15.131445621914246	0.0010981193332519513	0.0010946028400225696	0.0011412723879622084	0.0011366805257715061	0.0011645350439323109	0.0011593504071949117	0.0011882340832536525	0.0011824364040287725	0.0012346361416280612	0.0012276121688982171	0.04032656255055023	0.039466823812115866	-3.04804940986364e-06	-0.00010619551231091928	-3.0345309184418717e-06	-0.00010572452155693801
15.222620193655578	0.0010979031751349906	0.001094386421289896	0.001141017402113671	0.001136426224345894	0.0011642586949533343	0.001159075283854554	0.0011879356678325132	0.0011821397881266137	0.001234293661301786	0.0012272726764360354	0.0402988321429052	0.039439684736178114	-3.014148044145487e-06	-0.00010564712238936291	-3.000780011301607e-06	-0.00010517856737851661
15.31434413805701	0.0010976882585634316	0.0010941712424546606	0.0011407637813263948	0.0011361732833421781	0.0011639837792855178	0.0011588015874591272	0.001187638756428192	0.0011818446680341278	0.0012339528267968636	0.0012269348177469433	0.04027115835804019	0.03941260107529891	-2.9804873556919104e-06	-0.00010509675496345183	-2.967268713096466e-06	-0.00010463064447760462
15.406620765365147	0.0010974745876596562	0.0010939573076426921	0.0011405115304105376	0.001135921707556998	0.0011637103021131534	0.0011585293231698975	0.0011873433546084175	0.001181551049286075	0.0012336136444380263	0.0012265985991025306	0.0402435418100528	0.03938557343048411	-2.9470654690820844e-06	-0.00010454439071957977	-2.9339951567444386e-06	-0.00010408073362683234
15.499453405772549	0.001097262166577358	0.001093744621011387	0.0011402606542201324	0.0011356715018308247	0.001163438268671307	0.0011582584961986827	0.001187049467998801	0.0011812589374746935	0.00123327612062206	0.001226264026845652	0.040215983123972156	0.03935860241343648	-2.9138805188403533e-06	-0.000103990010044408	-2.9009574850210815e-06	-0.00010352881529890334
15.592845409537835	0.0010970509995019862	0.0010935331867501616	0.0011400111576537599	0.0011354226710486278	0.001163167684246612	0.001157989111808642	0.001186757102283766	0.0011809683382506143	0.001232940261818973	0.0012259311073915822	0.04018848293596089	0.039331688646752086	-2.880930649372046e-06	-0.00010343359302078525	-2.868153850574262e-06	-0.00010297486966515113
15.686800147106629	0.0010968410906511854	0.0010933230090808934	0.0011397630456552153	0.001135175220140536	0.001162898554178062	0.0011577211753150594	0.0011864662632074575	0.0011806792573237695	0.001232606074573183	0.0012255998472291813	0.04016104189350558	0.03930483276411539	-2.8482140148776078e-06	-0.00010287511942236316	-2.8355824157810447e-06	-0.0001024188765884615
15.781321009233178	0.0010966324442752541	0.0010931140922583878	0.0011395163232142019	0.0011349291540825384	0.0011626308838578313	0.0011574546920861681	0.0011861769565747035	0.0011803917004643443	0.001232273565504725	0.0012252702529221005	0.04013366065562679	0.03927803541049658	-2.8157287792051483e-06	-0.0001023145687069349	-2.803241352629729e-06	-0.00010186081561752713
15.87641140710273	0.001096425064657601	0.0010929064405708375	0.0011392709953670242	0.0011346844778971756	0.001162364678732102	0.0011571896675439672	0.0011858891882519768	0.0011801056735037281	0.0012319427413104837	0.0012249423311099913	0.040106339893090474	0.039251297242357035	-2.7834731158036044e-06	-0.00010175192001196653	-2.771128842674747e-06	-0.00010130066598221243
15.972074772454643	0.0010962189561152203	0.0010927000583403075	0.001139027067197306	0.0011344411966542547	0.0011620999443019086	0.0011569261071650684	0.0011856029641683715	0.0011798211823354913	0.001231613608765446	0.0012246160885097499	0.04007908028861003	0.039224618927855066	-2.751445207629065e-06	-0.00010118715214929574	-2.739243076921305e-06	-0.00010073840658772482
16.06831455770623	0.0010960141229991614	0.0010924949499232007	0.0011387845438367036	0.0011341993154715616	0.0011618366861239928	0.0011566640164815424	0.001185318290316599	0.0011795382329163658	0.0012312861747239738	0.0012242915319167682	0.04005188253706872	0.039198001147057966	-2.7196432470536977e-06	-0.00010062024359916433	-2.7075822557438498e-06	-0.00010017401600906362
16.165134236077357	0.0010958105696950134	0.001092291119710767	0.0011385434304656483	0.0011339588395156096	0.0011615749098116788	0.0011564034010817965	0.0011850351727540065	0.0011792568312672651	0.0012309604461211016	0.001223968668206224	0.04002474734573575	0.039171444592155304	-2.6880654357070224e-06	-0.00010005117250233564	-2.6761445887689764e-06	-9.960747248446977e-05
16.262537301715792	0.0010956083006234082	0.0010920885721295843	0.0011383037323140972	0.0011337197740023796	0.0011613146210357696	0.0011561442666114538	0.0011847536176036164	0.0011789769834743041	0.0012306364299738658	0.001223647504334385	0.03999767543449241	0.03914494996767923	-2.6567099845097378e-06	-9.947991665842926e-05	-2.644928294859815e-06	-9.903875391212291e-05
16.36052726982327	0.001095407320240499	0.0010918873116420728	0.0011380654546622785	0.001133482124198075	0.0011610558255254297	0.0011558866187742483	0.0011844736310551581	0.0011786986956898342	0.0012303141333826293	0.0012233280473399285	0.039970667536057415	0.03911851799072554	-2.6255751135306066e-06	-9.8906453518538e-05	-2.613931601944293e-06	-9.846783784137059e-05
16.459107676782416	0.0010952076330384881	0.0010916873427470072	0.001137828602841482	0.0011332458954199048	0.0011607985290691231	0.0011556304633329503	0.0011841952193661536	0.0011784219741335174	0.0012299935635324698	0.0012230103043453053	0.03994372439621734	0.03909214939118196	-2.594659051799973e-06	-9.833076017476405e-05	-2.583152746917991e-06	-9.78947014664e-05
16.55828208028434	0.001095009243546136	0.0010914886699800424	0.0011375931822348393	0.0011330110930368692	0.0011605427375155465	0.0011553758061102941	0.0011839183888630068	0.0011781468250934006	0.0012296747276945607	0.0012226942825581115	0.039916846774069766	0.03906584491195649	-2.5639600373557336e-06	-9.775281335999697e-05	-2.552589975635469e-06	-9.731932162304613e-05
16.658054059457015	0.0010948121563292836	0.0010912912979142415	0.0011373591982781234	0.0011327777224705534	0.0011602884567745713	0.0011551226529899203	0.0011836431459420955	0.0011778732549270151	0.0012293576332275936	0.0012223799892724858	0.039890035442250754	0.03903960530921666	-2.5334763170976188e-06	-9.717258943883755e-05	-2.522241542768887e-06	-9.674167478018747e-05
16.758427214994473	0.0010946163759913933	0.001091095231160617	0.0011371266564605658	0.0011325457891959473	0.0011600356928182234	0.0011548710099173478	0.001183369497070918	0.0011776012700624935	0.0012290422875792183	0.0012220674318705414	0.0398632911871948	0.03901343135262421	-2.5032061466874478e-06	-9.65900644012696e-05	-2.4921057117117257e-06	-9.616173703405617e-05
16.859405169286727	0.0010944219071740819	0.0010909004743686786	0.0011368955623256816	0.0011323152987422697	0.0011597844516816579	0.0011546208829009469	0.0011830974487892245	0.0011773308769997134	0.0012287286982875121	0.001221756617823812	0.03983661480937364	0.0389873238255864	-2.473147790471933e-06	-9.600521385622063e-05	-2.4621807545111354e-06	-9.557948410152117e-05
16.960991566550526	0.0010942287545576833	0.0010907070322269947	0.0011366659214721185	0.0011320862566938138	0.0011595347394641727	0.0011543722780129452	0.0011828270077101934	0.0011770620823114497	0.0012284168729824808	0.0012214475546947368	0.03981000712355216	0.03896128352549677	-2.443299521373392e-06	-9.541801302459518e-05	-2.4324649517352276e-06	-9.499489131264971e-05
17.063190072960847	0.0010940369228617992	0.001090514909463761	0.0011364377395545067	0.0011318586686908075	0.00115928656233022	0.0011541252013904403	0.0011825581805216165	0.0011767948926445612	0.0012281068193875715	0.001221140250138159	0.03978346895905148	0.03893531126399156	-2.4136596208385735e-06	-9.482843673350172e-05	-2.402956592460065e-06	-9.440793360609989e-05
17.166004376783235	0.0010938464168458739	0.0010903241108473666	0.0011362110222843357	0.0011316325404302754	0.0011590399265104495	0.0011538796592364296	0.0011822909739871068	0.0011765293147211833	0.001227798545321226	0.0012208347119028549	0.039757001160007674	0.03890940786721029	-2.384226378706819e-06	-9.423645940784264e-05	-2.3736539741022605e-06	-9.381858551976707e-05
17.26943818850684	0.0010936572413097739	0.0010901346411869974	0.0011359857754308434	0.0011314078776669366	0.001158794838302763	0.0011536356578208712	0.0011820253949473343	0.0011762653553399566	0.0012274920586984631	0.001220530947833103	0.03973060458564279	0.03888357417605512	-2.354998093143275e-06	-9.36420550647632e-05	-2.3445554023816817e-06	-9.322682118578784e-05
17.37349524097843	0.0010934694010943718	0.0010899465053332146	0.0011357620048219126	0.0011311846862140974	0.0011585513040733894	0.0011533932034817405	0.0011817614503212715	0.00117600302137726	0.0012271873675324784	0.0012202289658702604	0.039704280110537955	0.0388578110464583	-2.3259730705400133e-06	-9.30451973051305e-05	-2.3156591911974167e-06	-9.263261432193581e-05
17.478179289537028	0.0010932829010821539	0.001089759708178576	0.001135539716344998	0.0011309629719445794	0.00115830933025798	0.0011531523026261361	0.0011814991471074772	0.0011757423197884913	0.001226884479936283	0.0012199287740543873	0.03967802862491238	0.03883211934965871	-2.2971496254336338e-06	-9.24458593070665e-05	-2.2869636625514472e-06	-9.203593822434963e-05
17.583494112149474	0.001093097746197817	0.0010895742546582386	0.00113531891594805	0.0011307427407916436	0.0011580689233627196	0.0011529129617313734	0.0011812384923853816	0.0011754832576093385	0.0012265834041243632	0.0012196303805258827	0.039651851034905226	0.038806499972475254	-2.2685260804029134e-06	-9.184401381809315e-05	-2.25846714645931e-06	-9.143676576114923e-05
17.689443509546752	0.0010929139414088986	0.0010893901497505975	0.0011350996096404788	0.0011305239987499513	0.0011578300899654627	0.0011526751873461244	0.001180979493316622	0.0011752258419571065	0.0012262841484143858	0.0012193337935271728	0.03962574826286614	0.03878095381759283	-2.2401007659777344e-06	-9.123963314713879e-05	-2.2301679808572894e-06	-9.083506936383157e-05
17.79603130536116	0.0010927314917263966	0.0010892073984779139	0.0011348818034941093	0.0011303067518765228	0.0011575928367168853	0.0011524389860915567	0.0011807221571463768	0.0011749700800320402	0.0012259867212289122	0.0012190390214044037	0.03959972124765211	0.03875548180384892	-2.211872020585308e-06	-9.063268915854295e-05	-2.202064511543436e-06	-9.023082102121993e-05
17.90326134626431	0.0010925504022054118	0.001089026005906961	0.0011346655036441717	0.0011300910062917208	0.0011573571703416535	0.0011522043646625042	0.001180466491204736	0.001174715979118683	0.001225691131097161	0.001218746072609181	0.03957377094492253	0.03873008486652757	-2.18383819041313e-06	-9.00231532621476e-05	-2.174155092033586e-06	-8.962399226936091e-05
18.011137502105942	0.0010923706779457992	0.0010888459771496901	0.001134450716290301	0.001129876768180258	0.0011571230976396261	0.0011519713298286584	0.001180212502908099	0.0011744635465872687	0.0012253973866567988	0.0012184549557003417	0.03954789832745186	0.0387047639576606	-2.1559976293187774e-06	-8.941099640530359e-05	-2.146438083487634e-06	-8.901455418428017e-05
18.119663666053608	0.0010921923240928256	0.0010886673173638938	0.0011342374476975563	0.0011296640437922115	0.0011568906254870654	0.0011517398884357784	0.0011799601997605842	0.0011742127898951209	0.0012251054966557577	0.001218165679345752	0.039522104385432376	0.03867952004632988	-2.128348698794344e-06	-8.879618906665332e-05	-2.1189118546453486e-06	-8.840247737429419e-05
18.228843754733095	0.0010920153458378425	0.0010884900317538857	0.001134025704197459	0.001129452839444059	0.0011566597608378719	0.0011515100474069205	0.0011797095893554825	0.0011739637165880865	0.0012248154699540912	0.0012178782523241402	0.03949639012679987	0.038654354118977385	-2.100889767818123e-06	-8.817870124600002e-05	-2.0915747817335656e-06	-8.778773197257173e-05
18.338681708369887	0.0010918397484189677	0.001088314125571194	0.0011338154921890437	0.0011292431615197308	0.0011564305107248487	0.001151281813743689	0.0011794606793767185	0.0011737163343019975	0.0012245273155258632	0.0012175926835269618	0.039470756577552175	0.03862926717972794	-2.0736192127843514e-06	-8.755850245609209e-05	-2.0644252483525624e-06	-8.717028762689205e-05
18.44918149093129	0.0010916655371217812	0.00108813960411526	0.001133606818139933	0.0011290350164716884	0.0011562028822609779	0.001151055194527517	0.0011792134776003485	0.0011734706507641518	0.001224241042461073	0.0012173089819602996	0.03944520478208002	0.03860426025070262	-2.0465354174329514e-06	-8.693556171474048e-05	-2.0374616453867206e-06	-8.655011349120723e-05
18.56034709026951	0.001091492717280028	0.00108796647273416	0.0011333996885874319	0.0011288284108220098	0.0011559768826407272	0.001150830196920963	0.001178967991896089	0.0011732266737948288	0.0012239566599676114	0.0012170271567468038	0.03941973580350539	0.03857933437235679	-2.019636772715959e-06	-8.630984753479898e-05	-2.010682370931667e-06	-8.59271782178983e-05
18.672182518265565	0.001091321294276335	0.0010877947368253243	0.0011331941101396354	0.0011286233511635065	0.0011557525191413778	0.0011506068281690312	0.0011787242302288565	0.0011729844113088212	0.0012236741773732564	0.0012167472171276566	0.039394350724016584	0.03855449060380314	-1.992921676758491e-06	-8.568132791669791e-05	-1.984085830217079e-06	-8.530144994889355e-05
18.784691810974078	0.0010911512735429407	0.001087624401836275	0.0011329900894765574	0.0011284198441608457	0.0011555297991243708	0.0011503850956005152	0.0011784822006603525	0.001172743871317008	0.0012233936041276998	0.0012164691724645812	0.03936905064522592	0.03852973002316647	-1.9663885347277754e-06	-8.504997033786932e-05	-1.957670435479182e-06	-8.467289630537111e-05
18.897879028768923	0.0010909826605624388	0.0010874554732653867	0.0011327876333512895	0.001128217896551709	0.0011553087300366894	0.001150165006629371	0.0011782419113506735	0.001172505061927949	0.0012231149498046236	0.0012161930322418905	0.039343836688519214	0.03850505372792236	-1.9400357587602904e-06	-8.441574174436473e-05	-1.931434605892228e-06	-8.404148437934911e-05
19.01174825648978	0.0010908154608685237	0.0010872879566626336	0.0011325867485911594	0.0011280175151479523	0.0011550893194122497	0.0011499465687561056	0.0011780033705599351	0.0011722679913494993	0.0012228382241037954	0.0012159188060685542	0.0393187099954186	0.03848046283525381	-1.9138617678689587e-06	-8.37786085407799e-05	-1.9053767674704833e-06	-8.340718072352704e-05
19.126303603589555	0.001090649680046765	0.0010871218576303807	0.001132387442098934	0.001127818706836809	0.001154871574873335	0.0011497297895692025	0.0011777665866499496	0.0011720326678904753	0.0012225634368532273	0.00121564650368034	0.039293671727951854	0.03845595848241268	-1.8878649878390635e-06	-8.313853658023507e-05	-1.8794953529936362e-06	-8.276995134270937e-05
19.241549204282624	0.001090485323735382	0.0010869571818241616	0.0011321897208540232	0.0011276214785820925	0.0011546555041320387	0.0011495146767465545	0.0011775315680859167	0.0011717990999623286	0.0012222905980113462	0.0012153761349419506	0.03926872306903111	0.038431541827087495	-1.8620438511822782e-06	-8.249549115660337e-05	-1.8537888019165907e-06	-8.212976168381347e-05
19.357489217694134	0.0010903223976260303	0.001086793934953483	0.0011319935919137142	0.001127425837425427	0.001154441114991741	0.001149301238056943	0.0011772983234381441	0.0011715672960808576	0.0012220197176692274	0.0012151077098492336	0.039243865222830396	0.03840721404777918	-1.836396796984878e-06	-8.184943699168779e-05	-1.8282555602419648e-06	-8.148657662426784e-05
19.474127828010037	0.0010901609074646147	0.0010866321227826436	0.0011317990624144295	0.0011272317904875138	0.0011542284153486155	0.0011490894813615293	0.0011770668613838172	0.0011713372648679626	0.001221750806052857	0.0012148412385314218	0.039219099415184054	0.03838297634418273	-1.8109222708635048e-06	-8.120033822689443e-05	-1.8028940804836607e-06	-8.084036046454579e-05
19.59146924462811	0.0010900008590520964	0.0010864717511315529	0.0011316061395729995	0.0011270393449693934	0.0011540174131931518	0.0011488794146153742	0.0011768371907087737	0.0011711090150534071	0.0012214838735254403	0.0012145767312534044	0.03919442689397591	0.03835882993757666	-1.7856187248393995e-06	-8.054815841163077e-05	-1.7777028215272203e-06	-8.019107691489835e-05
19.709517702309874	0.0010898422582453385	0.0010863128258765873	0.0011314148306879733	0.0011268485081537582	0.0011538081166117225	0.0011486710458689985	0.001176609320309343	0.0011708825554766406	0.0012212189305897576	0.001214314198418061	0.03916984892954987	0.03833477607122029	-1.7604846172846259e-06	-7.989286049389643e-05	-1.7526802485560988e-06	-7.953868908625039e-05
19.828277461333414	0.0010896851109579331	0.001086155352951432	0.0011312251431409197	0.0011266592874062662	0.0011536005337881535	0.0011484643832699493	0.0011763832591941852	0.0011706578950886294	0.0012209559878905477	0.0012140536505686197	0.03914536681512869	0.03831081601075753	-1.7355184127963025e-06	-7.923440680829286e-05	-1.727824833003093e-06	-7.888315948084701e-05
19.94775280764713	0.0010895294231610755	0.0010859993383479601	0.0011310370843977992	0.0011264716901768878	0.0011533946730053546	0.00114825943506441	0.0011761590164861926	0.0011704350429537368	0.0012206950562169577	0.0012137950983910695	0.03912098186722242	0.03828695104463291	-1.710718582126347e-06	-7.857275906575367e-05	-1.7031350523950828e-06	-7.822444997854228e-05
20.067948053024427	0.0010893752008844237	0.0010858447881171122	0.00113085066201031	0.001126285724001276	0.0011531905426469436	0.001148056209598838	0.0011759366014244008	0.0011702140082516257	0.0012204361465050191	0.0012135385527166124	0.03909669542606904	0.038263182484505255	-1.686083602101679e-06	-7.790787834285884e-05	-1.6786093902905821e-06	-7.756252182716805e-05
20.188867535219305	0.0010892224502169973	0.0010856917083697998	0.0011306658836172958	0.00112610139650216	0.001152988151198932	0.0011478547153216247	0.0011757160233659618	0.0011699948002792135	0.0012201792698401826	0.0012132840245241657	0.03907250885607171	0.0382395116656857	-1.6616119554654918e-06	-7.723972506759602e-05	-1.6542463361869306e-06	-7.689733563076562e-05
20.31051561812294	0.0010890711773080734	0.0010855401052778178	0.0011304827569461632	0.0011259187153907632	0.0011527875072514231	0.0011476549607847947	0.0011754972917881273	0.0011697774284526417	0.0012199244374598971	0.0012130315249429115	0.039048423546236735	0.03821593994756655	-1.6373021308824579e-06	-7.656825901161679e-05	-1.6300443854222815e-06	-7.622885133753976e-05
20.432896691921076	0.0010889213883681019	0.0010853899850747713	0.0011303012898143175	0.0011257376884682457	0.0011525886195003397	0.0011474569546457288	0.001175280416290285	0.0011695619023092956	0.0012196716607562285	0.0012127810652548842	0.03902444091064023	0.03819246871407078	-1.6131526227834703e-06	-7.589343927602576e-05	-1.6060020391183566e-06	-7.555702823000554e-05
20.55601517325261	0.001088773089669642	0.0010852413540570242	0.001130121490130639	0.0011255583236271728	0.0011523914967491945	0.0011472607056689152	0.001175065406596023	0.0011693482315098544	0.0012194209512785409	0.001212532656897621	0.039000562388881964	0.038169099374104086	-1.589161931286713e-06	-7.521522427950122e-05	-1.5821178040338613e-06	-7.488182491044437e-05
20.679875505368887	0.001088626287548304	0.0010850942185846562	0.001129943365896972	0.0011253806288530099	0.0011521961479108809	0.0011470662227277468	0.0011748522725552406	0.0011691364258403863	0.0012191723207362177	0.0012122863114668442	0.03897678944656756	0.0381458333620218	-1.5653285620927104e-06	-7.453357174566633e-05	-1.5583901924968308e-06	-7.420319928913566e-05
20.804482158294064	0.0010884809884037195	0.0010849485850824422	0.0011297669252096573	0.0011252046122256442	0.0011520025820095088	0.001146873514806335	0.0011746410241462932	0.0011689264952144736	0.0012189257810014456	0.0012120420407192196	0.0389531235757816	0.03812267213809752	-1.5416510264288155e-06	-7.384843869204238e-05	-1.53481772234218e-06	-7.352110857403171e-05
20.92983962898646	0.0010883371987005094	0.0010848044600408376	0.0011295921762610615	0.0011250302819209297	0.0011518108081822534	0.0011466825910013611	0.001174431671478169	0.0011687184496753764	0.0012186813441120287	0.0012117998565751298	0.03892956629558938	0.03809961718900363	-1.5181278409459945e-06	-7.315978141669843e-05	-1.5113989167746603e-06	-7.283550925538118e-05
21.055952441500814	0.0010881949249692848	0.0010846618500169956	0.0011294191273411695	0.001124857646212267	0.0011516208356812604	0.0011464934605239696	0.0011742242247927206	0.0011685122993982473	0.001218439022274279	0.0012115597711215387	0.038906119152529874	0.03807667002830464	-1.4947575275722422e-06	-7.246755548304118e-05	-1.4881323042916644e-06	-7.214635709354433e-05
21.18282514715158	0.001088054173807663	0.0010845207616357857	0.0011292477868391842	0.0011246867134722049	0.0011514326738755745	0.001146306132701683	0.0011740186944669312	0.0011683080546923755	0.0012181988278659552	0.0012113217966148839	0.038882783721130555	0.038053832196955274	-1.4715386134882963e-06	-7.177171570957319e-05	-1.4650164185973577e-06	-7.145360710666959e-05
21.31046232467717	0.0010879149518812808	0.0010843812015908377	0.0011290781632451517	0.0011245174921740704	0.0011512463322530973	0.0011461206169803605	0.0011738150910152148	0.00116810572600348	0.0012179607734392412	0.0012110859454840313	0.03885956160442982	0.03803110526381581	-1.4484696310070738e-06	-7.107221615490489e-05	-1.4420497985064007e-06	-7.075721355592757e-05
21.438868580405217	0.001087777265924852	0.001084243176645601	0.0011289102651516306	0.0011243499908936295	0.001151061820422595	0.0011459369229261888	0.0011736134250917736	0.001167905323916033	0.001217724871723807	0.0012108522303332849	0.03883645443450723	0.03800849082616476	-1.42554911745571e-06	-7.036901010304408e-05	-1.4192309878468048e-06	-7.005712993271573e-05
21.568048548418737	0.0010876411227432237	0.001084106693634422	0.0011287441012553792	0.0011241842183107836	0.0011508791481157322	0.0011457550602277083	0.0011734137074929862	0.0011677068591556476	0.0012174911356299053	0.0012106206639454634	0.03881346387302433	0.03798599051023546	-1.4027756151452006e-06	-6.966205005240478e-05	-1.3965585353662574e-06	-6.935330894411451e-05
21.69800689072348	0.0010875065292124495	0.0010839717594636354	0.001128579680359073	0.0011240201832112822	0.0011506983251891375	0.0011455750386978791	0.001173215949159845	0.0011675103425914859	0.0012172595782515348	0.0012103912592850118	0.038790591611780854	0.03796360597175448	-1.3801476712125421e-06	-6.89512876982934e-05	-1.3740309946505894e-06	-6.864570249909274e-05
21.828748297416116	0.0010873734922808979	0.0010838383811126752	0.0011284170113730618	0.0011238578944884762	0.0011505193616265284	0.0011453968682761796	0.0011730201611804456	0.0011673157852387247	0.0012170302128696683	0.0012101640295011937	0.03876783937327816	0.037941338896493204	-1.3576638375409344e-06	-6.823667391903099e-05	-1.3516469240040796e-06	-6.793426169335315e-05
21.960277486853503	0.0010872420189703522	0.0010837065656352114	0.0011282561033171493	0.0011236973611451022	0.0011503422675408499	0.0011452205590307518	0.001172826354792502	0.00116712319826107	0.0012168030529555345	0.0012099389879313362	0.03874520891128607	0.03791919100083301	-1.3353226706938615e-06	-6.75181587625473e-05	-1.3294048863791985e-06	-6.721893679503821e-05
22.092599205822967	0.001087112116377154	0.0010835763201602917	0.0011280969653224033	0.001123538592295093	0.001150167053176468	0.0011450461211605738	0.0011726345413859394	0.0011669325929733064	0.0012165781121739674	0.0012097161481041368	0.038722702011446716	0.03789716403233686	-1.3131227317806499e-06	-6.679569142933883e-05	-1.3073034492777288e-06	-6.649967722965888e-05
22.225718229713628	0.0010869837916733475	0.0010834476518935114	0.0011279396066330083	0.001123381597165428	0.0011499937289113982	0.0011448735649976843	0.0011724447325055013	0.001166743980843906	0.0012163554043868126	0.001209495523743032	0.03870032049185368	0.03787525977033605	-1.2910625863931519e-06	-6.606922025850781e-05	-1.285341184641478e-06	-6.577643156430169e-05
22.359639362688714	0.0010868570521078518	0.0010833205681181992	0.00112778403660814	0.0011232263850980053	0.0011498223052595726	0.0011447029010094372	0.0011722569398534334	0.0011665573734976746	0.0012161349436564106	0.001209277128769628	0.03867806620367615	0.03785348002652787	-1.2691408045077332e-06	-6.533869271199699e-05	-1.2635166687854915e-06	-6.504914749297375e-05
22.494367437858962	0.0010867319050076431	0.0010831950761966216	0.0011276302647238781	0.0011230729655515577	0.0011496527928731494	0.0011445341398008033	0.0011720711752921955	0.0011663727827184527	0.0012159167442491296	0.0012090609773072031	0.038655941031772764	0.037831826645582635	-1.24735596036471e-06	-6.460405535732572e-05	-1.2418284822514683e-06	-6.431777181839515e-05
22.629907317457054	0.0010866083577789688	0.0010830711835712141	0.0011274783005751536	0.0011229213481036046	0.0011494852025448702	0.0011443672921167187	0.0011718874508472427	0.0011661902204518752	0.0012157008206389837	0.001208847083684277	0.038633946895332526	0.03781030150576642	-1.2257066323642651e-06	-6.386525385082553e-05	-1.2202752097539848e-06	-6.358225043762156e-05
22.766263893012997	0.0010864864179085765	0.0010829488977658194	0.001127328153877735	0.0011227715424524244	0.001149319545210457	0.0011442023688444621	0.0011717057787098487	0.0011660096988081671	0.0012154871875113109	0.001208635462438242	0.038612085748517884	0.037788906519577684	-1.2041914030204784e-06	-6.31222329235126e-05	-1.1988554401006976e-06	-6.284252832639003e-05
22.903442085530802	0.0010863660929649479	0.0010828282263869527	0.001127179834470232	0.0011226235584190722	0.0011491558319510443	0.0011440393810160853	0.0011715261712399755	0.0011658312300649948	0.0012152758597665173	0.001208426128319062	0.03859035958113019	0.03776764363438915	-1.182808858824283e-06	-6.23749363624082e-05	-1.1775677660344833e-06	-6.209854951944038e-05
23.041446845665973	0.0010862473905995798	0.001082709177125094	0.0011270333523161634	0.0011224774059494394	0.0011489940739956724	0.0011438783398108928	0.001171348640969214	0.0011656548266703842	0.001215066852523905	0.0012082190962930599	0.038568770419278454	0.03774651483310971	-1.1615575901584643e-06	-6.162330699338581e-05	-1.1564107841883359e-06	-6.135025709519404e-05
23.180283153904217	0.00108613031854826	0.001082591757755985	0.0011268887175060317	0.0011223330951163314	0.001148834282723809	0.0011437192565579518	0.0011711732006037625	0.0011654805012456732	0.0012148601811255632	0.0012080143815467487	0.038547320326074566	0.037725522134859316	-1.1404361912083216e-06	-6.086728666426788e-05	-1.1353830949674057e-06	-6.059759315815705e-05
23.31995602074116	0.0010860148846323768	0.0010824759761419666	0.0011267459402594562	0.0011221906361216036	0.0011486764696679315	0.0011435621427386647	0.001170999863027468	0.0011653082665885395	0.0012146558611403364	0.0012078119994907697	0.038526011402327406	0.03770466759565461	-1.119443259820288e-06	-6.0106816224814175e-05	-1.1144833024275685e-06	-5.984049881885278e-05
23.460470486863187	0.0010859010967602587	0.001082361840233322	0.001126605030927344	0.001122050039298324	0.0011485206465161523	0.0011434070099893825	0.001170828641304934	0.001165138135676071	0.0012144539083678836	0.0012076119657638813	0.03850484578726119	0.037683953309108356	-1.09857739744295e-06	-5.934183551037364e-05	-1.0937100142372619e-06	-5.907891417947231e-05
23.60183162332936	0.0010857889629285098	0.0010822493580696455	0.0011264659999940785	0.001121911315112969	0.001148366825114887	0.0011432538701040534	0.0011706595486846681	0.001164970121667894	0.0012142543388427881	0.0012074142962370314	0.038483825659251604	0.037663381407146215	-1.0778372090394436e-06	-5.857228332328823e-05	-1.073061841531768e-06	-5.831277831244708e-05
23.744044531754422	0.0010856784912233843	0.00108213853778124	0.0011263288580797707	0.0011217744741676737	0.0011482150174715762	0.0011431027350369473	0.001170492598602303	0.001164804237909373	0.0012140571688387704	0.0012072190070175173	0.03846295323656617	0.037642954060737505	-1.0572213029547486e-06	-5.779809741301989e-05	-1.0525373988108655e-06	-5.7542029241380854e-05
23.887114344492932	0.0010855696898221861	0.0010820293875905302	0.0011261936159425395	0.0011216395272025106	0.0011480652357574574	0.001142953616905404	0.0011703278046838685	0.0011646404979348565	0.0012138624148729708	0.0012070261144532172	0.038442230778123476	0.037622673480637726	-1.036728290822013e-06	-5.701921445669389e-05	-1.0321353038737768e-06	-5.6766603923702474e-05
24.031046224824397	0.0010854625669946762	0.0010819219158134956	0.0011260602844808331	0.001121506485097812	0.0011479174923103887	0.0011428065279926482	0.0011701651807491363	0.0011644789154709903	0.0012136700937103242	0.0012068356351369013	0.03842166058427614	0.037602541918149414	-1.0163567874758167e-06	-5.623557004022506e-05	-1.0118541776795234e-06	-5.5986438229238544e-05
24.175845367139747	0.0010853571311045121	0.0010818161308611361	0.0011259288747357931	0.0011213753588765352	0.0011477717996377192	0.0011426614807506501	0.001170004740815018	0.0011643195044400954	0.0012134802223680075	0.0012066475859106361	0.03840124499760043	0.03758256166590023	-9.961054108264047e-07	-5.544709863639086e-05	-9.916926442679955e-07	-5.520146692050698e-05
24.32151699712871	0.001085253390610714	0.001081712041240956	0.0011257993978936666	0.001121246159706673	0.0011476281704192268	0.0011425184878030418	0.001169846499099035	0.0011641622789636075	0.0012132928181199923	0.0012064619838702741	0.03838098640370439	0.037562735058631926	-9.75972781789864e-07	-5.4653733586707e-05	-9.71649330662374e-07	-5.441162363320484e-05
24.468066371968433	0.0010851513540691363	0.0010816096555584655	0.0011256718652882455	0.0011211188989036977	0.0011474866175100833	0.0011423775619480816	0.001169690470022841	0.001164007253365574	0.0012131078985016593	0.0012062788463700178	0.03836088723205416	0.037543064474007515	-9.559575241731982e-07	-5.385540707961156e-05	-9.517228667672156e-07	-5.3616840855086334e-05
24.61549878051318	0.0010850510301339824	0.001081508982518711	0.0011255462884033683	0.001120993587933055	0.001147347153943906	0.0011422387161616789	0.0011695366682158285	0.0011638544421762327	0.0012129254813145307	0.0012060981910270853	0.0383409499568174	0.03752355233344321	-9.360582645303456e-07	-5.305205012656744e-05	-9.319118852322769e-07	-5.2817049902981195e-05
24.763819543485244	0.0010849524275593375	0.0010814100309278418	0.0011254226788754592	0.0011208702384127097	0.0011472097929358476	0.0011421019636004795	0.0011693851085187985	0.0011637038601356464	0.0012127455846310828	0.0012059200357264664	0.038321177097725305	0.03750420110294148	-9.162736321383265e-07	-5.2243592545075934e-05	-9.122150213935337e-07	-5.201218090350457e-05
24.91303401366693	0.001084855555200709	0.0010813128096946716	0.0011253010484960986	0.00112074886211572	0.001147074547885736	0.001141967317604991	0.0011692358059876827	0.0011635555221974085	0.0012125682267996429	0.0012057443986257664	0.03830157122094956	0.037485013293957946	-8.966022588419859e-07	-5.142996293355795e-05	-8.9263091315522e-07	-5.1202162770352944e-05
25.063147576093755	0.001084760422016617	0.0010812173278322969	0.0011251814092146661	0.0011206294709728728	0.0011469414323812962	0.0011418347917027858	0.001169088775897362	0.0011634094435324209	0.0012123934264494042	0.0012055712981601466	0.03828213493999842	0.03746599146427434	-8.77042778924756e-07	-5.0611088647484204e-05	-8.731582008610246e-07	-5.038692318026783e-05
25.214165648248784	0.001084667037070196	0.0010811235944597208	0.0011250637731410164	0.001120512077075362	0.0011468104602014141	0.001141704399611753	0.0011689440337455486	0.0011632656395327487	0.0012122212024955272	0.0012054007530473703	0.03826287091663382	0.03744713821889919	-8.575938290756972e-07	-4.978689578030715e-05	-8.537955272260034e-07	-4.956638855219131e-05
25.366093680258146	0.0010845754095308096	0.0010810316188035053	0.001124948152548188	0.0011203966926775066	0.0011466816453194575	0.00114157615524341	0.001168801595256725	0.0011631241258155322	0.00121205157414433	0.0012052327822929289	0.0382437818618084	0.037428456210978935	-8.382540482372754e-07	-4.895730913731522e-05	-8.345415372203527e-07	-4.8740484023479524e-05
25.518937155087716	0.0010844855486757193	0.001080941410199454	0.001124834559875196	0.001120283330199531	0.0011465550019066765	0.001141450072706277	0.0011686614763861873	0.001162984918226997	0.001211884560898609	0.0012050674051952925	0.0382248705366152	0.037409948142737647	-8.19022077467018e-07	-4.812225221012545e-05	-8.153948779423409e-07	-4.79091334247006e-05
25.672701588741027	0.001084397463891754	0.0010808529780943195	0.0011247230077298476	0.001120172002230387	0.0011464305443356585	0.0011413261663093224	0.00116852369332415	0.0011628480328465163	0.001211720182563045	0.001204904641351246	0.038206139753267185	0.03739161676642319	-7.998965599088914e-07	-4.728164715675498e-05	-7.96354198525067e-07	-4.7072259256292215e-05
25.827392530458226	0.0010843111646770087	0.0010807663320475341	0.001124613508891603	0.0011200627215306254	0.0011463082871838314	0.0011412044505654576	0.0011683882624999161	0.001162713485990769	0.0012115584592497129	0.001204744510661344	0.03818759237609277	0.037373464885288955	-7.808761406423795e-07	-4.643541477405977e-05	-7.774181500497246e-07	-4.622978266485833e-05
25.983015562916506	0.0010842266606425842	0.0010806814817329678	0.0011245060763145202	0.0011199555010353217	0.0011461882452370633	0.0011410849401951066	0.0011682552005861605	0.0011625812942179675	0.0012113994113837183	0.0012045870333354583	0.0381692313225493	0.0373554953545855	-7.619594665497775e-07	-4.55834744711725e-05	-7.585853854020531e-07	-4.5381623415940986e-05
26.139576302431465	0.001084143961514337	0.0010805984369407192	0.00112440072313022	0.001119850353857057	0.0011460704334933034	0.0011409676501298424	0.001168124524503265	0.001162451474332177	0.0012112430597089356	0.0012044322298984571	0.03815105956426413	0.03733771108258139	-7.431451862550432e-07	-4.472574424660425e-05	-7.39854559179097e-07	-4.452769986923455e-05
26.297080399159835	0.001084063077134659	0.0010805172075789224	0.0011242974626509156	0.0011197472932889464	0.0011459548671663026	0.0011408525955160867	0.0011679962514237502	0.0011623240433876981	0.0012110894252938546	0.0012042801211959745	0.038133080128096325	0.037320115031592896	-7.244319499785136e-07	-4.3862140659517435e-05	-7.212243275855554e-07	-4.3667928952800805e-05
26.455533537303385	0.001083984017464294	0.0010804378036755942	0.0011241963083725018	0.0011196463328077254	0.001145841561689402	0.0011407397917188803	0.0011678703987767923	0.001162199018693556	0.0012109385295375637	0.0012041307284003158	0.038115296097218185	0.03730271021905165	-7.058184094471329e-07	-4.2992578804329495e-05	-7.026933483140867e-07	-4.280222613545215e-05
26.614941435314055	0.0010839067925841638	0.0010803602353805016	0.0011240972739776907	0.0011195474860768893	0.0011457305327193883	0.001140629254325727	0.0011677469842528243	0.0011620764178180657	0.0012107903941758246	0.0012039840730164646	0.03809771061222498	0.03728549971858912	-6.873032177756241e-07	-4.2116972283040566e-05	-6.842602804416585e-07	-4.193050540035603e-05
26.77530984610034	0.001083831412697242	0.001080284512967053	0.0011240003733392092	0.0011194507669498898	0.0011456217961404263	0.0011405209991505016	0.001167626025808224	0.0011619562585934774	0.0012106450412872939	0.0012038401768882123	0.03808032687226157	0.037268486661137405	-6.688850293355177e-07	-4.123523317586808e-05	-6.659237843107194e-07	-4.105267921669653e-05
26.93664455723489	0.0010837578881304395	0.0010802106468342334	0.0011239056205230536	0.001119356189473394	0.0011455153680680658	0.0011404150422374422	0.0011675075416701021	0.0011618385591207294	0.0012105024932998628	0.0012036990622044303	0.03806314813618258	0.03725167423606321	-6.505624996848945e-07	-4.034727201568389e-05	-6.476825214186098e-07	-4.0168658511280375e-05
27.098951391163432	0.0010836862293365213	0.0010801386475085514	0.0011238130297917923	0.0011192637678905904	0.0011454112648533097	0.0011403113998652058	0.0011673915503411622	0.0011617233377742766	0.0012103627729971094	0.001203560751505436	0.03804617772372874	0.037235065692323356	-6.323342854139963e-07	-3.945299775634514e-05	-6.29535154297433e-07	-3.927835263944912e-05
27.26223620541477	0.0010836164468960615	0.001080068525646029	0.0011237226156079493	0.0011191735166445648	0.0011453095030867846	0.0011402100885510122	0.0011672780706046878	0.0011616106132070231	0.0012102259035249056	0.001203425267689516	0.03802941901673724	0.037218664339646136	-6.14199044022927e-07	-3.855231774291257e-05	-6.114803464073691e-07	-3.8381669356213344e-05
27.426504892812353	0.001083548551519418	0.001080000292034208	0.0011236343926374248	0.0011190854503817327	0.0011452100996029654	0.0011401111250548517	0.0011671671215295908	0.0011615004043553433	0.001210091908398142	0.0012032926340195622	0.03801287546037049	0.037202473549733966	-5.961554338691777e-07	-3.76451376850051e-05	-5.935167620373626e-07	-3.747851478677622e-05
27.59176338168682	0.0010834825540487255	0.0010799339575941974	0.001123548375752988	0.0011189995839553288	0.0011451130714844838	0.0011400145263837805	0.0011670587224755784	0.001161392730444201	0.0012099608115075842	0.00120316287412985	0.037996550564378	0.03718649675749899	-5.782021139859143e-07	-3.6731361622521774e-05	-5.756430661507314e-07	-3.6568793394059496e-05
27.758017636089992	0.0010834184654599478	0.0010798695333827445	0.0011234645800378374	0.0011189159324289696	0.0011450184360665327	0.0011399203097962995	0.0011669528930984194	0.0011612876109923808	0.0012098326371268885	0.001203036012032955	0.037980447904382056	0.037170737462325694	-5.603377439791953e-07	-3.5810891894721975e-05	-5.578579242927935e-07	-3.565240794869973e-05
27.925273656010095	0.0010833562968649267	0.0010798070305943384	0.001123383020789211	0.0011188345110802686	0.001144926210941336	0.0011398284928068058	0.0011668496533553067	0.0011611850658177986	0.0012097074099197374	0.0012029120721268095	0.03796457112319777	0.037155199229353	-5.425609839230204e-07	-3.488362910950005e-05	-5.401600024729052e-07	-3.472925949746242e-05
28.09353747758831	0.001083296059513484	0.0010797464605633422	0.0011233037135220782	0.0011187553354045222	0.0011448364139627122	0.0011397390931901367	0.0011667490235103273	0.0011610851150429303	0.0012095851549471404	0.0012027910792018922	0.037948923932169844	0.03713988569079156	-5.248704942413703e-07	-3.394947211055044e-05	-5.225479670295866e-07	-3.379924732943573e-05
28.2628151733366	0.0010832377647955374	0.001079687834766161	0.0011232266739728785	0.0011186784211184647	0.0011447490632507168	0.0011396521289861968	0.0011666510241400397	0.0011609877791003533	0.001209465897674866	0.001202673058448586	0.037933510112556926	0.037124800547273906	-5.072649355728973e-07	-3.300831794347814e-05	-5.050204845372802e-07	-3.286226894497202e-05
28.43311285235687	0.001083181424243255	0.0010796311648234296	0.001123151918103344	0.0011186037841640771	0.0011446641771963827	0.0011395676185046643	0.0011665556761391574	0.0011608930787383703	0.0012093496639810394	0.0012025580354646623	0.03791833351692886	0.037109947569223665	-4.897429686546995e-07	-3.2060061822158925e-05	-4.875762216662721e-07	-3.191822002066025e-05
28.604436660561465	0.0010831270495332405	0.0010795764625022464	0.001123079462104379	0.0011185314407124829	0.0011445817744665375	0.0011394855803298018	0.0011664630007263495	0.0011608010350267748	0.0012092364801638879	0.0012024460362629337	0.03790339807061016	0.03709533059826685	-4.7230325419351724e-07	-3.110459709351754e-05	-4.702138450395771e-07	-3.0966994373299306e-05
28.77679278089485	0.0010830746524887463	0.0010795237397184308	0.0011230093224000198	0.0011184614071679015	0.0011445018740087272	0.0011394060333253487	0.0011663730194501512	0.0011607116693627072	0.001209126372949655	0.001202337087279067	0.037888707773143196	0.037080953548664884	-4.549444527594815e-07	-3.0141815203998945e-05	-4.529320211548761e-07	-3.0008483928201102e-05
28.950187433556945	0.001083024245081913	0.0010794730085388077	0.00112294151565145	0.00111839370017167	0.0011444244950562107	0.0011393289966395	0.0011662857541949847	0.001160625003476634	0.0012090193695006594	0.0012022312153795384	0.037874266699792776	0.037066820408790495	-4.376652246521062e-07	-2.917160566215382e-05	-4.357294162353302e-07	-2.9042578681109932e-05
29.124626876227456	0.0010829758394360503	0.0010794242811835357	0.0011228760587611022	0.00111832833660635	0.0011443496571330752	0.001139254489709995	0.001166201227187314	0.001160541059438444	0.0012089154974235456	0.001202128447869774	0.037860079003085356	0.03705293524262471	-4.2046422975500555e-07	-2.819385600152935e-05	-4.1860469610511403e-07	-2.8069166662370026e-05
29.30011740429177	0.0010829294478279371	0.0010793775700284561	0.0011228129688768248	0.0011182653335998916	0.001144277380059428	0.0011391825322692839	0.0011661194610019026	0.0011604598596636618	0.0012088147847776794	0.001202028812502439	0.03784614891437307	0.03703930219129809	-4.033401274383154e-07	-2.720845174478126e-05	-4.015565260593115e-07	-2.708813389923348e-05
29.476665351068124	0.0010828850826901642	0.0010793328876074861	0.0011227522633961281	0.0011182047085298889	0.0011442076839566966	0.0011391131443498135	0.001166040478568211	0.001160381426919793	0.0012087172600837401	0.0012019323374859228	0.03783248074544583	0.037025925474662	-3.862915764151452e-07	-2.621527636456622e-05	-3.8458357074031696e-07	-2.609936437808491e-05
29.654277088036206	0.0010828427566134985	0.001079290246615029	0.0011226939599704975	0.0011181464790278946	0.0011441405892530258	0.0011390463462893914	0.0011659643031769072	0.0011603057843327803	0.0012086229523324728	0.0012018390514929676	0.037819078890173406	0.037012809392897625	-3.6931723462101454e-07	-2.521421124535017e-05	-3.676844940190063e-07	-2.510274000638857e-05
29.832959025067048	0.0010828024823492813	0.0010792496599084328	0.001122638076509795	0.0011180906629838236	0.0011440761166887769	0.0011389821587366687	0.001165890958486516	0.001160232955393598	0.0012085318909936355	0.0012017489836695123	0.037805947826185626	0.0369999583281599	-3.5241575905816183e-07	-2.4205135642135778e-05	-3.508579588420817e-07	-2.4098140571832127e-05
30.0127176106544	0.0010827642728118685	0.001079211140510473	0.0011225846311867362	0.0011180372785504343	0.0011440142873221397	0.0011389206026567182	0.0011658204685301955	0.0011601629639649725	0.0012084441060251309	0.0012016621636436909	0.037793092116588795	0.03698737674625701	-3.3558580568625665e-07	-2.3187926641105028e-05	-3.341026271158447e-07	-2.308544370302479e-05
30.193559332147448	0.001082728141081085	0.0010791747016118724	0.0011225336424414381	0.0011179863441478845	0.0011439551225348372	0.0011388616993367232	0.0011657528577226509	0.001160095834288245	0.001208359627882325	0.0012015786215350416	0.03778051641173236	0.03697506919838037	-3.1882602930964274e-07	-2.2162459120206313e-05	-3.1741715958476593e-07	-2.206452482891863e-05
30.37549071598484	0.0010826941004047192	0.0010791403565738446	0.0011224851289860552	0.0011179378784683673	0.0011438986440379436	0.001138805470391765	0.0011656881508671716	0.0011600315909903495	0.001208278487527554	0.0012014983879638892	0.03776822545099838	0.036963040322858076	-3.0213508337957953e-07	-2.112860570271935e-05	-3.0080021565844633e-07	-2.103525713476051e-05
30.55851832793038	0.0010826621642010604	0.001079108118930693	0.0011224391098095083	0.0011178919004808461	0.0011438448738778314	0.0011387519377707444	0.0011656263731628456	0.0011599702590909613	0.0012082007164398668	0.001201421494060943	0.037756224064653975	0.03695129484696122	-2.855116198996997e-07	-2.0086236716787553e-05	-2.842504533040642e-07	-1.9997511520736255e-05
30.742648773309874	0.0010826323460614473	0.001079078002392414	0.001122395604182276	0.00111784842943585	0.0011437938344422002	0.0011387011237623831	0.0011655675502118706	0.0011599118640097566	0.00120812634662492	0.0012013479714770854	0.03774451717572725	0.03693983758874736	-2.68954289316288e-07	-1.903522015392345e-05	-2.6776652892754674e-07	-1.8951156559671167e-05
30.92788869724955	0.00108260465975286	0.0010790500208473527	0.001122354631661283	0.001117807484870372	0.00114374554846624	0.0011386530510013662	0.0011655117080270408	0.0011598564315738332	0.001208055410625122	0.0012012778523933661	0.03773310980194088	0.03692867345894538	-2.5246174032355836e-07	-1.7975421620131105e-05	-2.513470971966282e-07	-1.7896058450261876e-05
31.114244784915854	0.001082579119220546	0.001079024188364894	0.0011223162120948824	0.0011177690866128471	0.0011437000390389154	0.001138607742474588	0.00116545887303938	0.0011598039880252834	0.0012079879415299788	0.0012012111695312167	0.037722007057682416	0.03691780746289315	-2.3603261973311612e-07	-1.6906704291413943e-05	-2.349908109107457e-07	-1.6832080972112307e-05
31.30172376175672	0.0010825557385906758	0.0010790005191981737	0.0011222803656279158	0.0011177332547882295	0.001143657329609362	0.001138565221527529	0.0011654090721059255	0.0011597545600289098	0.0012079239729866618	0.0012011479561628792	0.03771121415602795	0.03690724470250676	-2.1966557235903253e-07	-1.58289288687552e-05	-2.1869632087310326e-07	-1.5759085439964737e-05
31.4903323937443	0.0010825345321730253	0.0010789790277868346	0.0011222471127068643	0.0011177000098231398	0.0011436174439934037	0.0011385255118707403	0.0011653623325176626	0.0011597081746800993	0.0012078635392107954	0.0012010882461220502	0.03770073641080887	0.03689699037831382	-2.0335924086649013e-07	-1.4741953530211793e-05	-2.024622757384499e-07	-1.4676930656626341e-05
31.68007748761912	0.0010825155144636967	0.0010789597287598114	0.0011222164740850992	0.001117669372451128	0.0011435804063801998	0.001138488637586467	0.001165318682007627	0.0011596648595128569	0.0012078066749974807	0.0012010320738147604	0.037690579238726415	0.03688704979151739	-1.8711226561088715e-07	-1.3645633881564923e-05	-1.8628732187430178e-07	-1.3585472864424686e-05
31.870965891135747	0.0010824987001478684	0.001078942636938146	0.0011221884708282148	0.0011176413637180094	0.001143546241339021	0.0011384546231353848	0.0011652781487591672	0.0011596246425079949	0.001207753415732559	0.0012009794742304791	0.037680748161523406	0.036877428346121094	-1.709232845020954e-07	-1.2539822907720044e-05	-1.7017010321392426e-07	-1.2484565696579963e-05
32.063004493309954	0.0010824841041025754	0.0010789277673378447	0.001122163124319464	0.0011176160049873108	0.0011435149738261488	0.0011384234933634778	0.0011652407614143744	0.0011595875521014979	0.0012077037974041005	0.0012009304829534615	0.03767124880820277	0.03686813155109963	-1.5479093285527407e-07	-1.1424370921886418e-05	-1.5410926109587011e-07	-1.1374060125496355e-05
32.25620022466719	0.001082471741399526	0.0010789151351727644	0.001122140456265291	0.001117593317945804	0.001143486629191916	0.0011383952735090448	0.0011652065490826867	0.0011595536171930538	0.0012076578566141674	0.0012008851361743481	0.03766208691729946	0.03685916502262813	-1.3871384323431088e-07	-1.0299125514146024e-05	-1.381034341295384e-07	-1.0253804413273837e-05
32.45056005749291	0.00108246162730794	0.0010789047558575273	0.0011221204887009544	0.0011175733246091442	0.0011434612331878765	0.0011383699892098358	0.0011651755413496579	0.0011595228671547498	0.0012076156305908037	0.0012008434707019909	0.03765326833920686	0.03685053448635231	-1.226906453100085e-07	-9.16393149941186e-06	-1.2215125803514623e-07	-9.12364405822319e-06
32.64609100608406	0.001082453777297434	0.001078896645010478	0.0011221032439962593	0.0011175560473276043	0.0011434388119741159	0.0011383476665103357	0.0011651477682859182	0.0011594953318399591	0.0012075771572003062	0.0012008055239755707	0.03764479903856307	0.03684224577972904	-1.067199657065615e-07	-8.018630864192744e-06	-1.0625136549931302e-07	-7.98342174290756e-06
32.84280012700226	0.0010824482070409148	0.0010788908184566628	0.0011220887448613783	0.0011175415087919078	0.001143419392126699	0.001138328331869174	0.0011651232604563018	0.0011594710415923886	0.0012075424749597437	0.001200771334076931	0.03763668509669193	0.036834304854409715	-9.080042783589024e-08	-6.863062710971146e-06	-9.040238602283854e-08	-6.832977279491725e-06
33.040694519328454	0.001082444932417526	0.001078887292230851	0.0011220770143527952	0.0011175297320391768	0.0011434030006452721	0.001138312012166693	0.0011651020489291826	0.0011594500272553334	0.0012075116230497653	0.0012007409397432297	0.03762893271410567	0.03682671777869095	-7.49306517471536e-08	-5.697063203136121e-06	-7.460294574289372e-08	-5.672147552537865e-06
33.239781324919136	0.0010824439695156097	0.001078886082580584	0.0011220680758793318	0.0011175207404589718	0.0011433896649607961	0.0011382987347126553	0.0011650841652859703	0.0011594323201811075	0.0012074846413276793	0.0012007143803798269	0.03762154821306117	0.036819490740025794	-5.910925397062394e-08	-4.520465508250915e-06	-5.885166728860497e-08	-4.500766463966244e-06
33.44006772866406	0.0010824453346357078	0.0010788872059692577	0.0011220619532082976	0.0011175145577994525	0.0011433794129434456	0.0011382885272540996	0.0011650696416308365	0.001159417952240671	0.0012074615703408227	0.0012006916960734858	0.03761453804019659	0.036812630047587544	-4.3334847344214666e-08	-3.3330997392944095e-06	-4.314716963577103e-08	-3.3186648759342408e-06
33.64156095874556	0.0010824490442935784	0.0010788906790792317	0.0011220586704717376	0.0011175112081736292	0.0011433722729106489	0.0011382814179833466	0.0011650585106006085	0.0011594069558334473	0.0012074424513402167	0.0012006729276058338	0.0376079087692126	0.0368061421349066	-2.7606040866462456e-08	-2.134792896207882e-06	-2.7488067912573994e-08	-2.125670549801839e-06
33.84426828689945	0.0010824551152232628	0.0010788965188149814	0.001122058252172801	0.0011175107160657472	0.0011433682736352914	0.001138277435546173	0.001165050805374889	0.0011593993638973604	0.0012074273262945394	0.001200658116467143	0.037601667103631276	0.03680003356256812	-1.1921439515248655e-08	-9.253688049437603e-07	-1.1872973261668751e-08	-9.216080877616495e-07
34.04819702867729	0.0010824635643801566	0.0010789047423062639	0.0011220607231922097	0.0011175131063377646	0.001143367444354074	0.0011382766090501217	0.0011650465596863744	0.0011593952099190573	0.0012074162379043895	0.0012006473048704047	0.03759581987962653	0.03679431102097651	3.7203558927133284e-09	2.95351942847244e-07	3.6995073263504374e-09	2.9370112841764495e-07
34.25335454371064	0.0010824744089441229	0.0010789153669113266	0.0011220661087948467	0.0011175184042359525	0.001143369814776032	0.0011382789680729958	0.0011650458078313818	0.0011593945279443514	0.0012074092296168722	0.0012006405357657146	0.03759037406891325	0.036788981333188864	1.9320748906141716e-08	1.5275520551805144e-06	1.9230771218081005e-08	1.5204390030609805e-06
34.45974823597649	0.0010824876663226364	0.0010789284102201498	0.0011220744346364703	0.0011175266353976212	0.001143375415091233	0.0011382845426715117	0.0011650485846806165	0.0011593973525888977	0.0012074063456405252	0.0012006378528549898	0.03758533678172294	0.0367840514578257	3.488114759531147e-08	2.771417602576154e-06	3.4722220261778486e-08	2.7587907866499783e-06
34.66738555406454	0.0010825033541539374	0.0010789438900576968	0.0011220857267705247	0.0011175378258579402	0.0011433842759796242	0.001138293363390106	0.0011650549256901294	0.0011594037190490504	0.0012074076309605511	0.0012006393006069886	0.037580715269841955	0.036779528492043245	5.040296470037314e-08	4.027138082007831e-06	5.017526097036984e-08	4.008945142186526e-06
34.87627399144595	0.0010825214903102205	0.0010789618244872131	0.0011221000116550825	0.0011175520020569039	0.001143396428620065	0.0011383054612699348	0.0011650648669125252	0.001159413663112984	0.0012074131313544035	0.001200644924272694	0.037576516929737014	0.03677541967459046	6.588761785209646e-08	5.294906487096629e-06	6.559130472354874e-08	5.271094213943339e-06
35.086421086743854	0.0010825420929008582	0.00107898223181355	0.0011221173161599218	0.0011175691908464085	0.00114341190469954	0.00113832086785804	0.0011650784450084083	0.0011594272211720349	0.0012074228934077385	0.001200654769901025	0.03757274930575055	0.03677173238894409	8.133652972495964e-08	6.574919374419119e-06	8.09717679143597e-08	6.5454336925785395e-06
35.29783442400536	0.001082565180275622	0.001079005130586497	0.001122137667573697	0.0011175894194974465	0.0011434307364225369	0.0011383396152166874	0.0011650956972580429	0.00115944443023226	0.0012074369645306922	0.0012006688843549025	0.03756942009338403	0.03676847416651321	9.67511282188617e-08	7.867376933368142e-06	9.631807215216073e-08	7.832162886772798e-06
35.51052163297529	0.0010825907710279587	0.0010790305396041725	0.0011221610936112648	0.0011176127157074462	0.001143452956520624	0.001138361735932908	0.0011651166615732904	0.0011594653279262698	0.0012074553929745592	0.0012006873153276917	0.03756653714266805	0.03676565268993746	1.1213284663736528e-07	9.172483057179326e-06	1.1163164443002416e-07	9.131484793145628e-06
35.72449038937153	0.0010826188839982548	0.0010790584779164023	0.001122187622421116	0.001117639107607719	0.0011434785982622007	0.0011383872631282003	0.0011651413765097613	0.0011594899525252866	0.0012074782278488289	0.0012007101113599944	0.03756410846160499	0.03676327579646721	1.274831238858888e-07	1.0490445416067029e-05	1.2691391730341312e-07	1.0443606167365171e-05
35.93974841516195	0.0010826495382771503	0.0010790889648281483	0.001122217282592954	0.0011176686237710516	0.001143507695462454	0.0011384162304684418	0.0011651698812792568	0.0011595183429514598	0.001207505519138614	0.0012007373218568388	0.03756214221971806	0.03676135148142402	1.4280340466989866e-07	1.1821475532386438e-05	1.421663291096241e-07	1.1768737600975632e-05
36.15630347884324	0.001082682753208854	0.0010791220199029544	0.0011222501031653922	0.0011177012932194273	0.0011435402824935034	0.0011384486721739942	0.0011652022157624513	0.0011595505387904518	0.0012075373177224894	0.0012007689971052626	0.03756064675168366	0.036759887901760845	1.5809513964279431e-07	1.3165788853325422e-05	1.573903241135037e-07	1.310709359356177e-05
36.374163395721176	0.001082718548394477	0.0010791576629663987	0.0011222861136337932	0.001117737145431873	0.001143576394294735	0.0011384846230299895	0.0011652384205218468	0.0011595865803042708	0.0012075736753907123	0.0012008051882922805	0.037559630561054956	0.0367588933797091	1.733597856366266e-07	1.452360483056303e-05	1.7258735272515646e-07	1.4458892631158404e-05
36.59333602819267	0.0010827569436953962	0.00107919591410959	0.0011223253439582408	0.0011177762103524603	0.0011436160663833624	0.001138524118396845	0.0011652785368150094	0.0011596265084443955	0.001207614644863893	0.0012008459475232878	0.037559102324092285	0.03675837640652232	1.8859880585768776e-07	1.5895146999400644e-05	1.8775887171201475e-07	1.5824357266103206e-05
36.813829286029524	0.0010827979592366156	0.0010792367936926606	0.0011223678245716533	0.001117818518398432	0.0011436593348651753	0.0011385671942209668	0.0011653226066080792	0.0011596703648651618	0.0012076602798120751	0.0012008913278408688	0.037559070893685084	0.03675834564631529	2.038136700599838e-07	1.7280643057532297e-05	2.0290634435453023e-07	1.7203714194558017e-05
37.03565112666392	0.0010828416154101501	0.001079280322348289	0.001122413586388031	0.0011178641004684743	0.0011437062364455092	0.0011386138870456686	0.0011653706725895674	0.0011597181919374476	0.0012077106348742604	0.0012009413832440492	0.03755954530338258	0.03675880994001484	2.1900585477682005e-07	1.8680324949171823e-05	2.180312406786268e-07	1.8597194340247425e-05
37.25880955547555	0.0010828879328784221	0.0010793265209852363	0.0011224626608108575	0.001117912987951134	0.001143756808440434	0.0011386642340223117	0.0011654227781844621	0.0011597700327626377	0.001207765765678405	0.001200996168707992	0.03756053477153309	0.03675977830940062	2.3417684350207982e-07	2.0094428947653453e-05	2.3313503765649488e-07	2.0005032938225087e-05
37.483312626080554	0.0010829369325776553	0.00107937541079189	0.0011225150797416295	0.0011179652127333802	0.0011438110887881552	0.0011387182729216618	0.0011654789675686105	0.001159825931186897	0.00120782572886185	0.0012010557402041557	0.03756204870552565	0.03676125996126582	2.4932812690923317e-07	2.1523195741640633e-05	2.4821921939741087e-07	2.142746961864006e-05
37.70916844062219	0.0010829886357212964	0.0010794270132398244	0.0011225708755885533	0.0011180208072093145	0.0011438691160606516	0.001138776042145466	0.0011655392856834356	0.0011598859318157407	0.001207890582092263	0.0012011201547209157	0.03756409670615147	0.0367632642916792	2.6446120305863643e-07	2.2966870522972416e-05	2.632852773697819e-07	2.286474849544362e-05
37.93638515006311	0.001083043063803419	0.00107948135008737	0.0011226300812753743	0.0011180798042890292	0.0011439309294755346	0.0011388375807382712	0.0011656037782509555	0.0011599500800289256	0.001207960384089045	0.001201189470284677	0.03756668857208328	0.036765800890372215	2.7957757761350524e-07	2.4425703075564575e-05	2.7833471061234835e-07	2.4317118254429948e-05
38.164970954479706	0.001083100238602146	0.0010795384433831903	0.0011226927302503656	0.0011181422374076213	0.0011439965689081508	0.001138902928399463	0.0011656724917891278	0.0011600184219956566	0.0012080351946452661	0.0012012637459814758	0.03756983430447071	0.03676887954523506	2.9467876405675497e-07	2.589994786747485e-05	2.9336902594625375e-07	2.5784832244940548e-05
38.39493410335793	0.0010831601821830658	0.0010795983154698611	0.0011227588564954676	0.0011182081405343627	0.0011440660749039212	0.00113897212549556	0.0011657454736275308	0.0011600910046901279	0.001208115074650095	0.001201343041979102	0.03757354411166611	0.03677251024694061	3.0976628391608113e-07	2.738986414396738e-05	3.0838973821790613e-07	2.726814857365034e-05
38.626282895891045	0.0010832229169026543	0.0010796609889874617	0.0011228284945355973	0.0011182775481820295	0.001144139488690929	0.001139045213072743	0.0011658227719233822	0.0011601678759073962	0.0012082000861117922	0.0012014274195497408	0.037577828414065886	0.03677670319368745	3.2484166697212616e-07	2.8895716021576368e-05	3.2339837047548614e-07	2.8767330195994534e-05
38.859025681279114	0.0010832884654116725	0.0010797264868771432	0.0011229016794480832	0.0011183504954163717	0.0011442168521927504	0.0011391222328696277	0.0011659044356779026	0.0011602490842795945	0.0012082902921812092	0.0012015169410931402	0.037582697849109496	0.03678146879608667	3.3990645150047336e-07	3.0417772586915914e-05	3.383964542313239e-07	3.028264501622746e-05
39.09317085903034	0.0010833568506585815	0.0010797948323847287	0.001122978446872303	0.0011184270178657802	0.001144298208041557	0.0011392032273303137	0.0011659905147530444	0.0011603346792925099	0.0012083857571758994	0.0012016116701603582	0.03758816327638554	0.03678681768216101	3.549621845006304e-07	3.195630799551763e-05	3.5338552969261736e-07	3.181436598609366e-05
39.328726879264174	0.0010834280958929266	0.001079866049064276	0.0011230588330194517	0.0011185071517310892	0.0011443835995914636	0.0011392882396176736	0.001166081059888581	0.0011604247113025175	0.0012084865466047722	0.0012017116714780605	0.03759423578290355	0.03679276070250241	3.7001042192588013e-07	3.351160157333277e-05	3.683671459743694e-07	3.3362771204303865e-05
39.56570224301631	0.0010835022246687184	0.0010799401607816512	0.0011231428746824956	0.0011185909337955565	0.0011444730709321593	0.001139377313626921	0.0011661761227195703	0.0011605192315538866	0.001208592727193357	0.0012018170109734092	0.03760092668849307	0.03679930893556397	3.8505272892484094e-07	3.5083937920121766e-05	3.833428613491882e-07	3.4928144020840435e-05
39.80410550254544	0.0010835792608477849	0.0010800171917180752	0.0011232306092462745	0.0011186784014350108	0.0011445666669027943	0.001139470493999443	0.0011662757557942022	0.0011606182921964586	0.0012087043669096675	0.0012019277557995438	0.03760824755137082	0.036806473693094456	4.000906800821595e-07	3.667360701595235e-05	3.983142434849443e-07	3.651077314201223e-05
40.04394526164196	0.001083659228603121	0.001080097166373676	0.0011233220746978032	0.001118769592628179	0.0011446644331061689	0.0011395678261369175	0.0011663800125920522	0.0011607219463037348	0.0012088215349907254	0.0012020439743617064	0.03761621017384695	0.03681426652573391	4.15125859656168e-07	3.8280904328030774e-05	4.132828696871982e-07	3.811095273809073e-05
40.28523017593832	0.0010837421524221812	0.0010801801095709903	0.0011234173096367104	0.0011188645459671682	0.001144766415923175	0.0011396693562157056	0.0011664889475427097	0.0011608302478913408	0.001208944301969682	0.0012021657363439657	0.03762482660819936	0.036822699228766236	4.3015986184603144e-07	3.990613092333395e-05	4.282503271628782e-07	3.972898255485968e-05
40.52796895322162	0.0010838280571101838	0.0010802660464584786	0.0011235163532858864	0.001118963300668157	0.0011448726625275748	0.0011397751312015537	0.0011666026160448658	0.0011609432519359183	0.0012090727397036636	0.001202293112736636	0.03763410916272242	0.03683178384801742	4.451942910454511e-07	4.1549593580908484e-05	4.432182132553357e-07	4.1365168023860255e-05
40.77217035374772	0.0010839169677933369	0.0010803550025139772	0.0011236192455022825	0.0011190658965822254	0.0011449832209010273	0.0011398851988645585	0.0011667210744857734	0.0011610610143944246	0.0012092069214022483	0.0012024261758643287	0.037644070407924834	0.03684153268594996	4.6023076207034677e-07	4.321160490500242e-05	4.5818813570151773e-07	4.3019820377909745e-05
41.017843190557436	0.0010840089099220613	0.001080447003548148	0.0011237260267879063	0.0011191723742064055	0.0011450981398484575	0.0011399996077944734	0.0011668443802611871	0.0011611835922238744	0.001209346921656685	0.001202564999414739	0.03765472318292917	0.036851958307904026	4.7527090045376e-07	4.48924834458575e-05	4.731617129090891e-07	4.469325676970115e-05
41.26499632979458	0.0010841039092741465	0.0010805420757078652	0.0011238367383009879	0.0011192827746948836	0.0011452174690137135	0.0011401184074162915	0.0011669725917957173	0.0011613110434015059	0.0012094928164698188	0.001202709658468104	0.03766608060203535	0.03686307354853226	4.903163427056288e-07	4.659255381878058e-05	4.881405742136052e-07	4.63858003906803e-05
41.51363869102594	0.0010842019919578719	0.0010806402454795875	0.0011239514218673475	0.0011193971398704176	0.001145341258895557	0.0011402416480061732	0.001167105768563671	0.0011614434269454222	0.0012096446832867754	0.0012028602295274266	0.03767815606148409	0.03687489151841346	5.053687365742972e-07	4.83121468274339e-05	5.031263601374195e-07	4.8097780592948336e-05
41.763779247563185	0.0010843031844150564	0.0010807415396926528	0.0011240701199919218	0.0011195155122359173	0.0011454695608639628	0.0011403693807076642	0.0011672439711103298	0.0011615808029356758	0.001209802601026393	0.0012030167905494292	0.037690963246412634	0.036887425610861814	5.204297413301424e-07	5.005159958970662e-05	5.181207226763462e-07	4.98295330155496e-05
42.0154270267867	0.0010844075134240744	0.0010808459855225507	0.0011241928758705172	0.001119637934986238	0.0011456024271767674	0.0011405016575482831	0.0011673872610737462	0.0011617232325358462	0.0012099666501134846	0.0012031794209763145	0.03770451613800925	0.03690068950892902	5.355010280435647e-07	5.1811255665834555e-05	5.33125325590661e-07	5.1581399712979925e-05
42.26859111047143	0.001084515006102771	0.0010809536104941122	0.0011243197334017162	0.0011197644520201532	0.0011457399109966364	0.0011406385314564095	0.0011675357012069934	0.0011618707780150957	0.0012101369125118576	0.0012033482017682893	0.03771882902087721	0.03691469719261507	5.505842798759868e-07	5.359146519068325e-05	5.481418446679105e-07	5.335372928486071e-05
42.523280635114425	0.0010846256899113376	0.001081064442484654	0.0011244507371990116	0.0011198951079525359	0.0011458820664084028	0.0011407800562785477	0.001167689355400971	0.0011620235027707368	0.0012103134717582388	0.001203523215436951	0.0377339164906249	0.036929462946286205	5.65681192367818e-07	5.539258500739108e-05	5.631719680247553e-07	5.5146877010081585e-05
42.77950479226489	0.0010847395926550773	0.0010811785097270326	0.0011245859326031132	0.0011200299481267247	0.0011460289484367338	0.0011409262867969163	0.0011678482887076812	0.0011621814713512974	0.0012104964129970067	0.00120370454607949	0.03774979346165817	0.03694500136631138	5.807934737134084e-07	5.721497880295523e-05	5.782173963819227e-07	5.696120498166479e-05
43.03727282885567	0.0010848567424871032	0.0010812958408126302	0.0011247253656944596	0.0011201690186271001	0.0011461806130641731	0.0011410772787474135	0.0011680125673640736	0.0011623447494801332	0.0012106858230158397	0.0012038922794137823	0.0377664751752266	0.036961327368931825	5.959228451040896e-07	5.905901725247742e-05	5.932798434033458e-07	5.879708225095537e-05
43.29659404753705	0.0010849771679109384	0.001081416464694269	0.0011248690833059467	0.0011203123662918743	0.0011463371172495637	0.0011412330888379608	0.0011681822588164336	0.0011625134040795806	0.001210881790282294	0.0012040865028143978	0.03778397720769029	0.03697845619835358	6.110710410022618e-07	6.092507815913528e-05	6.083610359646115e-07	6.0654884965649636e-05
43.55747780701245	0.0010851008977830008	0.0010815404106889934	0.0011250171330358294	0.0011204600387260564	0.0011464985189468195	0.001141393774767188	0.0011683574317453156	0.001162687503295641	0.0012110844049812966	0.00120428730534949	0.03780231547904558	0.03699640343508774	6.262398094549447e-07	6.281354660117588e-05	6.23462714467813e-07	6.25349965171218e-05
43.81993352237618	0.001085227961314993	0.0010816677084807982	0.0011251695632608586	0.0011206120843146635	0.001146664877124114	0.0011415593952435455	0.00116853815609108	0.0011628671165232792	0.001211293759053634	0.0012044947778187033	0.03782150626170017	0.03701518500454444	6.414309124251096e-07	6.472481508326688e-05	6.385866331854589e-07	6.443780769191387e-05
44.08397066545326	0.0010853583880761565	0.0010817983881232082	0.0011253264231496035	0.0011207685522361145	0.0011468362517834427	0.0011417300100047792	0.0011687245030800012	0.0011630523144322686	0.0012115099462354376	0.0012047090127920114	0.0378415661895143	0.037034817185874806	6.566461261082665e-07	6.665928368851382e-05	6.537345605493045e-07	6.636371682114395e-05
44.349598765141174	0.0010854922079954056	0.0010819324800417575	0.0011254877626760023	0.0011209294924758504	0.0011470127039806051	0.001141905679837824	0.0011689165452510042	0.0011632431689936648	0.0012117330620987107	0.001204930104649614	0.03786251226711451	0.03705531662109247	6.718872412555567e-07	6.861736023511256e-05	6.689082794942604e-07	6.83131299381301e-05
44.6168274077539	0.0010856294513633187	0.0010820700150363431	0.001125653632633105	0.001121094955840166	0.0011471942958455846	0.0011420864665991	0.001169114356483016	0.0011634397535068871	0.0012119632040929137	0.0012051581496228508	0.037884361879498805	0.03707670032446439	6.871560635176611e-07	7.05994604369431e-05	6.841095877866896e-07	7.028646093712454e-05
44.88566623736761	0.0010857701488339738	0.001082211024283422	0.00112582408464705	0.0011212649939702558	0.0011473810906033673	0.0011422724332352337	0.001169318012022962	0.0011636421426274386	0.0012122004715876544	0.0012053932458362174	0.03790713280191845	0.03709898569219511	7.024544137761331e-07	7.260600806630046e-05	6.993402983661474e-07	7.228413173651638e-05
45.15612495616904	0.001085914331426625	0.0010823555393380715	0.0011259991711912334	0.0011214396593564816	0.0011475731525951724	0.0011424636438042075	0.001169527588514422	0.0011638504123952747	0.0012124449659165176	0.0012056354933504736	0.03793084321008333	0.037122190512402294	7.177841285011845e-07	7.463743512264864e-05	7.146022396953625e-07	7.430657244619776e-05
45.42821332480542	0.0010860620305272132	0.0010825035921358949	0.0011261789456007262	0.0011216190053528704	0.0011477705473001507	0.0011426601634969534	0.0011697431640269827	0.0011640646402638602	0.0012126967904220619	0.0012058849942069394	0.03795551169066908	0.03714633297540608	7.331470601021003e-07	7.66941820033451e-05	7.298972561089155e-07	7.635422153765004e-05
45.701941162736816	0.0010862132778896765	0.001082655214994736	0.001126363462086878	0.0011218030861918178	0.0011479733413575065	0.0011428620586593891	0.0011699648180862577	0.0011642849051298923	0.001212956050502031	0.0012061418524729303	0.03798115725215374	0.03717143168433374	7.485450772871938e-07	7.87766976780846e-05	7.452272081714603e-07	7.84275260174161e-05
45.97731834859046	0.0010863681056370728	0.0010828104406162243	0.0011265527757521687	0.001121991956999028	0.0011481816025891059	0.0011430693968149184	0.0011701926317046567	0.0011645112873637454	0.001213222853656807	0.0012064061742884517	0.03800779933599507	0.03719750566605548	7.639800654302663e-07	8.08854398690051e-05	7.605939730394133e-07	8.052694160623486e-05
46.25435482051728	0.0010865265462624814	0.0010829693020871101	0.0011267469426052632	0.0011221856738086804	0.0011483954000225383	0.0011432822466874008	0.0011704266874128612	0.0011647438688406476	0.0012134973095381501	0.0012066780679141382	0.03803545782814939	0.0372245743824653	7.794539269431397e-07	8.302087523251456e-05	7.759994448556032e-07	8.265293292245013e-05
46.533060576550575	0.001086688632629687	0.0010831318328804033	0.0011269460195763017	0.0011223842935788248	0.0011486148039146738	0.0011435006782246097	0.0011706670692920923	0.0011649827329726005	0.001213779529999278	0.0012069576437805196	0.038064153070970184	0.03725265774211323	7.949685816607648e-07	8.518347954747374e-05	7.91445535099685e-07	8.48059736663076e-05
46.813445674966815	0.0010868543979736102	0.0010832980668562609	0.0011271500645324136	0.0011225878742069963	0.0011488398857757071	0.0011437247626221634	0.0011709138630071258	0.001165227964741066	0.001214069629146306	0.0012072450145385954	0.03809390587545841	0.03728177611220967	8.105259672389065e-07	8.737373790776437e-05	8.069341729931984e-07	8.698654681207896e-05
47.09552023464871	0.0010870238759004933	0.0010834680382626595	0.001127359136293458	0.0011227964745460833	0.0011490707183937187	0.0011439545723479858	0.0011711671558401423	0.0011654796507304596	0.0012143677233911229	0.0012075402951118464	0.03812473753392952	0.037311950331006906	8.261280395383853e-07	8.959214491674472e-05	8.22467305898987e-07	8.919514480382196e-05
47.37929443545016	0.0010871971003877927	0.0010836417817357866	0.0011275732946479829	0.0011230101544204	0.0011493073758597338	0.0011441901811672585	0.001171427036725365	0.0011657378791624362	0.0012146739315057043	0.0012078436027496396	0.03815666983306146	0.03734320172058019	8.417767730227628e-07	9.183920488722852e-05	8.38046899706308e-07	9.143226975324992e-05
47.66477851856398	0.0010873741057837974	0.0010838193323001715	0.0011277926003694318	0.001123228974642024	0.0011495499335933276	0.0011444316641679151	0.00117169359628458	0.0011660027399310378	0.0012149883746779655	0.0012081550570821559	0.038189725067374884	0.037375552100014205	8.574741611993945e-07	9.4115432049513e-05	8.536749392640784e-07	9.3698433646483e-05
47.951982786891236	0.0010875549268069243	0.001084000725368518	0.0011280171152325627	0.001123452997027342	0.0011497984683687692	0.0011446790977866705	0.00117196692686351	0.0011662743246386882	0.0012153111765691703	0.0012084747801768198	0.03822392605314506	0.03740902379902342	8.732222170158149e-07	9.642135075901836e-05	8.693534287828979e-07	9.599415855116034e-05
48.24091760541319	0.0010877395985446835	0.001084185996741216	0.001128246902030105	0.001123682284413849	0.0011500530583417102	0.0011449325598355971	0.0011722471225690942	0.001166552726633077	0.001215642463372942	0.0012088028965963331	0.03825929614276596	0.037443639672002905	8.8902297328778e-07	9.87574957105608e-05	8.850843922652597e-07	9.831997683051874e-05
48.53159340156531	0.0010879281564522938	0.0010843751826055347	0.001128482024589648	0.0011239169006771778	0.0011503137830764468	0.0011451921295292714	0.0011725342793076894	0.0011668380410449592	0.001215982363875969	0.0012091395334583373	0.03829585923957752	0.03747942311254276	9.04878483158969e-07	0.00010112441216070245	9.008698739509415e-07	0.00010067643136335569
48.82402066561362	0.0010881206363509283	0.0010845683195344546	0.0011287225477907578	0.001124156910748365	0.001150580723573769	0.0011454578875124966	0.0011728284948242284	0.0011671303648269	0.001216331009520421	0.0012094848204967784	0.03833363981318491	0.03751639806842407	9.207908205298952e-07	0.00010352265615076739	9.16711938756757e-07	0.00010306407576771148
49.11820995103327	0.0010883170744255511	0.0010847654444851233	0.0011289685375823258	0.0011244023806313579	0.001150853962299386	0.0011457299158886174	0.0011731298687423478	0.0011674297967929732	0.0012166885344681536	0.0012098388901250097	0.03837266291527414	0.037554589057093496	9.367620805126198e-07	0.0001059527947370742	9.326126727297532e-07	0.00010548347462976948
49.41417187488941	0.001088517507222351	0.0010849665947969154	0.0011292200610001516	0.0011246533774207583	0.0011511335832129765	0.0011460082982484368	0.0011734385026055452	0.0011677364376594683	0.0012170550756667711	0.0012102018775007185	0.03841295419596201	0.03759402118166015	9.527943799062834e-07	0.00010841540622730239	9.48574183502358e-07	0.00010793520373739152
49.71191711822035	0.001088721971645707	0.001085171808189062	0.0011294771861847458	0.001124909969319797	0.001151419671797848	0.0011462931196997495	0.0011737544999193454	0.0011680503900866142	0.0012174307729175863	0.0012105739205927179	0.03845453992067393	0.03763472014742351	9.688898576656977e-07	0.00011091108042113329	9.645986007817894e-07	0.00011041985032247958
50.01145642642306	0.0010889305049547042	0.0010853811227578467	0.0011297399823993804	0.0011251722256585641	0.0011517123150912426	0.0011465844668975237	0.0011740779661945726	0.0011683717587213749	0.0012178157689455712	0.0012109551602496873	0.038497446987600895	0.037676712278949545	9.850506753833824e-07	0.00011344041885694156	9.806880768225505e-07	0.0001129380133054747
50.3128006096408	0.0010891431447591262	0.0010855945769733001	0.0011300085200483447	0.0011254402169124486	0.0011520116017152834	0.0011468824280747084	0.0011744090089916925	0.0011687006502413063	0.0012182102094713434	0.0012113457402708955	0.03854170294573239	0.03772002453771978	1.0012790177924176e-06	0.00011600403506514811	9.968447869221266e-07	0.00011549030354721102
50.61596054315354	0.0010893599290149386	0.0010858122096754168	0.0011302828706954548	0.001125714014720842	0.0011523176219086029	0.0011471870930737328	0.001174747737966316	0.0011690371733995692	0.0012186142432852834	0.0012117458074790417	0.0385873360134971	0.03776468454038179	1.0175770932697309e-06	0.00011860255482698534	1.0130709299275252e-06	0.00011807734410723691
50.9209471677702	0.0010895808960191895	0.0010860340600698118	0.0011305631070827687	0.0011259936919060542	0.0011526304675586378	0.001147498553378658	0.0011750942649158631	0.0011693814390710661	0.0012190280223238431	0.0012121555117951969	0.03863437509804419	0.03781072057760981	1.0339471343365648e-06	0.00012123661643750894	1.0293687287307556e-06	0.00012069977050524483
51.22777149022361	0.0010898060844043301	0.0010862601677228303	0.0011308493031495293	0.0011262793224924763	0.0011529502322346324	0.001147816902148043	0.0011754487038274316	0.0011697335602997901	0.0012194517017481146	0.0012125750063160128	0.038682849815174024	0.03785816163361323	1.0503913982055652e-06	0.0001239068709788238	1.045740430824808e-06	0.00012335823099465792
51.53644458356769	0.0010900355331318987	0.0010864905725560417	0.0011311415340513394	0.0011265709817259676	0.0011532770112213573	0.001148142234248523	0.0011758111709269155	0.0011700936523473943	0.0012198854400247722	0.0012130044473932099	0.03873279050994832	0.03790703740631315	1.066912167308788e-06	0.00012661398259722345	1.0621883088065068e-06	0.00012605338683563394
51.84697758757708	0.0010902692814855394	0.0010867253148401023	0.00113143987617954	0.0011268687460934677	0.001153610901553559	0.001148474646289099	0.0011761817847294102	0.0011704618327430184	0.0012203293990094364	0.0012134439947154676	0.03878422827802387	0.037957378328208516	1.0835117498480401e-06	0.00012935862878690751	1.0787146609498362e-06	0.00012878591258105865
52.15938170914916	0.001090507369063322	0.0010869644351879518	0.0011317444071808195	0.001127172693342851	0.00115395200205116	0.0011488142366562106	0.0011765606660909334	0.0011708382213344477	0.0012207837440325814	0.0012138938113927873	0.03883719498770536	0.03800921558797135	1.1001924803508579e-06	0.0001321415006812765	1.0953218117515113e-06	0.0001315564963649818
52.47366822270851	0.0010907498357693064	0.0010872079745472844	0.0011320552059770176	0.0011274829025029783	0.0011543004133552275	0.0011491611055495293	0.0011769479382615143	0.0011712229403405816	0.0012212486439880403	0.001214354064043412	0.038891723302780484	0.03806258115278517	1.1169567202542422e-06	0.00013496330335169282	1.1120121124938952e-06	0.00013436584019854703
52.789848470613855	0.0010909967218043304	0.0010874559741922822	0.0011323723527851565	0.00112779945390399	0.001154656237964733	0.001149515355018575	0.0011773437269396961	0.0011716161144053234	0.0012217242714242529	0.0012148249228834155	0.038947846706140744	0.0381175077914687	1.1338068584790684e-06	0.00013782475611215372	1.1287879418519359e-06	0.00013721466027727391
53.107933863567155	0.0010912480676559607	0.0010877084757145333	0.001132695929137655	0.0011281224291978004	0.0011550195802741095	0.0011498770890001132	0.0011777481603284844	0.0011720178706528853	0.0012222108026383024	0.0012153065618190483	0.03900559952424144	0.03817402909840965	1.1507453120376734e-06	0.00014072659283279054	1.1456517064764669e-06	0.00014010368729075462
53.42793588102576	0.0010915039140875658	0.0010879655210131293	0.0011330260179027555	0.0011284519113788133	0.0011553905466116497	0.0011502464133563886	0.0011781613691928068	0.0011724283387445846	0.0012227084177728954	0.0012157991585419324	0.03906501695242118	0.038232179518342714	1.1677745266386232e-06	0.00014366956225989047	1.1626058415929036e-06	0.00014303366674070506
53.74986607161648	0.0010917643021264576	0.0010882271522838504	0.0011333627033051359	0.0011287879848048217	0.0011557692452787297	0.0011506234359141801	0.0011785834869185061	0.0011728476509371476	0.0012232173009163539	0.0012163028946272322	0.039126135081111846	0.03829199437200765	1.1848969773096962e-06	0.0001466544283436899	1.179652811635068e-06	0.00014600535926942437
54.073736053552395	0.0010920292730510594	0.0010884934120074263	0.0011337060709467064	0.0011291307352181354	0.0011561557865899198	0.001151008266504749	0.0011790146495729503	0.0011732759421426197	0.0012237376402057668	0.0012168179556348985	0.039188990922997935	0.0383535098827217	1.2021151690460186e-06	0.00014968197057579902	1.1967951108918067e-06	0.00014901954099547088
54.399557515052166	0.001092298868377028	0.0010887643429367962	0.001134056207827583	0.0011294802497668727	0.0011565502829139684	0.0011514010170046464	0.001179454995967278	0.0011737133499898737	0.0012242696279333924	0.0012173445312141085	0.03925362244113681	0.03841676320390334	1.2194316374577671e-06	0.0001527529843332598	1.2140352641353946e-06	0.0001520770038546948
54.727342214761876	0.0010925731298422922	0.0010890399880833148	0.00113441320236724	0.0011298366170264548	0.0011569528487157081	0.0011518018013774393	0.0011799046677203704	0.0011741600148878195	0.001224813460656458	0.001217882815211018	0.03932006857810045	0.03848179244758809	1.2368489494339174e-06	0.00015586828123131946	1.2313758273032813e-06	0.00015517855595378882
55.057101982179326	0.0010928520993909283	0.0010893203907018571	0.0011347771444258077	0.0011301999270212698	0.0011573636005988797	0.0011522107357163636	0.0011803638093245553	0.0011746160800903428	0.0012253693393104682	0.0012184330057799593	0.039388369286159276	0.038548636713975966	1.2543697038287609e-06	0.00015902868948550197	1.2488193881685615e-06	0.00015832502192936193
55.38884871808102	0.0010931358191558229	0.0010896055942747418	0.0011351481253255378	0.0011305702712465023	0.0011577826573499282	0.0011526279382879246	0.001180832568213171	0.001175081691763042	0.001225937469326179	0.0012189953054982138	0.03945856555858362	0.038617336122058143	1.27199653215883e-06	0.00016223505428211715	1.266368567040153e-06	0.00016151724331794903
55.722594394951685	0.0010934243314400403	0.0010898956424944264	0.0011355262378723939	0.0011309477426901247	0.001158210139982761	0.0011530535295764797	0.0011813110948299737	0.0011755569990518134	0.0012265180607503516	0.0012195699214844896	0.03953069946206941	0.03868793184135508	1.2897320993191224e-06	0.00016548823815923375	1.2840260174829237e-06	0.00016475607893554067
56.058351057416104	0.0010937176786968504	0.001090190579244889	0.0011359115763777885	0.001131332435855039	0.001158646171784529	0.001153487632329819	0.0011817995427005283	0.0011760421541533695	0.0012271113283704707	0.0012201570655212747	0.03960481417037254	0.03876046612483018	1.3075791043119008e-06	0.00016878912139500768	1.3017944270230734e-06	0.00016804240526269165
56.39613082267415	0.001094015903508293	0.001090490448581627	0.0011363042366804173	0.0011317244467813376	0.0011590908783624153	0.001153930371605759	0.0011822980685055827	0.0011765373123877167	0.0012277174918435398	0.001220756954181181	0.03968095399917765	0.038834982343015606	1.3255402809852525e-06	0.00017213860240691825	1.3196765179064249e-06	0.00017137711684425683
56.7359458809379	0.0010943190485622658	0.001090795294710217	0.0011367043161682158	0.0011321238730687124	0.0011595443876914952	0.0011543818748198074	0.001182806832156542	0.0011770426322727087	0.0012283367758291657	0.0012213698089574767	0.039759164442260304	0.03891152501940297	1.3436183988067753e-06	0.00017553759816174574	1.3376750478658224e-06	0.0001747611266975646
57.07780849587155	0.0010946271566279835	0.001091105161963306	0.0011371119138003838	0.001132530813898943	0.0011600068301636666	0.0011548422717938876	0.001183325996873087	0.0011775582756007024	0.0012289694101270414	0.0012219958563989307	0.03983949220900947	0.03899013986716608	1.3618162636446374e-06	0.00017898704459495818	1.3557928108841929e-06	0.0001781953667283065
57.42173100503407	0.0010949402705297806	0.0010914200947760148	0.0011375271301295015	0.0011329453700585047	0.0011604783386376983	0.0011553116948061733	0.0011838557292630282	0.001178084407517419	0.0012296156298190772	0.0012226353282491901	0.03992198526334617	0.03907087382724645	1.3801367185629475e-06	0.0001824878970405619	1.3740326380066135e-06	0.0001816807881612481
57.7677258203244	0.0010952584331191193	0.0010917401376596058	0.0011379500673236863	0.0011333676439612363	0.001160959048490403	0.00115579027864206	0.0011843961994044596	0.0011786211966030708	0.0012302756754162998	0.001223288461590829	0.040006692864117205	0.039153775107888075	1.3985826446368584e-06	0.00018604113067186012	1.3923973981460908e-06	0.0001852183619778791
58.115805428429454	0.001095581687244733	0.0010920653351733456	0.0011383808291887895	0.001133797739671074	0.0011614490976689842	0.0011562781606462842	0.001184947580930309	0.0011791688149558471	0.0012309497930107591	0.0012239554989942848	0.04009366560702362	0.03923889322566961	1.417156961800413e-06	0.00018964774095464598	1.4108899989170951e-06	0.0001888090793670527
58.465982391274686	0.001095910075720789	0.0010923957318944662	0.0011388195211906088	0.0011342357629248192	0.001161948626744576	0.0011567754807762461	0.001185510051115349	0.0011797274382778146	0.001231638234432622	0.0012246366886718794	0.04018295546813698	0.039326279048090294	1.4358626296937394e-06	0.00019330874411019328	1.4295133875018382e-06	0.00019245395218878136
58.818269346477535	0.001096243641292976	0.0010927313723861165	0.0011392662504770964	0.0011346818211549398	0.001162457778967006	0.001157282381656548	0.0011860837909657854	0.0011802972459633734	0.0012323412574126945	0.0012253322846371257	0.04027461584909552	0.0394159848378052	1.4547026485399548e-06	0.00019702517759079274	1.4482705515046247e-06	0.00019615401344513783
59.172679007803275	0.0010965824266023704	0.0010930723011631685	0.0011397211259005229	0.0011351360235123406	0.0011629767003208127	0.0011577990086347747	0.0011866689853114755	0.0011808784211902834	0.0012330591257505488	0.0012260425468695307	0.040368701624032416	0.03950806429855227	1.4736800600526415e-06	0.00020079810056830572	1.4671645198680028e-06	0.0001999103177688366
59.52922416562417	0.001096926474147014	0.0010934185626558166	0.001140184258039609	0.0011355984808891452	0.001163505539582563	0.0011583255098385821	0.0011872658229009302	0.0011814711510134358	0.0012337921094885639	0.0012267677414851716	0.040465269188329656	0.0396025726228573	1.4927979483478782e-06	0.0002046285944342363	1.4861983637828435e-06	0.00020372394192127996
59.887917687380885	0.001097275826241012	0.0010937702011707769	0.0011406557592215474	0.0011360693059413798	0.0011640444483794756	0.001158862036234075	0.0011878744964991226	0.0011820756264613957	0.001234540485092047	0.0012275081409132051	0.04056437650925687	0.03969956654160612	1.512059440876871e-06	0.00020851776331187732	1.505375197609262e-06	0.00020759598530162293
60.24877251804685	0.001097630524971078	0.001094127260850012	0.0011411357435439267	0.0011365486131116056	0.0011645935812494112	0.001159408741685553	0.0011884952029882956	0.0011826920426358724	0.0012353045356357539	0.0012282640240786436	0.04066608317861433	0.039799104375548656	1.5314677094065057e-06	0.0002124667345845821	1.5246981798604231e-06	0.00021152757047421256
60.6118016805955	0.0010979906121503338	0.0010944897856268196	0.0011416243268965048	0.0011370365186514307	0.0011651530957022527	0.0011599657830166398	0.0011891281434717896	0.0011833205988141997	0.0012360845509970556	0.0012290356765916164	0.04077045046741572	0.039901246088829674	1.5510259709981648e-06	0.0002164766594356382	1.5441705141809245e-06	0.0002155198437062411
60.97701827647021	0.0010983561292692587	0.0010948578191791402	0.0011421216269828047	0.0011375331406438718	0.0011657231522827134	0.0011605333200728353	0.0011897735233810953	0.0011839614985549416	0.0012368808280560414	0.0012298233909434075	0.040877541382770735	0.04000605334464322	1.570737489013001e-06	0.00022054871340118631	1.5637954503425287e-06	0.00021957397551813918
61.34443548605718	0.0010987271174435884	0.0010952314048799311	0.0011426277633414877	0.0011380385990255337	0.001166303914634601	0.0011611115157855161	0.0011904315525861592	0.0011846149498067338	0.0012376936709028493	0.0012306274667095557	0.04098742072699657	0.04011358956309224	1.5906055741501685e-06	0.0002246840969400421	1.583576285288683e-06	0.00022369116125250943
61.71406656916102	0.0010991036173590388	0.0010956105857444563	0.0011431428573674752	0.0011385530156085817	0.0011668955495665997	0.0011617005362374569	0.0011911024455091399	0.0011852811650205125	0.0012385233910525647	0.0012314482107603486	0.041100155159112146	0.04022391998137057	1.6106335855112924e-06	0.0002288840360176736	1.6035163641827267e-06	0.00022787262165396838
62.085924865483435	0.0010994856692126405	0.0010959954043742992	0.0011436670323327674	0.0011390765141024387	0.0011674982271195817	0.0011623005507298563	0.0011917864212417104	0.0011859603612652072	0.0012393703076679812	0.0012322859374789819	0.04121581325880186	0.04033711171635271	1.6308249316833705e-06	0.00023314978270475017	1.6236190815018502e-06	0.00023211960346780636
62.46002379510434	0.001099873312650539	0.0010963859028979514	0.0011442004134069234	0.0011396092201351982	0.0011681121206355111	0.001162911731850981	0.001192483703666048	0.0011866527603470942	0.0012402347477906159	0.0012331409689877973	0.04133446559295698	0.04045323382972304	1.6511830718472613e-06	0.00023748261579165098	1.6438878821373442e-06	0.0002364333800510543
62.83637685896657	0.0011002665867020246	0.0010967821229077442	0.0011447431276771405	0.0011401512612746667	0.0011687374068279643	0.0011635342555463832	0.0011931945215796548	0.0011873585889328846	0.0012411170465802886	0.0012340136353828726	0.04145618478492509	0.04057235739574323	1.6717115169173971e-06	0.00024188384141929364	1.664326262524338e-06	0.00024081525200067566
63.21499763936286	0.0011006655297096123	0.0010971841053929693	0.0011452953041678846	0.0011407027670490243	0.001169374265854323	0.0011641683011908187	0.0011939191088241638	0.001188078078676759	0.0012420175475637127	0.0012349042749774128	0.04158104558659454	0.04069455557179744	1.692413830713807e-06	0.00024635479372744906	1.6849377718242305e-06	0.0002452665478010485
63.59589980042612	0.0011010701792549557	0.0010975918906689322	0.0011458570738600354	0.0011412638689670173	0.0011700228813896797	0.001164814051661846	0.0011946577044182794	0.0011888114663514417	0.0012429366028924584	0.0012358132345542784	0.04170912495342111	0.040819903671824774	1.713293631153438e-06	0.00025089683551943187	1.7057260131056028e-06	0.0002497886244852976
63.979097088622495	0.0011014805720803464	0.001098005518301753	0.0011464285697094453	0.001141834700537653	0.0011706834407024973	0.0011654716934151933	0.0011954105526950209	0.00118955899398352	0.0012438745736107204	0.0012367408696281146	0.04184050212257441	0.04094847924278614	1.7343545914839768e-06	0.00025551135894544275	1.7266946445702348e-06	0.00025438286831594437
64.36460333324754	0.0011018967440055679	0.0010984250270286466	0.0011470099266648929	0.0011424153972893103	0.001171356134732081	0.00116614141656191	0.0011961779034434462	0.0011903209089931567	0.0012448318299333645	0.0012376875447174742	0.04197525869431616	0.04108036214431383	1.755600441521359e-06	0.00026019978620109296	1.747847380801455e-06	0.00025905069548259885
64.75243244692527	0.0011023187298398486	0.0010988504546734577	0.001147601281685317	0.001143006096788212	0.0011720411581678833	0.001166823414947375	0.001196960012055007	0.0011910974643383648	0.0012458087515346817	0.001238653633627428	0.04211347871677703	0.04121563463167365	1.7770349689557978e-06	0.0002649635702497988	1.769187994058244e-06	0.00026379355282077355
65.14259842611021	0.001102746563288642	0.0010992818380571652	0.0011482027737563113	0.0011436069386561935	0.0011727387095307443	0.001167517886232197	0.0011977571396747766	0.0011918889186640555	0.0012468057278484043	0.0012396395197431308	0.04225524877429329	0.04135438144222115	1.7986620206680067e-06	0.0002698041955613295	1.7907203155834335e-06	0.00026861291854726743
65.53511535159264	0.0011031802768549383	0.0010997192129030943	0.001148814543905734	0.0011442180645876783	0.0011734489912560509	0.0011682250319750619	0.0011985695533576876	0.0011926955364560234	0.0012478231583794442	0.0012406455963348529	0.04240065807947581	0.041496689885497956	1.8204855040666705e-06	0.0002747231788685911	1.812448236949201e-06	0.00027351030301595025
65.92999738900669	0.0011036199017348234	0.0011001626137365273	0.0011494367352184159	0.001144839618365784	0.0011741722097789269	0.0011689450577175757	0.0011993975262300333	0.0011935175882000855	0.0012488614530279628	0.0012416722668750202	0.04254979856917589	0.04164264993715582	1.8425093884896684e-06	0.00027972206994983373	1.8343757114517873e-06	0.00027848724949666726
66.32725878934137	0.001104065467706943	0.001100612073778421	0.0011500694928498227	0.0011454717458774845	0.0011749085756214712	0.001169678173071176	0.0012002413376564262	0.0011943553505465966	0.0012499210324263097	0.0012427199453678409	0.04270276500455786	0.04179235433688603	1.8647377066126694e-06	0.00028480245242634705	1.8565067555229107e-06	0.00028354533497168544
66.72691388945532	0.0011045170030155513	0.001101067624832865	0.0011507129640386017	0.001146114595127702	0.0011756583034821138	0.0011704245918061327	0.001201101273412444	0.0011952091064805406	0.0012510023282894908	0.0012437890566920824	0.04285965507545862	0.04194589869055865	1.8871745559182265e-06	0.00028996594458832736	1.8788454501754426e-06	0.00028868617095514915
67.12897711259382	0.001104974534246791	0.0011015292971679818	0.0011513672981179168	0.0011467683162522792	0.0011764216123271603	0.0011711845319427327	0.0012019776258632255	0.0011960791454974557	0.001252105783779769	0.0012448800369576748	0.04302056950925355	0.04210338157675368	1.9098241001822176e-06	0.00029521420023723155	1.9013959425141346e-06	0.00029391140433737695
67.53346296890952	0.0011054380861977907	0.001101997119389856	0.0011520326465254225	0.001147433061529675	0.0011771987254845448	0.0011719582158446881	0.0012028706941482178	0.0011969657637854317	0.001253231853886112	0.0012459933338767738	0.043185612184442335	0.042264904657932756	1.9326905709906445e-06	0.0003005489095525282	1.9241624472363713e-06	0.0002992227182467
67.94038605598601	0.0011059076817382279	0.001102471118309122	0.0011527091628118031	0.001148108985391295	0.001177989870739897	0.0011727458703148167	0.001203780784372396	0.0011978692644134185	0.0012543810058191962	0.0012471294071500021	0.04335489024919607	0.04243057279644543	1.9557782693310245e-06	0.0003059717999861211	1.9471492482174904e-06	0.00030462183294038825
68.3497610593647	0.0011063833416639086	0.0011029513187998062	0.0011533970026477345	0.0011487962444303404	0.0011787952804349616	0.0011735477266930998	0.0012047082098042073	0.0011987899575261647	0.0012555537194227494	0.001248288728868608	0.04352851424510249	0.042600494175639415	1.979091567185518e-06	0.0003114846371765623	1.970360700111499e-06	0.00031011050671786444
68.7616027530747	0.0011068650845419035	0.00110343774364996	0.0011540963238291047	0.001149494997409024	0.001179615191568436	0.001174364020957128	0.0012056532910805062	0.0011997281605460144	0.0012567504876020074	0.0012494717839333302	0.04370659823637105	0.042774780426302166	2.0026349091784804e-06	0.00031708922588952193	1.993801229992773e-06	0.00031569053685770454
69.17592600016614	0.0011073529265468035	0.0011039304134036517	0.001154807286280404	0.0011502054052640288	0.0011804498458992975	0.001175194993825047	0.001206616356418851	0.0012006841983819105	0.001257971816770167	0.0012506790704907898	0.04388925994477767	0.04295354675872336	2.0264128142754093e-06	0.00032278741098670793	2.017475339051965e-06	0.00032136376058372607
69.59274575324658	0.0011078468812875603	0.001104429346193808	0.0011555300520560794	0.0011509276311100609	0.0011812994900526966	0.0011760408908610468	0.0012075977418374178	0.0012016584036458997	0.001259218227313726	0.0012519111003883054	0.04407662089062253	0.043136912100646366	2.050429877515931e-06	0.00032858107841962636	2.041387604319886e-06	0.0003271320560547242
70.01207705502031	0.001108346959624397	0.001104934557565392	0.0011562647853397168	0.0011516618402413188	0.0011821643756284685	0.0011769019625834682	0.00120859779138292	0.0012026511168774638	0.00126049025407767	0.0012531683996480315	0.04426880654002249	0.04332499924141192	2.0746907717788827e-06	0.000334472156248794	2.065542680447334e-06	0.00033299734338318454
70.43393503883172	0.0011088531694752155	0.0011054460602883747	0.0011570116524408573	0.0011524082001307366	0.0011830447593123466	0.001177778464575612	0.0012096168573668606	0.001203662686776056	0.001261788446871493	0.0012544515089614426	0.04446594645884782	0.04351793498260978	2.0992002496159155e-06	0.0003404626156959245	2.0899453015267664e-06	0.0003389615856834449
70.85833492921113	0.0011093655156109298	0.0011059638641599118	0.0011577708217892818	0.0011531668804267926	0.0011839409029899633	0.0011786706575993113	0.0012106553006105282	0.001204693470442179	0.001263113370997173	0.0012557609842051615	0.04466817447364993	0.043715850295564844	2.1239631451132855e-06	0.0003465544722213443	2.1146002829501923e-06	0.0003450267901454196
71.2852920424243	0.001109883999439061	0.0011064879757951057	0.0011585424639265248	0.001153938052947696	0.0011848530738636847	0.0011795788077113454	0.0012117134906990872	0.001205743833627413	0.0012644656078001709	0.0012570973969792487	0.044875628839934595	0.04391888048602046	2.1489843758009178e-06	0.0003527497866323004	2.1395125233243054e-06	0.0003511950091412419
71.71482178702524	0.001110408618774944	0.0011070183984057218	0.0011593267514944361	0.001154721891672751	0.001185781544572396	0.001180503186382786	0.00121279180624523	0.0012068141509938087	0.0012658457552446978	0.001258461335169152	0.04508845241816772	0.044127165366384974	2.1742689446328095e-06	0.00035905066622546333	2.164687006446552e-06	0.0003574683413645474
72.14693966441222	0.0011109393675998573	0.0011075551315661483	0.0011601238592205535	0.0011555185727306738	0.0011867265933142965	0.0011814440706213545	0.0012138906351628097	0.001207904806383058	0.0012672544285145175	0.0012598534035324941	0.04530679285790341	0.04434084943592202	2.1998219419871665e-06	0.00036545926595682454	2.1901288033052656e-06	0.00036384893299717946
72.58166126938723	0.0011114762358052797	0.0011080981709658674	0.0011609339639000133	0.0011563282743846037	0.00118768850397279	0.0011824017430968584	0.0012150103749509122	0.0012090161930959202	0.0012686922606406166	0.0012612742243120567	0.04553080279047464	0.04456008206933138	2.225648547721183e-06	0.00037197778964459527	2.215843074134232e-06	0.00037033897890970113
73.01900229071879	0.0011120192089225144	0.0011086475081476658	0.0011617572443737606	0.0011571511770135708	0.0011886675662455572	0.0011833764922698116	0.0012161514329888743	0.0012101487141823553	0.0012701599031571709	0.0012627244378763224	0.04576064003068528	0.04478501771412654	2.2517540333069196e-06	0.0003786084912107135	2.241835070548783e-06	0.000376940723899738
73.45897851170821	0.0011125682678368414	0.0011092031302307747	0.0011625938815027828	0.0011579874630901579	0.001189664075776923	0.0011843686125233323	0.001217314226842772	0.0012113027827429204	0.0012716580267873657	0.0012642047033890895	0.04599646778797905	0.0450158160972982	2.2781437639840963e-06	0.00038535367595199377	2.2681101376977215e-06	0.0003836564639601303
73.90160581075892	0.0011131233884852626	0.0011097650196180352	0.0011634440581380222	0.0011588373171540292	0.0011906783342935615	0.00118537840429838	0.0012184991845839	0.0012124788222419068	0.0012731873221606192	0.0012657156995096628	0.04623845488760196	0.04525264244174232	2.304823200979453e-06	0.00039221570184772014	2.294673716487887e-06	0.0003904885475844999
74.34690016194996	0.0011136845415369511	0.0011103331536861949	0.0011643079590857072	0.001159700925781042	0.001191710649743689	0.0011864061742324682	0.0012197067451198698	0.001213677266832843	0.0012747485005629839	0.0012672581251253544	0.04648677600227676	0.04549566769299763	2.331797903803957e-06	0.0003991969809086504	2.321531345877894e-06	0.0003974393771125351
74.79487763561212	0.0011142516920553435	0.0011109075044583262	0.0011651857710676952	0.0011605784775476024	0.0011927613364398051	0.0011874522353019182	0.0012209373585388825	0.0012148985616969132	0.001276342294722504	0.0012688327001180175	0.04674161189496345	0.04574506875680737	2.359073532566709e-06	0.00040629998055713434	2.34868866519594e-06	0.00040451141010833247
75.24555439890803	0.0011148247991408459	0.0011114880382573455	0.001166077682676501	0.0011614701629898939	0.0011938307152050882	0.0011885169069677654	0.0012221914864678773	0.0012161431633949643	0.0012779694596314667	0.0012704401661664997	0.04700314967330736	0.04600102874813645	2.386655850365174e-06	0.00041352722504903183	2.3761514165374087e-06	0.00041170716077959524
75.6989467164156	0.0011154038155529993	0.0011120747153395031	0.0011669838843245892	0.0011623761745576055	0.0011949191135235562	0.0011896005153254187	0.001223469602445196	0.001217411540233741	0.0012796307734076265	0.0012720812875870256	0.04727158305639847	0.04626373725223252	2.4145507257573775e-06	0.00042088129693990117	2.403925447228396e-06	0.00041902920144001876
76.15507095071504	0.001115988687310919	0.0011126674895067	0.0011679045681875324	0.001163296706561753	0.0011960268656941127	0.0011907033932581966	0.0012247721923085463	0.0012187041726470851	0.0012813270381965742	0.0012737568522136291	0.04754711265453964	0.0465333905984069	2.4427641352492858e-06	0.00042836483858435526	2.4320167123308666e-06	0.0004264801640082583
76.61394356297929	0.0011165793532707108	0.0011132663076963382	0.0011688399281405445	0.0011642319551161359	0.001197154312988531	0.001191825880594809	0.0012260997545989543	0.0012200215535928206	0.0012830590811175578	0.0012754676723208767	0.04782994626270736	0.046810192147230124	2.471302165871084e-06	0.0004359805536828243	2.4604312772161154e-06	0.00043406274155147195
77.07558111356816	0.001117175744678536	0.0011138711095474323	0.001169790159687956	0.0011651821180719915	0.0011983018038135712	0.0011929683242709464	0.0012274528009816087	0.0012213641889661678	0.0012848277552552914	0.0012772145855913374	0.04812029916849206	0.047094352591893485	2.5001710178247996e-06	0.0004437312088732548	2.4891753202147763e-06	0.0004417796898736892
77.54000026262605	0.0011177777846978604	0.0011144818269415294	0.001170755459885063	0.0011661473949453089	0.0011994696938772704	0.0011941310784950518	0.0012288318566843904	0.0012227325980304626	0.0012866339407003335	0.001278998456130313	0.04841839447530861	0.04738609027450102	2.5293770071605458e-06	0.0004516196353618329	2.518255135308895e-06	0.00044963382914689487
78.00721777068286	0.0011183853879093695	0.001115098383516969	0.0011717360272518254	0.0011671279868362852	0.0012006583463595674	0.0011953145049184175	0.0012302374609550336	0.0012241273138661405	0.001288478545640874	0.0012808201755305886	0.04872446344173288	0.04768563151816318	2.5589265685421053e-06	0.0004596487306031405	2.54767713489968e-06	0.0004576280455878545
78.47725049925933	0.0011189984597819262	0.0011157206941548735	0.0011727320616778095	0.0011681240963403409	0.001201868132087362	0.0011965189728097108	0.0012316701675378898	0.0012255488838388846	0.0012903625075089509	0.001282680663990119	0.049038745837880544	0.04799321097574968	2.5888262580823357e-06	0.00046782146002982694	2.5774478526518e-06	0.00046576529318648197
78.95011541147531	0.0011196168961128555	0.0011163486644352148	0.0011737437643177498	0.0011691359274500872	0.0012030994297141631	0.0011977448592340862	0.0012331305451713302	0.0012269978700879917	0.0012922867941842701	0.0012845808714857638	0.04936149031978988	0.04830907199627235	2.6190827562273637e-06	0.0004761408588259408	2.607573946381914e-06	0.0004740485954769502
79.42582957266194	0.0011202405824356774	0.0011169821900610978	0.0011747713374770142	0.0011701636854475517	0.0012043526259044024	0.001198992549236954	0.0012346191781068383	0.0012284748500359592	0.001294252405259041	0.0012865217790063528	0.04969295482282989	0.04863346700988014	2.649702870695641e-06	0.0004846100337491943	2.638062201019628e-06	0.00048248104736051123
79.90441015097758	0.001120869393393396	0.0011176211562494225	0.001175814984486295	0.001171207576785993	0.0012056281155225904	0.0012002624360326036	0.0012361366666510203	0.0012299804169204963	0.0012962603733675086	0.001288504399848677	0.05003340697523318	0.048966657932554704	2.6806935395308398e-06	0.000493232165011237	2.6689195316708e-06	0.0004910658169846871
80.38587441802741	0.001121503192075235	0.0011182654370858504	0.0011768749095646977	0.0011722678089605264	0.0012069263018274423	0.001201554921197778	0.0012376836277317176	0.0012315151803501197	0.0012983117655840663	0.0012905297809801565	0.05038312453291275	0.04930891659162122	2.712061834176868e-06	0.000502010508203421	2.7001529866975404e-06	0.0004998061476669258
80.87023974948666	0.0011221418293146086	0.0011189148948419166	0.001177951317670415	0.0011733445903667357	0.0012082475966710812	0.001202870414870335	0.001239260695489551	0.001233079766884626	0.0013004076848940902	0.0012925990044722322	0.05074239583679155	0.049660525173303556	2.7438149626266093e-06	0.0005109483962751904	2.7317697508949263e-06	0.0005087053598751279
81.35752362572781	0.0011227851429459984	0.0011195693792520015	0.001179044414338064	0.0011744381301464113	0.0012095924207034879	0.0012042093359531543	0.001240868521896288	0.0012346748206418152	0.001302549271741984	0.0012947131890088059	0.05111152029397434	0.05002177669360569	2.7759602726654207e-06	0.0005200492415737001	2.7637771487446904e-06	0.0005177668532661273
81.8477436324513	0.0011234329570182363	0.0011202287267477152	0.001180154405501768	0.0011755486380194827	0.0012109612035823476	0.0012055721123234375	0.0012425077774015413	0.001236301003931894	0.001304737705661202	0.0012968734914743682	0.051490808884145416	0.050392975493872706	2.808505255159086e-06	0.0005293165379336162	2.796182647725508e-06	0.0005269941087767682
82.34091746132043	0.001124085080961519	0.0011208927596470819	0.0011812814973028796	0.0011766763241011283	0.0012123543841884032	0.0012069591810475267	0.0012441791516093251	0.0012379589979211257	0.0013069742069913054	0.0012990811086267446	0.05188058469269416	0.05077443776251803	2.841457547407035e-06	0.0005387538628246757	2.828993861686384e-06	0.0005363906907724092
82.83706291059936	0.001124741308705345	0.0011215612852957496	0.0011824258958813172	0.001177821398702985	0.001213772410846507	0.0012083709886014115	0.0012458833539862296	0.0012396495033263437	0.0013092600386875842	0.0013013372788597652	0.05228118347216012	0.05116649208445459	2.874824936577097e-06	0.0005483648795590046	2.862218554311761e-06	0.0005459602492573767
83.33619788579601	0.0011254014177443448	0.001122234095157294	0.0011835878071492555	0.0011789840721173194	0.0012152157415524947	0.0012098079910970872	0.001247621114602931	0.0012413732411421048	0.001311596508229043	0.001303643284061558	0.05269295423368205	0.051569480019890764	2.908615363187957e-06	0.0005581533395557225	2.895864642632603e-06	0.0005557065221421797
83.83834040030794	0.001126065168148803	0.0011229109638494401	0.001184767436545936	0.0011801645543828997	0.0012166848442060512	0.0012112706545148887	0.0012493931849110048	0.0012431309534023344	0.0013139849696310484	0.001306000451574518	0.053116259870270924	0.05198375671426846	2.9428369246820366e-06	0.0005681230846695529	2.929940200614668e-06	0.0005656333375731182
84.34350857607244	0.0011267323015164742	0.0011235916481228917	0.0011859649887722252	0.001181363055031246	0.0012181801968497356	0.0012127594549420039	0.0012512003385570735	0.0012449234039784525	0.0013164268255693968	0.0013084101562635233	0.05355147781383215	0.05240969154121831	2.9774978790343687e-06	0.0005782780495764694	2.9644534628239794e-06	0.0005757446163255353
84.85172064422062	0.0011274025398620086	0.00112427588577916	0.001187180667503427	0.0011825797828118388	0.0012197022879142966	0.0012142748788172982	0.0012530433722364304	0.0012467513794161254	0.001318923529622966	0.001310873822699368	0.05399900072798033	0.05284766878055621	3.012606648433681e-06	0.0005886222642240979	2.9994128281306785e-06	0.0005860443742576049
85.36299494573534	0.0011280755844401665	0.001124963394523624	0.0011884146750788067	0.001183814945394722	0.001221251616470482	0.0012158174231826303	0.0012549231065885225	0.0012486156898128759	0.0013214765886427847	0.0013133929274649655	0.054459237238867024	0.053298088333465235	3.048171823037205e-06	0.0005991598563471479	3.0348268635063333e-06	0.0005965367248313702
85.87734993211305	0.0011287511144986466	0.0011256538707497539	0.0011896672121660943	0.0011850687490488987	0.0012228286924874808	0.0012173875959408309	0.0012568403871367358	0.0012505171697390202	0.0013240875652558036	0.001315969001592396	0.054932612706361746	0.0537613664771581	3.0842021647467348e-06	0.000609895054041687	3.0707043078544247e-06	0.0006072258816962328
86.39480416602983	0.0011294287859561372	0.0011263469882501693	0.0011909384773991715	0.0011863413982946835	0.0012244340370981645	0.0012189859161205	0.0012587960852751328	0.0012524566792044736	0.0013267580805123385	0.0013186036331394643	0.055419570038072276	0.05423793666148838	3.1207066110657856e-06	0.0006208321884088597	3.10705407591174e-06	0.0006181161613399155
86.91537632201124	0.0011301082300009145	0.0011270423968499502	0.001192228666986984	0.0011876330955281715	0.0012260681828713243	0.0012206129141478182	0.0012607910993050321	0.001254435104674228	0.0013294898166868636	0.0013212984699151567	0.05592057054892503	0.05472825035010781	3.157694278998818e-06	0.0006319756962628875	3.143885262203326e-06	0.0006292119858067047
87.43908518710603	0.0011307890516049598	0.0011277397209572746	0.0011935379742915584	0.001188944040615739	0.0012277316740910422	0.0012222691321255267	0.0012628263555244073	0.0012564533601354545	0.0013322845202424752	0.001324055222364024	0.05643609486913902	0.055232777909000066	3.1951744689795187e-06	0.0006433301229017141	3.1812071450371213e-06	0.0006405178854801408
87.9659496615646	0.0011314708279482647	0.0011284385580261362	0.0011948665893728814	0.0011902744304563707	0.001229425067043387	0.0012239551241192605	0.0012649028093733882	0.001258512388219391	0.0013351440049702483	0.0013268756666203138	0.05696664390367049	0.05575200954538527	3.2331566688595815e-06	0.0006549001249487596	3.219029190557575e-06	0.0006520385019375408
88.4959887595208	0.0011321531067476599	0.001129138476925589	0.0011962146984982073	0.0011916244585094874	0.0012311489303106118	0.0012256714564514218	0.001267021446639365	0.0012606131613814289	0.001338070155315507	0.0013297616477435594	0.05751273984642417	0.05628645630018863	3.271650557905509e-06	0.0006666904732547385	3.2573610568209423e-06	0.0006637785908681082
89.0292216096782	0.0011328354044840474	0.0011298390162095087	0.001197582483613155	0.0011929943142856595	0.0012329038450729923	0.00122741870800274	0.0012691832847253814	0.0012627566831430177	0.0013410649299039807	0.001332715083148143	0.05807492725273109	0.05683665109755069	3.310666010813198e-06	0.0006787060558646474	3.296212597892487e-06	0.0006757430250568519
89.56566745600044	0.0011335172045216046	0.0011305396822805503	0.001198970121771801	0.0011943841827975275	0.0012346904054185064	0.0012291974705217154	0.0012713893739858414	0.001264943989399297	0.0013441303652818586	0.0013357379662404508	0.0586537741738533	0.05740314985501997	3.3502131017741285e-06	0.0006909518810566673	3.3355938679957217e-06	0.0006879367974415573
90.1053456584057	0.0011341979551120495	0.0011312399474415066	0.001200377784522749	0.0011957942439679444	0.0012365092186605283	0.0012310083489421304	0.001273640799133863	0.0012671761497966573	0.0013472685798849098	0.0013388323702782658	0.059249873357578	0.057986532658413845	3.3903021084986246e-06	0.0007034330804352729	3.3755151256479893e-06	0.0007003650242311255
90.6482756934654	0.0011348770672765548	0.0011319392478268003	0.0012018056372478615	0.0011972246719921648	0.001238360905663649	0.0012328519617087648	0.0012759386807248024	0.0012694542691846832	0.0013504817782528994	0.001342000452468162	0.059863843519197914	0.058587405005550104	3.430943516240844e-06	0.0007161549120891231	3.4159868377960437e-06	0.00071303294808861
91.19447715510712	0.0011355539125574956	0.0011326369812064076	0.0012032538384502045	0.0011986756346506592	0.0012402461011778486	0.0012347289411115158	0.0012782841767209798	0.0012717794891473398	0.001353772255507074	0.001345244458318076	0.06049633068753034	0.05920639912341549	3.472148021827024e-06	0.0007291227638138442	3.4570196839577017e-06	0.0007259459413805069
91.74396975532183	0.0011362278206316055	0.0011333325046539399	0.0012047225389873635	0.0012001472925688692	0.0012421654541811317	0.0012366399336280682	0.0012806784841428798	0.001274152989618567	0.0013571424021097255	0.0013485667262634867	0.06114800963096214	0.05984417536362341	3.51392653760523e-06	0.0007423421563850785	3.498624560307117e-06	0.0007391095094828326
92.29677332487483	0.001136898076775581	0.0011340251320700618	0.0012062118812460785	0.0012016397984199094	0.0012441196282307779	0.001238585600275264	0.0012831228408125533	0.001276575990587838	0.0013605947089265504	0.0013519696925872243	0.061819585368850245	0.060501423681394884	3.5562901953606254e-06	0.0007558187468897637	3.5408125837444425e-06	0.0007525292941497896
92.85290781402206	0.0011375639191745783	0.0011347141315518681	0.0012077219982537949	0.0012031532960659528	0.0012461093018233632	0.001240566616969353	0.0012856185271953842	0.0012790497539017262	0.0013641317726141753	0.0013554558966546164	0.06251179477402796	0.061178865203696156	3.5992503501450918e-06	0.0007695583321080113	3.5835950958852582e-06	0.0007662110769352248
93.41239329322968	0.001138224536063389	0.0011353987225981206	0.0012092530127223717	0.001204687919633648	0.0012481351687636546	0.0012425836748952144	0.0012881668683468338	0.0012815755851678615	0.001367756301357111	0.0013590279864873923	0.06322540827259156	0.06187725389253758	3.6428185840097025e-06	0.0007835668519402816	3.62698366696999e-06	0.0007801607826655732
93.97524995389855	0.0011388790626893814	0.0011360780731396653	0.0012108050360188443	0.0012062437925186055	0.0012501979385425134	0.0012446374808847277	0.0012907692359713052	0.0012841548357683014	0.0013714711209804665	0.0013626887247018724	0.06396123164759299	0.06259737830995918	3.6870067096014553e-06	0.0007978503928745551	3.6709900996625185e-06	0.0007943844829586266
94.54149810909283	0.0011395265780855834	0.0011367512963835196	0.0012123781670577087	0.0012078210263135377	0.0012522983367238836	0.0012467287578043563	0.0012934270506007924	0.001286788904989724	0.001375279181466963	0.0013664409948390276	0.06472010795375994	0.063340063491644	3.731826773601711e-06	0.0008124151914868649	3.715626432691582e-06	0.0008088883997782181
95.11115819427312	0.0011401661016414788	0.001137417447458421	0.0012139724911087607	0.0012094197196542563	0.00125443710534096	0.0012488582449520671	0.0012961417839016391	0.0012894792422785926	0.0013791835639092903	0.0013702878081164529	0.06550291955095237	0.06410617293671239	3.777291059984438e-06	0.0008272676379703636	3.760904944373998e-06	0.0008236789090323993
95.68425076803395	0.0011407965894582412	0.001138075519848772	0.0012155880785140703	0.0012110399569772734	0.0012566150033015912	0.001251026698463689	0.0012989149611183325	0.001292227349629959	0.0013831874879315276	0.00137423231063487	0.06631059026458515	0.06489661072172725	3.823412093032679e-06	0.0008424142796790157	3.806838155875729e-06	0.0008387625441844682
96.26079651284576	0.0011414169304742575	0.0011387244416029684	0.001217224983307111	0.001212681807182151	0.0012588328068029388	0.001253234891728674	0.001301748163663983	0.0012950347841193034	0.0013872943196162905	0.0013782777910746045	0.0671440876819343	0.06571232374767132	3.870202640084185e-06	0.0008578618246779524	3.853438834241357e-06	0.0008541459998818723
96.84081623580131	0.0011420259423458158	0.0011393630713012763	0.0012188832417265435	0.0012143453221913512	0.0012610913097554062	0.0012554836158153928	0.0013046430318679502	0.0012979031605876178	0.001391507579977557	0.00138242768892068	0.06800442559392476	0.06655430412924883	3.917675713953524e-06	0.0008736171452884967	3.900719995164007e-06	0.0008698361355949369
97.42433086936633	0.0011426223670668238	0.0011399901937672729	0.0012205628706165321	0.0012160305353996154	0.001263391324215794	0.0012577736799058803	0.0013076012678918695	0.0013008341544906697	0.0013958309540226482	0.0013866856032585676	0.06889266659272293	0.06742359173663118	3.965844574978401e-06	0.0008896872816109569	3.948694905353458e-06	0.0008858399792333327
98.01136147213543	0.0011432048663103317	0.0011406045155058803	0.0012222638657047977	0.0012177374600042966	0.0012657336808296136	0.0012601059117400048	0.0013106246388262955	0.0013038295049243398	0.0014002683004508255	0.0013910553021864263	0.06980992483630723	0.06832127690057725	4.014722732624716e-06	0.0009060794450123644	3.997377084549291e-06	0.0009021647307475844
98.60192922959182	0.0011437720164734833	0.001141204659849853	0.0012239861997489245	0.0012194660872074181	0.0012681192292824405	0.0012624811580690045	0.0013137149799811866	0.0013068910178389121	0.0014048236620402184	0.0013955407328938793	0.07075736899205821	0.0692485032926848	4.0643239465848555e-06	0.0009228010215567573	4.0467803070459284e-06	0.0009188177656821173
99.1960554548718	0.0011443223034062905	0.0011417891617953155	0.001225729820540618	0.0012212163842793783	0.0012705488387601252	0.0012649002851181958	0.0013168741983844963	0.0013100205694562125	0.0014095012767796273	0.0014001460324619044	0.07173622537235352	0.07020647099351084	4.114662227273176e-06	0.0009398595753548344	4.096918602657356e-06	0.0009358066386616348
99.79376158953411	0.0011448541168032904	0.0011423564625056945	0.0012274946487567972	0.0012229882924734688	0.0012730233984176269	0.001267364179058703	0.0013201042765044208	0.0013132201099047012	0.0014143055898069579	0.001404875539443533	0.07274778127624187	0.0711964397622863	4.165751835654916e-06	0.0009572628518119963	4.147806257069056e-06	0.000953139086791982
100.39506920433367	0.0011453657442358086	0.0011429049034619686	0.0012292805756454787	0.0012247817247794262	0.001275543817856172	0.0012698737464879118	0.0013234072762121016	0.001316491667088891	0.0014192412662218641	0.0014097338062906107	0.07379338855236131	0.0722197325231007	4.217607282291664e-06	0.0009750187807427424	4.199457811468075e-06	0.0009708230329468492
101.00000000000001	0.0011458553648010185	0.0011434327202357233	0.001231087460533388	0.0012265965635033097	0.001278111027608339	0.0012724299149183482	0.0013267853430030437	0.0013198373508108696	0.0014243132048465735	0.0014147256126981066	0.07487446739954207	0.07327773908360462	4.243807342192172e-06	0.0009839859111738423	4.2255551358080595e-06	0.000979753882600998
