# Supplementary material for: White matter micro- and macrostructure brain charts for the human lifespan
Source: Nature. 2026 May 13;655(8124):979–89. doi: 10.1038/s41586-026-10454-2 (PMC13391363; doi:10.1038/s41586-026-10454-2)
Supplement: Supplementary file 12 — Centiles trajectories of brain charts. SDT.T9.1–5 contain the brain charts for the global metrics; SDT.T9.6–509 contain the brain charts for the tract-specific metrics (unnormalized); and SDT.T9.510–1157 contain the brain charts for the tract-specific macrostructural metrics (normalized). Included in each table are the male and female centile trajectories for the 2.5th, 25th, 50th, 75th and 97.5th percentiles; the interquartile range normalized by the 50th centile; and the derivatives of the 50th centiles with respect to both age and log(age). Charts are sampled in logarithmically spaced intervals. Age is reported in years, while centile trajectory values are reported in metric-specific units: diffusivities in mm2 s−1, volume in mm3, surface area in mm2, average length in mm, and FA is dimensionless (unitless). [file 41586_2026_10454_MOESM12_ESM.zip › plotted_curves/SDT.T9.21-ATR_left_avg_length_curve_metrics.csv]

ages	male_0.025th_percentile	female_0.025th_percentile	male_0.25th_percentile	female_0.25th_percentile	male_0.5th_percentile	female_0.5th_percentile	male_0.75th_percentile	female_0.75th_percentile	male_0.975th_percentile	female_0.975th_percentile	male_normalized_quantile_range	fwmale_normalized_quantile_range	male_median_centile_d_age	male_median_centile_d_log_age	female_median_centile_d_age	female_median_centile_d_log_age
0.25	49.81675711407662	48.12931857364515	55.49807798723056	53.86587565068076	58.21193749555593	56.59827639481229	60.755643918863875	59.15398662479755	65.18097949935198	63.58740685035564	0.09031765919206337	0.09343236774965613	15.893455962169268	9.176544785783829	15.452882205490567	8.922166831786509
0.25150637576242696	49.83724584407549	48.14911329067545	55.520903342438075	53.88802971058155	58.23587901239854	56.62155424202628	60.780631616418745	59.17831558967411	65.2077872578154	63.613559201209334	0.09031765920217093	0.09343236776015502	15.864990023215796	9.187606957180833	15.425205355153594	8.932922354792026
0.2530218281966045	49.85778397170385	48.16895573209287	55.54378372880995	53.91023718317598	58.25987825143813	56.64488821135185	60.80567955848106	59.202703210875555	65.2346596488982	63.63977460451648	0.09031765921243103	0.09343236777081229	15.807934468102758	9.209726067774682	15.369731405648054	8.954428313632889
0.25454641199404576	49.878371473597234	48.18884587532433	55.566719120317345	53.93249804320072	58.28393518537315	56.668278276244244	60.83078771655634	59.22714946065858	65.26159664203054	63.66605303045463	0.09031765922284628	0.09343236778163103	15.750975154907792	9.23183457441337	15.314351030170656	8.975923962460001
0.2560801821758082	49.89900832576808	48.20878369719479	55.58970949023727	53.954812264718676	58.30804978617394	56.691724409450764	60.85595606139015	59.25165431053997	65.28859820582728	63.69239444840593	0.09031765923341895	0.09343236779261359	15.694112612323806	9.253932197883842	15.259064742796909	8.997409029811024
0.25762319409447826	49.91969450360507	48.2287691739266	55.612754811151866	53.97717982111839	58.33222202508199	56.715226583010164	60.88118456296744	59.276217731295915	65.3156643080872	63.71879882695645	0.09031765924415203	0.09343236780376234	15.637347364008747	9.276018658789326	15.20387305265831	9.018883244028984
0.2591755034361701	49.94042998187302	48.248802281139305	55.635855054948216	53.99960068511372	58.35645187260975	56.73878476825225	60.90647319051217	59.300839692961716	65.34279491579268	63.74526613389584	0.09031765925504769	0.0934323678150799	15.58067992859651	9.298093677594807	15.148776463985996	9.040346333315028
0.2607371662225343	49.961214734712335	48.26888299384927	55.65901019281784	54.02207482874345	58.380739298540114	56.762398935797556	60.9318219124869	59.32552016483134	65.36998999510934	63.771796336216866	0.09031765926610864	0.09343236782656907	15.52411081980972	9.320156974663405	15.093775476285373	9.061798025801181
0.2623082388127803	49.98204873563911	48.28901128646964	55.68222019525673	54.04460222337125	58.4050842719264	56.78606905555725	60.957230696592774	59.350259115457376	65.3972495113858	63.79838940011533	0.09031765927733766	0.09343236783823303	15.467640546328767	9.34220827019817	15.03887058413602	9.083238049443025
0.2638887779057103	50.002931957544355	48.309187132809676	55.7054850320645	54.06718283968495	58.42948676109152	56.80979509673236	60.98269950976855	59.37505651265018	65.42457342915283	63.82504529098921	0.09031765928873728	0.09343236785007403	15.411269611806347	9.36424728426391	14.984062277224439	9.104666132061539
0.26547884054176485	50.02386437269407	48.3294105060748	55.7288046723445	54.089816647696566	58.45394673362808	56.83357702781382	61.008228318190795	59.39991232347799	65.45196171212349	63.8517639734387	0.09031765930031006	0.09343236786209524	15.354998514943873	9.38627373678537	14.929351040413167	9.126082001343093
0.2670784841050822	50.04484595272863	48.34968137886596	55.75217908450308	54.11250361674159	58.47846415639759	56.85741481658175	61.03381708727308	59.42482651426611	65.47941432319223	63.87854541126543	0.09031765931205953	0.09343236787429957	15.29882774939324	9.408287347550868	14.874737353682576	9.147485384839456
0.26868776632556873	50.065876668662725	48.369999723179646	55.775608236249596	54.13524371547902	58.503038995530495	56.88130843010545	61.05946578166588	59.4497990505969	65.50693122443491	63.90538956747238	0.09031765932398755	0.09343236788668977	15.24275780384778	9.430287836212301	14.820221692210907	9.168876010004169
0.2703067452809827	50.086956490884845	48.39036551040748	55.79909209459575	54.15803691189088	58.52767121642548	56.90525783474288	61.085174365256	59.474829897309334	65.534512377108	63.93229640426344	0.09031765933609777	0.09343236789926893	15.18678916195131	9.452274922254219	14.765804526192369	9.190253604070676
0.2719354793990299	50.10808538915705	48.410778711335574	55.822630625855396	54.18088317328157	58.55236078374924	56.92926299614006	61.11094280116627	59.49991901849824	65.56215774164838	63.95926588304256	0.09031765934839303	0.09343236791204045	15.13092230238908	9.474248325050212	14.711486321044504	9.211617894177834
0.27357402745947257	50.12926333261468	48.43123929614482	55.84622379564422	54.20378246627807	58.57710766143617	56.953323879231185	61.13677105175517	59.52506637751448	65.58986727767297	63.986297964414035	0.09031765936087592	0.09343236792500685	15.075157698844123	9.496207763821076	14.65726753733179	9.232968607360817
0.2752224485962505	50.15049028976597	48.45174723441015	55.86987156887927	54.226734756829224	58.60191181268787	56.977440448237914	61.1626590786164	59.550271936964236	65.61764094397815	64.0133926081816	0.09031765937354953	0.09343236793817138	15.01949581991721	9.51815295760025	14.603148630663782	9.254305470421968
0.27688080229961526	50.171766228491606	48.47230249510018	55.89357390977847	54.24974001020527	58.62677319997263	57.00161266666892	61.18860684257834	59.57553565870851	65.64547869853922	64.04054977334799	0.09031765938641736	0.09343236795153763	14.963937129254191	9.540083625292027	14.54913005184062	9.275628210067225
0.2785491484182772	50.19309111604461	48.49290504657717	55.91733078186051	54.27279819099786	58.65169178502532	57.02584049731983	61.21461430370384	59.60085750386303	65.67338049851026	64.0677694181148	0.09031765939948234	0.0934323679651085	14.908482085545984	9.561999485677006	14.49521224682394	9.296936552869738
0.28022754716156506	50.21446491904989	48.513554856596485	55.94114214794433	54.295909263119384	58.676667528846835	57.05012390227255	61.24068142128974	59.62623743279764	65.70134630022345	64.09505149988189	0.09031765941274751	0.09343236797888749	14.853131142415805	9.583900257348432	14.441395656656823	9.318230225215302
0.2819160591015993	50.23588760350382	48.53425189230628	55.96500797014872	54.31907318980267	58.70170039170366	57.07446284289502	61.26680815386641	59.651675405135876	65.72937605918878	64.12239597524682	0.09031765942621646	0.0934323679928779	14.797884748521028	9.605785658746754	14.38768071760569	9.339508953371478
0.28361474517547763	50.257359134773985	48.554996120247324	55.988928209891895	54.34228993360076	58.72679033312752	57.09885727984083	61.292994459197246	59.677171379754775	65.75746973009333	64.14980280000472	0.09031765943989195	0.09343236800708328	14.74274334751317	9.627655408161445	14.334067860989308	9.360772463425747
0.2853236666874746	50.278879477598835	48.57578750635234	56.01290282789123	54.36555945638621	58.75193731191494	57.1233071730486	61.31924029427846	59.70272531478407	65.78562726680119	64.17727192914744	0.09031765945377765	0.09343236802150687	14.687707378092455	9.649509223738278	14.280557513317035	9.382020481320069
0.2870428853112538	50.300448596087314	48.596626015946015	56.03693178416279	54.388881719351026	58.77714128612695	57.14781248174192	61.34554561533851	59.72833716760616	65.81384862235265	64.20480331686346	0.0903176594678772	0.09343236803615243	14.63277727390232	9.671346823422937	14.227150096245168	9.40325273282724
0.28877246309209376	50.322066453718335	48.617511613744284	56.0610150380208	54.41225668300595	58.8024022130883	57.172373164428514	61.3719103778375	59.7540068948553	65.84213374896383	64.23239691653706	0.09031765948219371	0.09343236805102363	14.577953463616723	9.693167925001035	14.17384602659331	9.424468943583634
0.2905124624491269	50.34373301334063	48.63844426385441	56.085152548077396	54.43568430718051	58.82772004938743	57.196989178900324	61.39833453646699	59.779734452417614	65.87048259802624	64.2600526807483	0.09031765949673108	0.09343236806612362	14.523236370998347	9.714972246134494	14.120645716340732	9.445668839052814
0.29226294617759224	50.36544823717233	48.65942392977415	56.10934427224223	54.45916455102204	58.85309475087587	57.221660482232544	61.424818045149436	59.80551979543014	65.8988951201063	64.28777056127207	0.09031765951149234	0.0934323680814568	14.468626414764003	9.736759504270594	14.067549572568169	9.466852144494624
0.294023977451102	50.38721208680042	48.68045057439166	56.13359016772184	54.48269737299568	58.87852627266769	57.246387030783545	61.45136085703764	59.83136287828071	65.9273712649447	64.31555050907782	0.09031765952648156	0.09343236809702675	14.41412400867921	9.75852941669109	14.014557997630618	9.488018585067039
0.29579561982392083	50.409024523180555	48.70152415998513	56.1578901910194	54.506282730883875	58.90401456913922	57.27116878019438	61.47796292451439	59.85726365460741	65.95591098145603	64.34339247432918	0.09031765954170232	0.0934323681128369	14.359729561565473	9.780281700523119	13.961671388991817	9.509167885720672
0.29757793723326015	50.430885506636564	48.72264464822231	56.182244297934254	54.52992058178588	58.92955959392851	57.29600568538825	61.504624199191966	59.88322207729814	65.98451421772829	64.37129640638324	0.09031765955715838	0.09343236812889162	14.30544347725845	9.802016072699189	13.908890139289724	9.53029977123333
0.29937099400158496	50.45279499686003	48.74381200016012	56.206652443561374	54.55361088211731	58.95516129993481	57.32089770057007	61.53134463191157	59.90923809849002	66.0131809210222	64.39926225379013	0.09031765957285383	0.09343236814519475	14.251266154624318	9.82373224994626	13.856214636340155	9.551413966190012
0.3011748548389356	50.47475295290986	48.76502617624424	56.231114582290935	54.577353587609736	58.98081963931809	57.345844779225956	61.55812417274281	59.93531166956898	66.0419110377707	64.4272899642925	0.09031765958879205	0.09343236816175066	14.197197987656182	9.845429948869423	13.803645263207727	9.57251019504838
0.30298958484526295	50.49675933321211	48.78628713630894	56.25563066780804	54.60114865331039	59.006534563498846	57.37084687412304	61.58496277098347	59.9614427411694	66.07070451357873	64.45537948482507	0.09031765960497756	0.09343236817856276	14.14323936533765	9.867108885837297	13.751182398098535	9.59358818203873
0.30481524951277783	50.51881409555913	48.80759483957622	56.280200653091896	54.62499603358131	59.03230602315706	57.39590393730846	61.61186037515853	59.98763126317326	66.09956129322204	64.48353076151382	0.09031765962141375	0.09343236819563588	14.089390671730143	9.888768777036603	13.698826414422001	9.61464765121309
0.3066519147283146	50.54091719710961	48.82894924465591	56.304824490415726	54.64889568209939	59.05813396823229	57.421015920109475	61.63881693302017	60.01387718471009	66.12848132064741	64.51174373967586	0.09031765963810562	0.09343236821297375	14.035652286040204	9.910409338493992	13.646577680878181	9.635688326477975
0.3084996467757088	50.563068594387815	48.850350309544915	56.329502131346025	54.67284755185555	59.08401834792277	57.44618277313257	61.66583239154682	60.04018045415614	66.15746453897145	64.5400183638186	0.09031765965505639	0.09343236823058126	13.982024582444865	9.932030285992369	13.594436561279508	9.656709931487057
0.31035851233818973	50.58526824328324	48.87179799162685	56.354233526742114	54.69685159515431	59.10995911068499	57.471404446263044	61.692906696942806	60.06654101913389	66.18651089048028	64.56835457763917	0.09031765967227084	0.09343236824846272	13.928507930295382	9.953631335140017	13.542403414725413	9.677712189741214
0.3122285785007863	50.60751609905023	48.89329224767168	56.37901862675573	54.720907763613454	59.13595620423325	57.496680888664585	61.72003979463782	60.09295882651161	66.21562031662901	64.59675232402397	0.09031765968975324	0.09343236826662203	13.875102694008092	9.975212201332397	13.490478595531386	9.698694824512131
0.3141099127527488	50.62981211630736	48.91483303383517	56.40385738083035	54.745016008163326	59.162009575538995	57.522012048778564	61.74723162928621	60.11943382240272	66.24479275804087	64.62521154504793	0.09031765970750798	0.09343236828506445	13.821809233146269	9.996772599797623	13.438662453298093	9.719657558929612
0.31600258298998396	50.652156249037304	48.9364203056587	56.42874973770104	54.76917627904667	59.18811917083056	57.54739787432394	61.77448214476678	60.14596595216548	66.27402815450715	64.65373218197435	0.09031765972553922	0.09343236830379414	13.76862790236737	10.01831224551097	13.386955332849539	9.740600115874258
0.3179066575175057	50.674548450585895	48.95805401806839	56.453695645393395	54.79338852581764	59.214284935592175	57.5728383122961	61.80179128418171	60.17255516040203	66.30332644498584	64.68231417525361	0.090317659743852	0.09343236832281608	13.715559051421224	10.039830853236708	13.335357574238515	9.761522218001119
0.3198222050518999	50.69698867366202	48.97973412537497	56.47869505122343	54.817652697341686	59.240506814563766	57.59833330896681	61.82915898985634	60.19920139095813	66.33268756760162	64.7109574645231	0.0903176597624506	0.0934323683421349	13.662603025266435	10.061328137551754	13.283869512868478	9.78242358782336
0.32174929472380437	50.71947687033699	49.00146058127325	56.50374790179691	54.841968741794915	59.26678475174028	57.62388280988352	61.85658520333847	60.22590458692257	66.36211145964494	64.73966198860653	0.09031765978133945	0.09343236836175524	13.609760163963074	10.082803812796556	13.23249147937895	9.803303947584936
0.32368799608040405	50.74201299204409	49.023233338841536	56.52885414300876	54.866336606663424	59.29311869037106	57.64948675986871	61.88406986539777	60.25266469062642	66.39159805757143	64.76842768551302	0.0903176598005238	0.09343236838168271	13.557030802750887	10.104257593082366	13.18122379968554	9.824163019315165
0.3256383790879404	50.76459698957797	49.045052350541184	56.55401372004247	54.890756238742895	59.31950857295928	57.67514510301936	61.911612916025085	60.279481643642505	66.42114729700123	64.79725449243669	0.09031765982000853	0.09343236840192196	13.50441527199655	10.12568919228761	13.130066795021776	9.845000524830539
0.32760051413423674	50.787228813094174	49.066917568216105	56.579226577369596	54.91522758413794	59.345954341261304	57.70085778270639	61.93921429443182	60.30635538678478	66.45075911271819	64.82614234575591	0.09031765983979806	0.09343236842247821	13.451913897341	10.147098324097897	13.079020782002772	9.865816185765652
0.3295744720312385	50.809908412108896	49.08882894309248	56.604492658749365	54.93975058826183	59.37245593628636	57.72662474157429	61.96687393904965	60.333285860107985	66.48043343866972	64.8550911810329	0.09031765985989784	0.0934323684433566	13.39952699955029	10.168484701940542	13.028086072503356	9.886609723482252
0.33156032401756863	50.83263573549799	49.11078642577785	56.62981190722766	54.964325195835464	59.39901329829544	57.752445921540044	61.99459178752929	60.36027300290649	66.51017020796534	64.88410093301259	0.09031765988031282	0.09343236846456207	13.34725489457378	10.189848038979108	12.977262973701727	9.907380859091063
0.33355814176109866	50.8554107314967	49.13278996626086	56.65518426513675	54.9889513508871	59.42562636680108	57.77832126379288	62.02236777674025	60.3873167537141	66.53996935287653	64.9131715356223	0.09031765990104827	0.09343236848610069	13.295097893647835	10.211188048182521	12.92655178820678	9.928129313511818
0.33556799736153503	50.87823334769913	49.154839513910716	56.68060967409459	55.01362899675172	59.45229508056655	57.80425070879358	62.0502018427701	60.414417050303236	66.56983080483577	64.94230292197089	0.09031765992210944	0.0934323685079774	13.243056303186677	10.232504442230493	12.875952813952608	9.94885480740595
0.3375899633530214	50.90110353105757	49.176935017476545	56.706088075004196	55.03835807607034	59.47901937760516	57.83023419627379	62.07809392092368	60.44157382968426	66.5997544944359	64.9714950243481	0.09031765994350154	0.09343236853019816	13.191130424871517	10.253796933584454	12.82546634425671	9.969557061202067
0.3396241127067558	50.924021227882086	49.199076425087036	56.73161940805307	55.06313853078957	59.50579919517981	57.856271665235475	62.10604394572258	60.46878702810494	66.62974035142942	65.00074777422391	0.09031765996523008	0.09343236855276833	13.139320555632366	10.275065234438443	12.775092667816352	9.990235795072294
0.3416705188336247	50.94698638383972	49.221263684249635	56.757203612712395	55.08797030216079	59.53263446980203	57.882363053950144	62.13405185090425	60.496056581049594	66.65978830472757	65.03006110224761	0.09031765998730099	0.093432368575694	13.087626987684416	10.29630905673912	12.724832068715841	10.010890728919549
0.343729255586852	50.96999894395424	49.243496741850144	56.782840627736746	55.112853330739604	59.55952513723167	57.90850829995823	62.162117569421554	60.523382423238424	66.68989828239991	65.05943493824718	0.0903176600097191	0.09343236859898052	13.036050008473467	10.317528112131185	12.67468482645927	10.031521582413916
0.34580039726466444	50.99305885260506	49.26577554415213	56.808530391162826	55.137787556385234	59.58647113247564	57.93470734006848	62.19024103344161	60.55076448862696	66.72007021167298	65.0888692112285	0.09031766003249116	0.09343236862263449	12.984589900754145	10.338722112006508	12.624651216006896	10.052128074967186
0.3478840186129729	51.01616605352712	49.28810003679634	56.8342728403094	55.16277291825988	59.61347238978781	57.96096011035723	62.21842217434548	60.57820271040523	66.75030401893001	65.11836384937472	0.09031766005562218	0.09343236864666163	12.933246942699043	10.359890767558682	12.574731507735123	10.0727099257183
0.34998019482807	51.039320489810194	49.31047016480008	56.860067911776476	55.18780935482799	59.640528842668125	57.987266546167696	62.24666092272744	60.605697020997	66.7805996297102	65.1479187800452	0.0903176600791186	0.09343236867106766	12.882021407669527	10.381033789613866	12.524925967469244	10.093266853546083
0.352089001559344	51.062522103897884	49.33288587255667	56.88591554144425	55.21289680385565	59.66764042386154	58.01362658210932	62.274957208393765	60.633247352059215	66.81095696870727	65.17753392977505	0.09031766010298604	0.0934323686958597	12.8309135644231	10.402150888741744	12.475234856534371	10.113798577054695
0.3542105149120084	51.08577083758748	49.355347103834816	56.911815664472876	55.238035202409904	59.694807065357786	58.04004015205702	62.303310960362495	60.66085363448107	66.84137595976938	65.20720922427412	0.09031766012723112	0.09343236872104362	12.779923677057013	10.423241775239148	12.425658431680858	10.13430481454634
0.35634481144984936	51.109066632028934	49.37785380177784	56.937768215301354	55.26322448685788	59.722028698390126	58.066507189150336	62.331722106862166	60.6885157983832	66.87185652589763	65.23694458842607	0.09031766015185971	0.09343236874662629	12.729052005051926	10.444306159106418	12.376196945207994	10.154785284075842
0.35849196819798806	51.132409427724546	49.40040590890335	56.96377312764719	55.28846459286645	59.74930525343508	58.093027625792985	62.3601905753315	60.71623377311717	66.90239858924578	65.26673994628786	0.09031766017687821	0.09343236877261361	12.678298803286452	10.465343750065585	12.32685064492216	10.175239703405168
0.36065206264566085	51.155799164527984	49.42300336710234	56.98983033450529	55.313755455401136	59.776636660211246	58.11960139365182	62.38871629241819	60.74400748726445	66.933002071119	65.29659522108862	0.09031766020229309	0.09343236879901308	12.627664322028068	10.48635425753855	12.277619774156847	10.195667790008883
0.3628251727490157	51.179235781643975	49.445646117638766	57.01593976814761	55.33909700872575	59.80402284767892	58.14622842365633	62.417299183978486	60.77183686863583	66.96366689197333	65.32651033522913	0.09031766022811138	0.09343236882583104	12.577148806922196	10.507337390599787	12.228504571745361	10.216069261032317
0.3650113769339257	51.20271921762704	49.468334101148486	57.042101360121805	55.36448918640113	59.83146374403865	58.172908645997424	62.44593917507569	60.799721844270174	66.99439297141411	65.35648521028028	0.09031766025433895	0.0934323688530746	12.526752499106806	10.52829285806547	12.179505272144524	10.236443833360681
0.36721075409881926	51.22624941038163	49.49106725763922	57.06831504125127	55.38993192128514	59.85895927673136	58.19964199012735	62.474636189980295	60.82766234043435	67.02518022819619	65.38651976698323	0.09031766028098315	0.0934323688807508	12.476475635134193	10.549220368427996	12.130622105349175	10.256791223562686
0.3694233836175272	51.249826297160475	49.513845526489135	57.09458074163342	55.41542514553102	59.88650937243648	58.22642838475803	62.50339015216803	60.855658282621434	67.05602858022168	65.41661392524723	0.09031766030805063	0.09343236890886665	12.426318447032827	10.570119629850524	12.081855296955837	10.277111147899632
0.37164934534214805	51.273449814564856	49.53666884644693	57.1208983906399	55.44096879058758	59.914113957072175	58.253267757861195	62.532200984320106	60.88370959555095	67.08693794454035	65.44676760415012	0.09031766033554874	0.09343236893742968	12.376281162334635	10.59099035019608	12.033205068182724	10.29740332232359
0.3738887196059291	51.29711989854295	49.559537155630366	57.1472679169148	55.466562787197475	59.94177295579347	58.28016003666661	62.561068608321236	60.911816203166914	67.11790823734749	65.47698072193609	0.0903176603634842	0.09343236896644744	12.326364003993149	10.611832236942064	11.984671635811537	10.317667462430109
0.3761415872261661	51.32083648438976	49.58245039152615	57.17368924837454	55.4922070653971	59.96948629299219	58.30710514766197	62.589992945259596	60.939978028637775	67.14893937398381	65.5072531960156	0.0903176603918648	0.09343236899592706	12.276567190601781	10.632644997333045	11.936255212376636	10.337903283574633
0.3784080295071193	51.34459950674615	49.60540849098901	57.20016231220682	55.51790155451555	59.997253892295745	58.33410301659178	62.618973915425556	60.968194994355244	67.18003126893409	65.53758494296416	0.09031766042069744	0.09343236902587647	12.226890936184645	10.65342833818795	11.887956005957676	10.358110500699695
0.3806881282429484	51.368408899597874	49.62841139024074	57.22668703486955	55.54364618317359	60.02507567656615	58.36115356845633	62.64801143831061	60.996467021933206	67.2111838358261	65.56797587852125	0.09031766044999011	0.09343236905630346	12.17733545036208	10.674181966018295	11.839774220374238	10.378288828456789
0.38298196572066395	51.39226459627521	49.651459024869865	57.253263342090406	55.56944087928321	60.052951567899406	58.388256727511155	62.67710543260681	61.02479403220717	67.24239698742993	65.59842591758955	0.09031766047974989	0.09343236908721617	12.127900938328821	10.694905587002722	11.791710055138537	10.39843798117181
0.3852896247230969	51.4161665294519	49.674551329830614	57.279891158865645	55.59528557004656	60.080881487624374	58.415412417265905	62.706255816205555	61.05317594523311	67.27367063565663	65.62893497423383	0.09031766050998516	0.09343236911862236	12.078587600846731	10.715598906934247	11.743763705429956	10.418557672786847
0.38761118853188686	51.44011463114437	49.697688239442165	57.30657040945928	55.621180181955005	60.10886535630188	58.44262056048348	62.7354625061966	61.08161268028648	67.30500469155737	65.65950296167988	0.09031766054070331	0.09343236915053053	12.02939563428663	10.736261631260277	11.69593536218963	10.43864761691475
0.3899467409304866	51.464108832711	49.72086968738794	57.33330101740227	55.64712464078845	60.13690309372381	58.46988107917918	62.764725418867236	61.11010415586143	67.33639906532228	65.69012979231353	0.0903176605719129	0.09343236918294877	11.980325230682865	10.756893465097164	11.648225212124089	10.458707526851867
0.39229636620718694	51.48814906485143	49.74409560671492	57.36008290549167	55.67311887161447	60.16499461891231	58.497193894619876	62.79404446970132	61.13865028966984	67.36785366627961	65.72081537767986	0.09031766060362167	0.09343236921588555	11.931376577647825	10.777494113137436	11.600633437648867	10.478737115476179
0.3946601491581577	51.512235257605326	49.76736592983251	57.38691599578935	55.699162798787086	60.19313985011836	58.524558927322666	62.82341957337789	61.167250998640036	67.39936840289414	65.75155962848153	0.09031766063583821	0.09343236924934993	11.882549858502898	10.798063279738926	11.553160216994002	10.498736095332788
0.3970381750905084	51.536367340352086	49.79068058851214	57.41380020962158	55.725256345946356	60.22133870482141	58.55197609705449	62.85285064377072	61.195906198916255	67.43094318276677	65.78236245457848	0.09031766066857105	0.09343236928335037	11.833845252262108	10.81860066889567	11.50580572421677	10.518704178628468
0.39943052982536675	51.56054524180957	49.81403951388618	57.44073546757771	55.751399436017074	60.24959109972794	58.57944532283075	62.88233759394684	61.2246158058573	67.4625779126329	65.81322376498629	0.09031766070182849	0.09343236931789609	11.785262933593913	10.839105984170601	11.45857012914712	10.538641077138891
0.4018372997009759	51.584768890033395	49.837442636447115	57.467721689509304	55.77759199120794	60.27789695077056	58.60696652291444	62.91188033616564	61.253379734035555	67.49427249836143	65.8441434678752	0.09031766073561959	0.093432369352996	11.73680307291579	10.859578928762858	11.411453597476793	10.558546502299578
0.40425857157581063	51.60903821241606	49.86088988604687	57.494758794529226	55.803833933010715	60.30625617310707	58.634539614815225	62.9414787818778	61.28219789723611	67.52602684495368	65.87512147056916	0.09031766076995307	0.09343236938865933	11.688465836390606	10.880019205493227	11.364456290761154	10.578420165160423
0.4066944328317112	51.633353135686086	49.884381191895784	57.5218467010106	55.83012518219916	60.334668681119396	58.66216451528838	62.97113284172424	61.311070208455575	67.55784085654224	65.90615767954456	0.09031766080483825	0.0934323694248954	11.640251385942975	10.900426516769585	11.317578366431917	10.598261776376603
0.4091449713770379	51.65771358590704	49.90791648256182	57.54898532658586	55.85646565882809	60.363134388412504	58.68984114033377	63.000842425535005	61.33999657990107	67.58971443638977	65.93725200042913	0.09031766084028439	0.09343236946171415	11.592159879239261	10.920800564575984	11.270819977788051	10.618071046197656
0.411610275649843	51.68211948847664	49.93149568596964	57.576174588145584	55.88285528223234	60.391653207813285	58.71756940519475	63.030607442328005	61.36897692298904	67.62164748688764	65.96840433800064	0.09031766087630043	0.09343236949912545	11.54419146978762	10.94114105051267	11.22418127409037	10.637847684502049
0.41409043462106226	51.70657076812594	49.9551187293998	57.60341440183774	55.90929397102593	60.42022505136966	58.745349224357334	63.06042780030821	61.39801114834434	67.6536399095551	65.99961459618603	0.09031766091289604	0.09343236953713849	11.496346306896157	10.961447675746967	11.177662400499685	10.657591400735328
0.41658553779772634	51.731067348918195	49.9787855394877	57.63070468306629	55.9357816431008	60.44884983034923	58.77318051154878	63.090303406866155	61.42709916579893	67.68569160503759	66.03088267805987	0.09031766095008134	0.09343236957576416	11.448624535723866	10.981720141044207	11.131263498145927	10.6773019039465
0.41909567522619073	51.75560915424816	50.00249604222288	57.65804534649054	55.9623182156261	60.47752745523849	58.80106317973693	63.12023416857711	61.45624088439095	67.71780247310598	66.06220848584344	0.09031766098786577	0.09343236961501199	11.401026297262433	11.001958146709512	11.08498470412269	10.696978902764386
0.4216209374953856	51.780196106840805	50.02625016294776	57.68543630602359	55.98890360504671	60.50625783574124	58.828997141128646	63.150219991199535	61.48543621236327	67.74997241265478	66.09359192090315	0.09031766102625967	0.09343236965489274	11.353551728436287	11.022161392658745	11.038826151559988	10.716622105419447
0.42416141574008476	51.804828128750856	50.05004782635724	57.7128774748319	56.01553772708286	60.53504088077816	58.85698230716936	63.18026077967447	61.514685057162936	67.78220132170163	66.12503288374994	0.09031766106527306	0.09343236969541721	11.3062009620553	11.042329578365752	10.992787969575147	10.736231219709225
0.4267172016441951	51.829505141361196	50.07388895649714	57.74036876533348	56.042220496728326	60.56387649848491	58.8850185885412	63.210356438123654	61.54398732543925	67.81448909738512	66.15653127403722	0.09031766110491647	0.09343236973659617	11.258974126785688	11.062462402787787	10.946870283272801	10.755805952941955
0.42928838744406506	51.854227065382254	50.09777347676358	57.76791008919722	56.06895182824979	60.59276459621132	58.91310589516234	63.24050686984873	61.573342923043015	67.84683563596406	66.18808699056012	0.09031766114520036	0.09343236977844045	11.211871347330089	11.0825595645274	10.901073213908603	10.775346012080263
0.43187506593181346	51.87899382085101	50.12170130990205	57.795501357341756	56.09573163518577	60.62170508052037	58.94124413618585	63.27071197733004	61.60275175502544	67.87924083281611	66.21969993125421	0.09031766118613573	0.09343236982096101	11.164892744329336	11.102620761699654	10.855396878760075	10.79485110359201
0.4344773304586784	51.903805327129746	50.14567237800619	57.823142479934106	56.12255983034523	60.65069785718666	58.969433219998265	63.3009716622251	61.63221372563656	67.91170458243624	66.25136999319386	0.09031766122773333	0.09343236986416963	11.118038434377013	11.122645691928483	10.809841391203008	10.814320933493946
0.4370952749383861	51.92866150290521	50.16968660251698	57.850833366388734	56.14943632580675	60.67974283119539	58.99767305421866	63.331285825367594	61.66172873832433	67.94422677843556	66.28309707259125	0.09031766127000401	0.09343236990807763	11.071308530108581	11.142634052415815	10.764406860751478	10.833755207386275
0.4397289938505404	51.953562266187454	50.193743904221684	57.87857392536628	56.17636103291722	60.70883990674113	59.02596354569736	63.36165436676601	61.69129669573322	67.97680731353985	66.31488106479483	0.09031766131295955	0.09343236995269698	11.024703140192287	11.162585539872453	10.719093393048752	10.853153630372617
0.4423785822440318	51.97850753430885	50.21784420325275	57.90636406477239	56.20333386229078	60.737988987226565	59.054304600514726	63.39207718560231	61.720917499703	68.00944607958824	66.34672186428817	0.09031766135661139	0.09343236999803946	10.97822236932916	11.182499850528984	10.673901089901847	10.872515907114575
0.4450441357404687	52.00349722392299	50.24198741908689	57.934203691756565	56.23035472380763	60.76718997526119	59.08269612397998	63.4225541802307	61.75059105126746	68.04214296753176	66.3786193646883	0.09031766140097122	0.09343237004411734	10.931866318282118	11.202376680119414	10.628830049279713	10.89184174177899
0.44772575053762753	52.02853125100349	50.26617347054387	57.96209271271079	56.257423526612754	60.79644277266002	59.11113802062986	63.4530852481761	61.78031725065304	68.0748978674318	66.41057345874454	0.0903176614460508	0.09343237009094277	10.88563508394509	11.222215723921181	10.583880365395089	10.911130838092504
0.4504235234129248	52.05360953084316	50.290402275785695	57.990031033268615	56.28454017911499	60.825747280442535	59.1396301942276	63.483670286133176	61.81009599727777	68.10771066845903	66.44258403833716	0.09031766149186211	0.09343237013852866	10.839528759313907	11.242016676707863	10.539052128657204	10.930382899277902
0.4531375517269096	52.078731978052566	50.314673752315244	58.0180185583036	56.311704588985556	60.85510339883106	59.168172547761394	63.51430918996466	61.839927189749645	68.14058125889159	66.47465099447565	0.09031766153841811	0.0934323701868877	10.793547433511776	11.26177923272735	10.494345425722713	10.949597628072297
0.4558679334267773	52.103898506559176	50.338987816975425	58.04605519192829	56.338916663157	60.88451102724968	59.196764983443344	63.54500185470012	61.869810725865506	68.17350952611373	66.50677421729769	0.09031766158573075	0.09343237023603287	10.747691191854756	11.281503085765507	10.44976033954299	10.968774726743504
0.45861476704990445	52.12910902960612	50.36334438594799	58.07414083749286	56.36617630782196	60.9139700643229	59.2254074027081	63.57574817453461	61.899746502609666	68.20649535661451	66.53895359606743	0.09031766163381327	0.09343237028597769	10.701960115802649	11.301187929051594	10.405296949322292	10.987913897028193
0.4613781517274047	52.15436345975094	50.38774337475235	58.10227539758376	56.3934834284318	60.94348040787409	59.25409970621142	63.606548042827065	61.92973441615237	68.23953863598592	66.57118901917399	0.09031766168267828	0.09343237033673508	10.656354283055407	11.320833455325555	10.360955330599609	11.007014840179181
0.4641581871877068	52.17966170886465	50.41218469824458	58.13045877402262	56.42083792969553	60.97304195492447	59.28284179382909	63.63740135209921	61.95977436184871	68.27263924892176	66.60348037413027	0.09031766173233913	0.09343237038831936	10.61087376751857	11.340439356796196	10.316735555235937	11.026077256936333
0.4669549737601532	52.205003688130304	50.43666827061617	58.158690867864685	56.448239715578346	61.00265460169135	59.31163356465536	63.66830799403376	61.98986623423691	68.30579707921578	66.63582754757104	0.09031766178280899	0.09343237044074426	10.565518639356014	11.360005325126622	10.272637691452474	11.045100847515641
0.46976861237862133	52.230389308042	50.46119400539293	58.18697157939768	56.47568868930049	61.03231824358706	59.34047491700173	63.699267859473274	62.02000992703712	68.33901200976031	66.6682304252518	0.09031766183410209	0.09343237049402381	10.520288965020882	11.379531051476079	10.228661803854266	11.064085311631061
0.4725992045851658	52.255818478403626	50.48576181543388	58.215300808140434	56.50318475333591	61.0620327752174	59.36936574839556	63.73028083841853	62.050205333150004	68.37228392254465	66.70068889204703	0.0903176618862319	0.09343237054817286	10.475184807228288	11.399016226425374	10.184807953424752	11.083030348449029
0.4754468525336833	52.28129110832754	50.51037161292992	58.243678452841415	56.530727809410855	61.09179809038016	59.398305955578614	63.761346820027015	62.080452344655065	68.40561269865339	66.7332028319486	0.09031766193921277	0.0934323706032055	10.430206225069924	11.41846054006237	10.141076197616712	11.101935656643036
0.47831165899359906	52.30680710623364	50.53502330940292	58.27210441147768	56.558317758502845	61.121614082063985	59.42729543450593	63.79246569261172	62.11075085280966	68.43899821826513	66.76577212806461	0.09031766199305889	0.09343237065913726	10.385353273928558	11.437863681869203	10.097466590266777	11.120800934297222
0.4811937273535759	52.33236637984764	50.559716815704114	58.300578581252935	56.58595450083881	61.15148064244642	59.45633408034389	63.8236373436391	62.14110074804684	68.47244036065021	66.79839666261707	0.09031766204778535	0.09343237071598307	10.340626005558079	11.457225340780496	10.0539791817082	11.139625878977313
0.4840931616252451	52.357968836200335	50.58445204201332	58.329100858596775	56.613637935894296	61.181397662892984	59.485421787469434	63.85486165972807	62.17150191997455	68.50593900416986	66.83107631694108	0.09031766210340626	0.0934323707737585	10.296024468138057	11.476545205203365	10.01061401878178	11.158410187726986
0.4870100664469608	52.383614381625954	50.60922889783741	58.35767113916279	56.64136796239172	61.21136503395531	59.51455844946812	63.886138526648175	62.20195425737368	68.53949402627394	66.86381097148268	0.09031766215993747	0.09343237083247913	10.251548706228277	11.495822962931925	9.96737114480311	11.17715355699329
0.4899445470875755	52.409302921761096	50.63404729200925	58.38628931782741	56.66914447829916	61.24138264536985	59.54374395913295	63.91746782931811	62.23245764819675	68.5731053034996	66.89660050579752	0.09031766221739419	0.09343237089216117	10.207198760817846	11.515058301190948	9.924250599635343	11.19585568266848
0.49289670945023945	52.43503436154326	50.658907132686274	58.414955288688276	56.69696738082879	61.27145038605619	59.572978208462665	63.94884945180404	62.263011979566194	68.60677271146929	66.9294447985489	0.09031766227579188	0.093432370952821	10.162974669356117	11.534250906617672	9.881252419685552	11.214516260079108
0.4958666600762229	52.46080860520964	50.68380832734934	58.44366894506287	56.724836566435634	61.301568144115635	59.60226108866048	63.98028327731811	62.293617137772955	68.64049612488932	66.9623437275064	0.09031766233514701	0.09343237101447481	10.11887646580908	11.553400465303639	9.838376637979309	11.23313498402058
0.4988545061487607	52.48662555629595	50.70875078280158	58.47243017948721	56.75275193081616	61.33173580682982	59.63159249013258	64.01176918821696	62.32427300827501	68.67427541754815	66.99529716954414	0.09031766239547544	0.09343237107713974	10.074904180617523	11.572506662711021	9.795623284107933	11.251711548666208
0.5018603554969207	52.51248511763476	50.73373440516681	58.50123888371406	56.78071336890665	61.3619532606588	59.66097230248639	64.04330706599977	62.3549794756955	68.70811046231437	67.02830500063894	0.09031766245679333	0.09343237114083268	10.031057840740687	11.591569183694446	9.752992384293975	11.27024564761632
0.5048843165994948	52.53838719135443	50.75875909988846	58.5300949487116	56.80872077488191	61.392220391239775	59.69040041452931	64.07489679130693	62.38573642382142	68.7420011311352	67.06136709586872	0.0903176625191183	0.09343237120557162	9.987337469729027	11.610587712548295	9.710483961429418	11.288736973909181
0.5079264985889148	52.5643316788777	50.78382477172828	58.558998264662044	56.83677404215383	61.422537083385464	59.71987671426704	64.10653824391832	62.41654373560189	68.77594729503474	67.09448332941082	0.09031766258246705	0.09343237127137372	9.943743087658731	11.629561932892102	9.668098035028379	11.307185219933672
0.5109870112551897	52.59031848092007	50.808931324764686	58.58794872095967	56.86487306336957	61.45290322108219	59.74940108890186	64.13823130275132	62.44740129314634	68.80994882411174	67.12765357453992	0.09031766264685694	0.09343237133825757	9.900274711224483	11.648491527754231	9.625834621327158	11.32559007751297
0.5140659650498691	52.61634749748882	50.83407866239188	58.616946206209825	56.89301773041058	61.48331868748874	59.77897342483143	64.16997584585962	62.47830897772323	68.8440055875384	67.16087770362677	0.09031766271230554	0.09343237140624089	9.856932353772208	11.667376179588246	9.583693733306063	11.343951237897272
0.5171634710900281	52.64241862788134	50.859266687318275	58.645990608227045	56.9212079343907	61.51378336493447	59.80859360764696	64.20177175043126	62.509266669758205	68.87811745355819	67.19415558813608	0.09031766277883103	0.09343237147534314	9.81371602524996	11.686215570143759	9.541675380633023	11.36226839165829
0.5202796411622786	52.668531770683714	50.88449530156498	58.67508181403344	56.94944356565472	61.54429713491754	59.83826152213153	64.23361889278675	62.540274248832255	68.9122842894839	67.22748709862474	0.09031766284645146	0.09343237154558266	9.770625732286135	11.705009380564661	9.499779569756356	11.38054122878384
0.5234145877268029	52.69468682376946	50.90976440646472	58.70421970985734	56.97772451377693	61.57485987810354	59.86797705225872	64.26551714837771	62.57133159368034	68.94650596169615	67.26087210474006	0.09031766291518606	0.0934323716169791	9.72766147821676	11.723757291372749	9.458006303915681	11.398769438643285
0.5265684239214125	52.72088368429791	50.935073902660214	58.733404181131476	57.006050667559464	61.60547147432357	59.89774008119073	64.29746639178472	62.602438582189464	68.98078233564112	67.29431047521798	0.09031766298505292	0.09343237168955218	9.684823263081853	11.742458982416792	9.41635558314556	11.416952709962061
0.5297412635656308	52.747122248712905	50.960423690102935	58.762635112491516	57.03442191503081	61.636131802572706	59.92755049127693	64.32946649671592	62.63359509139704	69.01511327582898	67.32780207788115	0.09031766305607203	0.09343237176332188	9.642111083670898	11.76111413291801	9.3748274043337	11.435090730858064
0.5329332211648017	52.77340241274128	50.9858136680516	58.79191238777439	57.06283814344419	61.666840741008215	59.957408164052104	64.361517336005	62.66480099748916	69.04949864583178	67.36134677963706	0.09031766312826268	0.09343237183830884	9.599524933521025	11.779722421411861	9.333421761193677	11.453183188774346
0.5361444119142209	52.79972407139132	51.011243735070764	58.821235890016524	57.09129923927594	61.69759816694778	59.987312980234734	64.39361878160935	62.696056175798745	69.08393830828147	67.39494444647622	0.09031766320164507	0.09343237191453332	9.55706480295703	11.798283525771694	9.292138644315855	11.471229770515492
0.5393749517032939	52.82608711895129	51.03671378902932	58.85060550145233	57.11980508822386	61.7284039568678	60.01726481972532	64.42577070460838	62.7273605008038	69.11843212486812	67.42859494347009	0.09031766327623914	0.09343237199201639	9.51473067914776	11.816797123246943	9.250978041225608	11.48923016226945
0.5426249571197181	52.852491448988175	51.0622237270993	58.88002110351264	57.1483555752059	61.75925798640188	60.04726356160492	64.45797297520186	62.75871384612596	69.15297995633802	67.46229813476955	0.09031766335206563	0.09343237207077996	9.472522546062464	11.835262890348531	9.209939936337832	11.507184049529315
0.5458945454536906	52.878936954345676	51.08777344575397	58.909482576822555	57.17695058435792	61.79016013033845	60.07730908413291	64.49022546270751	62.790116084528016	69.18758166249124	67.49605388360239	0.09031766342914624	0.09343237215084585	9.430440384523536	11.853680502934367	9.16902431100607	11.525091117127886
0.5491838347021408	52.905423527143206	51.11336284076683	58.93898980120038	57.20558999903272	61.82111026261974	60.107401264745825	64.5225280355598	62.821567087912804	69.2222371021803	67.52986205227197	0.09031766350750127	0.09343237223223569	9.388484172279277	11.872049636198426	9.128231143589801	11.542951049261319
0.5524929435729888	52.931951058773954	51.13899180720977	58.968542655655355	57.23427370179783	61.85210825633936	60.13753998005518	64.5548805613076	62.85306672732091	69.25694613330758	67.56372250215475	0.09031766358715326	0.09343237231497277	9.346653883927502	11.890369964583442	9.087560409399885	11.560763529401811
0.55582199148943	52.958519439903526	51.16466023945169	58.998141018386214	57.26300157443413	61.88315398374078	60.167725105845896	64.58728290661244	62.884614872928964	69.29170861282356	67.59763509369859	0.09031766366812403	0.09343237239907945	9.30494949103013	11.90864116188277	9.047012080784043	11.57852824038855
0.5591710985942444	52.98512856046833	51.190368031157064	59.02778476677939	57.29177349793405	61.91424731621548	60.1979565170745	64.61973493724668	62.916211394047885	69.32652439672475	67.63159968642067	0.09031766375043601	0.09343237248457963	9.263370962109548	11.926862901176719	9.006586127132323	11.5962448643495
0.5625403857541326	53.01177830967401	51.21611507528428	59.05747377740722	57.3205893524999	61.945388124301054	60.22823408786732	64.65223651809147	62.94785615912084	69.36139334005159	67.66561613890552	0.09031766383411259	0.09343237257149671	9.2219182626377	11.945034854816186	8.96628251488255	11.613913082735962
0.565929974564078	53.038468575993825	51.2419012640842	59.08720792602618	57.34944901754211	61.97657627767932	60.25855769151866	64.68478751313484	62.97954903572149	69.39631529688637	67.6996843088029	0.09031766391917662	0.09343237265985556	9.180591355108845	11.963156694457211	8.92610120756035	11.631532576297104
0.569339987351735	53.06519924716709	51.267726489098564	59.116987087575154	57.37835237167756	62.00781164517459	60.28892720048901	64.71738778546977	63.01128989055197	69.43129012035118	67.73380405282585	0.09031766400565167	0.09343237274968004	9.139390199025001	11.98122809101369	8.886042165791878	11.649103025065415
0.5727705471818436	53.09197021019743	51.29359064115837	59.14681113617347	57.407299292727664	62.03909409475151	60.31934248640311	64.75003719729214	63.04307858944098	69.46631766260559	67.76797522674845	0.09031766409356237	0.09343237284099551	9.098314750943246	11.999248714684654	8.846105347343837	11.666624108385804
0.5762217778606706	53.118781351351366	51.319493610382445	59.17667994511931	57.436289657716884	62.07042349351349	60.34980342004827	64.78273560989891	63.07491499734202	69.50139777484488	67.80219768540405	0.09031766418293316	0.09343237293382764	9.057364964504814	12.017218234936081	8.806290707134394	11.684095504890138
0.5796938039404782	53.14563255615644	51.345435286175686	59.20659338688767	57.46532334287064	62.10179970770047	60.38030987137231	64.81548288368583	63.10679897833114	69.53653030729747	67.83647128268281	0.09031766427378875	0.09343237302820227	9.016540790431463	12.035136320499078	8.766598197258645	11.701516892489963
0.5831867507240184	53.1725237093998	51.371415557227664	59.23655133312872	57.494400223613845	62.1332226026873	60.41086170948192	64.84827887814582	63.13873039560533	69.57171510922325	67.87079587152996	0.09031766436615483	0.09343237312414575	8.975842176565493	12.053002639346232	8.727027767001346	11.718887948352858
0.5867007442690553	53.19945469512619	51.39743431151071	59.26655365466567	57.52352017456872	62.164692042981386	60.44145880264039	64.88112345186644	63.17070911148012	69.60695202891077	67.90517130394323	0.09031766446005707	0.09343237322168504	8.935269067900663	12.070816858707985	8.68757936287875	11.736208348944274
0.5902359113929144	53.22642539663672	51.42349143627868	59.29660022149327	57.55268306955343	62.19620789222123	60.4721010182662	64.91401646252841	63.20273498738806	69.64224091367574	67.93959743097122	0.09031766455552184	0.09343237332084718	8.894821406598567	12.08857864507263	8.648252928658621	11.753477769998426
0.5937923796770596	53.25343569648674	51.44958681806494	59.326690902775525	57.58188878157979	62.227770013173966	60.50278822293061	64.94695776690301	63.234807883876286	69.67758160985818	67.97407410271074	0.09031766465257625	0.09343237342166047	8.854499131983175	12.106287664129923	8.609048405347494	11.770695886465546
0.597370277471697	53.28048547648437	51.47572034268092	59.35682556684405	57.61113718285175	62.25937826773366	60.53352028235602	64.97994722085028	63.26692766060473	69.7129739628206	68.00860116830502	0.09031766475124675	0.09343237352415301	8.814302180644518	12.123943580862033	8.569965731292541	11.787862372615564
0.6009697339004076	53.30757461768886	51.50189189521458	59.3870040811962	57.6404281447635	62.29103251691932	60.56429706141404	65.01298467931707	63.29909417634411	69.74841781694573	68.04317847594136	0.09031766485156198	0.09343237362835329	8.774230486356828	12.141546059410757	8.531004842101538	11.804976901903501
0.6045908788648067	53.334703000408474	51.52810136002829	59.4172263124928	57.6697615378973	62.322732620872564	60.595118424123164	65.04606999633444	63.331307288973605	69.7839130156339	68.07780587284876	0.09031766495354981	0.0934323737342911	8.734283980165856	12.159094763172106	8.49216567073563	11.822039147054966
0.6082338430492322	53.36187050419918	51.554348620757615	59.4474921265566	57.69913723202199	62.35447843885594	60.625984233647245	65.07920302501599	63.363566855479064	69.81945940130113	68.11248320529599	0.09031766505723847	0.09343237384199583	8.69446259043616	12.17658935477266	8.453448147540257	11.83904878004796
0.611898757925461	53.38907700786269	51.580633560309415	59.47780138837009	57.72855509609088	62.38626982925071	60.656894352293236	65.11238361755557	63.395872731950845	69.85505681537678	68.14721031858919	0.09031766516265764	0.09343237395149796	8.654766242823825	12.194029496058647	8.414852200239693	11.85600547210015
0.6155857557574533	53.41632238944478	51.60695606086022	59.508153962073735	57.75801499823998	62.41810664955492	60.687848641509376	65.14561162522521	63.42822477358179	69.89070509830123	68.1819870570698	0.09031766526983687	0.0934323740628283	8.615194860285555	12.211414848028653	8.376377753914312	11.872908893607018
0.6192949696061266	53.44360652623321	51.63331600385421	59.53854971096355	57.787516805785714	62.44998875638091	60.71884696188273	65.1788868983726	63.460622834664754	69.92640408952319	68.21681326411179	0.09031766537880659	0.09343237417601864	8.575748363164166	12.228745070919103	8.338024731127916	11.889758714227355
0.6230265333341571	53.47092929475651	51.65971327000203	59.56898849748977	57.817060385223584	62.48191600545388	60.74988917313785	65.21220928641947	63.49306676859106	69.96215362749805	68.2516887821201	0.09031766548959724	0.09343237429110032	8.536426669184948	12.246019824176983	8.299793051877714	11.906554602846882
0.6267805816108112	53.49829057078152	51.68614773927847	59.59947018325417	57.84664560222559	62.51388825160915	60.78097513413404	65.24557863785883	63.52555642784778	69.99795354968485	68.28661345252766	0.09031766560224036	0.09343237440810595	8.49722969344657	12.263238766387076	8.261682633620694	11.923296227512765
0.6305572499168048	53.52569022931209	51.712619290921154	59.629994629008536	57.87627232163876	62.545905348790455	60.812104702863756	65.27899480025317	63.55809166401606	70.03380369254435	68.32158711579358	0.09031766571676751	0.09343237452706903	8.458157348492023	12.28040155537019	8.223693391320921	11.939983255531843
0.634356674549194	53.553128144586935	51.73912780342846	59.660561694652344	57.90594040748281	62.57796715004758	60.84327773645026	65.31245762023201	63.59067232776854	70.06970389153638	68.35660961140046	0.09031766583321121	0.09343237464802284	8.419209544319529	12.297507848115856	8.185825237473182	11.956615353399684
0.6381789926262927	53.580604190078056	51.765673154558066	59.69117123923094	57.935649722948526	62.61007350753446	60.874494091145834	65.34596694348986	63.623298268867615	70.10565398111773	68.39168077785239	0.09031766595160476	0.09343237477100208	8.380386188379816	12.314557300769593	8.148078082094798	11.97319218679877
0.642024342092622	53.60811823848857	51.792255221324766	59.72182312093319	57.96540013039535	62.64222427250666	60.905753622329264	65.37952261478361	63.65596933616272	70.14165379473928	68.42680045267221	0.09031766607198137	0.09343237489604088	8.341687185607952	12.331549568627452	8.110451832753824	11.989713420576663
0.6458928617238878	53.635670161751065	51.81887387999895	59.7525171970896	57.99519149134965	62.67441929531945	60.937056184504	65.41312447793057	63.68868537758851	70.17770316484395	68.46196847239932	0.09031766619437509	0.09343237502317497	8.303112438491553	12.348484306203318	8.072946394637256	12.006178718822412
0.6497846911319898	53.663259831025805	51.84552900610479	59.78325332417032	58.02502366650267	62.706658425425694	60.96840163129608	65.4467723758062	63.72144624016261	70.21380192286419	68.49718467258747	0.09031766631882107	0.09343237515244077	8.264661847055322	12.365361167165247	8.035561670549214	12.022587744802877
0.6536999707700591	53.69088711669865	51.872220474418356	59.81403135778286	58.05489651570844	62.73894151137345	60.999789815451884	65.48046615034167	63.75425176998323	70.24994989921947	68.53244888780213	0.09031766644535415	0.09343237528387481	8.226335308840135	12.3821798042718	7.998297560867286	12.038940160909988
0.6576388419375281	53.71855188837911	51.898948158965624	59.8448511526699	58.0848098979816	62.771268400803685	61.03122058883579	65.5142056425214	63.78710181222684	70.28614692331355	68.56776095161791	0.09031766657401048	0.09343237541751435	8.188132719006717	12.398939869464812	7.961153963658944	12.055235628728042
0.661601446785229	53.74625401489868	51.925711933020885	59.87571256270742	58.11476367149554	62.80363894044832	61.062693802428335	65.54799069238112	63.81999621114613	70.32239282353238	68.60312069661654	0.0903176667048269	0.09343237555339738	8.150053970342924	12.415641013863933	7.924130774673358	12.071473809037343
0.6655879283205246	53.77399336430882	51.9525116691048	59.906615440902506	58.14475769358027	62.83605297612789	61.09420930632387	65.58182113900531	63.852934810067666	70.35868742724149	68.63852795438414	0.09031766683784039	0.09343237569156237	8.112098953230998	12.432282887679321	7.887227887355948	12.087654361774185
0.6695984304124688	53.80176980387886	51.97934723898255	59.93755963939093	58.17479182072033	62.868510352749084	61.12576694972849	65.6156968205247	63.885917451389616	70.39503056078321	68.67398255550896	0.0903176669730887	0.09343237583204925	8.074267555735787	12.448865140277121	7.850445192860207	12.10377694600902
0.6736330977969988	53.829583200094376	52.00621851366183	59.96854500943546	58.20486590855259	62.90101091430285	61.15736658095757	65.64961757411434	63.91894397657924	70.43142204947456	68.70948432957856	0.09031766711061054	0.09343237597489737	8.036559663585649	12.465387420146726	7.8137825800668	12.119841219950104
0.6776920760821589	53.857433418654885	52.0331253633911	59.99957140142316	58.23497981186422	62.93355450386171	61.189008047433745	65.6835832359907	63.95201422617081	70.46786171760425	68.74503310517765	0.09031766725044514	0.09343237612014794	7.998975160199734	12.481849374888043	7.77723993564814	12.135846840992599
0.6817755117533548	53.88532032447215	52.06006765765769	60.030638664863616	58.26513338459063	62.966140963577786	61.22069119568471	65.71759364140965	63.985128039763225	70.5043493884304	68.78062870988549	0.09031766739263254	0.09343237626784237	7.961513926740736	12.498250651246053	7.740817144053835	12.15179346567129
0.6858835521786408	53.91324378166806	52.087045265185786	60.06174664838652	58.2953264798132	62.998770134680306	61.25241587134085	65.75164862466389	64.01828525601758	70.54088488417787	68.8162709702733	0.09031766753721315	0.09343237641802259	7.924175842102159	12.514590895054425	7.7045140875352445	12.167680749633291
0.6900163456140378	53.941203653572714	52.11405805393464	60.092895199739516	58.32555894975725	63.03144185747338	61.284181919133076	65.78574801908056	64.05148571265494	70.5774680260357	68.8519597119018	0.09031766768422834	0.09343237657073199	7.886960782947426	12.530869751257342	7.6683306461745815	12.183508347667157
0.6941740412088835	53.96919980272236	52.141105891096494	60.124084165785966	58.35583064578979	63.06415597133358	61.31598918289046	65.81989165701879	64.0847292464538	70.61409863415442	68.8876947593186	0.09031766783372007	0.09343237672601394	7.849868623746261	12.547086863945879	7.632266697917657	12.199275913721067
0.6983567890112157	53.997232090857544	52.16818864309487	60.155313392502876	58.38614141841754	63.096912314707836	61.347837505538216	65.85407936986746	64.11801569324801	70.65077652764364	68.92347593605588	0.09031766798573138	0.09343237688391258	7.812899236753765	12.563241876250686	7.596322118566604	12.214983100833706
0.702564739973187	54.02530037892081	52.1953061755823	60.186582724978244	58.41649111728437	63.12971072511062	61.37972672909496	65.88831098804229	64.15134488792394	70.68750152456902	68.95930306462733	0.09031766814030585	0.09343237704447381	7.776052492062263	12.579334430412928	7.560496781814436	12.230629561150636
0.7067980459565127	54.05340452705497	52.22245835343866	60.217892007409304	58.44687959116956	63.1625510391221	61.41165669467085	65.92258634098384	64.18471666441847	70.72427344195002	68.9951759665261	0.09031766829748722	0.09343237720774314	7.739328257645866	12.595364167795196	7.524790559286885	12.246214945975225
0.7110568597379514	54.081544394600826	52.249645040769	60.24924108309982	58.47730668798522	63.195433092385336	61.443627242464984	65.9569052571547	64.21813085571632	70.76109209575698	69.0310944622218	0.0903176684573212	0.09343237737376775	7.702726399313178	12.611330728779649	7.4892033205205735	12.261738905663151
0.7153413350148182	54.109719840095195	52.276866100901586	60.28062979445799	58.50777225477421	63.228356719604065	61.4756382117631	65.99126756403707	64.25158729384763	70.79795730090848	69.067058371158	0.09031766861985349	0.09343237754259492	7.6662467808273504	12.62723375292262	7.453734933053056	12.277201089764276
0.7196516264105322	54.13793072126913	52.30412139638622	60.31205798299441	58.538276137708216	63.261321754540525	61.507689440935614	66.02567308813057	64.28508580988594	70.83486887126895	69.10306751174996	0.09031766878513053	0.09343237771427346	7.6298892638506	12.643072878814564	7.418385262384618	12.292601146882589
0.7239878894801961	54.16617689504537	52.33141078899177	60.34352548931932	58.56881818208498	63.294328030012615	61.53978076743471	66.06012165494926	64.31862623394508	70.87182661964553	69.13912170138137	0.09031766895320016	0.09343237788885254	7.593653707957856	12.658847744050945	7.383154171971	12.307938724659834
0.7283502807162107	54.194458217536464	52.35873413970433	60.37503215314039	58.59939823232629	63.327375377891606	61.571912027792216	66.09461308901915	64.35220839517703	70.90883035778543	69.17522075640207	0.09031766912411056	0.09343237806638277	7.557539970724974	12.674557985379579	7.348041523347092	12.323213469911934
0.7327389575539218	54.22277454404286	52.38609130872545	60.40657781326071	58.63001613197592	63.360463629099925	61.604083057617416	66.12914721387608	64.38583212176957	70.94587989637354	69.21136449212541	0.09031766929791109	0.09343237824691449	7.5215479077232885	12.690203238604226	7.313047176087821	12.338425028543497
0.7371540783773028	54.25112572905061	52.41348215546979	60.43816230757613	58.66067172369709	63.39359261360846	61.63629369159444	66.16372385206272	64.4194972409436	70.98297504502935	69.2475527228255	0.09031766947465135	0.09343237843050024	7.485677372500504	12.705783138540937	7.27817098779451	12.353573045487792
0.74159580252467	54.2795116262292	52.440906538563134	60.469785473072946	58.69136484927021	63.42676216043412	61.66854376347985	66.19834282512615	64.45320357895058	71.02011561230421	69.28378526173434	0.09031766965438288	0.09343237861719275	7.449928216668013	12.721297319110818	7.243412814195835	12.368657164810429
0.746064290294433	54.30793208842975	52.468364315840624	60.50144714582583	58.72209534959085	63.45997209763762	61.70083310610055	66.23300395361545	64.48695096107036	71.05730140567894	69.3200619210396	0.09031766983715689	0.093432378807046	7.414300289859966	12.736745413241806	7.208772509093251	12.38367702962205
0.7505597029508803	54.336386967682394	52.495855344344214	60.53314716099492	58.75286306466702	63.49322225232047	61.73316155135083	66.26770705707871	64.52073921160813	71.09453223156036	69.35638251188122	0.09031767002302687	0.09343237900011458	7.378793439792389	12.752127052914147	7.174249924421929	12.398632282101971
0.7550822027299987	54.36487611519467	52.52337948032108	60.56488535282404	58.78366783361727	63.52651245062308	61.7655289301905	66.30245195406083	64.55456815389242	71.13180789527924	69.3927468443494	0.09031767021204563	0.09343237919645461	7.34340751230684	12.767441869204049	7.1398449103026	12.41352256355276
0.7596319528453285	54.393399381349035	52.55093657922134	60.59666155463799	58.814509494668194	63.55984251772193	61.79793507264218	66.33723846210081	64.58843761027224	71.16912820108703	69.42915472748143	0.09031767040426855	0.0934323793961224	7.3081423513185655	12.782689492161808	7.10555731497152	12.428347514280176
0.7642091174938536	54.42195661570078	52.57852649569588	60.62847559884006	58.84538788515199	63.59321227782703	61.83037980778878	66.37206639772887	64.62234740211453	71.20649295215318	69.465605969259	0.09031767059975081	0.09343237959917579	7.27299779889654	12.797869550891846	7.071386984875062	12.443106773660475
0.7688138618619275	54.45054766697591	52.606149083594424	60.66032731690987	58.87630284150432	63.6266215541795	61.862862963771214	66.40693557646412	64.65629734980175	71.24390195056229	69.50210037660551	0.09031767079854906	0.09343237980567387	7.237973695274377	12.812981673529066	7.037333764674258	12.457799980142227
0.7734463521312342	54.47917238306897	52.63380419596332	60.69221653940082	58.90725419926181	63.66007016904903	61.89538436778581	66.44184581281179	64.69028727272911	71.28135499731133	69.53863775538323	0.09031767100072086	0.0934323800156761	7.203069878851238	12.828025487227933	7.003397497262085	12.472426771233586
0.7781067554847866	54.50783061104075	52.66149168504359	60.72414309593754	58.93824179305988	63.69355794373121	61.92794384608202	66.47679692026048	64.72431698930225	71.31885189230663	69.57521791039076	0.09031767120632525	0.09343238022924344	7.168286186239129	12.843000618187943	6.969578023768008	12.486986783475004
0.7827952401129585	54.53652219711633	52.689211402268604	60.75610681521381	58.96926545663012	63.72708469854522	61.960541223959645	66.51178871127972	64.7583863169343	71.35639243436134	69.61184064535982	0.09031767141542096	0.09343238044643776	7.133622452267446	12.857906691599055	6.935875183589815	12.501479652431954
0.7875119752195561	54.56524698668258	52.71696319826205	60.78810752498971	59.00032502279807	63.76065025283094	61.99317632576653	66.54682099731706	64.79249507204351	71.39397642119212	69.64850576295274	0.09031767162806906	0.09343238066732204	7.0990785100029825	12.872743331687161	6.902288814440908	12.515905012778603
0.792257131027923	54.5940048242863	52.74474692283596	60.82014505208949	59.03142032348095	63.79425442494675	62.025848974896185	66.5818935887956	64.82664307005066	71.43160364941674	69.68521306475971	0.09031767184433111	0.09343238089196043	7.064654190776309	12.887510161672253	6.868818752321204	12.530262498166849
0.7970308787870847	54.62279555363159	52.7725624249882	60.85221922239874	59.062551189684946	63.827897032266485	62.05855899378487	66.61700629511101	64.8608301253762	71.46927391455067	69.72196235129567	0.09031767206427058	0.09343238112041798	7.030349324194503	12.902206803770241	6.835464831546233	12.544551741260875
0.8018333907779276	54.65161901757799	52.800409552900646	60.884329860862294	59.093717451503004	63.861577891177284	62.09130620390937	66.65215892462908	64.89505605143775	71.5069870110046	69.75875342199757	0.09031767228795062	0.09343238135276148	6.9961637381784385	12.916832879231151	6.802226884834454	12.558772373853571
0.8066648403194178	54.68047505813802	52.82828815393701	60.916476791481486	59.12491893811262	63.89529681707665	62.124090425784615	66.68735128468283	64.9293206606477	71.54474273208126	69.79558607522192	0.0903176725154366	0.09343238158905848	6.962097258974609	12.931388008300928	6.769104743235403	12.572924026701003
0.8115254017748545	54.70936351647522	52.85619807464048	60.94865983731192	59.15615547777301	63.929053624370184	62.15691147896071	66.7225831815701	64.96362376441007	71.58254086997282	69.8324601082413	0.09031767274679507	0.09343238182937728	6.928149711165133	12.945871810206881	6.736098236180624	12.587006329553333
0.8164152505581643	54.73828423290145	52.88413916073161	60.980878820460575	59.187426897822874	63.962848126468515	62.18976918202061	66.7578544205502	64.99796517311813	71.62038121575742	69.86937531724189	0.09031767298209245	0.09343238207378834	6.8943209176732125	12.960283903141317	6.70320719152005	12.601018911225765
0.8213345631402307	54.76723704687499	52.91211125710624	61.01313356208359	59.218733024677974	63.99668013578499	62.22266335257758	66.79316480584176	65.03234469615168	71.65826355939669	69.90633149732042	0.09031767322139808	0.09343238232236292	6.860610699854988	12.97462390435794	6.670431435553837	12.614961399558524
0.8262835170552626	54.79622179699829	52.94011420783334	61.04542388238376	59.25007368382881	64.03054946373305	62.25559380727267	66.82851414061976	65.06676214187448	71.69618768973274	69.9433284424816	0.0903176734647818	0.09343238257517296	6.827018877432238	12.988891430035437	6.637770793003256	12.628833421384115
0.8312622909072027	54.825238321015384	52.96814785615255	61.07774960060777	59.28144869983783	64.0644559207233	62.288560361771935	66.86390222701259	65.10121731763127	71.73415339448484	69.98036594563479	0.09031767371231417	0.09343238283229251	6.79354526856423	13.003086095368417	6.605225087059807	12.642634602543694
0.8362710643761712	54.85428645581005	52.996212044472315	61.11011053504398	59.31285789633732	64.09839931616126	62.321562830764094	66.89932886609965	65.13571002974538	71.77216046024701	70.01744379859136	0.09031767396406767	0.09343238309379655	6.760189689841354	13.017207514487382	6.572794139419784	12.656364567901619
0.8413100182249524	54.88336603740299	53.02430661436746	61.14250650301946	59.34430109602675	64.1323794584441	62.35460102795778	66.93479385790806	65.17024008351586	71.81020867248432	70.05456179206179	0.09031767422011579	0.0934323833597613	6.726951956318771	13.031255300533303	6.5404777702497086	12.670022941296338
0.8463793343055166	54.91247690095011	53.05243140657693	61.174937320897925	59.37577812067018	64.16639615495868	62.387674766078845	66.97029700141042	65.20480728321468	71.84829781553066	70.09171971565252	0.09031767448053313	0.0934323836302653	6.693831881560072	13.045229065648527	6.508275798276372	12.68360934561315
0.8514791955655843	54.94161888073981	53.08058626100188	61.20740280407681	59.40728879109421	64.20044921207834	62.42078385686817	67.00583809452162	65.23941143208428	71.8864276725852	70.12891735786341	0.09031767474539612	0.0934323839053867	6.66082927759453	13.059128420885827	6.476188040753186	12.697123402704165
0.8566097860552276	54.970791810190846	53.10877101670306	61.23990276698488	59.438832927184954	64.23453843516045	62.453928111078476	67.04141693409625	65.2740523323345	71.92459802570961	70.1661545060844	0.0903176750147823	0.0934323841852065	6.627943954997136	13.072952976306624	6.444214313489283	12.710564733415595
0.861771290933513	54.999995521850025	53.13698551189888	61.272437023079604	59.470410347885974	64.26866362854362	62.487107338472185	67.07703331592563	65.30872978514017	71.96280865582499	70.20343094659285	0.09031767528877067	0.09343238446980648	6.59517572286768	13.08670234091369	6.412354430888627	12.723932957611396
0.8669638964751838	55.02922984738979	53.165229583962976	61.30500538484458	59.502020871195455	64.30282459554505	62.520321347818495	67.11268703473507	65.34344359063805	72.00105934270879	70.2407464645504	0.09031767556744091	0.09343238475927018	6.562524388858947	13.100376122656598	6.38060820593364	12.73722769410415
0.8721877900773816	55.058494617605874	53.19350306942196	61.33760766378679	59.53366431416384	64.3370211384576	62.553569946890775	67.1483778841809	65.37819354792417	72.03934986499173	70.27810084400001	0.09031767585087508	0.09343238505368195	6.529989759228556	13.113973928497217	6.34897545025251	12.750448560747827
0.877443160266411	55.0877896624153	53.22180580395349	61.37024367043447	59.565340492891494	64.37125305854762	62.58685294246421	67.18410565684806	65.41297945505141	72.07768000015518	70.31549386786337	0.0903176761391565	0.09343238535312881	6.497571638818954	13.127495364335118	6.317455974095537	12.763595174361399
0.8827301967045416	55.11711481085356	53.25013762238356	61.40291321433395	59.597049222525804	64.40552015605155	62.62017014031274	67.21987014424664	65.44780110902617	72.11604952452743	70.35292531793735	0.09031767643236913	0.09343238565769807	6.465269831062869	13.140940034954838	6.286049586346962	12.776667150688809
0.8880490901968541	55.146469891072506	53.27849835868441	61.43561610404729	59.62879031725878	64.43982223017352	62.6535213452065	67.25567113680941	65.48265830580584	72.15445821328103	70.39039497489122	0.09031767673059964	0.09343238596747966	6.43308413806426	13.154307544173207	6.254756094593176	12.789664104533585
0.8934000326981257	55.17585473033814	53.306887845972476	61.468352147149815	59.6605635903248	64.47415907908272	62.686906360909504	67.291508423889	65.51755084029621	72.19290584042984	70.42790261826403	0.09031767703393564	0.09343238628256394	6.4010143605564735	13.16759749472476	6.223575305095437	12.802585649636967
0.8987832173197573	55.2052691550279	53.33530591650565	61.50112115022712	59.69236885399753	64.50853049991031	62.72032499017636	67.32738179375465	65.55247850634825	72.23139217882547	70.46544802646089	0.09031767734246611	0.09343238660304405	6.369060297961369	13.18080948829629	6.192507022830796	12.8154313987161
0.904198838336744	55.23471299062876	53.36375240168155	61.53392291887295	59.72420591958798	64.54293628874713	62.753777034750286	67.36329103358995	65.58744109675585	72.2699170001549	70.50303097675081	0.09031767765628174	0.09343238692901418	6.3372217483902205	13.193943125532314	6.161551051506649	12.828200963500421
0.9096470911946843	55.26418606173446	53.39222713203482	61.56675725768612	59.75607459744148	64.57737624064048	62.78726229535987	67.3992359294894	65.62243840325254	72.30848007493677	70.54065124526292	0.09031767797547524	0.09343238726057022	6.30549850863099	13.206998005949572	6.130707193549824	12.840893954602507
0.915128172516836	55.293688192043234	53.42072993723489	61.59962397026795	59.78797469693524	64.6118501495915	62.82078057171654	67.4352162664556	65.6574702165088	72.34708117251839	70.57830860698388	0.09031767830013986	0.09343238759780952	6.273890374234725	13.219973728086188	6.0999752501747935	12.853509981689058
0.9206422801112097	55.323219204355674	53.44926064608396	61.63252285921994	59.81990602647599	64.64635780855266	62.8543316625121	67.47123182839682	65.69253632612953	72.38572006107307	70.61600283575483	0.09031767863037178	0.09343238794083178	6.242397139489185	13.232869889385256	6.069355021374577	12.866048653364487
0.9261896129777101	55.35277892057201	53.47781908651436	61.66545372614069	59.851868393497114	64.68089900942459	62.887915365415715	67.50728239812352	65.72763652065083	72.42439650759648	70.65373370426822	0.0903176789662683	0.09343238828973828	6.211018597425209	13.245686086194837	6.0388463059116475	12.878509577158184
0.931770371315315	55.38236716168987	53.506405085586344	61.6984163716235	59.88386160445618	64.7154735430535	62.92153147707127	67.54336775734575	65.76277058753729	72.46311027790378	70.6915009840647	0.09031767930792864	0.09343238864463108	6.179754539874921	13.258421913835264	6.008448901387965	12.89089235960455
0.9373847565293029	55.41198374780198	53.53501846948594	61.73141059525368	59.91588546483246	64.75008119922839	62.955179793094835	67.57948768667018	65.7979383131794	72.50186113662653	70.72930444553043	0.0903176796554533	0.09343238900561608	6.1486047574553595	13.271076966535475	5.978162604236786	12.903196606197525
0.9430329712385201	55.44162849809363	53.56365906352244	61.76443619560581	59.94793977912424	64.78472176667819	62.98886010807177	67.61564196559719	65.83313948289035	72.54064884720945	70.76714385789367	0.0903176800089451	0.09343238937279864	6.117569039618502	13.283650837483947	5.947987209734492	12.915421921385132
0.9487152192826929	55.47130123084038	53.59232669212625	61.79749297024125	59.98002435084631	64.81939503306913	63.02257221555417	67.65183037251806	65.86837388090356	72.57947317190751	70.80501898922195	0.0903176803685083	0.09343238974628826	6.086647174627615	13.296143118745022	5.917922512016048	12.927567908549463
0.9544317057297852	55.501001763405526	53.621021178846334	61.830580715705125	60.01213898252717	64.85410078500159	63.05631590805783	67.68805268471174	65.90364129036942	72.6183338717824	70.8429296064188	0.09031768073424945	0.09343239012619495	6.055838949600911	13.30855340133894	5.887968304099559	12.93963417003215
0.9601826368833979	55.530729912237845	53.64974234634815	61.863699227524066	60.04428347570669	64.88883880800773	63.09009097705992	67.72430867834227	65.93894149335277	72.65723070669982	70.880875475221	0.0903176811062762	0.093432390512631	6.02514415053065	13.320881275200009	5.858124377916283	12.951620307154371
0.9659682202902156	55.56048549286899	53.67849001641106	61.89684830020308	60.076457630933284	64.92360888654821	63.12389721299587	67.76059812845553	65.9742742708298	72.69616343532594	70.91885636019502	0.09031768148469915	0.09343239090571037	5.994562562292231	13.333126329180232	5.82839052430063	12.963525920153188
0.9717886647474951	55.590268319911345	53.70726400992631	61.930027727223326	60.10866124776151	64.95841080400983	63.15773440525697	67.79692080897664	66.0096394026855	72.73513181512465	70.95687202473458	0.09031768186963023	0.09343239130555026	5.964093968667839	13.345288151087516	5.798766533028356	12.975350608263398
0.9776441803106027	55.62007820705535	53.73606414689442	61.96323730103907	60.140894124749316	64.99324434270241	63.191602342187366	67.8332764927067	66.04503666771048	72.77413560235404	70.994922231057	0.09031768226118306	0.09343239171226861	5.933738152350088	13.357366327583804	5.7692521928102	12.987093969595662
0.9835349783005937	55.6499149670672	53.76489024642288	61.99647681307511	60.17315605945537	65.02810928385603	63.22550081108138	67.86966495132003	66.08046584359818	72.81317455206344	71.03300674020045	0.09031768265947426	0.09343239212598603	5.903494894964751	13.369360444281483	5.739847291333717	12.9987556012602
0.9894612713118381	55.67977841178637	53.793742126723934	62.029746053724104	60.2054468484366	65.06300540761816	63.25942959818086	67.9060859553611	66.11592670694208	72.8522484180902	71.07112531202068	0.09031768306462136	0.09343239254682502	5.873363977107147	13.381270085721553	5.710551615277836	13.01033509931949
0.9954232732196957	55.70966835212333	53.82261960511223	62.06304481234389	60.237766287245584	65.09793249305109	63.29338848867239	67.94253927424182	66.15141903323291	72.89135695305663	71.1092777051882	0.0903176834767455	0.0934323929749107	5.843345178328491	13.393094835337251	5.681364950292846	13.02183205872825
1.0014211991882311	55.739584598056815	53.85152249800219	62.096372877254616	60.27011417042759	65.13289031812863	63.3273772666843	67.9790246762381	66.18694259685536	72.9304999083665	71.14746367718466	0.09031768389596777	0.09343239341037002	5.813438277170462	13.404834275481335	5.652287081068607	13.03324607344075
1.0074552656779823	55.76952695863183	53.8804506209062	62.12973003573637	60.302490291518545	65.1678786597338	63.36139571528444	68.01554192848755	66.22249717108586	72.96967703420246	71.18568298430057	0.0903176843224134	0.09343239385333262	5.783643051175204	13.416487987420624	5.623317791313639	13.044576736321687
1.013525690453769	55.799495241956635	53.90940378843157	62.16311607402596	60.33489444304171	65.20289729365544	63.395443616476705	68.0520907969858	66.25808252808888	73.00888807952208	71.22393538163124	0.09031768475620888	0.09343239430392924	5.753959276900787	13.428055551314173	5.59445686377785	13.05582363916983
1.0196326925925556	55.82948925520092	53.93838181427881	62.19653077731474	60.367326416505655	65.23794599458589	63.42952075119895	68.08867104658415	66.29369843891486	73.04813279205543	71.2622206230745	0.0903176851974831	0.09343239476229502	5.724386729966682	13.439536546293311	5.56570408029711	13.066986372774409
1.0257764924913542	55.85950880459302	53.96738451123897	62.22997392974565	60.39978600240133	65.27302453611787	63.46362689931986	68.1252824409864	66.32934467349679	73.08741091830146	71.30053846132719	0.09031768564636784	0.09343239522856533	5.6949251849955544	13.450930550301564	5.537059221745039	13.07806452677869
1.0319573118751795	55.88955369541732	53.996411691191064	62.263445314410234	60.432272990199216	65.30813269074146	63.49776183963602	68.16192474274544	66.36502100064729	73.12672220352471	71.33888864788189	0.09031768610299613	0.09343239570287948	5.6655744157133086	13.46223714025291	5.508522068119419	13.089057689825495
1.0381753738050519	55.9196237320123	54.025463165100234	62.296944713346505	60.46478716834727	65.3432702298417	63.53192534986966	68.19859771326107	66.40072718805615	73.16606639175264	71.37727093302436	0.09031768656750404	0.09343239618537798	5.636334194925439	13.473455891968115	5.480092398522174	13.099965449498995
1.0444309026860459	55.949718717767574	54.05453874301498	62.33047190753568	60.49732832426772	65.37843692369535	63.566117206665396	68.23530111277633	66.43646300228704	73.20544322577189	71.4156850658299	0.0903176870400298	0.09343239667620531	5.607204294525218	13.48458638016018	5.451769991173933	13.110787392301063
1.05072412427539	55.97983845512189	54.08363823406499	62.364026676899876	60.52989624435481	65.41363254146827	63.600337185587804	68.27203470037506	66.47222820877484	73.2448524471255	71.45413079416062	0.09031768752071466	0.09343239717550733	5.578184485521888	13.495628178432526	5.423554623430391	13.121523103647633
1.057055265690613	56.009982745560244	54.11276144645853	62.39760880029896	60.56249071397176	65.44885685121231	63.63458506111827	68.30879823397837	66.50802257182242	73.28429379610927	71.49260786466182	0.09031768800970143	0.09343239768343321	5.549274538060672	13.506580859315363	5.395446071802326	13.132172167914177
1.0634245554177415	56.04015138961179	54.141908187480425	62.43121805552824	60.59511151744858	65.48410961986282	63.668860606652615	68.34559147034217	66.54384585459817	73.32376701176915	71.53111602275955	0.09031768850713619	0.09343239820013405	5.520474221440054	13.517443994262067	5.367444111990153	13.142734168437528
1.0698322233195456	56.07034418684725	54.171078263489484	62.46485421931552	60.627758438079134	65.51939061323547	63.70316359449809	68.38241416505396	66.57969781913289	73.36327183189755	71.56965501265705	0.09031768901316738	0.09343239872576456	5.491783304101773	13.528217153596415	5.339548518853917	13.153208687459482
1.0762785006438331	56.10056093587643	54.20027147991613	62.49851706731839	60.66043125811856	65.55469959602358	63.73749379587064	68.41926607252984	66.6155782263168	73.40280799303036	71.60822457733167	0.09031768952794635	0.09343239926048141	5.463201553676299	13.538899906554434	5.311759066458762	13.163595306137722
1.0827636200317978	56.130801434345784	54.229487641260036	62.53220637412151	60.69312975878053	65.59003633179512	63.77185098089203	68.4561469460115	66.6514868358967	73.44237523044374	71.64682445853174	0.0903176900516265	0.09343239980444475	5.434728736975558	13.549491821273477	5.284075528080393	13.173893604578552
1.089287815526412	56.161065478935974	54.258726551087754	62.56592191323385	60.725853720234774	65.62540058298993	63.806234918587215	68.4930565375633	66.68742340647309	73.48197327815085	71.68545439677365	0.09031769058436445	0.0934324003578162	5.40636462002476	13.559992464806783	5.256497676243271	13.184103161871462
1.0958513225808764	56.19135286535941	54.28798801203054	62.599663457086045	60.75860292160443	65.66079211091686	63.840645376881604	68.52999459806932	66.72338769549741	73.52160186889864	71.72411413133862	0.09031769112631968	0.0934324009207618	5.378108968077868	13.570401403125288	5.229025282700604	13.194223555987264
1.1024543780671139	56.22166338835793	54.31727182578165	62.633430777027726	60.79137714096319	65.69621067575103	63.87508212259809	68.56696087723046	66.75937945926889	73.561260734165	71.76280340026952	0.09031769167765473	0.09343240149345028	5.349961545612132	13.580718201068521	5.201658118451633	13.204254363819928
1.1090972202843215	56.25199684170003	54.34657779309413	62.6672236433245	60.8241761553328	65.73165603653064	63.90954492145426	68.60395512356102	66.79539845293166	73.60094960415493	71.80152194036768	0.09031769223853361	0.09343240207605266	5.321922116361748	13.590942422406442	5.174395953784369	13.214195161246607
1.115780088967567	56.2823530181788	54.37590571377861	62.70104182515562	60.85699974068051	65.76712795115454	63.94403353805997	68.64097708438638	66.83144443047216	73.640668207798	71.84026948719013	0.09031769280912445	0.09343240266874342	5.29399044332331	13.601073629801249	5.147238558270146	13.224045523053064
1.1225032252964444	56.31273170960909	54.40525538670056	62.73488509061084	60.88984767191612	65.80262617637891	63.97854773591404	68.67802650583941	66.86751714471576	73.68041627274455	71.87904577504595	0.09031769338959873	0.09343240327170016	5.26616628877764	13.611111384827382	5.120185700771799	13.233805022955494
1.1292668719037753	56.34313270682542	54.43462660977833	62.76875320668811	60.92271972288975	65.83815046781491	64.013087277402	68.715103132858	66.90361634732439	73.72019352536314	71.91785053699381	0.09031769398013052	0.093432403885104	5.238449414302522	13.62105524798244	5.093237149481865	13.243473233644181
1.1360712728843656	56.37355579967927	54.46401917998053	62.80264593929057	60.95561566638888	65.87370057992541	64.04765192379293	68.75220670918166	66.93974178879317	73.75999969073679	71.95668350483822	0.09031769458089597	0.09343240450913799	5.21083958077179	13.630904778619879	5.066392671899848	13.253049726676181
1.1429166738038161	56.404000777036714	54.493432893323664	62.836563053223834	60.988535274135735	65.9092762660223	64.08224143523681	68.7893369773488	66.97589321844775	73.79983449266005	71.99554440912681	0.09031769519207647	0.0934324051439898	5.183336548389889	13.64065953503814	5.03965203487769	13.262534072597191
1.1498033217073829	56.43446742677596	54.522867544869854	62.87050431219341	61.02147831678479	65.94487727826363	64.11685557076181	68.82649367869361	67.01207038444143	73.83969765363582	72.03443297914703	0.09031769581385478	0.09343240578985032	5.1559400767073384	13.650319074451545	5.013015004632507	13.271925840897893
1.1567314651288954	56.46495553578503	54.55232292872453	62.904469478801985	61.05444456392008	65.98050336765087	64.15149408827155	68.86367655334332	67.0482730337522	73.87958889487216	72.07334894292325	0.09031769644641781	0.09343240644691289	5.128649924608908	13.659882952953922	4.986481346731125	13.281224599973939
1.1637013540997225	56.495464889959045	54.58179883803384	62.93845831454646	61.087433784052436	66.01615428402573	64.18615674454203	68.90088534021484	67.08450091217979	73.91950793627896	72.11229202721334	0.09031769708995518	0.09343240711537548	5.101465850351815	13.669350725560435	4.9600508261301	13.290429917162328
1.1707132401577995	56.525995274198095	54.61129506498256	62.972470579815585	61.120445744617065	66.0518297760678	64.2208432952193	68.93811977701226	67.12075376434295	73.95945449646503	72.15126195750595	0.09031769774466077	0.09343240779543856	5.074387611580278	13.678721946216683	4.9337232071948165	13.299541358788701
1.177767376356704	56.55654647240458	54.640811400791584	63.00650603388701	61.15348021197076	66.0875295912913	64.25555349481644	68.97537960022353	67.15703133367644	73.9994282927347	72.19025845801714	0.09031769841073127	0.0934324084873068	5.04741496531642	13.687996167749588	4.907498253684025	13.308558490074574
1.1848640172747877	56.587118267480875	54.6703476357156	63.04056443492463	61.18653695138935	66.12325347604244	64.29028709671081	69.01266454511764	67.19333336242819	74.03942904108472	72.22928125168735	0.0903176990883669	0.09343240919118805	5.020547667996652	13.697172941911049	4.8813757287789485	13.317480875175534
1.1920034190243662	56.617710441326814	54.69990355904069	63.07464553997592	61.21961572706496	66.15900117549648	64.32504385314131	69.04997434574167	67.22965959165636	74.07945645620107	72.26833006017831	0.09031769977777199	0.09343240990729454	4.993785475463483	13.706251819350655	4.855355395096012	13.326308077219437
1.1991858392609598	56.648322774837304	54.72947895908206	63.10874910496913	61.252716302103515	66.19477243365499	64.35982351520568	69.08730873491773	67.2660097612265	74.11951025145581	72.30740460386997	0.09031770047915381	0.09343241063584148	4.967128143012815	13.715232349673897	4.829437014714131	13.335039658282767
1.2064115371925936	56.67895504790002	54.75907362318169	63.14287488471081	61.285838438522134	66.23056699334303	64.39462583285774	69.12466744424023	67.30238360980883	74.15959013890404	72.34650460185746	0.09031770119272368	0.09343241137704873	4.940575425370298	13.72411408136395	4.8036203491565175	13.343675179368802
1.2136807735891502	56.70960703939267	54.78868733770587	63.17702263288278	61.31898189724633	66.26638459620618	64.42945055490456	69.16205020407261	67.33878087487503	74.19969582928042	72.38562977194786	0.09031770191869622	0.09343241213113916	4.914127076721343	13.732896561823509	4.777905159421607	13.35221420041853
1.2209938107917835	56.740278527180855	54.818319888043	63.2111921020397	61.35214643810756	66.30222498270786	64.46429742900376	69.19945674354472	67.37520129269566	74.23982703199633	72.42477983065726	0.09031770265729089	0.09343241289834041	4.887782850728399	13.741579337400253	4.752291206004884	13.360656280367039
1.2283509127223842	56.77096928811557	54.84797105860124	63.245383043606346	61.38533181984067	66.33808789212647	64.49916620166091	69.23688679054969	67.41164459833733	74.27998345513664	72.46395449320775	0.09031770340873005	0.09343241367888376	4.861542500545511	13.75016195337048	4.726778248890696	13.369000977067117
1.2357523448931043	56.80167909803085	54.87764063280604	63.27959520787495	61.41853780008109	66.37397306255274	64.53405661822653	69.27434007174125	67.44811052565959	74.32016480545668	72.50315347352414	0.09031770417324095	0.09343241447300475	4.835405778811946	13.758643953906358	4.701366047583178	13.377247847336548
1.2431983744159416	56.83240773174112	54.907328393098055	63.31382834400228	61.45176413536243	66.40988023088653	64.56896842289368	69.3118163125303	67.48459880731234	74.36037078837873	72.54237648423113	0.09031770495105358	0.09343241528094315	4.809372437661295	13.767024882063197	4.676054361096249	13.385396446927189
1.2506892700123766	56.863154963038944	54.93703412093042	63.34808220000715	61.48501058111363	66.44580913283427	64.60390135869478	69.34931523708237	67.52110917473266	74.4006011079891	72.58162323664995	0.09031770574240326	0.0934324161029426	4.783442228785134	13.775304279924967	4.6508429479908955	13.393446330575898
1.2582253020230734	56.89392056469285	54.96675759676698	63.382356522767964	61.5182768916568	66.4817595029064	64.63885516749953	69.38683656831488	67.55764135814253	74.44085546703535	72.62089344079583	0.09031770654752923	0.09343241693925194	4.757614903393915	13.783481688453321	4.625731566377908	13.401397051980894
1.2658067424176331	56.92470430844448	54.996498600079434	63.416651058019625	61.55156282020411	66.51773107441412	64.67382959001156	69.4243800278937	67.59419508654533	74.48113356692258	72.66018680537434	0.09031770736667442	0.09343241779012354	4.731890212231519	13.791556647505786	4.600719973916057	13.409248163761731
1.2734338648044117	56.95550596500651	55.02625690934538	63.45096555035111	61.584868118855624	66.55372357946682	64.70882436576615	69.46194533623061	67.63077008772346	74.52143510771066	72.69950303777881	0.09031770820008658	0.09343241865581459	4.706267905626191	13.79952869594672	4.5758079278402874	13.416999217533885
1.2811069444403917	56.986325304060244	55.05603230204578	63.48529974320292	61.618192538596475	66.58973674896951	64.74383923312725	69.49953221248047	67.6673660882354	74.5617597881112	72.73884184408705	0.09031770904801817	0.09343241953658757	4.680747733465978	13.807397371538173	4.550995184979001	13.424649763888738
1.2888262582411194	57.0171620942531	55.085824554662935	63.51965337886422	61.65153582929454	66.62577031261968	64.77887392928513	69.53714037453801	67.70398281341292	74.60210730548418	72.7782029290586	0.09031770991072521	0.09343242043270843	4.655329445205098	13.815162210939889	4.526281501743142	13.432199352351745
1.296592084790695	57.04801610319624	55.11563344267782	63.55402619847018	61.68489773969754	66.6618239989046	64.81392819025321	69.57476953903509	67.74061998735809	74.64247735583494	72.8175859961313	0.09031771078846927	0.09343242134444821	4.630012789929424	13.822822749843908	4.501666634158937	13.439647531455194
1.3044047043518285	57.07888709746248	55.14545874056821	63.58841794199976	61.71827801743094	66.697897535099	64.849001750866	69.61241942133812	67.77727733294094	74.68286963381148	72.85699074741888	0.09031771168151587	0.0934324222720836	4.604797516311919	13.830378522834508	4.477150337871535	13.446993848690909
1.312264398875954	57.10977484258342	55.17530022180596	63.62282834827242	61.751676408994854	66.73399064726163	64.8840943447757	69.65008973554461	67.81395457179603	74.72328383270067	72.89641688370723	0.09031771259013585	0.09343242321589554	4.579683372634463	13.83782906342276	4.452732368138641	13.454237850493882
1.320171452013404	57.140679103047624	55.205157658855086	63.657257154946144	61.785092659761965	66.77010306023311	64.91920570445016	69.68778019448091	67.85065142432019	74.76371964442589	72.93586410445207	0.09031771351460469	0.09343242417617005	4.554670106830599	13.845173904110197	4.428412479883264	13.461379082335043
1.3281261491236485	57.17159964229783	55.23503082316925	63.69170409851434	61.81852651397476	66.80623449763279	64.95433556116987	69.72549050969882	67.88736760966947	74.80417675954348	72.97533210777553	0.09031771445520213	0.09343242515319795	4.529757466466435	13.852412576334245	4.404190427667345	13.468417088630304
1.3361287772855897	57.20253622272892	55.26491948518967	63.72616891430358	61.85197771474307	66.8423846818563	64.98948364502543	69.76322039147321	67.92410284575651	74.84465486724004	73.01482059046344	0.09031771541221405	0.09343242614727594	4.504945198760652	13.859544610495504	4.380065965714493	13.47535141278604
1.3441796253079266	57.23348860568533	55.294823414342716	63.76065133647073	61.88544600404148	66.87855333407266	65.02464968491482	69.80096954879883	67.96085684924765	74.88515365532908	73.05432924796224	0.09031771638593052	0.09343242715870577	4.480233050599054	13.8665695359432	4.356038847929085	13.482181597206363
1.352278983739575	57.26445655145896	55.32474237903776	63.79515109800062	61.91893112270697	66.91474017422165	65.05983340854094	69.83873768938777	67.99762933556032	74.92567281024832	73.0938577743761	0.09031771737664743	0.09343242818779407	4.455620768546396	13.873486880998826	4.332108827903994	13.48890718329676
1.3604271448801535	57.29543981928667	55.35467614666488	63.829667930703295	61.95243281043628	66.95094492101109	65.09503454240881	69.87652451966642	68.03442001886025	74.96621201705638	73.1334058624639	0.0903177183846654	0.09343242923485369	4.431108098856839	13.880296172961607	4.308275658922867	13.495527711444083
1.3686244027905345	57.32643816734807	55.384624483592695	63.864201565211545	61.98595080578346	66.98716729191419	65.1302528118231	69.91432974477286	68.0712286120587	75.00677095943007	73.17297320363642	0.09031771941029076	0.09343243030020272	4.406694787466677	13.886996938055745	4.2845390939651224	13.502042720998361
1.3768710533034536	57.357451352762986	55.41458715516585	63.898751730978056	62.019484846157226	67.02340700316662	65.16548794088516	69.95215306855366	68.10805482680958	75.0473493196609	73.21255948795307	0.09031772045383485	0.0934324313841645	4.382380580037534	13.893588701512272	4.260898885743245	13.50845175036011
1.3851673940341884	57.38847913158956	55.44456392570328	63.93331815627339	62.053034667818864	67.05966376976431	65.20073965249104	69.98999419356178	68.14489837350722	75.0879467786528	73.25216440411963	0.0903177215156157	0.09343243248706934	4.358165221956369	13.90007098757087	4.2373547867018715	13.514754336953047
1.3935137243912972	57.41952125882168	55.47455455849559	63.967900568183	62.08660000587938	67.09593730546037	65.23600766832837	70.0278528210532	68.18175896128314	75.12856301591862	73.29178763948471	0.09031772259595569	0.09343243360925214	4.334048458325469	13.906443319394384	4.213906549010062	13.520950017151335
1.4019103455874267	57.45057748838665	55.504558815803	64.00249869260482	62.120180594297246	67.13222732276257	65.271291708874	70.06572865098435	68.21863629800366	75.16919770957722	73.3314288800372	0.09031772369518377	0.09343243475105448	4.310030033992007	13.912705219141571	4.190553924584947	13.527038326361435
1.410357560650181	57.48164757314308	55.53457645885312	64.03711225424678	62.15377616587583	67.16853353293075	65.30659149339137	70.10362138200938	68.2555300902671	75.20985053635071	73.37108781040324	0.0903177248136342	0.09343243591282403	4.2861096935630485	13.918856207994395	4.167296665114009	13.533018799027559
1.4188556744330574	57.51273126487856	55.56460724783876	64.07174097662428	62.187386452261045	67.20485564597413	65.341906739928	70.14153071147744	68.29244004340113	75.2505211715615	73.41076411384351	0.09031772595164805	0.09343243709491436	4.262287181409192	13.924895806118002	4.144134522055992	13.5388909686244
1.4274049936264492	57.54382831430746	55.594650941915894	64.10638458205776	62.22101118393903	67.24119337064882	65.37723716531306	70.17945633542996	68.32936586146029	75.29120928912924	73.45045747225038	0.09031772710957174	0.09343243829768548	4.238562241664113	13.93082353264981	4.121067246635448	13.544654367613475
1.4360058267687137	57.57493847106851	55.62470729920114	64.14104279166999	62.254650090233355	67.2775464144549	65.41258248515446	70.21739794859775	68.36630724722295	75.33191456156794	73.49016756614472	0.09031772828775793	0.09343243952150412	4.21493461824457	13.936638905732252	4.098094589865013	13.55030852748132
1.4446584842573071	57.606061483722705	55.654776076769956	64.17571532538379	62.288302899302984	67.31391448363415	65.44794241383664	70.25535524439849	68.40326390218901	75.37263665998307	73.52989407467352	0.09031772948656584	0.09343244076674342	4.191404054871782	13.942341442545512	4.075216302573608	13.55585297880316
1.453363278359986	57.637197099751084	55.6848570306543	64.21040190191951	62.32196933813978	67.35029728316734	65.48331666451809	70.29332791493398	68.44023552657721	75.41337525406885	73.56963667560692	0.09031773070636111	0.09343244203378283	4.167970295063242	13.94793065925478	4.052432135388699	13.561287251153772
1.4621205232260774	57.668345065552444	55.71494991584053	64.24510223879253	62.35564913256602	67.38669451677157	65.51870494912858	70.33131565098745	68.47722181932241	75.4541300121051	73.60939504533529	0.09031773194751602	0.09343244332300873	4.144633082152268	13.953406071070276	4.029741838755854	13.566610873169338
1.470930534897817	57.699505126441245	55.74505448626734	64.27981605231098	62.38934200723218	67.42310588689799	65.55410697836702	70.36931814202099	68.51422247807321	75.49490060095471	73.64916885886667	0.090317733210409	0.09343244463481518	4.1213921592870975	13.958767192169034	4.007145162944198	13.571823372501967
1.4797936313217521	57.730677026645125	55.77517049482335	64.31454305757285	62.42304768561426	67.4595310947287	65.58952246169846	70.40733507617249	68.5512371991889	75.53568668606025	73.6889577898236	0.09031773449542596	0.09343244596960212	4.098247269458625	13.964013535798586	3.9846418580650607	13.576924275866986
1.48871013236022	57.761860509303155	55.805297693345445	64.34928296846424	62.45676589001189	67.49596984017498	65.62495110735227	70.44536614025365	68.58826567773754	75.5764879314419	73.72876151044092	0.09031773580295906	0.0934324473277773	4.075198155500402	13.969144614244215	3.9622316740860697	13.581913109088418
1.4976803598028874	57.7930553164633	55.83543583261637	64.38403549765641	62.490496341545665	67.53242182187405	65.66039262231925	70.48341101974685	68.62530760749294	75.61730399969404	73.7685796915626	0.0903177371334079	0.0934324487097559	4.0522445600940955	13.974159938801677	3.9399143608197846	13.586789397004395
1.5067046373783677	57.82426118908048	55.86558466236268	64.4188003566037	62.524238760154944	67.56888673718713	65.69584671234935	70.52146939880275	68.66236268093226	75.65813455198277	73.80841200263922	0.09031773848717854	0.09343245011595973	4.029386225775852	13.979059019791748	3.9176896679387028	13.591552663503535
1.5157832907659001	57.85547786701412	55.8957439312526	64.45357725554074	62.55799286459532	67.6053642821963	65.73131308194903	70.55954096023744	68.69943058923333	75.69897924804273	73.84825811172497	0.09031773986468548	0.09343245154681927	4.0066228949722245	13.98384136664572	3.8955573450102747	13.596202431612255
1.5249166476071065	57.886705089026606	55.92591338689436	64.48836590348085	62.59175837243689	67.64185415170301	65.76679143437943	70.59762538553053	68.73651102227265	75.73983774617518	73.88811768547563	0.09031774126634977	0.09343245300277192	3.9839543099828916	13.988506487823543	3.873517141472803	13.600738223402004
1.5341050375178134	57.917942592780435	55.9560927758335	64.52316600821281	62.625535000061234	67.67835603922452	65.80228147165317	70.63572235482168	68.77360366862209	75.78070970324418	73.927990389145	0.09031774269260026	0.09343245448426232	3.961380212972472	13.993053890768351	3.851568806643172	13.605159559978347
1.5433487920999491	57.949190114836476	55.98628184355123	64.55797727629896	62.659322462659574	67.71486963699206	65.83778289453254	70.67383154690854	68.81070821554704	75.82159477467457	73.96787588658279	0.09031774414387338	0.09343245599174486	3.9389003460369167	13.997483082077451	3.829712089764598	13.60946596161375
1.5526482449535108	57.980447390651975	56.01648033446243	64.59279941307295	62.693120474230504	67.7513946359484	65.87329540252696	70.71195263924434	68.84782434900373	75.8624926144491	74.00777384023195	0.0903177456206136	0.09343245752568081	3.916514451173043	14.001793567413188	3.8079467399852547	13.613656947665731
1.5620037316886017	58.01171415457828	56.046687991913494	64.6276321226373	62.726928747577695	67.78793072574528	65.90881869389071	70.7500853079351	68.8849517536368	75.90340287510571	74.04768391112596	0.09031774712327285	0.09343245908653965	3.8942222702830804	14.005984851477479	3.7862725063623657	13.61773203656594
1.5714155899375468	58.04299013985874	56.076904558180296	64.662475107861	62.76074699430757	67.82447759474101	65.94435246562041	70.78822922773716	68.9220901127768	75.94432520773483	74.0876057588861	0.09031774865231167	0.09343246067480006	3.872023545200591	14.01005643805911	3.764689137884943	13.62169074585654
1.580884159367074	58.07427507862676	56.10712977446631	64.69732807037745	62.79457492482723	67.86103492999814	65.97989641345286	70.82638407205485	68.95923910843783	75.98525926197674	74.12753904171905	0.09031775020819839	0.0934324622909481	3.849918017690925	14.014007830042829	3.743196383476061	13.625532592188392
1.5904097816905756	58.105568701903685	56.13736338090049	64.73219071058195	62.82841224834208	67.89760241728104	66.01545023186263	70.86454951293781	68.99639842131504	76.02620468601886	74.16748341641411	0.09031775179141058	0.09343246393547958	3.827905429472594	14.01783852943663	3.721793992014227	13.62925709137562
1.5999928006804371	58.13687073959688	56.167605116535576	64.76706272762979	62.862258672854004	67.93417974105371	66.05101361406	70.90272522107882	69.03356773078256	76.06716112659339	74.20743853834104	0.09031775340243277	0.0934324656088987	3.805985522199535	14.021548037298999	3.700481712315195	13.632863758306485
1.6096335621804478	58.16818092049742	56.19785471934571	64.80194381943352	62.89611390515864	67.97076658447706	66.08658625198824	70.94091086581096	69.07074671489062	76.10812822897424	74.24740406144686	0.09031775504176	0.09343246731171878	3.7841580374933983	14.0251358538153	3.679259293161522	13.636352107019775
1.6193324141182788	58.1994989722785	56.22811192622496	64.83683368266134	62.92997765084379	68.00736262940711	66.12216783632189	70.97910611510572	69.1079350503637	76.14910563697504	74.28737963825408	0.09031775670989485	0.09343246904446258	3.762422716954916	14.028601478330529	3.658126483317119	13.63972165073028
1.6290897065180392	58.230824621493134	56.25837647298512	64.87173201273438	62.963849614286964	68.04396755639235	66.15775805646423	71.01731063557018	69.14513241259792	76.19009299294613	74.3273649198577	0.09031775840734992	0.0934324708076619	3.740779302138435	14.031944409229254	3.637083031504062	13.642971901737837
1.6389057915129117	58.262157593572184	56.28864809435378	64.90663850382474	62.99772949865326	68.08058104467135	66.19335660054496	71.05552409244466	69.1823384756587	76.23108993777203	74.36735955592283	0.09031776013464549	0.0934324726018581	3.7192275346001225	14.035164144095688	3.616128686430784	13.646102371507368
1.6487810233578566	58.29349761282271	56.31892652397254	64.94155284885343	63.03161700589337	68.117202772171	66.22896315541816	71.09374614960078	69.21955291227856	76.27209611086933	74.40736319468228	0.09031776189231298	0.09343247442760186	3.6977671558897782	14.038260179626377	3.5952631968189053	13.64911257071617
1.6587157584424002	58.324844402425626	56.34921149439526	64.97647473948798	63.06551183674159	68.15383241550369	66.2645774066603	71.13197646953859	69.25677539385505	76.31311115018372	74.44737548293429	0.09031776368089235	0.0934324762854546	3.676397907545379	14.041232011642933	3.5744863113777683	13.652002009177522
1.6687103553034934	58.35619768443402	56.37950273708587	65.0114038661405	63.09941369071349	68.19046964996546	66.30019903856765	71.17021471338458	69.2940055904481	76.35413469218777	74.48739606603982	0.0903177655009332	0.09343247817598757	3.6551195311280935	14.04407913515206	3.553797778821263	13.654770195858873
1.6787651746384535	58.387557179771235	56.4097999824168	65.04633991796551	63.13332226610409	68.2271141495337	66.33582773415449	71.2084605408893	69.331243170778	76.39516637187847	74.52742458792035	0.09031776735299464	0.09343248009978125	3.6339317681995453	14.046801044261883	3.5331973478787404	13.657416638892755
1.6888805793179813	58.41892260822869	56.44010295966685	65.08128258285767	63.16723725998551	68.26376558686472	66.37146317515057	71.24671361042492	69.36848780222303	76.43620582277451	74.56746069105523	0.09031776923764663	0.09343248205742828	3.6128343603650137	14.049397232325646	3.512684767317296	13.659940845682286
1.6990569343992543	58.45029368846461	56.47041139701994	65.11623154745023	63.201158368205625	68.30042363329221	66.40710504199974	71.28497357898354	69.40573915081777	76.47725267691456	74.60750401648	0.09031777115546959	0.09343248404953054	3.5918270492502415	14.051867191823476	3.492259785925853	13.662342322761106
1.7092946071391046	58.481670138001384	56.50072502156246	65.1511864971122	63.23508528538514	68.33708795882423	66.44275301385689	71.32324010217401	69.44299688125001	76.5183065648539	74.64755420378303	0.09031777310705293	0.09343248607670107	3.5709095765214443	14.054210414400586	3.47192215252835	13.664620575869776
1.7195939670072704	58.513051673224446	56.53104355928244	65.18614711594716	63.26901770491655	68.37375823214194	66.47840676858684	71.36151283422076	69.48026065685964	76.55936711566306	74.68761089110438	0.09031777509299771	0.09343248813956387	3.5500816838962237	14.056426390934575	3.4516716160069336	13.666775109995797
1.7299553856997325	58.54443800937989	56.561366735066926	65.22111308679048	63.30295531896143	68.41043412059676	66.5140659827615	71.39979142796074	69.51753013963564	76.60043395692465	74.72767371513247	0.09031777711391545	0.09343249023875408	3.5293431131444777	14.058514611468127	3.431507925285132	13.668805429304484
1.7403792371521247	58.57582886057305	56.591694272700856	65.25608409120792	63.336897818448996	68.44711529020894	66.54973033165844	71.43807553484191	69.55480499021456	76.6415067147317	74.76774231110261	0.09031777917042906	0.09343249237491862	3.5086936060997687	14.06047456527267	3.4114308293533213	13.670711037224464
1.7508658975532332	58.60722393976643	56.622025894864954	65.29105980949325	63.37084489307391	68.4838014056649	66.58539948925846	71.47636480492058	69.5920848678781	76.68258501368483	74.80781631279422	0.09031778126317165	0.09343249454871559	3.4881329046615974	14.06230574080837	3.391440077266452	13.672491436393102
1.76141574535857	58.63862295877818	56.65236132313422	65.32603992066656	63.40479623129455	68.5204921303157	66.62107312824392	71.51465888685968	69.62936943055121	76.72366847689042	74.847895352529	0.09031778339278844	0.09343249676081486	3.4676607508163215	14.064007625795057	3.371535418159965	13.67414612871653
1.7720291613040315	58.67002562828015	56.68270027797615	65.36102410247219	63.43875152033105	68.55718712617471	66.65675091999658	71.55295742792647	69.6666583348	76.76475672595816	74.88797906116854	0.0903177855599365	0.0934324990118986	3.447276886621239	14.065579707146753	3.351716601246153	13.675674615344178
1.7827065284196406	58.70143165779624	56.71304247874909	65.39601203137688	63.47271044616347	68.59388605391568	66.69243253459578	71.59126007399047	69.70395123582973	76.80584938099882	74.92806706811226	0.09031778776528333	0.09343250130266123	3.4269810542264167	14.067021471015323	3.331983375820073	13.677076396659686
1.7934482320433673	58.732840755700586	56.743387643700416	65.43100338256775	63.50667269352985	68.63058857287074	66.7281176408163	71.62956646952135	69.74124778748268	76.84694606062197	74.96815900129506	0.09031779000950975	0.09343250363380937	3.4067729958924247	14.068332402846863	3.3123354912854666	13.67835097236275
1.8042546598350382	58.76425262921614	56.77373548996532	65.46599782995077	63.54063794592479	68.66729434102872	66.76380590612693	71.66787625758728	69.77854764223657	76.88804638193433	75.00825448718574	0.09031779229330858	0.09343250600606229	3.386652453978968	14.069511987341684	3.292772697138844	13.67949784141274
1.8151262017903238	58.79566698441269	56.8040857335646	65.50099504614856	63.574605885597016	68.70400301503291	66.79949699668802	71.70618907985248	69.815850451202	76.92914996053702	75.04835315078415	0.09031779461738465	0.09343250842015212	3.36661917094807	14.070559708408837	3.2732947429885826	13.680516502046885
1.8260632502548164	58.82708352620533	56.834438089403676	65.53599470249871	63.608576193548345	68.74071425017922	66.8351905773502	71.74450457657538	69.85315586412129	76.97025641052372	75.08845461562001	0.09031779698245543	0.09343251087682503	3.346672889384081	14.071475049262517	3.253901378556293	13.681406451818475
1.8370661999381863	58.85850195835271	56.86479227127042	65.57099646905193	63.64254854953126	68.77742770041432	66.87088631165203	71.78282238660671	69.89046352936579	77.01136534447855	75.12855850375001	0.0903177993892516	0.09343251337683926	3.3268133520036827	14.072257492431163	3.234592353681819	13.682167187547748
1.848135447928429	58.889921983455736	56.89514799183404	65.60600001457045	63.6765226320477	68.814143018334	66.90658386181858	71.8211421473877	69.92777309393458	77.05247637347418	75.1686644357565	0.09031780183851687	0.09343251592096698	3.3070403016536147	14.072906519731987	3.215367418344158	13.682798205436484
1.8592713937061955	58.921343302955655	56.925504962643394	65.64100500652613	63.71049811834716	68.85085985518104	66.94228288875958	71.85946349494803	69.96508420345252	77.09358910706963	75.20877203074524	0.0903178043310081	0.09343251850999512	3.287353481307491	14.073421612243692	3.1962263226432697	13.683299000944317
1.8704744391592067	58.952765617132506	56.955862894125275	65.67601111109859	63.74447468442482	68.88757786084349	66.97798305206742	71.8977860639038	70.00239650216805	77.13470315330818	75.24888090634323	0.09031780686749527	0.09343252114472365	3.267752634095814	14.073802250408335	3.177168816825997	13.683669068896052
1.8817449885967616	58.984188625103855	56.98622149558328	65.71101799317391	63.77845200502038	68.92429668385314	67.01368401001585	71.9361094874562	70.03970963295203	77.17581811871581	75.28899067869736	0.09031780944876358	0.09343252382596728	3.248237503303244	14.074047914002222	3.1581946512937975	13.683907903492582
1.8930834487643238	59.015612024822964	57.01658047519609	65.74602531634258	63.81242975361598	68.96101597138349	67.049385419558	71.97443339738922	70.07702323729548	77.2169336082989	75.32910096247208	0.09031781207561122	0.09343252655455576	3.2288078323504124	14.07415808206315	3.139303576580005	13.684014998198109
1.9044902288582053	59.047035513077276	57.04693954001592	65.78103274289793	63.84640760243469	68.99773536924796	67.08508693632456	72.0127574240679	70.11433695530785	77.25804922554228	75.3692113708475	0.09031781474885076	0.09343252933133288	3.209463364846215	14.074132233070486	3.1204953434003073	13.683989845952965
1.9159657405403292	59.0784587854874	57.077298395967524	65.81603993383486	63.880385222439344	69.03445452189877	67.12078821462278	72.05108119643708	70.1516504257159	77.29916457240797	75.40932151551814	0.09031781746930984	0.09343253215715833	3.1902038445550716	14.073969844803287	3.1017697026227324	13.68383193900263
1.9275103979530908	59.10988153650486	57.10765674784614	65.85104654884753	63.914362283330235	69.07117307242439	67.15648890743391	72.08940434201884	70.18896328586109	77.34027924933237	75.44943100669028	0.09031782023783048	0.09343253503290713	3.1710290154114773	14.07367039438941	3.0831264052776532	13.683540768952298
1.9391246177343011	59.14130345941138	57.13801429931666	65.88605224632852	63.948338453544274	69.10789066254871	67.19218866641243	72.12772648691154	70.22627517169867	77.3813928552253	75.48953945308091	0.09031782305527004	0.09343253795946926	3.151938621554109	14.073233358416473	3.064565202595986	13.683115826903304
1.9508088190322228	59.172724246317166	57.16837075291205	65.92105668336688	63.98231340025321	69.14460693262905	67.22788714188414	72.16604725578787	70.26358571779585	77.42250498746787	75.52964646191579	0.09031782592250161	0.09343254093775165	3.1329324072871714	14.07265821277906	3.0460858459709925	13.682556603271223
1.9625634235206988	59.20414358815945	57.19872581003188	65.95605951574669	64.01628678936206	69.18132152165454	67.26358398284454	72.20436627189305	70.30089455732998	77.46361524191073	75.5697516389275	0.09031782884041283	0.0934325439686771	3.114010117114958	14.071944432800592	3.027688086987382	13.681862587911382
1.9743888554143678	59.23556117470121	57.229079170941205	65.99106039794556	64.05025828550784	69.2180340672447	67.29927883695748	72.24268315704349	70.33820132208727	77.50472321287236	75.60985458835411	0.09031783180990854	0.09343254705318481	3.095171495737304	14.071091493196946	3.0093716774235872	13.681033270098851
1.9862855414839768	59.266976694529795	57.259430534769066	66.0260589831331	64.08422755205795	69.2547442056478	67.33497135055354	72.28099753162492	70.375505642461	77.54582849313735	75.64995491293725	0.09031783483190925	0.09343255019223114	3.076416288070959	14.070098868167406	2.9911363692644954	13.680068138597562
1.9982539110717792	59.29838983505587	57.289779599507575	66.06105492316986	64.11819425110919	69.2914515717397	67.37066116862893	72.3193090145914	70.41280714745042	77.58693067395524	75.69005221392094	0.09031783790735225	0.09343255338678959	3.0577442392341254	14.068966031285527	2.972981914696902	13.678966681580278
2.010294396107033	59.32980028251157	57.3201260620102	66.09604786860531	64.15215804348585	69.3281557990218	67.40634793484352	72.35761722346298	70.45010546465879	77.62802934503794	75.7301460910495	0.09031784103719111	0.09343255663785066	3.039155094556463	14.067692455573706	2.9549080661022344	13.677728386637682
2.0224074311215867	59.3612077219498	57.35046961799075	66.13103746867702	64.1861185887386	69.3648565196202	67.44203129151977	72.39592177432502	70.48740022029209	77.66912409455922	75.77023614256623	0.09031784422239729	0.09343255994642355	3.0206485995981893	14.066277613543207	2.9369145760983884	13.676352740909351
2.0345934532655616	59.39261183724258	57.380809962022326	66.1660233713089	64.22007554514343	69.40155336428388	67.47771087964149	72.43422228182611	70.52469103915791	77.71021450915234	75.81032196521217	0.09031784746395916	0.09343256331353457	3.0022245001396186	14.064720977143224	2.919001197516536	13.674839231009173
2.0468529023231294	59.424012311080155	57.411146787535955	66.2010052231102	64.25402856970001	69.43824596238359	67.51338633885227	72.47251835917713	70.56197754466373	77.75130017390904	75.85040315422421	0.09031785076288307	0.09343256674022962	2.983882542196625	14.063022017819094	2.901167683407948	13.673187342988967
2.059186220728381	59.45540882496947	57.44147978681943	66.23598266937395	64.28797731813056	69.47493394191028	67.54905730745418	72.51080961814945	70.59925935881557	77.79238067237785	75.89047930333392	0.09031785412019301	0.09343257022757225	2.9656224720192768	14.061180206497738	2.8834137870512677	13.671396562423979
2.0715938535812968	59.486801059233294	57.47180865101613	66.27095535407591	64.32192144487857	69.51161692947404	67.5847234224065	72.54909566907395	70.63653610221675	77.83345558656274	75.93055000476583	0.0903178575369322	0.0934325737766456	2.94744403610639	14.059195013634962	2.8657392619797974	13.669466374465628
2.084076248663807	59.518188693009	57.50213307012436	66.30592291987325	64.35586060310793	69.54829455030266	67.62038431932487	72.5873761208395	70.67380739406691	77.8745244969217	75.97061484923682	0.09031786101416206	0.09343257738855253	2.9293469812000694	14.057065909182711	2.8481438619551227	13.667396263759656
2.0966338564559543	59.549571404247374	57.532452732995615	66.34088500810333	64.38979444470125	69.58496642824046	67.65603963247946	72.62565058089163	70.71107285216019	77.91558698236543	76.01067342595385	0.09031786455296303	0.09343258106441533	2.911331054290713	14.054792362619992	2.830627340974388	13.665185714440668
2.109267130152151	59.580948869711555	57.56276732733394	66.37584125878254	64.42372262025904	69.62163218574696	67.69168899479413	72.66391865523141	70.7483320928843	77.95664262025582	76.05072532261322	0.0903178681544351	0.09343258480537622	2.8933960026338355	14.052373842972884	2.8131894533021296	13.662834210274013
2.1219765256775314	59.61232076497606	57.59307653969487	66.41079131060522	64.45764477909859	69.6582914438959	67.72733203784534	72.70217994841418	70.7855847312195	77.99769098640496	76.09077012539922	0.09031787181969811	0.0934325886125992	2.875541573747796	14.049809818849099	2.795829953456632	13.6603412345994
2.1347625017044103	59.643686764425766	57.62338005548447	66.44573480094257	64.49156056925295	69.69494382237399	67.76296839186102	72.74043406354843	70.82283038073729	78.03873165507378	76.13080741898308	0.0903178755498916	0.0934325924872674	2.8577675154069766	14.04709975836522	2.7785485962053826	13.657706270258132
2.147625519668832	59.67504654125461	57.65367755895803	66.48067136584127	64.52546963746953	69.7315889394796	67.79859768571913	72.77868060229437	70.86006865359903	78.07976419897052	76.17083678652124	0.09031787934617655	0.09343259643058666	2.840073575675433	14.044243129294046	2.7613451365896253	13.65492879975318
2.160566043787228	59.70639976746524	57.68396873321972	66.51560064002314	64.5593716292097	69.76822641212227	67.83421954694728	72.81691916486346	70.89729916055555	78.12078818925032	76.21085780965501	0.09031788320973382	0.09343260044378389	2.822459502885067	14.041239398962716	2.7442193299189057	13.652008305174604
2.1735845410731627	59.73774611386741	57.714253260221035	66.55052225688327	64.59326618864714	69.80485585582096	67.86983360172101	72.85514935001655	70.93452151094525	78.16180319551327	76.25087006850869	0.09031788714176595	0.09343260452810823	2.8049250456379013	14.038088034254542	2.7271709317706154	13.648944268201376
2.1866814813541975	59.76908525007735	57.74453082076041	66.58543584848958	64.62715295866742	69.84147688470338	67.90543947486336	72.89337075506329	70.97173531269381	78.20280878580368	76.29087314168909	0.09031789114349706	0.09343260868483103	2.787469952847914	14.034788501799994	2.710199698010001	13.645736170210512
2.199857337288837	59.80041684451715	57.77480109448212	66.62034104558201	64.66103158086688	69.87808911150537	67.94103678984365	72.93158297586136	71.00894017231286	78.24380452660935	76.33086660628423	0.09031789521617313	0.09343261291524653	2.77009397370648	14.031340267798441	2.6933053847792507	13.642383492175213
2.213112584383593	59.831740564413444	57.8050637598755	66.6552374775711	64.69490169555169	69.91469214756927	67.97662516877666	72.96978560681494	71.0461356948991	78.28478998285998	76.37085003786243	0.09031789936106256	0.09343261722067209	2.7527968576919193	14.027742798050895	2.676487748505224	13.638885714723074
2.2264477010101436	59.86305607579685	57.83531849427414	66.69012477253753	64.72876294173707	69.95128560284353	68.01220423242168	73.00797824087421	71.08332148413348	78.32576471792662	76.41082301047128	0.09031790357945699	0.09343262160245001	2.735578354593599	14.023995558085517	2.6597465459144587	13.635242318190649
2.2398631684225956	59.894363043501045	57.86556497385522	66.72500255723102	64.76261495714664	69.98786908588157	68.04777360018187	73.0461604695342	71.1204971422803	78.36672829362041	76.450785096637	0.09031790787267054	0.09343262606194465	2.718438214499656	14.020098013092138	2.643081534020439	13.631452782567067
2.2533594707748548	59.925661131162165	57.895802873638516	66.75987045706977	64.79645737821122	70.02444220384122	68.08333289010311	73.08433188283422	71.15766227018625	78.4076802701921	76.49073586736317	0.09031791224204173	0.0934326306005464	2.701376187817459	14.016049627975008	2.6264924701413292	13.627516587566788
2.2669370951380965	59.95695000121808	57.926031867486074	66.79472809613961	64.83028984006859	70.06100456248382	68.1188817188737	73.12249206935695	71.19481646728	78.44862020633101	76.5306748921304	0.09031791668893266	0.09343263521967066	2.684392025253601	14.011849867314595	2.609979111903158	13.62343321262233
2.2805965315183476	59.988229314907464	57.95625162810117	66.82957509719319	64.86411197656244	70.09755576617334	68.15441970182324	73.16064061622757	71.23195933157106	78.48954765916416	76.57060173889514	0.09031792121472994	0.09343263992075734	2.6674854778329973	14.007498195396693	2.5935412172302676	13.61920213686426
2.294338272874165	60.019498732269305	57.98646182702789	66.86441108164927	64.89792342024181	70.13409541787581	68.18994645292214	73.19877710911307	71.26909045964928	78.53046218425554	76.61051597408914	0.0903179258208454	0.09343264470527303	2.650656296908437	14.002994076288815	2.5771785443653243	13.614822839195767
2.308162815134429	60.05075791214231	58.01666213465041	66.8992356695923	64.93172380236045	70.17062311915872	68.22546158478093	73.23690113222177	71.30620944668414	78.57136333560565	76.65041716261881	0.09031793050871595	0.09343264957471013	2.6339042341573986	13.998336973807454	2.560890851865679	13.610294798256291
2.3220706572162446	60.082006512164206	58.04685222019242	66.93404847977155	64.96551275287617	70.20713847019027	68.26096470864955	73.27501226830248	71.34331588642411	78.61225066565054	76.69030486786441	0.09031793527980464	0.09343265453058842	2.6172290415756834	13.99352635147443	2.5446778986106438	13.605617492497913
2.336062301042938	60.1132441887711	58.07703175171673	66.96884912960049	64.99928990045046	70.24364106973864	68.29645543441711	73.31311009864378	71.38040937119632	78.65312372526117	76.73017865167978	0.09031794013560088	0.0934326595744554	2.600630471509703	13.988561672695141	2.5285394438019466	13.600790400123515
2.3501382515621807	60.144470597197376	58.107200396124426	67.00363723515676	65.03305487244765	70.28013051517208	68.33193337061083	73.35119420307404	71.41748949190546	78.69398206374348	76.77003807439122	0.09031794507762012	0.0934326647078848	2.584108276626921	13.98344240059123	2.5124752469605482	13.59581299911224
2.3642990167642037	60.175685391474424	58.13735781915461	67.03841241118083	65.06680729493458	70.31660640245735	68.36739812439592	73.3892641599601	71.45455583803373	78.73482522883674	76.80988269479748	0.09031795010740641	0.0934326699324802	2.5676622099381348	13.978167998086064	2.4964850679557458	13.59068476734501
2.378545107700138	60.20688822443092	58.167503685384084	67.07317427107625	65.10054679268036	70.35306832616025	68.40284930157519	73.42731954620741	71.49160799764049	78.77565276671412	76.84971207016928	0.09031795522653016	0.0934326752498737	2.5512920248092996	13.97273792802298	2.4805686669819806	13.58540518249356
2.392877038500453	60.23807874769203	58.197637658226604	67.10792242690893	65.1342729891556	70.38951587944469	68.43828650658837	73.46535993725941	71.5286455573614	78.81646422198179	76.88952575624859	0.090317960436591	0.09343268066172619	2.53499747494061	13.967151653001565	2.464725804567479	13.579973722045906
2.4072953263935135	60.26925661167898	58.227759399932616	67.14265648940666	65.16798550653218	70.42594865407229	68.4737093425118	73.50338490709703	71.56566810240832	78.85725913767843	76.92932330724841	0.09031796573921716	0.09343268616972904	2.518778314397423	13.96140863555047	2.448956241588803	13.574389863393662
2.4218004917242455	60.30042146560898	58.25786857158901	67.17737606795914	65.20168396568295	70.46236624040243	68.50911741105823	73.54139402823873	71.60267521656901	78.89803705527538	76.96910427585256	0.09031797113606606	0.09343269177560394	2.502634297592067	13.955508338036452	2.4332597392681237	13.56865308380111
2.436393057972914	60.33157295749452	58.28796483311863	67.21208077061722	65.23536798618134	70.49876822739141	68.54451031257639	73.57938687173967	71.63966648220669	78.93879751467581	77.00886821321517	0.09031797662882449	0.09343269748110378	2.4865651792893004	13.949450222682572	2.4176360591759476	13.562762860432485
2.4510735517740176	60.36271073414327	58.318047843280176	67.24677020409277	65.2690371863013	70.5351542025925	68.5798876460509	73.6173630071918	71.67664148025999	78.97954005421465	77.04861466896075	0.09031798221921064	0.09343270328801215	2.4705707146331406	13.94323375170643	2.4020849632347563	13.556718670361079
2.46584250293529	60.39383444115795	58.34811725966774	67.28144397375875	65.30269118301678	70.57152375215584	68.61524900910187	73.65532200272376	71.71359979024253	79.0202642106588	77.08834319118368	0.09031798790897297	0.0934327091981454	2.4546506591227626	13.936858387211032	2.386606213718551	13.550519990569228
2.4807004444568266	60.424943722935794	58.37817273871072	67.31610168364858	65.3363295920017	70.60787646082795	68.6505939979848	73.69326342500035	71.75054099024294	79.06096951920631	77.12805332644834	0.09031799369989141	0.09343271521335302	2.438804768625687	13.930323591224806	2.371199573267859	13.544166298019263
2.4956479125503126	60.45603822266871	58.40821393567366	67.35074293645637	65.36995202762999	70.6442119119519	68.6859222075906	73.73118683922281	71.78746465692477	79.10165551348695	77.16774461978892	0.09031799959377808	0.0934327213355165	2.423032799390512	13.923628825781634	2.3558648048847317	13.53765706962622
2.510685446658382	60.48711758234285	58.43824050465603	67.3853673335366	65.40355810297515	70.68052968746707	68.72123323144532	73.76909180912854	71.82437036552632	79.14232172556174	77.20741661470942	0.09031800559247764	0.09343272756655281	2.40733450802918	13.916773552848099	2.3406016719272884	13.530991782259662
2.5258135894740787	60.5181814427386	58.46825209859209	67.41997447490404	65.43714742981041	70.71682936790907	68.7565266617102	73.80697789699099	71.86125768986061	79.18296768592306	77.24706885318358	0.09031801169786803	0.09343273390841192	2.3917096515410776	13.909757234396238	2.3254099381319975	13.524169912800062
2.54103288696045	60.54922944343056	58.498248369250895	67.45456395923388	65.47071961860864	70.7531105324099	68.79180208918169	73.84484466361995	71.89812620231554	79.22359292349486	77.28670087565509	0.09031801791186089	0.09343274036308001	2.376157987314855	13.902579332478126	2.3102893676059466	13.517190938164276
2.556343888370238	60.58026122278767	58.5282289672363	67.48913538386194	65.5042742785425	70.78937275869815	68.82705910329153	73.88269166836177	71.93497547385395	79.26419696563292	77.32631222103764	0.0903180242364026	0.09343274693257844	2.3606792731061432	13.895239309074896	2.295239724826388	13.510054335265522
2.571747146265715	60.61127641797257	58.55819354198679	67.523688344784	65.53781101748429	70.82561562309844	68.86229729210675	73.9205184690987	71.97180507401362	79.30477933812426	77.36590242671505	0.09031803067347408	0.09343275361896498	2.3452732670712066	13.887736626253172	2.2802607746493777	13.50275958106431
2.5872432165386163	60.64227466494249	58.588141741775594	67.55822243665688	65.5713294420062	70.86183870053245	68.89751624232987	73.95832462225005	72.00861457090755	79.34533956518845	77.4054710285416	0.09031803722509221	0.09343276042433521	2.3299397277592107	13.88007074620873	2.2653522823147796	13.495306152610283
2.602832658430207	60.673255598448804	58.618073213710865	67.59273725279797	65.60482915738054	70.89804156451854	68.9327155392992	73.99610968277192	72.04540353122422	79.38587716947717	77.44501756084219	0.09031804389331057	0.09343276735082133	2.314678414109494	13.872241131140981	2.250514013445809	13.487693527042211
2.6185160345514573	60.70421885203722	58.647987603735736	67.62723238518562	65.63830976757984	70.93422378717214	68.96789476698895	74.03387320415742	72.08217152022785	79.42639167207467	77.48454155641288	0.09031805068021878	0.09343277440059426	2.299489085454752	13.864247243365753	2.2357457340481233	13.479921181551617
2.6342939109033563	60.73516405804799	58.67788455662825	67.66170742445928	65.67177087527695	70.97038493920601	69.00305350800943	74.07161473843712	72.11891810175851	79.46688259249825	77.5240425465209	0.09031805758794509	0.09343278157586488	2.284371501534679	13.856088545357125	2.2210472105166446	13.471988593484639
2.6501668568973313	60.76609084761619	58.70776371600189	67.69616195992006	65.7052120818456	71.00652458993078	69.03819134360765	74.10933383617957	72.15564283823282	79.5073494486988	77.56352006090552	0.0903180646186554	0.09343278887888298	2.269325422492784	13.847764499718323	2.2064182096432887	13.463895240325655
2.666135445375801	60.79699885067187	58.737624724305604	67.73059557953087	65.73863298736065	71.04264230725508	69.07330785366746	74.14703004649158	72.19234529064423	79.54779175706115	77.6029736277782	0.0903180717745551	0.09343279631193918	2.2543506088709364	13.83927456919264	2.1918584986074165	13.455640599691833
2.6822002526328483	60.82788769594026	58.767467222824095	67.76500786991679	65.77203319059828	71.07873765768612	69.10840261671008	74.18470291701863	72.22902501856333	79.5882090324046	77.64240277382336	0.0903180790578889	0.09343280387736506	2.239446821626643	13.830618216717994	2.1773678449940235	13.447224149400427
2.6983618584350144	60.858757010942334	58.797290851678184	67.79939841636569	65.80541228903672	71.11481020633019	69.14347520989462	74.2223519939457	72.26568158013876	79.6286007879838	77.68180702419895	0.09031808647094262	0.09343281157753487	2.224613822124411	13.821794905423303	2.162946016778733	13.4386453674324
2.71462084604223	60.88960642199483	58.82709524982502	67.83376680282845	65.8387698788564	71.15085951689308	69.1785252090184	74.25997682199741	72.3023145320973	79.668966535489	77.72118590253686	0.09031809401604224	0.09343281941486499	2.2098513721457493	13.812804098666675	2.148592782346441	13.429903732010644
2.730977802228858	60.920435554211046	58.85688005505877	67.86811261191983	65.87210555494084	71.18688515168093	69.21355218851792	74.29757694443924	72.33892342974508	79.70930578504738	77.76053893094418	0.09031810169555646	0.09343282739181588	2.1951592338873525	13.803645260042686	2.134307910487223	13.420998721576325
2.747433317304874	60.951244031500934	58.886644904010595	67.90243542491874	65.9054189108768	71.22288667160053	69.24855572146905	74.33515190307772	72.37550782696762	79.74961804522317	77.7998656300034	0.09031810951189607	0.09343283551089142	2.1805371699615534	13.794317853375105	2.12009117038815	13.411929814788891
2.763987985137163	60.98203147657183	58.91638943214947	67.93673482176901	65.93870953895512	71.25886363616031	69.28353537958787	74.37270123826146	72.41206727623106	79.78990282301902	77.83916551877347	0.09031811746751624	0.09343284377464224	2.1659849434040552	13.784821342784198	2.105942331660117	13.40269649063157
2.780642403170963	61.01279751092873	58.94611327378262	67.97101038107999	65.97197703017149	71.29481560347082	69.31849073323164	74.41022448888177	72.44860132858278	79.83015962387655	77.87843811479094	0.0903181255649155	0.09343285218566318	2.1515023176789327	13.775155192706734	2.0918611643196527	13.393298228354979
2.797397172451417	61.043541754875335	58.975816062056	68.00526168012762	66.00522097422689	71.33074213024595	69.35342135139919	74.44772119237393	72.48510953365223	79.87038795167787	77.9176829340705	0.0903181338066376	0.093432860746597	2.1370890566722665	13.76531886787052	2.0778474387911956	13.383734507471672
2.8142528976452668	61.07426382751403	59.00549742895479	68.03948829485458	66.0384409595284	71.3666427718032	69.38832680173186	74.4851908847175	72.52159143965169	79.91058730874578	77.9568994911061	0.09031814219527223	0.09343286946013335	2.1227449246975993	13.755311833334417	2.0639009259275554	13.374004807879828
2.831210187062679	61.10496334674713	59.03515700530435	68.07368979987173	66.07163657319025	71.40251708206515	69.42320665051463	74.52263310043784	72.55804659337755	79.95075719584568	77.9960872988723	0.09031815073345582	0.0934328783290108	2.108469686504577	13.74513355455747	2.0500213969974084	13.364108609835966
2.848269652679189	61.13563992927723	59.064794420770625	68.10786576845868	66.10480740103444	71.43836461356008	69.4580604626768	74.56004737260693	72.59447454021117	79.99089711218629	78.03524586882516	0.09031815942387249	0.09343288735601746	2.0942631072657605	13.734783497304306	2.0362086236812047	13.354045393882188
2.865431910157798	61.16629319060794	59.094409303860765	68.14201577256456	66.13795302759144	71.4741849174229	69.49288780179282	74.59743323284415	72.63087482411954	80.03100655542072	78.07437471090317	0.09031816826925418	0.09343289654399137	2.080124952600272	13.72426112780704	2.022462378094133	13.343814641029894
2.882697578871184	61.196922745045065	59.12400128192435	68.17613938280962	66.17107303610183	71.50997754339677	69.52768823008394	74.63479021131822	72.66724698765726	80.0710850216484	78.11347333352927	0.09031817727238242	0.09343290589582129	2.0660549885615183	13.713565912701597	2.0087824327724775	13.333415832668834
2.900067281924058	61.22752820569692	59.15356998115362	68.21023616848548	66.20416700851648	71.54574203983347	69.56246130841852	74.67211783674749	72.70359057196683	80.11113200541563	78.15254124361121	0.09031818643608899	0.09343291541444901	2.0520529816392354	13.70269731904773	1.9951685606806677	13.322848450623496
2.9175416461756507	61.258109184475714	59.183115026584915	68.24430569755692	66.23723452549831	71.58147795369531	69.59720659631397	74.70941563640203	72.73990511678062	80.15114699971777	78.1915779465439	0.09031819576325678	0.0934329251028691	2.038118698770404	13.691654814390859	1.9816205352137786	13.31211197716948
2.9351213022623317	61.28866529209802	59.21263604209892	68.27834753666244	66.27027516642276	71.6171848305557	69.63192365193716	74.7466831361042	72.77619016042144	80.19112949599989	78.23058294620988	0.09031820525682017	0.09343293496412947	2.0242519073301537	13.680437866743887	1.9681381301918464	13.301205895022576
2.952806884620376	61.31919613808616	59.24213265042215	68.31236125111596	66.30328850937951	71.65286221460109	69.66661203210633	74.78391986023077	72.81244523980456	80.23107898415921	78.26955574498164	0.09031821491976721	0.09343294500133376	2.0104523751392662	13.669045944610843	1.9547211198764671	13.290129687435183
2.970599031508854	61.349701330768774	59.271604473127645	68.34634640490746	66.33627413117327	71.68850964863152	69.70127129229198	74.82112533171349	72.84866989043864	80.27099495254564	78.30849584372268	0.0903182247551386	0.09343295521764117	1.996719870469633	13.65747851704873	1.9413692789592005	13.278882838145364
2.9884983850326714	61.38018047728247	59.30105113063606	68.38030256070505	66.36923160732529	71.72412667406302	69.7359009866185	74.85829907204167	72.88486364642746	80.31087688796458	78.34740274178932	0.0903182347660318	0.09343296561626765	1.9830541620490294	13.645735053711178	1.9280823825727111	13.267464831438701
3.006505591165733	61.41063318357247	59.33047224221677	68.41422927985572	66.40216051207453	71.75971283092828	69.7705006678654	74.89544060126286	72.92102604047135	80.35072427567799	78.38627593703241	0.09031824495559794	0.09343297620048822	1.9694550190422433	13.633815024719297	1.9148602062875852	13.255875152164663
3.0246212997742656	61.44105905439387	59.35986742598899	68.44812612238687	66.43506041837918	71.79526765787841	69.80506988746902	74.9325494379848	72.95715660386877	80.39053659940609	78.42511492579914	0.09031825532704693	0.0934329869736352	1.9559222110797236	13.621717900878139	1.9017025261164235	13.244113285745698
3.0428461646402667	61.47145769331313	59.389236298922896	68.48199264700814	66.46793089791794	71.83079069218482	69.83960819552382	74.9696250993773	72.99325486651806	80.4303133413298	78.46391920293472	0.09031826588364436	0.09343299793910273	1.9424555082414372	13.609443153573011	1.888609118507702	13.232178718169962
3.0611808434850984	61.501828702708835	59.41857847684075	68.51582841111227	66.50077152109141	71.86628146974029	69.87411514078403	75.00666710117356	73.02932035691886	80.47005398209211	78.50268826178424	0.09031827662871775	0.09343300910034531	1.9290546810677824	13.596990254851335	1.8755797603653264	13.220070936118645
3.079625997993227	61.53217168377367	59.44789357441853	68.54963297077752	66.53358185702407	71.90173952506136	69.90859027066564	75.04367495767258	73.06535260217444	80.50975800080062	78.54142159419511	0.09031828756565141	0.09343302046087984	1.9157195005536778	13.584358677386263	1.8626142290297594	13.207789426851377
3.0981822938360946	61.56248623651495	59.47718120518658	68.58340588076831	66.56636147356514	71.93716439128929	69.9430331312474	75.08064818174022	73.10135112799271	80.54942487502883	78.58011869051822	0.0903182986978931	0.09343303202428659	1.902449738152427	13.571547894545802	1.8497123022882533	13.195333678298994
3.116850400696155	61.59277195975674	59.50644098153161	68.61714669453778	66.59910993729086	71.97255560019259	69.97744326727332	75.11758628481194	73.13731545868889	80.58905408081927	78.61877903961084	0.09031831002895165	0.09343304379421047	1.8892451657918627	13.558557380472848	1.8368737583912207	13.182703179163582
3.135630992291033	61.6230284511411	59.5356725146978	68.65085496422921	66.63182681350595	72.00791268216867	70.01182022215423	75.15448877689448	73.17324511718714	80.62864509268505	78.65740212883853	0.09031832156239918	0.0934330557743626	1.876105555855247	13.545386610003334	1.8240983760304061	13.169897418809342
3.1545247463978408	61.653255307129484	59.56487541478831	68.68453024067779	66.66451166624539	72.04323516624571	70.04616353796962	75.19135516656797	73.20913962502259	80.6681973836125	78.69598744407735	0.09031833330187283	0.09343306796852022	1.8630306811871833	13.532035058686233	1.811385934343889	13.156915887286232
3.1735323448776414	61.68345212300422	59.5940492907666	68.71817207341235	66.69716405827599	72.07852258008455	70.08047275546944	75.22818496098783	73.24499850234325	80.70771042506303	78.73453446971587	0.09031834525107504	0.0934330803805292	1.8500203151008918	13.518502202878153	1.7987362129288158	13.143758075435471
3.192654473700048	61.713618492870346	59.62319375045811	68.75178001065754	66.72978355109856	72.11377444998102	70.1147474140764	75.26497766588726	73.28082126791244	80.74718368697611	78.77304268865798	0.09031835741377467	0.09343309301430469	1.837074231385941	13.50478751979972	1.7861489918441293	13.13042347494411
3.211891822967991	61.743754009657295	59.65230840055208	68.7853535993359	66.76236970494985	72.1489903008681	70.14898705188807	75.30173278557967	73.31660743911105	80.78661663777174	78.81151158232537	0.09031836979380932	0.09343310587383309	1.8241922042948318	13.49089048744463	1.7736240515973805	13.116911578232248
3.2312450869426166	61.773858265120296	59.68139284660273	68.81889238506947	66.79492207880418	72.1841696563178	70.18319120567863	75.3384498229605	73.35235653193938	80.82600874435256	78.84994063065955	0.09031838239508529	0.09343311896317176	1.8113740085493646	13.476810584652412	1.7611611731574612	13.10322187858037
3.2507149640683446	61.803930849842374	59.71044669303141	68.85239591218225	66.82744023037597	72.2193120385437	70.21735941090157	75.37512827951001	73.38806806102004	80.86535947210695	78.88832931212505	0.09031839522157947	0.09343313228645135	1.798619419349734	13.462547291173905	1.7487601379530133	13.08935387011843
3.2703021569980693	61.83397135323621	59.739469543127896	68.88586372370227	66.8599237161213	72.25441696840316	70.25149120169146	75.4117676552957	73.42374153959986	80.90466828491161	78.92667710371148	0.09031840827734046	0.09343314584787803	1.7859282123702087	13.448100087683997	1.7364207278733375	13.075307047864044
3.2900073726185273	61.86397936354593	59.76846099905271	68.91929536136395	66.89237209124065	72.28948396539992	70.28558611086683	75.448367448975	73.4593764795529	80.94393464513455	78.964983480937	0.09031842156649064	0.09343315965173311	1.7733001637525376	13.433468455703405	1.7241427252652102	13.061080907691576
3.3098313220758016	61.89395446784871	59.797420661838224	68.95269036560984	66.92478490968034	72.32451254768594	70.31964366993172	75.48492715779717	73.49497239138219	80.9831580136373	79.00324791785003	0.09031843509322533	0.09343317370237508	1.7607350501184555	13.418651877760567	1.7119259129431157	13.046674946441271
3.329774720800988	61.92389625205737	59.82634813139144	68.98604827559373	66.95716172413573	72.35950223206478	70.35366340907916	75.52144627760704	73.53052878422332	81.02233784977878	79.0414698870335	0.09031844886181746	0.0934331880042411	1.7482326485801423	13.40364983742802	1.6997700741944755	13.032088661964735
3.349838288536016	61.95380430092206	59.85524300649536	69.01936862918274	66.98950208605294	72.39445253399373	70.38764485719301	75.55792430284711	73.56604516584655	81.06147361141791	79.07964885960682	0.09031846287661496	0.09343320256184907	1.7357927367086177	13.388461819158692	1.6876749927553192	13.017321552968497
3.370022749359618	61.98367819803208	59.88410488481095	69.05265096295936	67.02180554563122	72.4293629675862	70.42158754185054	75.59436072656027	73.6015210426594	81.10056475491639	79.1177843052291	0.09031847714204626	0.0934332173797977	1.7234150925669383	13.373087308502363	1.6756404528400708	13.00237311923047
3.390328831713469	62.013517525818614	59.912933362879606	69.08589481222482	67.05407165182586	72.4642330456151	70.4554909893255	75.63075504039324	73.63695591971006	81.13961073514257	79.15587569210263	0.09031849166261831	0.0934332324627693	1.7110994946970095	13.357525792060187	1.663666239127224	12.987242861543564
3.4107572684284713	62.04332186555628	59.94172803612475	69.11909971100087	67.08629995235013	72.49906227951494	70.48935472459027	75.66710673459892	73.6723493006896	81.17861100547398	79.1939224869755	0.09031850644292024	0.0934332478155304	1.6988457221229964	13.341776757501066	1.6517521367659356	12.971930281746609
3.431308796751202	62.0730907973659	59.97048849885446	69.15226519203307	67.11848999367844	72.53385017938531	70.52317827131921	75.70341529803994	73.70770068793556	81.21756501780138	79.23192415514542	0.09031852148762345	0.09343326344293332	1.6866535543554164	13.325839693643502	1.6398979313762538	12.95643488278074
3.4519841583705158	62.102823900216514	59.99921434426335	69.18539078679319	67.15064132104851	72.56859625399335	70.55696115189107	75.7396802181915	73.74300958243448	81.25647222253166	79.26988016046273	0.09031853680148359	0.09343327934991828	1.674522771383863	13.309714090371926	1.628103409046389	12.94075616864211
3.47278409944432	62.13252075192767	60.02790516443489	69.21847602548195	67.18275347846429	72.60330001077689	70.59070288739206	75.77590098114452	73.77827548382527	81.29533206859148	79.30778996533382	0.0903185523893434	0.09343329554151497	1.6624531536917857	13.293399438814959	1.61636835633999	12.924893644501935
3.4937093706264992	62.16218092917226	60.056560550343924	69.2515204370323	67.21482600869884	72.6379609558478	70.62440299761893	75.81207707160924	73.81349789040239	81.33414400343122	79.34565303072486	0.0903185682561313	0.0934333120228432	1.6504444822414825	13.276895231219896	1.6046925602959163	12.908846816686491
3.514760727094002	62.19180400747827	60.085180091858774	69.28452354911165	67.24685845329691	72.67257859399446	70.6580610010819	75.84820797291795	73.84867629911898	81.37290747302785	79.38346881616519	0.09031858440686602	0.09343332879911583	1.6384965384861516	13.26020096107277	1.593075808420508	12.892615192660742
3.535938928574102	62.22138956123208	60.113763377743794	69.3174848881256	67.27885035257798	72.70715242868577	70.6916764150077	75.88429316702909	73.88381020559017	81.41162192188963	79.42123677975093	0.09031860084665647	0.09343334587563933	1.6266091043692086	13.243316123127443	1.5815178886971353	12.876198281108373
3.557244739371806	62.25093716368041	60.14230999566178	69.35040397922043	67.31080124563911	72.74168196207371	70.72524875534288	75.9203321345301	73.9188991040965	81.45028679305909	79.45895637814877	0.09031861758070316	0.09343336325781648	1.614781962316556	13.226240213332858	1.57001858958688	12.859595591959078
3.578678928397448	62.28044638693326	60.170819532176516	69.38328034628641	67.34271067035804	72.7761666949971	70.75877753675694	75.95632435464137	73.95394248758738	81.48890152811741	79.49662706659984	0.09031863461430169	0.0934333809511479	1.603014895258866	13.208972729056768	1.5585777000317194	12.84280663643949
3.600242269194432	62.309916801966786	60.19929157275563	69.4161135119613	67.3745781633966	72.81060612698516	70.79226227264604	75.99226930522002	73.98893984768493	81.52746556718857	79.53424829892387	0.09031865195284314	0.09343339896123223	1.5913076866024767	13.191513168878373	1.547195009443385	12.825830926994968
3.6219355399671502	62.3393479786254	60.22772570177258	69.4489029976329	67.40640326020302	72.84499975626031	70.82570247513567	76.02816646276284	74.0238906746868	81.5659783489427	79.57181952752232	0.09031866960181462	0.09343341729377036	1.5796601202521288	13.173861032764762	1.5358703077145037	12.808667977413279
3.643759523609069	62.36873948562538	60.256121502510176	69.48164832344318	67.43818549501616	72.87934707974264	70.85909765508492	76.06401530241111	74.05879445757087	81.60443931060121	79.60934020338361	0.09031868756680374	0.09343343595456596	1.5680719806109664	13.156015822118206	1.524603385220189	12.79131730284098
3.6657150077309777	62.39809089055711	60.284478557162615	69.51434900829103	67.46992440086795	72.91364759305284	70.89244732208931	76.09981529795361	74.0936506839981	81.64284788794018	79.64680977608617	0.09031870585349834	0.09343345494952708	1.5565430525653028	13.137977039656107	1.5133940328141762	12.773778419796145
3.6878027846894206	62.42740175988833	60.31279644683892	69.54700456983609	67.50161950958751	72.94790079051624	70.92575098448513	76.13556592183107	74.12845884031725	81.68120351529525	79.68422769380368	0.09031872446768946	0.09343347428466912	1.5450731215019005	13.119744189592893	1.5022420418279125	12.756050846148355
3.710023651615288	62.456671658967004	60.34107475156505	69.57961452450209	67.53327035180371	72.9821061651665	70.95900814935219	76.17126664513995	74.16321841156777	81.71950562556576	79.72159340330829	0.09031874341527264	0.09343349396611582	1.5336619733043335	13.101316777620013	1.4911472040739682	12.738134101216929
3.732378410442586	62.48590015202445	60.36931305028772	69.61217838748072	67.56487645694952	73.01626320874968	70.99221832251855	76.20691693763675	74.1979288814848	81.75775365021951	79.75890634997613	0.0903187627022491	0.0934335140001012	1.522309394346621	13.08269431087865	1.480109311851038	12.720027705792745
3.7548678679373717	62.51508680217823	60.39751092087651	69.64469567273481	67.59643735326483	73.05037141172768	71.02538100856353	76.2425162677418	74.23258973250243	81.7959470192969	79.79616597779079	0.0903187823347297	0.09343353439297256	1.5110151714989115	13.063876298025207	1.4691281579378028	12.701731182118237
3.777492835726878	62.54423117143556	60.42566794012768	69.67716589300258	67.62795256780078	73.08443026328277	71.05849571082229	76.278064102544	74.26720044575858	81.83408516141616	79.83337172934888	0.0903188023189348	0.09343355515119124	1.4997790921347587	13.044862249334983	1.4582035355972494	12.683244053969247
3.8002541303288	62.57333282069639	60.453783683766595	69.70958855980118	67.65942162642273	73.11843925132148	71.09156193138918	76.31355990780484	74.30176050109849	81.8721675037777	79.87052304586373	0.09031882266119778	0.09343357628133579	1.488600944123391	13.025651676642156	1.4473352385737144	12.664565846633195
3.823152573180761	62.602391309756875	60.48185772645142	69.74196318343074	67.6908440538147	73.15239786247881	71.12457917112235	76.34900314796306	74.33626937707967	81.91019347216942	79.90761936717091	0.09031884336796552	0.09343359779010287	1.477480515826528	13.00624409334705	1.4365230610992512	12.645696086989119
3.8461889906699622	62.631406197312295	60.50988964177597	69.77428927297804	67.72221937348264	73.18630558212224	71.1575469296474	76.38439328613883	74.37072655097585	81.948162490971	79.9446601317325	0.09031886444580271	0.0934336196843112	1.4664175961079309	12.986639014518005	1.4257667978868085	12.626634303478568
3.8693642141629967	62.66037704096093	60.53787900227315	69.80656633632086	67.75354710775873	73.2201618943564	71.19046470536189	76.41972978413864	74.40513149878169	81.98607398315957	79.9816447766424	0.09031888590139142	0.09343364197090245	1.4554119743334013	12.966835956909563	1.415066244138643	12.607380026196552
3.892679080035866	62.68930339720728	60.56582537941822	69.83879388013189	67.78482677780516	73.25396628202722	71.22333199543948	76.45501210245982	74.43948369521715	82.02392737031454	80.01857273763112	0.09031890774153498	0.09343366465694261	1.444463440363279	12.946834438957012	1.4044211955388164	12.587932786867896
3.9161344297041563	62.718184821465556	60.59372834363223	69.87097140988294	67.81605790361819	73.2877182267265	71.25614829583428	76.49023970029529	74.47378261373225	82.06172207262279	80.05544344907094	0.09031892997315942	0.0934336877496266	1.4335717845610816	12.926633980816405	1.3938314482600163	12.568292118905447
3.9397311096534064	62.74702086806342	60.62158746428541	69.90309842984922	67.84724000403229	73.3214172087964	71.28891310128529	76.52541203553852	74.50802772651171	82.09945750888416	80.09225634398108	0.09031895260331681	0.0934337112562786	1.422736797791913	12.906234104455507	1.3832967989635563	12.548457557462825
3.963469971469652	62.775811090245625	60.649402309700875	69.93517444311371	67.87837259672446	73.35506270733433	71.32162590532106	76.56052856478836	74.54221850447993	82.13713309651683	80.12901085403318	0.09031897563918541	0.093433735184356	1.4119582714226908	12.885634333606504	1.3728170447964203	12.528428639407139
3.987351871870168	62.8045550401776	60.67717244715792	69.96719895157148	67.90945519821831	73.38865420019728	71.354286200264	76.59558874335404	74.57635441730557	82.17474825156273	80.16570640955638	0.0903189990880736	0.09343375954144979	1.4012359973114599	12.864834193755087	1.3623919833848959	12.50820490332626
4.01137767273438	62.83325226894914	60.70489744289563	69.99917145593393	67.94048732388819	73.42219116400668	71.386893477235	76.6305920252601	74.61043493340644	82.2123023886929	80.2023424395427	0.09031902295742229	0.0934337843352893	1.390569767831721	12.843833212351456	1.352021412856402	12.487785889710722
4.035548241134971	62.861902326578786	60.732576862117064	70.03109145573404	67.97146848796436	73.45567307415376	71.41944722615877	76.66553786325215	74.64445951995523	82.24979492121398	80.23891837165323	0.09031904725480651	0.09343380957374257	1.3799593758546962	12.822630918695722	1.3417051318215272	12.467171140840946
4.059864449369175	62.89050476201699	60.760210268992395	70.06295844933015	68.00239820353654	73.48909940480384	71.45194693576781	76.70042570880138	74.67842764288376	82.28722526107306	80.275433632223	0.09031907198793818	0.0934338352648204	1.3694046147470544	12.801226843934273	1.3314429393731189	12.446360200801792
4.08432717499025	62.91905912315055	60.787797226662995	70.09477193391113	68.033275982559	73.52246962890167	71.48439209360785	76.73525501211029	74.71233876688865	82.32459281886403	80.31188764626714	0.09031909716466842	0.09343386141667823	1.358905278385464	12.779620521239849	1.3212346350996995	12.425352615642623
4.108937300839158	62.94756495680657	60.815337297245435	70.12653140550117	68.06410133585517	73.5557832181767	71.51678218604276	76.77002522211829	74.74619235543668	82.36189700383365	80.34827983748676	0.09031912279299094	0.09343388803761903	1.3484611611477249	12.757811485733328	1.311080019077508	12.404147933308195
4.133695715076422	62.97602180875641	60.84283004183514	70.15823635896432	68.09487377312207	73.58903964314794	71.5491166982594	76.80473578650681	74.77998787076989	82.39913722388728	80.38460962827462	0.09031914888104355	0.0934339151360962	1.338072057916179	12.735799274569217	1.3009788918691356	12.382745703682303
4.15860331121418	63.00442922372014	60.87027502051061	70.18988628800993	68.1255928029354	73.6222383731297	71.58139511427295	76.83938615170538	74.8137247739112	82.4363128855955	80.42087643972134	0.09031917543711027	0.09343394272071438	1.3277377640747545	12.713583426924743	1.2909310545312564	12.361145478675098
4.183660988148428	63.03278674537037	60.89767179233747	70.22148068519706	68.15625793275426	73.65537887623647	71.61361691693216	76.87397576289695	74.84740252467017	82.47342339419993	80.45707969162162	0.09031920246962691	0.09343397080023584	1.317458075508057	12.691163484014396	1.2809363086064423	12.33934681217761
4.208869650191461	63.061093916336816	60.9250199153724	70.25301904193998	68.18686866892592	73.68846061938858	71.64578158792439	76.90850406402377	74.88102058164814	82.51046815361978	80.4932188024801	0.09031922998717974	0.09343399938357978	1.3072327886075072	12.668538989204535	1.2709944561274824	12.317349260119954
4.2342302071045115	63.08935027821055	60.952318946667525	70.28450084851309	68.2174245166911	73.72148306831782	71.67788860778128	76.94297049779338	74.91457840224442	82.5474465664584	80.52929318951803	0.09031925799851147	0.09343402847982722	1.297061700274753	12.645709488040666	1.2611052996185208	12.295152380540458
4.259743574130585	63.11755537154867	60.97956844227456	70.3159255940566	68.24792498018884	73.75444568757322	71.70993745588402	76.97737450568478	74.94807544266186	82.58435803401002	80.56530226867952	0.09031928651252222	0.0934340580982232	1.2869446079055251	12.622674528169227	1.251268642092782	12.27275573357656
4.285410672027485	63.14570873587827	61.006767957249274	70.34729276658116	68.27836956246183	73.78734794052619	71.74192761046908	77.01171552795392	74.98151115791296	82.62120195626582	80.60124545463816	0.09031931553827353	0.09343408824818028	1.276881309401233	12.599433659435817	1.2414842870550729	12.250158881508469
4.311232427101037	63.173809909701454	61.03391704565558	70.37860185297379	68.30875776546144	73.82018928937683	71.77385854863358	77.04599300364032	75.0148850018256	82.65797773192125	80.6371221608034	0.09031934508499032	0.0934341189392811	1.2668716031714666	12.57598643395977	1.231752038495415	12.227361388753707
4.337209771238533	63.20185843049975	61.06101526057018	70.40985233900311	68.33908909005314	73.85296919515953	71.80572974634119	77.08020637057314	75.04819642704922	82.69468475838264	80.67293179932744	0.0903193751620648	0.09343415018128051	1.256915288128539	12.552332406130517	1.2220717009029158	12.204362822012627
4.363343641942354	63.22985383473889	61.0880621540872	70.44104370932513	68.36936303602202	73.88568711774923	71.83754067842806	77.11435506537765	75.08144488506126	82.7313224317744	80.70867378111221	0.09031940577905816	0.09343418198411119	1.2470121636940803	12.52847113268399	1.2124430792514431	12.181162750177464
4.389634982363801	63.25779565787366	61.1150572773224	70.47217544748882	68.399579102078	73.91834251586735	71.86929081860833	77.14843852348176	75.114629826173	82.76789014694604	80.74434751581582	0.09031943694570539	0.09343421435788472	1.2371620297819845	12.504402172571645	1.2028659790014444	12.157760744370535
4.416084741337141	63.285683434352165	61.14200018041803	70.50324703594133	68.42973678586142	73.95093484708745	71.90097963948031	77.18245617912186	75.14775069953612	82.8043872974788	80.7799524118599	0.09031946867191752	0.0934342473128959	1.2273646868193282	12.480125087202396	1.1933402061126799	12.134156378109765
4.442693873413836	63.31351669762163	61.16889041254765	70.53425795603476	68.45983558394902	73.98346356784239	71.93260661253274	77.21640746535051	75.1808069531493	82.84081327569396	80.81548787643679	0.09031950096778395	0.09343428085962475	1.2176199357390942	12.455639440400773	1.1838655670310345	12.110349227186816
4.469463338897009	63.341294980132474	61.19572752192054	70.5652076880311	68.48987499185903	74.01592813342978	71.96417120815042	77.25029181404219	75.2137980338644	82.87716747265928	80.85095331551636	0.09031953384357723	0.09343431500874219	1.2079275779751697	12.43094479840147	1.1744418686917015	12.086338869787141
4.49639410387609	63.36901781334405	61.22251105578695	70.59609571110897	68.51985450405762	74.0483279980191	71.99567289562107	77.2841086559009	75.24672338739356	82.91344927819725	80.88634813385389	0.09031956730975527	0.09343434977111079	1.1982874154655292	12.406040729911183	1.1650689185219107	12.06212488649362
4.523487140261684	63.396684727729145	61.2492405604426	70.62692150336902	68.54977361396416	74.0806626146575	72.027111143141	77.31785742046637	75.27958245831539	82.94965808089202	80.9216717349969	0.09031960137696567	0.09343438515779058	1.1886992506501883	12.380926806119533	1.1557465244366085	12.037706860301114
4.550743425820648	63.4242952527795	61.275915581233896	70.65768454184044	68.57963181395758	74.1129314352769	72.05848541782198	77.35153753612148	75.31237469008222	82.9857932680975	80.95692352129306	0.09031963605604794	0.09343442118004135	1.1791628864830273	12.355602600859129	1.1464744948448242	12.01308437672742
4.578163944211368	63.45184891701112	61.302535662562896	70.68838430248732	68.60942859538221	74.14513391070072	72.08979518569755	77.38514843009953	75.34509952502682	83.02185422594535	80.99210289389774	0.09031967135803806	0.09343445784932614	1.169678126415647	12.330067690465512	1.1372526386473965	11.988257023782353
4.605749685019276	63.47934524796927	61.329100347892485	70.71902026021453	68.63916344855411	74.17726949065023	72.12103991172978	77.41868952849094	75.37775640436962	83.05784033935248	81.02720925278184	0.09031970729417153	0.09343449517731564	1.1602447743957782	12.304321653809893	1.1280807652262865	11.963224391962285
4.633501643792551	63.506783772233796	61.355609179751156	70.74959188887416	68.66883586276673	74.20933762375141	72.15221905981537	77.45216025625064	75.41034476822526	83.09375099202904	81.06224199673916	0.09031974387588726	0.09343453317589179	1.15086263488638	12.27836407254108	1.118958684458903	11.937986074361106
4.6614208220780515	63.53416401542508	61.38206169973878	70.78009866127248	68.69844532629783	74.24133775754255	72.18333209279318	77.48556003720594	75.44286405561051	83.12958556648721	81.09720052339506	0.0903197811148308	0.09343457185715108	1.1415315128554084	12.25219453097634	1.10988620671651	11.912541666741163
4.689508227457455	63.56148550220906	61.408457448531585	70.810540049176	68.72799132641545	74.27326933848063	72.21437847245059	77.51888829406356	75.47531370445115	83.16534344404879	81.13208422921404	0.09031981902285802	0.09343461123340932	1.1322512137658123	12.22581261609048	1.1008631428526314	11.886890767418663
4.717764873583629	63.58874775630301	61.43479596588749	70.8409155233183	68.75747334938438	74.30513181194878	72.24535765953053	77.5521444484174	75.50769315158934	83.20102400485389	81.16689250950799	0.0903198576120402	0.09343465131720434	1.1230215435853097	12.199217917608621	1.0918893042132822	11.861032977427385
4.746191780217212	63.61595030048096	61.46107679065169	70.87122455340652	68.78689088047284	74.33692462226317	72.27626911373854	77.58532792075593	75.54000183279135	83.23662662786906	81.20162475844451	0.09031989689466656	0.0934346921213017	1.1138423087886622	12.172410028089871	1.082964502633331	11.83496790049685
4.774789973263409	63.64309265657988	61.487299460761975	70.90146660812876	68.81624340395881	74.36864721268091	72.30711229374982	77.61843813047062	75.57223918275483	83.27215069089651	81.23628036905527	0.09031993688324784	0.09343473365869713	1.1047133163551734	12.145388542938235	1.074088550436727	11.808695143112345
4.803560484809025	63.67017434550503	61.5134635132545	70.93164115516035	68.84553040313702	74.400299025407	72.33788665721657	77.65147449586324	75.60440463511682	83.30759557058222	81.2708587332445	0.09031997759052195	0.09343477594262183	1.0956343737605039	12.118153060353507	1.0652612604378646	11.782214314549492
4.832504353159697	63.69719488723604	61.539568484269246	70.96174766117117	68.87475136032556	74.43187950160195	72.36859166077521	77.6844364341542	75.63649762246138	83.342960642425	81.30535924179767	0.09032001902945808	0.0934348189865463	1.0866052889873572	12.090703181474964	1.0564824459370357	11.755525026881514
4.861622622877388	63.72415380083274	61.56561390905579	70.9917855918327	68.90390575687275	74.46338808138954	72.39922676005372	77.7173233614904	75.66851757632745	83.37824528078538	81.3397812843901	0.09032006121325822	0.09343486280418502	1.0776258705170676	12.063038510348633	1.047751920722476	11.728626895024718
4.890916344818065	63.751050604441154	61.59159932197902	71.02175441182496	68.93299307316398	74.49482420386418	72.42979140967917	77.75013469295351	75.70046392721679	83.41344885889454	81.3741242495957	0.0903201041553641	0.09343490740950043	1.0686959273355114	12.035158654009138	1.0390694990724114	11.701519536802152
4.9203865761696335	63.77788481529971	61.61752425652502	71.05165358484409	68.96201278862904	74.52618730709916	72.46028506328535	77.78286984256846	75.73233610460224	83.44857074886366	81.40838752489614	0.09032014786946134	0.09343495281670693	1.0598152689315157	12.00706322251608	1.0304349957514205	11.67420257295089
4.950034380490085	63.80465594974525	61.64338824530695	71.0814825736095	68.99096438174881	74.55747682815422	72.49070717352033	77.81552822331159	75.76413353693572	83.48361032169308	81.44257049668971	0.09032019236948195	0.09343499904027745	1.050983705290946	11.978751828935856	1.021848226011798	11.646675627152945
4.979860827745887	63.831363523219274	61.669190820071044	71.11124083987127	69.01984733006285	74.5886922030836	72.52105719205433	77.84810924711924	75.79585565165665	83.51856694728163	81.47667255030058	0.09032023766961096	0.09343504609494593	1.0422010469058023	11.950224089461699	1.0133090055958291	11.618938326142597
5.009866994350591	63.858007050274416	61.69493151170271	71.14092784441792	69.04866111017652	74.61983286694435	72.55133456958765	77.88061232489656	75.82750187520037	83.55343999443637	81.51069306998815	0.0903202837842892	0.093435093995713	1.0334671047619395	11.921479623344567	1.0048171507244206	11.5909902995827
5.040053963203681	63.88458604458026	61.72060985023228	71.17054304708344	69.07740519776809	74.65089825380397	72.58153875585815	77.91303686652573	75.85907163300618	83.58822883088165	81.54463143895593	0.09032033072822017	0.0934351427578509	1.0247816903493003	11.892518053016829	0.9963724781105157	11.562831180264766
5.070422823729659	63.9111000189305	61.74622536484173	71.20008590675572	69.10607906759671	74.68188779674941	72.61166919965004	77.94538228087538	75.89056434952667	83.6229328232696	81.57848703936186	0.09032037851637242	0.09343519239690828	1.016144615660778	11.863339004163208	0.9879748049568207	11.534460604119886
5.100974671917351	63.93754848524893	61.77177758387057	71.22955588138386	69.13468219350962	74.71280092789495	72.64172534880146	77.97764797580913	75.92197944823587	83.65755133718943	81.61225925232735	0.09032042716398538	0.09343524292871495	1.0075556931838037	11.833942105617098	0.9796239489426171	11.505878210142328
5.131710610359471	63.9639309545962	61.79726603482223	71.25895242798616	69.16321404844979	74.7436370783908	72.6717066502129	78.00983335819475	75.95331635163818	83.6920837371776	81.6459474579471	0.09032047668657467	0.09343529436938713	0.9990147359053481	11.804326989509718	0.9713197282387682	11.477083640542332
5.1626317482924104	63.990246937176465	61.82269024437053	71.28827500265811	69.19167410446374	74.77439567843174	72.70161254985557	78.04193783391331	75.98457448127738	83.72652938672785	81.67955103529917	0.09032052709993689	0.09343534673533357	0.9905215573126043	11.77449329128467	0.9630619614972602	11.448076540727925
5.193739201636265	64.016495942344	61.84804973836588	71.31752306058038	69.2200618327092	74.80507615726573	72.73144249277969	78.07396080786827	76.01575325774537	83.76088764830143	81.71306936245458	0.09032057842015372	0.09343540004325915	0.9820759713895768	11.74444064972704	0.954850467856204	11.41885655936494
5.225034093035115	64.04267747861013	61.873344041842195	71.34669605602706	69.24837670346326	74.83567794320271	72.76119592312324	78.10590168399511	76.04685210069164	83.79515788333747	81.74650181648775	0.09032063066359905	0.09343545431017088	0.9736777926218565	11.714168707034332	0.9466850669402902	11.389423348446144
5.256517551897525	64.06879105365017	61.89857267902327	71.37579344237398	69.27661818613018	74.86620046362364	72.79087228412052	78.13775986527071	76.07787042883234	83.82933945226355	81.77984777348674	0.090320683846942	0.09343550955338488	0.9653268359870708	11.683677108780103	0.9385655788528311	11.359776563229389
5.288190714437326	64.09483617430999	61.92373517332934	71.40481467210667	69.30478574924936	74.89664314498908	72.82047101811067	78.1695347537226	76.10880765995938	83.86343171450584	81.81310660856312	0.09032073798715401	0.09343556579052942	0.9570229169628419	11.652965504039457	0.9304918241800806	11.3299158623322
5.320054723714605	64.12081234661362	61.94883104738396	71.43375919682943	69.33287886050366	74.92700541284887	72.84999156654665	78.20122575043938	76.13966321095006	83.89743402850051	81.84627769586274	0.0903207931015141	0.09343562303955216	0.9487658515199655	11.622033545325394	0.9224636239950996	11.299840907822727
5.352110729676963	64.14671907576948	61.97385982302089	71.46262646727288	69.36089698672771	74.9572866918504	72.87943337000429	78.23283225557935	76.17043649777678	83.93134575170349	81.87936040857642	0.09032084920761344	0.09343568131872629	0.9405554561269582	11.590880888739775	0.9144807998507076	11.269551365190637
5.384359889201005	64.17255586617858	61.998821021290695	71.49141593330371	69.38883959391605	74.98748640574902	72.90879586819106	78.26435366838173	76.20112693551626	83.96516624060273	81.91235411895033	0.0903209063233617	0.09343574064665498	0.932391547751422	11.55950719399516	0.9065431737801646	11.239046903365306
5.41680336613411	64.1983222214409	62.02371416246792	71.5201270439325	69.41670614723165	75.01760397741654	72.93807849995531	78.29578938717572	76.23173393835958	83.99889485072812	81.94525819829691	0.09032096446699327	0.09343580104227872	0.9242739438500394	11.527912124347495	0.89865056829899	11.208327194839512
5.44944233133642	64.2240176443632	62.04853876605809	71.548759247323	69.44449611101454	75.04763882885119	72.96728070329556	78.32713880939106	76.26225691962206	84.03253093666349	81.97807201700597	0.09032102365707187	0.09343586252488087	0.9162024623763045	11.496095346763468	0.8908028064035989	11.177391915642147
5.482277962723094	64.24964163696612	62.073294350804666	71.57731199080078	69.47220894879031	75.077590381187	72.99640191536966	78.3584013315681	76.29269529175303	84.06607385205734	82.01079494455547	0.09032108391249774	0.09343592511409313	0.9081769217759756	11.464056531864117	0.8829997115697097	11.146240745376417
5.515311445306831	64.27519370049177	62.09798043469632	71.60578472086229	69.49984412327876	75.1074580547035	73.02544157250435	78.38957634936824	76.32304846634608	84.0995229496347	82.04342634952287	0.09032114525251367	0.09343598882990392	0.9001971409891212	11.431795354032147	0.8752411077516626	11.114873367290784
5.548543971240616	64.3006733354112	62.122596534974	71.63417688318394	69.5274010964028	75.13724126883565	73.05439911020464	78.42066325758428	76.35331585414905	84.13287758120843	82.07596559959632	0.09032120769671033	0.0934360536926621	0.8922629394494379	11.399311491437402	0.8675268193842385	11.08328946830261
5.581976739860765	64.32608004143212	62.14714216813853	71.66248792263137	69.55487932929734	75.16693944218372	73.08327396316363	78.45166145015118	76.38349686507462	84.16613709769122	82.10841206158625	0.09032127126503331	0.09343611972308644	0.8843741370792486	11.36660462601867	0.8598566713785658	11.051488739018168
5.615610957730194	64.35141331750629	62.171616849957516	71.69071728326844	69.58227828231809	75.19655199252301	73.11206556527192	78.4825703201564	76.41359090821032	84.1993008491069	82.1407651014366	0.0903213359777891	0.09343618694226986	0.8765305542965507	11.333674443634663	0.8522304891264412	11.019470873827231
5.649447838681973	64.37667266183773	62.196020095473365	71.7188644083671	69.60959741505104	75.2260783368146	73.14077334962795	78.51338925985127	76.44359739182958	84.23236818460322	82.17302408423706	0.09032140185565174	0.09343625537168737	0.8687320120072854	11.300520634005807	0.8446480984944174	10.987235570872144
5.6834886038631165	64.40185757188996	62.220351419010136	71.74692874041612	69.63683618632102	75.25551789121474	73.1693967485472	78.5441176606612	76.4735157234017	84.26533845246293	82.20518837423408	0.09032146891967073	0.09343632503320357	0.8609783316060202	11.267142890757896	0.8371093258242581	10.954782532107856
5.717734481778674	64.42696754439446	62.24461033418168	71.77490972113135	69.66399405420151	75.28487007108588	73.19793519357295	78.57475491319727	76.5033453096031	84.29821100011685	82.23725733484356	0.09032153719127536	0.09343639594907749	0.8532693349814053	11.23354091155852	0.8296139979386226	10.922111463414694
5.75218670833605	64.45200207535828	62.268796353899006	71.80280679146502	69.69107047602371	75.31413429100671	73.22638811548595	78.60530040726717	76.53308555632803	84.33098517415581	82.26923032866247	0.09032160669228376	0.09343646814197257	0.8456048445068518	11.199714398035212	0.8221619421301511	10.889222074505597
5.786846526889619	64.47696066007211	62.29290899037794	71.83061939161539	69.71806490838593	75.34330996478278	73.25475494431477	78.63575353188628	76.56273586869936	84.36366032034306	82.30110671748105	0.09032167744490882	0.09343654163496243	0.8379846830471251	11.165663055926416	0.8147529861691964	10.85611407907345
5.821715188285586	64.50184279311867	62.31694775514717	71.85834696103697	69.74497680716338	75.3723965054573	73.28303510934623	78.66611367528951	76.59229565107995	84.39623578362722	82.33288586229534	0.09032174947176615	0.09343661645153788	0.8304086739535705	11.131386595050571	0.807386958299503	10.822787194805642
5.856793950907131	64.52664796838059	62.34091215905592	71.88598893845014	69.77180562751757	75.40139332532168	73.31122803913578	78.6963802249423	76.62176430708362	84.42871090815474	82.36456712331946	0.09032182279588012	0.09343669261561598	0.8228766410632034	11.096884729347948	0.8000636872388895	10.789241143391337
5.892084080719833	64.55137567904885	62.36480171228189	71.91354476185124	69.79855082390611	75.43029983592648	73.33933316151804	78.72655256755255	76.65114123958658	84.46108503728283	82.39614985999825	0.09032189744069341	0.0934367701515467	0.8153884087005281	11.062157176958863	0.7927830021751561	10.755475650565131
5.927586851317345	64.57602541763099	62.3886159243392	71.94101386852284	69.82521185009243	75.45911544809235	73.36734990361734	78.75663008908215	76.68042585073857	84.49335751359254	82.42763343101974	0.09032197343007164	0.09343684908412032	0.8079438016739005	11.027203660229134	0.785544732771541	10.721490446210737
5.963303543967366	64.6005966759596	62.412354304086726	71.96839569504372	69.85178815915597	75.48783957192107	73.39527769185881	78.78661217475887	76.70961754197496	84.52552767890175	82.4590171943285	0.0903220507883139	0.0934369294385772	0.8005426452780284	10.992023905784663	0.7783487091599	10.687285264310049
5.999235447657878	64.62508894520087	62.4360163597358	71.9956896772995	69.8782792035017	75.51647161680684	73.42311595197874	78.81649820908846	76.73871571402768	84.5575948742786	82.49030050713786	0.09032212954015903	0.09343701124061439	0.7931847652932902	10.956617644571452	0.7711947619433204	10.652859843035912
6.035383859143656	64.64950171586307	62.459601598858846	72.02289525049285	69.90468443487073	75.5450109914475	73.45086410903603	78.84628757586661	76.76771976693756	84.58955844005497	82.52148272594378	0.09032220971079402	0.09343709451639425	0.7858699879820961	10.920984611891981	0.7640827221988502	10.618213924855809
6.071750082993084	64.67383447780526	62.483109528397534	72.05001184915427	69.93100330435034	75.57345710385607	73.47852158742319	78.87597965819124	76.7966291000661	84.6214177158399	82.55256320653776	0.09032229132586127	0.09343717929255262	0.7785981400879791	10.885124547377927	0.757012421467266	10.583347256400884
6.108335431635222	64.69808672024574	62.506539654670824	72.0770389071522	69.95723526238389	75.6018093613718	73.50608781087703	78.90557383847455	76.82544311210705	84.65317204053302	82.58354130401977	0.09032237441146934	0.09343726559620878	0.7713690488384373	10.849037195153869	0.7499836917609173	10.548259588666042
6.145141225407182	64.72225793177131	62.52989148338398	72.10397585770448	69.98337975878188	75.63006717067258	73.53356220249076	78.93506949845599	76.85416120109927	84.68482075233912	82.61441637281267	0.09032245899419787	0.09343735345497331	0.7641825419426596	10.812722303813644	0.7429963655596339	10.512950676988112
6.182168792601758	64.74634760034559	62.553164519636375	72.13082213338838	70.00943624273177	75.65822993778576	73.56094418472453	78.96446601921416	76.88278276443812	84.71636318878124	82.64518776667488	0.09032254510110965	0.09343744289695581	0.7570384475857281	10.776179626400335	0.7360502758082248	10.47742028104949
6.2194194695153895	64.7703552133183	62.5763582679306	72.1575771661521	70.03540416280896	75.68629706810067	73.5882331794176	78.99376278118001	76.91130719888842	84.74779868671526	82.67585483871481	0.09032263275975681	0.09343753395077616	0.749936594438509	10.739408920600908	0.7291452559204572	10.441668165009105
6.256894600496366	64.79428025743414	62.59947223218074	72.18424038732553	70.0612829669873	75.71426796638026	73.6154286077995	79.0229591641494	76.93973390059662	84.77912658234408	82.70641694140443	0.09032272199819054	0.0934376266455718	0.7428768116503761	10.70240994870619	0.7222811397774649	10.405694097520609
6.294595537993358	64.81812221884208	62.62250591572149	72.21081122763164	70.08707210265015	75.7421420367735	73.64252989050232	79.05205454729632	76.96806226510381	84.81034621123217	82.73687342659373	0.09032281284497075	0.09343772101100914	0.7358589288443227	10.665182477572671	0.7154577617210407	10.369497851677806
6.332523642604218	64.84188058310394	62.64545882131624	72.23728911719712	70.11277101660055	75.76991868282681	73.66953644757162	79.08104830918529	76.99629168735756	84.84145690831946	82.76722364552408	0.09032290532917388	0.09343781707729085	0.7288827761233279	10.627726278795308	0.7086749565580703	10.333079205154718
6.370680283125076	64.86555483520436	62.6683304511667	72.26367348556438	70.13837915507298	75.79759730749733	73.69644769847935	79.10993982778537	77.02442156172577	84.87245800793686	82.79746694884356	0.09032299948040444	0.0934379148751681	0.7219481840693334	10.590041128722078	0.7019325595614418	10.296437940243777
6.40906683659976	64.88914445955943	62.6911203069211	72.28996376170247	70.16389596374384	75.82517731316446	73.72326306213512	79.13872848048274	77.05245128200883	84.9033488438203	82.82760268662057	0.09032309532880207	0.09343801443594825	0.715054983735854	10.55212680841214	0.6952304064641339	10.259573843852195
6.447684688369473	64.91264894002653	62.71382788968373	72.31615937401884	70.18932088774295	75.85265810164293	73.74998195689895	79.16741364409461	77.08038024145317	84.93412874912617	82.85763020835894	0.0903231929050536	0.09343811579150622	0.7082030066546849	10.513983103801365	0.6885683334606938	10.222486707554708
6.486535232122802	64.93606775991353	62.736452700023456	72.3422597503709	70.21465337166441	75.88003907419517	73.7766038005929	79.19599469488249	77.10820783276397	84.96479705644627	82.88754886301224	0.09032329224040113	0.09343821897429434	0.7013920848295356	10.475609805635031	0.6819461772096247	10.18517632768453
6.525619869945995	64.95940040198823	62.758994237983515	72.36826431807765	70.23989285957862	75.90731963154398	73.80312801051424	79.22447100856584	77.13593344811922	84.99535309782281	82.91735799899942	0.0903233933666528	0.09343832401735286	0.6946220507393264	10.437006709596972	0.6753637748279289	10.147642505320619
6.564940012373588	64.98264634848826	62.78145200308987	72.39417250393166	70.2650387950428	75.93449917388571	73.82955400344709	79.25284196033616	77.16355647918223	85.02579620476426	82.94705696421873	0.09032349631619395	0.09343843095432142	0.6878927373352326	10.398173616302302	0.6688209638888338	10.109885046285854
6.604497078439295	65.00580508113033	62.80382549436102	72.4199837342108	70.29009062111322	75.96157710090277	73.85588119567551	79.28110692487047	77.19107631711582	85.0561257082603	82.97664510606367	0.09032360112199575	0.09343853981944862	0.6812039780394343	10.359110331357442	0.6623175824303189	10.071903761359863
6.644292495727218	65.02887608112034	62.82611421031728	72.44569743469053	70.31504778035674	75.98855281177715	73.88210900299623	79.30926527634581	77.21849235259587	85.08634093879805	83.00612177143817	0.09032370781762705	0.09343865064760366	0.6745556067457983	10.319816665407416	0.6558534689440876	10.033698466133501
6.684327700423376	65.05185882916284	62.84831764898985	72.47131303065558	70.33990971486217	76.01542570520323	73.9082368407311	79.33731638845298	77.24580397582491	85.11644122637736	83.03548630677179	0.09032381643726585	0.09343876347428809	0.6679474578168083	10.280292434146759	0.6494284623787507	9.995268981134359
6.724604137367524	65.07475280547109	62.87043530793054	72.4968299469126	70.36467586625251	76.04219517940128	73.93426412374036	79.36525963441112	77.27301057654623	85.14642590052719	83.06473805803542	0.09032392701570874	0.0934388783356463	0.6613793660876581	10.24053745844867	0.6430424021422141	9.956615131904982
6.76512326010531	65.09755748977709	62.89246668422126	72.52224760780234	70.38934567569669	76.06886063213099	73.96019026643556	79.39309438698213	77.30011154405788	85.17629429032152	83.09387637075713	0.09032403958838296	0.09343899526847788	0.654851166858748	10.200551564306807	0.6366951280946296	9.917736748971947
6.805886530940724	65.12027236134125	62.91441127448345	72.54756543721193	70.41391858392159	76.0954214607047	73.9860146827926	79.42082001848497	77.32710626722684	85.20604572439555	83.12290059003786	0.09032415419135775	0.09343911431024947	0.6483626958967079	10.160334582897121	0.6303864805504418	9.878633667898612
6.846895420988873	65.1428968989627	62.936268574887755	72.57278285858743	70.43839403122405	76.12187706200116	74.01173678636502	79.44843590081054	77.35399413450311	85.23567953096207	83.15181006056739	0.09032427086135694	0.09343923549910672	0.6419137894389451	10.119886350712477	0.6241163002810026	9.839305729410626
6.888151410229076	65.16543058098958	62.958038081164005	72.59789929494677	70.4627714574835	76.14822683247955	74.03735599029764	79.47594140543656	77.3807745339346	85.26519503782842	83.1806041266409	0.09032438963576879	0.09343935887388634	0.6355042841872773	10.079206709526261	0.617884428507864	9.799752779346818
6.92965598755826	65.18787288532891	62.97971928861059	72.62291416889204	70.48705030217373	76.17447016819297	74.06287170733955	79.50333590344225	77.40744685318114	85.29459157241259	83.20928213217474	0.09032451055265975	0.0934394844741297	0.6291340173066828	10.038295506417853	0.6116907069044828	9.75997466870831
6.971410650844719	65.2102232894571	63.00131169210459	72.64782690262253	70.51123000437566	76.20060646480268	74.08828334985814	79.53061876552357	77.43401047952946	85.32386846176045	83.23784342072327	0.09032463365078636	0.0934396123400942	0.6228028264272325	9.997152593879946	0.6055349775965624	9.71997125377311
7.01341690698215	65.2324812704303	63.022814786111574	72.67263691794767	70.53531000278976	76.22663511759208	74.11359032985256	79.55778936200836	77.46046479990788	85.35302503256268	83.26628733549526	0.09032475896960711	0.09343974251276706	0.6165105496419301	9.955777829822182	0.5994170831581869	9.679742396047004
7.055676271944047	65.25464630489468	63.04422806469556	72.69734363629993	70.55928973574855	76.25255552148101	74.13879205896751	79.58484706287162	77.48680920090116	85.38206061117181	83.2946132193707	0.09032488654929621	0.09343987503387831	0.6102570255072806	9.914171077654828	0.5933368666160277	9.639287962399976
7.098190270838397	65.27671786909715	63.06555102152919	72.72194647874817	70.58316864122958	76.27836707104017	74.16388794850748	79.61179123775113	77.51304306876581	85.41097452361974	83.32282041491787	0.09032501643075637	0.09344000994591459	0.6040420930393111	9.872332206272404	0.5872941714420676	9.59860782502983
7.1409604379627405	65.29869543889568	63.08678314990353	72.74644486601055	70.60694615686779	76.30406916050526	74.18887740945031	79.6386212559627	77.53916578944482	85.43976609563492	83.35090826440995	0.09032514865563059	0.09344014729213293	0.5978655917141396	9.83026109014645	0.5812888415559883	9.557701861525857
7.183988316859528	65.32057848977006	63.10792394273861	72.77083821846811	70.63062171996884	76.32966118379197	74.21375985246176	79.66533648651624	77.56517674858337	85.46843465266014	83.37887610984268	0.09032528326631849	0.09344028711657434	0.5917273614707028	9.787957609378282	0.5753207213284668	9.516569954996157
7.227275460371831	65.34236649683265	63.128972892593474	72.7951259561782	70.65419476752203	76.35514253451042	74.23853468790972	79.69193629813135	77.59107533154415	85.49697951987032	83.40672329295164	0.09032542030598643	0.09344042946407775	0.5856272427030262	9.745421649693526	0.5693896555690117	9.475211993929406
7.270823430699384	65.364058934839	63.149929491676204	72.81930749888784	70.67766473621289	76.38051260597997	74.26320132587809	79.71842005925343	77.61686092342251	85.52540002219035	83.43444915522917	0.09032555981858453	0.09344057438029613	0.5795650762624973	9.702653102498516	0.5634954895356259	9.433627872404031
7.31463379945495	65.38565527819861	63.1707932318548	72.84338226604734	70.70103106243718	76.40577079124412	74.28775917618204	79.74478713806957	77.6425329090628	85.55369548431294	83.46205303794294	0.09032570184885966	0.09344072191170871	0.5735407034615037	9.659651865016713	0.557638068934466	9.391817490142785
7.358708147721062	65.40715500098628	63.1915636046673	72.8673496768245	70.72429318231369	76.43091648308595	74.31220764838224	79.77103690252528	77.6680906730738	85.58186523071751	83.48953428215319	0.09032584644236935	0.09344087210563827	0.5675539660650202	9.616417840203212	0.5518172399081323	9.349780752376319
7.403048066107065	65.4285575769524	63.21224010133212	72.89120915011772	70.74745053169757	76.45594907404256	74.33654615179938	79.79716872034017	77.69353359984459	85.60990858568775	83.51689222873063	0.09032599364549751	0.09344102501026519	0.5616047062909502	9.572950936815687	0.5460328490439679	9.307517570052369
7.447655154806527	65.44986247953449	63.232822212758904	72.91496010457044	70.7705025461941	76.48086795642095	74.36077409552944	79.82318195902495	77.71886107356083	85.63782487333071	83.54412621837488	0.09032614350546907	0.09344118067464377	0.5556927668156959	9.529251069563543	0.5402847433698525	9.265027859813927
7.49253102365499	65.47106918186802	63.25330942955878	72.93860195858507	70.79344866117192	76.50567252231318	74.38489088845814	79.8490759858979	77.74407247822066	85.66561341759537	83.57123559163232	0.09032629607036476	0.09344133914871713	0.5498179907659733	9.485318159036979	0.5345727703544298	9.222311544041077
7.537677292188054	65.4921771567977	63.273701242055246	72.96213413033703	70.81628831177706	76.53036216361185	74.40889593927645	79.87485016810162	77.76916719765136	85.69327354229135	83.59821968891487	0.09032645138913761	0.09344150048333466	0.5439802217221086	9.441152131821582	0.5288967779094946	9.179368551001971
7.583095589699846	65.5131858768887	63.29399714029508	72.98555603778922	70.83902093294677	76.554936272026	74.43278865649582	79.90050387262009	77.79414461552587	85.72080457110826	83.62507785051875	0.09032660951162813	0.09344166473026695	0.5381793037126954	9.396752920467407	0.5232566143803297	9.136198814698218
7.628787555301809	65.53409481443764	63.314196614058424	73.00886709870589	70.86164595942272	76.57939423909625	74.45656844846279	79.92603646629527	77.8190041153787	85.7482058276343	83.65180941664231	0.09032677048858063	0.09344183194222438	0.5324150812192556	9.352120463629035	0.5176521285505942	9.092802275043141
7.674754837981857	65.55490344148443	63.334299152870436	73.03206673066778	70.88416282576591	76.60373545621154	74.48023472337532	79.95144731584492	77.84374508062356	85.77547663537642	83.67841372740607	0.09032693437165887	0.09344200217287196	0.5266873991721468	9.307254706067397	0.5120831696422101	9.049178877896338
7.720999096663877	65.57561122982311	63.35430424601144	73.05515435108589	70.90657096636986	76.62795931462423	74.50378688929743	79.97673578787919	77.86836689456936	85.80261631777883	83.70489012287068	0.0903271012134645	0.0934421754768492	0.5209961029482884	9.262155598653408	0.506549587311838	9.005328575076419
7.767522000267617	65.59621765101389	63.374211382528514	73.07812937721681	70.92886981547554	76.65206520546697	74.52722435417567	80.00190124891876	77.89286894043792	85.82962419824368	83.73123794305712	0.09032727106755277	0.09344235190978503	0.5153410383730943	9.216823098488021	0.5010512316509903	8.961251324421028
7.814325227768903	65.61672217639403	63.39402005124589	73.10099122617692	70.95105880718492	76.67605251976822	74.55054652585407	80.0269430654117	77.91725060138039	85.85649960014989	83.7574565279651	0.09032744398844961	0.09344253152831813	0.5097220517184269	9.171257168893135	0.49558795318557713	8.916947089821406
7.861410468260233	65.63712427709002	63.41372974077653	73.12373931495762	70.97313737547597	76.69992064846925	74.57375281209076	80.05186060375182	77.94151126049513	85.88324184687397	83.78354521759346	0.09032762003167041	0.09344271439011405	0.5041389897015733	9.125457779507997	0.490159602874769	8.872415841302427
7.908779421011744	65.65742342402886	63.4333399395329	73.14637306044008	70.99510495421667	76.72366898244013	74.59684262057337	80.07665323029612	77.96565030084467	85.90985026180968	83.8095033519592	0.09032779925373717	0.09344290055388436	0.49859169948274484	9.079424906260101	0.48476603210781377	8.827657554986217
7.956433795532517	65.67761908794976	63.452850135738174	73.16889187941027	71.01696097717966	76.74729691249647	74.6198153589354	80.10132031138278	77.98966710547326	85.93632416838838	83.83533027111756	0.09032798171219669	0.09344309007940535	0.4930800286675776	9.03315853148706	0.4794070927066514	8.782672213230398
8.004375311632296	65.69771073941617	63.47225981743761	73.19129518857426	71.03870487805708	76.77080382941622	74.64267043477244	80.12586121334954	78.01356105742468	85.96266289009976	83.86102531518213	0.09032816746563965	0.09344328302753696	0.487603825302358	8.986658643942064	0.4740826369223896	8.737459804611717
8.052605699483543	65.71769784882719	63.49156847250965	73.21358240457324	71.06033609047502	76.79418912395629	74.66540725565841	80.15027530255165	78.03733153975986	85.9888657505121	83.88658782434482	0.09032835657371986	0.09344347946024363	0.48216293787652376	8.939925238848446	0.46879251743700934	8.69202032400608
8.101126699683881	65.73757988642984	63.51077558867732	73.23575294399915	71.08185404800862	76.81745218686972	74.68802522916214	80.17456194538056	78.06097793557491	86.01493207329352	83.9120171388963	0.0903285490971732	0.0934436794406136	0.4767572153184574	8.892958317937882	0.46353658735813497	8.646353772583097
8.149940063318896	65.75735632233064	63.5298806535195	73.25780622340976	71.10325818419676	76.84059240892242	74.71052376286364	80.19872050828198	78.08449962801893	86.04086118223246	83.93731259924634	0.09032874509783542	0.09344388303287918	0.47138650699560003	8.845757889490415	0.4583147002208534	8.6004601578843
8.199047552025359	65.77702662650776	63.54888315448244	73.27974165934448	71.12454793255722	76.86360918091064	74.73290226437112	80.22275035777504	78.1078960003124	86.06665240125915	83.96247354594459	0.0903289446386663	0.09344409030243807	0.46605066271638407	8.798323968434488	0.45312670998885096	8.554339493912266
8.248450938054788	65.79659026882312	63.567782578891304	73.30155866834005	71.14572272660193	76.88650189367824	74.75516014133764	80.24665086047094	78.13116643576548	86.09230505446693	83.9874993197015	0.09032914778376626	0.09344430131587372	0.4607495327235256	8.750656576290567	0.4479724710480468	8.50799180105787
8.298152004337403	65.81604671903415	63.586578413961306	73.32325666694582	71.16678199985175	76.90926993813372	74.7772968014778	80.27042138309149	78.15431031779613	86.11781846613334	84.01238926140883	0.09032935459839894	0.09344451614097782	0.4554829676977761	8.702755741313013	0.4428518382104585	8.461417106260342
8.348152544546481	65.83539544680637	63.60527014680985	73.3448350717403	71.18772518585237	76.93191270526837	74.79931165258526	80.29406129248892	78.17732702994927	86.1431919607423	84.03714271216143	0.09032956514901161	0.09344473484677204	0.4502508187580361	8.654621498544657	0.43776466671261005	8.414615443030925
8.398454363163072	65.85463592172528	63.62385726446768	73.36629329934654	71.2085517181893	76.95442958617355	74.82120410254944	80.31756995566454	78.20021595591496	86.16842486300564	84.06175901327812	0.09032977950325737	0.09344495750352974	0.4450529374518055	8.606253889709478	0.4327108122095069	8.367586851389206
8.449059275541144	65.8737676133085	63.6423392538906	73.38763076644818	71.22926103050335	76.97681997205827	74.84297355937285	80.34094673978805	78.22297647954737	86.1935164978848	84.08623750632314	0.09032999773001595	0.09344518418279989	0.4398891757639376	8.557652963432702	0.42769013078020635	8.320331378045012
8.49996910797308	65.89278999101845	63.66071560197136	73.40884688980601	71.24985255650657	76.99908325426759	74.86461943118864	80.36419101221755	78.2456079848839	86.21846619061363	84.11057753312811	0.09033021989941731	0.09344541495742781	0.4347593861132282	8.508818775251711	0.4227024789255438	8.272849076411148
8.551185697755594	65.91170252427435	63.678985795551334	73.42994108627383	71.27032572999765	77.02121882430035	74.88614112627802	80.38730214051873	78.26810985616433	86.2432732667202	84.13477843581362	0.09033044608286357	0.09344564990158255	0.42966342134548086	8.459751387550568	0.41774771356176643	8.225140006556103
8.602710893256043	65.93050468246459	63.69714932143205	73.45091277281469	71.2906799848776	77.04322607382711	74.90753805308758	80.41027949248462	78.2904814778496	86.26793705204932	84.15883955681097	0.09033067635305246	0.09344588909077724	0.4246011347405556	8.41045086973827	0.41282569202780905	8.177204235385943
8.654546553979111	65.94919593495939	63.71520566638755	73.4717613665177	71.31091475516617	77.06510439470888	74.92880962024762	80.43312243615583	78.31272223464202	86.29245687278556	84.18276023888511	0.09033091078400046	0.0934461326018957	0.4195723800060023	8.360917298226923	0.40793627207676764	8.12904183656974
8.706694550633951	65.96777575112303	63.73315431717555	73.49248628461419	71.33102947501698	77.08685317901497	74.94995523658916	80.45583033984023	78.33483151150385	86.31683205547566	84.20653982515586	0.09033114945106681	0.09344638051321677	0.4145770112787659	8.311150756495408	0.40307931187896884	8.080652890630518
8.759156765201672	65.9862436003266	63.75099476055	73.5130869444946	71.35102357873436	77.10847181904192	74.97097431116266	80.47840257213353	78.35680869367773	86.34106192705194	84.23017765912128	0.0903313924309786	0.09344663290443947	0.4096148831224582	8.261151335123941	0.39825467002174264	8.032037485038018
8.811935091003267	66.00459895196026	63.76872648327257	73.53356276372487	71.37089650078894	77.12995970733174	74.99186625325558	80.50083850193914	78.378653166706	86.36514581485504	84.25367308467989	0.09033163980185487	0.0934468898567094	0.4046858505276987	8.210919131854098	0.393462205505557	7.983195714166868
8.865031432767935	66.02284127544615	63.78634897212497	73.55391316006359	71.3906476758343	77.15131623669096	75.01263047241079	80.52313749848908	78.40036431645088	86.38908304665777	84.27702544615367	0.09033189164323197	0.09344715145264379	0.3997897689110914	8.16045425163611	0.388701777745041	7.934127679409357
8.918447706701835	66.0409700402508	63.80386171392069	73.57413755147863	71.41027653872301	77.17254080020922	75.03326637844481	80.54529893136433	78.42194152911442	86.41287295068828	84.30023408831097	0.09033214803609008	0.09344741777635962	0.3949264941113597	8.109756806628866	0.383973246567507	7.88483348916634
8.972185840557227	66.05898471589785	63.821264195517195	73.5942353561642	71.42978252452315	77.1936327912783	75.05377338146617	80.56732217051558	78.44338419125876	86.43651485565391	84.32329835638976	0.0903324090628784	0.09344768891350043	0.3900958823938936	8.058826916350881	0.37927647220953986	7.835313258903625
9.02624777370205	66.07688477198099	63.838555903827924	73.6142059925582	71.44916506853474	77.21459160361148	75.07415089189388	80.58920658628443	78.46469168982631	86.46000809076519	84.34621759612071	0.09033267480754248	0.09344796495126355	0.38529779044370116	8.00766470758208	0.37461131532108993	7.785567111246564
9.080635457189915	66.09466967817625	63.85573632583458	73.6340488793588	71.46842360630656	77.23541663126208	75.09439832047633	80.61095154942385	78.48586341216058	86.48335198575954	84.36899115375127	0.0903329453555514	0.09344824597842936	0.38053207536734135	7.956270314512949	0.3699776369619485	7.735595175985509
9.135350853830497	66.11233890425532	63.87280494859905	73.65376343554236	71.4875575736526	77.25610726864356	75.11451507830975	80.63255643111992	78.50689874602645	86.50654587092603	84.3916183760687	0.0903332207939254	0.09344853208538889	0.37579859469565235	7.904643878811839	0.36537529859890583	7.6853975901012745
9.190395938260405	66.12989192009809	63.88976125927583	73.6733490803805	71.50656640666901	77.27666291054851	75.13450057685732	80.65402060301297	78.52779707963114	86.52958907712957	84.4140986104246	0.09033350121126386	0.09344882336417352	0.3710972063736335	7.852785549552209	0.36080416210643307	7.634974497821531
9.245772697014415	66.14732819570547	63.90660474512394	73.69280523345746	71.52544954175076	77.29708295216821	75.15435422796784	80.6753434372188	78.5485578016449	86.55248093583526	84.4364312047583	0.0903337866977744	0.09344911990848527	0.366427768766016	7.800695483319942	0.3562640897644087	7.584326050644449
9.301483128597186	66.16464720121229	63.92333489351932	73.71213131468772	71.54420641560867	77.31736678911233	75.174075443895	80.69652430635044	78.56918030122218	86.5752207791335	84.45861550762145	0.09033407734530147	0.09344942181372733	0.36179014065578485	7.748373844309754	0.3517549442603922	7.533452407471486
9.357529243555355	66.18184840690044	63.93995119196717	73.73132674433383	71.56283646528658	77.33751381742891	75.19366363731675	80.71756258354007	78.58966396802282	86.59780793976493	84.48065086820243	0.0903343732473569	0.093449729177034	0.35718418124406526	7.695820804339746	0.3472765886887146	7.482353734594653
9.413913064550128	66.19893128321169	63.95645312811419	73.75039094302393	71.5813391281785	77.35752343362417	75.21311822135449	80.73845764246073	78.61000819223345	86.62024175114557	84.50253663635104	0.0903346744991499	0.0934500420973023	0.35260975014398355	7.643036542849586	0.3428288865416107	7.431030205658317
9.47063662643026	66.21589530076058	63.97284018976063	73.7693233317697	71.59971384204536	77.37739503468245	75.23243860959222	80.75920885734838	78.6302123645885	86.64252154739212	84.52427216260273	0.09033498119761782	0.09345036067522533	0.3480667073843051	7.590021246967808	0.3384117017177459	7.379482001830183
9.527701976305488	66.2327399303475	63.989111864873124	73.78812333198411	71.617960045033	77.3971280180864	75.25162421609672	80.77981560302399	78.65027587639247	86.66464666334736	84.54585679820423	0.09033529344145741	0.09345068501332388	0.3435549134053417	7.536775111551833	0.3340248985175549	7.327709311797662
9.585111173620431	66.24946464297167	64.00526764159646	73.80679036549945	71.6360771756889	77.41672178183717	75.27067445543649	80.80027725491584	78.67019811954084	86.68661643460587	84.56728989513803	0.09033561133115739	0.09345101521597832	0.33907422906179363	7.483298339302564	0.3296683416393762	7.275712331764225
9.642866290228868	66.26606890984435	64.02130700826642	73.82532385458562	71.65406467298008	77.43617572447504	75.28958874270215	80.82059318908223	78.68997848654271	86.7084301975402	84.58857080614818	0.09033593496903072	0.09345135138946584	0.3346245156196801	7.429591140737102	0.3253418961846819	7.223491265593111
9.700969410468568	66.28255220240176	64.0372294534219	73.84372322196809	71.67192197631049	77.45548924509964	75.30836649352594	80.84076278223377	78.70961637054234	86.73008728932663	84.60969888476549	0.09033626445924692	0.0934516936419921	0.33020563475281506	7.375653734212392	0.32104542765023325	7.1710463247291045
9.75942263123647	66.29891399231819	64.05303446581733	73.86198789084617	71.6896485255385	77.47466174339067	75.32700712410178	80.86078541175624	78.72911116534127	86.75158704797151	84.63067348533316	0.0903365999078678	0.09345204208372701	0.325817448547582	7.32148634609257	0.3167788019339923	7.1183777283786185
9.818228062064373	66.31515375151936	64.06872153443541	73.88011728491169	71.70724376099508	77.4936926196289	75.34551005120575	80.88066045573373	78.74846226542108	86.772928812338	84.65149396303306	0.09033694142287944	0.09345239682684076	0.3214598194949758	7.267089210612539	0.31254188532841454	7.065485703433296
9.877387825195074	66.33127095219498	64.08429014849895	73.89811082836673	71.72470712350095	77.51258127471627	75.36387469221567	80.90038729297102	78.7676690659652	86.7941119221719	84.67215967391107	0.09033728911422999	0.09345275798554067	0.3171326104932177	7.212462570038042	0.308334544520676	7.012370484546409
9.936904055658934	66.34726506681258	64.09973979748376	73.91596794594288	71.74203805438489	77.53132711019768	75.38210046513203	80.91996530301745	78.7867309628818	86.81513571812943	84.69266997490377	0.0903376430938628	0.09345312567610707	0.3128356848534395	7.157606674825729	0.3041566465950609	6.959032314221986
9.996778901350961	66.36313556813049	64.11506997113102	73.9336880629197	71.75923599550161	77.54992952828195	75.40018678859803	80.93939386619013	78.80564735282647	86.83599954180396	84.71302422386476	0.09033800347575423	0.09345350001693113	0.30856890628081146	7.102521783313932	0.3000080590276184	6.905471442798444
10.05701452310831	66.37888192921025	64.13028015945955	73.95127060514255	71.77630038924966	77.56838793186199	75.41813308192044	80.95867236359642	78.82441763322498	86.85670273575222	84.73322177959116	0.09033837037594933	0.09345388112855489	0.3043321388909135	7.047208162102834	0.2958886496890045	6.85168812855045
10.117613094788254	66.39450362343115	64.14536985277849	73.9687149990428	71.79323067858975	77.58670172453773	75.43593876509013	80.97780017715922	78.84304120229643	86.87724464352345	84.75326200185044	0.09033874391260163	0.09345426913370844	0.3001252472042779	6.99166608604537	0.2917982868391391	6.797682637650723
10.178576803346665	66.41000012450229	64.16033854169955	73.9860206716555	71.81002630706264	77.60487031063626	75.45360325880274	80.99677668963928	78.86151745907603	86.8976246096855	84.77314425140732	0.09033912420600888	0.09345466415735058	0.2959480961387726	6.9358958381162665	0.28773683913050263	6.74345524430646
10.239907848916916	66.4253709064764	64.17518571714974	74.0031870506389	71.82668671880784	77.62289309523406	75.47112598447995	81.01560128465985	78.87984580343885	86.9178419798534	84.79286789005104	0.09033951137865415	0.09345506632670945	0.2918005510166495	6.879897709628494	0.2837041756066583	6.689006230753876
10.301608444889292	66.44061544376278	64.18991087038359	74.02021356429327	71.84321135858148	77.64076948417828	75.48850636429012	81.03427334673043	78.89802563612281	86.93789610071697	84.81243228062256	0.09033990555524428	0.09345547577132364	0.28768247755613174	6.8236720001496	0.2797001656945213	6.634335887223642
10.363680817990868	66.45573321114044	64.20451349299553	74.0370996415799	71.85959967177494	77.65849888410857	75.50574382116933	81.05279226127092	78.91605635875221	86.95778632006892	84.831836787042	0.09034030686275163	0.09345589262308375	0.2835937418784624	6.76721901768542	0.27572467921368116	6.579444512131886
10.426127208365882	66.47072368377161	64.21899307693273	74.05384471214052	71.87585110443344	77.67608070247923	75.52283777884308	81.07115741463613	78.93393737386184	86.97751198683358	84.85108077433665	0.0903407154304535	0.09345631701627674	0.279534210501879	6.7105390786491625	0.27177758637014904	6.524332412083822
10.488949869656532	66.48558633721481	64.23334911450728	74.07044820631643	71.89196510327452	77.69351434758092	75.5397876618473	81.0893681941402	78.95166808492044	86.9970724510952	84.87016360866875	0.09034113138997582	0.09345674908762755	0.2755037503403628	6.653632507854127	0.2678587577538565	6.4689999018064555
10.552151069084381	66.50032064743793	64.24758109840856	74.08690955516778	71.90794111570656	77.71079922856283	75.55659289554973	81.10742398808111	78.9692478963547	87.01646706412664	84.88908465736338	0.09034155487533475	0.09345718897634475	0.2715022287040938	6.596499638621026	0.2639680643401334	6.413447304283181
10.615733087532126	66.51492609083152	64.26168852171585	74.10322819049296	71.92377858984766	77.72793475545491	75.57325290617163	81.12532418576541	78.98667621357345	87.03569517841834	84.90784328893704	0.09034198602298055	0.09345763682416537	0.2675295132980864	6.539140812812548	0.26010537748754814	6.3576749507919885
10.679698219625935	66.52940214422202	64.27567087791063	74.11940354484811	71.93947697454428	77.74492033919016	75.58976712080934	81.14306817753327	79.00395244299179	87.05475614770748	84.9264388731259	0.09034242497184244	0.09345809277540042	0.26358547222253037	6.48155638091157	0.2562705689398399	6.301683180969121
10.744048773818252	66.54374828488501	64.28952766088916	74.13543505156684	71.9550357193904	77.76175539162732	75.60613496745633	81.16065535478356	79.02107599205591	87.07364932700753	84.94487078091487	0.09034287186337264	0.09345855697698345	0.259669973970972	6.423746702001154	0.25246351082046203	6.2454723427472345
10.808787072471103	66.55796399055825	64.30325836497448	74.15132214477963	71.97045427474582	77.77843932557312	75.62235587502445	81.1780851099989	79.03804626926679	87.09237407263748	84.9631383845658	0.09034332684159319	0.09345902957851591	0.25578288742292443	6.365712143729979	0.24868407563110395	6.189042792439068
10.87391545193992	66.57204873945453	64.31686248492906	74.16706425943325	71.98573209175566	77.79497155480465	75.63842927336641	81.19535683677066	79.05486268420545	87.11092974225123	84.98124105764698	0.09034379005314182	0.0934595107323169	0.2519240818567141	6.307453082612483	0.24493213626089982	6.13239489496118
10.93943626265785	66.58600201027585	64.3303395159675	74.18266083131154	72.00086862236968	77.8113514940933	75.65435459329818	81.21246992982556	79.07152464755819	87.12931569486884	84.99917817506298	0.09034426164732094	0.09346000059347363	0.24809342693629333	6.248969903832403	0.24120756597073978	6.075529023541094
11.00535186922059	66.5998232822251	64.34368895376774	74.19811129705383	72.01586331936024	77.82757855922604	75.67013126661998	81.22942378504972	79.08803157114016	87.14753129090481	85.01694911308255	0.09034474177614468	0.09346049931989006	0.24429079271328646	6.190263001326457	0.23751023840088692	6.018445559990141
11.071664650471687	66.61351203502043	64.35691029448466	74.21341509417614	72.0307156363429	77.84365216702982	75.68575872614001	81.24621779951585	79.10438286792201	87.16557589220004	85.03455324936999	0.09034523059438884	0.09346100707233891	0.24051604963290174	6.13133277799534	0.23384002757245526	5.96114489475076
11.138376999588447	66.62706774890768	64.37000303476138	74.22857166109046	72.04542502779464	77.85957173539393	75.70123640569585	81.26285137150843	79.12057795205396	87.18344886205165	85.0519899630139	0.09034572825964167	0.09346152401451378	0.2367690685201751	6.0721796454636205	0.23019680787729158	5.9036274267582485
11.205491324168262	66.64048990467337	64.382966671742	74.24358043712473	72.05999094907365	77.87533668329316	75.71656374017736	81.27932390054976	79.13661623889188	87.2011495652434	85.06925863455761	0.09034623493235466	0.09346205031308316	0.2330497205884967	6.012804024328943	0.22658045408502403	5.845893563679056
11.273010046315514	66.65377798365812	64.39580070308352	74.25844086254334	72.07441285643854	77.8909464308115	75.7317401655493	81.29563478742642	79.1524971450224	87.21867736807734	85.08635864602952	0.09034675077589462	0.0934625861377434	0.2293578774387015	5.9532063441965875	0.22299084133942415	5.787943721847114
11.340935602728974	66.66693146776937	64.40850462696825	74.27315237856712	72.08869020706791	77.90640039916538	75.74676511887392	81.31178343421556	79.16822008828883	87.23603163840461	85.10328938097346	0.09034727595659578	0.09346313166127414	0.2256934110524753	5.893387043617622	0.21942784515590574	5.72977832630022
11.409270444789758	66.67994983949441	64.42107794211569	74.28771442739348	72.10282245907966	77.92169801072714	75.76163803833384	81.32776924431128	79.18378448781678	87.25321174565674	85.12005022447929	0.09034781064381617	0.09346368705959468	0.22205619379519703	5.833346570185313	0.21589134142266175	5.671397810849157
11.478017038649782	66.69283258191327	64.4335201477947	74.30212645221684	72.11680907155059	77.93683868904878	75.77635836325496	81.3435916224514	79.19918976404017	87.27021706087737	85.1366405632139	0.09034835500999072	0.09346425251182204	0.21844609841411966	5.773085380578777	0.21238120639884528	5.612802618106798
11.547177865320764	66.7055791787116	64.44583074383553	74.31638789724886	72.1306495045361	77.95182185888557	75.7909255341294	81.3592499747441	79.21443533872726	87.28704695675387	85.1530597854522	0.09034890923068839	0.09346482820032674	0.21486299803666498	5.712603940581175	0.20889731671309164	5.553993199524484
11.616755420763786	66.71818911419356	64.45800923064178	74.33049820773898	72.14434321908965	77.96664694621994	75.80533899263874	81.37474370869496	79.22952063500686	87.30370080764945	85.16930728110835	0.09034947348466814	0.09346541431079464	0.21130676617190147	5.651902725197942	0.20543954936545106	5.494970015479339
11.686752215979308	66.73066187329472	64.47005510920253	74.34445682999501	72.15788967728285	77.9813133782857	75.81959818167732	81.39007223323419	79.24444507739504	87.3201779896355	85.18538244176762	0.09035004795393803	0.09346601103228659	0.20777727670611057	5.590982218560384	0.20200778172136324	5.435733535201507
11.75717077709787	66.74299694159447	64.48196788110381	74.35826321140321	72.17128834222473	77.99582058359155	75.83370254537519	81.40523495874336	79.259208091821	87.3364778805235	85.20128466071742	0.09035063282381396	0.09346661855729914	0.20427440390358242	5.529842914062101	0.1986018915143859	5.376284236901483
11.82801364547121	66.75519380532907	64.4937470485408	74.37191680044941	72.18453867808194	78.01016799194576	75.84765152912196	81.42023129708335	79.27380910565418	87.3525998598982	85.21701333297985	0.09035122828298031	0.09346723708182705	0.20079802240547906	5.468485314380814	0.1952217568444894	5.316622607786485
11.899283377763982	66.76725195140402	64.50539211432931	74.38541704673919	72.19764015009834	78.02435503448001	75.86144457958993	81.4350606616213	79.28824754773082	87.36854330914996	85.23256785534329	0.09035183452355079	0.09346786680542817	0.19734800722926593	5.406909931512928	0.1918672561770336	5.256749144104106
11.970982546046038	66.77917086740693	64.51690258191773	74.39876340101902	72.21059222461518	78.03838114367414	75.8750811447581	81.44972246725884	79.30252284838116	87.3843076115083	85.24794762639519	0.09035245174113109	0.09346850793128843	0.193924233767234	5.345117286809909	0.18853826834128995	5.196664351153231
12.043113737885237	66.79095004161974	64.52827795539842	74.41195531519658	72.22339436909083	78.05224575338025	75.88856067393543	81.46421613045932	79.31663443945608	87.3998921520746	85.26315204655417	0.09035308013488293	0.09346916066628588	0.1905265777858176	5.2831079110164865	0.18523467253055514	5.1363687433549785
12.115679556440844	66.80258896303148	64.53951773951957	74.42499224236194	72.236046052121	78.0659482988476	75.90188261778516	81.47854106927625	79.33058175435482	87.41529631785613	85.27818051810321	0.09035371990758782	0.09346982522106047	0.18715491542434393	5.2208823443343135	0.18195634830078689	5.075862844290896
12.188682620557461	66.81408712135047	64.55062143969634	74.43787363680815	72.24854674345858	78.07948821674704	75.91504642834828	81.4926967033811	79.34436422805193	87.43051949779941	85.29303244522224	0.0903543712657146	0.09347050181008157	0.18380912319275922	5.158441136381953	0.17870317556730697	5.0151471866684005
12.26212556485955	66.8254440070166	64.5615885620225	74.45059895405214	72.26089591403384	78.09286494519573	75.92805155906768	81.50668245409152	79.35798129712478	87.44556108282404	85.30770723402141	0.09035503441948531	0.09347119065171605	0.1804890779736752	5.095784846340393	0.1754750346080982	4.954222312453567
12.336011039846525	66.83665911121388	64.57241861328174	74.46316765085587	72.27309303597461	78.10607792378231	75.94089746481234	81.5204977443999	79.37143239978155	87.46042046585723	85.32220429257461	0.09035570958294363	0.09347189196830338	0.17719465701929948	5.032914042918492	0.1722718060598254	4.89308877286021
12.41034171198835	66.84773192588223	64.58311110095889	74.47557918524701	72.28513758262632	78.11912659359145	75.95358360190134	81.53414199900172	79.38471697588857	87.47509704186766	85.33652303095295	0.09035639697402555	0.09347260598622396	0.17392573794938926	4.969829304362065	0.16909337091675525	4.831747128335337
12.485120263821853	66.85866194372981	64.59366553325087	74.48783301654014	72.29702902857218	78.1320103972291	75.96610942812809	81.5476146443242	79.39783446699832	87.4895902079003	85.35066286125843	0.09035709681462943	0.09347333293597512	0.1706821987540934	4.9065312186230585	0.1659396105330302	4.770197948731948
12.560349394047481	66.8694486582451	64.60408141907833	74.49992860535792	72.3087668496538	78.1447287788478	75.97847440278515	81.5609151085554	79.41078431637787	87.50389936311142	85.36462319765852	0.09035780933068834	0.09347407305224516	0.16746391779042824	4.843020383292242	0.16281040661959878	4.708441813256286
12.63603181762671	66.88009156370869	64.6143582680961	74.51186541365202	72.32035052299105	78.15728118417177	75.99067798668821	81.57404282167296	79.4235659690367	87.51802390880329	85.3784034564199	0.09035853475224467	0.09347482657399069	0.16427077377954902	4.779297405599209	0.15970564123983877	4.6464793104169075
12.712170265880024	66.89059015520508	64.62449559070419	74.52364290472424	72.33177952700244	78.16966706052203	76.00271964220066	81.58699721547305	79.4361788717549	87.5319632484594	85.39200305594304	0.090359273313523	0.09347559374451297	0.16110264580771627	4.715362902496054	0.15662519681342246	4.584311038182932
12.78876748658549	66.90094392863433	64.6344928980586	74.53526054324765	72.34305334142554	78.18188585684203	76.01459883325836	81.59977772359966	79.44862247311198	87.54571678777998	85.40542141679688	0.09036002525300772	0.09347637481153905	0.15795941332817165	4.651217500788334	0.15356895611614618	4.521937604054983
12.865826244077915	66.91115238072427	64.64434970208225	74.54671779528822	72.35417144733756	78.19393702372349	76.02631502539465	81.6123837815746	79.46089622351552	87.55928393471807	85.41865796175423	0.0903607908135218	0.09347717002730088	0.15484095615596516	4.5868618370350305	0.15053680227555333	4.459359624983335
12.943349319348618	66.92121500904126	64.6540655154752	74.55801412832542	72.3651333271754	78.20582001343139	76.03786768576464	81.624814826826	79.47299957522962	87.57266409951482	85.43171211582627	0.09036157024230282	0.09347797964861809	0.15174715446795517	4.522296557612208	0.14752861876911538	4.396577727391559
13.0213395101458	66.93113131200226	64.66363985172511	74.56914901127412	72.37593846475612	78.21753427993023	76.04925628317031	81.63707029871897	79.48493198240385	87.58585669473625	85.44458330629814	0.09036236379108666	0.09347880393698146	0.14867788880269472	4.457522318787596	0.1445442894277562	4.333592547338412
13.099799631075467	66.94090078888567	64.67307222511789	74.5801219145053	72.3865863452977	78.22907927890937	76.06048028808569	81.64914963858463	79.49669290110263	87.59886113530904	85.45727096276485	0.09036317171618752	0.09347964315863883	0.1456330400585557	4.392539786704219	0.14158369843283936	4.2704047304687265
13.178732513703073	66.9505229398429	64.68236215074771	74.59093230986787	72.39707645543922	78.24045446780926	76.07153917268177	81.66105228975066	79.50828178933408	87.61167683855763	85.46977451716675	0.09036399427858224	0.09348049758468119	0.14261248949429728	4.327349637478619	0.13864673031270058	4.207014932000675
13.258141006655675	66.95999726590921	64.69150914452693	74.60157967070967	72.4074082832613	78.25165930584718	76.08243241085147	81.67277769757098	79.51969810707925	87.62430322424076	85.48209340382569	0.09036483174399512	0.09348136749113105	0.13961611872645108	4.261952557173572	0.1357332699447511	4.14342381681854
13.338027975724735	66.96932326901486	64.70051272319635	74.61206347189908	72.41758131830686	78.2626932540435	76.09315947823514	81.68432530945634	79.53094131632184	87.63673971458881	85.49422705948126	0.09036568438298499	0.09348225315903216	0.1366438097295486	4.19634924186721	0.13284320255604598	4.079632059572759
13.418396303969553	66.97850045199584	64.70937240433504	74.62238318984622	72.4275950516016	78.27355577524759	76.10371985224602	81.69569457490445	79.54201088107789	87.64898573434081	85.50617492332775	0.09036655247103292	0.0934831548745422	0.1336954448349843	4.130540397694858	0.12997641371845248	4.015640344574422
13.49924889182131	66.98752831860475	64.71808770636979	74.6325383025247	72.43744897567429	78.2842463341644	76.11411301209517	81.70688494553086	79.5529062674251	87.66104071078246	85.51793643705021	0.09036743628863189	0.09348407292902577	0.13077090672891245	4.064526740819929	0.1271327893470584	3.9514493658298306
13.580588657187745	66.99640637352097	64.72665814858462	74.64252828949247	72.44714258457746	78.29476439738025	76.12433843881715	81.7178958750991	79.56362694353287	87.67290407378327	85.52951104486179	0.0903683361213789	0.09348500761914776	0.12787007845270182	3.998308997523054	0.12431221570511752	3.8870598272205825
13.662418535558457	67.00513412236162	64.73508325113063	74.65235263191396	72.45667537390815	78.30510943338982	76.13439561529584	81.72872681955218	79.57417237969257	87.68457525583531	85.5408981935412	0.09036925226006784	0.09348595924697231	0.1249928434012304	3.9318879042166373	0.12151457939910415	3.822472442414437
13.744741480110864	67.01371107169135	64.74336253503479	74.66201081258077	72.46604684082821	78.315280912622	76.14428402628974	81.7393772370428	79.58454204834746	87.69605369209071	85.55209733246981	0.09037018500078413	0.09348692812006083	0.12213908532248752	3.865264207477594	0.11873976737649627	3.7576879348853254
13.827560461816718	67.02213672903291	64.75149552220918	74.67150231593395	72.47525648408492	78.32527830746709	76.15400315845777	81.74984658796527	79.59473542412293	87.70733882040106	85.5631079136695	0.0903711346450014	0.09348791455157152	0.1193086883179717	3.7984386641328456	0.11598766692878826	3.6927070380224905
13.910878469549415	67.03041060287694	64.75948173546004	74.68082662808494	72.48430380403177	78.3351010923031	76.16355250038526	81.76013433498625	79.60475198385718	87.71843008135558	85.57392939184072	0.09037210149967992	0.0934889188603617	0.11650153683689268	3.73141204113017	0.11325816568682967	3.6275304950759164
13.9946985101918	67.03853220269158	64.76732069849619	74.68998323683702	72.49318830264863	78.34474874352225	76.17293154260939	81.77023994307608	79.61459120663145	87.72932691832004	85.58456122440036	0.09037308587736673	0.09348994137109273	0.11371751567935462	3.664185115692817	0.11055115162099582	3.562159059198166
14.079023608744702	67.0465010389324	64.77501193593794	74.69897163170697	72.50190948356264	78.35422073955807	76.18213977764543	81.78016287954063	79.62425257380094	87.74002877747638	85.59500287152048	0.09037408809629872	0.09349098241433557	0.1109565099984593	3.5967586754431977	0.10786651304482575	3.4965934936062695
14.163856808436103	67.05431662305212	64.78255497332559	74.7077913039469	72.51046685206899	78.36351656091259	76.191176700013	81.78990261405313	79.63373556902602	87.7505351078624	85.60525379616718	0.09037510848050376	0.09349204232667813	0.10821840529092697	3.529133518190065	0.10520413860569988	3.430834571383457
14.24920117083096	67.06197846750906	64.78994933712701	74.71644174656475	72.51885991515063	78.37263569018229	76.20004180626131	81.79945861868522	79.64303967830222	87.76084536141057	85.61531346413867	0.09037614735991013	0.09349312145083624	0.10550308740130276	3.4613104520776687	0.10256391728921699	3.3648830756264942
14.335059775941703	67.06948608577724	64.79719455474647	74.72492245434681	72.52708818149976	78.38157761208608	76.20873459499616	81.80883036793978	79.65216438999241	87.7709589929891	85.62518134410543	0.0903772050704509	0.09349422013576478	0.10281044252388938	3.393290295745828	0.09994573842089949	3.2987397995730134
14.421435722339384	67.07683899235484	64.8042901545321	74.73323292387865	72.535151161538	78.39034181349209	76.21725456690586	81.81801733878268	79.66110919485762	87.78087546044169	85.63485690764925	0.0903782819541762	0.09349533873677165	0.10014035719541425	3.3250738781152904	0.09734949165783746	3.2324055464050616
14.50833212726552	67.08403670277288	64.81123566578331	74.74137265356654	72.54304836743663	78.3989277834445	76.22560122478721	81.82701901067487	79.66987358608822	87.79059422462798	85.64433962930256	0.0903793783593633	0.09349647761563437	0.09749271829821282	3.2566620385732676	0.09477506699403193	3.1658811294491898
14.595752126744532	67.09107873360409	64.81803061875884	74.74934114365927	72.55077931313767	78.40733501319139	76.23377407357243	81.83583486560521	79.678457059336	87.80011474946468	85.65362898658906	0.0903804946406315	0.09349763714071772	0.09486741305823898	3.188055626955247	0.09222235475698426	3.099167372138254
14.683698875697011	67.09796460247095	64.82467454468332	74.75713789626911	72.55834351437377	78.41556299621134	76.24177262035498	81.84446438812246	79.68685911274531	87.80943650196613	85.66272446006315	0.09038163115905667	0.09349881768709518	0.0922643290433598	3.1192555035431724	0.08969124560604769	3.0322651079914067
14.772175548053516	67.10469382805402	64.83116697575471	74.76476241539355	72.56574048868912	78.42361122824134	76.24959637441637	81.85290706536844	79.69507924698522	87.81855895228595	85.6716255333509	0.09038278828229172	0.09350001963667011	0.08968335416562923	3.0502625391891343	0.08718163053521266	2.9651751807796245
14.861185336869132	67.1112659300999	64.83750744515105	74.7722142069367	72.5729697554598	78.43147920730411	76.25724484725282	81.86116238711065	79.70311696528151	87.82748157375859	85.68033169319071	0.09038396638468325	0.09350124337830151	0.08712437667622908	2.9810776152226026	0.0846934008678204	2.897898444385646
14.95073145443871	67.11768042942875	64.8436954870368	74.77949277873044	72.58003083591394	78.43916643373537	76.26471755260141	81.86922984577522	79.7109717734484	87.83620384294085	85.68884242947391	0.09038516584739742	0.0935024893079306	0.08458728516541214	2.911701623488625	0.0822264482564492	2.830435762876732
15.040817132412794	67.1239368479418	64.84973063656928	74.78659764055583	72.58692325315235	78.44667241021146	76.27201400646705	81.8771089364799	79.71864317992112	87.84472523965411	85.69715723528623	0.09038638705854267	0.09350375782871125	0.08207196856619703	2.842135466515174	0.07978066468683664	2.7627880106465454
15.131445621914246	67.13003470862907	64.85561242990504	74.79352830416482	72.593646532169	78.4539966417775	76.27913372714936	81.88479915706785	79.7261306957884	87.85304524702713	85.70527560694956	0.09038763041329693	0.09350504935114114	0.07957831614714905	2.7723800573494373	0.07735594247048994	2.6949560722569004
15.222620193655578	67.13597353557554	64.86134040420511	74.80028428330083	72.60020019987083	78.46113863587408	76.2860762352689	81.89230000814013	79.7334338348244	87.86116335153775	85.71319704406301	0.09038889631403693	0.09350636429319592	0.077106217513915	2.7024363196287595	0.0749521742466186	2.626940842526892
15.31434413805701	67.14175285396858	64.86691409764106	74.80686509372055	72.60658378509845	78.46809790236584	76.29284105379443	81.89961099308998	79.7405521135219	87.86907904305654	85.7209210495455	0.0903901851704702	0.0935077030804667	0.07465556261166739	2.6323051877698163	0.07256925298372607	2.5587432266729593
15.406620765365147	67.1473721901044	64.8723330494003	74.81327025321515	72.61279681864644	78.47487395356914	76.2994277080699	81.90673161813645	79.7474850511251	87.8767918148899	85.72844712967803	0.09039149739976965	0.09350906614629881	0.07222624171748748	2.561987606704861	0.07020707197330012	2.4903641400924243
15.499453405772549	67.15283107139375	64.87759679969065	74.8194992816309	72.61883883328292	78.48146630427928	76.30583572584064	81.91366139235744	79.75423216966186	87.8843011638228	85.73577479414568	0.09039283342670838	0.09351045393193394	0.06981814544610643	2.4914845321418397	0.06786552483458763	2.421804508605419
15.592845409537835	67.15812902636885	64.88270488974598	74.82555170089121	72.62470936377065	78.48787447179944	76.31206463728145	81.92039982772482	79.76079299397783	87.89160659016368	85.74290355608134	0.09039419368379988	0.09351186688665378	0.06743116474530098	2.4207969304770813	0.06554450550999036	2.3530652683512017
15.686800147106629	67.16326558468803	64.8876568618297	74.83142703501669	72.63040794688602	78.49409797596759	76.31811397502246	81.92694643913738	79.76716705176851	87.89870759778714	85.74983293210786	0.09039557861144053	0.09351330546792887	0.06506519089418816	2.3499257787898387	0.06324390826421222	2.284147365791796
15.781321009233178	67.16824027714208	64.89245225923976	74.83712481014699	72.63593412143992	78.50013633918529	76.32398327417708	81.93330074445589	79.77335387361339	87.90560369417923	85.75656244238209	0.09039698865805244	0.09351477014156696	0.06272011550817069	2.2788720650187315	0.06096362768812469	2.215051757897527
15.87641140710273	67.17305263565899	64.89709062631239	74.84264455456157	72.6412874282975	78.50598908644554	76.32967207236888	81.93946226453724	79.77935299300933	87.91229439048176	85.76309161063857	0.09039842428023073	0.09351626138186675	0.060395830530126204	2.2076367877580196	0.05870355869097921	2.145779411923286
15.972074772454643	67.17770219330872	64.90157150842533	74.84798579870031	72.64646741039776	78.51165574536056	76.33517990975841	81.94543052326864	79.78516394640359	87.91877920153665	85.76941996423288	0.09039988594289376	0.09351777967177148	0.058092228234784216	2.1362209564231307	0.05646359650461363	2.076331305594067
16.06831455770623	67.18218848430799	64.90589445200169	74.85314807518483	72.65147361277386	78.51713584619044	76.34050632907098	81.95120504760274	79.79078627322836	87.92505764593183	85.77554703418663	0.0904013741194343	0.09351932550302997	0.055809201227077665	2.0646255912561173	0.054243636681007956	2.00670842708314
16.165134236077357	67.18651104402443	64.91005900451252	74.85813091883895	72.65630558257246	78.52242892187103	76.34565087562339	81.95678536759209	79.79621951593401	87.93112924604608	85.78147235523136	0.09040288929187637	0.09352089937635567	0.05354664243884599	1.9928517232510785	0.052043575089555816	1.936911774937471
16.262537301715792	67.19066940898031	64.9140647144795	74.86293386670948	72.66096286907361	78.52753450804212	76.35061309735138	81.96217101642408	79.80146322002331	87.93699352809492	85.78719546585363	0.09040443195103182	0.09352250180159194	0.05130444513213206	1.9209003943233256	0.049863307920929856	1.8669423582850868
16.36052726982327	67.19466311685666	64.91791113147771	74.86755645808722	72.66544502371065	78.53245214307623	76.35539254483734	81.96736153045646	79.80651693408586	87.94265002217693	85.79271590834033	0.09040600259666266	0.09352413329787865	0.049082502895203106	1.848772657198424	0.04770273168242056	1.7968011966750055
16.459107676782416	67.19849170649594	64.92159780613702	74.87199823452706	72.66975160008921	78.53718136810629	76.35998877133702	81.97235644925188	79.81138020983191	87.9480982623196	85.79803322882366	0.0904076017376434	0.09352579439382297	0.04688070964141389	1.776469575441297	0.045561743196913085	1.7264893201227096
16.55828208028434	67.20215471790547	64.92512429014408	74.87625873986885	72.6738821540071	78.54172172705444	76.36440133280738	81.97715531561377	79.8160526021271	87.95333778652625	85.80314697732706	0.09040922989212949	0.09352748562767305	0.04469895961040038	1.7039922235107952	0.0434402396040241	1.6560077691738115
16.658054059457015	67.20565169225952	64.92849013624343	74.88033752025754	72.67783624347338	78.54607276666015	76.36862978793371	81.98175767562147	79.82053366902679	87.95836813682271	85.8080567078111	0.09041088758772688	0.0935292075474943	0.04253714736717029	1.6313416868069908	0.04133811835936285	1.5853575949167862
16.758427214994473	67.20898217190222	64.9316948982387	74.88423412416404	72.6816134287281	78.55023403650914	76.37267369815758	81.98616307866635	79.82482297181116	87.96318885930509	85.81276197822018	0.0904125753616651	0.09353096071134907	0.04039516779948826	1.5585190615984175	0.03925527723254163	1.5145398589611432
16.859405169286727	67.21214570034869	64.93473813099274	74.88794810240479	72.6852132722609	78.55420508906118	76.37653262770371	81.99037107748693	79.8289200750195	87.96779950418653	85.81726235052841	0.09041429376097347	0.09353274568748093	0.03827291611656847	1.4855254550147947	0.037191614304788345	1.4435556333828572
16.960991566550526	67.21514182228688	64.93761939042795	74.89147900816235	72.68863533883045	78.557985479679	76.38020614360774	81.99438122820521	79.83282454648547	87.9721996258455	85.82155739078708	0.09041604334266194	0.0935345630545004	0.03617028785254206	1.4123619852180127	0.035147027972811884	1.372406000898991
17.063190072960847	67.21797008357886	64.94033823352622	74.89482639700552	72.69187919548354	78.5615747666569	76.38369381574397	81.99819309036285	79.83653595737236	87.97638878287417	85.82564666917182	0.0904178246739033	0.09353641340157591	0.03408717886077284	1.3390297812475183	0.03312141694357251	1.3010920547421847
17.166004376783235	67.22063003126108	64.94289421832791	74.897989826909	72.69494441157356	78.56497251124893	76.38699521685253	82.0018062269568	79.84005388220785	87.98036653812628	85.82952976002983	0.09041963833221836	0.09353829732862616	0.032023485315335165	1.2655299831149023	0.031114680235759806	1.2296148987352353
17.26943818850684	67.22312121354513	64.94528690393129	74.90096885827357	72.6978305587798	78.5681782776979	76.39010992256743	82.0052202044763	79.84337789892007	87.98413245876658	85.83320624192828	0.09042148490566848	0.09354021544651955	0.029979103711184507	1.1918637418020808	0.02912671717814419	1.1579756472256122
17.37349524097843	67.22544317981736	64.94751585049036	74.9037630539457	72.70053721112544	78.57119163326371	76.39303751144348	82.00843459293891	79.8465075888722	87.98768611631958	85.83667569770172	0.09042336499304664	0.0935421683772728	0.027953930858643616	1.1180322191739833	0.027157427407473733	1.0861754251291131
17.478179289537028	67.22759548063816	64.94958061921358	74.9063719792368	72.70306394499659	78.57401214825174	76.39577756498444	82.01144896592692	79.84944253689886	87.99102708671869	85.83993771450115	0.09042527920407599	0.09354415675425728	0.025947863888745815	1.0440365881549951	0.025206710872055282	1.0142153680480988
17.583494112149474	67.22957766774171	64.95148077236134	74.90879520194365	72.70541033916075	78.57663939604221	76.39832966767068	82.01426290062487	79.85218233134175	87.99415495035696	85.8429918838429	0.09042722815960892	0.09354618122240552	0.02396080025067704	0.9698780326962151	0.023274467827093304	0.9420966221168783
17.689443509546752	67.23138929403397	64.95321587324308	74.91103229236701	72.70757597478476	78.57907295311831	76.40069340698648	82.01687597785583	79.85472656408544	87.99706929213636	85.84583780165745	0.09042921249183349	0.0935482424384267	0.021992637706830465	0.8955577476262988	0.02136059883349617	0.8698203440289944
17.79603130536116	67.233029913591	64.95478548621396	74.91308282333114	72.70956043545303	78.58131239909484	76.4028683734478	82.01928778211844	79.85707483059326	87.9997697015184	85.84847506833897	0.09043123284447915	0.09355034107101928	0.020043274336160266	0.8210769387860637	0.0194650047592404	0.7973877010972501
17.90326134626431	67.23449908165665	64.95618917667124	74.91494637020288	72.71136330718555	78.58335731674708	76.40485416062994	82.0214979016242	79.85922672994371	88.00225577257505	85.85090328879512	0.09043328987303045	0.09355247780109409	0.01811260853224894	0.746436823033946	0.017587586777665365	0.7247998712336994
18.011137502105942	67.23579635463982	64.95742651105006	74.91662251091074	72.71298417845593	78.58520729203937	76.40665036519519	82.0235059283348	79.86118186486672	88.00452710403971	85.85312207249744	0.09043538424494275	0.09355465332199601	0.016200539003648373	0.6716386282641906	0.01572824636787118	0.6520580429860274
18.119663666053608	67.23692129011133	64.95849705681874	74.91811082596382	72.71442264020895	78.58686191415408	76.40825658692066	82.0253114579996	79.86293984178022	88.00658329935897	85.85513103353168	0.0904375166398612	0.09355686833973553	0.014306964770412378	0.5966835933177208	0.013886885311251262	0.5791634154575149
18.228843754733095	67.23787344679984	64.95940038247346	74.91941089847016	72.71567828587804	78.58832077551983	76.40967242872553	82.02691409019293	79.8645002708264	88.0084239667439	85.85692979064846	0.09043968774984627	0.09355912357321951	0.012431785166086229	0.5215729680767254	0.012063405694107132	0.5061171984052635
18.338681708369887	67.23865238458815	64.96013605753284	74.92052231415599	72.71675071140315	78.58958347184085	76.4108974966994	82.02831342835233	79.86586276590899	88.0100487192231	85.8585179673151	0.09044189827959977	0.09356141975448781	0.010574899835035012	0.4463080134046322	0.010257709903896739	0.43292061213105626
18.44918149093129	67.23925766450765	64.96070365253108	74.92144466138318	72.71763951524714	78.59064960212491	76.41193140012899	82.0295090798157	79.8670269447293	88.01145717469402	85.85989519176609	0.09044414894670032	0.09356375762895704	0.008736208731534134	0.3708900011588412	0.008469700628722876	0.3595748875322897
18.56034709026951	67.2396888487338	64.96110273901189	74.92217753116833	72.71834429841377	78.59151876871277	76.41277375152669	82.03050065585992	79.86799242882411	88.01264895597701	85.86106109705611	0.09044644048183749	0.09356613795566471	0.0069156121218725275	0.29532021426166466	0.0066992808605732534	0.28608126619474206
18.672182518265565	67.23994550057996	64.96133288952075	74.92272051720055	72.71886466446409	78.59219057730648	76.41342416665776	82.0312877717388	79.86875884360222	88.01362369086802	85.86201532111173	0.09044877362905392	0.09356856150751997	0.0051130105788956826	0.21959994654935144	0.004946353888385602	0.21244100018884637
18.784691810974078	67.24002718449081	64.96139367759689	74.92307321585902	72.71920021953316	78.592664636998	76.41388226456789	82.031870046721	79.86932581838175	88.01438101219193	85.86275750678386	0.09045114914599123	0.09357102907155927	0.0033283049848478186	0.14373050289759703	0.0032108233012877463	0.13865535220247693
18.897879028768923	67.23993346603578	64.9612846777651	74.92323522623121	72.71935057234671	78.59294056029817	76.41414766761102	82.0322471041289	79.86969298642776	88.01492055785718	85.86328730190117	0.09045356780414013	0.09357354144920738	0.001561396530348702	0.06771319920881069	0.0014925929879154864	0.06472559554640611
19.01174825648978	67.2396639119014	64.96100546552661	74.92320615013027	72.71931533423763	78.59301796316534	76.41422000147695	82.03241857137704	79.86985998498972	88.01524197090988	85.8636043593233	0.09045603038909492	0.0935760994565393	-0.00018781328782324636	-0.008450637644273229	-0.00020843286586114118	-0.009346985914817196
19.126303603589555	67.23921808988324	64.96055561734937	74.92298559211235	72.71909411916187	78.59289646503396	76.41409889521881	82.03238408001077	79.86982645533912	88.01534489958851	85.8637083369946	0.09045853770081363	0.09357870392455382	-0.0019194226678109771	-0.08475966983678518	-0.0018923497775631404	-0.08356109774467768
19.241549204282624	67.23859556887697	64.95993471065778	74.92257315949358	72.71868654371454	78.59257568884306	76.41378398128073	82.03214326574488	79.86959204280733	88.01522899737891	85.86359889799822	0.09046109055388252	0.09358135569944502	-0.003633529502849342	-0.16121254858990142	-0.003559252969409954	-0.15791543501109118
19.357489217694134	67.23779591886928	64.95914232382157	74.92196846236718	72.71809222714538	78.59205526106506	76.41327489552496	82.0316957685027	79.8691563968232	88.01489392306995	85.86327571061038	0.090463689777785	0.09358405564288431	-0.00533023137887767	-0.2378079140198679	-0.005209237366500474	-0.2324086821572564
19.474127828010037	67.23681871092825	64.95817803614486	74.92117111362066	72.71731079137484	78.5913348117348	76.41257127726018	82.03104123245579	79.86851917095191	88.01433934080995	85.86273844835598	0.09046633621717708	0.09358680463230554	-0.007009625581190448	-0.3145443954217626	-0.006842397599484684	-0.3070395130907855
19.59146924462811	67.23566351719187	64.95704142785327	74.92018072895128	72.71634186100884	78.59041397447702	76.41167276926816	82.03017930606187	79.86768002293228	88.0135649201618	85.861986790063	0.09046903073216572	0.09358960356119325	-0.00867180909142462	-0.39142061110032955	-0.008458828005643682	-0.38180659122008365
19.709517702309874	67.23432991085787	64.95573208008172	74.9189969268836	72.71518506335437	78.58929238653621	76.41057901783189	82.02910964210564	79.86663861471597	88.012570336161	85.86102041991907	0.09047177419859473	0.09359245333938207	-0.010316878588525924	-0.4684351683972636	-0.010058622629173897	-0.4567085694434354
19.828277461333414	67.23281746617091	64.95424957486019	74.91761932878453	72.71384002843364	78.587969688804	76.40928967276228	82.02783189773714	79.86539461250501	88.01135526937162	85.85983902752666	0.0904745675083342	0.09359535489335534	-0.011944930450624724	-0.5455866637512372	-0.011641875221357623	-0.5317440901471855
19.94775280764713	67.23112575841085	64.95259349510023	74.91604755888008	72.71230638899964	78.58644552584862	76.40780438742635	82.0263457345124	79.86394768679155	88.00991940594497	85.85844230796052	0.09047741156957669	0.09359830916655398	-0.013556060754751798	-0.6228736826560635	-0.01320867924164304	-0.6069117852202908
20.067948053024427	67.22925436387871	64.95076342457935	74.91428124427028	72.71058378054957	78.58471954594255	76.40612281877377	82.02465081843242	79.86229751239547	88.00826243767648	85.8568299618237	0.09048030730713799	0.09360131711968839	-0.015150365279396283	-0.7002947997716547	-0.01475912785986111	-0.6822102761325368
20.188867535219305	67.22720285988316	64.94875894792582	74.91232001494497	72.70867184133964	78.58279140109144	76.40424462736469	82.02274681998358	79.8604437685041	88.00638406206474	85.85500169530557	0.09048325566276406	0.09360437973105759	-0.016727939501834044	-0.777848578774865	-0.0162933139529855	-0.7576381738053897
20.31051561812294	67.22497082472582	64.94657965060226	74.91016350379896	72.70657021239884	78.58066074706247	76.402169477397	82.02063341417777	79.8583861387111	88.0042839823703	85.85295722023947	0.090486257595443	0.09360749799687382	-0.0182888786030162	-0.8555335725577606	-0.01781133011172642	-0.8331940788575594
20.432896691921076	67.22255783768543	64.9442251188878	74.90781134664651	72.70427853754188	78.57832724341226	76.39989703673274	82.01831028059216	79.8561243110549	88.00196190767437	85.85069625416016	0.09048931408172435	0.09361067293159361	-0.01983327746586383	-0.9333483231530408	-0.01931326863632421	-0.908876581426739
20.55601517325261	67.2199634790021	64.94169493986125	74.90526318223645	72.70179646338366	78.57579055351567	76.3974269769265	82.01577710341014	79.85365797805927	87.99941755293915	85.84821852036367	0.09049242611604306	0.09361390556825451	-0.021361230675779552	-1.0112913617158483	-0.020799221537970425	-0.9846842611950706
20.679875505368887	67.21718732986002	64.93898870138149	74.9025186522662	72.69912363935137	78.5730503445937	76.39475897325147	82.0130335714614	79.85098683677174	87.99665063906745	85.84552374796542	0.09049559471104913	0.09361719695881875	-0.022872832522978115	-1.0893612086383655	-0.022269280543298464	-1.0606156876056048
20.804482158294064	67.21422897236985	64.93610599206829	74.89957740139592	72.69625971769767	78.57010628774177	76.39189270472686	82.01007937826279	79.84811058880345	87.99366089296355	85.84261167196004	0.09049882089794534	0.09362054817452177	-0.024368177001520053	-1.1675563734843308	-0.02372353709017716	-1.136669419667669
20.92983962898646	67.21108798955015	64.93304640128201	74.89643907726241	72.69320435351317	78.56695805795793	76.38882785414494	82.00691422205914	79.84502894036918	87.99044804759413	85.83948203328143	0.09050210572682996	0.0936239603062314	-0.025847357811528582	-1.2458753550763504	-0.025162082331632973	-1.2128440060932917
21.055952441500814	67.2077639653079	64.92980951910226	74.89310333049241	72.68995720473843	78.56360533417075	76.3855641080977	82.00353780586398	79.84174160232669	87.98701184204961	85.83613457886288	0.09050545026704544	0.09362743446480735	-0.027310468359473816	-1.3243166415049927	-0.02658500713596368	-1.2891379853062972
21.18282514715158	67.20425648441831	64.92639493630595	74.88956981471586	72.686517932176	78.5600477992674	76.38210115700387	81.99994983750086	79.83824829021715	87.98335202160634	85.83256906169832	0.09050885560753587	0.09363097178147435	-0.028757601757774864	-1.4028787101015041	-0.027992402085942558	-1.3655498854477628
21.31046232467717	67.20056513250378	64.9228022443444	74.8858381865789	72.68288619950191	78.55628514012166	76.37843869513561	81.99615002964445	79.83454872430505	87.97946833778884	85.82878524090334	0.09051232285720771	0.0936345734081969	-0.030188850827926217	-1.4815600275524048	-0.029384357482399537	-1.4420782244433212
21.438868580405217	67.19668949601183	64.91903103531939	74.8819081057562	72.67906167327678	78.55231704762154	76.37457642064508	81.99213809986186	79.8306426296184	87.97536054843272	85.82478288177714	0.09051585314530138	0.09363824051806392	-0.0316043080987356	-1.5603590498540143	-0.030760963341947445	-1.518721509981333
21.568048548418737	67.19262916219236	64.91508090195866	74.87777923496347	72.67504402295695	78.54814321669738	76.37051403559124	81.98791377065425	79.82652973598937	87.97102841774813	85.82056175586486	0.09051944762176552	0.09364197430568007	-0.03300406580797244	-1.6392742223470123	-0.03212230939914207	-1.5954782395638176
21.69800689072348	67.1883837190739	64.9109514375902	74.87345123996927	72.67083292090497	78.54376334634941	76.36625124596632	81.98347676949858	79.82220977809482	87.96647171638371	85.8161216410205	0.09052310745764351	0.09364577598756468	-0.034388215904016306	-1.7183039798055688	-0.03346848510750533	-1.672346900571938
21.828748297416116	67.18395275543872	64.9066422361155	74.86892378960647	72.66642804239962	78.53917713967525	76.36178776172207	81.97882682888908	79.8176824954967	87.96169022149066	85.81146232146982	0.09052683384546105	0.09364964680255687	-0.03575685004597062	-1.7974467464318877	-0.03479957964037794	-1.7493259702878277
21.960277486853503	67.17933586079735	64.90215289198214	74.86419655578358	72.66182906564593	78.5343843038976	76.35712329679623	81.97396368637942	79.81294763268316	87.95668371678792	85.80658358787446	0.09053062799962627	0.09365358801223034	-0.037110059603435275	-1.8767009358671203	-0.0361156818901236	-1.826413915889134
22.092599205822967	67.17453262536193	64.89748300015523	74.85926921349564	72.65703567178464	78.5293845503917	76.35225756913879	81.96888708462481	79.80800493910944	87.95145199262741	85.80148523739611	0.09053449115683554	0.09365760090131486	-0.03844793565889404	-1.9560649512659438	-0.03741688047057323	-1.9036091945217777
22.225718229713628	67.16954264001853	64.8926321560878	74.85414144083464	72.6520475449013	78.52417759471257	76.34719030073806	81.96359677142411	79.8028541692389	87.94599484605995	85.79616707376132	0.09053842457648592	0.09366168677812466	-0.03977056900731668	-2.0355371853129327	-0.038703263716797665	-1.980910253339971
22.359639362688714	67.1643654962986	64.88759995569022	74.84881291899967	72.64686437203495	78.51876315662236	76.34192121764677	81.95809249976227	79.79749508258443	87.94031208090168	85.79062890732685	0.09054242954109752	0.0936658469749983	-0.041078050156727386	-2.115116020235291	-0.03997491968556233	-2.058315529515312
22.494367437858962	67.15900078634937	64.88238599529863	74.84328333230683	72.64148584318663	78.5131409601176	76.33645005000804	81.95237402785303	79.79192744374977	87.93440350780125	85.78487055514556	0.09054650735674188	0.09367008284874243	-0.042370469329569005	-2.194799827879251	-0.041231936156805205	-2.1358234502986306
22.629907317457054	67.15344810290303	64.87698987164224	74.83755236819836	72.63591165132713	78.50731073345614	76.33077653208116	81.94644111918126	79.78615102247112	87.92826894430706	85.77889184103286	0.09055065935347884	0.09367439578108837	-0.04364791646401045	-2.274586969773736	-0.04247440063454633	-2.2134324331000244
22.766263893012997	67.14770703924492	64.87141118180928	74.8316197172516	72.63014149240452	78.50127220918398	76.32490040226718	81.94029354254599	79.78016559365861	87.92190821493527	85.77269259563342	0.0905548868858043	0.0936787871791537	-0.044910481213605635	-2.3544757971303625	-0.043702400347285675	-2.2911408854924957
22.903442085530802	67.14177718918079	64.86564952321238	74.82548507318765	72.62417506535128	78.49502512416235	76.31882140313463	81.9339310721033	79.77397093743829	87.9153211512387	85.76627265648881	0.09055919133310185	0.09368325847591442	-0.04615825294717979	-2.434464650830705	-0.04491602224680946	-2.3689472052010387
23.041446845665973	67.13565814700286	64.8597044935525	74.81914813287958	72.61801207209122	78.4885692195945	76.31253928144523	81.92735348740969	79.76756683919434	87.90850759187599	85.75963186810587	0.09056357410010688	0.09368781113068639	-0.04739132075235375	-2.514551861630025	-0.04611535301268077	-2.4468497802790807
23.180283153904217	67.12934950745425	64.85357569078131	74.81260859635971	72.61165221754514	78.48190424105174	76.30605378817859	81.9205605734648	79.76095308961064	87.90146738268086	85.75277008202463	0.0905680366173775	0.09369244662961555	-0.04860977343355444	-2.5947357500481303	-0.04730047904990897	-2.5248469890611887
23.31995602074116	67.1228508656934	64.84726271306342	74.80586616682744	72.60509520963737	78.47502993850078	76.29936467855825	81.9135521207556	79.75412948471366	87.89420037673337	85.74568715688837	0.09057258034177619	0.09369716648617549	-0.04981369951372017	-2.6750146264839714	-0.048471486490484494	-2.6029372002412856
23.460470486863187	67.11616181725579	64.84076515873612	74.79892055065547	72.5983407593003	78.46794606632928	76.29247171207597	81.90632792529917	79.74709582591431	87.88670643442981	85.73838295851264	0.09057720675695753	0.09370197224167891	-0.05100318723668806	-2.7553867913429713	-0.049628461196050466	-2.681118772996342
23.60183162332936	67.10928195801569	64.83408262626881	74.79177145739637	72.59138858047967	78.46065238337239	76.28537465251704	81.89888778868688	79.73985192005074	87.87898542355488	85.73085735995598	0.09058191737386921	0.09370686546579349	-0.05217832456406768	-2.835850534893325	-0.050771488754378424	-2.759390056859047
23.744044531754422	67.10221088414627	64.82721471422103	74.78441859978874	72.58423839013908	78.45314865293912	76.27807326798533	81.89123151812841	79.73239757943136	87.87103721935387	85.7231102415912	0.09058671373125858	0.09371184775707281	-0.05333919917870844	-2.9164041374478984	-0.05190065448277892	-2.837749391901525
23.887114344492932	67.0949481920782	64.82016102119886	74.77686169376224	72.57688990826357	78.44543464283791	76.27056733092763	81.8833589264955	79.7247326218774	87.86286170460521	85.71514149117671	0.09059159739619196	0.09371692074349346	-0.05448589848674601	-2.9970458695242996	-0.05301604343111421	-2.9161951089026843
24.031046224824397	67.08749347845686	64.81292114580992	74.76910045844217	72.56934285786276	78.43751012540216	76.26285661815776	81.87526983236589	79.71685687076548	87.85445876969342	85.7069510039283	0.09059656996458346	0.09372208608300328	-0.055618509614419054	-3.0777739916811697	-0.0541177403777624	-2.9947255291863257
24.175845367139747	67.07984634009925	64.805494686618	74.76113461615473	72.56159696497444	78.42937487751671	76.2549409108818	81.86696406006847	79.70877015507186	87.84582831268423	85.69853868259304	0.09060163306173127	0.09372734546408254	-0.056737119411536696	-3.1585867546818918	-0.055205829832459585	-3.0733389647593867
24.32151699712871	67.07200637394806	64.79788124209487	74.75296389243002	72.55365195866605	78.42102868064242	76.24681999472149	81.85844143972695	79.70047230941474	87.83697023939814	85.68990443752182	0.09060678834286774	0.09373270060631318	-0.0578418144515922	-3.2394823995928164	-0.05628039603794832	-3.152033718446546
24.468066371968433	67.0639731770257	64.79008041057207	74.74458801600595	72.54550757103722	78.41247132084223	76.23849365973874	81.84970180730515	79.69196317409839	87.82788446348654	85.68104818674418	0.09061203749371749	0.09373815326095808	-0.05893268103278615	-3.3204591578123654	-0.05734152296992079	-3.230808083928423
24.61549878051318	67.05574634638577	64.78209179019002	74.7360067188305	72.53716353722017	78.40370258880552	76.22996170045883	81.84074500465118	79.68324259515619	87.81857090650695	85.67196985604248	0.09061738223106701	0.09374370521155605	-0.060009805178026454	-3.401515251121964	-0.05838929433753037	-3.3096603457579477
24.763819543485244	67.04732547906433	64.77391497884689	74.72721973606451	72.52861959538119	78.39472227987393	76.22122391589484	81.83157087954316	79.67431042439505	87.80902949800054	85.66266937902813	0.09062282430334642	0.0937493582745229	-0.061073272634757814	-3.482648891682402	-0.05942379358273797	-3.3885887793967413
24.91303401366693	67.03871017202869	64.76554957414513	74.7182268060831	72.51987548672028	78.38553019406577	76.21228010957066	81.82217928573397	79.66516651943908	87.79926017556899	85.65314669721737	0.09062836549122023	0.09375511429976892	-0.062123168879168134	-3.5638582823248726	-0.0604451038847742	-3.4675916514679557
25.063147576093755	67.02990002212488	64.75699517333656	74.70902767047647	72.51093095547054	78.37612613610027	76.20313008954409	81.81257008299632	79.65581074377336	87.78926288495238	85.64340176010793	0.09063400760819092	0.09376097517132269	-0.06315957911368741	-3.6451416164145485	-0.06145330815755301	-3.5466672196616855
25.214165648248784	67.02089462602426	64.74825137326647	74.69962207405092	72.50178574889739	78.3665099154227	76.19377366843037	81.80274313716868	79.64624296678872	87.77903758010847	85.63343452525713	0.09063975250121283	0.09376694280797274	-0.06418258826766987	-3.7264970779342548	-0.06244848905100753	-3.625813732827737
25.366093680258146	67.0116935801679	64.73931777031554	74.69000976482846	72.49243961729664	78.35668134622826	76.18421066342476	81.79269832020081	79.63646306382587	87.76858422329187	85.62324495835985	0.09064560205132073	0.09377301916391716	-0.06519228100012242	-3.807922841677282	-0.0634307289524827	-3.7050294311138714
25.518937155087716	67.00229648070956	64.73019396034042	74.6801904940461	72.4828923139922	78.3466402474861	76.17444089632538	81.78243551019938	79.62647091622007	87.75790278513433	85.61283303332766	0.09065155817426598	0.09377920622942805	-0.0661887416993352	-3.8894170732437487	-0.06440010998716161	-3.7843125460094598
25.672701588741027	66.99270292345712	64.72087953861269	74.67016401615459	72.47314359533301	78.3363864429633	76.16446419355556	81.77195459147413	79.61626641134589	87.74699324472584	85.60219873236862	0.09065762282116947	0.09378550603152896	-0.06717205448433106	-3.9709779291897576	-0.06535671401979926	-3.863661300498279
25.827392530458226	66.98291250381207	64.71137409975572	74.65993008881595	72.46319322068922	78.32591976124806	76.1542803861858	81.76125545458362	79.60584944266174	87.73585558969583	85.59134204606742	0.09066379797918521	0.09379192063468274	-0.06814230320341608	-4.052603556958275	-0.06630062265313086	-3.9430739090093994
25.983015562916506	66.97292481670826	64.70167723768084	74.64948847290181	72.45304095244838	78.31524003577404	76.14388930995656	81.75033799638237	79.59521990975571	87.72448981629672	85.5802629734675	0.09067008567217476	0.0937984521414961	-0.06909957143653855	-4.134292095068304	-0.06723191722949196	-4.02254857754815
26.139576302431465	66.96273945654752	64.69178854552052	74.63883893248912	72.44268655600992	78.30434710484263	76.13329080529937	81.7392021200666	79.58437771839023	87.71289592948632	85.56896152215249	0.090676487961399	0.09380510269343571	-0.07004394249807433	-4.21604167332589	-0.06815067883422898	-4.10208350395078
26.297080399159835	66.95235601713433	64.68170761556027	74.62798123485625	72.43212979977923	78.29324081164614	76.12248471735832	81.72784773522082	79.57332278054724	87.70107394301183	85.5574377083288	0.09068300694621984	0.09381187447155932	-0.07097549943333092	-4.297850412651314	-0.06905698829214657	-4.181676877720747
26.455533537303385	66.94177409160913	64.67143403916937	74.61691515047887	72.42137045516206	78.28192100429095	76.11147089601207	81.71627475786548	79.56205501447468	87.6890238794957	85.54569155691033	0.09068964476481688	0.0938187696972594	-0.07189432502121917	-4.379716425299193	-0.06995092617040655	-4.2613268802488165
26.614941435314055	66.93099327237873	64.66096740672853	74.60564045302385	72.41040829655643	78.27038753581958	76.10024919589421	81.7044831105032	79.55057434473142	87.67674577052045	85.53372310160195	0.09069640359491826	0.09382579063302489	-0.07280050177601538	-4.46163781499672	-0.07083257277972166	-4.341031684947666
26.77530984610034	66.92001315104568	64.65030730755666	74.59415691934343	72.3992431013453	78.25864026423314	76.08881947641447	81.6924727221664	79.53888070223354	87.66423965671565	85.52153238498545	0.09070328565454439	0.09383293958321084	-0.073694111947475	-4.54361267702734	-0.07170200817466821	-4.420789457313731
26.93664455723489	66.90883331833508	64.63945332983482	74.5824643294678	72.38787464988728	78.2466790525129	76.07718160177885	81.68024352846415	79.52697402430007	87.65150558784497	85.50911945860511	0.09071029320276824	0.09384021889483175	-0.07457523752108841	-4.625639098274405	-0.07255931215402711	-4.500598355018155
27.098951391163432	66.89745336402032	64.62840506052919	74.57056246659795	72.37630272550767	78.23450376864261	76.06533544101033	81.66779547163033	79.51485425469978	87.6385436228949	85.49648438305535	0.09071742854048805	0.09384763095836413	-0.07544396021734201	-4.707715157239363	-0.07340456426049968	-4.580456527930437
27.26223620541477	66.88587287684618	64.61716208531138	74.55845111709706	72.36452711448806	78.22211428562986	76.05328086796884	81.65512850057132	79.50252134369751	87.62535383016392	85.48362722806853	0.09072469401121755	0.09385517820856752	-0.07630036149507191	-4.789838924321884	-0.07423784378337928	-4.660362118369449
27.426504892812353	66.8740914444499	64.60572398847664	74.54613007048101	72.35254760605508	78.20951048152703	76.04101776137072	81.64224257091362	79.48997524810055	87.61193628735235	85.47054807260353	0.09073209200188898	0.09386286312531868	-0.07714452255348192	-4.872008461970836	-0.07505922976031343	-4.740313261248957
27.59176338168682	66.86210865327996	64.59409035285975	74.53359911940775	72.34036399236803	78.19669223945179	76.02854600480786	81.62913764505159	79.47721593130517	87.59829108165282	85.45724700493511	0.09073962494367493	0.09387068823446688	-0.07797652432773816	-4.954221824513297	-0.07586880097389326	-4.8203080839521135
27.758017636089992	66.84992408851419	64.58226075975017	74.52085805966773	72.32797606850716	78.18365944760905	76.01586548676791	81.61581369219704	79.46424336334474	87.58441830984356	85.4437241227457	0.09074729531282229	0.0938786561087013	-0.07879644749286285	-5.036477058431046	-0.07666663595509249	-4.900344706609758
27.925273656010095	66.83753733397346	64.57023478880286	74.50790669017054	72.31538363245888	78.17041199930985	76.00297610065185	81.6022706884264	79.45105752093566	87.57031807837986	85.42997953321579	0.0907551056315079	0.09388676936843776	-0.07960437246606489	-5.118772202597029	-0.0774528129850296	-4.980421242285956
28.09353747758831	66.82494797203512	64.55801201794857	74.4947448129332	72.3025864851018	78.15694979299224	75.98987774479335	81.58850861673018	79.43765838752557	87.55599050348874	85.41601335311712	0.09076305846870474	0.09389503068272345	-0.08040037940469347	-5.201105288195322	-0.07822741009374568	-5.060535796959812
28.2628151733366	66.81215558354282	64.54559202330073	74.48137223306588	72.2895844301908	78.14327273224052	75.97657032247633	81.57452746706133	79.4240459533403	87.54143571126319	85.4018257089058	0.09077115644107055	0.09390344277015741	-0.08118454820717602	-5.283474338864835	-0.07899050506142657	-5.140686469689172
28.43311285235687	66.79915974771546	64.53297437906113	74.46778875875829	72.2763772743412	78.12938072580533	75.96305374195356	81.56032723638525	79.41022021543228	87.5266538377588	85.38741673681739	0.09077940221385074	0.09391200839982992	-0.08195695851597407	-5.365877370972157	-0.07974217541962503	-5.220871352787071
28.604436660561465	66.78596004205173	64.52015865742179	74.45399420126284	72.26296482701056	78.11527368762157	75.94932791646323	81.54590792872763	79.3961811777277	87.51164502908928	85.37278658296152	0.09078779850180049	0.09392073039228166	-0.08271768971670213	-5.448312393597007	-0.0804824984517154	-5.301088531885398
28.77679278089485	66.7725560422347	64.50714442846586	74.43998837487976	72.24934690048126	78.1009515368284	75.93539276424723	81.53126955522546	79.38192885107563	87.4964094415258	85.3579354034196	0.0907963480701233	0.09392961162048029	-0.08346682093767299	-5.53077740864137	-0.08121155119323475	-5.3813360860967805
28.950187433556945	66.75894732203194	64.49393126006477	74.42577109693858	72.23552330984022	78.08641419778682	75.92124820856694	81.51641213417582	79.36746325329543	87.48094724159479	85.3428633643413	0.0908050537354322	0.0939386550108174	-0.08420443105464415	-5.613270411149642	-0.08192941043472501	-5.461612088238326
29.124626876227456	66.74513345319413	64.48051871777362	74.41134218778004	72.22149387295902	78.07166160009778	75.9068941777202	81.50133569108587	79.3527844092257	87.46525860617825	85.32757064204367	0.09081391836672469	0.09394786354412363	-0.08493059868754926	-5.695789389239508	-0.0826361527195445	-5.541914604804333
29.30011740429177	66.73111400535102	64.46690636472376	74.39670147073694	72.20725841047243	78.05669367862023	75.89233060505744	81.48604025872329	79.33789235077322	87.44934372261508	85.31205742311107	0.09082294488637972	0.09395724025670651	-0.08564540220268668	-5.778332324309304	-0.0833318543461985	-5.622241696211859
29.476665351068124	66.7168885459046	64.45309376151263	74.38184877211344	72.19281674575589	78.04151037348818	75.87755742899718	81.4705258771665	79.32278711696156	87.43320278880299	85.29632390449576	0.09083213627117571	0.09396678824140563	-0.08634891971445313	-5.860897191241747	-0.08401659136944772	-5.702591416957148
29.654277088036206	66.7024566399196	64.43908046609097	74.3667839211635	72.17816870490181	78.02611163012759	75.86257459304143	81.45479259385505	79.30746875398044	87.41683601330186	85.28037029361991	0.09084149555332588	0.09397651064867207	-0.08704122908511636	-5.943481958471239	-0.084690439600422	-5.782961815724775
29.832959025067048	66.68781785001151	64.42486603364723	74.35150675006837	72.16331411669508	78.0104973992731	75.84738204579067	81.43884046364069	79.2919373152351	87.40024361543837	85.2641968084788	0.09085102582153719	0.09398641068766653	-0.08772240792595198	-6.026084588198501	-0.08535347460821185	-5.863350935613198
30.0127176106544	66.67297173623135	64.41045001648895	74.33601709391267	72.1482528125868	77.99466763698392	75.83197974095798	81.42266954883793	79.27619286139566	87.38342582541127	85.2478036777448	0.090860730222086	0.09399649162738324	-0.08839253359826671	-6.108703036512452	-0.08600577171944224	-5.943756814176595
30.193559332147448	66.65791785594816	64.39583196392192	74.32031479065971	72.13298462666809	77.97862230465978	75.81636763738382	81.40627991927569	79.26023546044739	87.36638288439866	85.23119114087353	0.09087061195992104	0.09400675679778898	-0.08905168321297197	-6.1913352534866135	-0.08664740601980725	-6.024177483668609
30.37549071598484	66.64265576372833	64.3810114221254	74.30439968112543	72.11750939564102	77.96236136905631	75.80054569904895	81.38967165234871	79.24406518774028	87.349115044666	85.21435944820972	0.09088067429978412	0.09401720959099465	-0.08969993363271556	-6.273979183433767	-0.08727845235583231	-6.104610971256989
30.55851832793038	66.62718501121182	64.3659879340251	74.28827160895106	72.10182695878974	77.94588480229983	75.78451389508805	81.37284483306902	79.22768212603947	87.3316225696752	85.19730886109572	0.09089092056735401	0.09402785346244182	-0.09033736147318905	-6.356632765076938	-0.08789898533331097	-6.185055299021769
30.742648773309874	66.61150514698542	64.35076103916299	74.27193042057463	72.08593715794993	77.92919258190166	75.76827219980261	81.35579955411801	79.21108636557608	87.31390573419529	85.18003965198069	0.09090135415041548	0.0940386919321187	-0.09096404310233197	-6.439293931645807	-0.0885090793207155	-6.265508484329985
30.92788869724955	66.59561571645322	64.33533027356319	74.25537596520147	72.06983983747624	77.91228469077248	75.75182059267264	81.33853591589856	79.19427800409713	87.29596482441444	85.16255210453049	0.09091197850004759	0.09404972858579753	-0.09158005464226449	-6.521960611091345	-0.08910880844885583	-6.3459685399047885
31.114244784915854	66.57951626170332	64.31969516959595	74.23860809477289	72.05353484420993	77.89516111723553	75.7351590583692	81.32105402658738	79.17725714691734	87.27780013805291	85.14484651374028	0.09092279713184119	0.09406096707629732	-0.09218547196948634	-6.604630726244068	-0.08969824661136272	-6.4264334740255435
31.30172376175672	66.56320632137214	64.30385525583688	74.22162666393443	72.03702202744354	77.87782185504011	75.71828758676509	81.303354002188	79.16002390696957	87.25941198447799	85.1269231860468	0.0909338136271367	0.0940724111247739	-0.09278037071652534	-6.687302195030497	-0.09027746746656362	-6.506901290726091
31.4903323937443	66.54668543050431	64.28781005692426	74.20443153000161	72.0203012388857	77.86026690337368	75.70120617294626	81.28543596658302	79.14257840485693	87.24080068481928	85.10878243944364	0.09094503163428777	0.09408406452203356	-0.09336482627202258	-6.769972930622316	-0.09084654443688578	-6.587369989940271
31.68007748761912	66.52995312041051	64.27155909341168	74.18702255292564	72.00337233262336	77.84249626687459	75.6839148172218	81.26730005158815	79.12492076890392	87.22196657208681	85.09042460359656	0.09095645486995362	0.09409593112987412	-0.09393891378232411	-6.852640841658285	-0.09140555071181211	-6.667837567805691
31.870965891135747	66.5130089185204	64.25510188161788	74.16939959525635	71.98623516508323	77.82450995564297	75.66641352513382	81.24894639700464	79.1070511352085	87.20290999128882	85.07185001996083	0.0909680871204119	0.09410801488245468	-0.09450270815207773	-6.935303832444333	-0.09195455924677276	-6.748302016754678
32.063004493309954	66.49585234823336	64.2384379334729	74.15156252210504	71.96888959499184	77.80630798525245	75.64870230746683	81.23037515067378	79.0889696476945	87.18363129955276	85.05305904190033	0.0909799322429034	0.0941203197876916	-0.09505628404451727	-7.017959803080885	-0.09249364276527672	-6.828761325776213
32.25620022466719	66.47848292876476	64.2215667563602	74.1335112011048	71.95133548333355	77.78789037676039	75.63078118025635	81.2115864685304	79.07067645816363	87.16413086624644	85.03405203480717	0.0909919941670024	0.0941328499286823	-0.09559971588322469	-7.100606649752081	-0.09302287375962237	-6.909213480643302
32.45056005749291	66.46090017498902	64.20448785295551	74.11524550237019	71.93357269330762	77.76925715671813	75.61265016479712	81.1925805146573	79.05217172634838	87.14440907310153	85.01482937622374	0.0910042768960116	0.09414560946515996	-0.09613307785232905	-7.183242264874934	-0.09354232449106803	-6.989656464049403
32.64609100608406	66.44310359727847	64.18720072106163	74.09676529845473	71.9156010902837	77.75040835718032	75.5943092876509	81.1733574613397	79.03345561996517	87.12446631433806	84.99539145596606	0.0910167845083922	0.09415860263497691	-0.09665644389852446	-7.265864537401285	-0.09405206699219093	-7.070088255961309
32.84280012700226	66.42509270133858	64.16970485343889	74.07807046430699	71.89742054175488	77.73134401571372	75.57575858065293	81.15391748911982	79.01452831476686	87.10430299679065	84.97573867624776	0.09102952115921756	0.09417183375561816	-0.09716988773098478	-7.3484713529469445	-0.09455217306648933	-7.1505068337100965
33.040694519328454	66.40686698803948	64.15199973763274	74.05916087722561	71.87903091729076	77.7120641754058	75.55699808091921	81.13426078685217	78.99538999459725	87.08391954003659	84.95587145180767	0.09104249108165725	0.09418530722574608	-0.09767348282275634	-7.431060594073642	-0.0950427142894057	-7.230910172274889
33.239781324919136	66.38842595324284	64.13408485579575	74.04003641681179	71.86043208848697	77.69256888487207	75.53802783085152	81.11438755175865	78.97604085144387	87.06331637652495	84.9357902100367	0.0910556985884959	0.09419902752677788	-0.09816730241126947	-7.51363014045819	-0.09552376201119728	-7.3112962446248275
33.44006772866406	66.3697690876255	64.1159596845065	74.02069696492117	71.84162392891442	77.67285819826381	75.51884787814285	81.09429798948459	78.95648108549251	87.04249395170842	84.91549539110791	0.09106914807367716	0.09421299922449326	-0.09865141950007228	-7.5961778692144435	-0.09599538735528768	-7.391663021790009
33.64156095874556	66.35089587649772	64.09762369458392	74.00114240561275	71.82260631406615	77.6529321752737	75.4994582757821	81.07399231415398	78.9367109051815	87.02145272417525	84.89498744810793	0.09108284401388478	0.09422722697067795	-0.0991259068593422	-7.678701655084296	-0.09645766122079635	-7.472008473199821
33.84426828689945	66.33180579961848	64.07907635089691	73.98137262509753	71.80337912130265	77.63279088114258	75.47985908205777	81.05347074842656	78.91673052725623	87.00019316578481	84.87426684716984	0.09109679097015276	0.09424171550479864	-0.09959083702605653	-7.761199370615941	-0.09691065428299339	-7.552330566928504
34.04819702867729	66.31249833100527	64.06031711217003	73.96138751168422	71.78394222979527	77.61243438666412	75.46005036056127	81.03273352355382	78.89654017682422	86.97871576180347	84.85333406760815	0.09111099358950965	0.09425646965571469	-0.10004628230717572	-7.843668886620435	-0.09735443699517532	-7.63262727001711
34.25335454371064	66.29297293873965	64.0413454307838	73.94118695572327	71.76429552046744	77.59186276818926	75.44003218018909	81.01178087943573	78.87614008740984	86.95702101104254	84.83218960205491	0.09112545660665894	0.09427149434342366	-0.10049231477913168	-7.926108072249917	-0.09778907958911986	-7.712896548653589
34.45974823597649	66.27322908476862	64.02216075257125	73.92077084954973	71.74443887593476	77.57107610763036	75.41980461514498	80.99061306467829	78.85553050101035	86.93510942599875	84.81083395659873	0.09114018484569053	0.0942867945808443	-0.10092900628811208	-8.008514795277733	-0.0982146520752849	-7.793136368449268
34.66738555406454	66.2532662247009	64.00276251660902	73.90013908742367	71.72437218044256	77.55007449246429	75.39936774494086	80.96923033665094	78.83471166815158	86.9129815329961	84.78926765092477	0.09115518322183158	0.09430237547563673	-0.10135642845273196	-8.090886922444042	-0.09863122424511062	-7.873344694771731
34.87627399144595	66.2330838075983	63.98315015500371	73.87929156546858	71.70409531980157	77.52885801573471	75.37872165439714	80.94763296154429	78.8136838479439	86.89063787232944	84.767491218457	0.0911704567432319	0.09431824223205845	-0.10177465266551167	-8.173222319786873	-0.09903886567249742	-7.9535194930722355
35.086421086743854	66.21268127576212	63.96332309267297	73.85822818160771	71.68360818132135	77.50742677605348	75.35786643364199	80.92582121442794	78.79244730813852	86.86807899841006	84.74550520650197	0.0911860105127863	0.09433440015286283	-0.10218375009154101	-8.255518852745809	-0.09943764571369229	-8.033658729100353
35.29783442400536	66.19205806451525	63.94328074712206	73.83694883549931	71.66291065374233	77.48578087760235	75.33680217811049	80.90379537930984	78.77100232518463	86.8453054799143	84.72331017639559	0.09120184972999651	0.0943508546412339	-0.10258379167112253	-8.337774386576712	-0.0998276335082835	-8.113760369173178
35.51052163297529	66.17121360197778	63.92302252821458	73.81545342846822	71.64200262716507	77.46392043013222	75.31552898854251	80.88155574919419	78.74934918428637	86.82231789993237	84.70090670365079	0.09121797969287099	0.0943676112027643	-0.10297484812198832	-8.41998678671007	-0.10020889798167332	-8.193822380619167
35.72449038937153	66.15014730883848	63.902547837937846	73.79374186343661	71.62088399297731	77.441845548963	75.29404697097962	80.85910262614115	78.72748817946004	86.79911685612088	84.67829537810783	0.09123440579986479	0.09438467544747337	-0.103356989937879	-8.502153918891054	-0.1005815078453054	-8.273842731992772
35.93974841516195	66.12885859812029	63.88185607016305	73.77181404485204	71.59955464377938	77.41955635498206	75.27235623676168	80.83643632132639	78.70541961359214	86.77570296085668	84.65547680408679	0.09125113355186172	0.09440205309186772	-0.10373028739215329	-8.584273649696115	-0.10094553159859743	-8.353819393501908
36.15630347884324	66.10734687494003	63.86094661039921	73.74966987861286	71.57801447330634	77.39705297464153	75.25045690252172	80.8135571551005	78.68314379849704	86.75207684139276	84.63245160054154	0.09126816855419619	0.09441974996104778	-0.10409481053693526	-8.666343846642121	-0.10130103752888431	-8.433750337178935
36.374163395721176	66.08561153626361	63.839818835542445	73.72730927199271	71.55626337634928	77.37433553995598	75.22834909018147	80.79046545705023	78.6606610549763	86.72823914001762	84.60922040121739	0.09128551651871854	0.09443777199085529	-0.1044506292057008	-8.74836237868658	-0.10164809371340766	-8.513633537353599
36.59333602819267	66.06365197065348	63.818472113617666	73.70473213356043	71.53430124867234	77.3514041884973	75.20603292694386	80.76716156605804	78.63797171287642	86.7041905142146	84.58578385480887	0.09130318326590692	0.09445612523006879	-0.1047978130145566	-8.830327116556873	-0.1019867680215043	-8.593466971047746
36.813829286029524	66.04146755801197	63.796905803515706	73.68193837309984	71.51212798692879	77.32825906339056	75.1835085452865	80.74364583036389	78.61507611114878	86.67993163682597	84.56214262512178	0.0913211747270186	0.09447481584264664	-0.10513643136212636	-8.912235932961266	-0.10231712811395255	-8.67324861815905
37.03565112666392	66.01905766931759	63.77511925472352	73.65892790152563	71.489743488574	77.30490031330783	75.16077608295319	80.71991860762645	78.59197459790899	86.65546319621784	84.53829739123653	0.09133949694629248	0.09449385011001502	-0.10546655343250677	-8.994086703123685	-0.1026392414460986	-8.752976462030347
37.25880955547555	65.99642166635496	63.75311180704781	73.63570063079703	71.46714765177543	77.28132809246121	75.13783568294438	80.69598026498477	78.56866753049641	86.63078589644782	84.51424884767371	0.09135815608319581	0.09451323443340756	-0.10578824819535271	-9.075877305027461	-0.10295317526754388	-8.832648489649728
37.483312626080554	65.97355890143912	63.73088279033314	73.61225647382932	71.44434037532127	77.25754256059541	75.11468749350776	80.67183117912083	78.5451552755355	86.60590045743562	84.48999770456348	0.09137715841472013	0.09453297533625447	-0.10610158440769624	-9.157605619848255	-0.10325899662493043	-8.912262692192598
37.70916844062219	65.9504687171323	63.70843152417171	73.58859534440198	71.42132155852427	77.23354388297852	75.09133166812578	80.64747173632179	78.52143820899501	86.58080761513547	84.46554468781504	0.09139651033772533	0.09455307946662164	-0.10640663061502664	-9.239269532292383	-0.10355677236276506	-8.991817065330906
37.93638515006311	65.92715044595501	63.68575731760829	73.56471715706503	71.39809110112536	77.20933223039279	75.06776836550462	80.62290233254357	78.49751671625059	86.55550812171188	84.44089053929169	0.09141621837133501	0.09457355359970415	-0.10670345515279678	-9.32086693104793	-0.10384656912378887	-9.071309609624223
38.164970954479706	65.90360341008919	63.662859468836416	73.54062182704149	71.37464890319215	77.18490777912315	75.04399774955986	80.5981233734738	78.47339119214529	86.53000274571711	84.41603601698573	0.09143628915938418	0.09459440464037336	-0.1069921261489526	-9.40239570923768	-0.1041284533530984	-9.150738331090906
38.39493410335793	65.87982692107494	63.63973726488816	73.51630927012768	71.35099486501565	77.16027071094544	75.0200199894022	80.57313527459586	78.44906204105165	86.50429227227185	84.39098189519746	0.09145672947291959	0.09461563962577875	-0.10727271152254048	-9.48385376463375	-0.10440249129615609	-9.230101241399097
38.626282895891045	65.85582027950046	63.61638998131706	73.49177940259106	71.32712888700445	77.13542121311399	74.99583525932229	80.54793846125385	78.42452967693467	86.47837750324952	84.36572896471736	0.09147754621275278	0.09463726572800565	-0.10754527898791366	-9.565239000301517	-0.10466874900293988	-9.309396358517915
38.859025681279114	65.83158277468311	63.59281688187206	73.46703214106354	71.30305086957411	77.11035947834641	74.97144373877303	80.52253336871634	78.39979452341342	86.45225925746101	84.34027803300911	0.09149874641207027	0.09465929025679258	-0.10780989605538593	-9.646549324972511	-0.10492729232868214	-9.388621707101265
39.09317085903034	65.80711368434469	63.56901721816536	73.44206740243347	71.27876071303555	77.08508570480923	74.9468456123524	80.4969204422426	78.37485701382529	86.42593837084509	84.31462992439789	0.09152033723910083	0.09468172066230619	-0.10806663003197059	-9.72778265341367	-0.10517818693483605	-9.467775318897111
39.328726879264174	65.78241227427743	63.544990229331056	73.41688510373316	71.25425831747853	77.05960009610075	74.92204106978359	80.47110013714772	78.34971759128894	86.3994156966595	84.28878548025946	0.09154232599983991	0.09470456453797862	-0.10831554802365417	-9.808936906989402	-0.10542149829126402	-9.546855233293172
39.56570224301631	65.7574777980032	63.520735141676575	73.39148516202415	71.2295435826529	77.03390286123381	74.89703030589502	80.44507291886933	78.32437670876882	86.37269210567676	84.26274555921387	0.09156472014083543	0.09472782962340641	-0.10855671693715863	-9.890010014107247	-0.10565729167799986	-9.625859497817146
39.80410550254544	65.73230949642331	63.49625116832489	73.36586749427812	71.20461640784558	77.00799421461622	74.87181352059784	80.41883926303362	78.29883482913911	86.3457684863813	84.23651103732078	0.09158752725203216	0.09475152380731176	-0.10879020348102131	-9.970999910672617	-0.10588563218649938	-9.704786168576902
40.04394526164196	65.70690659746148	63.47153750884934	73.34003201725577	71.1794766917552	76.98187437603121	74.84639091886366	80.39239965552336	78.27309242524949	86.31864574517172	84.21008280827935	0.09161075506968165	0.0947756551305732	-0.10901607416727188	-10.051904540618125	-0.10610658472111822	-9.78363331080618
40.28523017593832	65.68126831569644	63.44659334889832	73.31397864738055	71.1541243323619	76.95554357061513	74.82076271069921	80.36575459254477	78.24714997998981	86.29132480656422	84.18346178362977	0.09163441147931659	0.09480023178931887	-0.10923439531373447	-10.132721856409262	-0.10632021400175518	-9.86239899942484
40.52796895322162	65.65539385198751	63.421417859812394	73.28770730061072	71.12855922679468	76.92900202883523	74.79492911112115	80.33890458069651	78.22100798635671	86.2638066134012	84.1566488929595	0.09165850451878725	0.09482526213809148	-0.10944523304465292	-10.213449819544621	-0.10652658456453423	-9.941081319513614
40.77217035374772	65.62928239308964	63.396010198231046	73.26121789230595	71.10278127119408	76.90224998646468	74.76889034012818	80.31185013703771	78.19466694751952	86.23609212706158	84.1296450841117	0.09168304238137008	0.094850754693082	-0.10964865329438567	-10.294086401219829	-0.10672576076527207	-10.01967836703443
41.017843190557436	65.6029331112598	63.37036950569042	73.23451033709118	71.0767903605713	76.875287684557	74.74264662267223	80.2845917891574	78.16812737688723	86.2081823276754	84.10245132339739	0.09170803341894317	0.09487671813543817	-0.10984472180655303	-10.374629582642228	-0.1069178067787675	-10.098188249126906
41.26499632979458	65.57634516385467	63.3444949082121	73.20758454871698	71.05058638866423	76.84811536941939	74.71619818862888	80.25713007524489	78.14138979817659	86.18007821434249	84.075068595812	0.09173348614523309	0.09490316131464403	-0.11003350413767521	-10.45507735580577	-0.10710278660275208	-10.176609084932352
41.51363869102594	65.54951769291668	63.31838551588025	73.18044043991455	71.02416924778775	76.8207332925831	74.68954527276435	80.22946554415917	78.114454745479	86.15178080535294	84.04749790525358	0.09175940923913559	0.0949300932519765	-0.110215065659645	-10.535427724078545	-0.107280764060107	-10.25493900620495
41.763779247563185	65.52244982475189	63.292040422410295	73.15307792224809	70.99753882868139	76.79314171077372	74.66268811470272	80.20159875550043	78.08732276332968	86.12329113841311	84.01974027474644	0.09178581154810944	0.09495752314404231	-0.11038947155927303	-10.615678702613877	-0.10745180279866418	-10.333176157710113
42.0154270267867	65.49514066949673	63.26545870470623	73.12549690596244	70.97069502035227	76.76534088587941	74.63562695889075	80.17353027968146	78.05999440677668	86.09461027087448	83.99179674666783	0.0918127020916476	0.09498546036639037	-0.11055678684280679	-10.695828319197972	-0.10761596629569681	-10.411318698143077
42.26859111047143	65.46758932067391	63.2386394224069	73.09769729982591	70.94363770991292	76.73733108491672	74.60836205456044	80.14526069799922	78.03247024144967	86.06573927996592	83.9636683829776	0.09184009006482843	0.09501391447721036	-0.11071707633635697	-10.775874614730128	-0.1077733178584026	-10.489364800589101
42.523280635114425	65.43979485473862	63.21158161742247	73.06967901097016	70.9163667824162	76.70911257999632	74.58089365569134	80.1167906027083	78.00475084363113	86.03667926303135	83.9353562654537	0.09186798484194487	0.09504289522111409	-0.11087040468811438	-10.85581564389031	-0.10792392062620593	-10.5673126532256
42.77950479226489	65.41175633061238	63.18428431345825	73.04144194472397	70.88888212068416	76.68068564828546	74.55322202096953	80.08812059709342	77.97683680032614	86.00743133776979	83.90686149592968	0.09189639598021788	0.09507241253300036	-0.11101683637158999	-10.935649475926766	-0.10806783757416838	-10.645160460162515
43.03727282885567	65.38347278920612	63.15674651552741	73.01298600444332	70.86118360513258	76.65205057196941	74.52534741374544	80.05925129554349	77.94872870933372	85.97799664248033	83.87818519653713	0.09192533322359533	0.09510247654201362	-0.11115643568695077	-11.015374195232653	-0.10820513151418254	-10.72290644199893
43.29659404753705	65.35494325293168	63.12896720945213	72.9843110913366	70.83327111359125	76.62320763821104	74.49727010199005	80.03018332362615	77.9204271793189	85.94837633631141	83.84932850995258	0.09195480650663683	0.09513309757558934	-0.11128926676244077	-11.094987902004505	-0.10833586509662041	-10.800548836537928
43.55747780701245	65.32616672520115	63.10094536135213	72.95541710428515	70.80514452111879	76.59415713910873	74.4689903582489	80.00091731816313	77.89193282988514	85.91857159951435	83.8202925996484	0.09198482595848785	0.09516428616359432	-0.11141539355861596	-11.174488713148094	-0.10846010081479562	-10.878085899725193
43.81993352237618	65.2971421899133	63.072679917120176	72.92630393965771	70.77680369981178	76.56489937165131	74.44050845959342	79.97145392730516	77.86324629164658	85.8885836337004	83.7910786501472	0.092015401906947	0.09519605304256275	-0.11153487986933897	-11.253874762904161	-0.10857790100575926	-10.955515906287474
44.08397066545326	65.26786861092849	63.04416980188568	72.89697149112153	70.74824851861001	76.53543463767265	74.41182468757158	79.94179381060938	77.83436820630254	85.85841366210403	83.76168786728245	0.09204654488262633	0.09522840916003057	-0.11164778932450758	-11.333144203628763	-0.10868932785260199	-11.03283715048019
44.349598765141174	65.23834493152931	63.0154139194642	72.86741964944636	70.71947884309519	76.50576324380256	74.38293932815536	79.91193763911546	77.80529922671117	85.82806292984885	83.73212147846222	0.09207826562320784	0.09526136567896912	-0.11175418539238535	-11.412295206602721	-0.10879444338843314	-11.110047947064231
44.6168274077539	65.20857007386905	62.986411151793575	72.83764830230463	70.69049453528439	76.47588550141714	74.35385267168627	79.88188609542429	77.77604001696436	85.79753270422027	83.70238073293807	0.09211057507780188	0.09529493398232648	-0.11185413138244371	-11.491325962833798	-0.1088933094981428	-11.187146632066288
44.88566623736761	65.1785429384052	62.957160358355935	72.80765733406464	70.66129545341803	76.44580172658546	74.32456501281885	79.85163987377544	77.74659125246315	85.76682427494103	83.67246690207881	0.09214348441140255	0.09532912567766932	-0.11194769044794839	-11.570234683938907	-0.10898598792059033	-11.264131563615592
45.15612495616904	65.14826240331998	62.92766037558571	72.77744662557924	70.63188145174196	76.41551224001539	74.29507665046192	79.82119968012711	77.71695361999419	85.7359389544534	83.6423812796494	0.09217700500945362	0.09536395260194101	-0.11203492558860262	-11.649019602971748	-0.10907254025275392	-11.34100112292981
45.42821332480542	65.11772732392525	62.89791001626193	72.74701605396747	70.60225238028289	76.38501736699588	74.26538788771674	79.79056623223522	77.68712781780569	85.70487807820494	83.6121251820938	0.0922111484825177	0.09539942682632394	-0.11211589965316193	-11.727678975308663	-0.10915302795135062	-11.41775371516087
45.701941162736816	65.08693653205366	62.86790806888658	72.7163654923914	70.57240808461886	76.35431743733822	74.23549903181404	79.75974025973474	77.65711455568587	85.67364300494104	83.5816999488248	0.09224592667105735	0.09543556066122512	-0.11219067534179317	-11.806211079521745	-0.10922751233576378	-11.494387770329922
45.97731834859046	65.05588883543352	62.837653297046124	72.68549480982571	70.54234840564212	76.32341278531375	74.20541039404719	79.7287225042205	77.62691455504034	85.64223511700139	83.5511069425173	0.09228135165032943	0.09547236666137428	-0.11225931521036614	-11.884614218444767	-0.10929605459236313	-11.570901744404182
46.25435482051728	65.02458301704823	62.80714443875761	72.65440387082126	70.51207317931612	76.29230374958951	74.17512228970365	79.69751371932931	77.5965285489712	85.61065582062253	83.520347549408	0.09231743573539615	0.0955098576310467	-0.11232188167218737	-11.962886720031747	-0.1093587157764091	-11.6472941202519
46.533060576550575	64.99301783447969	62.77638020579786	72.62309253526222	70.48158223642537	76.26099067316156	74.14463503799317	79.66611467082296	77.56595728235622	85.57890654624615	83.48942317960018	0.09235419148625602	0.09554804662941131	-0.11237843700143912	-12.041026938390132	-0.10941555681523596	-11.723563408606424
46.813445674966815	64.96119201923476	62.74535928301632	72.5915606581162	70.45087540231924	76.22947390328518	74.11394896197416	79.63452613667162	77.53520151192961	85.54698874883259	83.45833526737484	0.09239163171309657	0.09558694697600241	-0.1124290433364763	-12.119033254815804	-0.10946663851194671	-11.799708149215803
47.09552023464871	64.92910427605469	62.71408032762936	72.55980808917758	70.41995249664723	76.19775379140279	74.08306438847593	79.6027489071384	77.50426200636237	85.5149039081807	83.42708527150644	0.09242976948167551	0.09562657225633268	-0.11247376268320863	-12.196904078860825	-0.10951202154936368	-11.87572691200512
47.37929443545016	64.89675328220686	62.682541968497375	72.52783467280346	70.38881333308801	76.16583069306859	74.05198164801901	79.57078378486428	77.47313954634407	85.48265352925328	83.39567467558562	0.09246861811882988	0.09566693632763273	-0.1125126569179713	-12.27463784941574	-0.10955176649190435	-11.951618298033281
47.66477851856398	64.86413768675848	62.650742805383395	72.4956402476426	70.35745771907085	76.13370496787086	74.02070107473237	79.5386315849543	77.4418349246656	85.45023914250903	83.36410498834778	0.09250819121811966	0.0957080533247349	-0.11254578779116287	-12.352233035804602	-0.10958593378998671	-12.027380940744479
47.951982786891236	64.83125610983161	62.61868140819206	72.46322464635645	70.32588545548862	76.10137697935082	73.98922300626717	79.50629313506447	77.410348946302	85.4176623042407	83.3323777440075	0.09254850264561004	0.09574993766610167	-0.11257321693034328	-12.429688138929123	-0.10961458378444888	-12.103013507272408
48.24091760541319	64.79810714183904	62.586356316189416	72.43058769533285	70.29409633640329	76.06884709491902	73.95754778370727	79.47376927548949	77.37868242849623	85.38492459691973	83.30049450259965	0.09258956654579148	0.09579260405999658	-0.11259500584506554	-12.50700169258198	-0.1096377767090928	-12.178514699537118
48.53159340156531	64.76468934269981	62.553766037202564	72.39772921439058	70.26209014874328	76.03611568576733	73.92567575147719	79.44106085925077	77.34683620084434	85.35202762954694	83.26845685032718	0.0926313973476499	0.0958360675108132	-0.11261121592974632	-12.584172264601875	-0.10965557269474857	-12.253883255540131
48.82402066561362	64.7310012410354	62.5209090467984	72.36464901647727	70.22986667199211	76.00318312677929	73.89360725724585	79.40816875218648	77.31481110538051	85.31897303801112	83.23626639991541	0.09267400977088111	0.09588034332555427	-0.11262190846736075	-12.661198458090439	-0.10966803177427664	-12.329117950805085
49.11820995103327	64.69704133334409	62.48778378744076	72.33134690735734	70.19742567786813	75.97004979643573	73.86134265182707	79.37509383304125	77.28260799666343	85.28576248545352	83.20392479097296	0.09271741883226164	0.09592544712047746	-0.11262714463406098	-12.738078912841956	-0.10967521388573687	-12.404217599638287
49.41417187488941	64.66280808315418	62.454388667626034	72.297822685292	70.16476692999575	75.93671607671774	73.82888228907673	79.3418369935577	77.25022774186328	85.25239766264004	83.17143369036025	0.09276163985217951	0.09597139482789997	-0.11262698550218886	-12.814812306532986	-0.10967717887628226	-12.479181056465677
49.71191711822035	64.62829992015529	62.420722060996034	72.26407614071029	70.13189018356752	75.90318235300603	73.79622652578621	79.30839913856862	77.21767122085011	85.21888028834093	83.1387947925653	0.09280668846132181	0.09601820270317807	-0.11262149204583238	-12.891397356290327	-0.10967398650771543	-12.554007217455364
50.01145642642306	64.5935152393057	62.38678230542678	72.23010705586982	70.09879518499547	75.86944901397567	73.76337572157115	79.27478118608937	77.18493932628164	85.18521210971684	83.1060098200858	0.09285258060753639	0.09606588733186079	-0.1126107251446058	-12.967832820069816	-0.1096656964605387	-12.628695021929161
50.3128006096408	64.55845239991753	62.352567702094326	72.19591520450928	70.06548167155428	75.8355164514883	73.73033023875753	79.24098406741234	77.15203296369351	85.15139490271417	83.07308052382035	0.09289933256286016	0.09611446563702049	-0.11259474558693228	-13.044117498002379	-0.10965236833716574	-12.703243453766845
50.61596054315354	64.52310972471696	62.318076514515454	72.16150035149039	70.03194937101365	75.80138506047996	73.69709044226312	79.20700872720197	77.11895305158977	85.11743047246743	83.04000868346678	0.09294696093072902	0.09616395488677161	-0.11257361407682254	-13.120250234169362	-0.10963406166922596	-12.77765154327426
50.9209471677702	64.48748549887883	62.28330696756183	72.12686225242902	69.99819800125914	75.76705523884381	73.66365669947372	79.17285612358963	77.08570052153311	85.08332065370882	83.00679610792743	0.09299548265336707	0.09621437270198138	-0.11254739123725699	-13.196229918023164	-0.10961083592087562	-12.85191836863305
51.22777149022361	64.45157796903712	62.248257246449796	72.0920006533176	69.9642272699045	75.73252738731068	73.63002938011712	79.13852722827157	77.05227631823824	85.0490673111884	82.97344463572493	0.0930449150193639	0.09626573706417377	-0.11251613761459112	-13.272055485987948	-0.1095827504933169	-12.926043057555944
51.53644458356769	64.41538534226733	62.21292549570141	72.05691529013482	69.930036873891	75.6978019093235	73.59620885613072	79.1040230266061	77.01868139966403	85.01467234010042	82.93995613542428	0.09309527567144987	0.09631806632363693	-0.11247991368533405	-13.347725923324106	-0.10954986473204542	-13.000024789260351
51.84697758757708	64.37890578504211	62.1773098180781	72.0216058884452	69.89562649907596	75.66287921090797	73.56219550152512	79.06934451771212	76.9849167371074	84.98013766651948	82.90633250606423	0.09314658261446242	0.09637137920774075	-0.11243877985965867	-13.423240265685308	-0.10951223793038878	-13.073862796063622
52.15938170914916	64.34213742215904	62.141408273485986	71.98607216298727	69.86099581981006	75.62775970053895	73.52798969224348	79.03449271456962	76.95098331529846	84.94546524784587	82.87257567759825	0.0931988542235256	0.09642569482946613	-0.11239279648728484	-13.498597600981157	-0.10946992933554611	-13.147556365300261
52.47366822270851	64.30507833563883	62.10521887785084	71.9503138172494	69.82614449850159	75.59244378900142	73.49359180601509	78.99946864411996	76.91688213249581	84.91065707325951	82.83868761134333	0.09325210925243567	0.09648103269615789	-0.11234202386329173	-13.573797071254376	-0.1094229981546988	-13.221104841320994
52.789848470613855	64.2677265635937	62.06873960196276	71.91433054303363	69.79107218516883	75.55693188924704	73.45900222220426	78.96427334736791	76.88261420058329	84.87571516418345	82.80467030043906	0.09330636684226717	0.09653741271850436	-0.1122865222340863	-13.648837874643505	-0.10937150356129166	-13.294507627493658
53.107933863567155	64.23008009906475	62.03196837028902	71.87812202000674	69.7557785169788	75.52122441624488	73.42422132165348	78.92890787948416	76.84818054516691	84.84064157475687	82.77052577031529	0.09336164653020067	0.09659485521975163	-0.11222635180207874	-13.723719267229171	-0.1093155046997083	-13.367764188133151
53.42793588102576	64.19213688882812	61.99490305975518	71.84168791523906	69.72026311777394	75.4853217868284	73.3892494865223	78.89337330991016	76.81358220567414	84.80543839231916	82.73625607917116	0.09341796825858616	0.0966533809451596	-0.11216157273291572	-13.798440565202327	-0.10925506069284552	-13.440874050755156
53.74986607161648	64.15389483216694	61.957541498491125	71.80502788272831	69.68452559758316	75.4492244195347	73.35408710011856	78.85767072246189	76.778820235452	84.77010773790182	82.70186331846189	0.09347535238423957	0.09671301107170857	-0.11209224516161953	-13.873001146994284	-0.10919023064862188	-13.513836808298947
54.073736053552395	64.11535177961086	61.91988146454403	71.76814156291144	69.64856555212062	75.41293273444063	73.3187345467259	78.82180121543696	76.7438957018683	84.73465176673355	82.66734961339836	0.09353381968798782	0.09677376721806129	-0.11201842919795979	-13.947400455321258	-0.10912107366537782	-13.586652121250154
54.399557515052166	64.0765055316395	61.88192068455456	71.73102858216073	69.61238256226835	75.37644715299119	73.28319221142374	78.78576590172125	76.70880968641215	84.69907266875398	82.63271712345536	0.09359339138446725	0.09683567145479201	-0.11194018493436886	-14.021637999607265	-0.10904764884020324	-13.659319720141866
54.727342214761876	64.03735383735038	61.84365683239661	71.69368855226602	69.57597619354475	75.33976809782301	73.24746047990176	78.74956590889744	76.6735632847964	84.66337266913962	82.59796804289186	0.09365408913218166	0.09689874631488621	-0.11185757245245043	-14.095713358266948	-0.10897001527568762	-13.731839407959342
55.057101982179326	63.99789439308909	61.80508752777856	71.65612106990105	69.53934599555657	75.30289599258093	73.21153973826739	78.7132023793541	76.63815760706035	84.62755402884025	82.56310460128168	0.0937159350438307	0.09696301480452617	-0.11177065183025547	-14.169626181175772	-0.10888823208752285	-13.804211062695686
55.38884871808102	63.95812484104128	61.7662103348056	71.61832571607437	69.50249150143533	75.26583126172852	73.17543037284698	78.67667647039622	76.60259377767362	84.59161904512752	82.52812906405596	0.09377895169691575	0.09702850041416232	-0.11167948314910348	-14.24337619209291	-0.10880235841140973	-13.87643463985114
55.722594394951685	63.918042767785025	61.72702276050137	71.58030205556423	69.46541222725699	75.22857433035203	73.13913276998014	78.63998935435694	76.5668729356414	84.55557005215535	82.49304373305769	0.09384316214463179	0.09709522712989009	-0.11158412650154048	-14.316963191306058	-0.10871245341152758	-13.948510175208867
56.058351057416104	63.87764570280185	61.68752225328757	71.54204963633626	69.42810767144421	75.19112562395715	73.10264731580648	78.60314221871015	76.53099623460996	84.51940942153247	82.45785094710767	0.09390858992705525	0.09716321944513137	-0.11148464199911245	-14.390387058314445	-0.10861857628863447	-14.020437787639821
56.39613082267415	63.83693111694565	61.64770620142036	71.5035679889441	69.39057731415095	75.1534855682589	73.0659743960454	78.56613626618446	76.49496484297363	84.48313956290758	82.42255308258349	0.09397525908263711	0.09723250237263927	-0.11138108978055072	-14.463647754613703	-0.10852078628835216	-14.092217681947659
56.7359458809379	63.79589642086761	61.60757193138196	71.46485662591186	69.35282061662848	75.11565458896386	73.02911439576782	78.52897271487802	76.4587799439823	84.44676292456728	82.38715255401067	0.0940431941600098	0.09730310145682966	-0.11127353002046902	-14.536745326606251	-0.10841914271050257	-14.163850151962833
57.07780849587155	63.754538963395994	61.567116706225946	71.4259150410981	69.31483702057237	75.07763311154494	72.99206769915993	78.49165279837462	76.42244273584991	84.41028199404734	82.35165181466712	0.09411242023012045	0.09737504278645534	-0.11116202293769106	-14.60967990856443	-0.10831370491729331	-14.235335583533015
57.42173100503407	63.71285602986926	61.52633772387526	71.38674270904075	69.27662594745026	75.03942156100808	72.9548346892793	78.45417776586089	76.38595443186452	84.37369929875761	82.31605335720145	0.09418296289869749	0.09744835300763115	-0.11104662880414651	-14.682451725688225	-0.10820453234320837	-14.30667445781728
57.7677258203244	63.67084484042096	61.48523211537005	71.34733908428231	69.23818679780834	75.0010203616511	72.91741574780146	78.4165488822449	76.34931626049794	84.33701740662107	82.28035971426398	0.09425484831906573	0.0975230593372203	-0.11092740795393752	-14.755061097293947	-0.10809168450433049	-14.377867354563932
58.115805428429454	63.628502548214776	61.44379694306569	71.30770360067451	69.19951895055812	74.96242993681378	72.87981125475885	78.37876742827567	76.312529465518	84.30023892672709	82.2445734591534	0.09432810320531748	0.0975991895765979	-0.11080442079368424	-14.827508440212114	-0.10797522100831713	-14.448914955562941
58.465982391274686	63.585826237627586	61.40202919877689	71.26783567066151	69.16062176224018	74.9236507086189	72.84202158826943	78.34083470066352	76.27559530610014	84.26336650999929	82.20869720647673	0.09440275484585219	0.09767677212579949	-0.11067772781215979	-14.899794272185318	-0.107855201565215	-14.519818048287561
58.818269346477535	63.542812922379746	61.3599258018681	71.22773468454159	69.12149456626629	74.88468309770465	72.80404712425664	78.3027520122023	76.23851505694097	84.2264028498789	82.17273361282487	0.094478831117302	0.09775583599807115	-0.1105473895902378	-14.971919215400703	-0.10773168599773442	-14.590577529530492
59.172679007803275	63.49945954360991	61.31748359728721	71.18740000970593	69.08213667213766	74.8455275229473	72.76588823615897	78.26452069189192	76.20129000837203	84.18935068302349	82.1366853774633	0.0945563604988445	0.0978364108348326	-0.11041346681203379	-15.04388400024618	-0.10760473425260386	-14.661194409329255
59.52922416562417	63.45576296789284	61.274699353540996	71.14683098985407	69.04254736463949	74.80618440117387	72.72754529462954	78.22614208506259	76.16392146647472	84.15221279002178	82.10055524303851	0.09463537208692915	0.09791852692106601	-0.11027602027556327	-15.115689469088466	-0.10747440641164019	-14.7316698148461
59.887917687380885	63.41171998519849	61.23156976061051	71.10602694418505	69.00272590301047	74.76665414686515	72.68901866722528	78.18761755349995	76.12641075319608	84.11499199612506	82.06434599630113	0.09471589561042061	0.0980022152011471	-0.11013511090403938	-15.187336580216652	-0.10734076270378523	-14.802004994548042
60.24877251804685	63.36732730678992	61.1880914278039	71.06498716656361	68.96267152008653	74.72693717184787	72.65030871808486	78.14894847557149	76.08875920646543	84.07769117199553	82.02806046884525	0.09479796144617902	0.09808750729513413	-0.10999079975817949	-15.258826412051349	-0.10720386351769662	-14.87220132254879
60.6118016805955	63.3225815630579	61.14426088154455	71.02371092465998	68.92238342141759	74.6870338849756	72.61141580759512	78.11013624635355	76.05096818031137	84.0403132344716	81.99170153786488	0.09488160063508837	0.09817443551552582	-0.10984314804814233	-15.330160167357462	-0.10706376941406859	-14.942260302974319
60.97701827647021	63.277479301290676	61.10007456309294	70.9821974590632	68.88186078435717	74.64694469179909	72.57234029204622	78.0711822777602	76.01303904498022	84.0028611473519	81.95527212692852	0.09496684489855368	0.09826303288450804	-0.10969221714644561	-15.401339177742557	-0.10692054113930283	-15.012183574668597
61.34443548605718	63.23201698337528	61.05552882619861	70.94044598236596	68.84110275712243	74.60666999422362	72.53308252327354	78.03208799867198	75.97497318705425	83.96533792219655	81.91877520677093	0.09505372665547318	0.09835333315170755	-0.10953806860054272	-15.472364908142481	-0.10677423963861088	-15.081972915884762
61.71406656916102	63.18619098343028	61.010619934681635	70.8984556782218	68.80010845782594	74.5662101901559	72.49364284828833	77.99285485506745	75.93677200957205	83.92774661914912	81.88221379610519	0.09514227903971235	0.0984453708124645	-0.10938076414672082	-15.543238961668976	-0.10662492607033869	-15.15163024931644
62.085924865483435	63.139997585364405	60.96534405993886	70.85622570037059	68.7588769734751	74.52556567313623	72.45402160889343	77.95348431015374	75.89843693214779	83.89009034777584	81.84559096245164	0.09523253591809312	0.09853918112664627	-0.10922036572482341	-15.613963084644638	-0.10647266182105852	-15.221157647274595
62.46002379510434	63.09343298036133	60.91969727837444	70.81375517163457	68.71740735894107	74.484736831959	72.4142191412868	77.91397784449948	75.85996939109276	83.85237226792661	81.80890982298881	0.09532453190891103	0.09863480013802113	-0.10905693549187845	-15.684539171614233	-0.10631750852036248	-15.29055733702262
62.83637685896657	63.04649326428645	60.87367556875003	70.77104318288164	68.67569863589351	74.44372405027889	72.37423577564944	77.87433695616839	75.82137083953602	83.81459559061585	81.77217354542265	0.09541830240100864	0.09873226469420891	-0.10889053583784403	-15.754969270779839	-0.1061595280568497	-15.359831706366094
63.21499763936286	62.999174435012776	60.82727480945354	70.72808879195512	68.63374979170212	74.40252770620275	72.33407183571981	77.83456316085314	75.78264274754687	83.77676357892435	81.73538534887822	0.09551388357341482	0.09883161246723168	-0.10872122940114082	-15.825255589528751	-0.10599878259415618	-15.428983309395335
63.59589980042612	62.951472389664225	60.78049077568195	70.6848910225696	68.5915597783019	74.36114817186716	72.29372763835173	77.79465799201105	75.7437866022568	83.7388795489235	81.69854850481167	0.09561131241557766	0.09893288197468265	-0.10854907908502298	-15.895400500219694	-0.10583533458881789	-15.498014872617205
63.979097088622495	62.90338292177163	60.733319136535876	70.64144886317045	68.54912751102178	74.31958581300006	72.25320349305676	77.75462300099989	75.70480390798213	83.70094687062135	81.66166633794444	0.09571062674820759	0.0990361126015399	-0.10837414807460277	-15.965406546200029	-0.10566924680657053	-15.566929301015989
64.36460333324754	62.85490171833992	60.68575545202333	70.59776126575656	68.50645186737573	74.27784098846689	72.21249970153058	77.71445975721467	75.6656961863477	83.66296896893198	81.62474222722119	0.09581186524475203	0.09914134462264333	-0.10819649985441515	-16.035276448033983	-0.10550058234166215	-15.635729684716352
64.75243244692527	62.806024356821965	60.63779516996714	70.55382714466424	68.46353168581298	74.23591404979976	72.17161655716056	77.6741698482252	75.62646497640931	83.62494932466846	81.58777960678918	0.09591506745352954	0.09924861922585898	-0.10801619822599662	-16.105013109910942	-0.10532940463548357	-15.704419305655392
65.14259842611021	62.75674630199691	60.58943362281565	70.50964537531198	68.4203657644287	74.19380534071007	72.13055434451728	77.63375487991463	75.58711183477814	83.58689147556088	81.5507819670037	0.09602027382053775	0.09935797853596004	-0.10783330732758145	-16.174619626479398	-0.1051557774960088	-15.77300164459848
65.53511535159264	62.70706290274778	60.54066602434976	70.4652147929025	68.37695285963048	74.15151519658212	72.08931333882555	77.59321647661777	75.54763833574373	83.5487990172981	81.51375285545637	0.09612752571297181	0.09946946563924743	-0.10764789165392585	-16.244099289926453	-0.10497976511909712	-15.841480388555283
65.92999738900669	62.65696938873627	60.49148746628538	70.42053419108277	68.33329168476169	74.10904394394876	72.04789380541719	77.55255628126045	75.50804607139769	83.51067560459653	81.47669587803003	0.09623686544346571	0.09958312460893251	-0.10746001607550681	-16.313455597044594	-0.10480143210858728	-15.909859438204876
66.32725878934137	62.60646086697052	60.44189291476563	70.37560232055945	68.28938090867854	74.06639189994809	72.00629599916334	77.51177595549996	75.46833665175755	83.47252495229567	81.43961469997942	0.09634833629509508	0.09969900053132061	-0.10726974586034999	-16.38269225698241	-0.1046208434986653	-15.978142915886565
66.72691388945532	62.555532318260546	60.39187720673926	70.3304178876671	68.24521915427937	74.0235593717587	71.96452016388558	77.47087717986436	75.42851170489001	83.43435083647974	81.40251304703885	0.0964619825471602	0.09981713953281499	-0.10707714669668178	-16.45181319917174	-0.10443806477736928	-16.046335173838088
67.12897711259382	62.50417859355915	60.3414350462208	70.28497955288918	68.20080499698435	73.98054665601495	71.9225665317451	77.42986165389335	75.38857287703377	83.39615709562877	81.36539470655734	0.09657784950178197	0.09993758880777553	-0.1068822847147004	-16.520822581447646	-0.10425316190988099	-16.114440802784884
67.53346296890952	62.452394410182364	60.29056100042826	70.23928592932843	68.15613696316382	73.93735403819997	71.88043532260919	77.38873109627872	75.34852183272221	83.35794763179803	81.32826352866226	0.09669598351134533	0.1000603966472656	-0.10668522651096168	-16.58972479865588	-0.10406620136340905	-16.182464640787657
67.94038605598601	62.4001743479058	60.239249495793565	70.19333558112577	68.11121352851322	73.8939817920159	71.83812674339414	77.34748724500494	75.30836025490547	83.31972641182774	81.2911234274528	0.09681643200681019	0.10018561246871682	-0.1064860391722533	-16.65852449149679	-0.10387725013222848	-16.2504117824883
68.3497610593647	62.34751284493184	60.187494813841035	70.14712702182517	68.06603311637261	73.85043017873075	71.79564098738346	77.30613185749004	75.26808984507186	83.2814974685834	81.25397838222334	0.09693924352693478	0.100313286846549	-0.1062847903024533	-16.727226555922243	-0.10368637576559081	-16.318287588919702
68.7616027530747	62.29440419372227	60.13529108692809	70.10065871268193	68.02059409598782	73.8066994464997	71.75297823351971	77.26466671072541	75.22771232336791	83.24326490222734	81.21683243871746	0.09706446774843862	0.10044347154378125	-0.1060815480484365	-16.795836152743504	-0.10349364639478154	-16.386097697497462
69.17592600016614	62.24084253669214	60.08263229384427	70.05392906091345	67.97489478071233	73.76278982966176	71.71013864567047	77.22309360141628	75.18722942871797	83.2050328815237	81.17968971041485	0.09719215551714319	0.10057621954466943	-0.10587638112723141	-16.864358717588402	-0.10329913076147079	-16.45384803241177
69.59274575324658	62.18682186175908	60.029512255262034	70.0069364178892	67.92893342614668	73.71870154800908	71.66712237186597	77.18141434612131	75.14664291894265	83.16680564517684	81.14255437985094	0.0973223588801244	0.10071158508841405	-0.1056693588560762	-16.932799971586064	-0.10310289824886354	-16.521544815741436
70.01207705502031	62.13233599774149	59.97592462903328	69.95967907725705	67.88270822821218	73.67443480602793	71.62392954350712	77.13963078139109	75.10595457087473	83.12858750320346	81.1054306999696	0.09745513111892361	0.10084962370397274	-0.1054605511818778	-17.001165932246295	-0.10290501891255133	-16.58919457878619
70.43393503883172	62.077378609601446	59.92186290532701	69.91215527300503	67.83621732115813	73.62998979211126	71.58056027454397	77.0977447639064	75.06516618047485	83.09038283834157	81.06832299551219	0.0975905267838465	0.10099039224602899	-0.10525002871193578	-17.06946292473549	-0.10270556351247251	-16.656804173864657
70.85833492921113	62.02194319352506	59.86732040160047	69.8643631774544	67.78945877549836	73.5853666777407	71.53701466062212	77.05575817061545	75.02427956294453	83.05219610749555	81.03123566444174	0.0977286017294037	0.10113394893215481	-0.10503786274692573	-17.13769759389288	-0.10250460354733093	-16.724380786794427
71.2852920424243	61.966023071833916	59.81229025739796	69.81630089918184	67.74243059587478	73.54056561663654	71.49329277819619	77.01367289886936	74.98329655283723	83.01403184321913	80.99417317940447	0.09786941315092783	0.10128035338121605	-0.10482412531465002	-17.20587691662149	-0.10230221128955463	-16.79193194978143
71.71482178702524	61.90961138772145	59.756765428970105	69.76796648086808	67.69513071884482	73.4955867438751	71.44939468360887	76.97149086655673	74.94221900416704	82.97589465523741	80.95714008922955	0.09801301962241935	0.10142966665307197	-0.10460888920532341	-17.274008214812056	-0.10209845982248567	-16.859465554973212
72.14693966441222	61.85270109980662	59.7007386837065	69.71935789706922	67.64755701058957	73.45043017497117	71.40532041213372	76.92921401223599	74.90104879051445	82.93778923200868	80.9201410204678	0.09815948113566786	0.10158195128961733	-0.10439222800799541	-17.342099168814457	-0.10189342307774041	-16.926989868388773
72.58166126938723	61.795284976498394	59.64420259437513	69.67047305190873	67.59970726454021	73.40509600492514	71.36106997698148	76.88684429526637	74.85978780513011	82.89972034232825	80.88318067897202	0.09830885914069859	0.10173727135722233	-0.1041742161484649	-17.41015783149851	-0.10168717587552578	-16.9945135446942
73.01900229071879	61.737355590162664	59.587149533158794	69.62130977668593	67.5515791989176	73.35958430723213	71.31664336826583	76.84438369593637	74.81843796103377	82.86169283697458	80.84626385151762	0.09846121658759666	0.101895692490622	-0.10395492892962466	-17.478192643044167	-0.10147979396617757	-17.062045642558587
73.45897851170821	61.67890531108377	59.52957166548266	69.57186582739732	67.50317045418322	73.31389513285178	71.27204055192956	76.80183421558937	74.77700119111105	82.82371165039892	80.80939540746749	0.0986166179697676	0.10205728193832257	-0.10373444257297137	-17.54621244628106	-0.10127135407310561	-17.129595640579282
73.90160581075892	61.61992630121266	59.47146094362272	69.52213888216808	67.45447859039656	73.26802850913751	71.2272614686272	76.7591978767467	74.73547944820525	82.78578180246085	80.7725803004804	0.09877512936868582	0.1022221086095762	-0.10351283426084024	-17.61422650261011	-0.10106193393774277	-17.197173454012955
74.34690016194996	61.56041050769297	59.412809100087394	69.4721265385895	67.4055010844759	73.22198443872318	71.18230603256397	76.7164767232279	74.69387470520543	82.74790840021049	80.73582357026591	0.09893681850019956	0.10239024312299319	-0.10329018218222075	-17.682244508851	-0.10085161236649753	-17.264789452236073
74.79487763561212	61.50034965615504	59.35360764076186	69.42182631095766	67.35623532735723	73.17576289836434	71.13717413028714	76.6736728202664	74.65218895512898	82.71009663971807	80.69913034438532	0.09910175476244806	0.10256175785685939	-0.10306656557987992	-17.750276614771792	-0.10064046928023629	-17.332454477049396
75.24555439890803	61.439735243769555	59.29384783780648	69.37123562741036	67.30667862104829	73.12936383773359	71.09186561942963	76.63078825462206	74.61042421119946	82.67235180795377	80.66250584010206	0.09927000928546147	0.10273672700122573	-0.10284206479848024	-17.818333441247887	-0.10042858576456126	-17.400179861644574
75.6989467164156	61.378558532050135	59.23352072229827	69.32035182695745	67.25682817557228	73.08278717816695	71.04638032740232	76.58782513468904	74.56858250691828	82.6346792847186	80.62595536628136	0.09944165498251148	0.10291522661184582	-0.10261676133622188	-17.88642609945782	-0.10021604412325757	-17.46797745054755
76.15507095071504	61.316810539394275	59.17261707660554	69.26917215639948	67.20668110579733	73.0360328113591	71.00071805003367	76.54478559059856	74.5266658961307	82.59708454462739	80.58948432534235	0.09961676660328585	0.10309733466603854	-0.10239073789814768	-17.954566210884877	-0.10000292793419874	-17.535859620506017
76.61394356297929	61.254482033352254	59.11112742648323	69.21769376713064	67.15623442814532	72.98910059800541	70.95487855015291	76.50167177431652	74.48467645308384	82.55957315914671	80.55309821526187	0.09979542078896271	0.10328313112055516	-0.10216407845162223	-18.02276592816088	-0.0997893221072701	-17.60383930226999
77.07558111356816	61.1915635226123	59.049042032879015	69.16591371182065	67.10548505717694	72.94199036638832	70.90886155611608	76.45848585973522	74.44261627247845	82.52215079868834	80.51680263163438	0.09997769612926531	0.10347269797153673	-0.10193686828405646	-18.09103795691226	-0.09957531294419653	-17.671930003283705
77.54000026262605	61.12804524868995	58.986350883436565	69.1138289409704	67.0544298020457	72.8947019109055	70.86266676027084	76.41523004275851	74.40048746951176	82.48482323476087	80.48060326978758	0.10016367322157581	0.10366611931664733	-0.1017091940639574	-18.159395578655676	-0.09936098820261918	-17.740145831621703
78.00721777068286	61.06391717730916	58.923043683683694	69.06143629933538	67.00306536281619	72.8472349905367	70.81629381735755	76.37190654137984	74.358292179912	82.44759634218026	80.44450592695631	0.10035343473220547	0.10386348141948366	-0.10148114390386809	-18.227852674712267	-0.09914643716145122	-17.808501520905338
78.47725049925933	60.999168989462085	58.85910984789195	69.00873252221191	66.95138832664013	72.79958932724713	70.76974234284415	76.32851759575276	74.31603255996312	82.41047610134241	80.40851650451641	0.10054706545990395	0.10406487277634781	-0.10125280742684595	-18.296423751291513	-0.09893175069028359	-17.877012456436205
78.95011541147531	60.933790072133355	58.79453848959326	68.95571423157897	66.8993951637838	72.75176460432343	70.72301191119077	76.2850654682523	74.27371078651906	82.3734686005581	80.37264101028023	0.10074465240170642	0.10427038418549595	-0.10102427583545648	-18.365123965702878	-0.09871702132137727	-17.945694702571927
79.42582957266194	60.86776950867516	58.729318411739555	68.90237793209033	66.84708222350092	72.70376046464023	70.67610205404186	76.241552443528	74.23132905700723	82.33658003845404	80.3368855608559	0.10094628482122461	0.10448010881896133	-0.10079564198323965	-18.433969153697035	-0.09850234332431285	-18.01456503123154
79.90441015097758	60.80109606881765	58.6634380964896	68.84872000690997	66.79444572974342	72.65557650885351	70.62901225834197	76.19798082854672	74.18888958942	82.29981672644105	80.30125638407277	0.10115205431948085	0.10469414229707324	-0.10056700045103639	-18.502975858407808	-0.09828781278534393	-18.08364095203433
80.38587441802741	60.733758198297956	58.596885694606115	68.79473671338245	66.74148177670239	72.60721229351621	70.58174196437072	76.1543529526237	74.14639462229242	82.26318509125083	80.26575982147347	0.10136205490840003	0.10491258276578089	-0.10033844762558886	-18.572161360390965	-0.09807352768960698	-18.152940743686486
80.87023974948666	60.665744008093114	58.529649014447834	68.74042417853319	66.68818632417279	72.55866732911468	70.53429056369473	76.11067116744319	74.1038464146668	82.22669167754543	80.23040233087686	0.1015763830870779	0.1051355309769145	-0.10011008178166492	-18.641543709192774	-0.09785958800684114	-18.222483486895726
81.35752362572781	60.59704126323733	58.46171551053704	68.68577839438835	66.63455519273238	72.50994107801965	70.48665739703083	76.066937847065	74.06124724604149	82.19034315059957	80.19519048901212	0.10179513792094569	0.10536309037151126	-0.09988200316888651	-18.7111417565211	-0.09764609578165562	-18.292289098906622
81.8477436324513	60.52763737120696	58.393072271685185	68.63079521310802	66.58058405872767	72.46103295234964	70.43884175201784	76.02315538791802	74.01859941630367	82.1541462990596	80.16013099422776	0.10201842112396083	0.10559536716633947	-0.09965431410165593	-18.78097519090261	-0.09743315522776186	-18.362378369762155
82.34091746132043	60.45751936985289	58.32370600865594	68.57547034192281	66.52626844905647	72.41194231174103	70.39084286089057	75.97932620877825	73.97590524564407	82.11810803778067	80.12523066927608	0.10224633714396252	0.10583247044377479	-0.09942711905377166	-18.851064574124393	-0.09722087282629843	-18.432773000191446
82.83706291059936	60.38667391486094	58.25360304134662	68.5197993378655	66.47160373573976	72.36266846102131	70.34265989805384	75.93545275073068	73.93316707445373	82.08223541074499	80.090496464178	0.1024789932513291	0.10607451224517045	-0.09920052475730756	-18.92143137940002	-0.09700935742924344	-18.50349564150747
83.33619788579601	60.31508726671862	58.1827492854643	68.46377760228785	66.41658513027008	72.3132106477801	70.29429197754837	75.89153747711381	73.89038726319885	82.04653559406356	80.05593545916743	0.10271649963109454	0.10632160766788662	-0.0989746403061389	-18.99209803145459	-0.09679872036748804	-18.57456993741107
83.83834040030794	60.24274527716632	58.11113023867647	68.40740037515239	66.36120767772917	72.26356805983305	70.24573815040657	75.84758287344486	73.84756819227533	82.01101589906396	80.0215548677211	0.10295896947867456	0.10657387496614745	-0.09874957726448486	-19.063087948583416	-0.09658907556382701	-18.646020567819505
84.34350857607244	60.16963337510959	58.03873096621038	68.350662729089	66.30546625066115	72.21373982257359	70.19699740188985	75.80359144732482	73.80471226183843	81.975683775467	79.9873620396737	0.1032065190993762	0.10683143565589862	-0.0985254497805812	-19.134425586835277	-0.09638053965186089	-18.717873295014215
84.85172064422062	60.09573655196786	57.965536085877346	68.29355956320454	66.24935554269143	72.16372499620618	70.14806864860351	75.75956572832109	73.76182189160767	81.94054681465495	79.95336446442259	0.10345926801185858	0.10709441462385566	-0.09830237470576719	-19.206136486356627	-0.09617323210002837	-18.79015501196045
85.36299494573534	60.02103934643426	57.891529752495636	68.23608559663451	66.1928700618784	72.11352257285625	70.098950735482	75.71550826782672	73.7188995206445	81.90561275303435	79.91956977422446	0.10371733905573333	0.10736294024093931	-0.09808047171929957	-19.278247320149603	-0.09596727534220406	-18.86289379320624
85.87734993211305	59.945525828618834	57.81669564168398	68.17823536182317	66.13600412378499	72.06313147354906	70.04964243263821	75.67142163889332	73.67594760710027	81.87088947549587	79.88598574758626	0.10398085850349902	0.10763714448030073	-0.09785986345904973	-19.350785945185635	-0.09576279491363948	-18.936118948142393
86.39480416602983	59.86917958354807	57.741016932997944	68.12000319752084	66.07875184425758	72.0125505450529	70.00014243207069	75.62730843603748	73.63296862793368	81.83638501897582	79.85262031275491	0.10424995617701213	0.1079171630401586	-0.09764067565907908	-19.423781456249344	-0.09555991959480536	-19.00986107726021
86.91537632201124	59.791983693988776	57.66447629237684	68.06138324148213	66.02110713189587	71.96177855657699	69.95044934421956	75.58317127501593	73.58996507859317	81.80210757611957	79.819481551306	0.10452476556871226	0.10820313547167734	-0.09742303729376545	-19.497264242563688	-0.09535878156211197	-19.084152131234077
87.43908518710603	59.71392072256741	57.58705585387152	68.0023694228531	65.96306368020078	71.91081419631925	69.90056169436541	75.53901279256971	73.54693947266384	81.76806549905345	79.7865777018375	0.10480542396782322	0.10849520531212538	-0.09720708072839557	-19.571266047132667	-0.0951595165443706	-19.15902547274709
87.9659496615646	59.63497269314984	57.50873720061841	67.94295545423016	65.90461495938385	71.85965606785453	69.85047791886251	75.49483564613367	73.50389434147604	81.7342673032662	79.75391716377081	0.1050920725917827	0.10879352022357563	-0.09699294187808505	-19.64582002936004	-0.09496226398920271	-19.234515941920108
88.4959887595208	59.55512107144818	57.42950134502414	67.88313482337549	65.84575420782025	71.8083026863556	69.80019636119636	75.45064251350868	73.460832233671	81.70072167160438	79.72150850126074	0.10538485672313642	0.10909823213741213	-0.09678076037432959	-19.720960830904005	-0.09476716723706602	-19.310659925060463
89.0292216096782	59.47434674481731	57.349328708124645	67.8229007845713	65.7864744231291	71.75675247463782	69.74971526785818	75.40643609249395	73.41775571472245	81.66743745838482	79.68936044722031	0.10568392585217705	0.10940949740493006	-0.09657067973998323	-19.79672464493342	-0.094574373703324	-19.387495426833993
89.56566745600044	59.39263000120333	57.26819909807939	67.76224634959527	65.72676835286184	71.70500375901871	69.69903278402585	75.36221910047664	73.37466736641022	81.63442369362834	79.65748190746243	0.10598943382560629	0.10972747695433137	-0.09636284757274893	-19.87314928906926	-0.09438403507014925	-19.465062146447963
90.1053456584057	59.309950507203155	57.186091687759706	67.7011642782978	65.66662848477849	71.65305476498199	69.64814694904092	75.31799427397519	73.33156978624218	81.60168958741784	79.62588196496229	0.10630153900151457	0.11005233645443381	-0.09615741573830405	-19.950274282164173	-0.09419630748836028	-19.54340155781756
90.6482756934654	59.22628728519317	57.102984991388055	67.63964706876133	65.60604703669158	71.60090361263657	69.59705569167116	75.27376436813348	73.28846558682098	81.56924453438569	79.59456988424431	0.10662040441099732	0.1103842464854267	-0.09595454057355823	-20.028140925294792	-0.09401135178899978	-19.622556993988837
91.19447715510712	59.1416186894813	57.01885684018338	67.57768694701946	65.54501594585517	71.54854831195797	69.54575682514712	75.22953215616094	73.24535739515173	81.53709811833244	79.56355511589753	0.1069461979267387	0.1107233827170342	-0.09575438309963147	-20.106792386963207	-0.09382933370618218	-19.702573736145496
91.74396975532183	59.05592238143685	56.93368435696416	67.51527585631483	65.48352685787566	71.49598675780268	69.49424804196023	75.18530042871659	73.20224785188606	81.50526011698395	79.53284730122289	0.10727909243891501	0.11106992609445715	-0.09555710924641403	-20.18627379292775	-0.09365042411148039	-19.783499107372336
92.29677332487483	58.96917530354703	56.84744392965969	67.45240544587035	65.42157111512013	71.44321672468087	69.4425269084101	75.14107199323071	73.15913961049841	81.47374050688789	79.50245627701727	0.10761926603878992	0.11142406303249308	-0.09536289008881482	-20.26663232109604	-0.09347479926058355	-19.865382571657392
92.85290781402206	58.881353652348764	56.76011118367577	67.3890670591495	65.35913974459461	71.39023586127566	69.39059085888604	75.09684967316106	73.11603533638865	81.44254946845653	79.47239208049673	0.10796690221039752	0.1117859856182605	-0.09517190209521686	-20.34791730132929	-0.09330264105275887	-19.94827583814549
93.41239329322968	58.79243285018068	56.6716609530605	67.32525172157868	65.29622344526699	71.33704168469488	69.3384371898703	75.05263630717795	73.07293770590739	81.4116973911587	79.44266495436565	0.10832219003072498	0.11215589182296293	-0.09498432738892149	-20.430180320950967	-0.0931341373035508	-20.032232971145277
93.97524995389855	58.70238751569703	56.58206725041081	67.26095012770348	65.23281257480292	71.28363157444007	69.2860630536457	75.00843474827349	73.02984940529707	81.38119487886645	79.41328535203395	0.10868532437884373	0.11253398572317762	-0.0948003540239526	-20.513475336039846	-0.0929694820331477	-20.117310506424474
94.54149810909283	58.61119143308277	56.49130323545783	67.19615262774849	65.16889713568463	71.23000276607725	69.23346545169196	74.96424786278877	72.98677312954275	81.35105275536027	79.38426394298736	0.10905650615445117	0.11292047773216106	-0.09462017627464547	-20.597858788767553	-0.09280887576868935	-20.20356757366244
95.11115819427312	58.51881751990589	56.39934118226768	67.13084921355009	65.10446676068062	71.17615234459377	69.18064122775432	74.9200785293542	72.94371158112787	81.32128206999917	79.35561161831679	0.10943594250632098	0.11331558484170644	-0.09444399494186229	-20.68338973158461	-0.09265252586398276	-20.291066026082262
95.68425076803395	58.425237793537484	56.30615244498712	67.06502950382627	65.0395106976289	71.12207723742115	69.12758706056361	74.87592963773436	72.9006674686848	81.291894103558	79.32733949640837	0.10982384707119264	0.11371953087511412	-0.09427201767550031	-20.77012995828227	-0.09250064683636339	-20.37987057729333
96.26079651284576	58.330423336070545	56.211707422064386	66.99868272875052	64.97401779349951	71.0677742071079	69.07429945619072	74.83180408757273	72.85764350553644	81.26290037423988	79.29945892880221	0.11022044022364746	0.11413254675187834	-0.09410445931357714	-20.858144142323	-0.09235346072077277	-20.47004894570091
96.84081623580131	58.23434425766035	56.11597551886819	66.93179771379025	64.90797647769553	71.01323984362067	69.02077474001311	74.78770478702782	72.81464240811833	81.23431264386734	79.27198150622272	0.11062594933757686	0.1145548707647164	-0.09394154224104767	-20.947499983289163	-0.09221119744462669	-20.561672007419475
97.42433086936633	58.13696965820787	56.01892510862534	66.86436286276991	64.84137474455109	70.95847055625283	68.96700904827148	74.74363465129244	72.7716668942737	81.20614292425769	79.24491906478599	0.11104060905986102	0.11498674886962292	-0.09378349676821074	-21.03826836173903	-0.09207409522282717	-20.654813957931765
98.01136147213543	58.038267587301945	55.92052349159299	66.7963661401163	64.7742001349823	70.9034625651177	68.91299831919272	74.69959660098775	72.72871968141177	81.17840348378795	79.21828369238914	0.11146466159693003	0.11542843498965992	-0.0936305615292099	-21.13052350275393	-0.09194240097419026	-20.74955248290462
98.60192922959182	57.938205002333184	55.820736852377586	66.72779505224143	64.70643971724486	70.84821189220357	68.85873828365521	74.6555935604239	72.68580348452066	81.15110685415598	79.19208773528766	0.11189835701491954	0.11588019133324487	-0.0934829839038187	-21.22434314932252	-0.09181637076177651	-20.845968939118393
99.1960554548718	57.83674772468459	55.71953021530639	66.65863662801324	64.6380800667471	70.79271435196233	68.80422445536772	74.6116284557151	72.6429210140224	81.12426583734128	79.1663438048643	0.11234195355417126	0.11634228872775006	-0.09334102046237547	-21.31980874562396	-0.09169627025785587	-20.944148545984717
99.79376158953411	57.733860393903406	55.616867397754255	66.58887739826554	64.56910724486674	70.73696554140814	68.74945212053537	74.56770421274152	72.60007497346064	81.0978935127742	79.1410647845967	0.11279571795888416	0.11681500696927087	-0.09320493743555858	-21.417005631141365	-0.09158237523459434	-21.044180588181916
100.39506920433367	57.629506419748175	55.5127109613222	66.51850337429036	64.49950677671471	70.68096082969312	68.69441632698121	74.52382375494334	72.55726805700749	81.07200324471621	79.11626383722805	0.11325992582276746	0.1172986351894793	-0.09307501121189432	-21.51602324643136	-0.09147497208329725	-21.14615863045219
101.00000000000001	57.523647932004074	55.407022160758785	66.44750002525706	64.42926362778577	70.6246953471323	68.63911187269136	74.47999000093758	72.5145029467773	81.0466086898599	79.09195441214652	0.11373486195160878	0.11779347224054491	-0.09301143695096518	-21.56599867950355	-0.09142277874766468	-21.197646121606578
