# Supplementary material for: White matter micro- and macrostructure brain charts for the human lifespan
Source: Nature. 2026 May 13;655(8124):979–89. doi: 10.1038/s41586-026-10454-2 (PMC13391363; doi:10.1038/s41586-026-10454-2)
Supplement: Supplementary file 12 — Centiles trajectories of brain charts. SDT.T9.1–5 contain the brain charts for the global metrics; SDT.T9.6–509 contain the brain charts for the tract-specific metrics (unnormalized); and SDT.T9.510–1157 contain the brain charts for the tract-specific macrostructural metrics (normalized). Included in each table are the male and female centile trajectories for the 2.5th, 25th, 50th, 75th and 97.5th percentiles; the interquartile range normalized by the 50th centile; and the derivatives of the 50th centiles with respect to both age and log(age). Charts are sampled in logarithmically spaced intervals. Age is reported in years, while centile trajectory values are reported in metric-specific units: diffusivities in mm2 s−1, volume in mm3, surface area in mm2, average length in mm, and FA is dimensionless (unitless). [file 41586_2026_10454_MOESM12_ESM.zip › plotted_curves/SDT.T9.210-MLF_right_avg_length_curve_metrics.csv]

ages	male_0.025th_percentile	female_0.025th_percentile	male_0.25th_percentile	female_0.25th_percentile	male_0.5th_percentile	female_0.5th_percentile	male_0.75th_percentile	female_0.75th_percentile	male_0.975th_percentile	female_0.975th_percentile	male_normalized_quantile_range	fwmale_normalized_quantile_range	male_median_centile_d_age	male_median_centile_d_log_age	female_median_centile_d_age	female_median_centile_d_log_age
0.25	52.45015719202876	50.392119383485245	56.990789152199525	54.611875002885014	59.334301405130596	56.7906502413612	61.648821044674705	58.94321305711703	65.97607325694658	62.969923100920745	0.07850487462000189	0.07626850609781284	20.071907626724506	11.58909426063012	19.21142844591782	11.092271810012564
0.25150637576242696	52.476884973789	50.417798421317364	57.01983076976627	54.63970436290377	59.364537240285166	56.81958987153373	61.68023632322664	58.97324959999533	66.00969363626348	63.00201159292593	0.07850487462905349	0.07626850610659962	20.034534486887424	11.602235439479045	19.175657486106502	11.104849628833108
0.2530218281966045	52.50367337020777	50.44353569541223	57.04893824943753	54.66759683580596	59.39484164585749	56.848595132522256	61.71172284700378	59.00335426132939	66.04339026165589	63.034172856911376	0.07850487463824143	0.07626850611551891	19.95962757828238	11.628503622363496	19.10396182363911	11.129991699315724
0.25454641199404576	52.530522315902445	50.46933114295264	57.07811152017066	54.6955523535143	59.42521454788367	56.877665953533594	61.743280539157126	59.03352696764278	66.0771630508807	63.066406814381175	0.07850487464756845	0.0762685061245727	19.88485053857221	11.654743244336714	19.0323904625875	11.155106433267065
0.2560801821758082	52.55743174451586	50.495184700185135	57.10735050986407	54.72357084693687	59.45565587129731	56.906802262719445	61.77490932169216	59.06376764436399	66.11101192046895	63.09871338566959	0.07850487465703643	0.0762685061337641	19.8102040742815	11.680953882754693	18.96094407925557	11.180193426216647
0.25762319409447826	52.58440158871593	50.52109630241976	57.136655145356876	54.751652245966845	59.48616553992917	56.93600398717608	61.80660911546848	59.09407621582603	66.14493678572538	63.13109248994056	0.07850487466664786	0.07626850614309436	19.73568888537193	11.707135114791527	18.88962334354801	11.205252273424776
0.2591755034361701	52.61143178019514	50.54706588402911	57.16602535242833	54.77979647948145	59.51674347650657	56.96527105294331	61.83837984019924	59.124452605265446	66.17893756072772	63.16354404518667	0.0785048746764053	0.07626850615256604	19.6613056651222	11.733286517415763	18.818428918977588	11.230282569973497
0.2607371662225343	52.638522249670146	50.5730933784484	57.195461055797374	54.80800347534201	59.54738960265288	56.99460338500452	61.87022141445055	59.15489673482232	66.21301415832626	63.19606796822908	0.07850487468631051	0.07626850616218156	19.587055100219004	11.759407667394044	18.74736146290161	11.255283910841172
0.2623082388127803	52.66567292688126	50.59917871817493	57.22496217912209	54.836273160393446	59.57810383888702	57.02400090728614	61.90213375564101	59.18540852553967	66.24716649014316	63.228664174717025	0.07850487469636626	0.07626850617194281	19.512937870775204	11.785498141347489	18.67642162620905	11.280255890751505
0.2638887779057103	52.6928837405922	50.62532183476747	57.254528644999425	54.8646054604635	59.60888610462316	57.05346354265684	61.934116780041336	59.21598789736273	66.28139446657218	63.2613325791269	0.0785048747065745	0.07626850618185266	19.438954650217056	11.81155751568258	18.605610053418786	11.305198104251758
0.26547884054176485	52.72015461858941	50.651522658846	57.284160374964436	54.8930003003626	59.6397363181699	57.082991212927396	61.966170402773606	59.24663476913869	66.31569799677776	63.29407309476206	0.07850487471693841	0.0762685061919133	19.365106105331506	11.837585366580242	18.534927382814203	11.330110145745493
0.2670784841050822	52.7474854876818	50.677781120091325	57.31385728949004	54.92145760388327	59.67065439672998	57.11258383885007	61.99829453781087	59.2773490586161	66.35007698869471	63.32688563375219	0.07850487472745976	0.07626850620212698	19.291392896328034	11.863581270097711	18.46437424625765	11.354991609428907
0.26868776632556873	52.774876273700265	50.704097147244575	57.343619307986486	54.94997729379972	59.70164025639985	57.14224134011819	62.03048909797676	59.30813068244449	66.38453134902772	63.35977010705287	0.07850487473814183	0.07626850621249641	19.217815676747705	11.889544802068485	18.393951269285026	11.379842089329031
0.2703067452809827	52.8023269014972	50.730470668106854	57.373446348800776	54.97855929186739	59.73269381216894	57.17196363536565	62.062753994944664	59.338979556173776	66.41906098325052	63.392726424444916	0.07850487474898657	0.07626850622302396	19.144375093492272	11.915475538138708	18.323659071073052	11.404661179292816
0.2719354793990299	52.829837294946174	50.75690160953873	57.40333832921639	55.007203518822486	59.763814977919445	57.20175064216646	62.09508913923758	59.36989559425381	66.4536657956057	63.42575449453398	0.07850487475999686	0.07626850623371224	19.071071786864195	11.941373053787174	18.253498264472	11.42944847299077
0.27357402745947257	52.85740737694136	50.783389897459955	57.43329516545264	55.03590989438156	59.79500366642564	57.23160227703431	62.12749444022736	59.40087871003395	66.48834568910385	63.45885422475	0.07850487477117538	0.07626850624456391	18.99790639051571	11.967236924303506	18.1834694559293	11.45420356390423
0.2752224485962505	52.88503706939737	50.80993545684888	57.46331677266443	55.06467833724099	59.826259789353614	57.261518455422	62.159969806134455	59.43192881576242	66.52310056552342	63.49202552134661	0.0785048747825252	0.07626850625558114	18.92487953145246	11.993066724780874	18.113573245595035	11.47892604534718
0.27688080229961526	52.912726293248454	50.8365382117423	57.49340306494146	55.09350876507668	59.85758325726047	57.29149909172115	62.19251514402701	59.46304582258612	66.55793032540969	63.525268289400806	0.07850487479404825	0.07626850626676752	18.851991830015322	12.018862030114178	18.043810227281938	11.503615510478994
0.2785491484182772	52.940474968448356	50.86319808523483	57.52355395530805	55.122401094543534	59.888973979594105	57.32154409926166	62.22513035982079	59.49422964054988	66.59283486807456	63.55858243281231	0.07850487480574801	0.07626850627812486	18.779243900025904	12.044622415061895	17.974180988385342	11.528271552229853
0.28022754716156506	52.96828301396988	50.88991499947847	57.55376935572267	55.151355241274864	59.92043186469272	57.35165339031108	62.257815358278535	59.52548017859602	66.6278140915961	63.59196785430298	0.07850487481762722	0.07626850628965677	18.706636348542816	12.070347454146031	17.904686109999602	11.552893763389875
0.2819160591015993	52.996150347804225	50.91668887568243	57.58404917707719	55.1803711198823	59.951956819784094	57.38182687607448	62.29057004300925	59.55679734456403	66.66286789281754	63.62542445541649	0.07850487482968876	0.07626850630136514	18.63416977608722	12.096036721730343	17.835326166914456	11.57748173658183
0.28361474517547763	53.024076886960835	50.94351963411254	57.61439332919677	55.209448643955014	59.98354875098544	57.412064466693735	62.32339431646801	59.58818104518998	66.69799616734734	63.658952136517755	0.07850487484193533	0.07626850631325376	18.56184477653005	12.121689791993049	17.76610172751316	11.602035064219308
0.2853236666874746	53.05206254746684	50.97040719409081	57.64480172083917	55.23858772605941	60.01520756330262	57.44236607124713	62.35628807995529	59.61963118610595	66.73319880955817	63.692550796792254	0.07850487485437017	0.07626850632532492	18.489661937102937	12.147306238905003	17.697013353885268	11.626553338557642
0.2870428853112538	53.08010724436658	50.99735147399515	57.67527425969431	55.267788277738724	60.04693316062983	57.47273159774895	62.38925123361646	59.65114767183976	66.76847571258664	63.72622033424581	0.07850487486699656	0.07626850633758148	18.41762183848914	12.172885636296996	17.62806160175387	11.651036151655717
0.28877246309209376	53.10821089172136	51.0243523912588	57.70581085238401	55.29705020951236	60.07872544574919	57.50316095314884	62.42228367644145	59.68273040581424	66.8038267683327	63.75996064570371	0.07850487487981737	0.07626850635002734	18.345725054674404	12.198427557761534	17.559247020566545	11.675483095430536
0.2905124624491269	53.136373402608776	51.05140986237021	57.73641140446117	55.326373430875876	60.110584320329934	57.533654043331715	62.455385306263906	59.71437929034706	66.83925186745897	63.79377162681066	0.07850487489283539	0.07626850636266454	18.27397215307792	12.223931576731047	17.490570153389854	11.699893761577187
0.29226294617759224	53.16459468912247	51.078523802872105	57.76707582040961	55.35575785029993	60.14250968492833	57.56421077311671	62.48855601976106	59.74609422664983	66.87475089939043	63.82765317202966	0.07850487490605425	0.07626850637549691	18.202363694577798	12.249397266474261	17.422031537033035	11.724267741650692
0.294023977451102	53.192874662371715	51.10569412736181	57.7978040036435	55.38520337523057	60.174501438986944	57.59483104625746	62.52179571245307	59.77787511482819	66.91032375231377	63.86160517464227	0.0785048749194772	0.07626850638852706	18.130900233336433	12.274824200003422	17.353631701980703	11.748604627024179
0.29579561982392083	53.22121323248066	51.132920749490026	57.82859585650668	55.41470991208798	60.20655948083403	57.62551476544088	62.555104278702274	59.809721853880646	66.94597031317662	63.895627526747234	0.07850487493310783	0.07626850640175868	18.059582317022432	12.300211950207085	17.285371172338273	11.772904008823389
0.29757793723326015	53.24961030858845	51.16020358196097	57.85945128027268	55.44427736626659	60.238683707683506	57.65626183228716	62.588481611713185	59.841634341698544	66.98169046768747	63.92972011926051	0.07850487494694895	0.07626850641519498	17.988410486763314	12.325560089799183	17.217250466055702	11.797165478108582
0.29937099400158496	53.278065798848345	51.18754253653193	57.8903701751438	55.47390564213464	60.270874015634035	57.687072147349326	62.62192760353158	59.873612475065656	67.01748410031485	63.96388284191488	0.0785048749610041	0.07626850642883909	17.91738527697089	12.350868191209884	17.14927009467283	11.82138862566353
0.3011748548389356	53.306579610427285	51.214937524012406	57.92135244025065	55.50359464303319	60.3031302996685	57.717945610112295	62.655442145043985	59.905656149657126	67.05335109428651	63.998115583258674	0.07850487497527733	0.07626850644269445	17.846507215625024	12.376135826774771	17.081430563515823	11.845573042135584
0.30298958484526295	53.335151649505875	51.24238845426434	57.95239797365214	55.53334427127642	60.33545245365403	57.74888211899313	62.68902512597754	59.93776526003978	67.0892913315896	64.03241823065626	0.07850487498977125	0.07626850645676456	17.775776824124478	12.401362568611148	17.01373237160078	11.86971831797564
0.30481524951277783	53.363781821277385	51.26989523620095	57.98350667233432	55.56315442815033	60.367840370340794	57.779881571339686	62.72267643489894	59.96993969967072	67.12530469296928	64.06679067028642	0.0785048750044902	0.0762685064710529	17.705194617286907	12.42654798861804	16.94617601167556	11.893824043430868
0.3066519147283146	53.392470029947816	51.29745777778699	58.014678432210545	55.59302501391304	60.40029394136212	57.81094386343098	62.756395959214494	60.00217936089767	67.1613910579289	64.10123278714282	0.07850487501943797	0.07626850648556342	17.63476110343072	12.4516916585344	16.878761970323467	11.917889808637483
0.3084996467757088	53.42121617873498	51.32507598603794	58.04591314812047	55.622955927793946	60.43281305723351	57.84206889047616	62.79018358516899	60.03448413495797	67.19755030472874	64.13574446503289	0.07850487503461755	0.07626850650029902	17.564476784316867	12.476793149879086	16.811490727768614	11.941915203460667
0.31035851233818973	53.45002016986848	51.35274976701964	58.07721071382991	55.65294706799325	60.46539760735248	57.87325654661422	62.824039197845714	60.066853911978235	67.2337823103861	64.17032558657742	0.07850487505003349	0.07626850651526383	17.494342155236154	12.50185203399269	16.74436275806329	11.965899817625541
0.3122285785007863	53.47888190458891	51.38047902584793	58.10857102203016	55.68299833168159	60.49804747999781	57.90450672491348	62.857962681165525	60.09928858097379	67.27008695067424	64.20497603321004	0.07850487506568922	0.07626850653046129	17.42435770496195	12.526867882026636	16.677378529018824	11.98984324065168
0.3141099127527488	53.507801283147735	51.40826366668809	58.13999396433769	55.713109614999496	60.53076256232929	57.93581931737104	62.891953917886646	60.13178802984823	67.30646410012217	64.23969568517667	0.0785048750815885	0.07626850654589554	17.354523915779282	12.551840264930433	16.610538502218333	12.013745061873124
0.31600258298998396	53.53677820480653	51.43610359275452	58.171479431293385	55.74328081305694	60.56354274038692	57.96719421491239	62.92601278960385	60.164352145392826	67.34291363201383	64.27448442153495	0.07850487509773595	0.07626850656157062	17.28484126345211	12.576768753424403	16.543843133089467	12.037604870445648
0.3179066575175057	53.56581256783665	51.463998706310235	58.203027312362245	55.77351181993293	60.596387899090516	57.998631307390845	62.960139176748044	60.196980813286096	67.37943541838756	64.30934212015372	0.07850487511413527	0.07626850657749021	17.21531021735609	12.601652918079708	16.477292870842575	12.061422255326761
0.3198222050518999	53.5949042695189	51.49194890866647	58.23463749593292	55.80380252867492	60.62929792223933	58.03013048358709	62.9943329585858	60.22967391809322	67.41602933003566	64.34426865771245	0.07850487513079023	0.07626850659365803	17.14593124033854	12.626492329225584	16.410888158530724	12.08519680529389
0.32174929472380437	53.6240532061427	51.51995410018224	58.26630986931693	55.83415283129845	60.66227269251115	58.061691631208674	63.02859401321859	60.262431343265625	67.4526952365035	64.3792639097008	0.07850487514770561	0.0762685066100785	17.076704788867573	12.651286557023923	16.344629433013324	12.108928108906184
0.32368799608040405	53.65325927300622	51.5480141802638	58.29804431874862	55.864562618786515	60.695312091462355	58.093314636889424	63.06292221758264	60.29525297114032	67.48943300608954	64.41432775041783	0.07850487516488547	0.07626850662675573	17.007631312962985	12.676035171405601	16.27851712501615	12.132615754537255
0.3256383790879404	53.68252236441511	51.576129047364226	58.32984072938401	55.89503178108912	60.728415999526646	58.12499938618901	63.09731744744771	60.32813868293939	67.52624250584381	64.44946005297153	0.07850487518233405	0.076268506643694	16.938711256179886	12.70073774208322	16.212551659104065	12.156259330362445
0.32760051413423674	53.71184237368277	51.60429859898299	58.361698985300926	55.92556020712282	60.76158429601515	58.156745763592355	63.13177957741727	60.36108835876949	67.5631236015682	64.4846606892783	0.07850487520005586	0.0762685066608976	16.86994505580151	12.725393838627497	16.146733453779234	12.179858424378835
0.3295744720312385	53.74121919312952	51.632522731665574	58.39361896949814	55.95614778477031	60.79481685911562	58.1885536525093	63.16630848092754	60.39410187762143	67.60007615781544	64.51992953006244	0.07850487521805533	0.07626850667837043	16.801333142622752	12.750003030345397	16.081062921390185	12.203412624368866
0.33156032401756863	53.7706527140821	51.66080134100284	58.42560056389486	55.986794400879674	60.82811356589182	58.22042293527386	63.20090403024696	60.42717911736939	67.63710003788847	64.55526644485533	0.0785048752363374	0.07626850669611733	16.732875941081147	12.774564886329244	16.01554046819001	12.226921517907613
0.33355814176109866	53.80014282687318	51.68913432163067	58.457643649330166	56.01749994126414	60.861474292283035	58.25235349314382	63.23556609647554	60.460319954770604	67.67419510383988	64.59067130199514	0.07850487525490639	0.07626850671414286	16.66457386928414	12.799078975471275	15.950166494365476	12.250384692377338
0.33556799736153503	53.82968942084101	51.717521567229475	58.48974810556263	56.048264290701404	60.894898913103525	58.28434520630019	63.27029454954444	60.49352426546464	67.71136121647133	64.626143968626	0.0785048752737664	0.0762685067324516	16.59642733904184	12.823544866487282	15.884941394046109	12.273801734958397
0.3375899633530214	53.859292384328924	51.74596297052371	58.521913811269805	56.07908733293318	60.92838730204214	58.316397953846646	63.30508925821556	60.52679192397293	67.7485982353331	64.66168431069751	0.07850487529292338	0.07626850675104796	16.528436755812436	12.847962127851133	15.819865555291472	12.297172232614685
0.3396241127067558	53.888951604684664	51.77445842328142	58.554140644047415	56.109968950664665	60.96193933166144	58.34851161380898	63.339950090080485	60.560122803698206	67.78590601872305	64.69729219296418	0.07850487531238189	0.07626850676993706	16.46060251871313	12.872330327791133	15.754939360143908	12.320495772102731
0.3416705188336247	53.91866696826002	51.80300781631368	58.586428480409076	56.140909025564	60.995554873397296	58.380686063134604	63.37487691156023	60.59351677692387	67.82328442368636	64.73296747898472	0.07850487533214645	0.07626850678912353	16.392925020627445	12.89664903434823	15.690163184663106	12.343771940004444
0.343729255586852	53.94843836041026	51.83161103947434	58.618777195785604	56.17190743826194	61.029233797558334	58.41292117769208	63.40986958790455	60.62697371481367	67.86073330601468	64.76871003112171	0.07850487535222228	0.07626850680861215	16.325404648168842	12.92091781534873	15.625537398856977	12.367000322648892
0.34580039726466444	53.97826566549367	51.86026798165915	58.65118666452454	56.20296406835088	61.06297597332532	58.445216832270276	63.44492798319142	60.66049348741066	67.89825252024562	64.80451971054045	0.0785048753726149	0.07626850682840783	16.258041781688007	12.945136238382474	15.561062366752594	12.390180506145043
0.3478840186129729	54.00814876687103	51.88897853080557	58.6836567598895	56.23407879438474	61.0967812687506	58.47757290057811	63.48005196032625	60.694075963637076	67.93584191966202	64.84039637720886	0.0785048753933291	0.07626850684851595	16.190836795329233	12.96930387082466	15.496738446485324	12.413312076443617
0.34998019482807	54.03808754690508	51.917742573892305	58.716187354059805	56.26525149387833	61.130649550757504	58.50998925524394	63.515241381041534	60.72772101129361	67.97350135629141	64.87633988989676	0.07850487541436996	0.07626850686894172	16.12379005697403	12.993420279804923	15.432565990164221	12.436394619224302
0.352089001559344	54.06808188695994	51.94655999693844	58.74877831812957	56.29648204330658	61.16458068513966	58.54246576781476	63.55049610589595	60.76142849705862	68.01123068090506	64.9123501061749	0.07850487543574372	0.07626850688969022	16.056901928363004	13.01748503224917	15.368545344012091	12.459427719972155
0.3542105149120084	54.09813166740073	51.97543068500338	58.7814295221075	56.327770318104335	61.19857453656062	58.575002308756	63.585815994274	60.79519828648786	68.04902974301778	64.94842688241478	0.07850487545745549	0.07626850691076657	15.990172765066745	13.041497694855934	15.30467684834548	12.48241096395759
0.35634481144984936	54.12823676759292	52.004354522186034	58.81414083491614	56.35911619266552	61.23263096855309	58.60759874745062	63.62120090438523	60.82903024401368	68.08689839088689	64.98457007378774	0.07850487547951077	0.0762685069321766	15.923602916440359	13.065457834050903	15.240960837587409	12.505343936225472
0.35849196819798806	54.158397065901724	52.033331391624465	58.84691212439115	56.39051954034276	61.266749843518205	58.640254952198795	63.656650693263515	60.86292423294449	68.12483647151153	65.02077953426442	0.07850487550191491	0.07626850695392545	15.85719272577444	13.089365016072406	15.177397640267372	12.528226221571458
0.36065206264566085	54.18861243969182	52.06236117549514	58.879743257281056	56.42198023344659	61.30093102272531	58.67297079021698	63.69216521676676	60.89688011546401	68.1628438306323	65.05705511661391	0.07850487552467443	0.07626850697601892	15.790942530218672	13.113218806907753	15.113987579083187	12.551057404592939
0.3628251727490157	54.21888276532648	52.09144375501276	58.91263409924631	56.45349814324524	61.33517436631089	58.70574612763776	63.72774432957584	60.93089775263098	68.20092031273022	65.0933966724035	0.07850487554779481	0.07626850699846316	15.724852660840043	13.137018772300507	15.050730970951918	12.573837069689034
0.3650113769339257	54.24920791816733	52.12057901042952	58.94558451485899	56.485073139963845	61.369479733278325	58.73858082950902	63.76338788519432	60.964977004378284	68.23906576102632	65.12980405199772	0.07850487557128198	0.0762685070212631	15.658923442624655	13.160764477761404	14.987628126869822	12.59656480094236
0.36721075409881926	54.279587772573535	52.149766821034376	58.97859436760195	56.51670509278361	61.403846981496976	58.77147475979308	63.799095735947525	60.99911772951216	68.27728001748072	65.16627710455747	0.07850487559514231	0.0762685070444254	15.593155194499559	13.184455488541062	14.924679352117892	12.619240182266367
0.3694233836175272	54.31002220190134	52.179007065152966	59.01166351986831	56.54839386984183	61.43827596770168	58.804427781366705	63.83486773298198	61.033319785712074	68.315562922792	65.20281567803994	0.07850487561938173	0.07626850706795545	15.527548229394597	13.208091369677277	14.861884946232749	12.641862797361682
0.37164934534214805	54.34051107850361	52.208299620146754	59.044791832960954	56.58013933823084	61.47276654749218	58.83743975601997	63.870703726264864	61.067583029529736	68.35391431639661	65.23941961919748	0.0785048756440064	0.07626850709185996	15.462102854220575	13.231671685936817	14.799245202939346	12.664432229637896
0.3738887196059291	54.37105427372904	52.2376443624125	59.07797916709168	56.611941363997545	61.507318575332285	58.87051054445587	63.906603564583136	61.10190731638845	68.39233403646793	65.276088773577	0.07850487566902316	0.07626850711614469	15.396819369883815	13.255196001844524	14.736760410238276	12.686948062273586
0.3761415872261661	54.401651657921775	52.26704116738169	59.11122538138077	56.643799812142696	61.54193190454942	58.90364000628951	63.942567095542984	61.13629250058246	68.43082191991576	65.31282298551919	0.0785048756944379	0.07626850714081625	15.331698071369829	13.278663881683315	14.67443085047853	12.709409878243605
0.3784080295071193	54.43230310042072	52.29648990952026	59.144530333856224	56.675714546620696	61.576606387333854	58.93682800004787	63.97859416556913	61.170738435276654	68.46937780238541	65.34962209815826	0.07850487572025823	0.07626850716588118	15.266739247670557	13.302074889454161	14.612256800306568	12.731817260273601
0.3806881282429484	54.463008469558936	52.32599046232764	59.17789388145322	56.7076854303385	61.61134187473797	58.97007438316873	64.01468461990403	61.205244972505376	68.50800151825702	65.38648595342067	0.07850487574648982	0.07626850719134537	15.201943181928073	13.325428588939758	14.550238530653587	12.75416979079273
0.38298196572066395	54.49376763266322	52.35554269833639	59.21131588001345	56.739712325155224	61.64613821667585	59.00337901200018	64.05083830260742	61.23981196317209	68.54669290064498	65.42341439202472	0.07850487577314016	0.07626850721721594	15.137310151349084	13.348724543659046	14.488376306868304	12.77646705204279
0.3852896247230969	54.52458045605325	52.38514648911161	59.24479618428441	56.77179509188155	61.68099526192232	59.03674174180014	64.08705505655533	61.27443925704866	68.58545178139694	65.46040725347977	0.07850487580021591	0.07626850724349982	15.072840427288611	13.371962316849022	14.426670388700586	12.798708626016378
0.38761118853188686	54.55544680504128	52.41480170525044	59.27833464791889	56.80393359027911	61.71591285811248	59.07016242673558	64.1233347234397	61.309126702774705	68.62427799109324	65.49746437608567	0.07850487582772485	0.07626850727020372	15.008534275253623	13.3951414714993	14.365121030235969	12.82089409440232
0.3899467409304866	54.586366543931184	52.44450821638118	59.31193112347408	56.83612767905963	61.75089085174081	59.103640919881634	64.15967714376723	61.34387414785665	68.6631713590459	65.53458559693165	0.07850487585567328	0.07626850729733438	14.944391954913954	13.418261570330287	14.303728480041173	12.843023038687534
0.39229636620718694	54.61733953601815	52.47426589116317	59.34558546241115	56.86837721588469	61.7859290881607	59.1371770732215	64.19608215685906	61.37868143866756	68.70213171329817	65.57177075189611	0.07850487588406849	0.07626850732489947	14.880413720180513	13.44132217580227	14.24249298115501	12.865095040109736
0.3946601491581577	54.64836564358793	52.50407459728581	59.379297515094414	56.900682057364754	61.82102741158357	59.17077073764524	64.23254960084995	61.41354842044594	68.7411588806235	65.60901967564546	0.07850487591291905	0.07626850735290559	14.816599819167095	13.464322850108147	14.181414771004711	12.887109679584682
0.3970381750905084	54.67944472791621	52.53393420146797	59.41306713079075	56.933042059058515	61.85618566507833	59.204421762949245	64.26907931268738	61.44847493729519	68.78025268652495	65.64633220163341	0.0785048759422318	0.07626850738136047	14.752950494254037	13.487263155175242	14.120494081593279	12.909066537822582
0.39943052982536675	54.71057664926809	52.5638445694577	59.446894157668936	56.96545707547248	61.89140369057054	59.23812999783574	64.30567112813104	61.483460832183056	68.81941295523431	65.6837081621005	0.07850487597201421	0.07626850741027176	14.689465982086404	13.510142652636205	14.059731139450378	12.930965195286262
0.4018372997009759	54.74176126689725	52.593805566031406	59.48077844279879	56.99792696006024	61.92668132884172	59.27189528991198	64.34232488175186	61.51850594694088	68.85863950971117	65.72114738807316	0.07850487600227435	0.07626850743964711	14.626146513612184	13.532960903852654	13.9991261656196	12.952805232127503
0.40425857157581063	54.77299843904546	52.62381705499315	59.51471983215063	57.0304515652216	61.96201841952865	59.305717485689456	64.37904040693147	61.553610122262576	68.89793217164234	65.7586497093628	0.07850487603302057	0.07626850746949353	14.562992314147778	13.555717469946103	13.938679375734864	12.974586228276166
0.4066944328317112	54.80428802294201	52.65387889917427	59.5487181705947	57.063030742302196	61.997414801122744	59.339596430583455	64.41581753586141	61.588773197704434	68.93729076144108	65.7962149545654	0.07850487606426082	0.07626850749981985	14.500003603310688	13.578411911707008	13.878390980018594	12.996307763354707
0.4091449713770379	54.83562987480283	52.683990960432546	59.58277330190005	57.095664341592574	62.032870310969024	59.37353196891198	64.45265609954208	61.62399501168383	68.97671509824589	65.83384295106029	0.07850487609600282	0.07626850753063324	14.43718059513958	13.601043789678442	13.818261183307186	13.017969416734559
0.411610275649843	54.86702384983007	52.71415309965172	59.616885068734334	57.12835221232773	62.06838478526583	59.40752394389548	64.48955592778253	61.65927540147899	69.01620499992022	65.87153352500981	0.07850487612825562	0.07626850756194241	14.374523498065173	13.623612664106986	13.75829018512195	13.03957076752522
0.41409043462106226	54.89846980221125	52.74436517674073	59.651053312662654	57.16109420268618	62.103958059063544	59.441572197655766	64.52651684919908	61.69461420322788	69.0557602830512	65.90928650135812	0.0785048761610275	0.07626850759375592	14.31203251495208	13.64611809494636	13.698478179636368	13.061111394559703
0.41658553779772634	54.92996758511878	52.77462705063328	59.6852778741472	57.19389015978963	62.13958996626436	59.47567657121563	64.56353869121504	61.73001125192774	69.09538076294915	65.94710170383085	0.0785048761943273	0.0762685076260814	14.249707843153374	13.668559641891989	13.638825355697918	13.08259087636543
0.41909567522619073	54.961517050709176	52.80493857928683	59.71955859254624	57.22673992970175	62.17528033962117	59.50983690449766	64.6006212800596	61.76546638143399	69.13506625364646	65.98497895493368	0.07850487622816398	0.07626850765892804	14.187549674439651	13.690936864295509	13.579331896893564	13.104008791213346
0.4216209374953856	54.9931180501223	52.835299619682445	59.753895306113535	57.25964335742805	62.21102901073684	59.544053036324065	64.63776444076709	61.800979424459904	69.17481656789685	66.02291807595219	0.07850487626254594	0.0762685076923043	14.125558195180929	13.713249321261173	13.519997981631604	13.125364717148841
0.42416141574008476	55.024770433480974	52.86571002782382	59.788287851997644	57.29260028691488	62.246835810063715	59.57832480441569	64.67496799717644	61.83655021257566	69.21463151717471	66.0609188869508	0.07850487629748311	0.07626850772621921	14.063733586255694	13.735496571604017	13.46082378297615	13.14665823183168
0.4267172016441951	55.05647404989002	52.89616965873654	59.82273606624107	57.32561056104858	62.28270056690254	59.61265204539098	64.71223177193004	61.8721785762073	69.25451091167386	66.09898120677158	0.07850487633298414	0.0762685077606817	14.00207602309456	13.75767817380256	13.401809468834472	13.167888912668786
0.42928838744406506	55.08822874743569	52.9266783664677	59.857239783779555	57.358674021655034	62.31862310940183	59.64703459476569	64.74955558647312	61.90786434463637	69.29445456030705	66.137104853034	0.0785048763690589	0.07626850779570107	13.940585675720286	13.779793686040648	13.342955202009762	13.189056336852445
0.43187506593181346	55.120034373184865	52.95723600408511	59.89179883844124	57.39179050949891	62.35460326455693	59.68147228695207	64.78693926105278	61.943607345999034	69.33446227070473	66.17528964213385	0.07850487640571668	0.07626850783128668	13.87926270882781	13.801842666238372	13.284261140097442	13.210160081212962
0.4344773304586784	55.15189077318459	52.987842423676554	59.9264130629462	57.42495986428276	62.390640858209586	59.715964955257796	64.82438261471754	61.97940740728508	69.37453384921464	66.21353538924228	0.07850487644296797	0.07626850786744784	13.818107281738776	13.82382467199568	13.225727435548833	13.231199722285965
0.4370952749383861	55.18379779246114	53.01849747634916	59.961082288905324	57.45818192464637	62.42673571504671	59.75051243188545	64.86188546531598	62.01526435433729	69.41466910090045	66.25184190830507	0.0785048764808219	0.07626850790419443	13.757119548430637	13.845739260581468	13.16735423580758	13.252174836372433
0.4397289938505404	55.21575527501942	53.04920101222892	59.99580634681975	57.49145652816627	62.4628876585999	59.78511454793189	64.89944762949635	62.051178011850865	69.45486782954117	66.290209012042	0.07850487651928895	0.07626850794153625	13.696299657625786	13.867585988980863	13.109141683198686	13.27308499944229
0.4423785822440318	55.24776306384217	53.07995288045964	60.03058506607997	57.52478351135454	62.4990965112444	59.8197711333871	64.93706892270548	62.08714820337214	69.4951298376301	66.32863651194559	0.07850487655837977	0.07626850797948324	13.635647752767909	13.88936441387159	13.051089914986733	13.29392978713804
0.4450441357404687	55.279821000889456	53.11075292920246	60.065418274965296	57.55816270965834	62.53536209419858	59.85448201713367	64.97474915918812	62.12317475129807	69.53545492637414	66.36712421828038	0.07850487659810425	0.07626850801804573	13.575163972091104	13.911074091633054	12.993199063508655	13.314708774893006
0.44772575053762753	55.3119289270977	53.14160100563531	60.10030580064279	57.59159395745929	62.571684227522894	59.889247026946165	65.01248815198602	62.159257476875624	69.57584289569265	66.40567194008246	0.07850487663847387	0.07626850805723424	13.514848448565317	13.932714578275409	12.935469256039141	13.335421537749426
0.4504235234129248	55.34408668237903	53.17249695595181	60.13524746916652	57.62507708807232	62.608062730118945	59.9240659894898	65.05028571293681	62.195396200200406	69.61629354421649	66.44427948515782	0.07850487667949844	0.07626850809705882	13.454701310029122	13.95428542953232	12.877900614914324	13.356067650473051
0.4531375517269096	55.37629410562059	53.20344062536094	60.17024310547695	57.65861193374523	62.644497419729035	59.95893873032024	65.08814165267367	62.23159074021635	69.65680666928745	66.48294666008218	0.0785048767211898	0.07626850813753047	13.394722679197002	13.97578620085369	12.82049325760454	13.376646687582252
0.4558679334267773	55.40855103468391	53.23443185808627	60.20529253340007	57.69219832565795	62.68098811293511	59.99386507388256	65.12605578062413	62.267840914714796	69.6973820669571	66.52167327019993	0.0785048767635587	0.0762685081786602	13.334912673602958	13.997216447305618	12.76324729659973	13.39715822321341
0.45861476704990445	55.4408573064039	53.265470497364944	60.24039557564639	57.72583609392138	62.71753462515782	60.02884484351027	65.16402790500915	62.30414654033328	69.73801953198576	66.5604591196228	0.07850487680661716	0.07626850822045861	13.275271405731473	14.018575723668619	12.706162839551325	13.417601831220964
0.4613781517274047	55.47321275658839	53.29655638544741	60.27555205381049	57.759525067577115	62.75413677065595	60.06387786142484	65.20205783284251	62.340507432555285	69.7787188578418	66.59930401122969	0.07850487685037635	0.07626850826293782	13.215798983024797	14.039863584413979	12.64923998929953	13.437977085186503
0.4641581871877068	55.50561722001718	53.327689363596434	60.31076178836994	57.793265074596384	62.79079436252542	60.09896394873472	65.24014536992972	62.37692340570897	69.81947983670055	66.63820774666526	0.07850487689484816	0.07626850830610847	13.156495507826548	14.061079583643732	12.592478843815115	13.458283558333278
0.4669549737601532	55.53807053044133	53.35886927208644	60.34602459868448	57.8270559418793	62.827507212698286	60.13410292543448	65.27829032086713	62.41339427296653	69.86030225944334	66.6771701263392	0.07850487694004468	0.07626850834998282	13.097361077529058	14.08222327515432	12.535879496328562	13.478520823604413
0.46976861237862133	55.570572520582495	53.39009595020279	60.38134030299537	57.86089749525417	62.864275131942215	60.16929461040419	65.31649248904118	62.449919846343285	69.90118591565668	66.71619094942535	0.0785048769859782	0.07626850839457243	13.038395784575187	14.103294212449327	12.479442035271859	13.498688453593786
0.4725992045851658	55.60312302213215	53.42136923624098	60.41670871842452	57.89478955947648	62.901097929859446	60.20453882140822	65.35475167662752	62.4864999366967	69.9421305936313	66.75527001386062	0.07850487703266114	0.07626850843988943	12.979599716403754	14.124291948641257	12.423166544362175	13.518786020606058
0.4754468525336833	55.635721865750625	53.45268896750604	60.45212966097347	57.92873195822838	62.9379754148858	60.23983537509492	65.3930676845898	62.52313435372583	69.98313608036085	66.79440711634432	0.07850487708010573	0.0762685084859465	12.920972955571415	14.145216036533384	12.367053102640057	13.538813096633021
0.47831165899359906	55.668368881066556	53.484054980311726	60.48760294552275	57.96272451411774	62.97490739429004	60.27518408699537	65.43144031267919	62.55982290597016	70.02420216154144	66.83360205233704	0.07850487712832577	0.07626850853275559	12.862515579798128	14.166066028654313	12.311101784440325	13.558769253331775
0.4811937273535759	55.70106389667632	53.51546710997982	60.52312838583127	57.99676704867739	63.01189367417311	60.31058477152279	65.46986935943345	62.59656540080899	70.06532862157056	66.87285461605995	0.07850487717733377	0.07626850858032991	12.804227661881669	14.186841477116104	12.255312659481206	13.578654062061105
0.4840931616252451	55.73380674014256	53.546925190839254	60.55870579453478	58.030859382364234	63.04893405946669	60.346037241971615	65.50835462217546	62.63336164446034	70.10651524354566	66.91216460049357	0.0785048772271432	0.07626850862868241	12.746109269812223	14.20754193371431	12.199685792831588	13.598467093821455
0.4870100664469608	55.76659723799417	53.57842905622559	60.59433498314576	58.065001334558595	63.08602835393299	60.381541310516596	65.54689589701303	62.670211441980214	70.14776180926373	66.95153179737709	0.07850487727776756	0.0762685086778256	12.688160466826957	14.228166949940714	12.144221245012886	13.618207919333145
0.4899445470875755	55.799435215725026	53.609978538480064	60.6300157620521	58.09919272356324	63.123176360163406	60.417096788212156	65.5854929788375	62.70711459726173	70.18906809922	66.99095599720732	0.07850487732922067	0.07626850872777337	12.630381311368183	14.248716076923301	12.088919071964483	13.637876108956334
0.49289670945023945	55.83232049779349	53.64157346894889	60.66574794051659	58.13343336660262	63.16037787957792	60.45270348499121	65.62414566132311	62.7440709130341	70.23043389260714	67.03043698923774	0.07850487738151668	0.07626850877853927	12.572771857165208	14.269188865455362	12.033779325091018	13.65747123273104
0.4958666600762229	55.86525290762141	53.67321367798259	60.701531326675735	58.1677230798221	63.197632712423996	60.48836120966465	65.66285373692584	62.78108019086196	70.27185896731412	67.06997456147766	0.0785048774346695	0.07626850883013747	12.515332153228883	14.289584865979123	11.978802051331513	13.676992860398968
0.4988545061487607	55.89823226759344	53.704898994935135	60.737365727539114	58.202061678287116	63.23494065777582	60.52406976992034	65.70161699688266	62.81814223114429	70.31334309992526	67.10956850069113	0.07850487748869436	0.07626850888258192	12.458062243918903	14.30990362860939	11.923987293135724	13.69644056135985
0.5018603554969207	55.9312583990563	53.7366292481633	60.77325094898852	58.23644897598239	63.272301513533385	60.55982897232225	65.74043523121053	62.8552568331137	70.35488606571936	67.14921859239617	0.07850487754360524	0.07626850893588635	12.400962168947444	14.330144703117185	11.869335088496882	13.715813904655079
0.5048843165994948	55.96433112231779	53.768404265025644	60.809186795776924	58.27088478581087	63.309715076421554	60.595638622309565	65.77930822870542	62.89242379483529	70.39648763866843	67.18892462086352	0.07850487759941786	0.07626850899006615	12.344031963417365	14.350307638913364	11.814845471039007	13.735112459047741
0.5079264985889148	55.99745025664623	53.8002238718822	60.845173071527846	58.30536891959334	63.347181141989175	60.63149852419605	65.81823577694152	62.929642913206145	70.43814759143704	67.22868636911619	0.07850487765614751	0.07626850904513612	12.287271657847668	14.37039198506318	11.760518469975068	13.754335792942584
0.5109870112551897	56.03061562026944	53.8320878940932	60.881209578734236	58.33990118806716	63.38469950460814	60.66740848116883	65.85721766227005	62.966913983954015	70.47986569538094	67.26850361892791	0.07850487771380928	0.0762685091011112	12.230681278235352	14.390397290313558	11.706354110150642	13.773483474378736
0.5140659650498691	56.06382703037419	53.86399615601857	60.917296118757925	58.374481400885585	63.422269957472686	60.703368295287696	65.8962536698187	63.00423680163656	70.52164172054647	67.30837615082245	0.0785048777724194	0.0762685091580062	12.1742608460263	14.410323103027622	11.652352412120308	13.792555071122479
0.5171634710900281	56.09708430310504	53.89594848101723	60.95343249182829	58.40910936661707	63.459892292598035	60.739377767484406	65.93534358349017	63.041611159640716	70.56347543566903	67.34830374407288	0.07850487783199356	0.07626850921583787	12.118010378193503	14.430168971222884	11.598513392138557	13.811550150569019
0.5202796411622786	56.13038725356393	53.92794469144606	60.989618497041874	58.443784892744155	63.49756630082001	60.775436697561446	65.97448718596176	63.07903685018129	70.60536660817262	67.38828617670008	0.07850487789254867	0.07626850927462145	12.061929887293445	14.449934442613085	11.544837062181614	13.830468279782508
0.5234145877268029	56.16373569580913	53.95998460865936	61.02585393236122	58.47850778566287	63.53529177179382	60.81154488419148	66.0136842586841	63.11651366430047	70.6473150041685	67.42832322547225	0.07850487795410101	0.07626850933437299	12.0060193813988	14.469619064502695	11.491323430016564	13.849309025517869
0.5265684239214125	56.1971294428544	53.99206805300804	61.06213859461398	58.51327785068181	63.57306849399312	60.84770212491634	66.05293458188018	63.15404139186681	70.68932038845409	67.46841466590375	0.0785048780166679	0.07626850939510944	11.950278864207576	14.48922238385785	11.437972499181342	13.868071954155312
0.5297412635656308	56.23056830666831	54.024194843838636	61.098472279492114	58.5480948920212	63.610896254709196	60.88390821614608	66.09223793454451	63.191619821574136	70.73138252451221	67.50856027225402	0.07850487808026609	0.07626850945684695	11.894708335084943	14.508743947320909	11.38478426905749	13.886756631773096
0.5329332211648017	56.26405209817344	54.05636479949286	61.1348547815511	58.58295871281223	63.648774840050095	60.92016295315834	66.13159409444229	63.229248740940996	70.77350117450999	67.54875981752686	0.07850487814491389	0.07626850951960373	11.839307789050508	14.528183301174067	11.33175873485925	13.905362624069312
0.5361444119142209	56.29758062724547	54.08857773730641	61.171285894208886	58.61786911509591	63.68670403493961	60.956466130097	66.17100283810815	63.26692793630915	70.81567609929772	67.58901307346909	0.07850487821062832	0.07626850958339582	11.78407721680378	14.547539991317535	11.278895887704493	13.923889496438278
0.5393749517032939	56.331153702712314	54.120833473608634	61.207765409745015	58.65282589982265	63.724683623116306	60.99281753997191	66.2104639408454	63.304657192843436	70.85790705840787	67.62931981057002	0.07850487827742848	0.07626850964824156	11.72901660478965	14.566813563315009	11.226195714631103	13.942336813941438
0.5426249571197181	56.364771132353454	54.15313182372135	61.24429311929981	58.687828866850964	63.76271338713273	61.02921697465746	66.24997717672495	63.342436294530124	70.90019381005416	67.66967979806005	0.07850487834533225	0.07626850971415867	11.674125935238408	14.586003562391852	11.1736581986097	13.960704141278256
0.5458945454536906	56.398432722899095	54.185472601958395	61.28086881287356	58.72287781494701	63.80079310835445	61.065664224892124	66.28954231858457	63.380265024176566	70.94253611113054	67.71009280391006	0.07850487841435852	0.07626850978116552	11.61940518612937	14.605109533391442	11.121283318578207	13.978991042811685
0.5491838347021408	56.43213828002923	54.2178556216245	61.31749227932537	58.757972541783396	63.83892256695901	61.10215908027715	66.32915913802758	63.418143163409844	70.98493371720988	67.75055859483004	0.07850487848452638	0.07626850984928095	11.564854331289098	14.624131020809727	11.06907104946913	13.99719708255725
0.5524929435729888	56.465887608372874	54.25028069501477	61.35416330637253	58.79311284393854	63.87710154193518	61.138701329276024	66.36882740542221	63.456070492676055	71.02738638254333	67.79107693626842	0.07850487855585567	0.07626850991852323	11.510473340416866	14.643067568811603	11.017021362298692	14.01532182423216
0.55582199148943	56.49968051150738	54.282747633413834	61.39088168058955	58.828298516895806	63.915329811081946	61.17529075921349	66.4085468899005	63.49404679123949	71.06989386005907	67.83164759241104	0.07850487862836575	0.07626850998891224	11.456262179073747	14.661918721178154	10.965134224101348	14.033364831180734
0.5591710985942444	56.5335167919574	54.31525624709499	61.427647187407175	58.86352935504259	63.95360715100755	61.2119271562746	66.44831735935733	63.53207183718151	71.11245590136127	67.87227032618003	0.07850487870207741	0.07626851006046736	11.40222080876083	14.68068402136305	10.913409598015278	14.051325666407138
0.5625403857541326	56.567396251194275	54.347806345319455	61.464459611111685	58.89880515166946	63.991933337128714	61.24861030550383	66.4881385804495	63.570145407399686	71.15507225672928	67.91294489923291	0.07850487877701033	0.07626851013320803	11.348349186901032	14.699363012428876	10.861847443280567	14.069203892555379
0.565929974564078	56.601318689635015	54.38039773633551	61.50131873484377	58.93412569896925	64.0303081436694	61.28533999080412	66.52801031859472	63.60826727760686	71.19774267511622	67.9536710719615	0.07850487885318627	0.07626851020715514	11.294647266902757	14.71795523709443	10.810447715335613	14.08699907198752
0.569339987351735	56.63528390664158	54.41303022737796	61.53822434059779	58.9694907880365	64.06873134366023	61.32211599493637	66.56793233797063	63.6464372223305	71.24046690414825	67.99444860349132	0.07850487893062583	0.07626851028232931	11.241114998212652	14.736460237752908	10.759210365786203	14.104710766701828
0.5727705471818436	56.66929170052012	54.44570362466703	61.5751762092209	59.00490020886622	64.10720270893742	61.35893809951805	66.60790440151396	63.68465501491131	71.2832446901235	68.03527725168009	0.0785048790093509	0.07626851035875158	11.187752326301052	14.75487755641916	10.708135342418245	14.122338538327313
0.5762217778606706	56.703341868520056	54.47841773340776	61.61217412041207	59.040353750353276	64.1457220101418	61.395806085022606	66.64792627091944	63.722920427502615	71.32607577801099	68.07615677311709	0.07850487908938324	0.07626851043644238	11.134559192687448	14.773206734733321	10.657222589285084	14.13988194817648
0.5796938039404782	56.7374342068333	54.51117235778915	61.649217852721286	59.07585120029142	64.18428901671787	61.43271973077849	66.68799770663892	63.76123323106943	71.36895991144952	68.117086923122	0.07850487917074542	0.07626851051542467	11.081535535036892	14.791447314011748	10.606472046712952	14.157340557223506
0.5831867507240184	56.77156851059342	54.54396730098345	61.686307183548536	59.11139234537255	64.22290349691308	61.469678814968304	66.72811846788034	63.799593195387445	71.41189683274682	68.1580674557441	0.07850487925346039	0.07626851059571965	11.028681287149084	14.809598835248835	10.555883651319164	14.174713926113327
0.5867007442690553	56.80574457387498	54.57680236514526	61.72344188914322	59.146976971185744	64.26156521777683	61.50668311462792	66.76828831260697	63.83800008904214	71.45488628287856	68.19909812376109	0.07850487933755128	0.07626851067735023	10.975996378963828	14.827660839016971	10.505457336064865	14.192001615136178
0.5902359113929144	56.83996218969241	54.609677351410944	61.76062174460282	59.182604862216586	64.30027394515932	61.543732405645606	66.80850699753606	63.87645367942798	71.497928001487	68.24017867867836	0.07850487942304096	0.07626851076033885	10.923480736611964	14.845632865562948	10.455193030265946	14.20920318426397
0.5937923796770596	56.87422114999949	54.64259205989765	61.7978465238724	59.218275801846104	64.33902944371091	61.58082646276113	66.84877427813831	63.914953732747385	71.54102172688032	68.28130887072777	0.07850487950995397	0.07626851084470966	10.871134282479034	14.863514454789765	10.40509065961487	14.226318193113912
0.597370277471697	56.908521245688334	54.67554628970258	61.83511599974351	59.25398957235008	64.37783147688107	61.61796505956486	66.88908990863666	63.95350001400978	71.58416719603136	68.32248844886684	0.0785048795983149	0.07626851093048552	10.818956935192546	14.881305146238446	10.355150146233427	14.243346200959422
0.6009697339004076	56.94286226658874	54.70853983890221	61.87242994385338	59.28974595489808	64.41667980691749	61.65514796849686	66.92945364200541	63.992092287030744	71.62736414457679	68.36371716077755	0.0785048796881483	0.07626851101769086	10.766948609702013	14.899004479146242	10.305371408696374	14.26028676677015
0.6045908788648067	56.977244001467426	54.74157250455171	61.90978812668424	59.32554472955287	64.45557419486535	61.69237496084623	66.96986522996944	64.03073031443127	71.67061230681615	68.40499475286586	0.07850487977947915	0.07626851110634986	10.715109217251666	14.916611992364778	10.255754362076914	14.27713944919924
0.6082338430492322	57.011666238026955	54.774644082683956	61.94719031756205	59.361385675269354	64.4945144005661	61.72964580675007	67.01032442300298	64.06941385763672	71.71391141571054	68.44632097026035	0.07850487987233369	0.07626851119648813	10.66343866540592	14.934127224352778	10.206298917913955	14.293903806505114
0.611898757925461	57.04612876290511	54.80775436830873	61.984636284655814	59.39726856989373	64.53350018265662	61.766960275192496	67.05083097032873	64.10814267687573	71.75726120288176	68.4876955568112	0.07850487996673794	0.07626851128813002	10.611936858165791	14.951549713294298	10.157004984286687	14.310579396620597
0.6155857557574533	57.08063136167421	54.84090315541202	62.02212579497695	59.43319319016267	64.5725312985686	61.8043181340039	67.09138461991718	64.14691653117958	71.80066139861152	68.52911825508944	0.07850488006271793	0.07626851138130249	10.560603695923419	14.96887899700414	10.107872465874607	14.327165777205664
0.6192949696061266	57.11517381884004	54.87409023695542	62.05965861437796	59.46915931170274	64.61160750452727	61.84171914986028	67.13198511848533	64.18573517838136	71.84411173184007	68.57058880638606	0.07850488016030185	0.07626851147603132	10.509439075516639	14.986114612960591	10.058901263964799	14.343662505587417
0.6230265333341571	57.149755917841375	54.907315404875234	62.09723450755208	59.50516670902937	64.65072855555086	61.879163088282176	67.17263221149607	64.22459837511491	71.88761193016558	68.61210695071097	0.0785048802595159	0.07626851157234286	10.458442890263541	15.003256098310885	10.010091276402818	14.360069138700055
0.6267805816108112	57.18437744104895	54.9405784500815	62.13485323803208	59.54121515554584	64.68989420544942	61.91664971363366	67.2133256431571	64.26350587681382	71.9311617198429	68.65367242679177	0.07850488036038897	0.07626851167026504	10.40761502996611	15.020302989798438	9.961442397742758	14.376385233188557
0.6305572499168048	57.21903816976469	54.973879162457685	62.17251456818934	59.577304423542934	64.72910420682399	61.95417878912189	67.25406515641986	64.30245743771093	71.97476082578255	68.6952849720734	0.07850488046294941	0.07626851176982513	10.356955380993895	15.037254823922922	9.91295451921269	14.392610345405046
0.634356674549194	57.25373788422124	55.0072173308596	62.21021825923354	59.613434284197744	64.76835831106602	61.991750076795945	67.29485049297911	64.34145281083711	72.01840897155012	68.7369443227167	0.07850488056722643	0.07626851187105146	10.306463826245817	15.05411113676928	9.86462752873922	14.408744031325114
0.6381789926262927	57.28847636358057	55.04059274311472	62.24796407121102	59.64960450757298	64.80765626835588	62.0293633375461	67.33568139327126	64.3804917480205	72.06210587936461	68.77865021359766	0.0785048806732493	0.07626851197397244	10.256140245232018	15.070871464107768	9.81646131101661	14.42478584665514
0.642024342092622	57.323253385933924	55.07400518602165	62.28575176300471	59.68581486261635	64.84699782766268	62.06701833110312	67.37655759647424	64.41957399988586	72.10585127009824	68.82040237830668	0.0785048807810479	0.07626851207861744	10.205984514128431	15.087535341444891	9.768455747492226	14.440735346759539
0.6458928617238878	57.358068728300644	55.10745444534906	62.323581092332894	59.7220651171594	64.88638273674304	62.10471481603716	67.41747884050622	64.4586993158533	72.14964486327507	68.86220054914733	0.07850488089065286	0.07626851218501629	10.155996505704024	15.104102303850595	9.720610716393821	14.456592086644378
0.6497846911319898	57.39292216662735	55.14094030583508	62.361451815748325	59.75835503791697	64.92581074214013	62.14245254975705	67.45844486202462	64.49786744413763	72.19348637706987	68.90404445713547	0.07850488100209568	0.07626851229319857	10.106176089429937	15.120571886098332	9.672926092821399	14.472355621073802
0.6536999707700591	57.427813475787346	55.17446255118677	62.39936368863759	59.794684390486424	64.96528158918298	62.18023128850968	67.49945539642536	64.53707813174769	72.23737552830754	68.9459338319987	0.07850488111540731	0.07626851240319553	10.05652313153405	15.136943622690524	9.625401748723561	14.488025504495454
0.6576388419375281	57.46274242957999	55.20802096407923	62.43731646522032	59.831052939346854	65.0047950219858	62.218050787379	67.54051017784217	64.57633112448536	72.28131203246211	68.98786840217522	0.0785048812306208	0.0762685125150384	10.007037494974611	15.153217047778526	9.578037552906608	14.503601290978622
0.661601446785229	57.49770880072968	55.24161532615474	62.47530989854828	59.86746044785808	65.04435078344686	62.25591080028506	67.58160893914541	64.61562616694448	72.32529560365568	69.02984789481273	0.07850488134776851	0.07626851262875846	9.957719039447511	15.169391695142622	9.530833371112749	14.519082534343397
0.6655879283205246	57.5327123608852	55.27524541802237	62.513343740504524	59.903906678260235	65.08394861524762	62.29381107998364	67.62275141194125	64.65496300251051	72.36932595465743	69.07187203576795	0.07850488146688314	0.07626851274438877	9.908567621487236	15.18546709828479	9.48378906601829	14.53446878808063
0.6695984304124688	57.567752880619075	55.30891101925696	62.55141774180265	59.940391391672634	65.1235882578522	62.33175137806491	67.663937326571	64.69434137335921	72.41340279688289	69.11394054960536	0.07850488158799993	0.0762685128619622	9.859583094484151	15.201442790415967	9.436904497283649	14.549759605388317
0.6736330977969988	57.60283012942685	55.342611908398716	62.58953165198619	59.976914348093445	65.16326945050635	62.36973144495325	67.70516641211012	64.73376102045626	72.457525840393	69.15605315959677	0.07850488171115198	0.07626851298151165	9.810765308669943	15.217318304403307	9.390179521586106	14.564954539193423
0.6776920760821589	57.6379438757262	55.37634786295231	62.6276852194275	60.01347530639856	65.2029919312367	62.407751029906024	67.7464383963674	64.77322168355617	72.50169479389312	69.19820958772003	0.07850488183637573	0.0762685131030715	9.762114111174014	15.233093172810186	9.343613992579776	14.580053142059114
0.6817755117533548	57.67309388685641	55.41011865938626	62.66587819132722	60.050074024340994	65.2427554368499	62.445809881012885	67.78775300588406	64.81272310120158	72.54590936473215	69.24040955465836	0.078504881963706	0.07626851322667703	9.713629346038942	15.248766927872566	9.297207761025675	14.595054966319367
0.6858835521786408	57.708279929077555	55.443924073132315	62.704110313713436	60.08671025855029	65.28255970293183	62.483907745195275	67.82910996593306	64.85226501072253	72.59016925890168	69.28265277979966	0.0785048820931796	0.07626851335236298	9.66531085429233	15.26433910155356	9.250960674752605	14.609959563989833
0.6900163456140378	57.74350176756981	55.47776387858463	62.74238133144092	60.1233837645315	65.32240446384694	62.52204436820527	67.87050900051817	64.89184714823547	72.63447418103507	69.32493898123536	0.07850488222483365	0.07626851348016546	9.617158473944983	15.279809225532517	9.204872578706272	14.624766486798762
0.6941740412088835	57.778759166432934	55.511637849099365	62.78069098819049	60.16009429666485	65.36228945273739	62.56021949462528	67.91194983237328	64.9314692486428	72.67882383440683	69.36726787575991	0.07850488235870523	0.07626851361012038	9.569172039980003	15.295176831115896	9.158943314964745	14.639475286188826
0.6983567890112157	57.81405188868517	55.545545756993626	62.81903902646795	60.19684160820455	65.402214401522	62.59843286786677	67.95343218296131	64.97113104563176	72.72321792093115	69.40963917886957	0.078504882494833	0.07626851374226602	9.521351384473746	15.310441449408245	9.113172722776653	14.654085513318932
0.702564739973187	57.84937969626322	55.579487373545305	62.857425187603916	60.23362545127858	65.44217904089625	62.63668423017012	67.994955772474	65.010832271674	72.76765614116198	69.45205260476214	0.07850488263325599	0.07626851387663969	9.473696336566718	15.325602611193972	9.067560638613031	14.668596719098787
0.7067980459565127	57.8847423500209	55.61346246899201	62.89584921175246	60.27044557688764	65.48218310033063	62.67497332260347	68.03652031983044	65.05057265802454	72.8121381942913	69.49450786633564	0.07850488277401407	0.07626851401327941	9.42620672245721	15.340659846917333	9.022106896135483	14.68300845412341
0.7110568597379514	57.9201396097289	55.64747081253069	62.93431083789086	60.307301734904655	65.52222630807043	62.713299885062185	68.07812554267676	65.09035193472126	72.8566637781488	69.53700467518782	0.07850488291714727	0.07626851415222506	9.378882365516802	15.355612686800669	8.9768113262935	14.69732026876045
0.7153413350148182	57.95557123407403	55.681512172317035	62.9728098038187	60.344193674074155	65.5623083911349	62.75166365626827	68.1197711573852	65.13016983058421	72.90123258920099	69.57954274161547	0.07850488306269668	0.07626851429351676	9.331723086269449	15.370460660784374	8.93167375729081	14.711531713088334
0.7196516264105322	57.99103698065857	55.71558631546461	63.0113458461572	60.381121142011324	65.60242907531655	62.790064373769354	68.16145687905342	65.17002607321452	72.94584432255029	69.62212177461329	0.07850488321070402	0.07626851443719436	9.284728702423308	15.385203298525084	8.886694014649038	14.7256423369181
0.7239878894801961	58.026536605999695	55.74969300804458	63.04991870034862	60.41808388520173	65.64258808518038	62.828501773938385	68.20318242150383	65.20992038899422	72.99049867193439	69.66474148187355	0.07850488336121254	0.07626851458329967	9.2378990288953	15.399840129399308	8.841871921236816	14.739651689824314
0.7283502807162107	58.06206986552877	55.78383201508486	63.08852810065545	60.4550816490004	65.68278514406319	62.86697559197271	68.24494749728261	65.24985250308515	73.03519532972538	69.70740156978509	0.07850488351426471	0.0762685147318743	9.191233877853847	15.414370682530716	8.79720729724977	14.753559321081411
0.7327389575539218	58.0976365135908	55.81800310056952	63.12717378015989	60.49211417763114	65.72301997407298	62.90548556189339	68.28675181765932	65.2898221394283	73.07993398692902	69.75010174343251	0.0785048836699048	0.07626851488296106	9.144733058748898	15.4287944867865	8.752699960321479	14.767364779785566
0.7371540783773028	58.13323630344384	55.8522060274386	63.1658554707631	60.52918121418637	65.76329229608817	62.94403141654493	68.32859509262602	65.3298290207436	73.12471433318395	69.79284170659598	0.07850488382817807	0.07626851503660396	9.098396378321013	15.443111070770101	8.70834972548073	14.781067614745552
0.74159580252467	58.1688689872584	55.88644055758701	63.20457290318466	60.56628250062593	65.80360182975704	62.98261288759412	68.3704770308966	65.36987286852859	73.16953605676105	69.83562116174983	0.07850488398912929	0.07626851519284675	9.052223640645934	15.457319962839392	8.664156405187896	14.794667374515484
0.746064290294433	58.204534316116835	55.92070645186434	63.24332580696182	60.60341777777687	65.84394829349696	63.02122970552981	68.41239733990614	65.40995340305828	73.21439884456264	69.8784398100624	0.0785048841528058	0.07626851535173491	9.006214647151864	15.47142069109941	8.620119809396783	14.808163607454844
0.7505597029508803	58.240232040012884	55.9550034700742	63.282113910449056	60.64058678533272	65.8843314044939	63.05988159966214	68.45435572581027	65.4500703433843	73.25930238212183	69.92129735139508	0.07850488431925447	0.07626851551331398	8.96036919665221	15.48541278340781	8.57623974555463	14.821555861670276
0.7550822027299987	58.27596190785086	55.98933137097375	63.320936940817184	60.67778926185302	65.9247508787016	63.09856829812202	68.49635189348432	65.4902234073344	73.30424635360168	69.96419348430189	0.07850488448852312	0.07626851567763078	8.914687085400146	15.499295767423973	8.532516018629394	14.834843685048327
0.7596319528453285	58.31172366744559	56.02368991227303	63.35979462405329	60.715024944762575	65.96520643084136	63.137289527860425	68.53838554652317	65.53041231151165	73.3492304417949	70.00712790602854	0.07850488466066077	0.07626851584473238	8.869168107056794	15.513069170547169	8.488948431132485	14.848026625246348
0.7642091174938536	58.34751706552131	56.0580788506347	63.39868668495953	60.75229357035113	66.00569777440087	63.17604501464796	68.58045638724005	65.57063677129418	73.39425432812266	70.0501003125121	0.07850488483571756	0.07626851601466773	8.823812052755784	15.52673251991655	8.445536783161515	14.861104229696139
0.7688138618619275	58.3833418477116	56.092497941673194	63.437612847153034	60.789594873772536	66.04622462163408	63.214834483074135	68.6225641166663	65.61089650083412	73.43931769263436	70.09311039838003	0.07850488501374357	0.07626851618748587	8.77861871116238	15.540285342533025	8.402280872424853	14.874076045651236
0.7734463521312342	58.419197758558674	56.12694693995467	63.476572833065205	60.82692858904466	66.08678668356059	63.253657656547105	68.66470843455076	65.65119121305759	73.4844202140069	70.13615785695004	0.07850488519479083	0.07626851636323652	8.73358786843528	15.55372716513375	8.359180494263455	14.886941620155994
0.7781067554847866	58.45508454151298	56.161425598996225	63.51556636394121	60.86429444904849	66.12738366996486	63.29251425729288	68.70688903935911	65.69152061966376	73.52956156954401	70.17924238022913	0.07850488537891158	0.07626851654197098	8.688719308293003	15.567057514259432	8.316235441658137	14.899700500034669
0.7827952401129585	58.49100193893267	56.195933671265536	63.55459315983945	60.90169218552786	66.16801528939597	63.33140400635495	68.74910562827336	65.73188443112451	73.57474143517575	70.2223636589132	0.07850488556615925	0.07626851672374062	8.644012812021174	15.580275916216124	8.273445505286873	14.912352231927798
0.7875119752195561	58.52694969208299	56.23047090818043	63.593652939630864	60.93912152908883	66.20868124916667	63.370326623593705	68.79135789719105	65.7722823566838	73.6199594854576	70.26552138238647	0.07850488575658807	0.07626851690859861	8.599468158536183	15.59338189716982	8.230810473525707	14.924896362284926
0.792257131027923	58.56292754113632	56.26503706010844	63.63274542099905	60.976582209199364	66.2493812553536	63.409281827686016	68.83364554072544	65.81271410435725	73.66521539357062	70.3087152387209	0.07850488595025343	0.0762685170965983	8.555085124383368	15.606374983084606	8.188330132503324	14.937332437399164
0.7970308787870847	58.598935225171125	56.2996318763664	63.67187032043904	61.0140739541888	66.29011501279598	63.44826933612483	68.87596825220416	65.85317938093168	73.71050883132011	70.35194491467574	0.07850488614721172	0.07626851728779446	8.510863483735193	15.619254699679004	8.14600426609195	14.94966000335262
0.8018333907779276	58.634972482171946	56.334255105220066	63.7110273532573	61.05159649124743	66.33088222509566	63.48728886521851	68.91832572366916	65.89367789196453	73.75583946913554	70.3952100956971	0.07850488634751979	0.07626851748224252	8.466803008500392	15.632020572598776	8.103832655945553	14.961878606063692
0.8066648403194178	58.67103904902899	56.3689064938836	63.75021623357137	61.089149546426	66.37168259461669	63.52634013009057	68.96071764587641	65.93420934178347	73.80120697607013	70.43851046591715	0.07850488655123622	0.07626851767999945	8.422903468266668	15.644672127235026	8.061815081551686	14.973987791321633
0.8115254017748545	58.70713466153741	56.40358578851946	63.78943667430898	61.126732844635576	66.41251582248444	63.56542284467936	69.0031437082949	65.97477343348609	73.84661101979994	70.48184570815414	0.07850488675842003	0.07626851788112211	8.37916463037618	15.657208888860623	8.019951320227847	14.985987104737433
0.8164152505581643	58.743259054397456	56.43829273423774	63.82868838720825	61.1643461096468	66.45338160858579	63.60453672173736	69.04560359910687	66.01536986893923	73.89205126662394	70.52521550391158	0.07850488696913191	0.07626851808566912	8.335586259930096	15.669630382566538	7.9782411471314845	14.997876091752914
0.8213345631402307	58.7794119612135	56.47302707509612	63.86797108281671	61.20198906408985	66.49427965156812	63.64368147283109	69.08809700520669	66.05599834877894	73.93752738146296	70.56861953337803	0.07850488718343274	0.0762685182937009	8.292168119822236	15.681936133310955	7.936684335341852	15.009654297717134
0.8262835170552626	58.81559311449434	56.507788554099285	63.90728447049148	61.23966142945383	66.53520964883947	63.6828568083406	69.13062361220122	66.09665857240971	73.98303902785999	70.61205747542658	0.07850488740138574	0.07626851850527772	8.248909970774548	15.694125665910178	7.895280655812712	15.021321267777239
0.8312622909072027	58.85180224565235	56.542576913198744	63.946628258398505	61.27736292608659	66.57617129656778	63.72206243745906	69.17318310440874	66.13735023800432	74.02858586797909	70.65552900761448	0.07850488762305376	0.07626851872046095	8.205811571348931	15.70619850505318	7.854029877461471	15.032876547000342
0.8362710643761712	58.88803908500357	56.577391893292585	63.986002153512516	61.31509327319439	66.6171642896809	63.761298068192666	69.21577516485912	66.17807304250354	74.07416756260555	70.69903380618283	0.07850488784850165	0.07626851893931325	8.162872677968153	15.718154175261589	7.81293176717827	15.044319680346234
0.8413100182249524	58.92430336176704	56.612233234225144	64.02540586161645	61.352852188841624	66.65818832186575	63.8005634073602	69.25839947529315	66.21882668161584	74.11978377114511	70.74257154605637	0.07850488807779568	0.07626851916189917	8.120093044959503	15.72999220098609	7.771986089809616	15.055650212625551
0.8463793343055166	58.960594804064954	56.64710067478672	64.06483908730146	61.39063938995045	66.69924308556875	63.839858160592684	69.30105571616247	66.25961084981691	74.16543415162403	70.78614190084286	0.0785048883110028	0.07626851938828391	8.077472424581174	15.741712106555497	7.731192608219317	15.066867688532511
0.8514791955655843	58.99691313892205	56.68199395271335	64.10430153396642	61.42845459230058	66.7403282719948	63.87918203233313	69.34374356662902	66.30042524034941	74.21111836068842	70.82974454283296	0.07850488854819043	0.07626851961853284	8.03501056701316	15.7533134161622	7.690551083315768	15.077971652690394
0.8566097860552276	59.033258092265534	56.716912804686615	64.1437929038177	61.466297510529124	66.78144357110756	63.918534725836395	69.38646270456503	66.34126954522296	74.25683605360413	70.87337914300002	0.07850488878942914	0.07626851985271386	7.99270722044912	15.764795653974943	7.650061274072868	15.088961649638804
0.861771290933513	59.06962938892501	56.751856966333435	64.18331289786917	61.50416785813023	66.82258867162902	63.95791594316893	69.42921280655273	66.3821434552136	74.3025868842567	70.91704537099972	0.07850488903478856	0.07626852009089516	7.95056213103544	15.77615834399694	7.609722937521838	15.099837223793656
0.8669638964751838	59.10602675263196	56.78682617222581	64.22286121594163	61.542065347454894	66.86376326103914	63.99732538520836	69.4719935478839	66.42304665986369	74.34837050515057	70.96074289516977	0.07850488928434098	0.07626852033314706	7.908575042963093	15.787401010182293	7.569535828825792	15.110597919529027
0.8721877900773816	59.142449906019785	56.821820155880786	64.26243755666285	61.57998968971101	66.9049670255759	64.03676275164368	69.51480460255989	66.4639788474819	74.39418656740939	71.00447138253001	0.0785048895381596	0.07626852057954044	7.866745698482191	15.798523176448725	7.529499701295208	15.121243281188072
0.877443160266411	59.17889857062373	56.8568386497603	64.30204161746748	61.61794059496303	66.94619965023507	64.07622774097491	69.55764564329154	66.50493970514282	74.44003472077569	71.04823049878205	0.07850488979631873	0.07626852083014697	7.825073837889249	15.809524366601181	7.489614306342446	15.13177285295933
0.8827301967045416	59.21537246688044	56.891881385270786	64.34167309459656	61.65591777213164	66.98746081876983	64.11572005051264	69.60051634149856	66.54592891868673	74.48591461361042	71.09201990830884	0.07850489005889412	0.07626852108504069	7.783559199597221	15.820404104424597	7.449879393600895	15.142186179054988
0.8880490901968541	59.251871314128245	56.92694809276345	64.38133168309787	61.69392092899404	67.02875021369111	64.15523937637856	69.64341636731008	66.58694617271983	74.53182589289337	71.1358392741751	0.07850489032596333	0.07626852134429674	7.742201520133676	15.83116191364934	7.41029471089405	15.152482803627208
0.8934000326981257	59.28839483060669	56.962038501533904	64.42101707682542	61.73194977218355	67.0700675162669	64.1947854135047	69.68634538956385	66.62799115061377	74.5777682042225	71.17968825812669	0.07850489059760378	0.07626852160799084	7.701000534169907	15.841797317971213	7.370860004270071	15.16266227079177
0.8987832173197573	59.32494273345679	56.9971523398223	64.46072896843965	61.77000400718979	67.11141240652279	64.23435785563393	69.72930307580678	66.6690635345059	74.62374119181428	71.223566520591	0.07850489087389642	0.07626852187620045	7.65995597456822	15.85230984109512	7.331575018031799	15.172724124651722
0.904198838336744	59.36151473872077	57.032289334813	64.50046704940728	61.808083338358244	67.15278456324147	64.27395639531943	69.77228909229447	66.71016300529881	74.66974449850346	71.26747372067636	0.07850489115492196	0.07626852214900444	7.619067572352833	15.862699006649564	7.292439494741302	15.182667909270094
0.9096470911946843	59.39811056134206	57.06744921263494	64.54023101000116	61.84618746889075	67.19418366396282	64.313580723925	69.81530310399128	66.75128924266086	74.71577776574291	71.31140951617265	0.0785048914407634	0.07626852242648323	7.578335056780816	15.872964338293968	7.253453175274444	15.192493168748115
0.915128172516836	59.43472991516538	57.10263169836129	64.58002053930053	61.88431610084505	67.235609384984	64.35323053162493	69.85834477457041	66.7924419250257	74.7618406336039	71.35537356355074	0.07850489173150421	0.07626852270871878	7.537758155366646	15.883105359709589	7.21461579881543	15.20219944717428
0.9206422801112097	59.47137251293675	57.137836516009735	64.61983532519089	61.922468935135164	67.27706140135949	64.3929055074041	69.90141376641401	66.8336207295926	74.80793274077602	71.39936551796295	0.07850489202723102	0.07626852299579388	7.497336593871296	15.893121594559489	7.175927102879541	15.211786288613439
0.9261896129777101	59.50803806630345	57.173063388542154	64.65967505436399	61.96064567153099	67.31853938690091	64.43260533905774	69.94450974061289	66.87482533232611	74.8540537245671	71.44338503324262	0.07850489232802996	0.07626852328779331	7.457070096346797	15.903012566537654	7.137386823350425	15.221253237192286
0.931770371315315	59.544726285814164	57.208312037865134	64.69953941231802	61.998846008658916	67.36004301417739	64.47232971319198	69.98763235696701	66.9160554079567	74.90020322090353	71.48743176190477	0.07850489263399074	0.07626852358480317	7.416958385166254	15.912777799381729	7.098994694508292	15.230599837073896
0.9373847565293029	59.58143688091893	57.24358218482969	64.73942808335764	62.03706964400146	67.40157195451543	64.51207831522353	70.03078127398527	66.95731062998036	74.94638086433012	71.53150535514568	0.07850489294520302	0.0762685238869109	7.377001181041123	15.9224168168912	7.060750449026273	15.239825632452266
0.9430329712385201	59.61816955996957	57.27887354923161	64.77934075059423	62.07531627389774	67.44312587799935	64.55185082938009	70.07395614888594	66.9985906706591	74.99258628801064	71.57560546284351	0.07850489326175894	0.07626852419420609	7.3371982030375875	15.931929142898298	7.022653818032268	15.248930167605067
0.9487152192826929	59.65492403021945	57.31418584981159	64.81927709594585	62.113585593543476	67.484704453471	64.59164693870044	70.11715663759655	67.03989520102098	75.03881912372754	71.61973173355825	0.0785048935837521	0.07626852450677923	7.297549168595651	15.941314301288003	6.9847045310662	15.257912986806332
0.9544317057297852	59.69169999782389	57.349518804255005	64.85923680013757	62.15187729699089	67.52630734853037	64.63146632503431	70.16038239475425	67.08122389085999	75.08507900188249	71.66388381453163	0.07850489391127735	0.07626852482472254	7.258053793577346	15.950571816067168	6.946902316168234	15.266773634459241
0.9601826368833979	59.72849716784027	57.38487212919271	64.89921954270159	62.19019107714949	67.56793422953558	64.67130866904321	70.20363307370599	67.12257640873695	75.13136555149651	71.70806135168799	0.07850489424443159	0.07626852514813084	7.218711792259455	15.959701211304491	6.9092468998806	15.27551165506884
0.9659682202902156	59.76531524422823	57.42024554020074	64.93922500197756	62.2285266257858	67.60958476160319	64.71117365020008	70.24690832650884	67.16395242197903	75.17767840021028	71.75226398963403	0.07850489458331388	0.0762685254770986	7.179522877373529	15.968702011155983	6.871738007238491	15.284126593169276
0.9717886647474951	59.80215392984999	57.45563875180078	64.97925285511278	62.2668836335238	67.65125860860843	64.75106094678983	70.29020780393016	67.20535159668057	75.22401717428436	71.7964913716593	0.07850489492802398	0.07626852581172432	7.1404867601359	15.97757373994682	6.834375361836464	15.292617993478416
0.9776441803106027	59.839012926470616	57.49105147746044	65.01930277806261	62.3052617898453	67.69295543318573	64.79097023590971	70.33353115544814	67.24677359770314	75.2703814985998	71.84074313973662	0.07850489527866426	0.07626852615210665	7.1016031502440455	15.98631592206948	6.7971586858175215	15.300985400768695
0.9835349783005937	59.87589193475809	57.52648342959332	65.05937444559049	62.34366078308999	67.73467489672866	64.8309011934693	70.37687802925176	67.28821808867578	75.3167709966581	71.88501893452211	0.07850489563533847	0.07626852649834638	7.062871755902961	15.99492808204559	6.760087699908581	15.309228359979898
0.9894612713118381	59.91279065428393	57.56193431955964	65.09946753126867	62.382080300456096	67.77641665939058	64.87085349419134	70.42024807224156	67.3296847319957	75.36318529058194	71.92931839535609	0.07850489599815225	0.07626852685054654	7.024292283894283	16.003409744615055	6.723162123443217	15.317346416184591
0.9954232732196957	59.949708783523526	57.59740385766628	65.1395817074785	62.4205200280005	67.81818038008521	64.91082681161163	70.46364093003011	67.37117318882831	75.40962400111573	71.973641160263	0.07850489636721394	0.07626852720881078	6.985864439533543	16.011760434617827	6.686381674368022	15.32533911459359
1.0014211991882311	59.98664601985626	57.63289175316733	65.17971664541061	62.4589796506392	67.85996571648649	64.95082081807978	70.50705624694194	67.41268311910791	75.45608674762569	72.01798686595224	0.07850489674263224	0.0762685275732465	6.947587926704728	16.019979677052106	6.649746069289904	15.33320600062325
1.0074552656779823	60.02360205956608	57.66839771426449	65.21987201506559	62.497458852147915	67.9017723250296	64.99083518475963	70.55049366601459	67.45421418153815	75.50257314810064	72.0623551478185	0.07850489712451957	0.07626852794396145	6.909462447931219	16.028066997154383	6.613255023469719	15.34094661983363
1.013525690453769	60.06057659784197	57.70392144810735	65.26004748525436	62.535957315162285	67.94359986091116	65.0308695816295	70.5939528289987	67.49576603359233	75.54908281915252	72.1067456399423	0.07850489751298854	0.07626852832106581	6.871487704350329	16.03602192033759	6.576908250840461	15.34856051794668
1.0196326925925556	60.097569328778405	57.73946266079384	65.30024272359883	62.57447472117839	67.98544797809001	65.07092367748285	70.63743337635896	67.53733833151396	75.59561537601708	72.1511579750905	0.07850489790815485	0.07626852870467127	6.833663395745134	16.043843972229297	6.540705464074563	15.356047240969929
1.0257764924913542	60.13457994537576	57.77502105737102	65.34045739653226	62.613010750553606	68.02731632928746	65.11099713992904	70.68093494727441	67.57893073031777	75.64217043255432	72.1955917847172	0.07850489831013577	0.07626852909489279	6.795989220557203	16.051532678646254	6.504646374542062	15.363406335049149
1.0319573118751795	60.171608139540936	57.810596341835094	65.38069116929987	62.651565082506615	68.0692045659881	65.15108963539336	70.72445717963919	67.6205428837895	75.68874760124929	72.24004669896391	0.07850489871905192	0.07626852949184572	6.758464875934806	16.05908756569079	6.4687306923542565	15.370637346555668
1.0381753738050519	60.20865360208782	57.84618821713228	65.42094370595953	62.69013739511836	68.1111123384404	65.1912008291181	70.76799971006307	67.6621744444872	75.7353464932127	72.28452234666051	0.07850489913502375	0.07626852989564888	6.721090057722904	16.066508159672594	6.432958126424637	15.3777398221755
1.0444309026860459	60.24571602273791	57.88179638515943	65.46121466938233	62.728727365332766	68.15303929565731	65.2313303851632	70.81156217387235	67.70382506374179	75.78196671818178	72.3290183553262	0.07850489955817627	0.07626853030642164	6.683864460510449	16.073793987206955	6.3973283844179605	15.384713308778373
1.05072412427539	60.28279509012109	57.91742054676432	65.50150372125339	62.76733466895691	68.19498508541714	65.27147796640652	70.85514420511049	67.74549439165745	75.82860788452112	72.37353435116968	0.07850489998863468	0.07626853072428752	6.646787777634927	16.080944575161993	6.361841172813911	15.39155735350505
1.057055265690613	60.31989049177596	57.95306040174646	65.54181052207228	62.80595898066215	68.23694935426407	65.31164323454499	70.89874543653883	67.78718207711259	75.87526959922323	72.41806995909037	0.07850490042652822	0.07626853114937011	6.609859701200548	16.08795945070233	6.326496196922562	15.398271503805518
1.0634245554177415	60.35700191415087	57.98871564885785	65.58213473115418	62.84459997398465	68.27893174750916	65.35182585009507	70.94236549963755	67.8288877677607	75.92195146790979	72.46262480267917	0.07850490087198683	0.07626853158179672	6.573079922110992	16.09483814129453	6.29129316090075	15.404855307411708
1.0698322233195456	60.39412904260433	58.02438598580346	65.62247600663024	62.88325732132617	68.32093190923092	65.39202547239375	70.98600402460627	67.87061111003104	75.96865309483213	72.50719850421923	0.07850490132514373	0.07626853202169664	6.536448130064855	16.101580174703486	6.2562317677629835	15.411308312361143
1.0762785006438331	60.43127156140592	58.060071109242145	65.66283400544863	62.92193069395488	68.36294948227629	65.4322417595992	71.02966064036518	67.91235174912946	76.01537408287254	72.55179068468696	0.07850490178613413	0.07626853246920066	6.499964013622957	16.10818507907061	6.221311719392361	15.417630066960555
1.0827636200317978	60.468429153737084	58.09577071478705	65.70320838337538	62.96061976200588	68.40498410826164	65.47247436869145	71.07333497455583	67.95410932903917	76.06211403354509	72.5964009637527	0.07850490225509564	0.07626853292444298	6.463627260188332	16.114652382895656	6.186532716597867	15.42382011992413
1.089287815526412	60.505601501691984	58.131484497006916	65.74359879499538	62.999324194482654	68.44703542757362	65.51272295547386	71.11702665354237	67.99588349252213	76.10887254699685	72.64102895978223	0.07850490273216895	0.07626853338755916	6.427437556019868	16.120981614965785	6.151894459107098	15.429878020306205
1.0958513225808764	60.542788286278025	58.16721214942644	65.78400489371282	63.03804365925734	68.48910307936981	65.55298717457343	71.16073530241187	68.03767388111946	76.1556492220085	72.68567428983735	0.07850490321749617	0.0762685338586884	6.391394586276874	16.127172304497435	6.117396645580811	15.435803317492173
1.1024543780671139	60.579989187417276	58.20295336452751	65.8244263317529	63.07677782307223	68.53118670158037	65.59326667944228	71.20446054497626	68.07948013515295	76.20244365599618	72.73033656967728	0.07850490371122214	0.07626853433797083	6.355498035065466	16.133223981158153	6.0830389736320285	15.441595561243957
1.1090972202843215	60.61720388394701	58.2387078337496	65.86486276016228	63.11552635154007	68.57328593090865	65.63356112235802	71.2482020037729	68.1213018937255	76.24925544501207	72.77501541375933	0.07850490421349547	0.07626853482555009	6.319747585358527	16.13913617489925	6.048821139855136	15.44725430172548
1.115780088967567	60.654432053620624	58.27447524749127	65.90531382881014	63.15428890914572	68.6154004028321	65.67387015442554	71.29195930006561	68.1631387947229	76.29608418374573	72.81971043524065	0.07850490472446683	0.0762685353215726	6.284142919127589	16.14490841618317	6.01474283985317	15.452779089537216
1.1225032252964444	60.69167337310899	58.31025529511059	65.94577918638971	63.193065159246736	68.65752975160406	65.71419342557752	71.3357320538463	68.20499047481437	76.3429294655257	72.86442124597893	0.07850490524428837	0.07626853582618684	6.248683717301901	16.15054023590892	5.980803768212354	15.458169475623436
1.1292668719037753	60.72892751800103	58.346047664926445	65.98625848041884	63.231854764074576	68.69967361025421	65.75453058457568	71.37951988383567	68.24685656945393	76.38979088232018	72.90914745653382	0.07850490577311599	0.07626853633954372	6.213369659782984	16.15603116539387	5.947003618580311	15.46342501145773
1.1360712728843656	60.766194162805256	58.3818520442196	66.02675135724161	63.27065738473594	68.7418316105903	65.79488127901224	71.42332240748502	68.28873671288187	76.43666802473915	72.95388867616843	0.0785049063111088	0.07626853686179742	6.178200425501018	16.161380736453793	5.913342083645148	15.46854524891205
1.1429166738038161	60.803472980950374	58.417668119233426	66.06725746202909	63.30947268121348	68.78400338319906	65.83524515531069	71.4671392409769	68.33063053812549	76.48356048203495	72.99864451285029	0.07850490685842766	0.07626853739310445	6.14317569240211	16.16658848140105	5.879818855148187	15.473529740322192
1.1498033217073829	60.84076364478688	58.453495575175324	66.10777643878113	63.34830031236736	68.82618855744784	65.87562185872729	71.51096999922724	68.37253767700082	76.5304678421045	73.043414573253	0.07850490741523737	0.07626853793362479	6.108295137465575	16.171653933019115	5.846433623935809	15.478378038544179
1.1567314651288954	60.87806582558783	58.48933409621778	66.14830793032702	63.38713993593639	68.86838676148544	65.91601103335233	71.55481429588588	68.41445776011376	76.57738969149014	73.08819846275762	0.07850490798170455	0.07626853848352018	6.073558436750318	16.17657662464444	5.81318607994308	15.483089696896059
1.1637013540997225	60.915379193550464	58.52518336549934	66.18885157832743	63.42599120853912	68.91059762224414	65.95641232211132	71.59867174333883	68.45639041686135	76.6243256153817	73.13299578545396	0.07850490855799983	0.07626853904295568	6.0389652653921075	16.18135609015735	5.780075912234679	15.487664269247034
1.1707132401577995	60.95270341779713	58.56104306512622	66.22940702327531	63.46485378567558	68.9528207654406	65.99682536676666	71.64254195270918	68.49833527543367	76.67127519761773	73.1778061441425	0.07850490914429636	0.0762685396121001	6.004515297618127	16.18599186396932	5.747102809002172	15.49210130996471
1.177767376356704	60.990038166376785	58.596912876173015	66.2699739044976	63.50372732172803	68.99505581557764	66.03724980791853	71.6864245338589	68.54029196281456	76.71823802068738	73.2226291403354	0.07850490974076973	0.07626854019112408	5.970208206778807	16.19048348108845	5.714266457588565	15.496400373962388
1.1848640172747877	61.027383106266235	58.632792478684436	66.31055186015651	63.54261146996284	69.03730239594559	66.07768528500687	71.73031909539041	68.58226010478374	76.76521366573196	73.26746437425858	0.07850491034760067	0.076268540780202	5.936043665344187	16.19483047706126	5.681566544530142	15.50056101676455
1.1920034190243662	61.0647379033714	58.668681551676464	66.35114052725096	63.58150588253182	69.07956012862377	66.11813143631264	71.77422524464791	68.62423932591815	76.81220171254654	73.31231144485324	0.07850491096497067	0.07626854137951061	5.902021344957575	16.199032388127307	5.649002755535548	15.504582794461385
1.1991858392609598	61.10210222252912	58.70457977313772	66.39173954161858	63.620410210473594	69.1218286344826	66.15858789895941	71.8181425877197	68.66622924959363	76.85920173958233	73.35716994977757	0.0785049115930662	0.07626854198923126	5.868140916427365	16.20308875111732	5.616574775509434	15.508465263697872
1.2064115371925936	61.1394757275082	58.74048682003075	66.43234853793669	63.65932410371511	69.16410753318462	66.19905430891477	71.8620707294392	68.7082294979863	76.90621332394782	73.4020394854084	0.07850491223207573	0.07626854260954709	5.834402049722485	16.206999103442286	5.584282288593386	15.51220798178474
1.2136807735891502	61.176858081010934	58.77640236829374	66.47296714972414	63.69824721107341	69.20639644318645	66.23953030099233	71.90600927338699	68.75023969207466	76.9532360414109	73.44691964684323	0.07850491288219272	0.07626854324064503	5.800804414048798	16.21076298326443	5.552124978162283	15.515810506643902
1.2209938107917835	61.21424894467507	58.81232609284164	66.51359500934338	63.73717918025696	69.2486949817408	66.28001550885293	71.94995782189295	68.79225945164093	77.0002694664013	73.49181002790186	0.0785049135436128	0.07626854388271487	5.767347677814541	16.214379929388087	5.520102526837036	15.519272396850283
1.2283509127223842	61.2516479790748	58.848257667568	66.55423174800148	63.776119657867504	69.29100276489771	66.32050956500679	71.9939159760375	68.8342883952732	77.04731317201173	73.53671022112856	0.07850491421653544	0.07626854453595125	5.734031508659427	16.217849481288795	5.48821461652733	15.522593211679123
1.2357523448931043	61.28905484372288	58.884196765346445	66.59487699575259	63.81506828940181	69.33331940750696	66.36101210081512	72.0378833356541	68.87632614036711	77.09436673000073	73.5816198177939	0.0785049149011634	0.07626854520055062	5.700855573511035	16.221171179244266	5.456460928409797	15.525772511036848
1.2431983744159416	61.32646919707206	58.92014305803212	66.63553038149934	63.85402471925312	69.37564452321975	66.40152274649171	72.081859499331	68.91837230312757	77.14142971079441	73.62653840789665	0.07850491559770378	0.0762685458767137	5.667819538542062	16.224344564216153	5.42484114297622	15.528809855593863
1.2506892700123766	61.36389069651689	58.956096216463635	66.6761915329949	63.89298859071338	69.41797772449057	66.44204113110534	72.12584406441324	68.96042649857111	77.1885016834887	73.67146558016623	0.07850491630636637	0.07626854656464446	5.634923069196702	16.227369177873697	5.393354940027166	15.53170480668814
1.2582253020230734	61.40131899839522	58.99205591046429	66.71686007684461	63.93195954597446	69.46031862257907	66.4825668825809	72.16983662700457	69.00248834052724	77.23558221585137	73.71640092206421	0.07850491702736578	0.07626854726455076	5.602165830260674	16.23024456274652	5.36200199869927	15.534456926421626
1.2658067424176331	61.43875375799056	59.02802180884445	66.75753563850849	63.9709372261308	69.5026668275527	66.52309962770222	72.21383678197013	69.04455744164133	77.28267087432485	73.76134401978732	0.07850491776091996	0.07626854797664483	5.569547485815747	16.232970262115487	5.330781997492522	15.537065777702082
1.2734338648044117	61.476194629533175	59.0639935794027	66.79821784230255	64.00992127118069	69.54502194828792	66.56363899211344	72.2578441229378	69.08663341337586	77.32976722402788	73.80629445826888	0.07850491850724989	0.07626854870114108	5.537067699282488	16.23554582007273	5.2996946142575325	15.539530924170322
1.2811069444403917	61.51364126620276	59.099970888928176	66.83890631140153	64.04891132002871	69.58738359247329	66.60418460032147	72.30185824230134	69.12871586601327	77.37687082875848	73.85125182118179	0.07850491926658225	0.07626854943825917	5.504726133453005	16.23797078159987	5.2687395262246355	15.541851930256598
1.2888262582411194	61.551093320129844	59.1359534032019	66.87960066784062	64.08790701048727	69.62975136661099	66.64473607569768	72.34587873122207	69.17080440865743	77.42398125099625	73.89621569094014	0.07850492003914657	0.07626855018822204	5.472522450453653	16.240244692440683	5.237916410017533	15.544028361218807
1.296592084790695	61.588550442397825	59.171940786999244	66.9203005325176	64.12690797927927	69.67212487601927	66.6852930404805	72.38990517963128	69.21289864923662	77.47109805190455	73.94118564870237	0.07850492082517622	0.07626855095125645	5.4404563118232545	16.24236709928664	5.207224941682398	15.546059783186138
1.3044047043518285	61.626012283045384	59.20793270409143	66.96100552519538	64.16591386203966	69.71450372483496	66.72585511577735	72.43393717623304	69.25499819450526	77.51822079133368	73.98616127437316	0.07850492162491007	0.07626855172759393	5.408527378492181	16.24433754970596	5.176664796687874	15.547945763115422
1.312264398875954	61.66347849106804	59.24392881724782	67.00171526450384	64.20492429331807	69.75688751601551	66.76642192156706	72.47797430850606	69.29710265004663	77.56534902782295	74.03114214660623	0.07850492243858964	0.07626855251746933	5.376735310798722	16.246155592176365	5.1462356499323505	15.54968586884388
1.320171452013404	61.70094871442072	59.27992878823786	67.04242936794257	64.24393890658077	69.79927585134173	66.80699307670203	72.52201616270675	69.33921162027508	77.61248231860377	74.0761278428069	0.07850492326646168	0.07626855332112255	5.345079768524556	16.247820776135995	5.115937175778527	15.551279669114592
1.3281261491236485	61.73842260001967	59.31593227783314	67.08314745188292	64.282957334213	69.84166833142007	66.8475681989108	72.56606232387149	69.38132470843851	77.65962021960223	74.12111793913462	0.07850492410877791	0.07626855413879646	5.313560410884747	16.249332651945224	5.085769048056136	15.552726733581949
1.3361287772855897	61.775899793744806	59.351938945809565	67.12386913157063	64.32197920752127	69.8840645556851	66.88814690480025	72.61011237581931	69.42344151662093	77.70676228544195	74.16611201050567	0.07850492496579287	0.07626855497073953	5.282176896550482	16.25069077094122	5.055730940069225	15.554026632813475
1.3441796253079266	61.81337994044181	59.38794845094951	67.16459402112804	64.36100415673582	69.92646412240217	66.92872880985816	72.65416590115451	69.46556164574501	77.75390806944684	74.21110963059596	0.07850492583776725	0.07626855581720429	5.250928883691813	16.25189468553799	5.0258225246370785	15.555178938400786
1.352278983739575	61.85086268392493	59.423960451044195	67.20532173355718	64.40003181101305	69.96886662867034	66.96931352845593	72.69822248126984	69.50768469557482	77.80105712364454	74.25611037184396	0.07850492672496556	0.07626855667844766	5.219816029951289	16.25294394910088	4.996043474079215	15.556183222855907
1.3604271448801535	61.88834766697868	59.45997460289573	67.24605188074167	64.43906179843785	70.01127167042443	67.00990067385075	72.7422816963486	69.54981026471823	77.84820899876868	74.30111380545328	0.07850492762765729	0.07626855755473086	5.188837992464869	16.253838116022962	4.966393460235395	15.557039059689487
1.3686244027905345	61.92583453136069	59.4959905623196	67.28678407344975	64.47809374602623	70.05367884243836	67.05048985818861	72.78634312536795	69.59193795062993	77.89536324426247	74.34611950139586	0.07850492854611622	0.07626855844632074	5.157994427918311	16.25457674185418	4.936872154506091	15.557746023494474
1.3768710533034536	61.96332291780429	59.532007984147135	67.32751792133706	64.51712727972809	70.0960877383278	67.09108069250694	72.83040634610201	69.63406734961418	77.94251940828185	74.39112702841493	0.07850492948062245	0.07626855935348771	5.127284992517161	16.25515938317949	4.907479227831573	15.558303689867898
1.3851673940341884	62.00081246602067	59.56802652222773	67.36825303294917	64.55616202442951	70.13849795055292	67.13167278673717	72.87447093512438	69.67619805682757	77.98967703769844	74.43613595402795	0.07850493043145931	0.07626856027650779	5.096709341992209	16.255585597644313	4.878214350716917	15.558711635454529
1.3935137243912972	62.038302814701574	59.60404582943142	67.40898901572434	64.59519760395567	70.18090907042121	67.17226574970769	72.91853646781131	69.71832966628195	78.03683567810279	74.48114584452979	0.07850493139891578	0.07626856121566171	5.066267131672248	16.255854944132807	4.849077193254743	15.558969438010536
1.4019103455874267	62.07579360152225	59.64006555765148	67.4497254759968	64.6342336410736	70.2233206880911	67.21285918914668	72.96260251834529	69.76046177084754	78.08399487380815	74.52615626499606	0.07850493238328729	0.07626856217123555	5.035958016446784	16.255966982635073	4.820067425124307	15.559076676379846
1.410357560650181	62.11328446314362	59.67608535780681	67.49046201899911	64.67326975749481	70.26573239257415	67.25345271168496	73.00666865971743	69.80259396225567	78.1311541678533	74.57116677928596	0.07850493338487266	0.07626856314351974	5.0057816507905954	16.255921274310822	4.79118471562424	15.559032930574176
1.4188556744330574	62.150775035215545	59.71210487984487	67.53119824886572	64.7123055738785	70.3081437717389	67.29404592285918	73.05073446373146	69.84472583110235	78.17831310200654	74.61617695004617	0.07850493440397688	0.07626856413281013	4.975737688787376	16.25571738155304	4.762428733667093	15.558837781736656
1.4274049936264492	62.1882649523791	59.74812377274405	67.57193376863549	64.75134070983403	70.35055441231346	67.33463842711458	73.09479950100643	69.88685696685093	78.22547121676877	74.66118633871369	0.07850493544091074	0.07626856513940844	4.945825784142471	16.255354867973438	4.733799147789796	15.558490812150922
1.4360058267687137	62.22575384827002	59.78414168451661	67.61266818025534	64.79037478392421	70.39296389988935	67.37522982780821	73.13886334098069	69.92898695783559	78.27262805137764	74.7061945055196	0.07850493649599029	0.07626856616362132	4.9160455901810565	16.25483329842791	4.705295626193674	15.557991605368443
1.4446584842573071	62.26324135552081	59.8201582622114	67.65340108458267	64.82940741366826	70.43537181892407	67.41581972721224	73.1829255519144	69.97111539126462	78.31978314381038	74.75120100949246	0.07850493756953651	0.07626856720576099	4.886396759880881	16.25415223904929	4.676917836732173	15.557339746123034
1.453363278359986	62.30072710576468	59.85617315191674	67.69413208138954	64.86843821554491	70.47777775274527	67.4564077265169	73.22698570089422	70.01324185322372	78.36693603078872	74.796205408462	0.07850493866187716	0.0762685682661456	4.856878945881817	16.253311257300084	4.6486654469285895	15.556534820392699
1.4621205232260774	62.338210729637645	59.89218599876326	67.73486076936508	64.90746680499547	70.52018128355344	67.49699342583399	73.27104335383585	70.05536592867928	78.4140862477816	74.84120725906256	0.07850493977334544	0.07626856934509756	4.827491800472217	16.25230992190336	4.620538123987444	15.555576415423275
1.470930534897817	62.37569185678218	59.92819644692688	67.77558674611932	64.94649279642707	70.56258199242586	67.53757642420001	73.31509807548818	70.09748720148211	78.46123332900969	74.88620611673696	0.07850494090428084	0.07626857044294744	4.798234975652122	16.2511478030101	4.59253553481949	15.554464119762997
1.4797936313217521	62.41317011585012	59.96420413963183	67.81630960818649	64.98551580321602	70.60497945932006	67.5781563195798	73.35914942943685	70.13960525437076	78.50837680744924	74.93120153574027	0.07850494205502806	0.07626857156002971	4.76910812310507	16.249824472099135	4.5646573460480795	15.553197523298877
1.48871013236022	62.45064513450596	60.00020871915379	67.85702895102852	65.02453543771108	70.64737326307731	67.6187327088699	73.40319697810811	70.18171966897528	78.55551621483606	74.97619306914373	0.07850494322593876	0.0762685726966856	4.74011089421947	16.24833950205175	4.536903223998706	15.551776217183942
1.4976803598028874	62.48811653942987	60.03620982682267	67.89774436903845	65.06355131123662	70.68976298142645	67.65930518790181	73.44724028277246	70.22383002582052	78.60265108166953	75.02118026883828	0.0785049444173709	0.0762685738532622	4.711242940109059	16.246692467177127	4.509272834745843	15.550199793995489
1.5067046373783677	62.52558395632125	60.07220710302631	67.93845545554409	65.10256303409663	70.73214819098749	67.69987335144612	73.49127890354863	70.26593590433056	78.64978093721697	75.06616268553921	0.07850494562968854	0.07626857503011318	4.682503911626554	16.244882943239645	4.481765844116126	15.548467847715074
1.5157832907659001	62.563047009902064	60.108200187213285	67.97916180281189	65.1415702155776	70.77452846727563	67.74043679321574	73.53531239940776	70.30803688283179	78.6969053095179	75.11113986878969	0.07850494686326162	0.07626857622759838	4.653893459367737	16.242910507486158	4.454381917673345	15.546579973666667
1.5249166476071065	62.60050532392001	60.1441887178963	68.01986300205024	65.18057246395242	70.81690338470494	67.78099510586966	73.57934032817707	70.35013253855708	78.74402372538816	75.156111366965	0.07850494811846803	0.076268577446084	4.625411233683735	16.2407747386369	4.427120720768016	15.544535768667629
1.5341050375178134	62.637958521152306	60.18017233265567	68.06055864341363	65.21956938648405	70.85927251659243	67.82154788101704	73.62336224654425	70.39222244764983	78.79113571042446	75.20107672727701	0.07850494939569173	0.07626857868594265	4.597056884706944	16.23847521699281	4.399981918521462	15.542334830979598
1.5433487920999491	62.67540622340917	60.216150668142475	68.10124831600646	65.25856058942898	70.90163543516215	67.86209470922056	73.66737771006167	70.43430618516763	78.83824078900905	75.24603549577806	0.07850495069532355	0.07626857994755366	4.568830062346933	16.236011524364585	4.372965175854915	15.539976760357604
1.5526482449535108	62.7128480515372	60.252123360082365	68.14193160788676	65.29754567804136	70.94399171154903	67.90263518000091	73.71138627315037	70.47638332508683	78.88533848431389	75.29098721736575	0.07850495201776121	0.07626858123130355	4.540730416299084	16.233383244127253	4.346070157491795	15.537461158064616
1.5620037316886017	62.750283625423144	60.28809004327868	68.18260810607023	65.33652425657637	70.98634091580318	67.9431688818402	73.75538748910445	70.51845344030608	78.93242831830544	75.33593143578695	0.0785049533634095	0.07626858253758502	4.512757596081428	16.23058996132022	4.319296527956794	15.53478762686973
1.5714155899375468	62.78771256399791	60.32405035161624	68.22327739653456	65.37549592829437	71.02868261689424	67.98369540218636	73.79938091009583	70.56051610265094	78.97950981174965	75.38086769364246	0.07850495473268143	0.07626858386679898	4.484911251028734	16.227631262598152	4.292643951630907	15.531955771200955
1.580884159367074	62.82513448523988	60.36000391806514	68.26393906422328	65.41446029546499	71.07101638271554	68.02421432745737	73.8433660871783	70.60257088287815	79.02658248421638	75.42579553239186	0.07850495612599585	0.07626858521935223	4.457191030291142	16.224506736236435	4.266112092709591	15.528965196997888
1.5904097816905756	62.86254900617904	60.39595037468413	68.30459269304995	65.45341695937088	71.11334178008832	68.06472524304503	73.88734257029212	70.64461735067982	79.07364585408439	75.47071449235776	0.07850495754378022	0.07626858659565933	4.429596582876002	16.221215972245773	4.239700615236416	15.525815511808105
1.5999928006804371	62.89995574290092	60.431889352624474	68.34523786590267	65.49236552031182	71.15565837476659	68.10522773331948	73.93130990826893	70.68665507468782	79.12069943854648	75.5156241127306	0.07850495898646906	0.07626858799614246	4.402127557638778	16.21775856234126	4.21340918311671	15.522506324841743
1.6096335621804478	62.93735431055034	60.46782048213382	68.38587416464806	65.53130557760893	71.19796573144117	68.14572138163338	73.9752676488361	70.72868362247836	79.16774275361419	75.56052393157363	0.07850496045450564	0.07626858942123138	4.374783603292599	16.21413409996785	4.187237460135293	15.519037247009692
1.6193324141182788	62.974744323335685	60.503743392560146	68.42650117013599	65.57023672960904	71.24026341374469	68.18620577032661	74.01921533862169	70.77070256057664	79.21477531412324	75.60541348582774	0.07850496194833936	0.07626859087136287	4.34756436843827	16.210342180364023	4.161185109953749	15.515407890896313
1.6290897065180392	63.012125394532845	60.53965771235556	68.46711846220379	65.60915857368866	71.28255098425592	68.22668048073032	74.06315252315929	70.81271145446136	79.2617966337385	75.65029231131633	0.0785049634684299	0.07626859234698331	4.320469501553816	16.206382400556322	4.1352517961177	15.511617870799455
1.6389057915129117	63.049497136489535	60.575563069080424	68.50772561968107	65.6480707062587	71.3248280045048	68.26714509317179	74.10707874689294	70.85470986856947	79.30880622495948	75.6951599427505	0.07850496501524296	0.07626859384854454	4.293498651019036	16.202254359419385	4.109437182081365	15.507666802783206
1.6487810233578566	63.08685916062939	60.6114590894073	68.54832222039403	65.68697272276853	71.36709403497699	68.3075991869788	74.15099355318208	70.89669736630091	79.3558035991255	75.74001591373396	0.07850496658925445	0.07626859537650814	4.266651465110044	16.197957657621373	4.083740931202556	15.503554304656063
1.6587157584424002	63.12421107745618	60.647345399125086	68.58890784117023	65.72586421771062	71.40934863511876	68.34804234048438	74.19489648430651	70.93867351002345	79.40278826642104	75.7848597567683	0.0785049681909476	0.07626859693134384	4.239927592042022	16.19349189780951	4.058162706769963	15.49927999607462
1.6687103553034934	63.1615524965586	60.68322162314341	68.62948205784365	65.76474478462522	71.45159136334239	68.38847413103166	74.23878708147203	70.98063786107777	79.44975973588181	75.8296910032585	0.07850496982081473	0.0762685985135294	4.213326679944203	16.18885668449184	4.0327021720045195	15.494843498519913
1.6787651746384535	63.19888302661413	60.719087385496664	68.67004444525898	65.80361401610485	71.49382177703048	68.42889413497856	74.28266488481499	71.02258997978234	79.49671751539968	75.87450918351799	0.07850497147935702	0.07626860012355113	4.186848376882608	16.184051624091808	4.007358990063494	15.490244435317436
1.6888805793179813	63.23620227539395	60.75494230934842	68.710594577277	65.84247150379898	71.53603943254163	68.46930192770277	74.3265294334082	71.06452942543852	79.54366111172885	75.91931382677424	0.07850497316708466	0.07626860176190425	4.160492330886427	16.179076325088317	3.982132824058226	15.485482431693526
1.6990569343992543	63.27350984976734	60.790786016995824	68.75113202677932	65.88131683841887	71.57824388521549	68.50969708360662	74.370380265266	71.10645575633576	79.59059003049144	75.9641044611742	0.07850497488451703	0.07626860342909315	4.134258189938464	16.173930397913864	3.9570233370632195	15.480557114797193
1.7092946071391046	63.31080535570636	60.82661812987403	68.79165636567346	65.92014960974245	71.6204346893779	68.55007917612225	74.4142169173498	71.14836852975681	79.63750377618346	76.00888061379005	0.0785049766321822	0.07626860512563023	4.1081456019860525	16.16861345502366	3.932030192118418	15.475468113683746
1.7195939670072704	63.34808839829053	60.86243826856064	68.83216716489805	65.95896940661898	71.66261139834631	68.59044777771648	74.45803892557376	71.19026730198293	79.68440185218071	76.05364181062464	0.07850497841061832	0.07626860685203873	4.082154214966067	16.163125110970213	3.9071530522478497	15.470215059423936
1.7299553856997325	63.3853585817116	60.89824605278042	68.87266399442794	65.99777581697441	71.70477356443533	68.6308024598963	74.50184582481029	71.2321516282995	79.73128376074484	76.0983875766175	0.07850498022037342	0.07626860860884947	4.056283676800831	16.15746498237968	3.882391580478725	15.464797585120323
1.7403792371521247	63.42261550927842	60.93404110141004	68.91314642327953	66.03656842781623	71.74692073896195	68.6711427932141	74.5456371488958	71.27402106300143	79.77814900302947	76.14311743565075	0.07850498206200468	0.07626861039660379	4.03053363540721	16.151632687997335	3.8577454398200643	15.459215325850892
1.7508658975532332	63.4598587834218	60.969823032482466	68.95361401951605	66.07534682523855	71.78905247225136	68.71146834727273	74.58941243063653	71.31587515939854	79.82499707908647	76.18783091055471	0.0785049839360797	0.07626861221585284	4.004903738726625	16.14562784876216	3.8332142932999886	15.45346791879092
1.76141574535857	63.4970880056997	61.00559146319218	68.9940663502533	66.11411059442757	71.83116831364266	68.75177869073136	74.63317120181462	71.35771346982155	79.87182748787237	76.23252752311438	0.07850498584317606	0.07626861406715696	3.9793936347014096	16.139450087737714	3.808797803959351	15.447555003180241
1.7720291613040315	63.53430277680183	61.041346009899485	69.03450298166459	66.15285931966635	71.87326781149423	68.7920733913104	74.6769129931936	71.39953554562723	79.9186397272544	76.27720679407497	0.07850498778388165	0.07626861595108757	3.9540029713125477	16.133099030250378	3.7844956348658343	15.441476220399636
1.7827065284196406	63.57150269655534	61.07708628813606	69.07492347898689	66.19159258434084	71.91535051319008	68.83235201579772	74.72063733452505	71.44134093720484	79.96543329401747	76.32186824314878	0.0785049897587953	0.07626861786822471	3.9287313965814974	16.12657430388026	3.760307449132597	15.43523121400176
1.7934482320433673	63.60868736392959	61.11281191260947	69.11532740652619	66.23030997094467	71.95741596514529	68.87261413005383	74.76434375455429	71.48312919398153	80.01220768387044	76.36651138902099	0.07850499176852553	0.076268619819161	3.9035785585701888	16.119875538452106	3.736232909908267	15.4288196296784
1.8042546598350382	63.64585637704166	61.14852249720846	69.1557143276633	66.26901106108517	71.99946371281234	68.91285929901784	74.8080317810269	71.5248998644285	80.05896239145294	76.41113574935619	0.07850499381369365	0.07626862180449748	3.8785441053969407	16.1130023661226	3.7122716804001357	15.422241115376892
1.8151262017903238	63.68300933316151	61.18421765500811	69.1960838048597	66.30769543548861	72.04149330068692	68.95308708671321	74.85170094069477	71.56665249606709	80.105696910342	76.45574084080499	0.07850499589493025	0.07626862382484753	3.8536276852532865	16.105954421413117	3.6884234238723366	15.415495321243725
1.8260632502548164	63.72014582871769	61.219896998274805	69.23643539966356	66.34636267400595	72.08350427231443	68.99329705625355	74.8953507593229	71.60838663547466	80.15241073305923	76.50032617901023	0.07850499801287807	0.07626862588083495	3.828828946395788	16.098731341184248	3.6646878036676753	15.408581899739147
1.8370661999381863	63.75726545930243	61.255560138471864	69.27676867271542	66.38501235561871	72.1254961702957	69.03348876984887	74.93898076169539	71.65010182829116	80.19910335107735	76.5448912786141	0.07850500016819165	0.07626862797309511	3.804147537170138	16.091332764730396	3.641064483212631	15.401500505651711
1.848135447928429	63.79436781967764	61.2912066862647	69.31708318375466	66.42364405844476	72.16746853629398	69.07366178881145	74.98259047162253	71.69179761922517	80.24577425482775	76.58943565326459	0.07850500236153647	0.07626863010227351	3.7795831060097953	16.08375833377613	3.6175531260055322	15.394250796030974
1.8592713937061955	63.83145250378011	61.326836251526146	69.35737849162521	66.46225735974393	72.20942091104064	69.11381567356182	75.026179411947	71.73347355206027	80.29242293370707	76.63395881562217	0.07850500459359093	0.07626863226902908	3.755135301450082	16.076007692519852	3.594153395649755	15.386832430333016
1.8704744391592067	63.868519104727696	61.36244844334211	69.39765415428229	66.50085183592434	72.25135283434234	69.15394998363527	75.06974710455106	71.77512916966165	80.33904887608506	76.67846027736708	0.07850500686504401	0.07626863447403123	3.7308037721459186	16.068080487711995	3.5708649558573597	15.37924507043681
1.8817449885967616	63.90556721482474	61.39804287001712	69.43790972879827	66.53942706254826	72.29326384508722	69.19406427768806	75.11329307036318	71.81676401398255	80.38565156931148	76.7229395492061	0.07850500917659961	0.07626863671796187	3.7065881668545444	16.059976368575008	3.5476874704486363	15.37148838063331
1.8930834487643238	63.94259642556817	61.4336191390799	69.47814477136937	66.5779826143383	72.3351534812516	69.23415811350372	75.15681682936494	71.85837762607095	80.43223049972376	76.7673961408797	0.07850501152897137	0.07626863900151536	3.682488134453706	16.051694986901566	3.5246206033630187	15.363562027665466
1.9044902288582053	63.97960632765307	61.46917685728915	69.51835883732176	66.61651806518364	72.37702127990664	69.27423104799962	75.20031790059801	71.89996954607628	80.47878515265421	76.81182956116932	0.07850501392288828	0.07626864132539805	3.658503323981222	16.04323599718191	3.501664018673182	15.355465680802808
1.9159657405403292	64.01659651097947	61.504715630639346	69.55855148111885	66.65503298814636	72.41886677722583	69.31428263723353	75.24379580217175	71.94153931325627	80.5253150124385	76.85623931790455	0.07850501635909025	0.07626864369032885	3.6346333846031484	16.034599056496518	3.478817380583223	15.347199011819612
1.9275103979530908	64.05356656465763	61.540235064366485	69.59872225636713	66.69352695546762	72.46068950849097	69.35431243641013	75.28725005126974	71.98308646598377	80.57181956242228	76.9006249179706	0.07850501883833202	0.07626864609704076	3.6108779656278784	16.0257838245725	3.4560803534400293	15.33876169504947
1.9391246177343011	64.09051607701468	61.57573476295418	69.63887071582349	66.73199953857434	72.50248900810001	69.39431999988788	75.3306801641577	72.02461054175377	80.61829828496997	76.94498586731572	0.0785050213613814	0.07626864854627845	3.587236716536154	16.016789963890915	3.433452601756926	15.330153407472608
1.9508088190322228	64.12744463560074	61.611214330139696	69.67899641140164	66.77045030808581	72.5442648095736	69.43430488118595	75.37408565619036	72.06611107719066	80.66475066147203	76.98932167095901	0.07850502392901972	0.07626865103880033	3.5637092869619664	16.007617139641297	3.4109337901841172	15.321373828610376
1.9625634235206988	64.16435182719532	61.64667336891971	69.71909889417938	66.80887883381983	72.58601644556265	69.47426663299055	75.41746604181941	72.10758760805496	80.71117617235343	77.0336318329975	0.07850502654204247	0.07626865357537979	3.540295326732121	15.998265019863538	3.3885235835491585	15.312422640687146
1.9743888554143678	64.20123723781374	61.68211148155694	69.75917771440544	66.84728468480006	72.62774344785564	69.5142048071627	75.46082083460097	72.14903966925105	80.75757429708177	77.07791585661471	0.07850502920126001	0.07626865615680185	3.5169944858394047	15.988733275346021	3.3662216468687802	15.303299528695788
1.9862855414839768	64.23810045271357	61.71752826958626	69.79923242150646	66.88566742926253	72.66944534738565	69.55411895474491	75.50414954720303	72.19046679483445	80.80394451417519	77.12217324408813	0.07850503190749629	0.07626865878386684	3.493806414463961	15.97902157972203	3.344027645310689	15.294004180224874
1.9982539110717792	64.27494105640123	61.75292333382066	69.83926256409435	66.9240266346622	72.7111216742382	69.59400862596803	75.54745169141353	72.23186851801886	80.85028630121107	77.1664034967969	0.07850503466159021	0.07626866145739034	3.4707307629946627	15.9691296095516	3.321941244246773	15.284536285671493
2.010294396107033	64.31175863263866	61.78829627435809	69.8792676899734	66.96236186768039	72.75277195765867	69.63387337025908	75.59072677814811	72.27324437118403	80.89659913483428	77.21060611523036	0.07850503746439674	0.07626866417820079	3.4477671820200158	15.959057044305155	3.2999621092567395	15.274895538310375
2.0224074311215867	64.34855276445012	61.82364669058796	69.9192473461478	67.00067269423185	72.79439572606005	69.67371273624843	75.63397431745815	72.31459388588368	80.94288249076588	77.25478059899623	0.07850504031678514	0.07626866694714274	3.4249153223454414	15.948803566430797	3.278089906108562	15.265081634170201
2.0345934532655616	64.3853230341291	61.8589741811973	69.95920107882904	67.03895867947148	72.83599250703075	69.71352627177698	75.67719381853894	72.35591659285255	80.98913584381182	77.2989264468284	0.07850504321964102	0.0762686697650755	3.4021748349887275	15.938368861347044	3.2563243007766687	15.255094272137285
2.0468529023231294	64.42206902324492	61.89427834417777	69.99912843344337	67.07721938780188	72.87756182734228	69.7533135239039	75.72038478973757	72.39721202201468	81.03535866787156	77.34304315659583	0.07850504617386478	0.07626867263287343	3.3795453711868504	15.927752617453734	3.23466495945695	15.244933154006503
2.059186220728381	64.45879031264994	61.92955877683206	70.03902895463935	67.11545438288034	72.91910321295713	69.79307403891404	75.7635467385613	72.43847970249105	81.08155043594682	77.38713022531041	0.07850504918037382	0.0762686755514277	3.357026582421895	15.916954526284826	3.213111548574034	15.2345979845486
2.0715938535812968	64.49548648248664	61.96481507578118	70.07890218629575	67.15366322762686	72.96061618903722	69.83280736232608	75.80667917168621	72.479719162608	81.1277106201509	77.43118714913642	0.07850505224010287	0.076268678521644	3.3346181204219647	15.90597428250112	3.19166373478447	15.22408847150109
2.084076248663807	64.53215711219487	62.00004683697085	70.11874767152945	67.19184548423094	73.0021002799518	69.87251303889985	75.84978159496545	72.52092992990494	81.17383869171776	77.47521342339836	0.07850505535400173	0.07626868154444594	3.3123196371502672	15.894811583846604	3.1703211849639956	15.213404325535521
2.0966338564559543	64.5688017805189	62.035253655678666	70.15856495270303	67.23000071415949	73.04355500928564	69.91219061264434	75.89285351343777	72.56211153114259	81.21993412101091	77.51920854259012	0.07850505852303834	0.0762686846207725	3.290130784818757	15.883466131219393	3.1490835662461905	15.202545260433908
2.109267130152151	64.60542006551466	62.070435126521204	70.19835357143283	67.26812847816453	73.08497989984726	69.95183962682587	75.93589443133612	72.60326349231148	81.2659963775327	77.56317200038383	0.07850506174819762	0.07626868775157962	3.2680512159190584	15.871937628819069	3.1279505460138353	15.191510993045085
2.1219765256775314	64.64201154455775	62.105590843461044	70.2381130685975	67.30622833629079	73.12637447367794	69.99145962397596	75.97890385209699	72.6443853386402	81.31202492993444	77.60710328963884	0.07850506503048235	0.07626869093784129	3.2460805831947255	15.860225784026625	3.1069217918989125	15.18030124330653
2.1347625017044103	64.67857579435005	62.14072039981406	70.27784298434531	67.34429984788368	73.16773825205934	70.03105014589958	76.02188127836831	72.68547659460391	81.35801924602481	77.65100190241084	0.0785050683709132	0.076268694180548	3.2242185396662535	15.848330307528158	3.085996971798977	15.168915734315306
2.147625519668832	64.7151123909282	62.17582338825655	70.31754285810344	67.38234257159704	73.2090707555231	70.07061073368337	76.06482621201955	72.72653678393284	81.4039787927806	77.69486732996079	0.07850507177052955	0.07626869748070886	3.20246473864745	15.836250913391268	3.065175753886251	15.157354192382627
2.160566043787228	64.75162090967066	62.21089940083301	70.35721222858551	67.42035606540155	73.25037150385889	70.1101409277042	76.10773815414989	72.7675654296213	81.4499030363557	77.7386990627648	0.07850507523038887	0.07626870083935015	3.1808188337176944	15.823987318957734	3.04445780659762	15.145616347004761
2.1735845410731627	64.78810092530568	62.24594802896304	70.39685063380048	67.45833988659234	73.29164001612345	70.14964026763721	76.15061660509788	72.80856205393601	81.4957914420912	77.7824965905229	0.07850507875156873	0.07626870425751765	3.159280478762412	15.811539245030872	3.0238427986528222	15.133701930935786
2.1866814813541975	64.82455201191924	62.28096886344939	70.4364576110612	67.49629359179761	73.33287581064961	70.18910829246481	76.1934610644506	72.84952617842539	81.54164347452546	77.82625940216901	0.07850508233516397	0.0762687077362754	3.1378493279721624	15.79890641588645	3.0033303990626337	15.121610680251251
2.199857337288837	64.86097374296297	62.31596149448523	70.47603269699302	67.53421673698664	73.37407840505539	70.228544540485	76.23627103105333	72.8904573239282	81.58745859740425	77.86998698588027	0.07850508598229214	0.07626871127670641	3.1165250358326375	15.786088559234486	2.982920277128869	15.109342334362736
2.213112584383593	64.897365691262	62.35092551166219	70.51557542754244	67.5721088774785	73.41524731625276	70.26794854932038	76.27904600301851	72.93135501058306	81.63323627369057	77.9136788290871	0.07850508969408782	0.07626871487991371	3.0953072571373923	15.773085406281098	2.9626121024521126	15.096896636039673
2.2264477010101436	64.93372742902325	62.385860503977916	70.55508533798609	67.60996956795027	73.45638206045726	70.30731985592679	76.32178547773574	72.97221875783725	81.67897596557536	77.95733441848277	0.07850509347170756	0.07626871854701986	3.074195647009674	15.759896691859467	2.942405544929443	15.084273331423901
2.2398631684225956	64.97005852784365	62.42076605984392	70.59456196293968	67.64779836244558	73.49748215319717	70.34665799660218	76.3644889518816	73.01304808445597	81.72467713448772	78.00095324003323	0.07850509731632928	0.07626872227916694	3.053189860889688	15.746522154366176	2.922300274776262	15.071472170153356
2.2533594707748548	65.00635855871833	62.45564176709393	70.63400483636701	67.68559481438366	73.538547109323	70.38596250699601	76.40715592142908	73.05384250853227	81.77033924110559	78.04453477898772	0.07850510122915066	0.07626872607751908	3.032289554549152	15.732961535841241	2.902295962524022	15.05849290534752
2.2669370951380965	65.04262709204912	62.49048721299148	70.67341349158913	67.7233584765677	73.57957644301702	70.42523292211798	76.44978588165787	73.0946015474959	81.81596174536621	78.08807851988836	0.07850510521139244	0.07626872994326003	3.011494384093112	15.719214582008135	2.882392279020223	15.045335293623793
2.2805965315183476	65.07886369765295	62.52530198423846	70.71278746129371	67.76108890119399	73.62056966780293	70.46446877634766	76.49237832716425	73.13532471812336	81.86154410647721	78.13158394658083	0.07850510926429528	0.07626873387759513	2.9908040059717678	15.705281042322895	2.86258889544024	15.03199909518662
2.294338272874165	65.11506794477052	62.56008566698308	70.7521262775442	67.79878563986071	73.66152629655562	70.50366960344341	76.53493275187122	73.1760115365474	81.90708578292718	78.17505054222454	0.07850511338912372	0.07626873788175234	2.970218076975925	15.691160669972305	2.842885483288228	15.018484073789296
2.308162815134429	65.15123940207488	62.594837846828334	70.79142947178941	67.83644824357714	73.702445841511	70.54283493655214	76.57744864903891	73.21666151826689	81.95258623249687	78.21847778930318	0.07850511758716526	0.07626874195698032	2.949736254250638	15.676853221963029	2.8232817144139517	15.004789996890395
2.3220706572162446	65.18737763768021	62.62955810884045	70.8306965748731	67.87407626277277	73.74332781427594	70.58196430821879	76.61992551127477	73.25727417815676	81.99804491227033	78.26186516963558	0.07850512185972892	0.07626874610455056	2.9293581953038483	15.662358459157986	2.8037772610014144	14.990916635584654
2.336062301042938	65.2234822191508	62.66424603755725	70.86992711704356	67.91166924730648	73.78417172583859	70.62105725039582	76.6623628305443	73.29784903047798	82.04346127864609	78.30521216438605	0.07850512620814953	0.07626875032575799	2.909083557999111	15.647676146267258	2.7843717955802276	14.976863764662994
2.3501382515621807	65.25955271350966	62.69890121699681	70.90912062796328	67.94922674647586	73.82497708657807	70.66011329445305	76.7047600981812	73.33838558888762	82.08883478734842	78.34851825407539	0.07850513063378399	0.07626875462192075	2.8889120005665063	15.632806051926309	2.7650649910383436	14.962631162714388
2.3642990167642037	65.29558868724803	62.73352323066632	70.94827663671907	67.98674830902698	73.86574340627529	70.69913197118765	76.74711680489861	73.37888336644934	82.13416489343912	78.39178291859211	0.07850513513801441	0.07626875899437983	2.8688431816221964	15.61774794878329	2.7458565206252388	14.9482186121204
2.378545107700138	65.33158970633417	62.768111661570615	70.98739467183192	68.02423348316353	73.90647019412303	70.7381128108339	76.78943244079969	73.41934187564351	82.179451051329	78.4350056372032	0.07850513972224771	0.07626876344450195	2.848876760145231	15.602501613426284	2.7267460579400904	14.933625899062463
2.392877038500453	65.36755533622258	62.80266609222117	71.02647426126677	68.06168181655674	73.94715695873643	70.77705534307324	76.8317064953883	73.45976062837765	82.22469271478926	78.47818588856538	0.07850514438791657	0.07626876797367643	2.8290123955089257	15.587066826536102	2.7077332769604254	14.918852813638296
2.4072953263935135	65.40348514186368	62.83718610464513	71.06551493244334	68.09909285635516	73.98780320816391	70.8159590970447	76.87393845758065	73.50013913599729	82.26988933696411	78.52132315073662	0.07850514913647828	0.07626877258331911	2.8092497474754055	15.571443372893555	2.6888178520312067	14.903899149829158
2.4218004917242455	65.43937868771283	62.87167128039412	71.10451621224573	68.13646614919419	74.02840844989755	70.85482360135474	76.91612781571584	73.54047690929617	82.31504037038198	78.56441690118727	0.0785051539694172	0.07626877727487079	2.7895884761933303	15.555631041350352	2.669999457872109	14.888764705563517
2.436393057972914	65.47523553774002	62.90612120055364	71.14347762703319	68.17380124120638	74.06897219088405	70.89364838408794	76.95827405756755	73.58077345852742	82.36014526696805	78.6074666168118	0.07850515888824507	0.07626878204979834	2.7700282422124474	15.539629624981899	2.651277769587523	14.873449282804359
2.4510735517740176	65.51105525543953	62.94053544575227	71.1823987026506	68.2110976780314	74.10949393753573	70.93243297281742	77.00037667035522	73.6210282934143	82.40520347805638	78.6504717739405	0.07850516389449898	0.07626878690959447	2.7505687064922313	15.523438921074558	2.632652462666556	14.857952687494617
2.46584250293529	65.54683740383959	62.974913596170765	71.22127896443892	68.24835500482594	74.14997319574157	70.97117689461524	77.04243514075573	73.66124092316109	82.45021445440229	78.693431848351	0.07850516898974569	0.07626879185577995	2.731209530396427	15.50705873118568	2.6141232129921264	14.842274729715427
2.4807004444568266	65.58258154551217	63.00925523155188	71.26011793724602	68.28557276627446	74.19040947087835	71.00987967606343	77.08444895491485	73.70141085646449	82.49517764619478	78.73634631528058	0.07850517417557892	0.07626879688990162	2.7119503756994163	15.490488861147242	2.5956896968414185	14.826415223653385
2.4956479125503126	65.61828724258294	63.0435599312096	71.29891514543746	68.32275050659916	74.23080226782194	71.04854084326453	77.12641759845907	73.74153760152464	82.54009250306916	78.77921464943799	0.07850517945362087	0.07626880201353471	2.692790904593039	15.47372912112769	2.577351590889066	14.810373987611456
2.510685446658382	65.65395405674117	63.0778272740388	71.33767011290729	68.35988776957053	74.27115109095858	71.08715992185249	77.16834055650742	73.78162066605643	82.58495847411972	78.82203632501546	0.07850518482552407	0.076268807228283	2.673730779690686	15.45677932570652	2.559108572207606	14.794150844109026
2.5258135894740787	65.68958154925	63.11205683852495	71.3763823630893	68.39698409851793	74.31145544419661	71.12573643700371	77.21021731368354	73.82165955730102	82.62977500791273	78.8648108157011	0.07850519029297029	0.07626881253577933	2.6547696640409413	15.439639293910659	2.540960318294765	14.77774561995102
2.54103288696045	65.7251692809565	63.146248202754165	71.415051418968	68.43403903634051	74.35171483097797	71.16426991344846	77.25204735412764	73.86165378203755	82.67454155249926	78.90753759469156	0.0785051958576711	0.07626881793768453	2.6359072211098464	15.422308849198089	2.5229065070470824	14.7611581461897
2.556343888370238	65.76071681230196	63.180400944422686	71.45367680308988	68.47105212551747	74.39192875428978	71.20275987548156	77.29383016150877	73.90160284659456	82.71925755542833	78.95021613470401	0.0785052015213696	0.07626882343569207	2.6171431148104602	15.404787819607009	2.5049468167767373	14.7443882581847
2.571747146265715	65.79622370333266	63.2145146408472	71.49225803757497	68.50802290811943	74.43209671667668	71.24120584697417	77.33556521903735	73.94150625686183	82.76392246376044	78.99284590798906	0.0785052072858398	0.07626882903152285	2.5984770094896703	15.387076037683073	2.487080926227918	14.727435795713973
2.5872432165386163	65.83168951370966	63.24858886897485	71.53079464412787	68.54495092581922	74.47221822025206	71.27960735138508	77.37725200947713	73.98136351830252	82.80853572408029	79.03542638634372	0.07850521315288786	0.07626883472693056	2.5799085699381976	15.36917334060854	2.469308514558179	14.710300602919233
2.602832658430207	65.86711380272025	63.28262320539335	71.56928614404993	68.5818357199029	74.51229276671096	71.31796391177222	77.41889001515845	74.02117413596486	82.85309678251113	79.0779570411238	0.07850521912435221	0.07626884052370014	2.561437461395144	15.351079570205911	2.4516292613584483	14.692982528418725
2.6185160345514573	65.90249612928785	63.31661722634137	71.6077320582502	68.61867683128115	74.55231985734139	71.35627505080444	77.46047871799018	74.06093761449459	82.89760508472743	79.1204373432574	0.07850522520210537	0.07626884642364873	2.543063349550721	15.332794572992498	2.434042846655757	14.675481425341786
2.6342939109033563	65.9378360519835	63.350570507718956	71.64613190725805	68.65547380050047	74.59229899303752	71.39454029077329	77.50201759947323	74.10065345814704	82.94206007596961	79.16286676325774	0.07850523138805218	0.07626885242862573	2.5247859005594364	15.31431820027683	2.4165489509096005	14.65779715132885
2.6501668568973313	65.97313312903636	63.38448262509789	71.68448521123447	68.6922261677546	74.6322296743115	71.43275915360483	77.54350614071308	74.14032117079952	82.98646120105727	79.20524477123655	0.07850523768413266	0.07626885854051446	2.506604781021906	15.295650308069526	2.3991472550192157	14.63992956860966
2.666135445375801	66.00838691834484	63.41835315373235	71.72279148998432	68.72893347289605	74.67211140130618	71.4709311608717	77.58494382243288	74.17994025596387	83.03080790440337	79.24757083691736	0.07850524409232143	0.07626886476123171	2.4885196580103184	15.276790757267008	2.381837440329491	14.621878544052379
2.6822002526328483	66.04359697748772	63.4521816685696	71.76105026296844	68.76559525544778	74.71194367380788	71.50905583380529	77.62633012498677	74.21951021679907	83.07509963002853	79.2898444296492	0.0785052506146289	0.07626887109272944	2.4705301990707085	15.257739413667878	2.3646191886323322	14.60364394915996
2.6983618584350144	66.0787628637355	63.48596774426069	71.79926104931606	68.80221105461479	74.75172599125914	71.54713269330774	77.66766452837325	74.25903055612373	83.11933582157528	79.33206501841983	0.07850525725310205	0.07626887753699396	2.452636072211135	15.238496147941987	2.3474921821734824	14.585225660202923
2.71462084604223	66.11388413406144	63.5197109551716	71.83742336783686	68.83878040929632	74.79145785277146	71.58516125996482	77.70894651224829	74.29850077642948	83.16351592232233	79.37423207187018	0.07850526400982372	0.07626888409604794	2.434836945913503	15.21906083572867	2.3304561036516134	14.56662355817025
2.730977802228858	66.14896034515318	63.55341087539382	71.87553673703364	68.87530285809736	74.83113875713846	71.62314105405768	77.75017555593911	74.33792037989326	83.20763937519921	79.41634505830751	0.07850527088691485	0.07626889077195018	2.4171324891458426	15.199433357696762	2.3135106362210536	14.547837528823948
2.747433317304874	66.18399105342425	63.58706707875574	71.91360067511489	68.91177793934101	74.87076820284902	71.661071595576	77.79135113845793	74.37728886839089	83.25170562280104	79.45840344571992	0.0785052778865353	0.07626889756679689	2.3995223713582163	15.179613599610093	2.2966554635045213	14.52886746285185
2.763987985137163	66.2189758150258	63.620679138833836	71.95161470000764	68.9482051910807	74.91034568810063	71.69895240423054	77.83247273851572	74.41660574351016	83.29571410740337	79.50040670179042	0.0785052850108826	0.07626890448272156	2.382006262490904	15.159601452340212	2.2798902695876677	14.509713255771203
2.780642403170963	66.25391418585826	63.65424662896369	71.98957832937013	68.98458415111226	74.94987071081275	71.73678299946577	77.87353983453617	74.45587050656401	83.33966427097715	79.542354293911	0.07850529226219444	0.07626891152189662	2.364583832959397	15.139396811837287	2.263214739019986	14.490374808032357
2.797397172451417	66.288805721583	63.68776912225174	72.02749108060458	69.02091435698648	74.98934276863994	71.77456290047303	77.91455190466947	74.49508265860412	83.38355555520354	79.58424568919733	0.07850529964274897	0.07626891868653317	2.347254753679863	15.118999579279262	2.2466285568293642	14.470852025084241
2.8142528976452668	66.32364997763459	63.72124619158643	72.06535247087061	69.05719534602162	75.028761358986	71.81229162620342	77.95550842680692	74.53424170043449	83.42738740148953	79.62608035450309	0.0785053071548656	0.07626892597888313	2.330018696074603	15.098409661162805	2.23013140851981	14.45114481741075
2.831210187062679	66.35844650923282	63.75467740965019	72.10316201709831	69.0934266553161	75.06812597901765	71.84996869538116	77.99640887859508	74.57334713262513	83.47115925098323	79.66785775643488	0.07850531480090484	0.07626893340123765	2.312875332054773	15.077626969228731	2.2137229800650857	14.43125310051073
2.848269652679189	66.3931948713947	63.7880623489306	72.14091923600141	69.12960782176087	75.10743612567808	71.88759362651648	78.03725273745015	74.61239845552556	83.5148705445893	79.70957736136657	0.07850532258327043	0.07626894095593026	2.295824334035842	15.056651420534763	2.1974029579282615	14.411176795052597
2.865431910157798	66.42789461894682	63.82140058173279	72.17862364409076	69.16573838205291	75.14669129570123	71.92516593791957	78.07803948057257	74.65139516927938	83.55852072298454	79.7512386354549	0.07850533050440883	0.07626894864533623	2.278865374941688	15.035482937570123	2.1811710290598967	14.390915826868877
2.882697578871184	66.46254530653788	63.854691680190975	72.21627475768793	69.20181787270771	75.18589098562587	71.96268514771373	78.11876858496184	74.6903367738378	83.6021092266339	79.7928410446541	0.07850533856681116	0.07626895647187318	2.261998128207324	15.014121448257356	2.165026880885762	14.370470126918008
2.900067281924058	66.49714648865097	63.88793521628039	72.25387209293883	69.23784583007233	75.22503469180982	72.00015077384886	78.1594395274313	74.72922276897387	83.64563549580639	79.83438405473102	0.07850534677301306	0.07626896443800309	2.2452222677770806	14.9925668859687	2.148970201332304	14.349839631475334
2.9175416461756507	66.53169771961622	63.92113076182977	72.29141516582732	69.27382179033901	75.26412191044423	72.03756233411575	78.20005178462294	74.76805265429711	83.68909897059078	79.87586713128091	0.07850535512559667	0.07626897254623122	2.2285374681123358	14.97081918963886	2.1330006788241462	14.329024282149476
2.9351213022623317	66.56619855362368	63.954277888533326	72.3289034921894	69.30974528955815	75.30315213756822	72.07491934615959	78.24060483302272	74.80682592926777	83.7324990909124	79.9172897397426	0.07850536362718886	0.07626898079910965	2.2119434041974273	14.948878303814126	2.1171180022690805	14.308024025784107
2.952806884620376	66.600648544736	63.98737616796296	72.36633658772706	69.34561586365169	75.3421248690836	72.11222132749384	78.2810981489758	74.8455420932112	83.77583529654915	79.95865134541398	0.07850537228046565	0.07626898919923547	2.195439751532831	14.92674417861781	2.101321861078304	14.286838814659859
2.970599031508854	66.63504724690134	64.02042517158088	72.4037139680223	69.38143304842686	75.38103960076926	72.14946779551468	78.32153120870169	74.88420064533271	83.81910702714798	79.99995141346807	0.07850538108815087	0.07626899774925222	2.179026186141982	14.904416769837553	2.085611945177561	14.265468606563445
2.9884983850326714	66.66939421396641	64.05342447075233	72.44103514855155	69.41719637958995	75.41989582829632	72.1866582675153	78.3619034883099	74.92280108473268	83.86231372224164	80.04118940896893	0.0785053900530176	0.07626900645185158	2.1627023845840085	14.881896039072672	2.0699879449816763	14.243913364656692
3.006505591165733	66.70368899968983	64.0863736367576	72.4782996447001	69.45290539275956	75.45869304724323	72.22379226069965	78.40221446381567	74.96134291042084	83.90545482126558	80.0823647968871	0.0785053991778882	0.07626901530977455	2.1464680239441805	14.859181953621373	2.054449551420703	14.222173057676628
3.0246212997742656	66.7379311577551	64.11927224080553	72.51550697177636	69.4885596234812	75.49743075311055	72.2608692921978	78.44246361115538	74.99982562133198	83.94852976357457	80.12347704211669	0.07850540846563603	0.07626902432580965	2.1303227818416417	14.836274486657203	2.038996455937877	14.200247659970046
3.0428461646402667	66.77212024178425	64.1521198540458	72.55265664502676	69.5241586072407	75.5361084413367	72.29788887907984	78.48265040620294	75.03824871634075	83.99153798846022	80.16452560949081	0.07850541791918715	0.07626903350279725	2.114266336428045	14.813173617181747	2.023628350477793	14.178137151411647
3.0611808434850984	66.80625580535099	64.18491604758206	72.58974817965014	69.55970187947854	75.57472560731269	72.33485053837082	78.52277432478529	75.07661169427705	84.03447893516764	80.20550996379836	0.07850542754152004	0.07626904284362908	2.0982983663939194	14.789879330128315	2.008344927511189	14.155841517635054
3.079625997993227	66.84033740199469	64.21766039248517	72.62678109081301	69.59518897560434	75.61328174639831	72.37175378706586	78.56283484269896	75.11491405394165	84.07735204291329	80.24642956980081	0.07850543733566626	0.07626905235124724	2.082418550976172	14.766391616432884	1.993145880022439	14.13336074993822
3.0981822938360946	66.87436458523376	64.25035245980604	72.66375489366422	69.6306194310107	75.65177635393731	72.40859814214464	78.60283143572616	75.1531552941215	84.12015675090224	80.28728389224841	0.07850544730471276	0.07626906202864976	2.066626569951495	14.742710473037732	1.978030901522743	14.110694845454418
3.116850400696155	66.90833690857977	64.28299182058949	72.70066910335032	69.6659927810885	75.69020892527348	72.44538312058728	78.64276357965136	75.191334913606	84.162892498346	80.32807239589783	0.07850545745180168	0.07626907187888583	2.0509221036477356	14.718835902980572	1.9629996860383017	14.087843807052195
3.135630992291033	66.94225392555117	64.3155780458868	72.73752323503065	69.70130856124047	75.72857895576644	72.48210823938847	78.68263075027778	75.22945241120193	84.2055587244802	80.36879454552809	0.07850546778013234	0.07626908190506171	2.035304832933207	14.694767915374541	1.9480519281191846	14.064807643471795
3.1545247463978408	66.97611518968738	64.34811070677003	72.77431680389267	69.73656630689683	75.76688594080753	72.51877301557388	78.72243242344403	75.26750728575034	84.24815486858253	80.40944980595874	0.07850547829296155	0.07626909211033812	2.0197744392312416	14.670506525519158	1.9331873228518361	14.041586369405195
3.1735323448776414	67.009920254563	64.38058937434509	72.81104932516755	69.77176555352948	75.8051293758362	72.55537696621491	78.76216807504105	75.30549903614198	84.29068036999087	80.4500376420663	0.07850548899360486	0.07626910249793427	2.00433060452292	14.646051754980363	1.91840556584566	14.018180005456088
3.192654473700048	67.04366867380216	64.41301361976582	72.84772031414583	69.80690583666747	75.84330875635632	72.59191960844473	78.80183718102917	75.34342716133409	84.33313466812172	80.49055751880235	0.07850549988543759	0.07626911307112687	1.988973011337066	14.621403631530484	1.9037063532450702	13.994588578267212
3.211891822967991	67.0773600010926	64.4453830142475	72.88432928619285	69.84198669191169	75.88142357795228	72.62840045947374	78.84143921745486	75.38129116036623	84.37551720248817	80.53100890121055	0.07850551097189587	0.07626912383325099	1.9737013427698002	14.5965621893356	1.889089381727672	13.970812120509436
3.2312450869426166	67.11099379020068	64.47769712908102	72.92087575676518	69.87700765495028	75.9194733363062	72.6648190366056	78.88097366046867	75.4190905323772	84.41782741271908	80.57139125444472	0.07850552225647814	0.07626913478770302	1.958515282474309	14.571527468911881	1.874554348507445	13.946850670970889
3.2507149640683446	67.14456959498557	64.50995553564688	72.95735924142602	69.91196826157393	75.95745752721388	72.70117485725312	78.92043998634189	75.45682477662146	84.46006473857716	80.61170404378643	0.07850553374274581	0.07626914593793993	1.9434145146601622	14.546299517151056	1.8601009513361078	13.922704274566058
3.2703021569980693	67.1780869694141	64.54215780542927	72.99377925586163	69.94686804769121	75.99537564660213	72.73746743895431	78.95983767148452	75.49449339248592	84.50222861997814	80.65194673466311	0.0785055454343247	0.07626915728748204	1.9283987241076375	14.520878387473203	1.845728888511303	13.898372982470391
3.2900073726185273	67.21154546757569	64.57430351003056	73.0301353158975	69.98170654934448	76.0332271905455	72.77369629938899	78.99916619246277	75.53209587950703	84.5443184970097	80.69211879266635	0.07850555733490555	0.07626916883991156	1.913467596168175	14.495264139846768	1.8314378588693216	13.873856852051176
3.3098313220758016	67.24494464369732	64.60639222118536	73.06642693751485	70.01648330272508	76.07101165528371	72.80986095639454	79.03842502601708	75.56963173738745	84.5863338099507	80.73221968356978	0.07850556944824634	0.07626918059887695	1.8986208167541463	14.469456840768544	1.8172275617841933	13.849155946943938
3.329774720800988	67.27828405215843	64.6384235107752	73.10265363686682	70.05119784418943	76.10872853723829	72.84596092798283	79.07761364907974	75.60710046601342	84.62827399929031	80.77224887334768	0.07850558177817285	0.07626919256809146	1.8838580723531777	14.44345656339101	1.8030976971895143	13.824270337216149
3.349838288536016	67.31156324750651	64.67039695084331	73.13881493029564	70.08584971027517	76.14637733303067	72.88199573235686	79.11673153879345	75.64450156547225	84.67013850574783	80.81220582819381	0.07850559432857898	0.07626920475133549	1.8691790500263323	14.417263387558705	1.7890479655638956	13.799200099318114
3.370022749359618	67.34478178447185	64.70231211360904	73.17491033434864	70.12043843771683	76.183957539499	72.91796488792737	79.15577817252894	75.68183453606953	84.71192677029161	80.85209001453977	0.07850560710342999	0.07626921715245885	1.8545834374078822	14.390877399833698	1.7750780679295985	13.773945316077516
3.390328831713469	67.37793921798358	64.73416857148274	73.21093936579595	70.15496356346213	76.22146865371639	72.95386791332959	79.19475302790413	75.71909887834651	84.75363823415974	80.89190089907385	0.07850562010676265	0.07626922977537898	1.8400709227091738	14.364298693559249	1.7611877058639038	13.748506076859485
3.4107572684284713	67.41103510318457	64.76596589708086	73.24690154164674	70.1894246246884	76.25891017300806	72.98970432744055	79.2336555828017	75.75629409309822	84.79527233887896	80.93163794876027	0.0785056333426856	0.07626924262408541	1.825641194724085	14.337527368954397	1.7473765815109346	13.722882477644816
3.431308796751202	67.44406899544796	64.79770366324115	73.28279637916721	70.22382115881926	76.29628159497005	73.02547364939633	79.27248531538892	75.79341968139141	84.83682852628584	80.97130063085852	0.07850564681538282	0.0762692557026392	1.8112939428253867	14.310563533117602	1.7336443975482325	13.697074620869898
3.4519841583705158	67.47704045039201	64.8293814430371	73.31862339589699	70.25815270354023	76.33358241748644	73.06117539860846	79.31124170413528	75.83047514458157	84.87830623854593	81.01088841294172	0.07850566052911342	0.07626926901517476	1.7970288569636068	14.283407300037652	1.7199908572240474	13.671082615697742
3.47278409944432	67.50994902389658	64.86099880979424	73.3543821096672	70.29241879681668	76.37081213874804	73.0968090947826	79.34992422783223	75.86745998433238	84.9197049181748	81.05040076291732	0.07850567448821319	0.07626928256590117	1.7828456276804445	14.25605879077375	1.706415664352562	13.644906578048904
3.4937093706264992	67.54279427211901	64.89255533710482	73.39007203861769	70.32661897690978	76.4079702572706	73.13237425793518	79.38853236561195	75.90437370263312	84.96102400805843	81.08983714904589	0.07850568869709608	0.07626929635910361	1.7687439461030863	14.228518133413672	1.6929185232941109	13.618546630463243
3.514760727094002	67.5755757515104	64.92405059884354	73.4256927012149	70.36075278239365	76.44505627191333	73.16787040841129	79.4270655969668	75.94121580181712	85.00226295147394	81.12919703996096	0.07850570316025607	0.07626931039914417	1.7547235039412499	14.20078546311197	1.6794991389799634	13.592002902361855
3.535938928574102	67.60829301883145	64.95548416918322	73.46124361626934	70.39481975217251	76.48206968189722	73.20329706690265	79.46552340176838	75.97798578458061	85.04342119211013	81.16847990468916	0.07850571788226868	0.07626932469046417	1.7407839934985532	14.172860922217296	1.6661572169057308	13.565275530007057
3.557244739371806	67.64094563116934	64.98685562261053	73.49672430295394	70.42881942549784	76.51900998682419	73.23865375446535	79.50390526028738	76.01468315400122	85.08449817408899	81.20768521267019	0.07850573286779093	0.07626933923758551	1.7269251076684213	14.14474466026877	1.6528924631304562	13.53836465653876
3.578678928397448	67.67353314595391	65.01816453394183	73.53213428082171	70.46275134198567	76.55587668669556	73.27393999253803	79.54221065321305	76.05130741355673	85.12549334198644	81.24681243377684	0.07850574812156536	0.07626935404511047	1.7131465399381796	14.116436834085107	1.6397045842784337	13.511270432036326
3.600242269194432	67.70605512097447	65.04941047833901	73.56747306982442	70.49661504163387	76.59266928193153	73.3091553029599	79.58043906167322	76.08785806714401	85.16640614085401	81.28586103833544	0.0785057636484185	0.07626936911772586	1.6994479843881436	14.087937607780987	1.626593287547621	13.483993013618601
3.6219355399671502	67.73851111439629	65.08059303132586	73.60274019033031	70.53041006484013	76.62938727338977	73.34429920798944	79.61858996725388	76.12433461909836	85.20723601623985	81.32483049714655	0.07850577945326506	0.07626938446020202	1.6858291356918471	14.059247152830721	1.613558280707366	13.456532565467569
3.643759523609069	67.77090068477779	65.1117117688041	73.63793516314323	70.56413595241926	76.66603016238524	73.37937123032255	79.65666285201995	76.16073657421252	85.24798241421095	81.36372028150534	0.07850579554110915	0.07626940007739634	1.6722896891258188	14.0303656481683	1.6005992720909035	13.428889258813797
3.6657150077309777	67.80322339108717	65.14276626706966	73.67305750952062	70.59779224562118	76.70259745070923	73.41437089311117	79.69465719853468	76.19706343775599	85.28864478137434	81.4025298632225	0.07850581191704334	0.07626941597425327	1.6588293405623062	14.001293280183745	1.5877159706087696	13.401063272061947
3.6878027846894206	67.83547879271987	65.17375610282913	73.70810675119282	70.63137848614878	76.73908864064934	73.44929771998214	79.73257248988102	76.23331471549459	85.32922256489967	81.44125871464512	0.07850582858625449	0.07626943215580649	1.6454477864729142	13.972030242786786	1.574908085747893	13.373054790848983
3.710023651615288	67.86766644951535	65.20468085321652	73.74308241038133	70.66489421617621	76.77550323500866	73.48415123505606	79.77040820968118	76.26948991371034	85.36971521254068	81.47990630867798	0.07850584555402121	0.0762694486271814	1.632144723927695	13.942576737457784	1.562175327570003	13.34486400807873
3.732378410442586	67.89978592177494	65.23554009580964	73.77798400981837	70.69833897836686	76.81184073712609	73.51893096296631	79.80816384211813	76.30558853922096	85.41012217265803	81.51847211880467	0.07850586282571861	0.07626946539359557	1.6189198506092453	13.91293297338234	1.5495174067098105	13.316491123907326
3.7548678679373717	67.93183677027888	65.26633340864694	73.81281107276575	70.73171231589177	76.84810065089626	73.5536364288779	79.84583887195616	76.34161009939979	85.45044289424146	81.55695561910886	0.07850588040681843	0.07626948246036025	1.6057728647954264	13.883099167369437	1.5369340343850126	13.287936345908747
3.777492835726878	67.96381855630409	65.29706037024474	73.84756312303406	70.76501377244831	76.88428248078938	73.58826715850735	79.88343278456163	76.37755410219627	85.49067682693234	81.59535628429636	0.07850589830289068	0.07626949983288343	1.592703465374143	13.853075544016974	1.524424922394246	13.259199889078445
3.8002541303288	67.99573084164201	65.32772055961374	73.88223968500236	70.7982428922784	76.92038573187202	73.6228226781415	79.92094506592474	76.41342005615562	85.53082342104682	81.63367358971621	0.07850591651960787	0.07626951751667024	1.5797113518342485	13.822862335673562	1.5119897831075377	13.23028197581516
3.823152573180761	68.02757318861589	65.35831355627649	73.91684028363723	70.83139922018746	76.95640990982679	73.65730251465735	79.95837520267989	76.44920747043955	85.57088212759798	81.67190701138301	0.07850593506274257	0.07626953551732597	1.5667962242794147	13.79245978259678	1.499628329486768	13.20118283609554
3.8461889906699622	68.05934516009957	65.38883894028451	73.95136444451315	70.8644823015633	76.99235452097392	73.69170619554174	79.99572268212827	76.48491585484665	85.61085239831998	81.71005602599874	0.07850595393817383	0.07626955384055659	1.5539577834199463	13.761868132947711	1.4873402750740752	13.17190270746869
3.8693642141629967	68.09104631953473	65.41929629223587	73.98581169383161	70.8974916823951	77.02821907229091	73.7260332489112	80.0329869922584	76.52054471983315	85.65073368569024	81.74812011097514	0.0785059731518851	0.07626957249217119	1.5411957305757369	13.73108764283461	1.4751253339911727	13.142441835056161
3.892679080035866	68.12267623094972	65.44968519329225	74.0201815584416	70.93042690929231	77.06400307143434	73.76028320353161	80.07016762176868	76.5560935765334	85.69052544295378	81.78609874445566	0.0785059927099692	0.07626959147808338	1.5285097676760415	13.700118576372915	1.462983220949809	13.112800471708397
3.9161344297041563	68.1542344589773	65.48000522519703	74.0544735658592	70.96328752950421	77.0997060267599	73.79445558883887	80.1072640600886	76.5915619367813	85.73022712414591	81.82399140533849	0.078506012618629	0.07626961080431556	1.5158995972653884	13.668961205778032	1.4509136512485838	13.082978877997448
3.9397311096534064	68.18572056887373	65.51025597029272	74.08868724428841	70.99607309093913	77.13532744734457	73.82854993495855	80.14427579740153	76.62694931313091	85.76983818411692	81.86179757329882	0.0785060328841787	0.07626963047699652	1.5033649225063073	13.6376158114399	1.4389163407679462	13.052977322247898
3.963469971469652	68.21713412653676	65.54043701153881	74.12282212264094	71.02878314218394	77.17086684300709	73.8625657727266	80.18120232466623	76.66225521887789	85.80935807855515	81.89951672881173	0.07850605351304638	0.07626965050236693	1.4909054471652325	13.606082681822954	1.4269910059811082	13.022796080640546
3.987351871870168	68.2484746985246	65.5705479325298	74.15687773055696	71.0614172325237	77.20632372432966	73.89650263370973	80.2180431336396	76.69747916808083	85.84878626401152	81.93714835317525	0.0785060745117775	0.07626967088678034	1.478520875630693	13.574362113726238	1.4151373639517715	12.992435437276072
4.01137767273438	68.27974185207464	65.60058831751354	74.19085359842576	71.09397491196171	77.24169760267972	73.93036005022634	80.25479771689912	76.73262067558304	85.88812219792369	81.9746919285336	0.07850609588703529	0.07626969163670486	1.4662109129083092	13.542454412216102	1.4033551323300344	12.961895684149567
4.035548241134971	68.31093515512238	65.63055775140872	74.22474925740637	71.12645573123883	77.27698799023128	73.96413755536673	80.29146556786533	76.76767925703354	85.9273653386403	82.01214693790001	0.07850611764560314	0.07626971275872575	1.453975264620567	13.51035989070624	1.391644029356712	12.931177121245128
4.059864449369175	68.34205417632064	65.660455819824	74.25856423944879	71.15885924185417	77.31219439998718	73.99783468301466	80.328046180825	76.80265442890962	85.96651514544588	82.04951286518079	0.07850613979438692	0.07626973425954738	1.4418136370072716	13.478078871028629	1.3800037738699302	12.900280056652264
4.08432717499025	68.3730984850584	65.69028210907581	74.2922980773145	71.19118499608477	77.34731634580072	74.03145096786797	80.36453905095361	76.83754570853819	86.00557107858508	82.08678919519829	0.07850616234041817	0.07626975614599418	1.4297257369280487	13.445611683471725	1.368434085293984	12.869204806505877
4.108937300839158	68.40406765148056	65.72003620620737	74.32595030459825	71.22343254700623	77.38235334239822	74.06498594546004	80.40094367433892	76.87235261411833	86.04453259928813	82.12397541371524	0.07850618529085422	0.07626977842501519	1.4177112718623448	13.412958666845952	1.3569346836511613	12.837951695119045
4.133695715076422	68.4349612465068	65.74971769900701	74.35952045574886	71.25560144851289	77.41730490540085	74.09843915218097	80.43725954800388	76.90707466474325	86.08339916979538	82.16107100745833	0.07850620865298315	0.07626980110368513	1.4057699499128375	13.380120168543726	1.34550528955765	12.806521055013945
4.15860331121418	68.46577884185177	65.7793261760272	74.3930080660911	71.2876912553386	77.45217055134763	74.13181012529925	80.47348616993035	76.94171138042276	86.12217025338306	82.1980754641423	0.07850623243422397	0.07626982418920578	1.3939014798027074	13.347096544594024	1.3341456242230834	12.774913226974604
4.183660988148428	68.4965200100442	65.80886122660327	74.42641267184698	71.31970152307733	77.4869497977175	74.16509840298316	80.50962303908238	76.9762622821058	86.16084531438818	82.23498827249429	0.07850625664212943	0.07626984768890889	1.3821055708779113	13.313888159693306	1.3228554094550873	12.743128560092373
4.208869650191461	68.52718432444706	65.8383224408727	74.45973381015774	71.35163180820402	77.52164216295243	74.19830352432274	80.5456696554303	77.01072689170323	86.19942381823455	82.27180892227828	0.07850628128438984	0.07626987161026016	1.3703819331058185	13.280495387287374	1.3116343676588258	12.71116741185142
4.2342302071045115	68.55777135927721	65.86770940979395	74.49297101910535	71.38348166809556	77.55624716647999	74.23142502935163	80.58162551997403	77.04510473211049	86.23790523145794	82.30853690431945	0.07850630636883373	0.07626989596085872	1.358730277082259	13.246918609635031	1.3004822218360914	12.679030148152378
4.259743574130585	68.58828068962582	65.8970217251661	74.52612383773513	71.41525066105196	77.5907643287368	74.26446245906912	80.61749013476792	77.07939532723081	86.27628902173281	82.34517171052921	0.07850633190343212	0.07626992074844212	1.3471503140249297	13.213158217848104	1.2893986955834862	12.64671714333599
4.285410672027485	68.61871189147797	65.92625897964774	74.5591918060772	71.4469383463173	77.62519317119123	74.29741535546218	80.65326300294407	77.11359820199796	86.3145746578975	82.38171283392961	0.07850635789629892	0.07626994598088752	1.3356417557793065	13.179214611951465	1.278383513101744	12.614228780321355
4.311232427101037	68.64906454173367	65.95542076677712	74.59217446516945	71.4785442841016	77.6595332163672	74.33028326152812	80.68894362873743	77.14771288240001	86.35276160998124	82.41815976867898	0.07850638435569499	0.07626997166621402	1.3242043148154607	13.145088200939426	1.2674363991895916	12.581565450613198
4.337209771238533	68.6793382182276	65.9845066809912	74.62507135707945	71.51006803560185	77.69378398786723	74.3630657212968	80.72453151750983	77.18173889550236	86.39084934923	82.45451201009662	0.07850641129003168	0.07626999781258627	1.312837704231697	13.110779402832122	1.2565570792405651	12.548727554285506
4.363343641942354	68.70953249975007	66.01351631764558	74.65788202492733	71.54150916302372	77.72794501039645	74.39576227985313	80.76002617577478	77.21567576947136	86.42883734813338	82.49076905468826	0.07850643870787093	0.07627002442831672	1.3015416377540987	13.07628864473736	1.2457452792571075	12.515715500201622
4.389634982363801	68.73964696606755	66.04244927303468	74.6906060129084	71.5728672296038	77.76201580978605	74.42837248336038	80.79542711122237	77.24952303359844	86.46672508045138	82.5269304001721	0.07850646661793063	0.07627005152186742	1.2903158297335722	13.041616362877903	1.2350007258419282	12.482529705959678
4.416084741337141	68.76968119794344	66.07130514441131	74.72324286631596	71.6041417996309	77.79599591301732	74.46089587908247	80.83073383274403	77.28328021832343	86.50451202124103	82.56299554550381	0.0785064950290858	0.07627007910185396	1.2791599951567605	13.006763002727894	1.2243231461952746	12.449170597919874
4.442693873413836	68.79963477715917	66.10008353000704	74.7557921315645	71.63533243846852	77.82988484824595	74.49333201540742	80.865945850458	77.31694685525903	86.54219764688393	82.59896399090286	0.07850652395037179	0.07627010717704752	1.2680738496339927	12.97172901896738	1.2137122681199344	12.415638611280883
4.469463338897009	68.82950728653485	66.12878402905214	74.78825335621244	71.66643871257664	77.86368214482573	74.52568044187004	80.9010626757341	77.35052247721448	86.57978143511308	82.63483523787808	0.07850655339098773	0.07627013575637766	1.2570571094058778	12.936514875585999	1.2031678200223723	12.381934190190805
4.49639410387609	68.85929830995089	66.15740624179631	74.82062608898586	71.6974601895344	77.89738733333344	74.55794070917587	80.93608382121967	77.38400661822045	86.6172628650406	82.6706087892544	0.07850658336029856	0.07627016484893624	1.246109491346715	12.901121045986656	1.1926895309190968	12.348057787819926
4.523487140261684	68.88900743236901	66.185949769529	74.85290987980167	71.72839643806246	77.93099994559309	74.59011236922436	80.97100880086496	77.41739881355322	86.65464141718533	82.70628414919894	0.07850661386783944	0.07627019446397862	1.2352307129610836	12.865548012970976	1.1822771304214257	12.314009866262495
4.550743425820648	68.91863423985386	66.21441421459983	74.88510427979128	71.75924702804538	77.9645195147007	74.62219497513225	81.00583712994894	77.45069859975919	86.69191657350056	82.7418608232473	0.07850664492331749	0.07627022461092818	1.2244204923815687	12.829796268801147	1.1719303487495836	12.279790896736813
4.578163944211368	68.94817831959419	66.24279918043956	74.91720884132404	71.79001153055464	77.99794557504887	74.65418808125781	81.04056832510493	77.48390551468	86.72908781740182	82.77733831833068	0.07850667653661532	0.07627025529937868	1.2136785483764925	12.793866315312698	1.161648916727927	12.245401359588868
4.605749685019276	68.9776392599251	66.27110427158068	74.94922311803158	71.82068951787112	78.03127766235224	74.6860912432242	81.0752019043472	77.51701909747695	86.76615463379542	82.81271614280226	0.07850670871779426	0.0762702865390967	1.2030046003444568	12.757758663919958	1.1514325657856261	12.210841744341451
4.633501643792551	69.00701665034912	66.29932909367865	74.98114666483116	71.85128056350855	78.06451531367193	74.71790401794404	81.10973738709654	77.55003888865667	86.80311650910618	82.84799380646467	0.07850674147709782	0.07627031834002627	1.192398368317754	12.721473835697907	1.1412810279596215	12.176112549792379
4.6614208220780515	69.03631008155895	66.3274732535327	75.01297903795053	71.88178424223624	78.09765806744154	74.74962596364315	81.1441742942075	77.5829644300959	86.8399729313066	82.8831708205968	0.07850677482495512	0.07627035071229135	1.1818595729623667	12.685012361440386	1.1311940358882566	12.141214283963564
4.689508227457455	69.06551914545865	66.35553635910712	75.04471979495143	71.91220013010246	78.13070546349186	74.78125663988506	81.1785121479939	77.61579526506695	86.87672338994483	82.91824669798119	0.07850680877198278	0.0762703836661985	1.1713879355756944	12.6483747816892	1.1211713228206008	12.10614746430656
4.717764873583629	69.09464343518651	66.38351801955264	75.07636849475458	71.94252780445798	78.16365704307704	74.8127956075956	81.2127504722564	77.64853093826338	86.91336737617401	82.95322095293176	0.07850684332899092	0.07627041721224058	1.1609831780913282	12.611561646843256	1.1112126226125838	12.070912617647991
4.746191780217212	69.12368254513694	66.41141784522783	75.107924697664	71.97276684397944	78.19651234889982	74.84424242908729	81.24688879230898	77.68117099582558	86.949904382781	82.98809310132128	0.0785068785069843	0.0762704513611008	1.1506450230754126	12.574573517147655	1.1013176697226754	12.035510280249582
4.774789973263409	69.15263607098304	66.43923544772058	75.13938796539168	72.00291682869303	78.22927092513771	74.87559666808417	81.28092663500586	77.7137149853666	86.98633390421556	83.0228626606092	0.07850691431716633	0.07627048612365579	1.1403731937318753	12.537410962842841	1.0914861992225724	11.999940997933663
4.803560484809025	69.1815036096991	66.4669704398699	75.17075786108254	72.03297733999838	78.26193231746896	74.90685788974683	81.31486352876914	77.74616245599813	87.02265543661996	83.05752914986984	0.07850695077094548	0.07627052151097856	1.1301674138933322	12.500074564097304	1.0817179467876485	11.964205326075898
4.832504353159697	69.21028475958317	66.49462243578758	75.2020339493391	72.0629479606924	78.29449607309839	74.93802566069726	81.34869900361532	77.77851295835663	87.05886847785793	83.09209208982026	0.07850698787993338	0.07627055753434231	1.1200274080333656	12.462564911202207	1.0720126487015023	11.928303829656215
4.861622622877388	69.23897912028019	66.52219105088015	75.23321579624715	72.0928282749934	78.32696174078436	74.96909954904412	81.3824325911838	77.8107660446296	87.09497252754515	83.12655100284881	0.07850702565595355	0.0762705942052243	1.1099529012617495	12.424882604558661	1.0623700418598219	11.892237083393411
4.890916344818065	69.26758629280454	66.54967590187113	75.2643029694005	72.12261786856546	78.35932887086457	75.00007912440824	81.41606382476381	77.84292126858227	87.13096708707852	83.16090541304379	0.0785070641110435	0.07627063153530975	1.099943619315809	12.38702825467044	1.0527898637622002	11.856005671696039
4.9203865761696335	69.2961058795631	66.57707660682274	75.29529503792648	72.15231632854237	78.391597015283	75.03096395794773	81.44959223932234	77.87497818558366	87.16685165966621	83.19515484622163	0.07850710325745806	0.07627066953649486	1.0899992885772463	12.349002482351352	1.0432718525169093	11.819610188755178
4.950034380490085	69.32453748437877	66.60439278515855	75.32619157251173	72.18192324355252	78.42376572761674	75.0617536223839	81.48301737153244	77.90693635263382	87.2026257503584	83.22929882995611	0.07850714310767402	0.07627070822089169	1.0801196360637277	12.310805918705228	1.033815746843402	11.783051238642656
4.979860827745887	69.35288071251344	66.63162405768574	75.35699214542772	72.2114382037433	78.45583456310283	75.0924476920269	81.51633875980109	77.9387953283905	87.23828886607723	83.26333689360736	0.07850718367439374	0.07627074760083115	1.0703043894211532	12.272439205096816	1.024421286071174	11.746329435341977
5.009866994350591	69.38113517069132	66.65877004661763	75.38769633055638	72.240860800806	78.48780307866502	75.12304574280176	81.54955594429734	77.97055467319626	87.27384051564732	83.29726856835089	0.0785072249705497	0.07627078768886673	1.0605532769388901	12.233902993366428	1.015088210138856	11.70944540279379
5.040053963203681	69.40930046712296	66.68583037559641	75.41830370341648	72.27019062800066	78.51967083294163	75.15354735227439	81.58266846698125	78.0022139491058	87.30928020982698	83.33109338720708	0.07850726700930852	0.07627082849778032	1.0508660275431794	12.195197945824475	1.0058162595887552	11.672399774895894
5.070422823729659	69.43737621152835	66.71280466971555	75.44881384118942	72.29942728018084	78.55143738631234	75.18395209967746	81.61567587163198	78.03377271991279	87.34460746133865	83.36481088507038	0.0785073098040742	0.07627087004058349	1.0412423707950893	12.156324735271482	0.9966051755775425	11.635193195657848
5.100974671917351	69.4653620151611	66.73969255554316	75.47922632274567	72.32857035381919	78.5831023009261	75.2142595659373	81.648577703877	78.06523055117816	87.37982178490041	83.39842059873946	0.07850735336849402	0.07627091233052523	1.031682036891425	12.117284045076303	0.9874546998742062	11.597826319255546
5.131710610359471	69.49325749083218	66.76649366114462	75.50954072867097	72.35761944703256	78.61466514072843	75.24446933370007	81.68137351122068	78.0965870102572	87.4149226972569	83.43192206694674	0.07850739771646284	0.07627095538109267	1.0221847566688211	12.078076569277982	0.9783645748525487	11.560299809980279
5.1626317482924104	69.521062252934	66.79320761610589	75.53975664129315	72.38657415960739	78.64612547148975	75.27458098735836	81.7140628430737	78.12784166632753	87.44990971721117	83.46531483038844	0.07850744286212573	0.07627099920601783	1.0127502616003312	12.038703012594851	0.969334543499599	11.522614342406087
5.193739201636265	69.54877591746452	66.81983405155667	75.56987364470845	72.41543409302544	78.6774828608328	75.30459411307825	81.74664525078198	78.15899409041721	87.48478236565587	83.49859843175494	0.07850748881988506	0.07627104381928113	1.0033782837940635	11.999164090473641	0.9603643494117478	11.484770601386117
5.225034093035115	69.57639810205161	66.84637260019377	75.59989132480872	72.44419885048937	78.70873687826116	75.33450829882588	81.77912028765634	78.19004385543269	87.51954016560555	83.53177241576104	0.07850753560440225	0.07627108923511579	0.9940685560006841	11.959460529227727	0.9514537367908815	11.446769282072637
5.256517551897525	69.60392842597747	66.87282289630436	75.6298092693081	72.47286803694843	78.73988709518747	75.3643231343946	81.81148750900202	78.2209905361869	87.55418264222834	83.56483632917616	0.07850758323060567	0.07627113546801248	0.9848208116022761	11.919593065984373	0.9426024504568886	11.408611090102568
5.288190714437326	69.63136651020304	66.89918457579013	75.65962706777022	72.50144125912496	78.77093308496163	75.39403821143256	81.84374647214838	78.25183370942841	87.58870932287815	83.59778972085581	0.07850763171369354	0.07627118253272547	0.975634784623935	11.879562448832075	0.9338102358346987	11.370296741524726
5.320054723714605	69.65871197739283	66.92545727619026	75.68934431163557	72.52991812553987	78.80187442289979	75.42365312346945	81.87589673647885	78.28257295386904	87.62311973712727	83.63063214177164	0.07850768106913807	0.0762712304442746	0.9665102097246745	11.83936943682238	0.9250768389604218	11.331826962901687
5.352110729676963	69.68596445193934	66.95164063670592	75.71896059424854	72.55829824653945	78.83271068631257	75.4531674659446	81.90793786346083	78.31320785021342	87.65741341679843	83.66336314504305	0.07850773131269298	0.07627127921795217	0.9574468222017458	11.799014800060831	0.9164020064813485	11.29320249138982
5.384359889201005	69.71312355998859	66.97773429822368	75.7484755108855	72.5865812343213	78.86344145453451	75.48258083623418	81.93986941667632	78.34373798118732	87.69158989599819	83.69598228596807	0.0785077824603966	0.07627132886932753	0.9484443579922299	11.758499319765178	0.9077854856566319	11.25442407477749
5.41680336613411	69.74018892946447	67.00373790334007	75.77788865878188	72.61476670296136	78.8940663089526	75.51189283367944	81.97169096185178	78.37416293156721	87.72564871114913	83.72848912205508	0.07850783452857787	0.07627137941425134	0.9395025536691719	11.717823788294481	0.8992270243518306	11.215492471486868
5.44944233133642	69.76716019009432	67.02965109638512	75.80719963716048	72.6428542684399	78.92458483303592	75.541103059614	82.00340206688905	78.40448228820883	87.7595894010235	83.7608832130538	0.07850788753385994	0.07627143086886189	0.9306211464431726	11.676989009236422	0.8907263710445932	11.176408450721283
5.482277962723094	69.79403697343405	67.0554735234475	75.83640804725913	72.67084354866915	78.95499661236457	75.5702111173928	82.035002301896	78.43469564007727	87.79341150677608	83.79316412098781	0.07850794149316899	0.07627148324958875	0.9217998741605697	11.635995797425494	0.8822832748264773	11.137172792492493
5.515311445306831	69.82081891289342	67.08120483239814	75.86551349235874	72.69873416351948	78.98530123465937	75.59921661241955	82.06649123921716	78.46480257827585	87.82711457197772	83.82533141018568	0.07850799642373682	0.07627153657315963	0.913038475310259	11.594844979079426	0.8738974853906711	11.09778628757158
5.548543971240616	69.84750564376182	67.10684467291509	75.8945155778119	72.72652573484673	79.01549828981165	75.6281191521754	82.09786845346507	78.49480269607606	87.86069814264911	83.85738464731335	0.0785080523431064	0.0762715908566055	0.904336689014599	11.553537391777354	0.8655687530488194	11.058249737734513
5.581976739860765	69.87409680323358	67.13239269650846	75.92341391107084	72.75421788651981	79.0455873699127	75.65691834624772	82.12913352155125	78.52469558894758	87.89416176729434	83.88932340140674	0.07850810926913945	0.07627164611726432	0.8956942550346412	11.512073884547135	0.8572968287207914	11.018563955691207
5.615610957730194	69.90059203043408	67.15784855654462	75.9522081017163	72.78181024444739	79.07556806928403	75.68561380635838	82.16028602271776	78.55448085458782	87.92750499693507	83.92114724390342	0.07850816722002046	0.07627170237278928	0.8871109137689928	11.470455317936285	0.8490814639330893	10.978729765121898
5.649447838681973	69.9269909664453	67.18321190827146	75.98089776148593	72.80930243660575	79.1054399845073	75.71420514639267	82.1913255385685	78.5841580929523	87.96072738514464	83.9528557486757	0.07850822621426386	0.07627175964115213	0.8785864062533619	11.428682564051996	0.8409224108270337	10.938748000849955
5.6834886038631165	69.95329325433194	67.20848240884348	76.00948250430324	72.83669409306653	79.13520271445462	75.74269198242855	82.22225165310094	78.61372690628515	87.99382848808219	83.98444849206352	0.07850828627071801	0.07627181794065137	0.8701204741619222	11.386756506648453	0.8328194221512604	10.89861950877821
5.717734481778674	69.97949853916768	67.2336597173465	76.0379619463066	72.86398484602405	79.16485586031907	75.77107393276526	82.2530639527382	78.64318689914904	88.0268078645276	84.01592505290682	0.0785083474085739	0.07627187728991554	0.8617128598036743	11.344678041112275	0.8247722512630844	10.858345145976273
5.75218670833605	70.0056064680611	67.25874349482316	76.06633570587805	72.89117432982349	79.19439902564488	75.7993506179529	82.2837620263606	78.67253767845612	88.05966507591573	84.0472850125791	0.07850840964736938	0.0762719377079114	0.853363306125857	11.302448074613494	0.8167806521328203	10.817925780811493
5.786846526889619	70.03161669018237	67.28373340429842	76.09460340367292	72.91826218098893	79.22383181635871	75.82752166082183	82.31434546533838	78.70177885349881	88.09239968637168	84.07852795502056	0.07850847300699686	0.07627199921394864	0.8450715567134921	11.260067526109196	0.8088443793378701	10.777362292894395
5.821715188285586	70.05752885678939	67.30862911080456	76.1227646626488	72.94524803825128	79.25315384079992	75.85558668651196	82.34481386356336	78.73091003598039	88.12501126274552	84.10965346677146	0.0785085375077075	0.07627206182768696	0.8368373557887026	11.217537326436286	0.8009631880665893	10.73665557321874
5.856793950907131	70.08334262125486	67.33343028140733	76.15081910809555	72.97213154257688	79.28236470975222	75.88354532250281	82.37516681748227	78.75993084004647	88.15749937464795	84.14066113700603	0.07850860317012072	0.0762721255691417	0.8286604482068469	11.174858418282383	0.7931368341162397	10.695806524165164
5.892084080719833	70.10905763909226	67.35813658523115	76.17876636766417	72.99891233719558	79.31146403647392	75.91139719864292	82.40540392612837	78.78884088231584	88.18986359448512	84.17155055756584	0.07850867001522864	0.07627219045869135	0.8205405794612943	11.132031756347715	0.7853650738925353	10.65481605957575
5.927586851317345	70.13467356798357	67.38274769348526	76.20660607139756	73.02559006762961	79.34045143673032	75.9391419471802	82.43552479115537	78.81763978191208	88.222103497495	84.20232132299417	0.07850873806440385	0.07627225651708253	0.8124774956877445	11.089058307419691	0.7776476644123704	10.613685104824981
5.963303543967366	70.16019006780552	67.40726327948941	76.23433785175972	73.05216438172204	79.36932652882444	75.9667792027918	82.46552901686952	78.846327160495	88.25421866178252	84.23297303056987	0.07850880733940502	0.07627232376543905	0.8044709436485391	11.04593905027832	0.769984363296544	10.572414596805174
5.999235447657878	70.18560680065696	67.43168301869994	76.26196134366604	73.07863492966563	79.39808893362881	75.99430860261431	82.49541621026326	78.87490264229211	88.28620866835584	84.26350528034172	0.0785088778623871	0.07627239222526577	0.7965206707467587	11.002674975878108	0.7623749287834016	10.531005484137495
6.035383859143656	70.21092343088591	67.45600658873632	76.28947618451352	73.1050013640322	79.42673827461724	76.02172978627475	82.5251859810481	78.90336585413114	88.31807310116238	84.29391767516336	0.07850894965590388	0.07627246191845785	0.7886264250205386	10.959267087398985	0.7548191197129199	10.489458727051897
6.071750082993084	70.23613962511705	67.48023366940667	76.31688201421117	73.13126333980097	79.45527417789681	76.04904239592018	82.55483794168859	78.93171642547101	88.34981154712537	84.32420982072715	0.07850902274291963	0.07627253286730697	0.780787955146252	10.91571640030088	0.747316695531481	10.447775297478074
6.108335431635222	70.26125505227907	67.50436394273476	76.34417847521057	73.15742051438839	79.48369627224001	76.07624607624913	82.58437170743565	78.9599539884348	88.3814235961802	84.35438132559963	0.07850909714681316	0.07627260509450864	0.7730050104341899	10.87202394234373	0.7398674163023315	10.405956179247369
6.145141225407182	70.28626938363213	67.52839709298635	76.37136521253623	73.18347254767743	79.51200418911677	76.1033404745423	82.61378689636034	78.9880781778418	88.41290884131122	84.38443180125648	0.07850917289138762	0.07627267862316899	0.7652773408269695	10.828190753643867	0.7324710426903493	10.36400236798545
6.182168792601758	70.31118229279555	67.55233280669559	76.39844187381655	73.20941910204675	79.54019756272682	76.13032524069334	82.64308312938782	79.0160886312398	88.44426687858848	84.4143608621174	0.078509250000877	0.07627275347681362	0.7576046969052186	10.78421788677042	0.7251273359685229	10.321914871194167
6.2194194695153895	70.33599345577562	67.57617077269197	76.42540810931477	73.23525984240067	79.56827603003242	76.15720002724008	82.67226003033166	79.04398498893786	88.47549730720496	84.44416812558174	0.07850932849995466	0.0762728296793937	0.749986829881891	10.740106406770792	0.7178360580209073	10.279694708393436
6.256894600496366	70.36070255099331	67.5999106821271	76.4522635719597	73.26099443619887	79.5962392307907	76.183964489396	82.70131722592762	79.0717668940392	88.50659972951358	84.47385321206406	0.07850940841374023	0.07627290725529422	0.742423491608406	10.69585739129252	0.710596971336031	10.237342911084852
6.294595537993358	70.38530925931272	67.62355222850154	76.47900791737756	73.28662255348614	79.62408680758706	76.21061828508131	82.73025434586894	79.09943399247379	88.5375737510653	84.50341574502968	0.0785094897678089	0.07627298622934207	0.7349144345694185	10.651471930568732	0.7034098390072359	10.19486052279899
6.332523642604218	70.40981326406859	67.64709510769183	76.50564080392243	73.31214386692237	79.65181840586744	76.23716107495461	82.75907102283995	79.12698593303155	88.56841898064575	84.5328553510305	0.07850957258819925	0.0762730666268142	0.7274594118784989	10.606951127452703	0.6962744247404089	10.152248599280938
6.370680283125076	70.43421425109496	67.67053901797792	76.53216189270843	73.3375580518131	79.6794336739719	76.26359252244494	82.78776689255155	79.15442236739588	88.59913503031382	84.56217165974147	0.07850965690142163	0.07627314847344531	0.720058177289502	10.562296097568833	0.6891904928470467	10.109508208424813
6.40906683659976	70.45851190875335	67.6938836600702	76.55857084764091	73.36286478613944	79.70693226316772	76.28991229378319	82.81634159377576	79.18174295017663	88.62972151543933	84.59136430399654	0.07850974273446659	0.07627323179543573	0.7127104851867898	10.517507969329017	0.6821578082393671	10.066640430297412
6.447684688369473	70.48270592796129	67.71712873713673	76.58486733544848	73.38806375058843	79.73431382768294	76.31612005803412	82.84479476838106	79.20894733894367	88.66017805474141	84.62043291982482	0.07850983011481316	0.07627331661946113	0.7054160905901199	10.47258788399995	0.6751761364434969	10.02364635736376
6.486535232122802	70.50679600222094	67.74027395483138	76.6110510257147	73.41315462858417	79.76157802473998	76.34221548712911	82.87312606136759	79.23603519426123	88.69050427032671	84.64937714648805	0.07850991907043954	0.07627340297268127	0.6981747491489614	10.427536995674018	0.6682452435866253	9.98052709435251
6.525619869945995	70.53078182764735	67.76331902132043	76.63712159090989	73.43813710631767	79.78872451458889	76.36819825589738	82.9013351209021	79.26300617972065	88.72069978772775	84.6781966265162	0.0785100096298299	0.07627349088274667	0.6909862171463601	10.382356471436651	0.6613648964001868	9.93728375838873
6.564940012373588	70.55466310299794	67.78626364731124	76.66307870642383	73.46301087277844	79.81575296054196	76.39406804209945	82.92942159835432	79.28985996197537	88.75076423594214	84.70689100574546	0.07851010182198427	0.07627358037780958	0.6838502514998481	10.337047491406338	0.6545348622261145	9.893917479124866
6.604497078439295	70.57843952970076	67.80910754607939	76.68892205059741	73.48777561978491	79.84266302900704	76.41982452645901	82.95738514833197	79.31659621077445	88.78069724747107	84.73545993335462	0.07851019567642933	0.07627367148653176	0.6767666097581468	10.291611248752815	0.6477549090077446	9.85042939865889
6.644292495727218	70.60211081188409	67.83185043349702	76.71465130475568	73.51243104201585	79.86945438952236	76.44546739269605	82.98522542871719	79.34321459899736	88.81049845835878	84.76390306190292	0.07851029122322528	0.0762737642380955	0.6697350501021901	10.246048949782562	0.6410248052950465	9.806820671692549
6.684327700423376	70.62567665640496	67.8544920280606	76.74026615323979	73.53697683704141	79.89612671479028	76.47099632755948	83.01294210070223	79.36971480268811	88.84016750823147	84.79222004736717	0.07851038849297878	0.07627385866221063	0.6627553313426233	10.200361813956988	0.6343443202418939	9.76309246553501
6.724604137367524	70.64913677287892	67.87703205091924	76.76576628344016	73.56141270535456	79.92267968071212	76.49641102086025	83.04053482882588	79.39609650109007	88.86970404033708	84.82041054917961	0.07851048751684969	0.07627395478912627	0.6558272129227589	10.154551073999755	0.6277132236040188	9.719245960133776
6.76512326010531	70.67249087370905	67.89947022590262	76.79115138582901	73.5857383504023	79.94911296642259	76.52171116550426	83.06800328100975	79.42235937668046	88.89910770158482	84.8484742302655	0.07851058832656371	0.07627405264963934	0.6489504549167577	10.108617975924062	0.6211312857437861	9.675282348212932
6.805886530940724	70.69573867411552	67.9218062795498	76.81642115399357	73.60995347861774	79.97542625432467	76.54689645752605	83.09534712859488	79.44850311520578	88.92837814258507	84.87641075708147	0.07851069095442019	0.07627415227510506	0.6421248180305383	10.06256377912905	0.6145982776289429	9.631202835302247
6.846895420988873	70.71887989216525	67.94403994113738	76.84157528466896	73.6340577994515	80.0016192301246	76.57196659612194	83.12256604637845	79.4745274057165	88.95751501768946	84.90421979965357	0.07851079543330522	0.07627425369744649	0.6353500635979117	10.016389756377976	0.6081139708252294	9.587008639691703
6.888151410229076	70.74191424880136	67.96617094270795	76.8666134777715	73.65805102540351	80.02769158286664	76.5969212836835	83.14965971265055	79.50043194060235	88.9865179850309	84.9319010316154	0.07851090179670017	0.076274356949166	0.628625953581377	9.970097193885522	0.6016781375053597	9.542700992622486
6.92965598755826	70.76484146787304	67.98819901909906	76.89153543643197	73.68193287205528	80.05364300496842	76.62176022583164	83.17662780923112	79.52621641562791	89.01538670656407	84.95945413024707	0.07851101007869286	0.07627446206335436	0.6219522505793975	9.923687391481508	0.595290550444588	9.498281138283346
6.971410650844719	70.7876612761657	68.01012390797176	76.91634086702952	73.70570305810186	80.07947319225671	76.64648313145007	83.20347002150774	79.55188052996803	89.04412084810642	84.98687877651368	0.07851112031399024	0.07627456907370261	0.6153287178148048	9.877161662527215	0.5889509830177531	9.453750333821517
7.01341690698215	70.81037340343045	68.03194534983946	76.94102947922477	73.72936130538403	80.10518184400225	76.67108971271948	83.23018603847213	79.57742398624346	89.07272007937829	85.01417465510414	0.07851123253792665	0.07627467801451182	0.6087551191388911	9.830521333989964	0.582659209203598	9.409109849475499
7.055676271944047	70.8329775824147	68.05366308809701	76.96560098599392	73.75290733892079	80.13076866295587	76.69557968515167	83.25677555275834	79.60284649055689	89.10118407404444	85.04134145447055	0.07851134678647866	0.07627478892070551	0.6022312190333423	9.783767746555895	0.5764150035834064	9.364360968598703
7.098190270838397	70.85547354889184	68.07527686904974	76.99005510366234	73.7763408869419	80.15623335538402	76.71995276762382	83.28323826067985	79.62814775252892	89.12951250975465	85.06837886686725	0.07851146309627337	0.07627490182783991	0.5957567826098966	9.736902254722736	0.5702181413389553	9.319504987701293
7.1409604379627405	70.87786104169228	68.09678644194258	77.01439155193931	73.7996616809204	80.18157563110525	76.74420868241293	83.30957386226832	79.6533274853342	89.15770506818608	85.09528658839031	0.07851158150460302	0.07627501677211589	0.5893315756035236	9.689926226694297	0.5640683982512655	9.274543216486563
7.183988316859528	70.90013980273288	68.11819155898925	77.038610053951	73.82286945560529	80.20679520352526	76.76834715523016	83.33578206131024	79.67838540573757	89.18576143508328	85.12206431901699	0.07851170204943511	0.07627513379039	0.5829553643778809	9.642841044562374	0.5579655507050347	9.229476977974628
7.227275460371831	70.92230957704832	68.13949197540192	77.06271033627597	73.84596394905485	80.23189178967436	76.792367915256	83.3618625653864	79.7033212341311	89.21368130030139	85.14871176264606	0.07851182476942564	0.07627525292018757	0.5766279159314536	9.595648104479551	0.5519093756835218	9.184307608478775
7.270823430699384	70.94437011282156	68.16068744942025	77.08669212897914	73.86894490266899	80.25686511024333	76.81627069517447	83.3878150859098	79.72813469456995	89.24146435784759	85.175228627137	0.07851194970393188	0.07627537419971403	0.5703489978774314	9.548348816362704	0.5458996507684333	9.13903645767823
7.31463379945495	70.96632116141382	68.18177774234135	77.11055516564575	73.89181206122295	80.2817148896194	76.84005523120867	83.41363933816335	79.75282551480981	89.26911030592235	85.20161462435084	0.07851207689302366	0.07627549766786747	0.564118378460762	9.500944604247707	0.5399361541451526	9.093664888749117
7.358708147721062	70.98816247739633	68.2027626185492	77.13429918341707	73.91456517290035	80.30644085592392	76.86372126315564	83.43933504133965	79.77739342634358	89.29661884696307	85.22786947019021	0.07851220637749724	0.07627562336425094	0.5579358265558767	9.453436906327624	0.5340186645962604	9.048194278320807
7.403048066107065	71.00989381858086	68.22364184554465	77.1579239230246	73.93720398932666	80.33104274104862	76.88726853442171	83.4649019185793	79.80183816443855	89.32398968768578	85.25399288463998	0.07851233819889009	0.07627575132918588	0.5518011116615753	9.40582717491452	0.5281469615026708	9.00262601655777
7.447655154806527	71.03151494605085	68.24441519397493	77.18142912882543	73.95972826560252	80.35552028069299	76.91069679205778	83.49033969701004	79.82615946817346	89.3512225391282	85.27998459180773	0.0785124723994906	0.07627588160372428	0.5457140038956823	9.358116876419444	0.5223208248418132	8.956961507186861
7.49253102365499	71.0530256241919	68.2650824376638	77.20481454883645	73.98213776033751	80.37987321440043	76.93400578679477	83.51564810778522	79.85035708047603	89.37831711669182	85.30584431996472	0.07851260902235607	0.07627601422966285	0.5396742740078935	9.310307491619824	0.516540035194339	8.911202167653755
7.537677292188054	71.07442562072421	68.28564335364175	77.22807993477096	74.0044322356841	80.4041012855971	76.95719527307982	83.54082688612432	79.87443074816075	89.40527314018627	85.33157180158733	0.07851274811132268	0.07627614924955574	0.5336816933713635	9.262400515592162	0.5108043737362777	8.865349429095659
7.583095589699846	71.09571470673255	68.30609772217588	77.2512250420726	74.02661145737125	80.42820424162772	76.98026500911146	83.56587577135106	79.89838022196619	89.43209033387124	85.35716677339775	0.07851288971102181	0.07627628670672877	0.5277360339807728	9.21439745774478	0.5051136222391506	8.819404736341312
7.628787555301809	71.11689265669881	68.32644532680025	77.27424962995194	74.04867519473854	80.45218183379447	77.00321475687595	83.59079450693426	79.9222052565932	89.4587684265011	85.38262897640578	0.07851303386689525	0.07627642664529397	0.5218370684564206	9.166299841936052	0.49946756307463147	8.773369548100163
7.674754837981857	71.13795924853255	68.34668595434627	77.29715346142123	74.07062322077037	80.47603381739357	77.02604428218334	83.61558284052656	79.94590561074277	89.48530715136741	85.4079581559503	0.07851318062520746	0.07627656911016255	0.5159845700396772	9.118109206459849	0.49386597920897657	8.727245336904161
7.720999096663877	71.1589142636032	68.36681939497295	77.3199363033306	74.09245531213008	80.49975995175394	77.04875335470348	83.64024052400497	79.96948104715416	89.51170624634352	85.433154061741	0.07851333003306242	0.07627671414706039	0.5101783126004875	9.06982710425109	0.4883086542051842	8.681033589205981
7.767522000267617	71.17975748677178	68.3868454421976	77.34259792640411	74.11417124919451	80.52336000027505	77.07134174800277	83.66476731351112	79.99293133264344	89.53796545392868	85.45821644790068	0.07851348213841816	0.07627686180254241	0.5044180706262296	9.021455102743857	0.48279537222401814	8.634735805464516
7.814325227768903	71.20048870642218	68.40676389292638	77.36513810527502	74.13577081608842	80.5468337304646	77.09380923958038	83.68916296949085	80.01625623814182	89.56408452129145	85.48314507300695	0.07851363699010236	0.07627701212400753	0.4987036192260348	8.972994784002367	0.47732591801946	8.58835350010304
7.861410468260233	71.2211077144934	68.42657454748492	77.38755661852245	74.15725380071906	80.57018091397727	77.11615561090497	83.71342725673513	80.03945553873437	89.59006320031479	85.50793970013498	0.07851379463782822	0.0762771651597154	0.49303473413579013	8.924447744899226	0.4719000769409831	8.541888201649272
7.908779421011744	71.24161430651168	68.44627720964921	77.40985324870769	74.178619994811	80.59340132665321	77.13838064745153	83.73755994442077	80.06252901369868	89.61590124764062	85.53260009689977	0.07851395513221039	0.0762773209587991	0.48741119170983893	8.875815596993561	0.4665176349340072	8.495341452764478
7.956433795532517	71.26200828162214	68.46587168667638	77.43202778241015	74.19986919394098	80.61649474855616	77.16048413873827	83.76156080615078	80.08547644654399	89.64159842471435	85.55712603549891	0.0785141185247824	0.07627747957128422	0.4818327689212083	8.827099966616515	0.4611783785384205	8.448714810281672
8.004375311632296	71.2822894426211	68.48535778933577	77.45408001026402	74.22100119757299	80.63946096401249	77.18246587836374	83.7854296199953	80.10829762505026	89.66715449782978	85.58151729275569	0.07851428486801035	0.07627764104810274	0.4762992433660429	8.778302495042226	0.45588209488619214	8.402009845267457
8.052605699483543	71.30245759598853	68.5047353319399	77.47600972699509	74.24201580909319	80.66229976165002	77.20432566404394	83.80916616853312	80.13099234130733	89.69256923817478	85.6057736501619	0.07851445421531442	0.07627780544111136	0.4708103932624681	8.729424838449631	0.4506285717056926	8.355228143083878
8.101126699683881	71.32251255192004	68.52400413237565	77.4978167314572	74.26291283584533	80.68501093443705	77.22606329764979	83.8327702388924	80.15356039175443	89.7178424218762	85.62989489392123	0.07851462662108132	0.07627797280310632	0.4653659974450193	8.6804686679734	0.44541759731589536	8.308371303406602
8.149940063318896	71.34245412435948	68.54316401213535	77.51950082666924	74.28369208916595	80.70759427972135	77.24767858524437	83.85624162279233	80.17600157721962	89.74297383004559	85.6538808149927	0.07851480214068597	0.07627814318784204	0.459965835367143	8.631435669754865	0.4402489606288782	8.261440940297689
8.199047552025359	71.36228213103131	68.56221479634829	77.54106181985198	74.30435338441995	80.73004959926948	77.26917133712077	83.87958011658448	80.19831570295962	89.76796324882488	85.67773120913425	0.07851498083050674	0.0762783166500474	0.45460968710835914	8.582327545156659	0.43512245115323367	8.214438682351101
8.248450938054788	71.38199639347384	68.58115631381217	77.56249952246587	74.32489654103644	80.75237669930688	77.29054136784002	83.90278552129533	80.22050257869996	89.79281046943305	85.70144587694698	0.0785151627479452	0.0762784932454444	0.4492973333581176	8.533146010520795	0.4300378589845195	8.167366172538095
8.298152004337403	71.40159673707048	68.59998839702399	77.58381375024686	74.34532138254357	80.77457539055594	77.31178849626819	83.92585764266646	80.24256201867418	89.81751528821063	85.72502462391817	0.0785153479514434	0.07627867303076634	0.4440285554254615	8.483892797421504	0.42499497481196613	8.120225068441869
8.348152544546481	71.4210829910841	68.61871088221264	77.60500432324534	74.36562773660575	80.79664548827743	77.33291254561559	83.9487962911985	80.26449384166521	89.84207750666808	85.74846726046691	0.07851553650050447	0.07627885606377445	0.4388031352435746	8.434569652785285	0.4199935899164302	8.073017042230276
8.398454363163072	71.4404549886888	68.63732360936928	77.62607106586248	74.38581543505799	80.81858681230918	77.35391334347358	83.97160128219203	80.28629787104435	89.86649693153082	85.77177360198691	0.07851572845571071	0.07627904240327864	0.43362085535420647	8.385178338696278	0.41503349616868945	8.025743780723133
8.449059275541144	71.45971256700317	68.65582642228023	77.6470138068884	74.40588431394349	80.84039918710648	77.37479072185428	83.99427243579039	80.30797393481312	89.89077337478668	85.79494346889253	0.07851592387874234	0.0762792321091552	0.4284814989229062	8.335720632729135	0.41011448603308054	7.97840698548498
8.49996910797308	71.47885556712349	68.67421916855803	77.66783237953975	74.42583421354865	80.86208244178248	77.3955445172278	84.01680957702241	80.32952186564287	89.91490665373283	85.81797668666252	0.07851612283240024	0.07627942524236771	0.42338484972981405	8.286198327814418	0.4052363525581768	7.931008372737779
8.551185697755594	71.49788383415644	68.69250169967346	77.68852662149746	74.44566497844	80.88363641014797	77.41617457056147	84.03921253584467	80.35094150091601	89.93889659102265	85.84087308588539	0.07851632538062332	0.07627962186498377	0.4183306921671601	8.2366132323059	0.4003988893882706	7.883549673631933
8.602710893256043	71.5167972172525	68.71067387098779	77.70909637494478	74.46537645750053	80.90506093075206	77.43668072735849	84.06148114718455	80.37223268276713	89.96274301471324	85.86363250230472	0.07851653158851066	0.07627982204019894	0.41331881124847314	8.186967170144271	0.3956018907545058	7.836032634108051
8.654546553979111	71.5355955696391	68.72873554178446	77.72954148660531	74.484968503966	80.92635584692282	77.45706283769647	84.08361525098334	80.39339525812377	89.986445758313	85.88625477686408	0.07851674152234348	0.07628002583235426	0.4083489926003949	8.137261980860785	0.39084515147487764	7.788459015007902
8.706694550633951	71.55427874865411	68.74668657530123	77.74986180778149	74.50444097546169	80.94752100680799	77.47732075626669	84.10561469223946	80.41442907874776	90.01000466082952	85.9087397557528	0.0785169552496046	0.07628023330695832	0.4034210224644994	8.087499519569974	0.38612846696048564	7.740830592207203
8.759156765201672	71.57284661577899	68.7645268387627	77.77005719439241	74.52379373403936	80.9685562634156	77.49745434241319	84.12747932105137	80.43533400127697	90.03341956681717	85.93108729045177	0.07851717283900075	0.07628044453070912	0.3985346876937683	8.037681657040594	0.3814516332056428	7.693149156510117
8.811935091003267	71.59129903667218	68.78225620341196	77.79012750701246	74.54302664621366	80.98946147465504	77.51746346017168	84.1492089926614	80.45610988726622	90.05669032642531	85.95329723777903	0.0785173943604868	0.07628065957151309	0.39368977576032194	7.987810279861151	0.3768144467956063	7.645416513847522
8.865031432767935	71.60963588120322	68.79987454454361	77.81007261091027	74.56213958299972	81.01023650337851	77.53734797830948	84.17080356749963	80.4767566032299	90.07981679544719	85.97536945993633	0.07851761988528563	0.07628087849851085	0.3888860747470062	7.937887290367144	0.37221670490305314	7.597634485267918
8.918447706701835	71.62785702348566	68.8173817415356	77.82989237608672	74.58113241994968	81.03088121742174	77.55710777036452	84.19226291122715	80.49727402068297	90.10279883536775	85.99730382455496	0.07851784948591317	0.0762811013820955	0.38412337334943913	7.887914606726554	0.3676582052850108	7.549804906942882
8.972185840557227	71.64596234191112	68.83477767788197	77.84958667731416	74.60000503719023	81.05139548964588	77.57674271468521	84.21358689478046	80.51766201618365	90.12563631341284	86.01910020474256	0.07851808323620145	0.07628132829393999	0.379401460879194	7.837894163076271	0.36313874628683607	7.50192963030895
9.02624777370205	71.66395171918323	68.85206224122537	77.86915539417552	74.61875731945983	81.071779197979	77.59625269447025	84.23477539441576	80.53792047137522	90.1483291025984	86.04075847912965	0.07851832121132142	0.07628155930701538	0.3747201272539087	7.787827909371117	0.3586581268414193	7.4540105220949044
9.080635457189915	71.68182504235068	68.86923532338969	77.88859841110235	74.6373891561463	81.09203222545705	77.61563759780859	84.25582829175231	80.55804927302874	90.17087708177861	86.06227853191672	0.07851856348780846	0.07628179449561863	0.37007916300956367	7.7377178117021685	0.35421614646395483	7.406049464279931
9.135350853830497	71.6995822028423	68.88629682041247	77.90791561741538	74.65590044132395	81.11215446026709	77.63489731771908	84.27674547381848	80.57804831308505	90.19328013569684	86.08366025292082	0.078518810143588	0.07628203393539429	0.3654783592928652	7.6875658522058075	0.3498126052579664	7.3580483542918955
9.190395938260405	71.71722309649991	68.90324663257822	77.92710690736257	74.67429107379192	81.13214579578788	77.65403175219139	84.29752683309485	80.59791748869809	90.21553815503378	86.1049035376236	0.07851906125799782	0.07628227770335959	0.3609175078552198	7.637374029010971	0.3454473039093955	7.310009104929122
9.245772697014415	71.73474762361292	68.92008466445036	77.946172180159	74.69256095711101	81.15200613063264	77.67304080422534	84.31817226755982	80.61765670227686	90.23765103645798	86.12600828721776	0.0785193169118165	0.0762825258779302	0.3563964010679683	7.587144356572026	0.3411200436914896	7.261933644513192
9.301483128597186	71.75215568895256	68.93681082490521	77.96511134002655	74.71070999964269	81.17173536869153	77.69192438187252	84.33868168073474	80.63726586152953	90.259618682676	86.14697440865594	0.07851957718728916	0.07628277853894495	0.3519148319053329	7.536878865452309	0.3368306264593457	7.213823916867113
9.357529243555355	71.76944720180539	68.95342502716366	77.9839242962328	74.72873811458591	81.1913334191732	77.71068239827561	84.3590549817282	80.65674487950518	90.2814410024819	86.16780181469724	0.0785198421681535	0.07628303576769024	0.34747259395419405	7.486579602502388	0.33257885465263826	7.16568188139172
9.413913064550128	71.78662207600824	68.96992718882548	78.00261096313152	74.74664522001635	81.21080019664825	77.7293147717103	84.37929208528217	80.67609367463862	90.30311791080834	86.18849042395672	0.07852011193966583	0.0762832976469298	0.34306948141261273	7.436248630980117	0.3283645312956196	7.1175095131584385
9.47063662643026	71.80368022998213	68.98631723190123	78.02117126020208	74.76443123892358	81.23013562109135	77.74782142562515	84.39939291181707	80.69531217079243	90.32464932877704	86.20904016095227	0.07852038658863068	0.07628356426092832	0.33870528908448705	7.385888030408751	0.3241874599929133	7.06930880285654
9.527701976305488	71.82062158676653	69.00259508284611	78.03960511208928	74.78209609925011	81.24933961792402	77.76620228868323	84.41935738747738	80.71440029730154	90.34603518374934	86.22945095615412	0.0785206662034296	0.0762838356954807	0.33437981238330394	7.335499896784313	0.32004744493428916	7.021081756964122
9.585111173620431	71.83744607405397	69.01876067259285	78.0579124486436	74.79963973392947	81.26841211805782	77.78445729480286	84.43918544417738	80.73335798901647	90.36727540937757	86.24972274603296	0.07852095087404642	0.07628411203793872	0.33009284733304867	7.285086342657451	0.3159442908895471	6.972830397702637
9.642866290228868	71.85415362422462	69.03481393658504	78.07609320496165	74.8170620809248	81.28735305793748	77.80258638319904	84.45887701964757	80.75218518634745	90.38836994565646	86.269855473109	0.0785212406920988	0.07628439337723994	0.32584419056252045	7.234649497009741	0.3118778032120417	6.924556763158762
9.700969410468568	71.87074417438022	69.05075481481036	78.09414732142551	74.83436308326759	81.30616237958358	77.82058949842478	84.47843205747992	80.7708818353085	90.409318738974	86.28984908600107	0.07852153575086875	0.07628467980393641	0.3216336393078336	7.184191505442868	0.307847787834703	6.876262907258933
9.75942263123647	71.88721766637937	69.06658325183386	78.11207474374409	74.85154268909612	81.32484003063652	77.83846659041242	84.49785050717497	80.78944788756142	90.43012174216372	86.30970353947562	0.07852183614533087	0.07628497141022418	0.3174609914163966	7.133714530287762	0.30385405127299236	6.8279508999185055
9.818228062064373	71.90357404687184	69.0822991968317	78.12987542299328	74.8686008516948	81.34338596439991	77.85621761451574	84.51713232418798	80.80788330046062	90.45077891455671	86.32941879449669	0.07852214197218318	0.07628526828997259	0.3133260453364528	7.08322075043543	0.29989640062399303	6.779622827034473
9.877387825195074	71.91981326733287	69.09790260362418	78.14754931565608	74.88553752953263	81.36180013988357	77.87384253155129	84.53627746997516	80.82618803709725	90.47129022203288	86.34899481827523	0.07852245332988063	0.07628557053875591	0.30922860012458386	7.032712361587983	0.2959746435615216	6.73128079048729
9.936904055658934	71.93593528409868	69.11339343070945	78.16509638366405	74.90235268630256	81.38008252184821	77.89134130784038	84.55528591204111	80.84436206634413	90.49165563707437	86.36843158431901	0.07852277031866467	0.07628587825388312	0.3051684554450276	6.982191576269543	0.2920885883418123	6.682926908279114
9.996778901350961	71.95194005840048	69.12877164129708	78.1825165944375	74.9190462909605	81.39823308084858	77.90871391525125	84.57415762398519	80.86240536290046	90.51187513881739	86.38772907248288	0.07852309304059714	0.07628619153442996	0.3011454115669494	6.931660623886273	0.28823804380078855	6.634563314579282
10.05701452310831	71.96782755640017	69.14403720334172	78.19980992092717	74.93561831776476	81.41625179327838	77.92596033124131	84.59289258554936	80.88031790733707	90.53194871310579	86.40688726901912	0.07852342159959277	0.0762865104812705	0.29715926936125925	6.881121750629973	0.28442281935190294	6.586192159682469
10.117613094788254	71.98359774922393	69.15919008957648	78.21697634165395	74.9520687463151	81.43413864141294	77.94308053889897	84.61149078266416	80.89809968614128	90.5518763525427	86.42590616662763	0.07852375610145296	0.07628683519711148	0.29320983030390835	6.830577219703628	0.28064272498647824	6.537815610130565
10.178576803346665	71.99925061299848	69.17423027754691	78.23401584075141	74.9683975615925	81.45189361345533	77.9600745269866	84.62995220749768	80.91575069176247	90.5716580565454	86.44478576450697	0.07852409665390152	0.07628716578652373	0.2892968964821421	6.780029311474209	0.27689757127927805	6.489435848856374
10.239907848916916	72.01478612888545	69.18915774964489	78.25092840800652	74.98460475399887	81.46951670357977	77.97694228998313	84.64827685850234	80.93327092265783	90.59129383139795	86.4635260684056	0.078524443366616	0.07628750235597687	0.2854202705782427	6.729480323141615	0.2731871693770245	6.441055074988981
10.301608444889292	72.03020428311602	69.20397249314172	78.26771403890042	75.00069031939596	81.48700791197608	77.99368382812595	84.66646474046243	80.95066038333718	90.61078369030453	86.48212709067204	0.07852479635126705	0.07628784501387476	0.28157975587896544	6.6789325691024715	0.2695113310057877	6.392675504113868
10.363680817990868	72.0455050670266	69.21867450022287	78.28437273465063	75.01665425914621	81.50436724489496	78.01029914745484	84.6845158645427	80.96791908440989	90.63012765344413	86.5005888503075	0.07852515572155364	0.07628819387058898	0.2777751562797448	6.628388381006516	0.2658698684713272	6.344299368283828
10.426127208365882	72.06068847709368	69.23326376802112	78.30090450225244	75.03249658015173	81.52159471469275	78.02678825985404	84.70243024833624	80.9850470426299	90.6493257480244	86.51891137301646	0.07852552159323804	0.0762885490384954	0.2740062762729849	6.57785010763655	0.26226259465283874	6.295928915997138
10.488949869656532	72.07575451496874	69.24774029865088	78.31730935452009	75.04821729489481	81.53869033987601	78.04315118309592	84.72020791591241	81.00204428094256	90.66837800833568	86.53709469125916	0.0785258940841857	0.07628891063201121	0.2702729209553354	6.527320115068505	0.2586893230078431	6.247566412306696
10.552151069084381	72.09070318751385	69.26210409924198	78.33358731012929	75.06381642147772	81.55565414514726	78.05938794088372	84.73784889786607	81.01891082853045	90.68728447580631	86.55513884430319	0.07852627331440332	0.07628927876763093	0.26657489602609985	6.476800786724198	0.25514986756945746	6.199214138861862
10.615733087532126	72.10553450683639	69.27635518197377	78.34973839365833	75.07929398366309	81.57248616144969	78.07549856289543	84.75535323136533	81.03564672086029	90.70604519905673	86.5730438782761	0.07852665940607598	0.07628965356396568	0.262912007784621	6.426294523400429	0.2516440429467366	6.150874393968479
10.679698219625935	72.12024849032474	69.29049356410898	78.36576263563069	75.09465001091402	81.58918642601313	78.09148308482682	84.77272096020107	81.05225199972921	90.72466023395523	86.59080984621761	0.07852705248360765	0.07629003514178036	0.2592840631307354	6.375803743292636	0.24817166432194426	6.102549492559774
10.744048773818252	72.13484516068297	69.30451926802779	78.38166007255641	75.1098845384344	81.60575498239888	78.10734154843512	84.78995213483533	81.06872671331156	90.74312964367252	86.60843680813224	0.07852745267366362	0.07629042362403317	0.25569086956602405	6.325330882109483	0.2447325474556692	6.054241766392806
10.808787072471103	72.14932454596683	69.3184323212622	78.39743074697503	75.12499760720978	81.62219188054624	78.12307400158318	84.807046812451	81.08507091620633	90.76145349873812	86.62592483104268	0.07852786010520792	0.0762908191359159	0.25213223519369876	6.274878393147446	0.24132650868136807	6.0059535640029935
10.87391545193992	72.16368667961856	69.33223275652982	78.41307470749726	75.13998926404749	81.63849717681776	78.13868049828284	84.82400505700085	81.10128466948372	90.7796318770955	86.6432739890426	0.07852827490954903	0.07629122180489388	0.24860796871234925	6.224448747158021	0.23795336490638874	5.9576872507277585
10.93943626265785	72.1779316005022	69.34592061176815	78.42859200884739	75.15485956161747	81.6546709340451	78.15416109873924	84.84082693925669	81.11736804073274	90.79766486415818	86.66048436334992	0.07852869722037886	0.07629163176074905	0.24511787942412866	6.174044432656956	0.23461293361151547	5.909445208806574
11.00535186922059	72.19205935293948	69.35949593016875	78.44398271190624	75.16960855849307	81.67071322157581	78.16951586939471	84.85751253685989	81.13332110410856	90.8155525528665	86.67755604236065	0.07852912717381917	0.07629204913562006	0.24166177722895554	6.123667955824203	0.23130503285221948	5.86122983747191
11.071664650471687	72.20606998674457	69.37295876021149	78.4592468837531	75.18423631919197	81.68662411531874	78.1847448829735	84.87406193437033	81.14914394038026	90.83329504374343	86.69448912170282	0.07852956490846415	0.07629247406404574	0.2382394726257644	6.073321840567587	0.2280294812575221	5.813043552914678
11.138376999588447	72.21996355726007	69.38630915569868	78.47438459770892	75.19874291421695	81.70240369779117	78.19984821852563	84.89047522331714	81.16483663697845	90.85089244495201	86.71128370429021	0.07853001056542575	0.07629290668300971	0.23485077671227828	6.023008628639218	0.22478609802726623	5.76488878836426
11.205491324168262	72.23374012539215	69.39954717578945	78.48939593337874	75.21312842009715	81.71805205816474	78.21482596147186	84.90675250224838	81.18039928804342	90.86834487235188	86.72793990037692	0.07853046428837941	0.07629334713198377	0.23149550118046136	5.9727308795372664	0.22157470293416281	5.716767994161273
11.273010046315514	72.24739975764572	69.41267288503381	78.50428097669437	75.227392919429	81.73356929231218	78.22967820364804	84.92289387678136	81.19583199447308	90.88565244955639	86.74445782761185	0.07853092622361123	0.07629379555297425	0.228173458324477	5.922491170786088	0.21839511632344966	5.668683637777576
11.340935602728974	72.26094252616066	69.42568635340716	78.51903981995807	75.24153650091759	81.74895550285457	78.24440504335016	84.93889945965392	81.2111348639714	90.90281530799095	86.76083761109335	0.07853139652006544	0.07629425209056721	0.22488446103443493	5.872292097834361	0.21524715911323256	5.620638203939961
11.409270444789758	72.27436850874658	69.43858765634461	78.5336725618847	75.25555925941819	81.76421079920765	78.25900658537932	84.9547693707742	81.22630801109693	90.91983358694978	86.7770793834246	0.078531875329392	0.07629471689197523	0.22162832279616396	5.822136274118748	0.21213065279130205	5.572634194568309
11.478017038649782	72.28767778891886	69.45137687477508	78.54817930764574	75.26946129597727	81.77933529762934	78.2734829410865	84.9705037372724	81.24135155731129	90.93670743365476	86.79318328476842	0.0785323628059964	0.07629519010708699	0.21840485769257612	5.772026331154848	0.2090454194153608	5.524674128861079
11.547177865320764	72.3008704559336	69.46405409515572	78.56256016891163	75.28324271787416	81.7943291212666	78.2878342284179	84.98610269355105	81.25626563102792	90.95343700331297	86.80914946290292	0.07853285910709046	0.07629567188851409	0.2152138804030983	5.721964918582671	0.20599128161632052	5.476760543439013
11.616755420763786	72.31394660482384	69.47661940950661	78.57681526389601	75.2969036386631	81.80919240020314	78.30206057196057	85.00156638133708	81.27105036766157	90.97002245917601	86.82497807327769	0.07853336439274179	0.07629616239164182	0.21205520620253537	5.671954704217569	0.202968062595005	5.428895992308753
11.686752215979308	72.3269063364344	69.48907291544455	78.59094471739843	75.31044417821424	81.82392527150648	78.31616210298742	85.01689494973269	81.28570590967675	90.98646397259803	86.84066927906909	0.07853387882592777	0.07629666177467831	0.2089286509598196	5.621998374055693	0.199975586119308	5.381083046857384
11.75717077709787	72.33974975745782	69.50141471621778	78.60494866084817	75.32386446275586	81.83852787927586	78.33013895950299	85.03208855526718	81.30023240663748	91.00276172309526	86.85622325123686	0.07853440257258797	0.07629717019870755	0.20583403114085286	5.572098632424968	0.19701367653067337	5.333324296079809
11.82801364547121	72.35247698046985	69.51364492074052	78.61882723234797	75.33716462491644	81.85300037468988	78.34399128628951	85.04714736194879	81.31463001525697	91.01891589840524	86.87164016858087	0.07853493580167586	0.07629768782774034	0.20277116380589177	5.522258201983277	0.19408215873704648	5.28562234646779
11.899283377763982	72.3650881239649	69.52576364362685	78.63258057671756	75.35034480376599	81.8673429160546	78.35771923495213	85.06207154131675	81.32889889944683	91.03492669454643	86.88692021779737	0.07853547868521749	0.07629821482877018	0.19973986660875198	5.4724798237475625	0.19118085821514796	5.237979822104535
11.970982546046038	72.37758331239166	69.53777100522555	78.64620884553754	75.36340514485877	81.88155566885116	78.3713229639655	85.07686127249337	81.34303923036721	91.05079431587802	86.90206359353624	0.07853603139836457	0.07629875137182289	0.19673995779612596	5.422766257148396	0.18830960101297478	5.190399364804762
12.043113737885237	72.38996267618846	69.54966713165442	78.65971219719313	75.3763458002752	81.89563880578429	78.38480263871972	85.09151674223634	81.357051186477	91.06651897515992	86.91707049845853	0.07853659411945302	0.07629929763001665	0.1937712562115621	5.373120280197327	0.18546821374400224	5.142883634023747
12.115679556440844	72.40222635181921	69.56145215483443	78.67309079691857	75.38916692866398	81.90959250683075	78.3981584315664	85.10603814499169	81.37093495358373	91.08210089361378	86.93194114329343	0.07853716703005996	0.07629985377961676	0.19083358128898453	5.323544689372284	0.18265652359002615	5.095435307002845
12.188682620557461	72.41437448180831	69.57312621252439	78.68634481684056	75.40186869528465	81.92341695928722	78.41139052186546	85.12042568294582	81.3846907248941	91.09754030098274	86.94667574689657	0.07853775031506256	0.07630042000009052	0.1879267530554216	5.274042299770372	0.17987435830207232	5.048057078827696
12.26212556485955	72.42640721477682	69.58468944835528	78.69947443602311	75.41445127204996	81.93711235781959	78.42449909603141	85.13467956607936	81.39831870106477	91.11283743559335	86.96127453630784	0.0785383441626999	0.07630099647416957	0.1850505921321428	5.224615945169717	0.17712154619596276	5.000751662391849
12.336011039846525	72.43832470547744	69.59614201186443	78.71247984051124	75.42691483756822	81.95067890451115	78.43748434757998	85.14880001221951	81.41181909025276	91.12799254441614	86.9757377468097	0.07853894876463278	0.07630158338790725	0.18220491973067965	5.175268478027647	0.17439791615538525	4.953521788540456
12.41034171198835	72.45012711483031	69.60748405853016	78.72536122337561	75.4392595771861	81.96411680891183	78.45034647717519	85.16278724709377	81.42519210816661	91.14300588312759	86.9900656219859	0.07853956431600602	0.076302180930738	0.1793895576555542	5.126002769578918	0.1717032976328028	4.906370206132124
12.485120263821853	72.46181460995842	69.61871574980617	78.73811878475703	75.45148568303149	81.977426288087	78.46308569267627	85.17664150438348	81.43843797811776	91.15787771617178	87.00425841378052	0.07854019101551249	0.07630278929554117	0.1766043283032559	5.076821709903015	0.1690375206437693	4.859299681989796
12.560349394047481	72.4733873642231	69.62983725315557	78.75075273191088	75.46359335405567	81.99060756666694	78.47570220918445	85.19036302577751	81.45155693107134	91.1726083168227	87.01831638255658	0.078540829065458	0.07630340867870383	0.17384905466042255	5.027728207915061	0.16640041577022657	4.812313001009898
12.63603181762671	72.48484555725929	69.6408487420855	78.76326327925153	75.47558279607681	82.00366087689571	78.4881962490905	85.20395206102589	81.46454920569809	91.18719796724633	87.03223979715604	0.07854147867182598	0.07630403928018262	0.17112356030440878	4.9787251914585795	0.1637918141609589	4.76541296625328
12.712170265880024	72.49618937501116	69.65175039618138	78.77565064839742	75.48745422182259	82.016586458681	78.50056804212198	85.21740886799435	81.47741504842593	91.20164695856374	87.04602893495925	0.078542140044346	0.07630468130357008	0.1684276694033997	4.929815607385535	0.16121154753017208	4.718602398979783
12.78876748658549	72.50741900976733	69.66254240114138	78.78791506821551	75.49920785097345	82.0293845596435	78.51281782539094	85.23073371271839	81.49015471349203	91.21595559091385	87.05968408194515	0.07854281339656169	0.07630533495616201	0.16576120671606986	4.881002421576341	0.15865944815539024	4.671884138635505
12.865826244077915	72.51853466019651	69.67322494881026	78.8000567748665	75.51084391020534	82.0420554351668	78.52494584344109	85.2439268694579	81.50276846299438	91.23012417351708	87.07320553275112	0.07854349894589874	0.076306000449022	0.16312399759010532	4.832288618992607	0.15613534887955893	4.625261042974671
12.943349319348618	72.52953653138242	69.68379823721416	78.81207601184936	75.52236263323339	82.05459934844706	78.53695234829621	85.25698862075166	81.5152565669448	91.24415302473845	87.08659359073411	0.07854419691373796	0.07630667799705401	0.16051586796425	4.783677203793559	0.1536390831109884	4.578735988123299
13.0213395101458	72.5404248348597	69.6942624705946	78.82397303004704	75.53376426085498	82.06701657054353	78.54883759950758	85.2699192574729	81.52761930332092	91.25804247215247	87.09984856803128	0.07854490752548594	0.07630736781906895	0.15793664436444033	4.735171199290562	0.15117048482028395	4.532311868571924
13.099799631075467	72.55119978864836	69.70461785944258	78.83574808777063	75.545049040993	82.0793073804279	78.56060186420234	85.28271907888336	81.5398569581189	91.2717928526061	87.11297078562106	0.07854563101064907	0.07630807013785809	0.15538615390642008	4.686773648079907	0.14872938854233553	4.485991597264729
13.178732513703073	72.56186161728995	69.71486462053296	78.84740145080575	75.55621722873953	82.09147206503572	78.57224541713151	85.29538839268989	81.55196982540643	91.2854045122848	87.12596057338477	0.07854636760290788	0.07630878518026442	0.15286422429528557	4.6384876121101115	0.1463156293763177	4.439778105688674
13.258141006655675	72.57241055188192	69.72500297695872	78.85893339245676	75.56726908639939	82.1035109193158	78.58376854071864	85.30792751509883	81.56395820737593	91.29887780677612	87.1388182701686	0.07854711754019356	0.07630951317725773	0.15037068382309826	4.5903161726728285	0.14392904298387066	4.393674343868042
13.338027975724735	72.58284683011352	69.73503315816468	78.87034419359318	75.57820488353357	82.1154242462818	78.59517152510793	85.3203367708729	81.57582241439741	91.31221310113614	87.15154422384526	0.07854788106476564	0.07631025436400812	0.14790536136990795	4.542262430488336	0.1415694655883044	4.347683280413548
13.418396303969553	72.59317069630016	69.74495539998195	78.88163414269412	75.58902489700307	82.12721235706208	78.60645466821308	85.33261649338593	81.58756276507226	91.32541076995383	87.16413879137664	0.07854865842328917	0.07631100897996465	0.14546808640307063	4.494329505772839	0.1392367339770999	4.301807902662404
13.49924889182131	72.60338240141915	69.75476994466187	78.89280353589473	75.59972941101277	82.1388755709515	78.61761827576616	85.3447670246803	81.599179586287	91.33847119741804	87.17660233887675	0.07854944986691917	0.07631177726893244	0.1430586889793517	4.44652053835307	0.13693068549946474	4.256051216667402
13.580588657187745	72.61348220314432	69.76447704090997	78.90385267703135	75.61031871715517	82.15041421546196	78.62866266136639	85.35678871552247	81.61067321326682	91.35139477738319	87.1889352416743	0.07855025565137778	0.07631255947915142	0.1406769997387869	4.398838687553507	0.13465115806525318	4.210416247222383
13.662418535558457	72.62347036588106	69.77407694391991	78.91478187768732	75.62079311445433	82.16182862637365	78.63958814652916	85.36868192545984	81.62204398962994	91.36418191343573	87.20113788437632	0.07855107603703994	0.07631335586337866	0.13832284991070765	4.351287132443758	0.132397990147183	4.164906037998662
13.744741480110864	72.63334716080134	69.78356991540757	78.925591457239	75.63115290941016	82.17311914778679	78.65039506073552	85.38044702287796	81.63329226744196	91.3768330189616	87.21321066093198	0.07855191128901935	0.07631416667896986	0.13599607131084213	4.303869071838562	0.13017102077941445	4.119523651579584
13.827560461816718	72.64311286587849	69.79295622364474	78.93628174290136	75.64139841604229	82.18428613217287	78.66108374148133	85.3920843850571	81.64441840727018	91.38934851721307	87.22515397469635	0.07855276167725302	0.07631499218796346	0.13369649633926883	4.25658772425777	0.1279700895556175	4.074272169445976
13.910878469549415	72.65276776592198	69.80223614349299	78.94685306977419	75.65152995593435	82.19532994042636	78.67165453432678	85.40359439822981	81.6554227782384	91.40172884137652	87.2369682384949	0.07855362747658956	0.07631583265716595	0.13142395798229245	4.2094463281137	0.12579503663175728	4.02915469214895
13.9946985101918	72.66231215261207	69.81140995643754	78.95730578088803	75.66154785827837	82.20625094191668	78.68210779294633	85.41497745763841	81.66630575808213	91.41397443464052	87.24865387468836	0.07855450896687999	0.0763166883582404	0.12917828981261437	4.16244814174388	0.12364570272416131	3.9841743393044453
14.079023608744702	72.67174632453482	69.82047795062094	78.96764022725046	75.67145245991908	82.21704951454024	78.69244387917826	85.4262339675928	81.67706773320342	91.42608575026418	87.26021131523747	0.07855540643306742	0.07631755956779224	0.12695932598722948	4.115596443403774	0.12152192910656368	3.9393342495550314
14.163856808436103	72.68107058721614	69.82944042087628	78.97785676789198	75.68124410539801	82.22772604477234	78.70266316307442	85.4373643415283	81.68770909872605	91.43806325164567	87.27164100176824	0.07855632016528301	0.07631844656746178	0.12476690124742618	4.068894531397746	0.11942355761527779	3.8946375808409357
14.24920117083096	72.69028525315689	69.83829766876163	78.98795576991284	75.69092314699876	82.23828092771988	78.71276602295116	85.44836900206407	81.69823025855197	91.44990741239177	87.28294338563843	0.07855725045893594	0.07631934964401581	0.12260085091969586	4.022345724109982	0.11735043064720685	3.8500875103654835
14.335059775941703	72.69939064186673	69.84705000259292	78.99793760852883	75.70048994479104	82.24871456717344	78.7227528454389	85.45924838106127	81.70863162541647	91.46161871638674	87.29411892800303	0.07855819761481402	0.07632026908944067	0.12046101091391392	3.9759533600536088	0.1153023911547848	3.8056872345059674
14.421435722339384	72.70838707989907	69.85569773747751	79.00780266711823	75.70994486667547	82.25902737566021	78.73262402553264	85.47000291968219	81.71891362094424	91.47319765786284	87.30516809988069	0.07855916193918035	0.0763212052010369	0.11834721772487455	3.929720797988921	0.1132792826504101	3.761439969053754
14.50833212726552	72.71727490088493	69.8642411953476	79.01755133726805	75.7192882884283	82.2692197744967	78.74237996664276	85.48063306844881	81.72907667570594	91.48464474147016	87.31609138222083	0.0785601437438733	0.07632215828151924	0.116259308431097	3.883651416956127	0.1112809492091742	3.7173489493379748
14.595752126744532	72.72605444556748	69.87268070499397	79.0271840188209	75.72852059374682	82.27929219384187	78.75202108064609	85.49113928730232	81.73912122927494	91.49596048234756	87.3268892659712	0.07856114334640817	0.07632312863911085	0.11419712069266552	3.8377486162662535	0.10930723545891396	3.6734174299945153
14.683698875697011	72.73472606183573	69.88101660209821	79.03670111992133	75.73764217429311	82.2892450727498	78.76154778793567	85.50152204566206	81.74904773028318	91.5071454061933	87.33756225214428	0.07856216107008084	0.07632411658764869	0.11216049275338946	3.79201581565394	0.10735798658788553	3.6296486852734233
14.772175548053516	72.74329010475898	69.88924922926711	79.046103057063	75.74665342974042	82.2990788592235	78.7709605174733	85.51178182248579	81.75885663647938	91.51820004933711	87.34811085188669	0.07856319724407422	0.07632512244668273	0.11014926344057585	3.7464564553374657	0.10543304834448008	3.5860460090989363
14.861185336869132	72.75174693662049	69.89737893606468	79.05539025513521	75.75555476781713	82.30879401026809	78.78025970683966	85.52191910632921	81.7685484147853	91.52912495881147	87.3585355865464	0.07856425220356521	0.07632614654158248	0.1081632721638357	3.701073996064224	0.10353226703102791	3.5426127149548847
14.95073145443871	72.76009692695148	69.90540607904593	79.06456314747015	75.76434660435272	82.3183909919447	78.78944580228624	85.53193439540644	81.77812354135389	91.53992069242439	87.36883698774231	0.07856532628983422	0.07632718920364161	0.1062023589137766	3.6558719191416458	0.10165548950777747	3.49935213606841
15.040817132412794	72.76834045256462	69.91333102178905	79.0736221758896	75.77302936332227	82.3278702794238	78.79851925878643	85.54182819765018	81.78758250162635	91.55058781883174	87.37901559743257	0.07856641985037693	0.07632825077018726	0.1042663642637649	3.6108537265336054	0.0998025631943733	3.4562676255300175
15.131445621914246	72.77647789758797	69.92115413492903	79.08256779075228	75.78160347689264	82.33723235703975	78.80748054008808	85.55160103077272	81.79692579039103	91.5611269176107	87.38907196798513	0.0785675332390176	0.07632933158469	0.10235512936850455	3.5660229409531894	0.09797333606616121	3.413362556266293
15.222620193655578	72.7845096534982	69.9288757961897	79.09140045100084	75.79006938546715	82.34647771834445	78.81633011876444	85.56125342232666	81.8061539118409	91.57153857933304	87.39900666224689	0.07856866681602488	0.07633043199687685	0.10046849596415086	3.5213831058790674	0.0961676566533356	3.3706403210417193
15.31434413805701	72.79243611915423	69.93649639041665	79.10012062420924	75.79842753773133	82.35560686616203	78.82506847626676	85.5707859097664	81.81526737963225	91.5818234056394	87.40882025361431	0.07856982094822985	0.07633155236284397	0.09860630636666201	3.4769377856264327	0.09438537404315639	3.328104332662406
15.406620765365147	72.80025770083019	69.9440163096096	79.10872878662977	75.8066783906984	82.36462031264296	78.83369610297623	85.58019904050929	81.82426671694353	91.59198200931345	87.41851332610428	0.07857099600914626	0.0763326930451755	0.09676840347407278	3.4326905654725124	0.09262633787898267	3.2857580239779054
15.499453405772549	72.80797481224911	69.95143595295498	79.11722542324108	75.81482240975504	82.37351857931927	78.84221349825667	85.58949337199802	81.83315245653434	91.60201501435736	87.42808647442536	0.07857219237909144	0.07633385441305973	0.0949546307649598	3.3886450516711193	0.09089039836158008	3.2436048479939927
15.592845409537835	72.81558787461542	69.95875572685827	79.12561102779492	75.82286006870713	82.38230219715878	78.85062117050695	85.59866947176202	81.84192514080482	91.61192305606637	87.43754030404958	0.07857341044531224	0.07633503684241161	0.0931648322969636	3.3448048715254117	0.08917740624423232	3.2016482778199133
15.686800147106629	72.82309731664827	69.96597604497586	79.13388610286427	75.83079184982515	82.39097170662072	78.85891963721352	85.60772791748042	81.85058532185482	91.62170678110554	87.44687543128398	0.07857465060211118	0.0763362407159955	0.09139885270815284	3.301173673475205	0.08748721283689065	3.1598918068593775
15.781321009233178	72.83050357461401	69.97309732824756	79.14205115989054	75.83861824389064	82.39952765771041	78.86710942500378	85.61666929704415	81.85913356154425	91.63136684758524	87.45609248334408	0.07857591325097554	0.07633746642354935	0.08965653721520539	3.2577551271097036	0.08581967000355917	3.1183389487887325
15.87641140710273	72.83780709235899	69.98012000492797	79.1501067192315	75.84633975024131	82.40797061003492	78.87519106969845	85.62549420861917	81.86757043155245	91.64090392513842	87.46519209842566	0.07857719880070867	0.07633871436191449	0.08793773161556828	3.2145529233621346	0.08417463016360216	3.0769932377097575
15.972074772454643	72.84500832134209	69.98704451061914	79.1580533102091	75.85395687681819	82.41630113285878	78.88316511636582	85.63420326070974	81.87589651343953	91.65031869499786	87.47417492577968	0.07857850766756441	0.07633998493516297	0.0862422822856388	3.1715707744842803	0.08255194629157359	3.0358582281915005
16.06831455770623	72.85210772066712	69.99387128830145	79.16589147115727	75.8614701402106	82.42451980515953	78.89103211937427	85.6427970722218	81.88411239870607	91.65961185007394	87.48304162578494	0.07857984027538241	0.07634127855473206	0.0845700361795707	3.1288124141192384	0.08095147191374963	2.9949374952484504
16.165134236077357	72.85910575711486	70.00060078836566	79.17362174946976	75.86888006570298	82.43262721568378	78.89879264244647	85.65127627252679	81.89221868885463	91.66878409503283	87.4917928700232	0.07858119705572815	0.07634259563955825	0.08292084083035434	3.0862815973941906	0.07937306111216458	2.95423463455154
16.262537301715792	72.86600290517522	70.0072334686442	79.18124470164817	75.876187187321	82.44062396300325	78.90644725871293	85.65964150152574	81.9002159954508	91.67783614637526	87.50042934135391	0.07858257844803397	0.07634393661621383	0.08129454434913441	3.043982101005895	0.07781656852165497	2.913753262404498
16.36052726982327	72.87279964707923	70.01376979444248	79.1887608933502	75.88339204787768	82.44851065557124	78.9139965507661	85.66789340971388	81.90810494018464	91.6867687325161	87.50895173398939	0.0785839848997426	0.07634530191904819	0.07969099542543745	3.0019177232825314	0.07628184933059856	2.8734970158511715
16.459107676782416	72.87949647283064	70.02021023857016	79.19617089943758	75.89049519902021	82.45628791177914	78.92144111071457	85.67603265824515	81.91588615493283	91.6955825938639	87.51736075357118	0.07858541686645469	0.07634669199032917	0.07811004332597804	2.9600922842655564	0.07476875928097115	2.8334695527701115
16.55828208028434	72.8860938802376	70.02655528137194	79.20347530402444	75.89749720127598	82.46395636001311	78.92878154023747	85.6840599189974	81.92356028182034	91.70427848290149	87.52565711724596	0.07858687481207745	0.07634810728038804	0.07655153789499991	2.9185096257551777	0.07327715466573181	2.793674551840013
16.658054059457015	72.89259237494394	70.03280541075841	79.21067470052549	75.9043986240992	82.47151663871101	78.93601845063868	85.69197587463766	81.93112797328293	91.71285716426671	87.5338415537424	0.07858835920897737	0.07634954824776777	0.07501532955473067	2.8771736114777013	0.07180689233189241	2.7541157127507176
16.758427214994473	72.89899247046077	70.03896112223713	79.21776969170475	75.91120004591787	82.47896939641981	78.94315246290228	85.6997812186882	81.93858989213028	91.72131941483437	87.54191480344923	0.07858987053813529	0.0763510153593735	0.07350126930282386	2.836088127023686	0.07035782967977866	2.714796756266878
16.859405169286727	72.90529468819693	70.04502291894278	79.22476088972338	75.9179020541802	82.48631529185232	78.95018420774699	85.70747665559189	81.94594671160876	91.72966602379748	87.54987761849253	0.07859140928930357	0.07635250909062541	0.07200920871349581	2.795257080004376	0.06892982465973319	2.675721424180665
16.960991566550526	72.91149955749039	70.05099131166767	79.23164891618883	75.92450524540143	82.49355499394537	78.95711432568147	85.71506290077924	81.95319911546468	91.73789779275063	87.55773076281449	0.0785929759611677	0.07635402992561452	0.07053899993951518	2.7546844001917634	0.06752273577450296	2.636893479457285
17.063190072960847	72.91760761563863	70.05686681889186	79.23843440220304	75.93101022521054	82.50068918191722	78.96394346705958	85.72254068073468	81.96034779800806	91.74601553577278	87.56547501225229	0.07859457106150877	0.07635557835726253	0.06909049570720072	2.714374039469476	0.06613642207821613	2.5983167063532164
17.166004376783235	72.92361940792924	70.06264996681331	79.24511798841124	75.93741760839744	82.50771854532559	78.97067229213613	85.72991073306378	81.96739346417671	91.75402007951111	87.57311115461788	0.07859619510737191	0.07635715488748261	0.06766354931988872	2.674329972031046	0.06477074317695042	2.5599949104835105
17.26943818850684	72.92953548767021	70.06834128937776	79.25170032505083	75.94372801895992	82.51464378412594	78.97730147112256	85.73717380656076	81.97433682960065	91.76191226326556	87.58063998977812	0.07859784862523511	0.076358760027345	0.06625801465628456	2.6345561943417124	0.0634255592279942	2.5219319188381633
17.37349524097843	72.93535641621985	70.07394132830822	79.25818207199985	75.94994209015059	82.52146560872953	78.98383168424292	85.74433066127587	81.98117862066661	91.76969293907351	87.58806232973537	0.0785995321511822	0.07636039429724505	0.06487374617051955	2.5950567253548797	0.06210073093967594	2.4841315799658332
17.478179289537028	72.94108276301694	70.07945063313478	79.26456389882638	75.95606046452434	82.52818474006261	78.99026362179023	85.75138206858405	81.98791957458339	91.77736297179584	87.59537899870914	0.07860124623107938	0.07636205822707368	0.06351059889192356	2.5558356065303087	0.060796119568351514	2.446597763871978
17.583494112149474	72.94671510561008	70.08486976122325	79.27084648483701	75.9620837939849	82.53480190962472	78.9965979841822	85.75832881125292	81.99456043944643	91.78492323920271	87.6025908332171	0.07860299142075464	0.07636375235639178	0.06216842842394499	2.5168969018668577	0.05951158692323588	2.4093343623062538
17.689443509546752	72.95225402968727	70.09019927780508	79.27703051912617	75.96801273983309	82.54131785954796	79.00283548201894	85.7651716835119	82.0011019743047	91.79237463206073	87.60969868215896	0.07860476828618031	0.07636547723460825	0.0608470909446055	2.4782446980734676	0.058246995363845144	2.372345288800716
17.79603130536116	72.95770012910504	70.09543975600562	79.28311670062517	75.97384797281342	82.54773334265623	79.00897683613884	85.7719114911213	82.00754494922582	91.79971805422036	87.61670340689842	0.07860657740365924	0.07636723342115952	0.0595464432064432	2.439883104612818	0.0570022077973249	2.3356344786061527
17.90326134626431	72.9630540059174	70.10059177687302	79.28910573815129	75.97959017316191	82.55404912252476	79.0150227776761	85.77854905144203	82.01389014536294	91.80695442270412	87.62360588134742	0.07860841936001538	0.07636902148569501	0.058266342536455795	2.401816253848665	0.05577708768237244	2.2992058889703912
18.011137502105942	72.9683162704048	70.10565592940678	79.29499835045736	75.98524003065371	82.56026597354001	79.02097404811795	85.78508519350568	82.02013835502163	91.81408466779568	87.6304069920506	0.07861029475278514	0.07637084200826362	0.05700664683485002	2.364048301025832	0.0545714990261672	2.26306349909828
18.119663666053608	72.97348754110214	70.1106328105857	79.3007952662806	75.99079824465034	82.56638468095923	79.02683139936201	85.79152075808459	82.02629038172667	91.82110973312892	87.63710763826997	0.07861220419041579	0.07637269557950488	0.05576721457481426	2.326583424455748	0.05338530638471184	2.227211310288112
18.228843754733095	72.97856844482739	70.11552302539624	79.30649722439243	75.99626552414777	82.57240604097119	79.03259559377419	85.79785659776299	82.03234704029006	91.82803057577867	87.6437087320709	0.07861414829246519	0.07637458280084354	0.05454790480422389	2.2894258255946625	0.05221837486425329	2.1916533460462233
18.338681708369887	72.9835596167095	70.12032718686014	79.31210497364789	76.00164258782404	82.5783308607563	79.03826740424672	85.8040935770081	82.03830915687884	91.83484816635149	87.6502111984085	0.07861612768980537	0.07637650428468845	0.05334857714211694	2.2525797290563787	0.05107057011753113	2.1563936520688003
18.44918149093129	72.98846170021571	70.12504591606174	79.31761927303481	76.00693016408685	82.58415995854725	79.04384761425587	85.81023257224142	82.04417756908308	91.84156348907703	87.65661597521417	0.07861814302483126	0.07637846065463266	0.05216909178022888	2.2160493827832397	0.049941758346278675	2.1214362964419706
18.56034709026951	72.9932753471794	70.12967984217566	79.32304089172385	76.01212899112193	82.58989416369013	79.04933701792103	85.81627447191116	82.04995312598516	91.84817754190081	87.6629240134838	0.07862019495167238	0.07638045254566034	0.05100930948589166	2.179839058235302	0.04883180630241668	2.0867853697709506
18.672182518265565	72.99800121782746	70.13422960249375	79.32837060911844	76.01723981694077	82.59553431670605	79.05473642006318	85.82222017656491	82.05563668822876	91.85469133657767	87.66913627736619	0.07862228413640769	0.07638248060435644	0.049869091595155624	2.143953050246637	0.04774058128333536	2.05244498510001
18.784691810974078	73.00263998080617	70.13869584245163	79.33360921490346	76.02226339942861	82.60108126935147	79.06004663626354	85.82807059892151	82.06122912808812	91.86110589876455	87.67525374425176	0.07862441125728671	0.07638454548911854	0.048748300015972745	2.1083956772545207	0.04666795113422495	2.018419278132569
18.897879028768923	73.00719231320875	70.1430792156555	79.3387575090963	76.0272005063928	82.60653588468098	79.06526849292305	85.8338266639455	82.06673132953841	91.86742226811639	87.6812774048628	0.07862657700495206	0.07638664787037554	0.04764679723052723	2.073171281504983	0.045613784249212586	1.9847124073548912
19.01174825648978	73.01165890060126	70.1473803839084	79.34381630209607	76.032051915611	82.61189903710881	79.07040282732186	85.83948930892025	82.07214418832598	91.87364149838088	87.6872082633439	0.07862878208266773	0.07638878843080699	0.046564446290744854	2.0382842289654945	0.04457794956772432	1.9513285540051584
19.126303603589555	73.01604043704839	70.15160001723582	79.34878641473378	76.03681841487908	82.61717161247113	79.07545048767855	85.84505948352233	82.07746861203891	91.87976465749489	87.69304733735314	0.07863102720655153	0.0763909678655714	0.04550111081977093	2.0037389095377875	0.04356031657704307	1.9182719222990272
19.241549204282624	73.02033762513943	70.15573879391194	79.35366867832238	76.04150080206007	82.62235450808852	79.08041233321073	85.8505381498963	82.08270552017883	91.88579282768166	87.69879565815455	0.07863331310581193	0.07639318688253335	0.044456655011401836	1.9695397370996943	0.04256075531094439	1.8855467394605512
19.357489217694134	73.02455117601328	70.15979740048455	79.35846393470676	76.0460998851322	82.62744863282873	79.08528923419462	85.85592628272954	82.08785584423212	91.89172710554837	87.70445427071064	0.07863564052298803	0.07639544620249826	0.04343094363076716	1.9356911496888642	0.04157913634963961	1.853157255854967
19.474127828010037	73.02868180938368	70.16377653180069	79.3631730363142	76.05061648223773	82.63245490716992	79.0900820720261	85.86122486932834	82.09292052774255	91.89756860218522	87.71002423377645	0.07863801021419632	0.07639774655945089	0.04242384201290861	1.9021976095245918	0.04061533082023061	1.8211077450923767
19.59146924462811	73.03273025356366	70.16767689103094	79.36779684620429	76.05505142173122	82.63737426326361	79.09479173928104	85.86643490969347	82.09790052638341	91.90331844326478	87.71550661999368	0.07864042294937905	0.07640008870079769	0.041435216063007374	1.8690636031751637	0.03966921039364024	1.7894025040477572
19.709517702309874	73.03669724549006	70.17149918969409	79.37233623811963	76.05940554222833	82.64220764499879	79.09941913977632	85.87155741659731	82.10279680803079	91.9089777691426	87.72090251598596	0.07864287951256094	0.07640247338761362	0.04046493225683889	1.8362936416688171	0.038740647288193486	1.7580458530901524
19.828277461333414	73.04058353074734	70.1752441476815	79.37679209653602	76.0636796926547	82.64695600806544	79.10396518863139	85.87659341566057	82.10761035283736	91.91454773495849	87.72621302245537	0.07864538070210636	0.07640490139489582	0.03951285763838541	1.8038922605173866	0.03782951426768477	1.7270421361608896
19.94775280764713	73.0443898635911	70.17891249328085	79.38116531671291	76.0678747322948	82.65162032001876	79.10843081232977	85.88154394542994	82.11234215330619	91.9200295107386	87.73143925427922	0.07864792733098537	0.0764073735118167	0.038578859821598144	1.7718640199345828	0.03693568464046848	1.696395720817236
20.067948053024427	73.04811700697138	70.18250496319956	79.38545680474394	76.07199153084052	82.65620156034386	79.11281694878073	85.88641005745629	82.1169932143653	91.92542428149882	87.73658234060775	0.07865052022704278	0.07640989054198932	0.03766280698982882	1.740213504914209	0.0360590322590042	1.6661109983524511
20.188867535219305	73.05176573255561	70.18602230258786	79.38966747760779	76.07603096844028	82.66070072052031	79.11712454738145	85.89119281637335	82.1215645534425	91.93073324734878	87.74164342496283	0.07865316023327121	0.07641245330373053	0.03676456789457916	1.7089453253101965	0.03519943152190308	1.6361923839904193
20.31051561812294	73.05533682075074	70.18946526506211	79.3937982632185	76.07999393574838	82.66511880408737	79.12135456907977	85.89589329997665	82.12605720054151	91.9359576235968	87.74662366533808	0.07865584820809153	0.0764150626303345	0.0358840118570356	1.678064116034875	0.03435675737262045	1.606644316976599
20.432896691921076	73.05883106072571	70.19283461272683	79.39785010047665	76.08388133397392	82.66945682670948	79.12550798643676	85.90051259930364	82.13047219831746	91.9410986408562	87.7515242342989	0.07865858502563747	0.07641771937034533	0.035021008764999806	1.647574537064429	0.03353088529661363	1.5774712605671084
20.55601517325261	73.06224925043247	70.1961311161967	79.40182393931963	76.08769407492971	82.6737158162416	79.12958578368946	85.90505181871336	82.13481060215355	91.94615754515164	87.7563463190839	0.07866137157604507	0.07642042438784373	0.03417542907510551	1.6174812736408057	0.032721691324070434	1.548677702265195
20.679875505368887	73.06559219662789	70.19935555461858	79.40572074077308	76.09143308108202	82.67789681279564	79.13358895681463	85.90951207596783	82.13907348023831	91.951135598028	87.76109112170764	0.07866420876574826	0.07642317856272962	0.033347143812420654	1.5877890364317864	0.03192905203002283	1.5202681539849436
20.804482158294064	73.06886071489407	70.20250871569289	79.40954147700161	76.09509928559977	82.68200086880672	79.1375185135924	85.91389450231317	82.14326191364326	91.95603407665875	87.76575985906389	0.07866709751777963	0.07642598279101553	0.032536024568344146	1.558502561514615	0.03115284453235745	1.4922471520549152
20.92983962898646	73.07205562965875	70.20559139569416	79.4132871313597	76.09869363240385	82.68602904909956	79.14137547367	85.91820024256157	82.14737699640098	91.96085427395619	87.77035376302982	0.07867003877207851	0.07642883798512574	0.03174194350197013	1.5296266106397525	0.030392946491474504	1.4646192573782173
21.055952441500814	73.07517777421539	70.20860439949197	79.41695869844305	76.10221707621689	82.68998243095598	79.14516086862626	85.92243045517392	82.1514198355839	91.96559749868265	87.7748740805715	0.07867303348580068	0.07643174507419512	0.030964773339405838	1.5011659713018162	0.029649236111310984	1.4373890555780235
21.18282514715158	73.07822799074238	70.21154854057077	79.42055718413957	76.1056705826125	82.69386210418172	79.14887574203611	85.92658631234282	82.1553915513837	91.9702650755626	87.77932207385025	0.07867608263363783	0.07643470500438428	0.030204387372918973	1.4731254568250733	0.028921592137805874	1.410561157084885
21.31046232467717	73.08120713032208	70.21442464104967	79.42408360568061	76.10905512806521	82.69766917117447	79.15252114953552	85.93066900007655	82.15929327719101	91.97485834539583	87.78369902032988	0.07867918720814335	0.07643771873918773	0.029460659462188232	1.4455099066290131	0.0282098938602644	1.3841401973368193
21.438868580405217	73.0841160529595	70.21723353170175	79.42753899169251	76.1123717000001	82.70140474699198	79.15609815888705	85.9346797182834	82.16312615967624	91.97937866517233	87.78800621288538	0.07868234822005932	0.07644078725975971	0.028733464031461153	1.418324186182872	0.027514021109880105	1.3581308368502505
21.568048548418737	73.08695562759965	70.21997605197275	79.43092438224737	76.1156212968426	82.70506995941982	79.15960785004512	85.93861968085625	82.16689135887032	91.98382740818695	87.79224495991217	0.07868556669865528	0.07644391156523728	0.028022676072168906	1.3915731873039476	0.02683385425882534	1.3325377613091405
21.69800689072348	73.08972673214608	70.22265304999958	79.43424082891543	76.11880492806849	82.70866594904119	79.16305131522215	85.94249011575928	82.17059004824671	91.98820596415732	87.79641658543699	0.07868884369207138	0.07644709267307556	0.027328171141562052	1.3652618282376352	0.026169274221786054	1.307365681805095
21.828748297416116	73.0924302534767	70.22526538262798	79.43748939481559	76.12192361425357	82.71219386930494	79.16642965895491	85.94629226511303	82.1742234148034	91.99251573934065	87.80052242922936	0.07869218026766553	0.07645033161938498	0.02664982536015259	1.3393950536865304	0.025520162454881756	1.2826193349064852
21.960277486853503	73.0950670874609	70.22781391543013	79.44067115466746	76.12497838712412	82.71565488659564	79.16974399817116	85.9500273852821	82.17779265914609	91.99675815665326	87.80456384691463	0.07869557751237131	0.07645362945927674	0.025987515415465623	1.313977835156038	0.02488640095515393	1.258303482825795
22.092599205822967	73.09763813897531	70.23029952272155	79.44378719484303	76.1279702896067	82.71905018030337	79.1729954622568	85.9536967469627	82.18129899557191	92.00093465579111	87.80854221008799	0.07869903653305954	0.07645698726721721	0.025341118559254028	1.2890151709616475	0.024267872260224976	1.2344229134978377
22.225718229713628	73.10014432191906	70.23272308757723	79.44683861341827	76.13090037587826	82.72238094289382	79.17618519312292	85.95730163527097	82.18474365215307	92.00504669335109	87.81245890642936	0.07870255845690785	0.07646040613738288	0.024710512607271085	1.2645120863980992	0.023664459448468733	1.210982440794396
22.359639362688714	73.10258655922844	70.23508550184802	79.44982652022469	76.13376971141686	82.72564837997894	79.17931434527414	85.96084334983175	82.18812787082258	92.00909574295382	87.81631533982032	0.07870614443177745	0.0764638871840279	0.024095575939554692	1.2404736338958173	0.023076046138669426	1.1879869046351814
22.494367437858962	73.10496578289128	70.23738766617544	79.45275203690142	76.13657937305136	82.72885371038791	79.18238408587615	85.96432320486859	82.19145290745911	92.01308329536795	87.82011293046102	0.07870979562659583	0.07646743154185681	0.023496187500711585	1.216904893211904	0.022502516489453228	1.1654411711297143
22.629907317457054	73.10728293396059	70.23963049000706	79.45561629694716	76.13933044901243	82.73199816623877	79.18539559482483	85.96774252929437	82.1947200319738	92.01701085863579	87.82385311498979	0.07871351323174833	0.0764710403664021	0.022912226798041502	1.1938109715101746	0.021943755200197756	1.1433501327901467
22.766263893012997	73.10953896256709	70.24181489161047	79.45842044577167	76.1420240389827	82.73508299300974	79.18835006481488	85.97110266680191	82.19793052839701	92.02087995819946	87.82753734660275	0.07871729845947578	0.07647471483441204	0.02234357390216246	1.1711970035339618	0.021399647507735153	1.1217187084967009
22.903442085530802	73.11173482793203	70.24394179808678	79.46116564074818	76.14466125414702	82.73810944961191	79.19124870140885	85.97440497595647	82.20108569496556	92.02469213702977	87.83116709517498	0.07872115254428076	0.07647845614424292	0.021790109447749728	1.1490681518534984	0.020870079190444812	1.1005518439196749
23.041446845665973	73.11387149837871	70.24601214538457	79.4638530512654	76.14724321724407	82.74107880846165	79.19409272310784	85.97765083028828	82.20418684421233	92.02844895575556	87.83474384738436	0.07872507674333992	0.0764822655162627	0.0212517146310347	1.1274296068804688	0.020354936564331183	1.0798545114539593
23.180283153904217	73.11594995134347	70.24802687831122	79.46648385877936	76.14977106261559	82.74399235555354	79.19688336142023	85.98084161838587	82.20723530305382	92.03215199279435	87.83826910683398	0.07872907233692703	0.07648614419325817	0.020728271210657567	1.1062865871190297	0.019854106483421674	1.0596317104300397
23.31995602074116	73.11797117338604	70.2499869505461	79.46905925686583	76.15224593625854	82.746851390534	79.19962186093356	85.98397874399045	82.21023241288142	92.03580284448518	87.84174439417902	0.07873314062883972	0.07649009344085116	0.020219661508747322	1.085644339384089	0.01936747634204039	1.0398884673868452
23.460470486863187	73.11993616019966	70.25189332465095	79.47158045127273	76.154668995875	82.74965722677538	79.20230947938458	85.9870636260913	82.21317952965119	92.03940312522259	87.84517124725274	0.0787372829468392	0.0764941145479242	0.019725768408306976	1.0655081388467806	0.018894934072022807	1.02062983612268
23.60183162332936	73.12184591661942	70.25374697208127	79.47404865997193	76.15704141092367	82.75241119144985	79.20494748773145	85.99009769902109	82.21607802397595	92.0429544675917	87.84855122119524	0.07874150064309444	0.07649820882705348	0.019246475353384085	1.0458832892472856	0.018436368142431547	1.0018608978498378
23.744044531754422	73.12370145663095	70.2555488731957	79.4764651132119	76.15936436267027	82.75511462560456	79.2075371702246	85.99308241255295	82.21892928121682	92.04645852250529	87.85188588858252	0.07874579509463694	0.07650237761494787	0.018781666349752868	1.0267751231003786	0.017991667559158486	0.9835867613619484
23.887114344492932	73.12550380337774	70.25730001726578	79.47883105356998	76.1616390442389	82.75776888423667	79.21007982447976	85.99601923199786	82.22173470157661	92.04991695934223	87.85517683955801	0.07875016770382329	0.07650662227289977	0.018331225964345776	1.0081890018809645	0.01756072186719848	0.9658125633359305
24.031046224824397	73.12725398916825	70.25900140248454	79.48114773600511	76.1638666606631	82.76037533636934	79.21257676155045	85.99890963830353	82.22449570019373	92.05333146608805	87.85842568196522	0.0787546198988076	0.07651094418724219	0.017895039324343998	0.9901303161077522	0.017143421147693516	0.9485434683519998
24.175845367139747	73.12895305548136	70.26065403597454	79.4834164279098	76.16604842893706	82.76293536512743	79.2150293060011	86.00175512815294	82.22721370723674	92.05670374947597	87.86163404148182	0.07875915313402077	0.07651534476981513	0.01747299211757536	0.9726044856779481	0.01673965601872851	0.9317846691537852
24.32151699712871	73.1306020529723	70.26225893379517	79.48563840916336	76.1681855780668	82.76545036781496	79.21743879598084	86.00455721406537	82.22989016800004	92.06003553513098	87.8648035617556	0.07876376889066056	0.0765198254584417	0.01706497059154799	0.9556169598963606	0.016349317634308136	0.9155413867665629
24.468066371968433	73.13220204147625	70.26381712094886	79.48781497218368	76.17027934912126	82.76792175599121	79.21980658329731	86.00731742449676	82.23252654299986	92.06332856771414	87.86793590454117	0.07876846867719206	0.07652438771741167	0.016670861552825045	0.9391732177136873	0.015972297684470504	0.899818870708259
24.61549878051318	73.13375409001253	70.26532963138727	79.48994742198057	76.17233099528399	82.77035095554922	79.22213403349153	86.01003730394231	82.23512430807205	92.06658461107014	87.87103274983964	0.07877325402985509	0.0765290330379763	0.01629055236884369	0.9232787680302863	0.015608488395457698	0.8846223991895386
24.763819543485244	73.13525927678715	70.26679750801598	79.49203707620819	76.17434178190419	82.7727394067936	79.22442252591274	86.01271841303928	82.2376849544697	92.06980544837549	87.87409579603862	0.0787781265131827	0.07653376293885021	0.015923930964333977	0.9079391496725293	0.015257782528919961	0.8699572792866093
24.91303401366693	73.13671868919432	70.26822180269897	79.49408526521741	76.17631298654857	82.77508856451891	79.22667345379418	86.01536232867058	82.24020998896279	92.0729928822885	87.8771267600549	0.07878308772053044	0.07653857896672578	0.015570885824274683	0.8931599318075314	0.0149200733819157	0.8558288471358537
25.063147576093755	73.13813342381818	70.26960357626187	79.49609333210951	76.17824589905265	82.77739989808956	79.22888822432895	86.0179706440705	82.24270093393775	92.0761487351024	87.88012737747819	0.07878813927461271	0.07654348269679338	0.015231305990710098	0.8789467139631597	0.014595254785604084	0.8422424680829863
25.214165648248784	73.13950458643177	70.27094389849451	79.49806263278766	76.18014182157224	82.77967489151831	79.23106825874656	86.0205449689295	82.24515932749856	92.07927484889797	87.8830994027168	0.07879328282805487	0.07654847573327758	0.014905081063716352	0.8653051263136149	0.014283221106495603	0.8292035369504447
25.366093680258146	73.14083329199714	70.27224384815285	79.499994536011	76.18200206863536	82.78191504354773	79.2332149923902	86.02308692950221	82.2475867235687	92.08237308570077	87.88604460914542	0.07879852006395013	0.07655355970997647	0.014592101202651975	0.8522408299704693	0.013983867245315196	0.8167174782029178
25.518937155087716	73.14212066466297	70.27350451295963	79.50189042344681	76.18382796719371	82.78412186773016	79.2353298747941	86.02559816871471	82.24998469199399	92.08544532763813	87.88896478925412	0.07880385269642978	0.0765587362908173	0.014292257122235696	0.8397595169717533	0.013697088636149601	0.8047897461237881
25.672701588741027	73.14336783776179	70.2747269896045	79.50375168972357	76.18562085667449	82.78629689250911	79.23741436976184	86.02808034627361	82.25235481864648	92.08849347709915	87.89186175479975	0.07880928247124423	0.07656400717042007	0.014005440095445465	0.8278669107075984	0.013422781246930526	0.7934258250279527
25.827392530458226	73.14457595380625	70.27591238374286	79.505579742484	76.1873820890321	82.78844166130145	79.23946995544465	86.03053513877644	82.25469870552918	92.09151945689668	87.89473733695867	0.07881481116635705	0.07656937407467082	0.013731541951699455	0.8165687660166441	0.01316084157934938	0.7826312295292155
25.983015562916506	73.14574616448422	70.27706180999449	79.50737600243791	76.18911302880025	82.79055773257934	79.2414981244213	86.03296423982245	82.25701797088252	92.09452521043092	87.89759338648233	0.07882044059254624	0.0765748387613107	0.013470455075605514	0.8058708694006782	0.012911166667663565	0.772411504693082
26.139576302431465	73.14687963065265	70.27817639194002	79.50914190341499	76.19081505314344	82.79264667995348	79.24350038377703	86.03536936012486	82.25931424929057	92.09751270185517	87.90043177385344	0.07882617259402176	0.0765804030205295	0.013222072409234897	0.7957790393320465	0.012673654078270147	0.7627722262077441
26.297080399159835	73.14797752233103	70.27925726211767	79.51087889241835	76.19248955190913	82.79471009225674	79.24547825518448	86.03775222762461	82.26158919178965	92.10048391624443	87.90325438944548	0.07883200904905008	0.07658606867557721	0.012986287449564315	0.7862991264009906	0.012448201910615353	0.7537190007151366
26.455533537303385	73.14904101869276	70.28030556201809	79.51258842967695	76.19413792767963	82.79674957362806	79.24743327498423	86.04011458760444	82.26384446597721	92.10344085976507	87.90606314368328	0.07883795187059604	0.07659183758338309	0.012762994248703308	0.7774370135703066	0.012234708796114546	0.745257465987379
26.614941435314055	73.15007130805624	70.28132244207897	79.51427198869911	76.19576159582438	82.79876674359751	79.24936699426668	86.04245820280498	82.26608175612243	92.10638555984758	87.90885996720667	0.07884400300697317	0.07659771163518836	0.012552087413837398	0.7691986164099944	0.01203307389775432	0.73739329111595
26.77530984610034	73.15106958787429	70.28230906167761	79.51593105632517	76.19736198455146	82.80076323717137	79.25128097895364	86.0447848535413	82.2683027632771	92.10932006536095	87.91164681103488	0.07885016444250795	0.07660369275719178	0.012353462106233337	0.7615898832882522	0.011843196908955633	0.730132176711777
26.93664455723489	73.15203706472256	70.28326658912314	79.51756713278073	76.19894053495997	82.80274070491815	79.2531768098812	86.0470963378212	82.27050920538844	92.11224644678977	87.91442564673427	0.07885643819821833	0.07660978291120647	0.012167014041523316	0.7546167956825229	0.011664978054909625	0.7234798552544817
27.098951391163432	73.15297495428678	70.2841962016476	79.51918173172977	76.20049870109223	82.80470081305539	79.25505608288312	86.04939447146457	82.27270281741286	92.11516679641369	87.917198466588	0.07886282633250223	0.07661598409532967	0.011992639488909163	0.7482853683795838	0.011498318090843895	0.7174420912124333
27.26223620541477	73.15388448134854	70.28509908539529	79.52077638032753	76.2020379499855	82.80664524353662	79.25692040887435	86.05168108822375	82.27488535143048	92.11808322848873	87.91996728376725	0.07886933094184219	0.07662229834462525	0.011830235271276024	0.7426016497229284	0.01134311830247725	0.7120246813410631
27.426504892812353	73.15476687977007	70.28597643541188	79.52235261927372	76.20355976172459	82.80857569413955	79.25877141393606	86.05395803990574	82.27705857676186	92.12099787943175	87.92273413250605	0.07887595416152372	0.07662872773182258	0.011679698764481827	0.7375717219019862	0.01119928050610497	0.7072334549684456
27.59176338168682	73.15562339247754	70.28682945563152	79.5239120028656	76.20506562949387	82.81049387855444	79.2606107394005	86.0562271964952	82.27922428008488	92.12391290800701	87.9255010682772	0.07888269816636469	0.07663527436802267	0.01154092789656147	0.7332017011322023	0.01106670704643875	0.7030742741208087
27.758017636089992	73.15645527144285	70.28765935886312	79.52545609905073	76.20655705962935	82.81240152647328	79.26244004193677	86.05849044627884	82.28138426555361	92.12683049551508	87.92827016797119	0.07888956517146341	0.07664194040342626	0.011413821147300496	0.7294977379242482	0.010945300797516211	0.6995530338317621
27.925273656010095	73.1572637776643	70.28846736677512	79.52698648948018	76.20803557167086	82.8143003836796	79.26426099363731	86.06074969597127	82.28354035491787	92.12975284598461	87.93104353007733	0.0788965574329565	0.07664872802806684	0.011298277548917213	0.7264660174205346	0.010834965161762966	0.696675662386042
28.09353747758831	73.15805018114595	70.28925470987916	79.52850476956166	76.2095026984142	82.81619221213933	79.26607528210488	86.06300687084259	82.28569438764465	92.13268218636703	87.93382327486734	0.07890367724879632	0.07665563947256787	0.011194196684982671	0.7241127596116712	0.010735604070987392	0.6944481216596614
28.2628151733366	73.158815760875	70.29002262751277	79.53001254851222	76.2109599859638	82.81807879009179	79.26788461054088	86.0652639148465	82.28784822104095	92.13562076673314	87.93661154458215	0.078910926959539	0.07666267700890629	0.011101478689482747	0.7224442195765732	0.010647121984220576	0.6928764072672493
28.43311285235687	73.15956180479832	70.29077236781968	79.5315114494113	76.21240899378422	82.8199619121418	79.26969069783306	86.0675227907507	82.29000373037698	92.13857086047317	87.93941050361995	0.07891830894915193	0.0766698429511962	0.011020024247386573	0.7214666878135176	0.010569423887829998	0.6919665488348983
28.604436660561465	73.16028960979696	70.29150518773001	79.53300310925367	76.21385129475287	82.82184338935238	79.27149527864532	86.06978548026842	82.29216280901201	92.1415347644993	87.94222233872817	0.07892582564583589	0.07667713965648579	0.01094973459342441	0.7211864904656977	0.010502415296400613	0.6917246103985235
28.77679278089485	73.16100048165929	70.2922223529381	79.53448917900215	76.21528847521206	82.82372504933804	79.27330010350738	86.07205398419109	82.29432736852092	92.14451479945107	87.94504925919748	0.0789334795228603	0.07668456952557094	0.010890511511860268	0.7216099896177184	0.010446002250318998	0.6921566904966312
28.950187433556945	73.1616957350526	70.2929251378792	79.53597132364052	76.21672213502102	82.82560873635902	79.27510693890527	86.0743303225231	82.2964993388221	92.1475133099037	87.94789349705846	0.07894127309941937	0.07669213500382373	0.010842257336321381	0.7227435836030054	0.01040009131656916	0.6932689225650392
29.124626876227456	73.16237669349286	70.29361482570476	79.5374512222262	76.21815388760825	82.82749631141623	79.27691756737282	86.0766165346177	82.29868066830723	92.15053266457939	87.95075730728149	0.07894920894150222	0.07669983858203733	0.010804874949940313	0.7245937073275854	0.010364589588306217	0.6950674752006307
29.30011740429177	73.16304468931332	70.2942927082561	79.53893056794315	76.21958536002349	82.82938965234712	79.27873378758366	86.07891467931506	82.30087332397224	92.1535752565621	87.95364296797914	0.07895728966278319	0.07670768279728986	0.010778267782882267	0.7271668324319762	0.01033940468417427	0.6975585524196504
29.476665351068124	73.16370106363017	70.29496008603635	79.54041106815394	76.22101819298989	82.83129065392149	79.28055741444409	86.08122683508049	82.30307929155002	92.15664350351399	87.95655278061157	0.0789655179255242	0.0767156702338226	0.010762339812941946	0.7304694676531653	0.01032444474773797	0.7007483939596568
29.654277088036206	73.16434716630783	70.29561826818104	79.54189444445271	76.22245404095598	82.83320122793926	79.28239027918656	86.08355510014604	82.3053005756442	92.15973984789692	87.95948907019496	0.07897389644150156	0.07672380352393464	0.010756995567447802	0.7345081592975475	0.010319618447482526	0.7046432755869318
29.832959025067048	73.16498435592204	70.29626857242692	79.54338243271788	76.22389457214784	82.83512330332873	79.28423422946419	86.08590159265309	82.30753919986535	92.16286675719626	87.962454185513	0.07898242797294537	0.076732085348901	0.010762140118629304	0.7392894912591146	0.010324834976074726	0.7092495093766047
30.0127176106544	73.16561399971988	70.29691232507895	79.54487678316353	76.2253414686208	82.83705882624444	79.28609112944572	86.0882684507956	82.3097972069677	92.16602672414703	87.96545049933107	0.07899111533350321	0.07674051843990104	0.010777679085293812	0.7448200854796596	0.01034000405002189	0.7145734440255183
30.193559332147448	73.16623747357988	70.2975508609758	79.54637926039277	76.22679642631157	82.83900976016788	79.28796285991166	86.09065783296701	82.31207665898854	92.16922226696549	87.96848040861444	0.07899996138921711	0.0767491055789721	0.010803518633764497	0.7511066023580497	0.010365035909529752	0.7206214651832852
30.37549071598484	73.16685616196851	70.29818552345334	79.54789164344913	76.22826115508992	82.8409780860074	79.28985131835093	86.09307191790714	82.31437963738856	92.17245592958227	87.97154633474852	0.07900896905952329	0.0767578495999784	0.010839565473844459	0.7581557408302615	0.010399841316683478	0.7273999956560147
30.55851832793038	73.1674714578953	70.29881766430614	79.54941572586867	76.22973737881027	82.84296580219942	79.29175841905813	86.09551290485182	82.31670824319383	92.17573028187981	87.97465072376325	0.07901814131827416	0.0767667533895998	0.010885726861772582	0.7659742389441817	0.010444331557351916	0.7349154959192674
30.742648773309874	73.16808476286639	70.29944864374811	79.55095331573243	76.23122683536401	82.84497492481128	79.2936860932328	86.09798301368443	82.31906459714071	92.17904791993377	87.97779604656108	0.07902748119477342	0.07677581988834109	0.010941910597750848	0.7745688740378682	0.010498418438828594	0.743174464252661
30.92788869724955	73.16869748683457	70.30007983036914	79.55250623571727	76.23273127672998	82.84700748764344	79.29563628907745	86.1004844850882	82.32145083982026	92.18241146625677	87.98098479914675	0.07903699177483935	0.0767850520915609	0.011008025025631696	0.783946463097891	0.010562014289149602	0.7521834371127625
31.114244784915854	73.16931104814883	70.30071260109227	79.55407632314831	76.23425246902704	82.84906554233413	79.29761097189873	86.10301958070198	82.32386913182697	92.18582357004736	87.98421950286289	0.07904667620188548	0.07679445305052063	0.011083979032974867	0.7941138631176727	0.010635031959026264	0.761948989582379
31.30172376175672	73.16992687350002	70.30134834112684	79.55566543004959	76.2357921925647	82.85115115846347	79.29961212420781	86.1055905832763	82.3263216539075	92.18928690744129	87.98750270462723	0.07905653767802377	0.07680402587345746	0.011169682050791607	0.805077971506762	0.010717384818889286	0.7724777355724655
31.4903323937443	73.17054639786608	70.30198844392068	79.55727542319637	76.23735224189492	82.85326642366024	79.30164174582258	86.10819979683325	82.32881060711222	92.19280418176862	87.99083697717471	0.0790665794651898	0.07681377372667289	0.01126504405220885	0.8168457263291202	0.010808986759002437	0.7837763281640946
31.68007748761912	73.17117106445265	70.30263431110922	79.55890818416499	76.23893442586242	82.85541344370726	79.30370185396986	86.11084954682599	82.33133821294764	92.19637812381208	87.99422491930197	0.07907680488629083	0.07682369983564946	0.011369975550536537	0.8294241066123504	0.010909752188979382	0.7958514599959017
31.870965891135747	73.17180232463326	70.30328735246351	79.5605656093845	76.24054056765652	82.85759434264973	79.3057944833896	86.11354218030237	82.33390671353234	92.20001149207184	87.99766915611742	0.07908721732637643	0.07683380748618639	0.01148438760276349	0.8428201329461444	0.011019596038636337	0.8087098636697192
32.063004493309954	73.17244163788612	70.30394898583515	79.56224961018725	76.24217250486139	82.85981126290376	79.30792168643924	86.1162800660698	82.33651837175334	92.20370707303333	88.0011723392935	0.07909782023383374	0.07684410002555923	0.011608191806288914	0.8570408676932857	0.011138433756116228	0.822358312067081
32.25620022466719	73.17309047172854	70.3046206370993	79.56396211285947	76.24383208950718	82.86206636536583	79.31008553319944	86.11906559486235	82.33917547142559	92.20746768143968	88.00473714732418	0.07910861712160655	0.07685458086370216	0.011741300297416046	0.8720934152643167	0.011266181306297085	0.836803618558406
32.45056005749291	73.17375030164831	70.3053037400947	79.56570505869091	76.2455211881197	82.86436182952274	79.31228811157972	86.12190117950914	82.34188031745217	92.21129616056731	88.0083662857849	0.07911961156843667	0.07686525347441579	0.011883625752204807	0.8879849226195802	0.011402755171985746	0.8520526375505142
32.64609100608406	73.17442261103315	70.30599973656209	79.56748040402535	76.24724168177151	82.86669985356366	79.31453152742688	86.12478925510665	82.3446352359882	92.21519538250766	88.01206248759861	0.07913080722013702	0.07687612139659707	0.01203508138709708	0.9047225797039573	0.011548072354656824	0.8681122649213648
32.84280012700226	73.17510889109701	70.3067100760799	79.56929012031024	76.24899546613184	82.86908265449237	79.316817904633	86.12773227919173	82.347442574606	92.21916824845209	88.0158285133048	0.07914220779088055	0.07688718823549706	0.012195580955449259	0.9223136196633277	0.011702050370530515	0.8849894381673948
33.040694519328454	73.17581064080326	70.3074362159966	79.57113619414581	76.2507844515161	82.8715124682405	79.31914938524461	86.13073273191748	82.35030470246194	92.22321768898159	88.01966715133254	0.07915381706452569	0.0768984576640015	0.012365038749408086	0.9407653193939041	0.011864607251851567	0.9026911368982837
33.239781324919136	73.17652936678576	70.3081796213614	79.57302062733471	76.25261056293587	82.87399154978249	79.32152812957327	86.13379311623171	82.3532240104664	92.22734666436182	88.02358121827885	0.07916563889596097	0.07690993342393837	0.012543369597722176	0.9600849998187186	0.012035661546377696	0.9212243832462264
33.44006772866406	73.17726658326569	70.3089417648516	79.57494543693011	76.25447574014807	82.87652217325041	79.32395631630683	86.13691595805689	82.3562029114555	92.23155816484152	88.02757355919081	0.07917767721248264	0.07692161932741474	0.012730488865230427	0.9802800263005338	0.012215132316725885	0.9405962422424636
33.64156095874556	73.17802381196681	70.30972412669736	79.57691265528469	76.25638193770426	82.87910663205103	79.32643614262206	86.14010380647339	82.35924384036524	92.23585521095727	88.03164704785264	0.07918993601519571	0.07693351925817718	0.012926312454254685	1.0013578092111857	0.01240293913917867	0.9608138221610716
33.84426828689945	73.17880258202655	70.31052819460363	79.57892433009887	76.25833112499944	82.8817472389836	79.32896982429767	86.14335923390519	82.36234925440772	92.24024085384265	88.03580458707724	0.07920241938044857	0.076945637173	0.013130756801444932	1.023325804153501	0.012599002104536794	0.9818842750573822
34.04819702867729	73.17960442990403	70.31135546366917	79.5809825244681	76.26032528632082	82.8844463263581	79.33155959582966	86.14668483630699	82.36552163325047	92.24471817554182	88.04004910900275	0.0792151314612924	0.07695797710310723	0.013343738877523492	1.0461915123887593	0.01280324181539072	1.0038147969662532
34.25335454371064	73.1804308992849	70.31220743630192	79.5830893169304	76.26236642089536	82.8872062461152	79.33420771054558	86.15008323335498	82.36876347919664	92.24929028932901	88.04438357539311	0.07922807648897401	0.07697054315561765	0.013565176187881889	1.0699624813933042	0.013015579386603804	1.026612628462317
34.45974823597649	73.18128354098295	70.31308562213239	79.58524680151353	76.26445654293872	82.89002936994743	79.33691644072258	86.15355706863996	82.37207731736986	92.25396034003343	88.04881097794512	0.07924125877445791	0.0769833395150228	0.013794986771358708	1.0946463052023319	0.013235936446363894	1.0502850551492884
34.66738555406454	73.18216391283777	70.31399153792296	79.58745708778126	76.26659768170211	82.89291808942103	79.33968807770434	86.15710900986271	82.37546569589952	92.25873150436885	88.05333433859916	0.07925468270998028	0.07699637044469422	0.014033089198818516	1.120250624819164	0.013464235132175872	1.074839407863692
34.87627399144595	73.18307357960913	70.314926707474	79.58972230087949	76.26879188151975	82.89587481609915	79.34252493202015	86.16074174903241	82.37893118610991	92.26360699126926	88.05795670985569	0.07926835277063475	0.07700964028842372	0.014279402573237121	1.1467831287191075	0.013700398092566957	1.1002830632696714
35.086421086743854	73.18401411286756	70.315892661527	79.59204458158193	76.27104120185568	82.89890198166631	79.34542933350504	86.16445800266771	82.38247638271146	92.26859004222997	88.06268117509707	0.07928227351599085	0.07702315347199357	0.01453384652859313	1.1742515532350808	0.013944348485807723	1.126623444228244
35.29783442400536	73.18498709088091	70.31689093766363	79.59442608633488	76.27334771734996	82.90200203805371	79.34840363142062	86.16826051200037	82.38610390399455	92.27368393165429	88.06751084891447	0.07929644959174775	0.0770369145047808	0.014796341229299514	1.2026636830432835	0.014196009978917346	1.1538680202575051
35.51052163297529	73.18599409849762	70.31792308020192	79.5968689873022	76.27571351786493	82.90517745756617	79.35145019457771	86.17215204318231	82.38981639202648	92.27889196720653	88.07244887744076	0.07931088573141974	0.07705092798139357	0.015066807369720436	1.2320273516506859	0.014455306748203611	1.182024308045584
35.72449038937153	73.18703672702527	70.31899064008839	79.59937547240905	76.27814070853078	82.90843073300996	79.35457141145987	86.17613538749502	82.39361651285091	92.28421749017068	88.07749843868903	0.07932558675805979	0.07706519858334172	0.015345166173204916	1.2623504418206721	0.014722163477358663	1.211099871816259
35.93974841516195	73.18811657410541	70.3200951747862	79.60194774538542	76.28063140979026	82.91176437782202	79.35776969034785	86.18021336156221	82.39750695668995	92.28966387581517	88.08266274289606	0.07934055758601617	0.07707973108074478	0.015631339390495214	1.2936408859695803	0.014996505356180023	1.2411023237145855
36.15630347884324	73.18923524358377	70.32123824815969	79.60458802580857	76.28318775744327	82.91518092619982	79.36104745944532	86.18438880756504	82.40149043814921	92.29523453376383	88.08794503287248	0.07935580322272887	0.07709453033407204	0.015925249300437372	1.3259066668069863	0.01527825808130956	1.2720393244580919
36.374163395721176	73.19039434537696	70.32242143035505	79.60729854914594	76.2858119026911	82.91868293323392	79.36440716700642	86.1886645934616	82.40556969642616	92.30093290837422	88.09334858435908	0.07937132877056151	0.07710960129592177	0.016226818708616975	1.3591558177176921	0.015567347855267144	1.303918583700579
36.59333602819267	73.19159549533333	70.32364629767653	79.61008156679581	76.28850601217952	82.92227297503983	79.36785128146369	86.1930436132077	82.40974749552082	92.30676247912062	88.09887670638844	0.07938713942867207	0.07712494901283672	0.016535970945028566	1.393396423141894	0.015863701385200102	1.3367478605232463
36.813829286029524	73.19284031509042	70.32491443245884	79.61293934612851	76.29127226804204	82.92595364889256	79.371382291558	86.1975287869825	82.41402662445026	92.31272676098546	88.10453274165376	0.07940324049492464	0.07714057862715895	0.016852629865780955	1.4286366192973219	0.0161672458820874	1.3705349639130873
37.03565112666392	73.19413043192716	70.32622742293475	79.61587417052644	76.29411286794168	82.92972757336226	79.37500270646905	86.20212306141669	82.4184098974653	92.31882930485682	88.11032006688335	0.07941963736784065	0.07715649537892222	0.01717671985093716	1.4648845945393987	0.01647790906011437	1.4052877532285493
37.25880955547555	73.19546747861129	70.32758686309863	79.61888833942331	76.29703002511283	82.93359738845061	79.37871505594767	86.20682940982395	82.42290015427105	92.32507369793305	88.11624209322223	0.0794363355485902	0.07717270460778539	0.017508165803576503	1.5021485898687388	0.016795619136530604	1.441014138788887
37.483312626080554	73.19685309324159	70.32899435256536	79.6219841683426	76.30002596840218	82.93756575572914	79.38252189044942	86.2116508324361	82.42750026025064	92.33146356413447	88.12230226662035	0.07945334064302823	0.077189211755008	0.017846893149226162	1.5404368994641118	0.017120304829688848	1.4777220822288655
37.70916844062219	73.19828891908513	70.33045149642388	79.62516398893513	76.30310294230846	82.94163535847842	79.38642578126885	86.2165903566412	82.43221310669148	92.33800256452228	88.12850406822709	0.07947065836377064	0.07720602236546564	0.018192827833985348	1.5797578711444658	0.01745189535822078	1.515419597064465
37.93638515006311	73.19977660440907	70.33195990508692	79.62843014901568	76.30626320702223	82.94580890182871	79.39042932067586	86.2216510372257	82.43704161101586	92.3446943977251	88.13485101479354	0.07948829453231906	0.07722314208971	0.018545896325605327	1.6201199069982977	0.01779032044203177	1.5541147492949676
38.164970954479706	73.20131780230749	70.33352119413522	79.63178501259918	76.30950903846461	82.95008911290253	79.39453512205326	86.22683595662025	82.44198871701468	92.35154280037337	88.14134665908196	0.07950625508122855	0.07724057668607298	0.01890602561098831	1.6615314638420386	0.018135510300027136	1.5938156578613416
38.39493410335793	73.20291417052171	70.33513698415638	79.63523095993509	76.31284272832487	82.95447874095765	79.39874582003537	86.2321482251483	82.44705739508416	92.35855154754081	88.14799459028188	0.07952454605631881	0.07725833202281379	0.019273143195675857	1.704001053747561	0.018487395648776328	1.6345304950773425
38.626282895891045	73.20456737125583	70.33680890057869	79.6387703875416	76.31626658409728	82.9589805575324	79.403064070648	86.2375909812797	82.45225064246642	92.36572445319486	88.15479843443399	0.07954317361894035	0.07727641408031462	0.01964717710251307	1.7475372445660469	0.018845907701887654	1.6762674872097705
38.859025681279114	73.20627907098533	70.33853857349942	79.64240570823799	76.31978292911711	82.96359735659144	79.40749255144999	86.24316739188683	82.45757148349377	92.37306537065405	88.1617618548619	0.07956214404828255	0.07729482895332374	0.020028055870994876	1.7921486605009704	0.019210978170207227	1.7190349150951079
39.09317085903034	73.20805094026048	70.34032763750784	79.64613935117652	76.32339410259603	82.96833195467401	79.41203396167639	86.24888065250563	82.46302296983679	92.38057819305494	88.16888855261176	0.0795814637437357	0.07731358285324483	0.02041570855638497	1.8378439826683461	0.019582539260454723	1.762841114672483
39.328726879264174	73.2098846535028	70.34217773150216	79.64997376187291	76.32710245965605	82.9731871910427	79.41669102238279	86.2547339876	82.46860818075594	92.38826685382675	88.17618226689979	0.07960113922730092	0.07733268211047685	0.02081006472946001	1.8846319497206423	0.019960523673375974	1.8076944774147705
39.56570224301631	73.2117818887959	70.3440904985004	79.65391140223602	76.3309103713624	82.97816592783487	79.4214664765908	86.26073065083106	82.47433022335692	92.39613532717564	88.18364677556761	0.07962117714605692	0.07735213317680631	0.021211054473440072	1.9325213582324068	0.020344864602947155	1.8536034509052115
39.80410550254544	73.21374432766807	70.34606758544535	79.6579547505949	76.33482022475542	82.98327105021342	79.42636308943533	86.2668739253287	82.48019223284993	92.40418762857605	88.19128589554639	0.07964158427467535	0.07737194262784923	0.02161860838322127	1.9815210632950766	0.02073549573674427	1.9005765395359049
40.04394526164196	73.21577365486968	70.34811064300368	79.66210630172625	76.33883442288189	82.98850546652146	79.43138364831374	86.27316712396946	82.48619737281375	92.41242781527336	88.19910348332995	0.07966236751799541	0.07739211716554763	0.022032657567308433	2.03163997935917	0.021132351253726256	1.9486223049370892
40.28523017593832	73.21787155814302	70.35022132535767	79.66636856687994	76.34295538482401	82.99387210843727	79.43653096303538	86.27961358965786	82.49234883546241	92.4208599867949	88.20710343545551	0.0796835339136515	0.07741266362072041	0.022453133642642342	2.082887080459841	0.021535365823353914	1.997749366595599
40.52796895322162	73.22003972798413	70.35240128999128	79.6707440738022	76.34718554572841	82.99937393113035	79.44180786597391	86.28621669561137	82.49864984191757	92.42948828546984	88.21528968899477	0.07970509063476114	0.07743358895567032	0.022879968735651346	2.135271400968122	0.02194447460468041	2.0479664023969235
40.77217035374772	73.22227985739815	70.35465219746817	79.67523536675854	76.35152735683243	83.00501391342013	79.44721721221973	86.29297984565089	82.50510364248356	92.43831689696023	88.22366622205251	0.07972704499266882	0.07745490026684848	0.023313095481029222	2.188802036223933	0.022359613245185983	2.0992821492400253
41.017843190557436	73.22459364164655	70.3569757112043	79.67984500655456	76.35598328549084	83.01079505793541	79.45276187973545	86.29990647449561	82.51171351692852	92.44735005080098	88.23223705427671	0.0797494044397568	0.0774766047875765	0.023752447019489864	2.2434881429981033	0.022780717880124257	2.1517054036503396
41.26499632979458	73.22698277798622	70.35937349723146	79.68457557055488	76.36055581519916	83.0167203912755	79.45844476951159	86.30700004806167	82.51848277476815	92.45659202095037	88.24100624737606	0.07977217657230838	0.07749870989083082	0.02419795699782412	2.299338940221787	0.023207725130816925	2.205245022307281
41.51363869102594	73.22944896540099	70.36184722395483	79.6894296527012	76.36524744561729	83.02279296417339	79.46426880572473	86.31426406376686	82.52541475555537	92.46604712635141	88.24997790564912	0.0797953691334434	0.07752122309208614	0.02464955956685344	2.356363709524885	0.023640572103744262	2.2599099226790713
41.763779247563185	73.23199390432404	70.36439856190181	79.69440986352737	76.37006069259019	83.02901585165974	79.47023693589657	86.32170205083895	82.5325128291738	92.47571973150319	88.25915617652223	0.0798189900161162	0.07754415205222626	0.025107189379696138	2.4145717958072055	0.024079196389237723	2.3157090836175485
42.0154270267867	73.23461929635234	70.36702918346352	79.69951883017396	76.37499808816789	83.03539215322907	79.47635213105518	86.32931757062974	82.539780396136	92.48561424704381	88.2685452510985	0.07984304726617666	0.0775675045805133	0.025570781591824243	2.4739726079551474	0.024523536060655715	2.3726515459893562
42.26859111047143	73.23732684395158	70.36974076262779	79.7047591963998	76.38006218062331	83.04192499300743	79.48261738589731	86.3371142169339	82.54722088788685	92.49573513034429	88.2781493647171	0.07986754908550797	0.0775912886376309	0.0260402718587045	2.5345756194092246	0.024973529673133044	2.4307464132889436
42.523280635114425	73.24011825015252	70.37253497470414	79.71013362259235	76.38525553446871	83.04861751992154	79.48903571895289	86.34509561631283	82.55483776711172	92.50608688611395	88.28797279752348	0.07989250383522518	0.07761551233879128	0.026515596334206748	2.5963903687224956	0.02542911626159139	2.4900028522115463
42.77950479226489	73.24299521823716	70.37541349603936	79.71564478577507	76.39058073046958	83.05547290786947	79.49561017275032	86.35326542842373	82.56263452804882	92.51667406701733	88.29801987504996	0.0799179200389544	0.07764018395691123	0.026996691670262862	2.659426460337272	0.025890235340199297	2.550430093302566
43.03727282885567	73.24595945141607	70.37837800372498	79.72129537961378	76.39604036565767	83.06249435589372	79.50234381398433	86.36162734635451	82.570614696808	92.52750127430396	88.30829496880872	0.07994380638617994	0.07766531192586335	0.027483495014223536	2.723693565083522	0.02635682690061003	2.612037431599674
43.29659404753705	73.24901265249471	70.38143017529485	79.72708811441956	76.40163705334093	83.06968508835456	79.50923973368464	86.37018509696335	82.5787818316934	92.53857315844915	88.31880249689543	0.07997017173567067	0.07769090484379869	0.027975944008147735	2.7892014208591718	0.026828831411506826	2.674834227314932
43.55747780701245	73.25215652353036	70.3845716884141	79.73302571715027	76.40737342311256	83.07704835510667	79.5163010473874	86.37894244122471	82.5871395235328	92.54989441980881	88.3295469246055	0.07999702511898307	0.07771697147654584	0.028473976787182664	2.8559598333267786	0.027306189816101778	2.738829906373212
43.81993352237618	73.25539276547752	70.387804220557	79.73911093140879	76.41325212085643	83.08458743167606	79.52353089530662	86.38790317458006	82.59569139601051	92.5614698092859	88.34053276506147	0.08002437574404342	0.07774352076108533	0.02897753197748898	2.923978676466504	0.027788843530686336	2.8040339610670344
44.08397066545326	73.25872307782309	70.3911294486761	79.74534651743942	76.41927580875164	83.09230561943964	79.53093244250904	86.3970711272955	82.60444110600767	92.57330412901116	88.3517645798539	0.08005223299881455	0.07777056180910664	0.029486548695189185	2.9932678932727868	0.028276734444403928	2.8704559507896192
44.349598765141174	73.26214915820965	70.39454904885996	79.75173525212104	76.4254471652736	83.10020624580581	79.53850887908942	86.40645016482421	82.6133923439468	92.58540223303665	88.36324697969413	0.08008060645504167	0.07779810391064557	0.03000096654446338	3.063837496418273	0.028769804916777275	2.9381055026315153
44.6168274077539	73.26567270204752	70.39806469598116	79.75827992895789	76.43176888519385	83.10829266439738	79.54626342034847	86.41604418817586	82.62254883414312	92.59776902804364	88.37498462508098	0.08010950587209065	0.07782615653780196	0.03052072561652608	3.135697568930482	0.029267997776628363	3.006992312060902
44.88566623736761	73.26929540211468	70.4016780633322	79.7649833580673	76.43824367957588	83.1165682552358	79.55419930697167	86.42585713429176	82.63191433516066	92.61040947406467	88.38698222697964	0.08013894120087027	0.07785472934854873	0.031045766486641924	3.2088582647593284	0.029771256319918393	3.07712614349839
45.15612495616904	73.27301894814391	70.40539082225078	79.77184836616424	76.44487427576941	83.12503642492702	79.56231980521035	86.43589297642616	82.64149264017536	92.62332858521962	88.39924454751527	0.08016892258784687	0.07788383219062635	0.03157603021344357	3.283329809532006	0.030279524308753025	3.1485168310900917
45.42821332480542	73.27684502639795	70.40920464173315	79.7788777965431	76.45166341740145	83.13370060684957	79.57062820706435	86.44615572453449	82.65128757734361	92.63653143046763	88.41177640068003	0.0801994603791529	0.07791347510552585	0.032111458336061105	3.3591225011132337	0.03079274596913706	3.2211742792787845
45.701941162736816	73.28077531923033	70.41312118803503	79.78607450905557	76.4586138643641	83.14256426134348	79.57912783046618	86.45664942566714	82.66130301017702	92.65002313437304	88.4245826530544	0.08023056512478778	0.07794366833256848	0.032651992873297786	3.4362467103619565	0.031310865990633374	3.295108463607903
45.97731834859046	73.28481150463415	70.41714212426103	79.7934413800861	76.46572839280059	83.15163087590224	79.58782201946788	86.4673781643717	82.67154283792463	92.66380887788877	88.43766822454434	0.08026224758292433	0.07797442231307763	0.03319757632220899	3.5147128818771307	0.031833829523208124	3.370329431265418
46.25435482051728	73.28895525577559	70.4212691099398	79.800981302523	76.47300979508637	83.16090396536558	79.596714144428	86.47834606310046	82.68201099595973	92.67789389915413	88.45103808913147	0.08029451872430843	0.07800574769464912	0.03374815165400946	3.5945315344288247	0.03236158217541174	3.4468473017495853
46.533060576550575	73.29320824051335	70.42550380058708	79.80869718572606	76.4804608798083	83.17038707211373	79.60580760220193	86.4895572826253	82.69271145617513	92.69228349430963	88.46469727564066	0.08032738973676448	0.07803765533552597	0.034303662313419636	3.675713261773126	0.0328940700136684	3.5246722676438367
46.813445674966815	73.29757212090342	70.42984784725445	79.81659195549038	76.48808447173984	83.18008376626443	79.61510581633293	86.50101602246025	82.70364822738398	92.70698301832901	88.47865086852221	0.0803608720298126	0.07807015630906851	0.03486405221684663	3.758268733350633	0.03343123955968963	3.603814595233416
47.09552023464871	73.30204855268819	70.4343028960643	79.82466855400622	76.49588341181293	83.18999764587086	79.62461223724564	86.51272652129063	82.71482535572837	92.72199788586794	88.49290400865107	0.08039497723938654	0.07810326190833784	0.03542926574988314	3.8422086949121876	0.03397303778848482	3.6842846251875017
47.37929443545016	73.30663918477016	70.4388705877299	79.83292993981496	76.5038605570857	83.20013233712186	79.63433034244073	86.52469305741039	82.72624692509423	92.73733357213122	88.50746189414184	0.08042971723266992	0.07813698365078532	0.0359992477654032	3.9275439692228247	0.0345194121269401	3.7660927732704295
47.66477851856398	73.31134565866886	70.44355255706087	79.84137908776027	76.5120187807072	83.2104914945436	79.64426363669214	86.53691994916666	82.7379170575344	92.75299561375753	88.5223297811821	0.08046510411304847	0.0781713332830531	0.03657394357986732	4.014285456582002	0.03507031045103304	3.849249530969246
47.951982786891236	73.31616960796043	70.44835043245263	79.85001898893454	76.52036097187688	83.22107880120248	79.6544156522449	86.5494115554112	82.74983991369784	92.76898960972223	88.53751298488135	0.08050115022517419	0.07820632278589056	0.037153298973180426	4.102444135720361	0.0356256810842126	3.9337654662085697
48.24091760541319	73.32111265770175	70.45326583536034	79.85885265062214	76.52889003580115	83.23189796891147	79.66478994901615	86.56217227596218	82.76201969326772	92.7853212222615	88.55301688014002	0.08053786816015955	0.07824196437918984	0.03773726018530965	4.1920310643617995	0.036185472795295937	4.019651224043628
48.53159340156531	73.3261764238338	70.45830037975587	79.86788309623563	76.53760889364443	83.24295273843595	79.67539011479663	86.57520655207121	82.77446063540596	92.80199617781311	88.56884690253506	0.08057527076089159	0.07827827052714076	0.038325773912987415	4.283057379781894	0.03674963479596727	4.1069175272969005
48.82402066561362	73.33136251256893	70.46345567156833	79.8771133652487	76.54652048247686	83.25424687970299	79.68621976545498	86.58851886690076	82.78716701920695	92.8190202679796	88.58500854922576	0.08061337112747653	0.07831525394351163	0.03891878730851772	4.375534299635547	0.03731811673867469	4.195575177287537
49.11820995103327	73.33667251975746	70.46873330810611	79.88654651312275	76.5556277552159	83.26578419201147	79.69728254514298	86.60211374600897	82.80014316415789	92.83639935051072	88.60150737987762	0.08065218262281745	0.07835292759705964	0.03951624797653608	4.469473122537238	0.037890868714271164	4.285635054451632
49.41417187488941	73.34210803023544	70.47413487746182	79.89618561122882	76.56493368056431	83.27756850424441	79.7085821265032	86.61599575784372	82.81339343060861	92.85413935030797	88.61834901760744	0.08069171887832453	0.0783913047170699	0.04011810397184945	4.564885228755884	0.03846784124979763	4.377108119097102
49.71191711822035	73.34767061715148	70.47966195789766	79.90603374676297	76.57444124294233	83.28960367508273	79.72012221087809	86.6301695142452	82.82692222024913	92.87224626045004	88.63553914994772	0.08073199379977174	0.07843039879903282	0.04072430379602565	4.66178208081692	0.039048985305470296	4.470005411954844
50.01145642642306	73.35336184127279	70.48531611721155	79.91609402265652	76.58415344241423	83.3018935932207	79.73190652852055	86.64463967095756	82.84073397659562	92.89072614324095	88.65308352983213	0.08077302157328896	0.07847022361046098	0.04133479639449433	4.760175224108025	0.03963425227266271	4.564338054975451
50.3128006096408	73.3591832502691	70.4910989120839	79.92636955747915	76.5940732946104	83.31444217758278	79.74393883880713	86.65941092814964	82.85483318548586	92.90958513128061	88.67098797660313	0.08081481667151023	0.07851079319684526	0.041949531154273245	4.8600762876103545	0.04022359397117725	4.660117251920383
50.61596054315354	73.36513637797495	70.4970118874027	79.93686348533684	76.60420383064229	83.3272533775431	79.75622293045176	86.6744880309459	82.869224375583	92.92882942855955	88.68925837704043	0.0808573938598684	0.07855212188776634	0.0425684579010408	4.961496984533369	0.04081696264620405	4.75735428900407
50.9209471677702	73.37122274362792	70.50305657556835	79.94757895576204	76.6145480970126	83.34033117314542	79.76876262172222	86.68987576996592	82.88391211888883	92.94846531157698	88.70790068641307	0.08090076820304788	0.0785942243031483	0.04319152689498651	5.064449112820512	0.041414310966018775	4.85606053561969
51.22777149022361	73.37744385108338	70.50923449577556	79.9585191335973	76.6251091555183	83.3536795753253	79.78156176065774	86.7055789818746	82.89890103126629	92.9684991304838	88.7269209295541	0.08094495507160047	0.0786371153596764	0.04381868882865092	5.168944555864073	0.04201559201871419	4.956247444917608
51.53644458356769	73.3838011880044	70.51554715327312	79.96968719887182	76.6358900831475	83.36730262613379	79.7946242252884	86.72160254994198	82.91419577297164	92.98893731025099	88.74632520195908	0.08098997014872325	0.07868081027737235	0.04444989482323081	5.2749952830763505	0.04262075930924425	5.0579265544492955
51.84697758757708	73.39029622502622	70.52199603859981	79.9810863466702	76.64689397196967	83.38120439896265	79.80795392385616	86.73795140461377	82.92980104919623	93.00978635186402	88.76611967090916	0.08103582943721108	0.07872532458633136	0.04508509642491276	5.382613350440806	0.04322976675646828	5.161109486820351
52.15938170914916	73.3969304148939	70.52858262679612	79.99271978699325	76.65812392901839	83.3953889987708	79.82155479503764	86.7546305240917	82.94572161061855	93.0310528335436	88.7863105766191	0.08108254926658011	0.07877067413363702	0.045724245602059455	5.491810901197823	0.04384256869063563	5.2658079503780755
52.47366822270851	73.40370519157372	70.53530837659126	80.00459074461156	76.66958307616756	83.40986056231318	79.83543080816871	86.77164493492606	82.96196225396668	93.05274341199492	88.80690423341146	0.08113014630037678	0.07881687509044277	0.04636729474157164	5.602600166352204	0.04445911984890927	5.372033739660765
52.789848470613855	73.41062196933514	70.54217472956313	80.01670245890932	76.68127454999849	83.42462325836989	79.84958596346968	86.78899971261761	82.97852782259022	93.07486482368374	88.8279070309161	0.08117863754366828	0.07886394395924178	0.04701419664397122	5.714993465167936	0.04507937537267992	5.479798736121666
53.107933863567155	73.41768214180436	70.54918310927303	80.02905818372002	76.69320150166111	83.43968128797754	79.86402429227358	86.8066999822317	82.99542320704457	93.09742388614207	88.8493254352985	0.08122804035072749	0.07891189758131391	0.04766490452078642	5.829003205773915	0.04570329080449653	5.589114908720148
53.42793588102576	73.42488708098767	70.55633492037136	80.04166118715315	76.7053670967248	83.45503888466158	79.87874985725456	86.82475091902388	83.0126533456845	93.12042749930364	88.87116599051441	0.08127837243291267	0.07896075314437176	0.04831937199008962	5.9446418856659875	0.04633082208320616	5.699994314358264
53.74986607161648	73.43223813626375	70.56363154767513	80.05451475141095	76.71777451502196	83.47070031467034	79.89376675265832	86.84315774907719	83.03022322526988	93.14388264686988	88.89343531959385	0.08132965186675342	0.0790105281903971	0.04897755307291618	6.06192209227811	0.0469619255420497	5.812449098664729
54.073736053552395	73.43973663334371	70.57107435521645	80.06762217259555	76.7304269504826	83.48666987721026	79.90907910453467	86.8619257499516	83.04813788158319	93.16779639770702	88.91614012595517	0.08138189710224289	0.07906124062368372	0.04963940218767959	6.1808565032770275	0.047596557903318626	5.926491496329618
54.399557515052166	73.44738387319751	70.57866468525901	80.08098676050518	76.74332761095832	83.50295190468148	79.92469107096967	86.88106025134506	83.06640240005721	93.19217590727519	88.93928719474759	0.08143512697134532	0.07911290871908756	0.05030487414742879	6.301457887231663	0.0482346762748449	6.042133831699175
54.727342214761876	73.4551811309471	70.58640385728454	80.09461183842105	76.75647971803838	83.51955076291658	79.94060684232134	86.90056663576912	83.0850219164168	93.21702841909203	88.96288339422696	0.08148936069672902	0.079165551130493	0.05097392415491697	6.423739104011474	0.048876238146888795	6.159388519399727
55.057101982179326	73.46312965472265	70.59429316694526	80.10850074288126	76.76988650685436	83.53647085141827	79.95683064145504	86.92045033923505	83.10400161733126	93.24236126622843	88.98693567716194	0.08154461790072297	0.07921918689949757	0.05164650779666147	6.547713105032017	0.04952120138632665	6.278268064621443
55.38884871808102	73.47123066448299	70.60233388498317	80.12265682344443	76.78355122587475	83.55371660359936	79.9733667239806	86.9407168519548	83.12334674108007	93.26818187284057	89.01145108227355	0.08160091861451275	0.07927383546432952	0.05232258103931997	6.673392933795185	0.050169524233112384	6.398785063671312
55.722594394951685	73.4794853507973	70.61052725611373	80.13708344244053	76.7974771366884	83.5712924870233	79.99021937849069	86.96137171905492	83.14306257823118	93.29449775573731	89.03643673570832	0.08165828328757811	0.07932951666899796	0.05300210022485885	6.800791726283933	0.050821165296170534	6.52095220449155
56.058351057416104	73.48789487358844	70.61887449787417	80.15178397470979	76.81166751377717	83.58920300364616	80.00739292680055	86.98242054130472	83.16315447233292	93.32131652598524	89.06189985254665	0.08171673279738031	0.07938625077268527	0.05368502206484038	6.92992271118419	0.05147608354847932	6.644782267001574
56.39613082267415	73.49646036083438	70.62737679943349	80.16676180732775	76.82612564427593	83.60745269005851	80.02489172418825	87.00386897585801	83.18362782061871	93.34864589055097	89.0878477383462	0.08177628845930915	0.07944405845939013	0.05437130363507947	7.060799210228652	0.05213423832162789	6.770288123443606
56.7359458809379	73.50518290722863	70.63603532036396	80.18202033931739	76.8408548277208	83.6260461177289	80.04272015963613	87.02572273701003	83.20448807472611	93.37649365398323	89.11428779072227	0.08183697203689459	0.07950296084782933	0.05506090236995931	7.193434638413237	0.05279558930149619	6.897482738808321
57.07780849587155	73.51406357279602	70.64485118937263	80.19756298134646	76.8558583757842	83.6449878932471	80.06088265607335	87.04798759696837	83.22574074142965	93.40486772013436	89.14122750096601	0.08189880575229251	0.07956297950160357	0.05575377605707388	7.327842504268119	0.053460096523039624	7.026379171149529
57.42173100503407	73.52310338146438	70.65382550299105	80.2133931554107	76.87113961199663	83.66428265856892	80.07938367061888	87.07066938664016	83.24739138338829	93.43377609392418	89.16867445570122	0.081961812297056	0.07962413643964035	0.0564498828319131	7.464036410123299	0.05412772036495994	7.1569905718697555
57.7677258203244	73.53230331958926	70.66295932422227	80.22951429450163	76.88670187145485	83.68393509126082	80.09822769482568	87.0937739964343	83.26944561990766	93.46322688314609	89.19663633858137	0.08202601484319429	0.07968645414691408	0.057149181170132124	7.602030052050395	0.05479842154380776	7.289330185954896
58.115805428429454	73.54166433442957	70.6722536811428	80.24592984225752	76.90254850051484	83.70394990474445	80.11741925492481	87.11730737707897	83.29190912771723	93.49322830031608	89.22512093202737	0.08209143705453702	0.07974995558546576	0.05785162988242121	7.741837220113666	0.05547216110888087	7.423411352250696
58.465982391274686	73.5511873325746	70.68170956545944	80.2626432525993	76.91868285647075	83.72433184854255	80.13696291207104	87.14127554045722	83.31478764176356	93.52378866456853	89.25413611900817	0.08215810309840833	0.07981466420571524	0.058557188107258185	7.883471798340906	0.056148900435786686	7.559247503577353
58.818269346477535	73.56087317831766	70.69132793101716	80.27965798934736	76.93510830721691	83.74508570852338	80.15686326258765	87.16568456045675	83.3380869560186	93.55491640359627	89.28368988486405	0.0822260376576169	0.07988060395809193	0.05926581530486885	8.026947764830766	0.05682860122045952	7.6968521669041365
59.172679007803275	73.57072269197799	70.70110969225868	80.29697752582246	76.95182823089465	83.76621630714709	80.17712493821284	87.19054057384007	83.36181292430508	93.58662005564098	89.31379031917564	0.08229526594278605	0.07994779930497861	0.05997747124960995	8.17227919159086	0.057511225473021454	7.836238963418509
59.52922416562417	73.58073664816507	70.7110557226321	80.31460534442577	76.96884601552118	83.78772850370945	80.19775260634502	87.21584978112871	83.38597146113793	93.61890827152988	89.34444561767806	0.08236581370501538	0.08001627523299254	0.06069211602236635	8.319480244417718	0.05819673551080484	7.9774216085552325
59.887917687380885	73.59091577398725	70.72116685294614	80.33254493620117	76.98616505860157	83.80962719458745	80.21875097028925	87.2416184475082	83.41056854258345	93.65178981676547	89.3756640842236	0.08243770724890215	0.08008605726560482	0.06140971000415618	8.468565182911334	0.05888509395241215	8.120413912090953
60.24877251804685	73.60126074719976	70.73144386967013	80.35079980037645	77.00378876672183	83.83191731348315	80.2401247695031	87.26785290375018	83.43561020713544	93.68527357366604	89.40745413279252	0.08251097344592433	0.08015717147611116	0.06213021386602691	8.619548359862165	0.05957626370906155	8.265229777858622
60.6118016805955	73.61177219429068	70.74188751317669	80.36937344388274	77.0217205551224	83.85460383166615	80.26187877984154	87.29455954715262	83.46110255660905	93.71936854355918	89.43982428955381	0.08258563974819842	0.08022964450097018	0.0628535885633994	8.772444221365731	0.06027020797857574	8.411883203791149
60.97701827647021	73.62245068850497	70.75249847592677	80.38826938085431	77.03996384725288	83.87769175821796	80.28401781380309	87.3217448425021	83.48705175705409	93.7540838490334	89.47278319497931	0.08266173420262816	0.08030350355351518	0.06357979532677405	8.927267306258727	0.06096689023769386	8.56038828171404
61.34443548605718	73.6332967477994	70.76327740059207	80.4074911321024	77.05852207430446	83.90118614027155	80.30654672077361	87.34941532305231	83.5134640396858	93.78942873624281	89.50633960600929	0.0827392854654516	0.0803787764380557	0.06430879565117209	9.084032245484195	0.06166627423306181	8.710759196957952
61.71406656916102	73.64431083273101	70.77422487811525	80.4270422245675	77.07739867472179	83.92509206325238	80.32947038727039	87.37757759152555	83.5403457018359	93.8254125772733	89.54050239827446	0.08281832281720458	0.08045549156437957	0.06504055129016706	9.242753761940548	0.06236832397463843	8.863010228227722
62.085924865483435	73.65549334427389	70.78534144570438	80.4469261907464	77.09659709369205	83.94941465111727	80.35279373718531	87.40623832113447	83.56770310792334	93.86204487256835	89.57528056837428	0.08289887617811342	0.08053367796266941	0.06577502424359238	9.403446669492041	0.06307300372598945	9.017155747031211
62.46002379510434	73.66684462156105	70.7966275847586	80.46714656809203	77.11612078260963	83.97415906659006	80.37652173202586	87.4354042566234	83.59554269044438	93.89933525341577	89.61068323621295	0.08298097612392472	0.0806133652988499	0.06651217674905752	9.566125872433986	0.06378027799550523	9.173210217204542
62.83637685896657	73.67836493955187	70.80808371872439	80.48770689838884	77.13597319851772	83.99933051139797	80.40065937115601	87.46508221533465	83.62387095098481	93.93729348450118	89.64671964739654	0.08306465390220034	0.08069458389037348	0.06725197127227034	9.730806364734235	0.0644901115278742	9.331188194431888
63.21499763936286	73.69005450661835	70.81971021087787	80.50861072709787	77.15615780352324	84.02493422650306	80.4252116920345	87.49527908829417	83.6526944612525	93.97592946652497	89.68339917569158	0.08314994144907722	0.08077736472246903	0.06799437049473056	9.897503228903588	0.0652024692943769	9.491104325541528
63.59589980042612	73.70191346205013	70.83150736203194	80.52986160267396	77.17667806418602	84.05097549233278	80.45018377045213	87.5260018413222	83.68201986413236	94.01525323888899	89.72073132554785	0.0832368714065244	0.08086173946485911	0.0687393373044074	10.06623163520635	0.06591731648244092	9.65297334769275
63.979097088622495	73.71394187347434	70.84347540816402	80.55146307585252	77.19753745087945	84.07745962900734	80.47558072076589	87.55725751616673	83.71185387476322	94.05527498245333	89.75872573468669	0.08332547714009611	0.08094774048897069	0.06948683478374562	10.237006840412505	0.06663461848616237	9.816810087624617
64.36460333324754	73.72613973418632	70.85561451796329	80.573418698904	77.21873943712345	84.10439199656373	80.50140769613223	87.58905323166105	83.74220328163851	94.09600502236496	89.79739217675811	0.08341579275721638	0.08103540088564799	0.07023682619659155	10.409844186402552	0.06735434089480918	9.982629460557291
64.75243244692527	73.73850696038868	70.86792479029168	80.59573202485564	77.24028749888555	84.1317779951758	80.52766988873546	87.62139618490589	83.77307494772893	94.13745383096101	89.83674056406626	0.08350785312599852	0.08112475448339294	0.0709892749777623	10.58475909903791	0.06807644948190728	10.150446469169765
65.14259842611021	73.7510433883364	70.88040625155915	80.61840660667987	77.26218511385308	84.15962306537237	80.55437253001571	87.65429365247832	83.80447581163156	94.17963203075084	89.87678095036961	0.08360169389462695	0.08121583586714343	0.07174414471911916	10.761767086458349	0.06880091019446866	10.320276202486639
65.53511535159264	73.7637487713809	70.89305885300594	80.64144599644494	77.28443576067042	84.18793268824848	80.58152089089153	87.68775299166427	83.83641288874152	94.22255039747462	89.91752353375344	0.08369735151131578	0.08130868039761334	0.07250139915612408	10.940883737444892	0.06952768914013063	10.4921338344393
65.92999738900669	73.77662277691397	70.9058824678918	80.66485374443056	77.30704291814409	84.21671238567492	80.60912028198035	87.7217816417207	83.86889327245115	94.26621986324709	89.95897865958115	0.0837948632448695	0.08140332423121499	0.07326100215469467	11.122124719664498	0.07025675257465025	10.666034622412553
66.32725878934137	73.78966498320331	70.91887688858542	80.68863339820263	77.33001006441056	84.24596772050027	80.6371760538134	87.75638712516248	83.90192413537294	94.31065151978335	90.00115682352273	0.08389426720585934	0.08149980434057608	0.07402291769551539	11.305505777512735	0.07098806688904347	10.841993905627533
66.72691388945532	73.80287487611892	70.93204182355375	80.71278850164892	77.35334067606895	84.27570429674931	80.66569359704796	87.79157704907945	83.93551273059174	94.35585662171364	90.04406867466766	0.08399560236844651	0.08159815853568346	0.07478710986022463	11.491042730162008	0.0717215985969375	11.0200271035701
67.12897711259382	73.81625184574418	70.94537689424452	80.7373225939719	77.37703822727423	84.30592775981476	80.69467834267378	87.8273591064812	83.96966639294297	94.40184658998766	90.08772501872073	0.08409890859286451	0.08169842548566628	0.07555354281504378	11.678751469096824	0.07245731431886782	11.200149713782594
67.53346296890952	73.82979518286788	70.95888163185856	80.76223920863758	77.40110618878981	84.33664379664283	80.72413576221403	87.86374107767183	84.0043925403189	94.44863301537154	90.13213682128506	0.08420422664859399	0.08180064474124737	0.07632218079443476	11.86864795560723	0.07319518076864995	11.382377309997537
67.94038605598601	73.84350407535277	70.97255547400931	80.78754187227875	77.42554802699973	84.36785813591196	80.7540713679219	87.9007308316554	84.03969867500523	94.49622766204182	90.17731521123659	0.08431159823824956	0.08190485675788285	0.07709298808465803	12.060748218094886	0.07393516473773332	11.56672553973658
68.3497610593647	73.85737760437551	70.98639776126193	80.81323410355019	77.45036720287506	84.39957654820425	80.78449071296902	87.93833632757206	84.07559238504518	94.54464247127768	90.22327148418944	0.08442106602220235	0.08201110291961676	0.07786592900573908	12.255068349148132	0.07467723307979668	11.75321012202403
68.7616027530747	73.8714147405333	71.00040773355201	80.83931941193433	77.47556717089759	84.43180484616897	80.81539939163015	87.97656561616682	84.11208134563745	94.5938895652564	90.27001710606034	0.08453267364396917	0.08211942556367773	0.07864096789283792	12.451624502302366	0.07542135269390826	11.941846844638349
69.17592600016614	73.88561433981145	71.0145845264732	80.86580129649431	77.50115137793301	84.46454888467704	80.84680303945724	88.01542684129055	84.14917332056157	94.64398125095379	90.31756371672891	0.08464646575639583	0.0822298680058381	0.07941806907734872	12.650432888691284	0.07616749050639271	12.132651561156308
69.59274575324658	73.89997513940756	71.02892716743455	80.89268324457363	77.52712326205692	84.49781456096713	80.87870733344873	88.05492824143542	84.18687616363864	94.6949300241547	90.36592313380329	0.08476248804865907	0.08234247456657204	0.0801971968666777	12.851509773379803	0.07691561345451703	12.325640188109901
70.01207705502031	73.91449575340505	71.04343457167819	80.91996873043828	77.5534862513278	84.5316078147809	80.91111799220869	88.09507815130426	84.22519782022341	94.7467485735756	90.41510735648991	0.08488078727412263	0.08245729059803707	0.0809783155234669	13.054871471411388	0.07766568846632538	12.52082870144477
70.43393503883172	73.929174668292	71.05810553815397	80.94766121386095	77.5802437625066	84.56593462848865	80.94404077609775	88.1358850034163	84.26414632873065	94.7994497851048	90.4651285695735	0.08500141127907285	0.08257436251190664	0.08176138924440579	13.260534343764448	0.07841768244151126	12.718233133053218
70.85833492921113	73.94401023831777	71.07293874524468	80.97576413864302	77.60739919971999	84.60080102720332	80.97748148737409	88.17735732974916	84.30372982219654	94.85304674616268	90.51599914750996	0.085124409032374	0.08269373780809218	0.0825463821366128	13.468514792679343	0.07917156223152233	12.917869566992522
71.2852920424243	73.95900068068104	71.08793274633649	81.00428093107232	77.63495595306524	84.63621307888175	81.01144597032466	88.21950376341803	84.34395652987618	94.90755275018637	90.56773165863656	0.08524983065606989	0.08281546510438184	0.08333325819445747	13.678829256916288	0.07992729461778936	13.11975413532673
71.71482178702524	73.97414407054346	71.10308596522705	81.03321499831416	77.66291739715314	84.67217689441404	81.0459401113844	88.26233304039387	84.38483477887685	94.96298130124372	90.62033886950218	0.08537772745697084	0.08293959416703091	0.08412198127493298	13.891494206642164	0.08068484628907413	13.323903013615563
72.14693966441222	73.98943833586088	71.11839669136637	81.06256972673222	77.69128688958727	84.70869862769804	81.08096983924403	88.30585400126083	84.42637299582967	95.01934611878005	90.67383374932285	0.08550815195926285	0.08306617594234227	0.08491251507167874	14.106526137931723	0.08144418381918683	13.530332416399688
72.58166126938723	74.00488125202588	71.13386307492327	81.09234848013664	77.72006776937725	84.74578447570002	81.11654112494567	88.35007559301489	84.46857970860061	95.07666114250317	90.7282294745673	0.08564115793817845	0.08319526258927233	0.08570482308871874	14.323941566988651	0.0822052736428418	13.739058592131187
73.01900229071879	74.0204704363129	71.14948312166958	81.1225545979559	77.74926335528127	84.7834406784991	81.15265998196413	88.39500687090387	84.51146354804044	95.13494053741056	90.78353943367499	0.08577680045476441	0.08332690751309987	0.0864988686114998	14.543757023748185	0.08296808202953798	13.950097817623828
73.45897851170821	74.03620334211818	71.16525468767529	81.15319139332847	77.7788769440763	84.82167351931443	81.18933246627365	88.44065700030981	84.55503324977579	95.1941986989632	90.83977723191279	0.0859151358917947	0.08346116540019993	0.08729461467805777	14.765989045354218	0.08373257505785148	14.163466392468763
73.90160581075892	74.05207725298756	71.18117547380753	81.18426215111278	77.80891180875258	84.8604893245156	81.22656467639997	88.48703525867704	84.59929765604306	95.25445025841357	90.89695669637516	0.08605622199086876	0.08359809225396672	0.0880920240489047	14.990654169105255	0.08449871858782387	14.37918063284269
74.34690016194996	74.06808927642108	71.1972430200239	81.215770125809	77.83937119662819	84.89989446361308	81.26436275345483	88.53415103748391	84.64426571756452	95.31571008828969	90.95509188113134	0.08620011789074089	0.08373774543192403	0.0888910591740597	15.217768924756456	0.08526647823195788	14.597256864895826
74.79487763561212	74.08423633744705	71.21345469945314	81.24771853939097	77.87025832738125	84.9398953492284	81.30273288115352	88.58201384426181	84.68994649546971	95.377993308043	91.01419707252661	0.08634688416692829	0.08388018368407525	0.08969168216091816	15.447349826708887	0.08603581932598559	14.817711417961618
75.24555439890803	74.10051517195615	71.22980771225406	81.28011057904386	77.90157639099584	84.98049843704386	81.34168128581392	88.63063330466265	84.73634916326269	95.44131528986603	91.07428679464208	0.08649658287264905	0.0840254671925356	0.09049385473807092	15.679413365241999	0.08680670689621195	15.040560616844232
75.6989467164156	74.11692231978289	71.24629907924167	81.31294939480128	77.93332854561567	85.02171022572696	81.38121423633382	88.68001916457344	84.78348300883455	95.50569166468271	91.13537581491678	0.08664927758113875	0.0841736576125026	0.09129753821940767	15.913975997558737	0.08757910562776772	15.265820774133317
76.15507095071504	74.13345411752901	71.26292563527511	81.34623809708154	77.96551791530632	85.06353725683336	81.42133804414989	88.73018129228437	84.83135743652734	95.57113832832286	91.19747914994302	0.08680503342940471	0.08432481811460883	0.09210269346685607	16.151054138226755	0.08835297982989232	15.493508181645666
76.61394356297929	74.15010669111233	71.27968402239154	81.37997975411368	77.99814758771508	85.10598611468144	81.46205906317032	88.78112968070613	84.87998196924401	95.63767144788123	91.26061207143361	0.08696391716346845	0.08447901342872227	0.09290928084867289	16.390664148650103	0.08912829339952566	15.723639101412118
77.07558111356816	74.16687594803373	71.2965706826815	81.41417738925182	78.03122061163076	85.14906342620039	81.50338368968671	88.83287444964198	84.9293662506125	95.70530746827248	91.32479011237486	0.08712599718516016	0.08463630988923744	0.09371726019951154	16.632822326469977	0.08990500978518412	15.956229756309767
77.54000026262605	74.18375756934881	71.31358185088972	81.44883397817163	78.0647399944331	85.19277586074934	81.54531836225796	88.8854258481147	84.97952004720035	95.77406311898699	91.39002907336594	0.08729134360052371	0.08479677548193447	0.09452659077552994	16.877544893746744	0.09068309194601909	16.191296319680987
78.00721777068286	74.20074700133085	71.33071354673307	81.48395244594221	78.09870869943084	85.23713012990385	81.5878695615678	88.93879425674889	85.0304532507841	95.84395542105392	91.4563450291547	0.08746002826990175	0.08496047989244813	0.0953372312097116	17.124847984858206	0.09146250231202657	16.42885490471417
78.47725049925933	74.21783944681486	71.34796156692224	81.51953566397123	78.13312964308113	85.28213298721197	81.63104381025346	88.99299019021313	85.0821758806742	95.91500169422268	91.5237543353764	0.08763212485975874	0.08512749455643019	0.09614913946342085	17.37474763334467	0.09224320274032038	16.668921552873144
78.95011541147531	74.23502985620445	71.36532147687431	81.55558644681214	78.16800569208522	85.32779122791194	81.67484767270273	89.04802429971903	85.13469808609645	95.98721956436442	91.59227363550112	0.08780770889632504	0.08529789271146242	0.0969622727763948	17.62725975804824	0.09302515447016901	16.911512221713565
79.42582957266194	74.25231291813296	71.38278860210413	81.59210754883357	78.20333966035562	85.37411168861605	81.71928775481905	89.10390737558461	85.18803014863278	96.06062697110949	91.66191986800034	0.08798685782112427	0.08547174945079303	0.09777658761490216	17.882400148528177	0.09380831807614243	17.156642771995394
79.90441015097758	74.26968304975783	71.40035801927932	81.62910166073807	78.23913430584761	85.42110124695213	81.76437070375135	89.16065034985773	85.24218248472184	96.13524217572154	91.73271027373791	0.08816965104846841	0.08564914177897444	0.09859203961595142	18.140184449292065	0.09459265341841672	17.40432895385493
80.38587441802741	74.28713438667756	71.41802454692525	81.66657140592851	78.27539232724958	85.4687668211652	81.81010320758698	89.21826429900631	85.29716564822193	96.21108376922356	91.80466240359533	0.08835617002499822	0.0858301486694759	0.09940858353098747	18.400628143504946	0.09537811959089026	17.654586392220153
80.87023974948666	74.3046607724517	71.43578273576449	81.70451933671211	78.31211636052517	85.51711536967397	81.85649199500544	89.27676044667454	85.35299033303765	96.28817068078116	91.87779412633974	0.08854649829135487	0.08601485112435667	0.10022617316461435	18.663746535217797	0.09616467486746672	17.907430571349323
81.35752362572781	74.32225574770715	71.45362685867472	81.74294793033457	78.34930897530086	85.5661538905797	81.90354383489064	89.33615016650674	85.40966737581222	96.36652218635356	91.9521236367431	0.0887407215460708	0.08620333223607929	0.10104476131172646	18.929554730846576	0.09695227664469996	18.162876818352743
81.8477436324513	74.33991253881383	71.47155090024864	81.78185958483826	78.38697267109094	85.61588942112607	81.95126553589864	89.39644498504262	85.46720775868741	96.44615791762345	92.02766946396268	0.08893892771176926	0.08639567725156087	0.1018642996917265	19.19806761950167	0.097740881382407	18.420940285695906
82.34091746132043	74.35762404610934	71.48954854593792	81.82125661473384	78.42510987335282	85.66632903710546	81.99966394597865	89.45765658468422	85.52562261213265	96.52709787121461	92.10445048019193	0.08914120700377799	0.08659197363854615	0.10268473887860807	19.46929985200768	0.09853044454092696	18.681635932696736
82.83706291059936	74.37538283165337	71.50761317076318	81.86114124647824	78.46372292936451	85.71747985220918	82.04874595184411	89.51979680673732	85.5849232178458	96.60936241820906	92.18248590959233	0.08934765200124689	0.08679231115440632	0.1035060282280682	19.743265818640793	0.09932092051569441	18.94497850582775
83.33619788579601	74.39318110649057	71.52573782757055	81.90151561374856	78.50281410391553	85.76934901731792	82.09851847839109	89.58287765452916	85.64512101172718	96.69297231397444	92.261795337517	0.08955835772088737	0.0869967819174662	0.10432811580133716	20.019979625758424	0.10011226256843031	19.210982517888624
83.83834040030794	74.41101071740076	71.54391523481452	81.94238175250328	78.5423855748027	85.82194371972963	82.14898848806051	89.64691129660505	85.70622758692924	96.77794870831426	92.34239872003656	0.0897734216934378	0.08720548048096466	0.10515094828576821	20.299455070926342	0.10090442275510725	19.479662225901848
84.34350857607244	74.42886313311278	71.56213776384635	81.98374159582022	78.5824394281218	85.87527118232045	82.20016298014131	89.71191007000598	85.76825469698427	96.86431315595296	92.4243163937798	0.0899929440429738	0.08741850390976094	0.10597447090891876	20.581705616197723	0.10169735184967976	19.751031607524055
84.85172064422062	74.44672942995679	71.58039742568434	82.02559696849873	78.62297765334367	85.92933866263304	82.25204899000958	89.7778864836274	85.83121425901108	96.95208762736661	92.50756908609956	0.09021702756918577	0.08763595185990963	0.1067986273506989	20.866744360206212	0.10249099926436145	20.02510433613861
85.36299494573534	74.46460027693229	71.59868585724433	82.06794958141828	78.66400213816645	85.98415345189196	82.30465358830169	89.84485322166572	85.89511835700463	97.0412945199767	92.592177925578	0.09044577783275623	0.08785792666122065	0.10762335965222292	21.154584008694655	0.10328531296688936	20.301893754558478
85.87734993211305	74.48246592016336	71.616994307005	82.11080102563898	78.705514663132	86.03972287393819	82.35798388001626	89.91282314715153	85.9599792452103	97.13195666971788	92.67816445288406	0.09067930324396498	0.08808453340294257	0.10844860811623391	21.445236842730083	0.10408023939196198	20.581412846893727
86.39480416602983	74.50031616671248	71.63531362008149	82.15415276623133	78.74751689599464	86.09605428407868	82.41204700354051	89.98180930557213	86.02580935158431	97.22409736299394	92.76555063199564	0.09091771515466911	0.08831588002269856	0.10927431120526876	21.73871468537618	0.10487572334902495	20.863674208811062
86.91537632201124	74.5181403677257	71.65363422268148	82.19800613582393	78.79001038583098	86.15315506784695	82.46685012959702	90.05182492858799	86.09262128134418	97.31774034903964	92.85435886180217	0.0911611279538057	0.08855207739882283	0.11010040543418143	22.035028866346693	0.10567170792522518	21.148690016007095
87.43908518710603	74.53592740087618	71.67194610591423	82.24236232785309	78.83299655687749	86.2110326396681	82.52240046010552	90.12288343784306	86.16042782061062	97.41290985270167	92.94461198810156	0.09140965916656847	0.08879323944624579	0.11092682525674036	22.334190184414183	0.10646813438359004	21.436471990738937
87.9659496615646	74.55366565207495	71.69023880892307	82.28722238950138	78.8764767020826	86.26969444142351	82.57870522695514	90.19499844887403	86.22924194014418	97.50963058765724	93.03633331600743	0.09166342955743251	0.08903948321608593	0.11175350294675468	22.636208867701498	0.10726494205572124	21.727031366384836
88.4959887595208	74.57134299641424	71.70850140130963	82.33258721430867	78.9204519763592	86.3291479409084	82.63577169068112	90.26818377511937	86.29907679917888	97.60792777008623	93.12954662278302	0.09192256323718781	0.08929092899911487	0.1125803684725355	22.94109453137571	0.10806206822863373	22.02037884967467
89.0292216096782	74.58894677830692	71.72672246481645	82.3784575344392	78.9649233895222	86.38940063017588	82.69360713904015	90.34245343203128	86.36994574935542	97.70782713281515	93.22427617111784	0.09218718777417054	0.08954770043326928	0.11340734936486285	23.24885613287188	0.10885944802619463	22.316524580815894
89.56566745600044	74.6064637907851	71.74489007423387	82.42483391258823	79.00989179889618	86.45046002376097	82.75221888547887	90.4178216412939	86.4418623387575	97.80935493995209	93.32054672286607	0.09245743430987867	0.0898099246153926	0.1142343705786999	23.55950192452292	0.10965701428429497	22.6154780910947
90.1053456584057	74.62388025391782	71.76299177749318	82.47171673350957	79.0553579015755	86.51233365677722	82.811614267488	90.49430283515031	86.51484031605298	97.91253800203197	93.41838355326388	0.09273343767917497	0.09007773221740088	0.1150613543471195	23.87303940316997	0.11045469741894465	22.91724825786696
90.6482756934654	74.64118179230552	71.78101457490877	82.51910619514499	79.10132222632025	86.57502908287803	82.87180064483606	90.57191166084081	86.58889363474361	98.01740369169282	93.51781246564583	0.09301533653528314	0.09035125760707037	0.11588822002704546	24.189475256731384	0.11125242528795809	23.2218432568734
91.19447715510712	74.65835341160776	71.7989448975276	82.56700229933503	79.1477851250689	86.63855387207441	82.93278539767465	90.65066298515598	86.66403645752624	98.12397995990403	93.6188598066803	0.09330327347980463	0.09063063897366792	0.11671488393768925	24.508815307563054	0.11205012304473883	23.529270511520735
91.74396975532183	74.67537947405751	71.81676858454347	82.61540484209038	79.19474676404818	86.7029156084007	82.99457592450749	90.73057189910728	86.74028316076763	98.2322953527694	93.7215524821443	0.09359739519798348	0.09091601845863921	0.11754125918962188	24.83106445239173	0.11284771298440432	23.8395366391469
92.29677332487483	74.69224367291316	71.83447085973124	82.66431340340077	79.24220711445979	86.7681218874189	83.05717964001528	90.81165372271808	86.81764833909716	98.34237902892822	93.8259179732609	0.09389785259946541	0.09120754229159592	0.11836725550482186	25.1562265984212	0.11364511438186753	24.15264739392478
92.85290781402206	74.70892900579628	71.8520363068528	82.71372733655708	79.2901659427218	86.8341803135511	83.12060397272693	90.89392400993816	86.89614681011962	98.45426077757816	93.93198435362106	0.09420480096481658	0.09150536093185091	0.1191927790267755	25.484304595705908	0.11444224332075237	24.468607606317164
93.41239329322968	74.72541774686177	71.86944884398571	82.76364575696304	79.33862280024209	86.9010984972308	83.18485636252841	90.97739855368542	86.97579361925206	98.56797103714702	94.03978030671513	0.09451840009806221	0.09180962921575976	0.12001773212119815	25.815300165362714	0.1152390125135696	24.787421118790007
93.97524995389855	74.74169141774253	71.88669169672072	82.81406753040828	79.3875770126991	86.9688840518609	83.24994425799852	91.06209339101723	87.05660404468728	98.68354091463839	94.14933514409809	0.09483881448554085	0.09212050651014521	0.12084201316388032	26.149213823115133	0.11603533111070874	25.10909071732749
94.54149810909283	74.75773075720753	71.90374737017217	82.8649912607746	79.43702766880331	87.03754459056587	83.31587511356047	91.14802480843419	87.13859360248652	98.80100220567932	94.26067882421427	0.09516621346137326	0.09243815687209542	0.1216655163184015	26.48604479838832	0.11683110449970968	25.433618058912543
95.11115819427312	74.77351568947158	71.9205976197443	82.91641527714704	79.48697360851423	87.10708772272777	83.38265638643914	91.2352093473212	87.22177805180687	98.92038741530055	94.3738419719114	0.09550077137986608	0.09276274921544206	0.12248813130145209	26.825790948336362	0.11762623409447315	25.761003594596332
95.68425076803395	74.7890252910875	71.93722342058965	82.96833762029657	79.53741341068192	87.17752105028978	83.45029553341132	91.32366380952693	87.30617340026458	99.04172977947799	94.48885589867035	0.09584266779518152	0.09309445748424286	0.12330974313404397	27.16844866640895	0.11842061711072915	26.091246487490935
96.26079651284576	74.80423775635136	71.95360493569497	83.02075602850215	79.58834538008375	87.24885216381503	83.51880000733505	91.41340526308662	87.39179590943857	99.16506328746853	94.60575262358157	0.09619208764863471	0.0934334608336025	0.12413023187966132	27.514012785344676	0.11921414632990945	26.424344525777997
96.84081623580131	74.81913036114499	71.96972148252559	83.07366792267574	79.63976753382342	87.32108863828407	83.58817725344586	91.50445104809012	87.47866210051743	99.2904227049728	94.72456489509976	0.09654922146398988	0.09377994381820134	0.12494947236694998	27.86247647399796	0.1200067098493065	26.760294030160367
97.42433086936633	74.83367942513694	71.98555149815456	83.12707039075364	79.6916775870577	87.39423802861515	83.6584347054033	91.59681878269886	87.5667887600923	99.41784359816018	94.84532621360867	0.09691426555114538	0.09413409658889975	0.12576733389690276	28.213831127704907	0.12079819081847631	27.099089755620298
98.01136147213543	74.84786027225883	72.00107250280143	83.18096017131383	79.74407293801603	87.46830786488992	83.7295797810745	91.6905263693151	87.65619294610158	99.54736235859211	94.9680708548327	0.09728742221863693	0.09449611509783233	0.12658367993384445	28.56806625192621	0.12158846716039307	27.4407247869367
98.60192922959182	74.86164718936888	72.01626106169672	83.23533363637817	79.79695065227244	87.54330564726632	83.80161987803552	91.78559200090668	87.74689199392735	99.67901622908327	95.0928338941284	0.09766889999538758	0.0948662013123996	0.12739836777748792	28.92516933819934	0.12237741127610491	27.785190427388443
99.1960554548718	74.87501338300808	72.03109274518835	83.29018677335272	79.8503074462304	87.61923884055709	83.87456236877419	91.8820341674883	87.8389035226494	99.81284333053748	95.21965123169575	0.09805891386217566	0.09524456343861758	0.1282112482166866	29.285125732476445	0.12316488973254991	28.132476080592824
99.79376158953411	74.88793093415309	72.04554208699761	83.34551516606173	79.90413966977651	87.69611486845561	83.94841459557482	91.97987166276609	87.93224544145889	99.94888268980434	95.34855961874759	0.09845768549331875	0.09563141615429106	0.12902216516337717	29.647918495062186	0.12395076293279317	28.482569124755173
100.39506920433367	74.90037075085883	72.05958254052999	83.40131397482232	79.95844328805823	87.77394110738362	84.02318386506495	92.07912359094414	88.0269359562358	100.08717426859653	95.47959668467963	0.09886544350908535	0.0960269808525106	0.12983095526402622	30.01352825142385	0.12473488476571504	28.83545477869302
101.00000000000001	74.9123025186829	72.07318643313724	83.45757791550841	80.01321386233477	87.85272487993856	84.09887744240099	92.1798093736986	88.12299357629153	100.22775899351632	95.61280096528215	0.09928242373939095	0.0964314858960053	0.13023600901018725	30.19703479926041	0.1251276639878468	29.012593771171343
