# Supplementary material for: White matter micro- and macrostructure brain charts for the human lifespan
Source: Nature. 2026 May 13;655(8124):979–89. doi: 10.1038/s41586-026-10454-2 (PMC13391363; doi:10.1038/s41586-026-10454-2)
Supplement: Supplementary file 12 — Centiles trajectories of brain charts. SDT.T9.1–5 contain the brain charts for the global metrics; SDT.T9.6–509 contain the brain charts for the tract-specific metrics (unnormalized); and SDT.T9.510–1157 contain the brain charts for the tract-specific macrostructural metrics (normalized). Included in each table are the male and female centile trajectories for the 2.5th, 25th, 50th, 75th and 97.5th percentiles; the interquartile range normalized by the 50th centile; and the derivatives of the 50th centiles with respect to both age and log(age). Charts are sampled in logarithmically spaced intervals. Age is reported in years, while centile trajectory values are reported in metric-specific units: diffusivities in mm2 s−1, volume in mm3, surface area in mm2, average length in mm, and FA is dimensionless (unitless). [file 41586_2026_10454_MOESM12_ESM.zip › plotted_curves/SDT.T9.211-MLF_right_fa-mean_curve_metrics.csv]

ages	male_0.025th_percentile	female_0.025th_percentile	male_0.25th_percentile	female_0.25th_percentile	male_0.5th_percentile	female_0.5th_percentile	male_0.75th_percentile	female_0.75th_percentile	male_0.975th_percentile	female_0.975th_percentile	male_normalized_quantile_range	fwmale_normalized_quantile_range	male_median_centile_d_age	male_median_centile_d_log_age	female_median_centile_d_age	female_median_centile_d_log_age
0.25	0.20744401230648232	0.21000048731537518	0.235932785394216	0.23742702895159232	0.25021811688603174	0.2511997002283469	0.26403151501787825	0.2645339178070006	0.28907376431405973	0.2887532441741691	0.1122969430565275	0.10790971816752733	0.13910205155839978	0.0803145778336962	0.13954734325242255	0.08057167982477126
0.25150637576242696	0.20763438767783812	0.21019220186555065	0.23613579438402102	0.23763093267894195	0.2504276568450032	0.25140991096393345	0.2642475338959669	0.2647503872259105	0.2893019817288387	0.2889815029239352	0.11225493168809637	0.10786947277849766	0.13883135328116225	0.08039883477436405	0.13927576171042233	0.08065619675292623
0.2530218281966045	0.20782517364703043	0.21038432935854057	0.23633923302363605	0.23783526775213312	0.2506376364550658	0.25162056270722083	0.264464002441334	0.26496730732812046	0.2895306679264199	0.28921023082178887	0.1122128735950642	0.10782918249633468	0.13828891697949075	0.08056725265726783	0.13873155554225036	0.08082513424015758
0.25454641199404576	0.2080163698280022	0.21057686940220272	0.2365431008506947	0.2380400337055172	0.25084805521530157	0.2518316549553571	0.2646809201154251	0.2651846775744247	0.2897598222990445	0.28943942726158767	0.11217076903617958	0.10778884756850565	0.13774766906489333	0.08073547767270384	0.1381885417502957	0.08099387811586212
0.2560801821758082	0.20820797583062978	0.21076982160029653	0.23674739739845	0.23824523006904486	0.2510589126202499	0.252043187200933	0.26489828637498397	0.26540249742090666	0.2899894442339539	0.28966909163219023	0.11212861827022581	0.10774846824251424	0.13720761378468183	0.08090350808309665	0.13764672459548422	0.08116242663673034
0.25762319409447826	0.20839999126073774	0.21096318555249793	0.23695212219579134	0.238450856368282	0.2512702081599259	0.252255158932	0.2651161006720713	0.26562076631895676	0.2902195331134102	0.28989922331747575	0.11208642155601051	0.10770804476589078	0.13666875532788936	0.08107134215777734	0.13710610828013614	0.08133077806634503
0.2591755034361701	0.20859241572011464	0.21115696085441563	0.2371572747672618	0.2386569121244282	0.25148194131983853	0.2524675696320883	0.265334362454084	0.26583948371529226	0.29045008831471697	0.29012982169636564	0.11204417915235562	0.10766757738618166	0.1361310978252277	0.08123897817304737	0.13656669694815093	0.08149893067526648
0.2607371662225343	0.20878524880652802	0.21135114709760613	0.2373628546330753	0.23886339685433328	0.2516941115810087	0.2526804187802252	0.2655530711637738	0.26605864905197596	0.2906811092102401	0.29036088614284405	0.11200189131808663	0.10762706635094033	0.1355946453493999	0.08140641441210761	0.13602849468517775	0.08166688274105383
0.2623082388127803	0.20897849011374015	0.21154574386958924	0.23756886130913366	0.23907031007051452	0.2519067184199871	0.25289370585095305	0.2657722262392669	0.26627826176643504	0.29091259516742823	0.29059241602597774	0.1119595583120243	0.10758651190771812	0.13505940191497245	0.08157364916511511	0.13549150551861544	0.08183463254822243
0.2638887779057103	0.20917213923152303	0.21174075075386423	0.23777529430704375	0.2392776512811747	0.2521197613088726	0.253107430314348	0.26599182711408215	0.2664983212914809	0.29114454554883357	0.290824410709938	0.11191718039297303	0.10754591430405394	0.13452537147851729	0.08174068072911211	0.134955733417641	0.08200217838817991
0.26547884054176485	0.20936619574567406	0.21193616732992418	0.23798215313413493	0.2394854199902181	0.25233323971533006	0.25332159163603696	0.26621187321715056	0.2667188270553269	0.29137695971213246	0.29105686955402	0.11187475781971101	0.10750527378746594	0.13399255793881082	0.08190750740802599	0.13442118229330902	0.08216951855917642
0.2670784841050822	0.20956065923803077	0.21213199317327242	0.23818943729347547	0.23969361569726855	0.2525471531026082	0.2535361892772164	0.2664323639728338	0.26693977848160805	0.2916098370101458	0.2912897919126639	0.11183229085098194	0.10746459060544038	0.1334609651365497	0.08207412751259113	0.13388785599863695	0.08233665136642543
0.26868776632556873	0.2097555292864862	0.2123282278554369	0.23839714628388958	0.23990223789768572	0.25276150092955735	0.2537512226946697	0.26665329880094263	0.2671611749893992	0.2918431767908591	0.29152317713547476	0.11178977974548353	0.10742386500542389	0.1329305968551182	0.08224053936054077	0.13335575832888935	0.08250357512204687
0.2703067452809827	0.20995080546500483	0.2125248709439867	0.23860527959997538	0.24011128608258323	0.2529762826506482	0.2539666913407862	0.26687467711675705	0.2673830159932347	0.2920769783974441	0.291757024567244	0.11174722476185947	0.10738309723481343	0.1324014568200198	0.08240674127629433	0.13282489302149258	0.082670288144989
0.2719354793990299	0.21014648734363617	0.2127219220025462	0.23881383673212003	0.24032075973884434	0.25319149771598787	0.25418259466357745	0.2670964983310427	0.2676053009031261	0.2923112411682773	0.2919913335479681	0.11170462615868779	0.10734228754094727	0.1318735486992324	0.08257273159112088	0.13229526375607747	0.08283678876095024
0.27357402745947257	0.2103425744885315	0.212919380590811	0.23902281716651846	0.24053065834913992	0.25340714557133964	0.2543989321066964	0.26731876185007203	0.26782802912458165	0.292545964436962	0.2922261034128703	0.11166198419447347	0.10730143617109623	0.13134687610354945	0.08273850864313914	0.1317668741547493	0.0830030753025568
0.2752224485962505	0.21053906646195764	0.2131172462645629	0.23923222038518852	0.24074098139194483	0.25362322565813905	0.25461570310945425	0.26754146707564064	0.2680512000586241	0.29278114753234724	0.2924613334924198	0.11161929912763748	0.10726054337245312	0.13082144258626727	0.082904070777154	0.13123972778217308	0.08316914610918502
0.27688080229961526	0.21073596282231288	0.21331551857568523	0.23944204586598908	0.24095172834155504	0.25383973741351257	0.2548329071068388	0.26776461340508745	0.2682748131018101	0.2930167897785489	0.29269702311235296	0.11157657121650759	0.10721960939212558	0.13029725164365402	0.08306941634477738	0.13071382814560195	0.08333499952696144
0.2785491484182772	0.2109332631241412	0.2135141970721775	0.23965229308263558	0.24116289866810395	0.2540566802702945	0.2550505435295315	0.2679882002313118	0.26849886764624803	0.2932528904949685	0.2929331715936916	0.11153380071930902	0.10717863447712644	0.1297743067149355	0.0832345437043358	0.13018917869507618	0.08350063390876983
0.28022754716156506	0.21113096691814792	0.21371328129817108	0.23986296150471775	0.24137449183757967	0.25427405365704503	0.25526861180392535	0.26821222694279334	0.2687233630796167	0.293489448996315	0.29316977825276497	0.11149098789415603	0.10713761887436438	0.12925261118233777	0.08339945122086334	0.12966578282356522	0.08366604761423702
0.2819160591015993	0.21132907375121376	0.21391277079394386	0.24007405059771522	0.24158650731184145	0.25449185699806726	0.2554871113521425	0.26843669292360883	0.2689482987851835	0.293726464592623	0.29340684240122833	0.11144813299904134	0.10709656283063454	0.12873216837132873	0.08356413726596656	0.12914364386709565	0.08383123900969025
0.28361474517547763	0.2115275831664103	0.21411266509593507	0.2402855598230145	0.24179894454863604	0.2547100897134245	0.25570604159205146	0.26866159755345115	0.26917367414182297	0.2939639365892735	0.2936443633460831	0.11140523629182754	0.10705546659261204	0.12821298155077443	0.08372860021803774	0.1286227651047085	0.08399620646805062
0.2853236666874746	0.21172649470301425	0.2143129637367605	0.24049748863792542	0.24201180300161448	0.2549287512189583	0.2559254019372843	0.2688869402076476	0.26939948852403456	0.29420186428701356	0.29388234038969685	0.11136229803023853	0.10701433040684079	0.12769505393308123	0.08389283846204876	0.12810314975891401	0.08416094836898935
0.2870428853112538	0.21192580789652246	0.21451366624522722	0.24070983649569744	0.2422250821203487	0.2551478409263048	0.2561451917972546	0.26911272025717753	0.2696257413019612	0.29444024698197574	0.29412077282982263	0.11131931847184938	0.10697315451972572	0.1271783886741531	0.08405685038955113	0.12758480099562064	0.08432546309876443
0.28877246309209376	0.21212552227866657	0.21471477214634824	0.240922602845536	0.24243878135034766	0.2553673582429127	0.25636541057717405	0.2693389370686907	0.26985243184140734	0.29467908396569786	0.29435965995961877	0.11127629787407797	0.1069319391775253	0.12666298887376115	0.08422063439864758	0.12706772192429128	0.0844897490501566
0.2905124624491269	0.21232563737742713	0.21491628096135715	0.24113578713261855	0.24265290013307353	0.25558730257205947	0.2565860576780698	0.2695655900045252	0.27007955950385615	0.2949183745251427	0.2945990010676682	0.11123323649417688	0.10689068462634069	0.12614885757557204	0.08438418889402044	0.1265519155981707	0.0846538046225902
0.29226294617759224	0.21252615271704878	0.21511819220772338	0.24134938879811116	0.24286743790595855	0.25580767331286935	0.25680713249680176	0.269792678422725	0.2703071236464887	0.29515811794271707	0.29483879543799807	0.11119013458922254	0.10684939111210963	0.12563599776737533	0.084547512286818	0.12603738501441342	0.08481762822199101
0.294023977451102	0.2127270678180539	0.21532050539916578	0.2415634072791841	0.2430823941024205	0.2560284698603294	0.2570286344260792	0.2700202016770579	0.27053512362220045	0.2953983134962911	0.2950790423500988	0.11114699241610822	0.10680805888059638	0.12512441238121141	0.08471060299469002	0.1255241331141974	0.08498121826076499
0.29579561982392083	0.21292838219725763	0.21552322004566798	0.24177784200902816	0.2432977681518792	0.2562496916053071	0.25725056285447795	0.2702481591170336	0.27076355877961994	0.29563896045921806	0.29531974107894343	0.11110381023153511	0.10676668817738465	0.1246141042935136	0.08487345944173796	0.12501216278302252	0.08514457315782664
0.29757793723326015	0.213130095367782	0.21572633565349258	0.24199269241687066	0.2435135594797727	0.2564713379345665	0.25747291716645726	0.2704765500879207	0.27099242846312604	0.29588005810035295	0.2955608908950068	0.11106058829200295	0.10672527924786798	0.12410507632526446	0.0850360800584582	0.12450147685053992	0.08530769133842142
0.29937099400158496	0.21333220683906987	0.21592985172519513	0.24220795792799096	0.24372976750757247	0.2566934082307854	0.25769569674237597	0.2707053739307644	0.2712217320128651	0.2961216056840715	0.29580249106428425	0.11101732685380156	0.10668383233724286	0.12359733124218053	0.08519846328170644	0.12399207809129109	0.08547057123433888
0.3011748548389356	0.21353471611689934	0.2161337677596392	0.24242363796373642	0.24394639165280035	0.2569159018725715	0.2579189009585104	0.270934629982404	0.27145146876476933	0.2963636024702893	0.2960445408483112	0.1109740261730035	0.10664234769049953	0.1230908717549255	0.08536060755471198	0.12348396922425309	0.08563321128362844
0.30298958484526295	0.21373762270339797	0.21633808325200968	0.24263973194153834	0.24416343132904314	0.2571388182344793	0.25814252918706915	0.27116431757549025	0.2716816380505731	0.2966060477144811	0.29628703950418106	0.11093068650545387	0.10660082555241503	0.12258570051929496	0.08552251132705635	0.12297715291350642	0.08579560993074153
0.30481524951277783	0.2139409260970565	0.21654279769382792	0.24285623927492725	0.24438088594596952	0.25736215668702656	0.25836658079621166	0.27139443603850283	0.27191223919783136	0.2968489406676987	0.29652998628456495	0.11088730810676398	0.10655926616754426	0.12208182013630164	0.08568417305452414	0.12247163176819242	0.08595776562641078
0.3066519147283146	0.2141446257927426	0.21674791057296483	0.24307315937354823	0.2445987549093444	0.25758591659671	0.2585910551500626	0.27162498469576646	0.2721432715299352	0.2970922805765899	0.2967733804377293	0.1108438912323008	0.10651766978021147	0.12157923315241703	0.0858455911991598	0.12196740834259856	0.08611967682752919
0.3084996467757088	0.2143487212817156	0.21695342137365556	0.243290491643177	0.24481703762104537	0.25781009732602234	0.25881595160872944	0.2718559628674693	0.2723747343661307	0.2973360666834173	0.29701722120755486	0.11080043613718084	0.10647603663450489	0.12107794205975608	0.08600676422923215	0.12146448513662733	0.08628134199738469
0.31035851233818973	0.21455321205163905	0.21715932957651315	0.2435082354857347	0.2450357334790778	0.2580346982334678	0.2590412695283183	0.2720873698696791	0.27260662702153476	0.2975802982260764	0.2972615078335554	0.11075694307626101	0.10643436697426667	0.12057794929627619	0.0861676906191704	0.12096286459582473	0.08644275960537584
0.3122285785007863	0.21475809758659525	0.21736563465854228	0.24372639029930313	0.24525484187759006	0.2582597186735787	0.25926700826095006	0.2723192050143597	0.2728389488071521	0.29782497443811384	0.2975062395508955	0.11071341230413008	0.10639266104308522	0.12007925724599033	0.08632836884950024	0.12046254911145127	0.08660392812696927
0.3141099127527488	0.2149633773670985	0.21757233609315302	0.24394495547814019	0.24547436220688867	0.2584851579969307	0.2594931671547758	0.27255146760938864	0.2730716990298921	0.29807009454874583	0.2977514155904084	0.11066984407510211	0.10635091908428891	0.119581868239095	0.08648879740690774	0.11996354102093676	0.08676484604385593
0.31600258298998396	0.21516905087010904	0.2177794333501748	0.24416393041269502	0.24569429385345393	0.2587110155501597	0.2597197455539939	0.27278415695857344	0.2733048769925858	0.2983156577828763	0.29799703517861525	0.11062623864320709	0.10630914134093762	0.11908578455224017	0.08664897478404754	0.11946584260796556	0.08692551184378061
0.3179066575175057	0.2153751175690456	0.21798692589586938	0.24438331448962222	0.24591463619995427	0.25893729067597593	0.25994674279886454	0.27301727236166745	0.27353848199400177	0.298561663361114	0.29824309753774153	0.110582596262184	0.106267328055815	0.11859100840858616	0.08680889947959969	0.1189694561025334	0.08708592402042825
0.3198222050518999	0.21558157693379956	0.21819481319294481	0.2446031070917977	0.24613538862526177	0.2591639827131815	0.2601741582257262	0.27325081311438726	0.27377251332886304	0.2988081104997918	0.29848960188573603	0.11053891718547239	0.1062254794714216	0.11809754197835787	0.08696856999829095	0.1184743836814448	0.08724608107357312
0.32174929472380437	0.21578842843074791	0.21840309470056854	0.2448233075983326	0.24635655050446648	0.25939109099668434	0.26040199116701085	0.27348477850842823	0.2740069702878631	0.2990549984109827	0.2987365474362877	0.11049520166620524	0.10618359582996735	0.11760538737857473	0.0871279848506532	0.11798062746827043	0.08740598150888701
0.32368799608040405	0.21599567152276636	0.21861176987438083	0.24504391538458833	0.24657812120889158	0.2596186148575146	0.26063024095125964	0.27371916783148104	0.2742418521576822	0.29930232630251885	0.2989839333988438	0.11045144995720134	0.10614167737336364	0.11711454667371868	0.08728714255322245	0.11748818953375917	0.08756562383796762
0.3256383790879404	0.21620330566924237	0.218820838166508	0.24526492982219117	0.2468001001061078	0.2598465536228394	0.2608589069031381	0.2739539803672476	0.27447715822100366	0.2995500933780081	0.2992317589786272	0.11040766231095701	0.10609972434321695	0.1166250218754783	0.08744604162822611	0.11699707189578135	0.08772500657823201
0.32760051413423674	0.21641133032608795	0.21903029902557508	0.24548635027904622	0.2470224865599477	0.26007490661597804	0.26108798834345126	0.27418921539545676	0.2747128877565293	0.29979829883685133	0.29948002337665325	0.11036383897963935	0.10605773698082167	0.11613681494355887	0.08760468060388149	0.11650727651993975	0.08788412825297343
0.3295744720312385	0.21661974494575323	0.21924015189671953	0.24570817611935267	0.24724527993052065	0.26030367315641784	0.2613174845891592	0.2744248721918809	0.2749490400389958	0.3000469418742607	0.2997287257897475	0.11031998021507829	0.10601571552715165	0.11564992778531291	0.08776305801401918	0.11601880531944175	0.0880429873912476
0.33156032401756863	0.2168285489772382	0.2194503962216035	0.24593040670361668	0.24746847957422652	0.2605328525598276	0.26154739495339163	0.2746609500283505	0.27518561433919003	0.30029602168127506	0.2999778654105625	0.11027608626876054	0.10597366022285473	0.11516436225633697	0.08792117239821096	0.11553166015542615	0.08820158252780175
0.33355814176109866	0.21703774186610628	0.21966103143842688	0.24615304138866695	0.2476920848437702	0.26076244413807426	0.26177771874546296	0.2748974481727707	0.2754226099239649	0.3005455374447783	0.30022744142759455	0.11023215739181944	0.1059315713082449	0.11468012016055695	0.08807902230173426	0.11504584283727581	0.0883599122030958
0.33556799736153503	0.21724732305449623	0.21987205698194	0.24637607952766732	0.24791609508817553	0.2609924471992358	0.262008455270887	0.27513436588913576	0.2756600260562546	0.30079548834751507	0.30047745302520074	0.11018819383503078	0.10588944902329588	0.11419720325039862	0.08823660627540164	0.11456135512274557	0.08851797496316749
0.3375899633530214	0.21745729198113495	0.220083472283456	0.24659952047013167	0.24814050965279924	0.2612228610476174	0.26223960383139155	0.27537170243754566	0.27589786199509025	0.30104587356810836	0.3007278993836154	0.11014419584880518	0.10584729360763434	0.11371561322727075	0.0883939228756816	0.11407819871828906	0.08867576935976729
0.3396241127067558	0.2176676480813498	0.22029527677086377	0.2468233635619372	0.2483653278793449	0.26145368498376476	0.26247116372493334	0.2756094570742199	0.27613611699561463	0.3012966922810753	0.30097877967896663	0.11010016368317854	0.10580510530053194	0.11323535174149413	0.08855097066454931	0.11359637527922217	0.08883329395010264
0.3416705188336247	0.2178783907870807	0.2205074698686397	0.24704760814533822	0.24859054910587658	0.2616849183044793	0.26270313424571173	0.27584762905151355	0.2763747903090979	0.30154794365684384	0.30123009308329274	0.110056097587808	0.10576288434090068	0.11275642039277756	0.08870774820946536	0.1131158864099433	0.0889905472968735
0.343729255586852	0.2180895195268926	0.22072005099786066	0.24727225355897964	0.24881617266683242	0.26191656030283195	0.26293551468418375	0.2760862176179321	0.276613881182952	0.30179962686176925	0.30148183876455853	0.11001199781196475	0.10572063096728436	0.11227882073017525	0.08886425408321941	0.11263673366419624	0.0891475279682723
0.34580039726466444	0.218301033725987	0.2209330195762153	0.24749729913791021	0.249042197893038	0.26214861026817693	0.2631683043270775	0.27632522201814524	0.27685338886074556	0.30205174105814925	0.3017340158866709	0.10996786460452407	0.10567834541785305	0.11180255425270502	0.089020486864122	0.11215891854537574	0.08930423453785608
0.3478840186129729	0.2185129328062143	0.22114637501801693	0.24772274421359614	0.24926862411171996	0.26238106748616674	0.26340150245740684	0.27656464149300297	0.27709331258221914	0.30230428540424115	0.3019866236094953	0.10992369821396294	0.10563602793039707	0.11132762240933403	0.08917644513577017	0.11168244250673354	0.08946066558455357
0.34998019482807	0.21872521618608556	0.22136011673421496	0.24794858811393392	0.24949545064651896	0.26261393123876486	0.26363510835448484	0.27680447527954904	0.27733365158329876	0.30255725905427683	0.3022396610888713	0.10987949888835016	0.1055936787423185	0.11085402659914934	0.08933212748696917	0.11120730695147785	0.08961681969254442
0.352089001559344	0.21893788328078395	0.22157424413240676	0.24817483016326355	0.24972267681750285	0.2628472008042603	0.26386912129393764	0.2770447226110359	0.2775744050961113	0.3028106611584787	0.30249312747662815	0.10983526687534131	0.1055512980906279	0.11038176817194767	0.0894875325118818	0.1107335132333489	0.08977269545136579
0.3542105149120084	0.21915093350217668	0.22178875661684966	0.24840146968238144	0.24995030194117998	0.26308087545728076	0.26410354054771845	0.2772853827169388	0.2778155723489983	0.3030644908630753	0.30274702192060043	0.10979100242217171	0.10550888621193469	0.1099108484281004	0.0896426588097512	0.11026106265649105	0.08992829145563519
0.35634481144984936	0.21936436625882624	0.22200365358847204	0.24862850598855327	0.25017832533051126	0.26331495446880626	0.26433836538412026	0.2775264548229698	0.27805715256653	0.3033187473103162	0.30300134356464326	0.10974670577564909	0.10546644334244466	0.10944126861906511	0.08979750498500039	0.10978995647596435	0.09008360630517132
0.35849196819798806	0.21957818095600176	0.2222189344448853	0.24885593839552622	0.250406746294924	0.26354943710618234	0.26457359506779005	0.27776793815109185	0.27829914496951963	0.3035734296384879	0.30325609154864736	0.10970237718214962	0.10542396971794916	0.10897302994754199	0.08995206964710434	0.10932019589795061	0.09023863860488746
0.36065206264566085	0.21979237699569038	0.222434598580395	0.24908376621354195	0.2506355641403233	0.2637843226331333	0.26480922885974134	0.27800983191953266	0.2785415487750372	0.30382853698192785	0.30351126500855435	0.1096580168876093	0.10538146557382466	0.10850613356773664	0.09010635141059709	0.10885178207998791	0.09039338696478438
0.3628251727490157	0.22000695377660842	0.2226506453860121	0.24931198874934907	0.2508647781691056	0.26401961030977533	0.2650452660173681	0.27825213534279836	0.27878436319642297	0.3040840684710406	0.3037668630763717	0.10961362513751798	0.10533893114502131	0.10804058058565147	0.09026034889497936	0.1083847161311553	0.09054784999975851
0.3650113769339257	0.22022191069421215	0.22286707424946398	0.24954060530621489	0.25109438768017006	0.2642552993926293	0.2652817057944565	0.2784948476316868	0.27902758744330136	0.30434002323231163	0.30402288488018664	0.10956920217691392	0.10529636666606135	0.1075763720592775	0.09041406072466174	0.10791899911243519	0.09070202632970137
0.36721075409881926	0.2204372471407089	0.22308388455520567	0.24976961518393803	0.25132439196893164	0.26449138913463366	0.26551854744119896	0.2787379679933016	0.27927122072159416	0.30459640038832214	0.3042793295441821	0.10952474825037814	0.10525377237103015	0.10711350899887861	0.0905674855288936	0.10745463203698336	0.09085591457940723
0.3694233836175272	0.2206529625050676	0.22330107568443053	0.24999901767886007	0.2515547903273324	0.2647278787851567	0.2657557902042059	0.27898149563106445	0.27951526223353373	0.3048531990577635	0.30453619618864963	0.1094802636020269	0.10521114849357217	0.10665199236731127	0.09072062194177732	0.10699161587023553	0.09100951337841678
0.37164934534214805	0.2208690561730298	0.22351864701508095	0.25022881208387776	0.2517855820438539	0.2649647675900096	0.26599343332651887	0.2792254297447291	0.2797597111776764	0.3051104183554516	0.3047934839300047	0.10943574847550648	0.10516849526688513	0.10619182308032293	0.09087346860219725	0.10652995153053979	0.09116282136121612
0.3738887196059291	0.22108552752711982	0.22373659792185965	0.25045899768845453	0.25201676640352894	0.2652020547914585	0.2662314760476229	0.27946976953039393	0.28000456674891544	0.305368057392341	0.30505119188080065	0.10939120311398796	0.10512581292371347	0.10573300200659475	0.09102602415369887	0.10606963988887941	0.09131583716679614
0.3761415872261661	0.22130237594665522	0.2239549277762388	0.250689573778632	0.2522483426879529	0.2654397396282364	0.26646991760345784	0.27971451418051446	0.2802498281384932	0.3056261152755383	0.30530931914974163	0.10934662776015967	0.10508310169634308	0.10527552996824596	0.09117828724445332	0.10561068176957633	0.09146855943891552
0.3784080295071193	0.22151960080775732	0.22417363594647177	0.25092053963704164	0.2524803101752956	0.26567782133555584	0.2667087572264319	0.2799596628839168	0.28049549453401473	0.305884591108317	0.30556786484169784	0.10930202265622412	0.10504036181659625	0.10481940774101872	0.09133025652728577	0.10515307795046169	0.09162098682600117
0.3806881282429484	0.221737201483361	0.22439272179760272	0.251151894542916	0.2527126681403125	0.26591629914512027	0.26694799414543247	0.2802052148258094	0.28074156511946	0.3061434839901297	0.305826828057718	0.10925738804388957	0.1049975935158271	0.10436463605464752	0.0914819306595831	0.10469682916313872	0.09177311798098486
0.38298196572066395	0.2219551773432252	0.22461218469147698	0.2513836377721	0.25294541585435626	0.2661551722851364	0.26718762758583875	0.2804511691877957	0.28098803907519604	0.3064027930166232	0.30608620789504354	0.10921272416436534	0.1049547970249131	0.10391121559286631	0.09163330830314464	0.10424193609312482	0.09192495156126057
0.3852896247230969	0.22217352775394203	0.22483202398675065	0.25161576859706164	0.2531785525853872	0.26639443998032497	0.2674276567695325	0.2806975251478865	0.28123491557798924	0.30666251727965	0.306346003447121	0.10916803125835782	0.10491197257425344	0.10345914699392011	0.09178438812418221	0.10378839938023532	0.09207648622866316
0.38761118853188686	0.22239225207894758	0.22505223903890084	0.2518482862869033	0.25341207759798473	0.2666341014519331	0.26766808091491034	0.2809442818805116	0.2814821938010175	0.30692265586728307	0.3066062138036159	0.10912330956606288	0.10486912039376137	0.10300843085090605	0.09193516879337693	0.10333621961898842	0.09222772064947549
0.3899467409304866	0.2226113496785305	0.22527282920023534	0.25208119010737223	0.25364599015335815	0.2668741559177451	0.2679088992368947	0.2811914385565321	0.28172987291388213	0.3071832078638274	0.30686683805042547	0.1090785593271614	0.10482624071285963	0.10255906771167389	0.09208564898558791	0.10288539735869051	0.09237865349429342
0.39229636620718694	0.2228308199098422	0.22549379381990214	0.25231447932087114	0.2538802895093572	0.2671146025920936	0.26815011094694546	0.2814389943432517	0.2819779520826197	0.30744417234983384	0.3071278752696913	0.10903378078081391	0.10478333376047623	0.10211105807958631	0.09223582738001568	0.10243593310371324	0.09252928343790501
0.3946601491581577	0.223050662126906	0.22571513224389883	0.2525481531864687	0.2541149749204823	0.2673554406858709	0.2683917152530701	0.2816869484044287	0.2822264304697132	0.3077055484021109	0.30738932453981166	0.10898897416565607	0.10474039976503831	0.1016644024134905	0.0923857026600956	0.10198782731391987	0.09267960915936868
0.3970381750905084	0.2232708756806266	0.22593684381508217	0.25278221095991027	0.25435004563789576	0.26759666940653987	0.26863371135983577	0.2819352999002872	0.28247530723410413	0.30796733509373797	0.30765118493545457	0.10894413971979151	0.10469743895446722	0.10121910112806631	0.09253527351331314	0.1015410804048642	0.09282962934187822
0.39943052982536675	0.2234914599187987	0.226158927873177	0.2530166518936274	0.25458550090943083	0.26783828795814424	0.268876098468379	0.28218404798752844	0.2827245815312031	0.3082295314940769	0.30791345552756944	0.10889927768078897	0.1046544515561749	0.10077515459408204	0.09268453863123938	0.10109569274813879	0.09297934267277697
0.4018372997009759	0.22371241418611626	0.22638138375478575	0.253251475236748	0.254821339979603	0.2680802955413193	0.26911887577641747	0.28243319181934157	0.2829742525129016	0.30849213666878406	0.3081761353833996	0.10885438828567602	0.10461143779705699	0.10033256313877104	0.09283349670945995	0.10065166467147435	0.09312874784333047
0.40425857157581063	0.2239337378241816	0.22660421079339665	0.2534866802351068	0.25505756208961883	0.2683226913533026	0.2693620424782588	0.28268273054541526	0.2832243193275822	0.3087551496798232	0.30843922356649384	0.10880947177093496	0.10456839790349007	0.0998913270460946	0.09298214644763192	0.10020899645920878	0.09327784354882596
0.4066944328317112	0.22415543017151374	0.22682740831939333	0.25372226613125437	0.2552941664773865	0.2685654745879441	0.2696055977648126	0.2829326633119477	0.2834747811201301	0.30901856958547613	0.3087027191367184	0.10876452837249617	0.10452533210132608	0.09945144655693383	0.093130486549164	0.0997676883526637	0.09342662848853678
0.4091449713770379	0.22437749056355694	0.22705097566006302	0.25395823216446717	0.2555311523775252	0.2688086444357159	0.2698495408235994	0.28318298926165775	0.2837256370319434	0.30928239544035474	0.30896662115026824	0.10871955832573502	0.104482240615888	0.0990129218694662	0.09327851572139423	0.09932774055004501	0.09357510136548797
0.411610275649843	0.22459991833268947	0.2272749121396051	0.25419457757075664	0.25576851902137454	0.2690522000837227	0.2700938708387612	0.28343370753379526	0.28397688620094347	0.3095466262954122	0.3092309286596788	0.10867456186546735	0.10443912367196428	0.09857575313941425	0.09342623267539096	0.09888915320716762	0.09372326088652017
0.41409043462106226	0.22482271280823163	0.22749921707913948	0.25443130158287863	0.2560062656370038	0.2692961407157112	0.27033858699107094	0.283684817264151	0.2842285277615851	0.30981126119795466	0.3094956407138368	0.10862953922594287	0.10439598149380519	0.09813994048040797	0.09357363612600267	0.09845192643751233	0.0938711057622541
0.41658553779772634	0.22504587331645418	0.2277238897967152	0.2546684034303428	0.2562443914492215	0.26954046551208	0.2705836884579425	0.28393631758506765	0.2844805608448674	0.3100762991916517	0.30976075635799166	0.10858449064084276	0.10435281430511914	0.09770548396416245	0.09372072479168025	0.09801606031251708	0.09401863470691296
0.41909567522619073	0.22526939918058583	0.22794892960731789	0.25490588233942096	0.2564828956795839	0.26978517364988874	0.2708291744134398	0.28418820762544844	0.28473298457834284	0.3103417393165474	0.3100262746337657	0.10853941634327299	0.10430962232906715	0.09727238362081181	0.0938674973944913	0.09758155486193942	0.09416584643840764
0.4216209374953856	0.22549328972082183	0.22817433582287835	0.25514373753315656	0.25672177754640435	0.2700302643028679	0.2710750440282867	0.28444048651076836	0.2849857980861276	0.31060758060907123	0.31029219457916585	0.10849431656576228	0.10426640578825809	0.09684063943928578	0.09401395266004897	0.0971484100741904	0.09431273967812359
0.42416141574008476	0.22571754425433121	0.22840010775228003	0.25538196823137294	0.2569610362647616	0.27027573664142734	0.2713212964698754	0.28469315336308254	0.28523900048891115	0.3108738221020481	0.3105585152285929	0.10844919154025476	0.104223164904747	0.09641025136745185	0.09416008931742681	0.09671662589646957	0.09445931315098477
0.4267172016441951	0.22594216209526455	0.2286262447013668	0.25562057365068197	0.2572006710465088	0.2705215898326659	0.27156793090227643	0.28494620730103665	0.28549259090396556	0.31114046282470936	0.310825235612853	0.10840404149810878	0.1041798999000276	0.09598121931257708	0.09430590609915157	0.09628620223522688	0.09460556558533995
0.42928838744406506	0.22616714255476147	0.2288527459729505	0.25585955300449253	0.2574406811002815	0.2707678230403797	0.27181494648624654	0.28519964743987564	0.2857465684451548	0.311407501802702	0.3110923547591668	0.10835886667009027	0.10413661099503044	0.09555354314144893	0.09445140174106115	0.09585713895631187	0.09475149571285613
0.43187506593181346	0.22639248494095796	0.22907961086681838	0.25609890550301856	0.2576810656315061	0.27101443542507125	0.2720623423792381	0.285453472891453	0.28600093222294404	0.3116749380580996	0.31135987169117985	0.10831366728636954	0.10409329841011875	0.0951272226807589	0.09459657498224772	0.09542943588537867	0.09489710226849013
0.4344773304586784	0.2266181885589933	0.22930683867974005	0.256338630353287	0.25792182384240775	0.2712614261439573	0.27231011773540686	0.28570768276423963	0.2862556813444082	0.31194277060941117	0.3116277854289722	0.10826844357651713	0.1040499623650832	0.09470225771745788	0.09474142456510037	0.09500309280818442	0.09504238399054543
0.4370952749383861	0.2268442527110176	0.22953442870547527	0.2565787267591461	0.2581629549320189	0.2715087943509782	0.27255827170562175	0.2859622761633328	0.28651081491324165	0.3122109984715918	0.3118960949890687	0.1082231957694995	0.10400660307913909	0.09427864799896923	0.09488594923519145	0.09457810947085932	0.09518733962044479
0.4397289938505404	0.22707067669619824	0.22976238023478027	0.2568191939212727	0.25840445809618634	0.27175653919680504	0.27280680343747127	0.2862172521904646	0.2867663320297657	0.31247962065605084	0.312164799384447	0.1081779240936754	0.10396322077092206	0.09385639323348016	0.09503014774110596	0.09415448558005579	0.09533196790260945
0.4423785822440318	0.22729745981072685	0.22999069255541463	0.2570600310371803	0.2586463325275789	0.2720046598288483	0.27305571207527274	0.2864726099440105	0.2870222317909377	0.3127486361706623	0.3124338976245481	0.10813262877679128	0.10391981565848543	0.09343549309028987	0.09517401883455534	0.09373222080353827	0.09547626758467231
0.4450441357404687	0.22752460134782596	0.2302193649521484	0.257301237301226	0.25888857741569565	0.27225315539126566	0.2733049967600799	0.28672834851899753	0.28727851329035925	0.3130180440197732	0.31270338871528447	0.1080873100459779	0.1038763879592938	0.09301594720002271	0.09531756127012869	0.09331131477025423	0.09562023741719372
0.44772575053762753	0.227752100597755	0.23044839670676825	0.25754281190461775	0.2591311919468723	0.27250202502496895	0.2735546566296904	0.286984467007112	0.28753517561828407	0.3132878432042122	0.31297327165904937	0.10804196812774713	0.10383293789022248	0.09259775515508295	0.09546077380546336	0.09289176707077473	0.09576387615367565
0.4504235234129248	0.2279799568478177	0.2306777870980841	0.2577847540354225	0.25937417530428913	0.2727512678676332	0.2738046908186539	0.2872409644967087	0.2877922178616266	0.3135580327212995	0.3132435454547258	0.10799660324798702	0.10378946566755243	0.0921809165098324	0.0956036552009536	0.09247357725746497	0.09590718255043384
0.4531375517269096	0.22820816938236674	0.23090753540193495	0.25802706287857136	0.2596175266679772	0.2730008830537021	0.2740550984582784	0.28749784007281676	0.28804963910396864	0.31382861156485364	0.31351420909769395	0.10795121563195893	0.10374597150696638	0.09176543078078225	0.09574620421971503	0.09205674484481818	0.09605015536656936
0.4558679334267773	0.2284367374828111	0.23113764089119543	0.25826973761586797	0.2598612452148259	0.27325086971439666	0.2743058786766387	0.28775509281714867	0.2883074384255678	0.31409957872520106	0.31378526157984044	0.1079058055042934	0.10370245562354585	0.09135129744721837	0.09588841962776229	0.09164126930986782	0.096192793363997
0.45861476704990445	0.22866566042762132	0.2313681028357816	0.2585127774259945	0.26010533011858905	0.27350122697772156	0.27455703059858244	0.2880127218081072	0.28856561490336474	0.3143709331891838	0.3140567018895659	0.10786037308898688	0.10365891823176876	0.09093851595118707	0.09603030019365377	0.09122715009236515	0.09633509530723217
0.4613781517274047	0.2288949374923354	0.23159892050265665	0.25875618148451796	0.2603497805498919	0.2737519539684722	0.2748085533457376	0.2882707261207929	0.2888241676109903	0.3146426739401675	0.3143285290117935	0.10781491860939967	0.10361535954550391	0.0905270856979854	0.09617184468857687	0.09081438659517005	0.09647705996343348
0.4641581871877068	0.22912456794956432	0.2318300931558367	0.25899994896389705	0.26059459567623716	0.2740030498082413	0.2750604460365191	0.28852910482701044	0.2890830956187725	0.31491479995804905	0.3146007419279758	0.10776944228824867	0.10357177977800916	0.0901170060562606	0.09631305188620587	0.09040297818437892	0.09661868610227486
0.4669549737601532	0.22935455106899735	0.2320616200563961	0.25924407903348756	0.2608397746620112	0.2742545136154254	0.27531270778613487	0.2887878569952762	0.2893423979937438	0.315187310219264	0.31487333961610303	0.10772394434760893	0.10352817914192924	0.08970827635858569	0.09645392056270907	0.0899929241898505	0.09675997249586743
0.46976861237862133	0.22958488611740785	0.23229350046247293	0.25948857085954913	0.26108531666849016	0.2745063445052313	0.27556533770659286	0.28904698169082477	0.28960207379964725	0.3154602036967944	0.31514632105071017	0.10767842500890663	0.10348455784929016	0.08930089590154466	0.09659444949667773	0.08958422390541187	0.09690091791881628
0.4725992045851658	0.2298155723586577	0.2325257336292743	0.25973342360525054	0.26133122085384597	0.2747585415896822	0.2758183349067069	0.2893064779756153	0.28986212209694345	0.31573347936017543	0.31541968520288377	0.10763288449291768	0.10344091611149712	0.08889486394609492	0.09673463746903366	0.08917687658912143	0.09704152114804288
0.4754468525336833	0.23004660905370308	0.2327583188090813	0.25997863643067576	0.26157748637315176	0.27501110397762374	0.27607169849210283	0.2895663449083382	0.29012254194281684	0.316007136175503	0.3156934310402701	0.1075873230197638	0.1033972541393323	0.08849017971795092	0.09687448326297954	0.08877088146360279	0.09718178096270691
0.47831165899359906	0.23027799546059868	0.23299125525125378	0.2602242084928292	0.2618241123783876	0.27526403077472994	0.2763254275652243	0.2898265815444212	0.2903833323911819	0.3162811731054402	0.31596755752708033	0.1075417408089107	0.10335357214295145	0.08808684240771214	0.0970139856638994	0.0883662377163148	0.09732169614422048
0.4811937273535759	0.2305097308345027	0.2332245422022353	0.2604701389456412	0.2620710980184457	0.2755173210835086	0.2765795212253386	0.2900871869360349	0.2906444924926889	0.31655558910922366	0.3162420636240984	0.10749613807916224	0.10330987033188017	0.08768485117124669	0.09715314345929471	0.08796294449999209	0.09746126547616996
0.4840931616252451	0.2307418144276813	0.23345817890555765	0.2607164269399728	0.2623184424391358	0.2757709740033069	0.276833978568542	0.2903481601320992	0.2909060212947301	0.3168303831426702	0.31651694828868676	0.10745051504866149	0.10326614891501186	0.08728420513008217	0.09729195543878433	0.08756100093270902	0.09760048774416674
0.4870100664469608	0.23097424548951326	0.2336921646018453	0.26096307162362176	0.2625661447831901	0.27602498863031705	0.2770887986877652	0.29060950017828896	0.2911679178414453	0.3171055541581838	0.316792210474793	0.10740487193488468	0.10322240810060605	0.08688490337166144	0.09743042039409744	0.08716040609838416	0.09773936173588993
0.4899445470875755	0.23120702326649395	0.23392649852881994	0.26121007214132624	0.26281420419026846	0.2762793640575813	0.2773439806727787	0.290871206117039	0.29143018117372727	0.3173811011047604	0.31706784913295577	0.10735920895463932	0.10317864809628247	0.08648694494949893	0.09756853711871827	0.08676115904705739	0.09787788624100102
0.49289670945023945	0.23144014700223944	0.23416117992130428	0.2614574276347704	0.2630626197969626	0.2765340993749964	0.2775995236101976	0.29113327698754954	0.291692810329227	0.3176570229279945	0.31734386321031044	0.10731352632406078	0.10313486910902131	0.08609032888366386	0.0977063044081774	0.08636325879501783	0.0980160600509663
0.4958666600762229	0.2316736159374908	0.23439620801122613	0.26170513724258837	0.263311390736801	0.2767891936693196	0.2778554265834862	0.2913957118257919	0.29195580434235885	0.31793331857008494	0.31762025165059493	0.10726782425861206	0.10309107134515934	0.08569505416097911	0.09784372105974626	0.08596670432528697	0.09815388195912789
0.4988545061487607	0.23190742931011765	0.23463158202762263	0.26195320010036893	0.2635605161402534	0.277044646024172	0.27811168867296343	0.2916585096645127	0.29221916224430594	0.31820998696983993	0.3178970133941553	0.1072221029730781	0.1030472550103882	0.08530111973536947	0.09798078587247261	0.08557149458793134	0.09829135076063267
0.5018603554969207	0.23214158635512164	0.23486730119664334	0.2622016153406597	0.26380999513473447	0.2773004555200441	0.27836830895580666	0.291921669533239	0.292482883063024	0.3184870270626827	0.3181741473779508	0.10717636268156445	0.10300342030975085	0.08490852452812447	0.098117497647074	0.08517762850021171	0.09842846525225468
0.5048843165994948	0.23237608630464027	0.23510336474155452	0.2624503820929708	0.2640598268446089	0.27755662123429936	0.27862528650605634	0.2921851904582827	0.2927469658232471	0.3187644377806563	0.3184516525355591	0.10713060359749538	0.10295956744763965	0.0845172674282395	0.09825385518592356	0.08478510494695257	0.09856522423240222
0.5079264985889148	0.23261092838795047	0.23533977188274183	0.26269949948377946	0.2643100103911941	0.277813142241179	0.27888262039462003	0.2924490714627453	0.2930114095464912	0.31904221805242894	0.3187295277971813	0.10708482593360978	0.10291569662779443	0.0841273472927142	0.0983898572929931	0.08439392278094715	0.09870162650110359
0.5109870112551897	0.23284611183147108	0.23557652183771402	0.26294896663653317	0.264560544892765	0.27807001761180555	0.2791403096892767	0.29271331156652197	0.2932762132510587	0.3193203668032985	0.3190077720896464	0.10703902990196075	0.10287180805329894	0.08373876294676563	0.09852550277365424	0.08400408082313504	0.09883767085987927
0.5140659650498691	0.23308163585876673	0.23581361382110608	0.2631987826716535	0.264811429464557	0.2783272464141868	0.27939835345468034	0.29297790978630556	0.2935413759520427	0.31959888295519695	0.31928638433641615	0.10699321571391146	0.10282790192657972	0.08335151318419065	0.0986607904347423	0.08361557786282958	0.09897335611161395
0.5171634710900281	0.23331749969055005	0.23605104704468174	0.26344894670653907	0.2650626632187695	0.27858482771321935	0.2796567507523633	0.2932428651355904	0.29380689666133053	0.3198777654266949	0.31956536345758896	0.10694738358013439	0.10278397844940328	0.0829655967677283	0.09879571908447105	0.08322841265821523	0.09910868106054949
0.5202796411622786	0.2335537025446849	0.2362888207173367	0.2636994578555695	0.26531424526456915	0.27884276057069224	0.2799155006407402	0.2935081766246761	0.2940727743876077	0.3201570131330056	0.3198447083699045	0.10690153371060718	0.10274003782287469	0.08258101242928007	0.09893028753236877	0.08284258393657495	0.09924364451237722
0.5234145877268029	0.23379024363618892	0.2365269340451012	0.26395031523010787	0.2655661747080932	0.27910104404529024	0.2801746021751115	0.29377384326067135	0.2943390081363616	0.320436624985989	0.3201244179867473	0.10685566631461245	0.10269608024743497	0.08219775887017278	0.09906449458920008	0.08245809039459573	0.0993782452739822
0.5265684239214125	0.23402712217723584	0.23676538623114254	0.2642015179385041	0.26581845065245235	0.2793596771925969	0.28043405440766617	0.2940398640474971	0.29460559690988464	0.3207165998941559	0.3204044912181511	0.10680978160073461	0.10265210592285805	0.0818158347615281	0.09919833906685227	0.08207493069846805	0.09951248215330111
0.5297412635656308	0.23426433737715793	0.2370041764757671	0.2644530650860972	0.26607107219773296	0.2796186590650976	0.2806938563874844	0.29430623798588945	0.29487253970727695	0.32099693676267077	0.32068492697080153	0.10676387977685764	0.10260811504825008	0.08143523874454672	0.09933181977834238	0.08169310348444725	0.09964635395942878
0.5329332211648017	0.23450188844244796	0.23724330397642293	0.2647049557752182	0.2663240384410004	0.2798779887121821	0.2809540071605412	0.2945729640734031	0.29513983552445056	0.3212776344933559	0.3209657241480403	0.10671796105016411	0.1025641078220479	0.08105596943076421	0.09946493553775326	0.08131260735915902	0.09977985950263246
0.5361444119142209	0.2347397745767617	0.23748276792770182	0.26495718910519256	0.26657734847630127	0.2801376651801477	0.2812145057697087	0.29484004130441394	0.2954074833541316	0.32155869198469406	0.32124688164986853	0.10667202562713106	0.10252008444201595	0.08067802540237068	0.09959768516007017	0.080933440899571	0.09991299759395389
0.5393749517032939	0.23497799498091887	0.2377225675213405	0.26520976417234193	0.266831001394665	0.28039768751220084	0.28147535125475787	0.29510746867012166	0.29567548218586215	0.3218401081318317	0.3215283983729482	0.10662607371353162	0.10247604510524472	0.08030140521254481	0.099730067461266	0.08055560265369621	0.1000457670454935
0.5426249571197181	0.23521654885290605	0.2379627019462236	0.2654626800699872	0.26708499628410715	0.28065805474846056	0.2817365426523625	0.29537524515855273	0.29594383100600447	0.3221218818265827	0.3218102732106077	0.10658010551442981	0.10243199000814929	0.07992610738577355	0.09986208125819473	0.08017909114069255	0.10017816667021151
0.5458945454536906	0.23545543538787747	0.2382031703883841	0.2657159358884497	0.26733933222963047	0.28091876592595966	0.2819980789960996	0.29564336975456207	0.29621252879774185	0.32240401195742924	0.32209250505284176	0.10653412123417975	0.10238791934646738	0.07955213041789477	0.09999372536833562	0.07980390485099775	0.10031019528168628
0.5491838347021408	0.2356946537781563	0.2384439720310052	0.2659695307150529	0.2675940083132269	0.2811798200786468	0.28225995931645215	0.2959118414398353	0.2964815745410812	0.32268649740952565	0.32237509278631554	0.10648812107642514	0.10234383331525743	0.07917947277670834	0.10012499860998503	0.07943004224696892	0.10044185169440567
0.5524929435729888	0.23593420321323655	0.23868510605442203	0.26622346363412464	0.2678490236138793	0.28144121623738866	0.2825221826408113	0.296180659192891	0.2967509672128555	0.3229693370647005	0.32265803529436665	0.10644210524409549	0.10229973210889813	0.07880813290215372	0.10025589980207172	0.07905750176292514	0.10057313472339047
0.55582199148943	0.2361740828797835	0.23892657163612183	0.2664777337269977	0.26810437720756264	0.28170295342997115	0.28278474799347675	0.29644982198908226	0.2970207057867244	0.3232525298014581	0.32294133145700654	0.10639607393940717	0.10225561592108498	0.07843810920649474	0.1003864277641	0.07868628180548853	0.10070404318425119
0.5591710985942444	0.23641429196163527	0.23916836795074595	0.26673234007201185	0.2683600681672458	0.2819650306811011	0.2830476543956596	0.29671932880059826	0.29729078923317737	0.3235360744949809	0.3232249801509235	0.10635002736385886	0.10221148494483064	0.07806940007483831	0.10051658131614971	0.07831638075398217	0.10083457589320233
0.5625403857541326	0.23665482963980328	0.2394104941700899	0.2669872817445148	0.26861609556289195	0.2822274470124077	0.2833109008654825	0.29698917859646606	0.29756121651953366	0.3238199700171313	0.32350898024948316	0.10630396571823247	0.10216733937246204	0.077702003865177	0.10064635927870569	0.07794779696055087	0.10096473166682074
0.565929974564078	0.23689569509247307	0.2396529494631045	0.2672425578168629	0.26887245846146013	0.28249020144244297	0.2835744864179815	0.29725937034255123	0.2978319866099444	0.32410421523645294	0.323793330622731	0.10625788920258963	0.10212317939561986	0.07733591890882252	0.10077576047261516	0.07758052875060883	0.10109450932215935
0.569339987351735	0.2371368874950045	0.23989573299589642	0.2674981673584219	0.2691291559269061	0.2827532929866833	0.2838384100651066	0.2975299030015595	0.2981030984653937	0.3243888090181719	0.32407803013739345	0.10621179801627277	0.10207900520525584	0.07697114351065437	0.10090478371906642	0.07721457442301727	0.101223907676534
0.5727705471818436	0.23737840601993265	0.24013884393172813	0.26775410943556804	0.2693861870201823	0.28301672065752986	0.2841026708157228	0.2978007755330372	0.2983745510436991	0.32467375022419825	0.3243630776568785	0.10616569235790038	0.10203481699163425	0.07660767594947515	0.10103342783960301	0.07684993225043968	0.10135292554753761
0.5762217778606706	0.23762024983696764	0.2403822814310185	0.26801038311168796	0.2696435507992388	0.2832804834643097	0.2843672676756102	0.2980719868933724	0.29864634329951245	0.3249590377131267	0.32464847204127706	0.10611957242536926	0.10199061494432746	0.07624551447815975	0.10116169165583955	0.07648660047956923	0.10148156175295497
0.5796938039404782	0.23786241811299483	0.24062604465134302	0.26826698744717953	0.26990124631902385	0.2835445804132753	0.284632199647465	0.2983435360357952	0.2989184741843207	0.3252446703402377	0.32493421214736423	0.10607343841585037	0.10194639925221581	0.07588465732405325	0.10128957398956118	0.0761245773315622	0.10160981511079115
0.5831867507240184	0.23810491001207462	0.24087013274743324	0.2685239214994514	0.2701592726314836	0.28380901050760576	0.2848974657308997	0.2986154219103784	0.29919094264644625	0.32553064695749756	0.32522029682859904	0.10602729052579017	0.10190217010348754	0.07552510268926937	0.10141707366271646	0.07576386100210186	0.10173768443900855
0.5867007442690553	0.23834772469544255	0.24111454487117703	0.2687811843229238	0.2704176287855622	0.2840737727474065	0.28516306492244264	0.2988876434640371	0.29946374763104666	0.3258169664135597	0.3255067249351253	0.10598112895090621	0.10185792768563594	0.07516684875083968	0.10154418949709054	0.0754044496618036	0.10186516855556249
0.5902359113929144	0.23859086132150842	0.24135928017161776	0.2690387749690273	0.2706763138272015	0.2843388661297088	0.28542899621553847	0.2991601996405295	0.2997368880801151	0.32610362755376376	0.3257934953137716	0.10593495388618979	0.10181367218545967	0.07480989366114699	0.10167092031453251	0.07504634145658429	0.10199226627845093
0.5937923796770596	0.23883431904585625	0.24160433779495424	0.2692966924862035	0.27093532679934107	0.28460428964847045	0.2856952586005479	0.29943308938045615	0.3000103629324805	0.32639062922013656	0.32608060680805173	0.10588876552590144	0.10176940378906128	0.07445423554816699	0.10179726493677066	0.07468953450782578	0.10211897642557943
0.597370277471697	0.23907809702124344	0.24184971688453993	0.26955493591990415	0.27119466674191783	0.2848700422945745	0.28596185106474725	0.2997063116212603	0.3002841711238067	0.32667797025139195	0.3263680582581643	0.10584256406357273	0.10172512268184479	0.07409987251570271	0.1019232221852846	0.07433402691262359	0.102245297814477
0.6009697339004076	0.23932219439759975	0.24209541658088182	0.2698135043125901	0.2714543326918643	0.2851361230558293	0.2862287725923273	0.2999798652972265	0.30055831158659196	0.32696564948292955	0.32665584850099233	0.10579634969200251	0.1016808290485183	0.07374680264366162	0.10204879088130525	0.07397981674414922	0.1023712292625163
0.6045908788648067	0.23956661032202642	0.2423414360216397	0.27007239670373084	0.2717143236831092	0.28540253091696716	0.2864960221643935	0.3002537493394806	0.3008327832501687	0.3272536657468353	0.32694397637010286	0.1057501226032593	0.10163652307308864	0.0733950239884038	0.10217396984580773	0.0736269020519984	0.10249676958684972
0.6082338430492322	0.23981134393879536	0.2425877743416253	0.2703316121298038	0.2719746387465757	0.28566926485964406	0.28676359875896434	0.30052796267598897	0.30110758504070234	0.32754201787188025	0.32723244069574603	0.10570388298867699	0.10159220493886326	0.07304453458301907	0.10229875789934795	0.07327528086232604	0.10262191760415362
0.611898757925461	0.24005639438934753	0.24283443067280053	0.27059114962429276	0.2722352769101801	0.2859363238624383	0.28703150135097083	0.3008025042315572	0.3013827158811906	0.32783070468351994	0.32752124030485474	0.10565763103885631	0.10154787482845	0.07269533243754012	0.1024231538620839	0.07292495117822995	0.10274667213071353
0.6155857557574533	0.24030176081229182	0.24308140414427637	0.27085100821768676	0.2724962371988314	0.28620370690084923	0.28729972891225486	0.3010773729278291	0.3016581746914619	0.32811972500389336	0.3278103740210431	0.10561136694366362	0.10150353292375332	0.07234741553921253	0.10254715655359803	0.07257591097986449	0.10287103198217551
0.6192949696061266	0.240547442343403	0.2433286938823112	0.2711111869374785	0.2727575186344288	0.2864714129472959	0.2875682804115675	0.30135256768328517	0.3019339603881744	0.32840907765182104	0.3280998406646052	0.10556509089222942	0.10145917940597712	0.07200078185285719	0.1026707647929328	0.07222815822499484	0.1029949959738019
0.6230265333341571	0.24079343811562057	0.2435762990103094	0.271371684808163	0.27301912023586095	0.2867394409711154	0.2878371548145687	0.3016280874132412	0.3022100718848143	0.32869876144280474	0.328389639052514	0.10551880307294766	0.10141481445562106	0.07165542932109759	0.10279397739857643	0.07188169084906804	0.10311856292018717
0.6267805816108112	0.24103974725904667	0.24382421864881898	0.27163250085123547	0.27328104101900363	0.28700778993856163	0.28810635108382404	0.301903931029847	0.3024865080916945	0.3289887751890251	0.3286797679984196	0.10547250367347716	0.10137043825248253	0.07131135586465831	0.10291679318825686	0.07153650676549006	0.10324173163508732
0.6305572499168048	0.24128636890094413	0.24407245191552998	0.27189363408519	0.2735432799967181	0.2872764588128028	0.28837586817880384	0.30218009744208374	0.3027632679159518	0.32927911769934004	0.32897022631264733	0.10542619288073728	0.10132605097565309	0.07096855938252133	0.10303921097892044	0.07119260386596693	0.1033645009316686
0.634356674549194	0.24153330216573404	0.24432099792527207	0.2721550835255164	0.2738058361788488	0.2875454465539193	0.2886457050558806	0.30245658555576227	0.303040350261546	0.32956978777928275	0.3292610128021956	0.10537987088091096	0.101281652803521	0.07062703775234525	0.1031612295867248	0.0708499800207747	0.10348686962218068
0.6381789926262927	0.24178054617499423	0.2445698557900126	0.27241684818469936	0.2740687085722213	0.28781475211890234	0.28891586066832714	0.30273339427352175	0.30331775402925715	0.32986078423106013	0.3295521262707346	0.10533353785944227	0.10123724391376863	0.07028678883074235	0.10328284782702468	0.07050863307902944	0.10360883651805608
0.642024342092622	0.24202810004745584	0.24481902461885385	0.2726789270722148	0.27433189618063997	0.28808437446165086	0.28918633396631394	0.30301052249482585	0.3035954781166832	0.33015210585354937	0.3298435655186029	0.10528719400103638	0.10119282448337276	0.06994781045336396	0.1034040645141161	0.07016856086889334	0.10373040042973969
0.6458928617238878	0.2422759628990015	0.2450685035180305	0.2729413191945281	0.274595398004885	0.28835431253296895	0.28945712389690675	0.3032879691159611	0.3038735214182375	0.3304437514422965	0.3301353293428058	0.10524083948965862	0.10114839468860393	0.06961010043534799	0.10352487846131453	0.06982976119792283	0.1038515601666532
0.6497846911319898	0.24252413384266233	0.24531829159090707	0.27320402355509105	0.2748592130427102	0.2886245652805636	0.2897282294040638	0.3035657330300344	0.3041518828251463	0.330735719789513	0.33042741653701213	0.10519447450853545	0.10110395470502691	0.06927365657160323	0.10364528848099042	0.06949223185330311	0.10397231453721645
0.6536999707700591	0.24277261198861516	0.24556838793797492	0.2734670391543392	0.2751233402888399	0.2888951316490418	0.28999964942863293	0.3038438131269697	0.30443056122544565	0.33102800968407375	0.33071982589155163	0.10514809924015296	0.10105950470749821	0.06893847663685904	0.10376529338424945	0.06915597060211098	0.10409266234867687
0.6576388419375281	0.24302139644417917	0.24581879165684908	0.2737303649896885	0.2753877787349656	0.2891660105799069	0.29027138290834875	0.3041222082935047	0.3047095555039784	0.33132061991151307	0.33101255619341197	0.10510171386625633	0.10101504487016869	0.06860455838615565	0.10388489198102491	0.06882097519160624	0.10421260240709529
0.661601446785229	0.24327048631381334	0.24606950184226545	0.27399400005553254	0.27565252736974355	0.28943720101155607	0.2905434287778292	0.3044009174131886	0.30498886454239094	0.33161354925402226	0.3313056062262352	0.10505531856785066	0.10097057536648024	0.06827189955503599	0.10400408308011322	0.06848724334943768	0.10433213351728199
0.6655879283205246	0.24351988069911296	0.24632051758607731	0.27425794334323905	0.2759175851787907	0.28970870187927705	0.2908157859685723	0.30467993936637805	0.30526848721913047	0.3319067964904458	0.3315989747703151	0.10500891352520016	0.10092609636916895	0.06794049785973044	0.10412286548883998	0.06815477278394866	0.10445125448270431
0.6695984304124688	0.24376957869880553	0.2465718379772516	0.2745221938411462	0.27618295114468155	0.2899805121152438	0.29108845340895256	0.30495927303023357	0.3055484224094401	0.3322003603962779	0.3318926606025924	0.10496249891782768	0.1008816080502607	0.06761035099753343	0.1042412380132447	0.06782356118449684	0.1045699641054938
0.6736330977969988	0.2440195794087484	0.24682346210186593	0.27478675053455953	0.27644862424694444	0.29025263064851387	0.29136143002421766	0.3052389172787165	0.3058286689853569	0.33249423974365916	0.3321866624966525	0.10491607492451466	0.10083711058107588	0.0672814566470521	0.10435919945800975	0.0674936062216176	0.10468826118638219
0.6776920760821589	0.24426988192192398	0.2470753890431044	0.2750516124057474	0.27671460346205784	0.290525056405024	0.29163471473648417	0.3055188709825845	0.3061092258157066	0.33278843330137203	0.3324809792227206	0.10486964172330254	0.10079260413222481	0.06695381246832	0.1044767486262046	0.06716490554726562	0.10480614452448833
0.6817755117533548	0.24452048532843648	0.24732761788125351	0.275316778433938	0.2769808877634461	0.29079778830758635	0.2919083064647336	0.305799133009388	0.3063900917661002	0.3330829398348373	0.3327756095476575	0.10482319949148934	0.10074808887361053	0.066627416103195	0.1045938843193639	0.06683745679519149	0.10492361291745311
0.6858835521786408	0.24477138871550755	0.24758014769369896	0.2755822475953141	0.27724747612147577	0.29107082527588396	0.2921822041248088	0.30607970222346537	0.30667126569893	0.33337775810610903	0.33307055223495635	0.10477674840563311	0.10070356497442788	0.06630226517565774	0.10471060533748755	0.06651125758116194	0.10504066516138266
0.6900163456140378	0.24502259116747271	0.2478329775549209	0.27584801886301014	0.27751436750345126	0.29134416622646736	0.29245640662940914	0.30636057748594	0.3069527464733649	0.33367288687387187	0.33336580604473737	0.10473028864155066	0.10065903260316315	0.06597835729193235	0.10482691047882042	0.06618630550310911	0.10515730005047885
0.6941740412088835	0.24527409176577614	0.2480861065364892	0.2761140912071066	0.2777815608736098	0.29161781007274906	0.2927309128880859	0.30664175765471363	0.30723453294534553	0.3339683248934341	0.33366136973374316	0.10468382037431584	0.10061449192759471	0.06565569004077787	0.10494279853992339	0.06586259814149997	0.10527351637739457
0.6983567890112157	0.24552588958896726	0.24833953370706022	0.27638046359462637	0.278049055193118	0.2918917557249999	0.2930057218072384	0.30692324158446416	0.30751662396758067	0.3342640709167249	0.3339572420553346	0.1046373437782637	0.10056994311479243	0.06533426099378659	0.10505826831555254	0.06554013305957795	0.10538931293294951
0.702564739973187	0.24577798371269524	0.248593258132371	0.27664713498952936	0.2783168494200661	0.2921660020903435	0.29328083229010843	0.3072050281266386	0.3077990183895413	0.33456012369228816	0.3342534217594855	0.104590859026986	0.10052538633111875	0.06501406770560436	0.10517331859858103	0.06521890780354056	0.1055046885060591
0.7067980459565127	0.24603037320970544	0.24884727887523556	0.27691410435270863	0.2785849425094641	0.29244054807275205	0.2935562432367759	0.3074871161294499	0.30808171505745646	0.3348564819652783	0.3345499075927778	0.10454436629333443	0.10048082174222722	0.06469510771420772	0.10528794818003462	0.06489891990290175	0.10561964188377715
0.7110568597379514	0.2462830571498331	0.24910159499553902	0.2771813706419839	0.2788533334132355	0.2927153925730405	0.29383195354415353	0.30776950443787043	0.30836471281430744	0.33515314447745403	0.3348466982983954	0.10449786574942062	0.1004362495130651	0.06437737854106018	0.10540215584889268	0.06458016687060564	0.10573417185111111
0.7153413350148182	0.2465360345999998	0.24935620555023355	0.2774489328120981	0.27912202108021333	0.29299053448886225	0.29410796210598145	0.3080521918936276	0.3086480104998231	0.3354501099671739	0.33514379261612004	0.10445135756661399	0.10039166980787181	0.06406087769152435	0.10551594039222323	0.06426264620341726	0.10584827719110024
0.7196516264105322	0.24678930462420737	0.24961110959333255	0.2777167898147109	0.2793910044561344	0.293265972714703	0.2943842678128221	0.3083351773351979	0.3089316069504735	0.3357473771693899	0.33544118928232475	0.1044048419155447	0.10034708279017766	0.06374560265493301	0.1056293005948703	0.06394635538205762	0.10596195668467345
0.7239878894801961	0.24704286628353309	0.24986630617590586	0.27798494059839357	0.27966028248363356	0.2935417061418755	0.29466086955205467	0.3086184595978017	0.30921550099946554	0.3360449448156423	0.3357388870299681	0.10435831896610373	0.10030248862280904	0.06343155090492303	0.10574223523959603	0.06363129187148786	0.10607520911056412
0.7283502807162107	0.24729671863612418	0.2501217943460738	0.2782533841086238	0.2799298541022385	0.29381773365851405	0.29493776620786916	0.3089020375133972	0.3094996914767359	0.336342811634053	0.336036884588589	0.10431178888744122	0.1002578874678833	0.06311871989972673	0.10585474310700249	0.06331745312119352	0.10618803324540238
0.7327389575539218	0.2475508607371924	0.2503775731490022	0.2785221192877797	0.28019971824836404	0.2940940541495686	0.295214956661261	0.30918590991067446	0.30978417720894624	0.3366409763493205	0.33633518068429985	0.10426525184796819	0.10021327948681255	0.06280710708231396	0.10596682297543225	0.06300483656539058	0.10630042786348781
0.7371540783773028	0.24780529163900822	0.2506336416268966	0.27879114507513364	0.280469873855306	0.2943706664967986	0.29549243979002465	0.3094700756150497	0.3100689570194764	0.3369394376827126	0.3366337740397806	0.10421870801535756	0.10016866484030311	0.062496709880619505	0.10607847362075518	0.06269343962319596	0.10641239173668282
0.74159580252467	0.24806001039089487	0.2508899988189956	0.27906046040684657	0.2807403198532349	0.2946475695787668	0.2957702144687472	0.3097545334486583	0.3103540297284179	0.33723819435206026	0.33693266337427175	0.10417215755654281	0.10012404368835519	0.06218752570791963	0.10618969381661003	0.06238325969898284	0.10652392363461871
0.746064290294433	0.24831501603922293	0.25114664376156626	0.2793300642159619	0.2810110551691905	0.2949247622708335	0.2960482795688029	0.31003928223034943	0.31063939415256847	0.33753724507175126	0.3372318474035687	0.10412560063772072	0.10007941619026436	0.06187955196295292	0.10630048233424816	0.06207429418262933	0.10663502232451094
0.7505597029508803	0.248570307627404	0.25140357548789705	0.2795999554323992	0.28128207872707506	0.29520224344514967	0.2963266339583463	0.310324320775679	0.31092504910542484	0.3378365885527235	0.33753132484001447	0.10407903742435004	0.1000347825046216	0.06157278603019023	0.10641083794228479	0.0617665404495753	0.10674568657091754
0.7550822027299987	0.2488258841958842	0.2516607930282918	0.27987013298294733	0.2815533894476467	0.29548001197065044	0.29660527650230517	0.31060964789690265	0.31121099339717595	0.33813622350245753	0.3378310943924924	0.10403246808115275	0.09999014278931337	0.06126722528004791	0.10652075940686956	0.06145999586129136	0.10685591513593806
0.7596319528453285	0.24908174478213832	0.25191829541006344	0.2801405957912586	0.28182498624851315	0.29575806671304855	0.29688420606237464	0.3108952624029694	0.3114972258346966	0.33843614862496996	0.3381311547664198	0.10398589277211391	0.09994549720152293	0.06096286706915066	0.10663024549154443	0.06115465776532858	0.10696570677909989
0.7642091174938536	0.2493378884206631	0.25217608165752764	0.28041134277784124	0.28209686804412487	0.29603640653482727	0.29716342149700975	0.3111811630995144	0.3117837452215399	0.338736362620806	0.3384315046637402	0.10393931166048394	0.09990084589773024	0.06065970874057314	0.10673929495719392	0.06085052349570219	0.10707506025722324
0.7688138618619275	0.2495943141429708	0.2524341507919959	0.2806823728600533	0.282369033745768	0.29631503029523365	0.2974429216614187	0.3114673487888521	0.3120705503579308	0.33903686418703244	0.3387321427829164	0.10389272490877759	0.09985618903371397	0.060357747624042446	0.10684790656198118	0.0605475903729733	0.1071839743243359
0.7734463521312342	0.24985102097758222	0.2526925018317688	0.28095368495209483	0.2826414822615574	0.29659393685027113	0.2977227054075552	0.3117538182699685	0.31235764004075767	0.3393376520172293	0.33903306781892184	0.10384613267877571	0.0998115267645495	0.06005698103614421	0.10695607906124138	0.06024585570455798	0.10729244773173718
0.7781067554847866	0.2501080079500199	0.25295113379212925	0.2812252779650013	0.28291421249642945	0.29687312505269214	0.2980027715841116	0.31204057033851373	0.31264501306356574	0.3396387248014826	0.3393342784632341	0.10379953513152468	0.09976685924461187	0.05975740628060677	0.10706381120758124	0.05994531678499371	0.10740047922794105
0.7827952401129585	0.25036527408280146	0.2532100456853356	0.28149715080663634	0.2831872233521351	0.2971525937519912	0.2982831190365115	0.31232760378679514	0.31293266821654947	0.33994008122637687	0.33963577340382667	0.10375293242733878	0.09972218662757572	0.0594590206485357	0.10717110175072264	0.05964597089610635	0.10750806755854114
0.7875119752195561	0.2506228183954322	0.25346923652061404	0.28176930238168396	0.2834605137272317	0.29743234179439676	0.29856374660690166	0.3126149174037687	0.3132206042865442	0.3402417199749864	0.3399375513251601	0.10370632472579956	0.09967750906641577	0.05916182141852033	0.10727794943731794	0.05934781530722688	0.10761521146613262
0.792257131027923	0.25088063990439763	0.2537287053041517	0.28204173159164103	0.28373408251707605	0.2977123680228635	0.29884465313414466	0.31290250997503116	0.3135088200570188	0.3405436397268673	0.3402396109081752	0.10365971218575679	0.099632826713408	0.0588658058570104	0.10738435301117022	0.05905084727544363	0.10772190969034057
0.7970308787870847	0.25113873762315675	0.25398845103908896	0.28231443733480993	0.2840079286138162	0.29799267127706497	0.29912583745381066	0.31319038028281304	0.3137973143080671	0.3408458391580494	0.3405419508302834	0.10361309496533071	0.09958813972012981	0.05857097121846522	0.10749031121299168	0.058755064045847405	0.10782816096775605
0.8018333907779276	0.2513971105621339	0.25424847272551215	0.2825874185062902	0.2842820509063838	0.298273250393385	0.2994072983981697	0.31347852710596913	0.3140860858164002	0.3411483169410272	0.34084456976535876	0.10356647322191119	0.09954344823746143	0.058277314745541986	0.10759582278037527	0.0584604628517269	0.10793396403187216
0.8066648403194178	0.2516557577287114	0.25450876936044586	0.2828606739979711	0.2845564482804863	0.2985541042049098	0.2996890347961834	0.31376694921997095	0.314375133355338	0.341451071744752	0.3411474663837298	0.10351984711215899	0.099498752415587	0.057984833669362246	0.107700886447752	0.05816704091473923	0.10803931761294194
0.8115254017748545	0.25191467812722185	0.2547693399378446	0.28313420269852285	0.2848311196185982	0.29883523154141967	0.29997104547349634	0.31405564539689784	0.31466445569480006	0.34175410223462216	0.34145063935216946	0.10347321679200722	0.09945405240399365	0.05769352520972859	0.10780550094634833	0.05787479544521901	0.10814422043804939
0.8164152505581643	0.25217387075893993	0.2550301834485857	0.2834080034933889	0.28510606379995307	0.2991166312293802	0.3002533292524279	0.3143446144054286	0.31495405160129775	0.3420574070724747	0.34175408733388707	0.10342658241666171	0.09940934835147484	0.057403386575312965	0.10790966500415067	0.0575837236423169	0.10824867123096027
0.8213345631402307	0.2524333346220749	0.2552912988804604	0.2836820752647774	0.28538127970053534	0.29939830209193447	0.30053588495196354	0.3146338550108328	0.31524391983792505	0.34236098491657635	0.34205780898851923	0.10337994414060243	0.09936464040612931	0.057114414963944427	0.1080133773458769	0.05729382269432648	0.10835266871225713
0.8262835170552626	0.25269306871176206	0.2555526852181668	0.28395641689165274	0.28565676619307184	0.2996802429488936	0.30081871138774646	0.3149233659749617	0.31553405916435023	0.34266483442161383	0.3423618029721201	0.1033333021175838	0.09931992871536319	0.05682660756268376	0.10811663669277038	0.05700508977873042	0.10845621159896268
0.8312622909072027	0.25295307202005457	0.2558143414433	0.28423102724972643	0.2859325221470222	0.29996245261672816	0.30110180737206765	0.3152131460562389	0.3158244683368055	0.3429689542386847	0.34266606793715204	0.10328665650063655	0.09927521342589023	0.05653996154813967	0.10821944176264964	0.056717522062523784	0.10855929860471036
0.8362710643761712	0.253213343535915	0.25607626653434507	0.2845059052114489	0.28620854642857096	0.30024492990855894	0.30138517171385815	0.31550319400965177	0.31611514610807906	0.3432733430152872	0.34297060253247624	0.10324000744206813	0.09923049468373345	0.056254474086689044	0.1083217912699439	0.056431116702466255	0.1086619284397301
0.8413100182249524	0.25347388224520695	0.25633845946666745	0.28478104964600026	0.2864848379006183	0.30052767363414834	0.30166880321867884	0.3157935085867416	0.31640609122750507	0.34357799939531175	0.34327540540334284	0.10319335509346403	0.09918577263422544	0.05597014233464748	0.10842368392557944	0.05614587084516387	0.10876409981064228
0.8463793343055166	0.2537346871306865	0.2566009192125051	0.2850564594192815	0.28676139542277085	0.3008106825998908	0.301952700688712	0.3160840885355946	0.31669730244095434	0.34388292201903	0.34358047519138113	0.10314669960568877	0.09914104742200969	0.055686963438450476	0.10852511843677348	0.055861781627381646	0.10886581142052165
0.8514791955655843	0.2539957571719929	0.2568636447409591	0.2853321333939048	0.2870382178513326	0.30109395560880303	0.3022368629227511	0.31637493260083166	0.31698877849082474	0.344188109523085	0.3438858105345895	0.10310004112888702	0.09909631919104198	0.05540493453489859	0.10862609350718344	0.05557884617618214	0.10896706196874106
0.8566097860552276	0.2542570913456406	0.25712663501798483	0.2856080704291848	0.28731530403929545	0.3013774914605152	0.3025212887161918	0.31666603952359906	0.3172805181160311	0.3444935605404814	0.34419141006732507	0.1030533798124845	0.09905158808459026	0.055124052751395425	0.10872660783681454	0.05529706160920256	0.10906785015102827
0.861771290933513	0.25451868862500937	0.25738988900638315	0.2858842693811287	0.28759265283632973	0.3016612889512606	0.302805976861022	0.3169574080415584	0.3175725200519958	0.34479927370057506	0.3444972724202938	0.10300671580518969	0.0990068542452379	0.05484431520604005	0.1088266601218848	0.055016425034754235	0.10916817465933804
0.8669638964751838	0.2547805479803356	0.25765340566579087	0.28616072910242707	0.2878702630887747	0.3019453468738663	0.3030909261458119	0.3172490368888767	0.31786478303063836	0.3451052476290622	0.34480339622053974	0.10296004925499429	0.09896211781488234	0.054565719007964475	0.10892624905486059	0.05473693355213882	0.10926803418182374
0.8721877900773816	0.25504266837870315	0.2579171839526717	0.28643744844244373	0.2881481336396287	0.30222966401774304	0.30337613535570424	0.31754092479621615	0.31815730578036533	0.34541148094796936	0.34510978009143417	0.10291338030917582	0.09891737893473818	0.05428826125741537	0.10902537332432871	0.05445858425177974	0.10936742740282313
0.877443160266411	0.2553050487840334	0.2581812228203066	0.28671442624720617	0.28842626332853905	0.3025142391688749	0.3036616032724041	0.31783307049072346	0.31845008702605976	0.3457179722756419	0.3454164226526653	0.10286670911429623	0.09887263774533721	0.054011939046027635	0.10912403161507456	0.05418137421544955	0.10946635300277308
0.8827301967045416	0.2555676881570765	0.25844552121878467	0.2869916613593955	0.28870465099179266	0.30279907110980964	0.3039473286741688	0.3181254726960202	0.31874312548907136	0.34602472022673414	0.34572332252022764	0.1028200358162065	0.09882789438653009	0.05373674945700557	0.10922222260785475	0.05390530051642628	0.109564809658103
0.8880490901968541	0.2558305854554012	0.2587100780949927	0.2872691526183365	0.2889832954623051	0.30308415861964777	0.30423331033579704	0.3184181301321914	0.3190364198872048	0.34633172341219737	0.3460304783064096	0.1027733605600448	0.09878314899748691	0.05346268956526856	0.10931994497946107	0.05363036021971013	0.10966279604126328
0.8934000326981257	0.2560937396333857	0.2589748923926062	0.28754689885998724	0.28926219556961097	0.30336950047403266	0.304519547028619	0.3187110415157755	0.3193299689347103	0.34663898043926944	0.346337888619784	0.10272668349024032	0.09873840171670001	0.053189756437742375	0.10941719740270628	0.05335655038230769	0.10976031082074655
0.8987832173197573	0.2563571496422071	0.259239963052079	0.2878248989169287	0.2895413501398533	0.30365509544513936	0.30480603752048563	0.31900420555975284	0.3196237713422717	0.34694648991146276	0.34664555206519565	0.1026800047505122	0.09869365268198332	0.052917947133447996	0.10951397854626777	0.05308386805327103	0.1098573526608746
0.904198838336744	0.25662081442983187	0.25950528901063347	0.28810315161835454	0.2898207579957731	0.3039409423016645	0.3050927805757575	0.31929762097353553	0.3199178258169961	0.3472542504285534	0.3469534672437505	0.10263332448387347	0.09864890203047469	0.05264725870376097	0.10961028707466625	0.0528123102739535	0.10995392022172013
0.9096470911946843	0.25688473294100567	0.25977086920225007	0.28838165579006014	0.2901004179566984	0.3042270398088147	0.305379774955294	0.31959128646295526	0.32021213106240204	0.3475622605865691	0.3472616327528031	0.10258664283262978	0.09860414989863638	0.05237768819259614	0.1097061216483084	0.0525418740782726	0.11005001215936971
0.915128172516836	0.25714890411724334	0.2600367025576576	0.28866041025443256	0.29038032883853404	0.3045133867282966	0.305667019416443	0.3198852007302534	0.32050668577840935	0.3478705189777781	0.34757004718594664	0.1025399599383829	0.09855939642225824	0.05210923263652134	0.1098014809232879	0.052272556492781064	0.11014562712551168
0.9206422801112097	0.2574133268968179	0.26030278800432216	0.28893941383043853	0.2906604894537503	0.30479998181830426	0.3059545127130285	0.3201793624740679	0.3208014886613264	0.34817902419067626	0.3478787091329989	0.10249327594203067	0.09851464173645649	0.05184188906506648	0.1098963635514707	0.05200435453689778	0.11024076376752134
0.9261896129777101	0.25767800021475135	0.2605691244664372	0.28921866533361495	0.290940898611372	0.30508682383350977	0.30624225359534035	0.32047377038942393	0.3210965384038395	0.3484877748099764	0.34818761717999164	0.1024465909837697	0.0984698859756769	0.05157565450082657	0.10999076818042397	0.05173726522316713	0.11033542072857472
0.931770371315315	0.25794292300280286	0.2608357108649128	0.2894981635760565	0.29122155511696785	0.30537391152505033	0.30653024081012276	0.3207684231677202	0.3213918336950013	0.34879676941659515	0.34849676990915857	0.10239990520309569	0.09842512927369584	0.051310525959642916	0.11008469345324556	0.051471285557365576	0.1104295966473785
0.9373847565293029	0.2582080941894589	0.2611025461173646	0.2897779073664054	0.2915024577726385	0.30566124364051767	0.3068184731005624	0.32106331949671857	0.3216873732202181	0.3491060065876409	0.34880616589892205	0.10235321873880529	0.09838037176362015	0.051046500450812715	0.1101781380086635	0.05120641253861535	0.11052329015811324
0.9430329712385201	0.2584735126999221	0.2613696291381034	0.29005789550983946	0.29178360537700543	0.30594881892394593	0.30710694920627657	0.3213584580605314	0.32198315566123886	0.3494154848964017	0.3491158037238813	0.10230653172899744	0.09833561357789107	0.05078357497727737	0.11027110048093647	0.05094264315972197	0.11061649989056832
0.9487152192826929	0.2587391774561006	0.261636958838124	0.29033812680806087	0.2920649967251997	0.30623663611580043	0.3073956678633022	0.3216538375396101	0.3222791796961428	0.3497252029123324	0.3494256819548	0.10225984431107542	0.09829085484828376	0.050521746535761025	0.11036357949978282	0.050679974407312756	0.11070922447005671
0.9544317057297852	0.25900508737659683	0.2619045341250942	0.29061860005928464	0.29234663060884997	0.30652469395296517	0.3076846278040835	0.3219494566107325	0.3225754439993273	0.350035159201042	0.34973579915859343	0.10221315662174817	0.09824609570591017	0.05026101211699796	0.1104555736903805	0.05041840326190794	0.11080146251717338
0.9601826368833979	0.25927124137669677	0.2621723539033436	0.29089931405822717	0.29262850581607125	0.3068129911687318	0.3079738277574599	0.3222453139469912	0.32287194724149565	0.3503453523242815	0.35004615389831556	0.10216646879703112	0.09820133628121855	0.05000136870588889	0.11054708167331029	0.05015792669818708	0.1108932126479445
0.9659682202902156	0.2595376383683582	0.26244041707385213	0.29118026759609383	0.2929106211314523	0.3071015264927863	0.30826326644865376	0.3225414082177802	0.323168688089644	0.3506557808399295	0.35035674473314576	0.10211978097224807	0.09815657670399626	0.049742813281628884	0.11063810206437097	0.04989854168520225	0.1109844734737564
0.9717886647474951	0.2598042772601998	0.2627087225342391	0.29146145946056756	0.2931929753360445	0.3073902986511979	0.308552942599259	0.3228377380887835	0.3234656652070503	0.35096644330198074	0.35066757021837697	0.10207309328203383	0.09811181710337216	0.04948534281797379	0.11072863347487782	0.0496402451864455	0.1110752436012774
0.9776441803106027	0.26007115695748956	0.2629772691787512	0.2917428884357968	0.29347556720734924	0.3076793063664061	0.30884285492722735	0.3231343022219618	0.3237628772532599	0.35127733826053215	0.35097862890540094	0.10202640586033401	0.09806705760781571	0.04922895428333263	0.11081867451117233	0.04938303416008338	0.11116552163230864
0.9835349783005937	0.26033827636213314	0.2632460558982512	0.292024553302383	0.29375839551930577	0.30796854835720827	0.30913300214685707	0.32343109927553976	0.32406032288407394	0.35158846426176915	0.35128991934169584	0.10197971884040812	0.09802229834514045	0.0489736446409772	0.11090822377495613	0.04912690555916299	0.11125530616398294
0.9894612713118381	0.26060563437266265	0.26351508158020603	0.292306452837369	0.29404145904227924	0.3082580233387476	0.3094233829687798	0.3237281279039936	0.32435800075153615	0.35189981984795327	0.35160144007081284	0.10193303235483026	0.09797753944250484	0.0487194108491984	0.11099727986301389	0.04887185633168656	0.11134459578845224
0.9954232732196957	0.260873229884224	0.26378434510867527	0.29258858581422564	0.2943247565430478	0.3085477300224994	0.30971399609994776	0.3240253867580373	0.32465590950391954	0.3522114035574075	0.3519131896323619	0.10188634653549161	0.09793278102641374	0.0484662498614874	0.11108584136726307	0.048617883420863706	0.11143338909306522
1.0014211991882311	0.26114106178856616	0.26405384536429855	0.2928709510028405	0.29460828678479034	0.3088376671162596	0.3100048402436212	0.3243228744846105	0.3249540477857136	0.3525232139245033	0.3522251665619987	0.10183966151360083	0.09788802322272012	0.04821415862666356	0.11117390687467577	0.048364983765214475	0.11152168466013279
1.0074552656779823	0.2614091289740282	0.2643235812242843	0.2931535471695042	0.29489204852707385	0.30912783332413046	0.31029591409935503	0.3246205897268642	0.32525241423761087	0.35283524947964634	0.35253736939141045	0.10179297741968704	0.09784326615662686	0.04796313408907693	0.11126147496726446	0.048113154298803806	0.11160948106706314
1.013525690453769	0.2616774303255277	0.2645935515623969	0.29343637307689846	0.29517604052584034	0.30941822734650865	0.31058721636298625	0.32491853112414826	0.32555100749649346	0.35314750874926276	0.35284979664830185	0.10174629438360083	0.09779850995268782	0.04771317318880364	0.11134854422209628	0.04786239195135167	0.11169677688619117
1.0196326925925556	0.26194596472454873	0.26486375524894495	0.293719427484083	0.2954602615333947	0.30970884788007175	0.31087874572662044	0.3252166973119976	0.32584982619542013	0.3534599902557854	0.35316244685638154	0.10169961253451588	0.09775375473480999	0.047464272861709844	0.11143511321104427	0.0476126936484178	0.1117835706847643
1.0257764924913542	0.26221473104912896	0.26513419115076875	0.2940027091464824	0.2957447102983907	0.3099996936177644	0.3111705008786185	0.3255150869221184	0.32614886896361167	0.3537726925176389	0.3534753185353473	0.10165293200093077	0.09770900062625479	0.04721643003965781	0.1115211805009082	0.04736405631152252	0.11186986102489982
1.0319573118751795	0.2624837281738478	0.2654048581312272	0.2942862168158734	0.2960293855658186	0.3102907632487859	0.31146248050358305	0.32581369858237474	0.326448134426438	0.3540856140492258	0.3537884102008719	0.10160625291067117	0.09766424774964017	0.046969641650736804	0.11160674465342169	0.04711647685838116	0.1119556464635707
1.0381753738050519	0.2627529549698136	0.26567575505018637	0.29456994924037144	0.2963142860769918	0.3105820554585759	0.31175468328234535	0.32611253091677467	0.3267476212054039	0.3543987533609121	0.3541017203645888	0.1015595753908913	0.09761949622694108	0.046723904619305756	0.1116918042250532	0.04686995220301071	0.11204092555255585
1.0444309026860459	0.2630224103046513	0.2659468807640059	0.2948539051644178	0.2965994105695333	0.3108735689288014	0.3120471078919513	0.3264115825454561	0.32704732791813523	0.354712108959013	0.35441524753407744	0.10151289956807455	0.09757474617949269	0.04647921586623127	0.11177635776707717	0.046624479255882534	0.11212569683836193
1.05072412427539	0.26329209304248935	0.2662182341255265	0.2951380833287656	0.2968847577773626	0.31116530233734274	0.3123397530056477	0.32671085208467315	0.3273472531783648	0.3550256793457775	0.35472899021284854	0.1014662255680379	0.09752999772799138	0.046235572308987116	0.11186040382544604	0.046380054924114233	0.1122099588622163
1.057055265690613	0.2635620020439473	0.26648981398405736	0.2954224824704671	0.29717032643068214	0.31145725435827964	0.3126326172928688	0.32701033814678143	0.32764739559591843	0.3553394630193741	0.3550429469003298	0.10141955351593054	0.09748525099249611	0.045992970861853166	0.11194394094081872	0.046136676111576236	0.11229371015998879
1.0634245554177415	0.26383213616612267	0.26676161918536245	0.29570710132285943	0.29745611525596316	0.31174942366187763	0.3129256994192215	0.32731003934022446	0.3279477537766998	0.3556534584738758	0.3553571160918498	0.10137288353623859	0.0974405060924303	0.0457514084360362	0.11202696764850373	0.04589433971906942	0.11237694926213493
1.0698322233195456	0.26410249426257804	0.2670336485716482	0.29599193861555145	0.2977421229759325	0.3120418089145738	0.313218998046472	0.3276099542695186	0.32824832632267703	0.35596766419924525	0.35567149627862427	0.10132621575278418	0.09739576314658395	0.04551088193983688	0.11210948247843078	0.04565304264450276	0.11245967469382379
1.0762785006438331	0.2643730751833277	0.26730590098154994	0.2962769930744094	0.29802834830955865	0.3123344087789627	0.3135125118325316	0.32791008153523904	0.32854911183186786	0.3562820786813192	0.35598608594774006	0.10127955028872976	0.09735102227311561	0.045271388278788294	0.11219148395500156	0.04541278178298214	0.11254188497460405
1.0827636200317978	0.2646438777748248	0.2675783752501183	0.29656226342154346	0.2983147899720374	0.3126272219137819	0.3138062394314415	0.32821041973400494	0.32885010889832433	0.3565967004017935	0.35630088358214024	0.10123288726657845	0.09730628358955268	0.045032924355794535	0.11227297059719632	0.045173554027016394	0.11262357861865979
1.089287815526412	0.2649149008799477	0.26785107020880666	0.2968477483752935	0.2986014466747787	0.312920246973898	0.31410017949335994	0.32851096745846475	0.32915131611211945	0.35691152783820773	0.3566158876606089	0.10118622680817593	0.09726154721279473	0.044795487071347395	0.11235394091855966	0.04493535626664524	0.11270475413459025
1.0958513225808764	0.2651861433379871	0.2681239846854567	0.2971334466502153	0.2988883171253911	0.3132134826102921	0.3143943306645461	0.32881172329728175	0.32945273205933057	0.35722655946392995	0.35693109665775496	0.10113956903471283	0.09721681325911448	0.04455907332352638	0.11243439342683104	0.044698185389510314	0.11278541002528897
1.1024543780671139	0.2654576039846317	0.2683971175042855	0.2974193569570655	0.2991754000276689	0.31350692747004455	0.31468869158734647	0.32911268583511827	0.329754355322026	0.35754179374814016	0.3572465090439972	0.1010929140667268	0.09717208184415954	0.04432368000829001	0.11251432662433558	0.04446203828116424	0.11286554478820676
1.1090972202843215	0.2657292816519553	0.2686704674858716	0.2977054780027887	0.29946269408157666	0.3138005801963214	0.3149832609001798	0.32941385365262166	0.3300561844782491	0.35785722915581586	0.3575621232855483	0.1010462620241028	0.09712735308295538	0.044089304019557574	0.1125937390077496	0.04422691182505645	0.11294515691504614
1.115780088967567	0.2660011751684029	0.2689440334471411	0.2979918084905015	0.29975019798323554	0.3140944394283587	0.3152780372375224	0.3297152253264086	0.3303582181020031	0.35817286414771543	0.35787793784439925	0.100999613026078	0.09708262708990499	0.04385594224934408	0.11267262906802245	0.04399280290274987	0.11302424489183238
1.1225032252964444	0.2662732833587769	0.2692178142013542	0.2982783471194793	0.30003791042490835	0.31438850380144834	0.31557301922989306	0.33001679942905	0.33066045476323624	0.35848869718036264	0.358193951178303	0.1009529671912401	0.09703790397879217	0.04362359158787754	0.11275099529034804	0.043759708394031094	0.11310280719879273
1.1292668719037753	0.26654560504422314	0.2694918085580907	0.29856509258514063	0.3003258300949847	0.3146827719469221	0.315868205503838	0.3303185745290552	0.330962893027826	0.3588047267060298	0.35851016174075845	0.10090632463753205	0.09699318386278367	0.04339224892376592	0.11282883615415784	0.043527625177080864	0.11318084231045589
1.1360712728843656	0.26681813904221685	0.26976601532323613	0.2988520435790332	0.30061395567796684	0.3149772424921376	0.316163594681916	0.33062054919085726	0.3312655314575638	0.35912095117272275	0.3588265679809949	0.10085968548225206	0.0969484668544294	0.04316191114419965	0.1129061501331492	0.043296550128598454	0.11325834869544593
1.1429166738038161	0.2670908841665489	0.2700404332989679	0.2991391987888187	0.30090228585445394	0.31527191406046257	0.3164591853826829	0.3309227219747971	0.3315683686101395	0.3594373690241638	0.35914316834395493	0.10081304984205781	0.09690375306566672	0.04293257513495874	0.11298293569521434	0.04306648012390468	0.11333532481664577
1.1498033217073829	0.26736383922731144	0.27031506128374055	0.29942655689825814	0.301190819301128	0.3155667852712597	0.3167549762206765	0.3312250914371075	0.33187140303912543	0.35975397869977566	0.3594599612702786	0.10076641783296514	0.09685904260781972	0.042704237780618826	0.11305919130221298	0.0428374120371231	0.11341176913090578
1.1567314651288954	0.2676370030308835	0.2705898980722718	0.2997141165871967	0.30147955469073817	0.31586185473987116	0.3170509658064007	0.331527656129898	0.3321746332939607	0.36007077863466497	0.3597769451962869	0.10071978957035314	0.09681433559160234	0.04247689596467907	0.11313491541021392	0.04260934274128658	0.11348768008920729
1.1637013540997225	0.26791037437991677	0.2708649424555278	0.30000187653154836	0.3017684906920856	0.31615712107760313	0.3173471527463104	0.33183041460113827	0.3324780579199352	0.36038776725960553	0.3600941185539648	0.10067316516896468	0.09676963212712046	0.04225054656967231	0.11321010646926055	0.04238226910846521	0.11356305613657014
1.1707132401577995	0.26818395207332135	0.27114019322070865	0.3002898354032813	0.3020576259700088	0.3164525828917103	0.3176435356427958	0.33213336539464283	0.3327816754581741	0.36070494300102196	0.36041147977094484	0.10062654474290812	0.09672493232387348	0.04202518647734976	0.11328476292347744	0.04215618800994747	0.11363789571202432
1.177767376356704	0.26845773490625097	0.27141564915123423	0.3005779918704024	0.3023469591853677	0.3167482387853804	0.3179401130941667	0.33243650705005473	0.3330854844456213	0.36102230428097276	0.36072902727049083	0.10057992840565957	0.09668023629075566	0.041800812568730805	0.11335888321094956	0.04193109631629355	0.11371219724853177
1.1848640172747877	0.2687317216700882	0.2716913090267288	0.3008663445969413	0.30263648899502826	0.31704408735771783	0.3182368836946363	0.33273983810282914	0.3333894834150231	0.36133984951713327	0.36104675947147996	0.10053331627006594	0.09663554413605883	0.0415774217243019	0.11343246576363697	0.04170699089748453	0.11378595917287981
1.1920034190243662	0.2690059111524304	0.27196717162300665	0.3011548922429359	0.302926214051847	0.3173401272037285	0.3185338460343057	0.3330433570842176	0.3336936708949123	0.3616575771227791	0.3613646747883863	0.10048670844834479	0.09659085596747448	0.041355010824059235	0.11350550900744594	0.0414838686230965	0.11385917990586591
1.1991858392609598	0.269280302137074	0.27224323571205694	0.30144363346441594	0.30321613300465555	0.3176363569143032	0.3188309986991477	0.3333470625212512	0.3339980454095916	0.3619754855067682	0.361682771631264	0.10044010505208835	0.09654617189209443	0.041133576747728995	0.1135780113621152	0.04126172636238579	0.11393185786212712
1.2064115371925936	0.26955489340400035	0.2725195000620291	0.30173256691338785	0.30350624449824487	0.31793277507620205	0.31912834027099096	0.3336509529367244	0.3343026054791172	0.36229357307352494	0.36200104840572955	0.10039350619226466	0.09650149201641357	0.04091311637483486	0.11364997124126575	0.04104056098439912	0.11400399145001927
1.2136807735891502	0.26982968372936067	0.27279596343721724	0.30202169123781875	0.303796547173349	0.3182293802720381	0.31942586932750316	0.3339550268491784	0.3346073496192821	0.3626118382230218	0.362319503512945	0.10034691197921905	0.09645681644633246	0.04069362658485076	0.11372138705231549	0.040820369358126385	0.1140755790717165
1.2209938107917835	0.27010467188546056	0.2730726245980455	0.30231100508162084	0.3040870396666298	0.3185261710802615	0.3197235844421756	0.3342592827728846	0.3349122763415997	0.3629302793507625	0.36263813534959993	0.10030032252267737	0.09641214528715779	0.040475104257257755	0.11379225719637986	0.04060114835262851	0.11414661912316859
1.2283509127223842	0.27037985664074515	0.27334948230105244	0.3026005070846351	0.30437772061066054	0.3188231460751422	0.3200214841843059	0.3345637192178276	0.3352173841532864	0.36324889484776407	0.36295694230789466	0.10025373793174741	0.09636747864360491	0.04025754627172162	0.11386258006826466	0.04038289483709434	0.114217109993902
1.2357523448931043	0.27065523675978376	0.2736265352988757	0.3028901958826157	0.30466858863390983	0.31912030382675466	0.3203195671189822	0.33486833468968885	0.3355226715572455	0.36356768310053983	0.36327592277552206	0.10020715831492062	0.09632281661980079	0.0400409495082279	0.11393235405658686	0.04016560568106442	0.114287050067297
1.2431983744159416	0.2709308110032549	0.27390378234023727	0.30318007010721343	0.30495964236072587	0.3194176429009606	0.32061783180706643	0.33517312768982915	0.33582813705205017	0.3638866424910814	0.3635950751356505	0.10016058378007495	0.09627815931928449	0.03982531084714935	0.11400157754354723	0.039949277754448786	0.11435643772026083
1.2506892700123766	0.27120657812793036	0.2741812221699268	0.30347012838596005	0.3052508804113193	0.31971516185939275	0.3209162768051774	0.33547809671527223	0.3361337791319255	0.364205771396841	0.3639143977669053	0.10011401443447634	0.09623350684501004	0.039610627169377466	0.11407024890500139	0.039733907927683276	0.1144252713232774
1.2582253020230734	0.27148253688666024	0.2744588535287873	0.30376036934225176	0.3055423014017481	0.3200128592594381	0.3212149006656745	0.33578324025868733	0.33643959628673253	0.364525068190714	0.3642338890433517	0.10006745038478052	0.09618885929934748	0.03939689535643254	0.11413836651030351	0.03951949307186453	0.11449354924042865
1.2658067424176331	0.27175868602835673	0.27473667515369826	0.3040507915953323	0.3058339039439	0.3203107336542208	0.3215137019366402	0.3360885568083717	0.3367455870019503	0.36484453124101957	0.36455354733447615	0.10002089173703589	0.09614421678408588	0.03918411229058094	0.11420592872239155	0.03930603005882105	0.11456126982934478
1.2734338648044117	0.27203502429797927	0.27501468577756094	0.3043413937602776	0.30612568664547635	0.32060878359258566	0.3218126791618639	0.33639404484823404	0.3370517497586587	0.3651641589114845	0.36487337100516876	0.09997433859668499	0.09609957940043531	0.03897227485497723	0.11427293389780147	0.03909351576125886	0.1146284314411048
1.2811069444403917	0.27231155043651806	0.27529288412928177	0.30463217444797813	0.30641764810997574	0.32090700761908114	0.3221118308808243	0.3366997028577768	0.3373580830335212	0.365483949561224	0.36519335841570477	0.09992779106856722	0.09605494724902823	0.038761379933735185	0.11433938038649671	0.03888194705285031	0.11469503242027201
1.2888262582411194	0.27258826318097873	0.2755712689337571	0.3049231322651231	0.3067097869366774	0.3212054042739423	0.3224111556286726	0.3370055293120784	0.3376645852987673	0.36580390154472336	0.36551350792172677	0.09988124925691977	0.09601032042992079	0.03855142441204151	0.11440526653186112	0.03867132080837976	0.11476107110490119
1.296592084790695	0.27286516126436644	0.27584983891185655	0.3052142658141832	0.30700210172062364	0.32150397209307346	0.32271065193621556	0.3373115226817762	0.3379712550221747	0.3661240132118206	0.3658338178742259	0.09983471326538092	0.09596569904259668	0.038342405176283734	0.11447059067079834	0.038461633903796866	0.11482654582636087
1.3044047043518285	0.27314224341566956	0.2761285927804074	0.30550557369339437	0.307294591052604	0.32180270960803153	0.32301031832989757	0.3376176814330488	0.3382780906670521	0.36644428290768677	0.36615428661952365	0.09978818319699131	0.09592108318596806	0.03813431911413545	0.11453535113345481	0.03825288321638709	0.11489145490946129
1.312264398875954	0.27341950835984374	0.27640752925217854	0.30579705449674005	0.3075872535191377	0.3221016153460077	0.32331015333178403	0.33792400402759776	0.3385850906922212	0.3667647089728083	0.3664749124992537	0.09974165915419682	0.09587647295837702	0.03792716311467004	0.11459954624344704	0.03804506562479659	0.11495579667224831
1.320171452013404	0.2736969548177962	0.27668664703586343	0.3060887068139355	0.30788008770245645	0.3224006878298114	0.3236101554595432	0.33823048892263075	0.3388922535519986	0.36708528974296845	0.36679569385034244	0.09969514123884934	0.0958318684575991	0.03772093406849564	0.11466317431772666	0.03783817800922762	0.11501956942615266
1.3281261491236485	0.273974581506369	0.2769659448360648	0.30638052923040937	0.30817309218048794	0.3226999255778518	0.3239103232264294	0.3385371345708428	0.3391995776961783	0.36740602354922813	0.367116629004991	0.09964862955221097	0.09578726978084401	0.03751562886778714	0.11472623366641699	0.0376322172514989	0.11508277147589041
1.3361287772855897	0.27425238713832284	0.27724542135327773	0.3066725203272876	0.30846626552683853	0.32299932710412066	0.32421065514126496	0.33884393942039903	0.33950706157001365	0.3677269087179077	0.36743771629065675	0.09960212419495476	0.09574267702475733	0.03731124440649225	0.11478872259304751	0.037427180235113156	0.11514540111931382
1.3441796253079266	0.27453037042232104	0.2775250752838732	0.306964678681376	0.3087596063107753	0.32329889091817493	0.32451114970842254	0.3391509019149161	0.3398147036141991	0.3680479435705679	0.3677589540300332	0.09955562526716566	0.09569809028542522	0.03710777758029593	0.11485063939430518	0.03722306384542762	0.11520745664765286
1.352278983739575	0.2748085300629126	0.27780490532008195	0.30725700286514246	0.3090531130972101	0.32359861552511837	0.32481180542780796	0.3394580204934442	0.34012250226485213	0.3683691264239905	0.368080340541033	0.09950913286834577	0.09565350965837181	0.036905225286844257	0.11491198236002731	0.037019864969717986	0.1152689363451671
1.3604271448801535	0.27508686476051614	0.2780849101499769	0.3075494914467004	0.30934678444668	0.3238984994255845	0.32511262079484127	0.33976529359044905	0.3404304559534947	0.3686904555901603	0.36840187413676645	0.0994626470974133	0.09560893523856673	0.036703584425797686	0.11497274977335081	0.036817580497242375	0.11532983848925227
1.3686244027905345	0.2753653732114031	0.2783650884574576	0.3078421429897909	0.30964061891533223	0.32419854111571855	0.3254135943004398	0.3400727196357936	0.3407385631070356	0.36901192937624494	0.36872355312552485	0.09941616805270698	0.09556436712042221	0.03650285189891278	0.11503293991043506	0.03661620731943671	0.11539016135057523
1.3768710533034536	0.2756440541076808	0.27864543892223287	0.3081349560537649	0.3099346150549046	0.324498739087159	0.3257147244309999	0.3403802970547193	0.34104682214775134	0.36933354608457647	0.3690453758107594	0.09936969583198726	0.09551980539779867	0.036303024610152335	0.11509255104062532	0.03641574232991829	0.1154499031927898
1.3851673940341884	0.2759229061372766	0.27892596021980415	0.3084279291935666	0.31022877141270944	0.32479909182702055	0.3260160096683788	0.3406880242678282	0.3413552314932682	0.36965530401263225	0.3693673404910638	0.09932323053243777	0.09547525016400381	0.03610409946578841	0.11515158142635329	0.03621618242459945	0.11550906227260072
1.3935137243912972	0.27620192798391985	0.2792066510214482	0.3087210609597145	0.3105230865316143	0.32509959781787506	0.3263174484898762	0.340995899691064	0.34166378955654325	0.3699772014530145	0.3696894454601527	0.09927677225066955	0.09543070151179814	0.03590607337447693	0.11521002932303759	0.03601752450185458	0.1155676368398062
1.4019103455874267	0.27648111832712613	0.27948750999420086	0.3090143498982851	0.3108175589500258	0.32540025553773405	0.3266190393682169	0.3413039217356935	0.3419724947458462	0.37029923669343245	0.3700116890068443	0.09923032108271986	0.0953861595333933	0.035708943247371394	0.11526789297916906	0.035819765462481	0.11562562513713459
1.410357560650181	0.2767604758421796	0.27976853580083905	0.3093077945508937	0.31111218720187006	0.3257010634600302	0.32692078077153125	0.3416120888082885	0.3422813454647398	0.3706214080166816	0.37033406941503955	0.09918387712405857	0.09534162432045681	0.03551270599819745	0.11532517063621839	0.0356229022099086	0.11568302540031539
1.4188556744330574	0.2770399992001162	0.2800497270998646	0.3096013934546773	0.3114069698165764	0.3260020200535988	0.3272226711633381	0.34192039931070595	0.3425903401120625	0.3709437137006245	0.3706565849637032	0.09913744046958667	0.09529709596411332	0.03531735854334528	0.11538186052860766	0.03542693165026023	0.11573983585806502
1.4274049936264492	0.2773196870677066	0.2803310825454863	0.3098951451422771	0.31170190531905806	0.32630312378265997	0.3275247090025251	0.34222885164007044	0.342899477081908	0.3712661520181719	0.37097923392684407	0.09909101121364002	0.09525257455494573	0.035122897801990405	0.11543796088377434	0.035231850692390765	0.11579605473194476
1.4360058267687137	0.27759953810743904	0.2806126007876031	0.31018904814181925	0.3119969922296947	0.3266043731067997	0.32782689274333143	0.342537444188754	0.34320875476360724	0.37158872123726167	0.3713020145734949	0.09904458944999124	0.0952080601829987	0.03492932069612564	0.11549346992197229	0.03503765624805055	0.11585168023648151
1.4446584842573071	0.277879550977502	0.2808942804717864	0.3104831009768978	0.31229222906431414	0.32690576648095143	0.3281292208353282	0.3428461753443584	0.34351817154170944	0.37191141962084023	0.37162492516769324	0.0989981752718528	0.09516355293778012	0.034736624150706774	0.1155483858563997	0.03484434523190316	0.11590671057897595
1.453363278359986	0.2781597243317669	0.2811761202392631	0.3107773021665561	0.3125876143341741	0.3272073023553777	0.32843169172340014	0.343155043489695	0.3438277257959624	0.37223424542684186	0.37194796396846086	0.09895176877187682	0.0951190529082626	0.03454480509369162	0.11560270689307117	0.03465191456168526	0.11596114395965884
1.4621205232260774	0.2784400568197708	0.28145811872689774	0.3110716502252686	0.31288314654594407	0.327508979175651	0.32873430384772734	0.3434640470027664	0.34413741590129415	0.3725571969081693	0.37227112922978456	0.09890537004215981	0.0950745601828866	0.034353860456135976	0.11565643123088165	0.03446036115820306	0.11601497857148502
1.470930534897817	0.2787205470866991	0.2817402745671751	0.3113661436629227	0.3131788242016864	0.3278107953826357	0.32903705564376534	0.34377318425674697	0.34444724022779283	0.3728802723126734	0.3725944192005954	0.09885897917424376	0.09503007484956169	0.034163787172325044	0.11570955706150698	0.03426968194550639	0.11606821260023281
1.4797936313217521	0.2790011937733677	0.28202258638818267	0.3116607809848002	0.3134746457988387	0.32811274941246843	0.3293399455422277	0.3440824536199636	0.34475719714068837	0.3732034698831333	0.372917832124749	0.09881259625911794	0.09498559699566912	0.033974582179794766	0.11576208256936127	0.03407987385093847	0.11612084422448277
1.48871013236022	0.27928199551620575	0.28230505281359297	0.3119555606915592	0.3137706098301947	0.32841483969653995	0.32964297196906583	0.34439185345587653	0.3450672850003322	0.37352678785723614	0.3732413662410055	0.09876622138722145	0.09494112670806275	0.03378624241942774	0.11581400593169633	0.03389093380516073	0.11617287161542578
1.4976803598028874	0.2795629509472379	0.28258767246264527	0.31225048127921506	0.3140667147838856	0.3287170646614758	0.3299461333454506	0.3447013821230595	0.34537750216217833	0.37385022446755695	0.3735650197830088	0.09871985464844517	0.0948966640730735	0.03359876483554558	0.11586532531841698	0.03370285874230916	0.11622429293702652
1.5067046373783677	0.2798440586940664	0.28287044395012884	0.3125455412391224	0.314362959143362	0.32901942272911733	0.330249428087753	0.3450110379751811	0.34568784697676386	0.37417377794153794	0.373888790979267	0.09867349613213454	0.09485220917650856	0.03341214637600842	0.11591603889214497	0.03351564560008313	0.1162751063459666
1.5157832907659001	0.2801253173798539	0.28315336588636425	0.312840739057956	0.31465934138737484	0.3293219123165027	0.3305528546075254	0.3453208193609846	0.3459983177896894	0.37449744650146904	0.3742126780531314	0.09862714592709157	0.09480776210365578	0.033226383992246866	0.11596614480821188	0.03332929131974538	0.1163253099915309
1.5249166476071065	0.28040672562330493	0.28343643687718556	0.3131360732176925	0.3149558599899565	0.3296245318358477	0.33085641131148197	0.34563072462426847	0.34630891294159916	0.3748212283644666	0.37453667922277634	0.09858080412157626	0.09476332293928431	0.03304147463937923	0.11601564121455965	0.03314379284626412	0.11637490201560041
1.5341050375178134	0.2806882820386484	0.28371965552392275	0.3134315421955914	0.3152525134204024	0.32992727969452673	0.33116009660147944	0.3459407521038668	0.3466196307681616	0.37514512174245307	0.37486079270117856	0.0985344708033088	0.09471889176764747	0.032857415276264845	0.11606452625179031	0.03295914712836279	0.11642388055273045
1.5433487920999491	0.2809699852356198	0.2840030204233832	0.3137271444641763	0.31554930014325155	0.33023015429505304	0.33146390887449795	0.34625090013362986	0.3469304696000493	0.375469124842137	0.3751850166960969	0.09848814605947315	0.09467446867248401	0.0326742028655751	0.11611279805303099	0.03277535111860175	0.11647224372999432
1.5526482449535108	0.2812518338194427	0.28428653016783384	0.3140228784912161	0.31584621861826817	0.3305331540350598	0.33176784652262153	0.3465611670424038	0.3472414277629197	0.37579323586499175	0.37550934941005126	0.0984418299767181	0.09463005373702141	0.03249183437392489	0.11616045474410441	0.03259240177348843	0.11651998966708987
1.5620037316886017	0.28153382639081126	0.2845701833449826	0.31431874273970584	0.31614326730042225	0.3308362773072809	0.33207190793301883	0.3468715511540113	0.34755250357739464	0.3761174530072352	0.3758337890403024	0.09839552264115947	0.09458564704397655	0.03231030677185487	0.11620749444335132	0.032410296053459575	0.11656711647613349
1.5714155899375468	0.2818159615458717	0.28485397853796063	0.3146147356678481	0.31644044463987037	0.33113952249953094	0.332376091487923	0.34718205078723124	0.34786369535904044	0.3764417744598089	0.3761583337788305	0.098349224138382	0.09454124867555898	0.032129617033987756	0.11625391526156648	0.032229030923073054	0.11661362226189453
1.580884159367074	0.2820982378762041	0.28513791432530405	0.3149108557290334	0.3167377490819373	0.3314428879946861	0.3326803955646133	0.34749266425577907	0.3481750014183486	0.37676619840835734	0.37648298181231515	0.09830293455344279	0.09449685871347221	0.03194976213902834	0.11629971530212657	0.03204860335097948	0.11665950512152534
1.5904097816905756	0.28238065396880446	0.285421989280935	0.31520710137182156	0.3170351790670958	0.3317463721706643	0.332984818535394	0.3478033898682866	0.3484864200607148	0.3770907230332067	0.37680773132211365	0.09825665397087194	0.0944524772389164	0.03177073906989847	0.11634489266089076	0.031869010310039414	0.11670476314461098
1.5999928006804371	0.2826632084060661	0.28570620197414365	0.3155034710399221	0.31733273303094806	0.3320499734004061	0.3332893587675758	0.34811422592828195	0.3487979495864192	0.3774153465093445	0.37713258048424064	0.09821038247467592	0.09440810433258945	0.0315925448137655	0.11638944542614382	0.03169024877741222	0.11674939441331134
1.6096335621804478	0.28294589976576145	0.2859905509695699	0.31579996317217535	0.3176304094042062	0.332353690051854	0.33359401462345567	0.34842517073416945	0.34910958829060645	0.37774006700639823	0.3774575274693471	0.09816412014833928	0.09436374007469037	0.03141517636211333	0.11643337167859613	0.03151231573455249	0.11679339700206981
1.6193324141182788	0.28322872662102333	0.28627503482718436	0.31609657620253295	0.3179282066126729	0.3326575204879338	0.3338987844602968	0.34873622257920933	0.3494213344632652	0.3780648826886144	0.37778257044269864	0.09811786707482625	0.09431938454492055	0.031238630710866744	0.11647666949151869	0.031335208167377004	0.11683676897778383
1.6290897065180392	0.2835116875403274	0.2865596521022702	0.3163933085600389	0.3182261230772218	0.3329614630665344	0.33420366663030937	0.34904737975149797	0.3497331863892076	0.37838979171483755	0.3781077075641554	0.09807162333658397	0.09427503782248556	0.031062904860348795	0.11651933693042338	0.031158923066250566	0.11687950839972672
1.6389057915129117	0.28379478108747225	0.2868444013454041	0.3166901586688092	0.3185241572137781	0.3332655161404874	0.33450865948062986	0.3493586405339465	0.3500451423480493	0.37871479223848886	0.37843293698814967	0.09802538901554396	0.09423069998609847	0.030887995815430003	0.11656137205318373	0.030983457426057015	0.11692161331946238
1.6487810233578566	0.2840780058215617	0.287129281102438	0.31698712494801323	0.31882230743329903	0.33356967805754767	0.3348137613533014	0.34967000320426134	0.35035720061418874	0.37903988240754477	0.37875825686366554	0.09797916419312439	0.09418637111398037	0.03071390058559942	0.11660277291017707	0.030808808246355568	0.11696308178099457
1.6587157584424002	0.28436136029698633	0.2874142899144801	0.3172842058118543	0.3191205721417546	0.3338739471603739	0.3351189705852543	0.34998146603492397	0.3506693594567872	0.3793650603645167	0.37908366533421756	0.09793294895023298	0.09414205128386358	0.030540616184982383	0.11664353754402157	0.030634972531323967	0.11700391182057501
1.6687103553034934	0.28464484306340393	0.28769942631787576	0.3175813996695494	0.31941894974010715	0.33417832178650725	0.3354242855082847	0.3502930272931693	0.3509816171397473	0.37969032424642835	0.3794091605378287	0.09788674336726728	0.09409774057299311	0.03036813963239382	0.11668366398955499	0.030461947289879276	0.11704410146666078
1.6787651746384535	0.28492845266572153	0.2879846888441895	0.3178787049253099	0.3197174386242925	0.3344828002683522	0.33572970444903566	0.35060468524096616	0.3512939719216935	0.38001567218479493	0.3797347406070099	0.09784054752411944	0.09405343905812875	0.03019646795148745	0.11672315027409752	0.03028972953577025	0.11708364874013455
1.6888805793179813	0.2852121876440764	0.2882700760201852	0.31817611997832224	0.3200160371851996	0.33478738093315674	0.3360352257289763	0.3509164381349964	0.3516064220559508	0.3803411023056023	0.38006040366873783	0.09779436150017572	0.09400914681554805	0.030025598170716705	0.11676199441716051	0.030118316287545355	0.1171225516540062
1.6990569343992543	0.2854960465338169	0.2885555863678074	0.31847364322272753	0.32031474380865077	0.3350920621029909	0.33634084766438144	0.3512282842266344	0.3519189657905241	0.3806666127292846	0.38038614784443353	0.09774818537432162	0.09396486392104744	0.029855527323434217	0.1168001944304109	0.029947704568726863	0.1171608082135549
1.7092946071391046	0.28578002786548384	0.28884121840416266	0.31877127304760217	0.32061355687538234	0.33539684209472775	0.33664656856631187	0.3515402217619256	0.3522316013680777	0.3809922015707027	0.3807119712499413	0.09770201922494058	0.09392059044994333	0.029686252447987727	0.11683774831790572	0.029777891407800183	0.11719841641628648
1.7195939670072704	0.28606413016479165	0.2891269706415	0.3190690078369381	0.32091247476102397	0.3357017192200225	0.33695238674059336	0.35185224898156725	0.3525443270259142	0.3813178669391236	0.3810378719955065	0.09765586312991943	0.09387632647707696	0.029517770587705883	0.11687465407581499	0.029608873838277816	0.11723537425189079
1.7299553856997325	0.286348351952609	0.28941284158719205	0.3193668459696225	0.32121149583607944	0.33600669178529224	0.33725830048779715	0.35216436412088586	0.3528571409959545	0.3816436069381977	0.38136384818575453	0.09760971716664775	0.09383207207681483	0.029350078791022582	0.11691090969252116	0.02944064889879172	0.11727167970222752
1.7403792371521247	0.28663269174494005	0.289698829743716	0.3196647858194184	0.32151061846590623	0.33631175809169567	0.3375643081032182	0.35247656540981787	0.3531700415047152	0.38196941966593756	0.3816898979196684	0.09756358141202227	0.09378782732304852	0.02918317411149296	0.11694651314864757	0.029273213633072004	0.11730733074119826
1.7508658975532332	0.28691714805290525	0.28998493360863375	0.3199628257549441	0.32180984101069515	0.33661691643511266	0.3378704078768556	0.35278885107288793	0.3534830267732896	0.38229530321469646	0.38201601929056733	0.09751745594244807	0.09374359228920226	0.02901705360785556	0.11698146241687368	0.02910656509010856	0.11734232533500233
1.76141574535857	0.28720171938272226	0.2902711516745736	0.32026096413965366	0.322109161825451	0.3369221651061235	0.3381765980933922	0.35310121932918803	0.35379609501732534	0.3826212556711458	0.38234221038608507	0.09747134083384028	0.09369936704822944	0.028851714344098056	0.11701575546203458	0.02894070032414575	0.11737666144190939
1.7720291613040315	0.28748640423568644	0.2905574824292102	0.32055919933181654	0.3224085792599719	0.3372275023899887	0.3384828770321731	0.3534136683923569	0.3541092444470041	0.38294727511625415	0.38266846928814785	0.09742523616162718	0.09365515167261772	0.02868715338951411	0.11704939024116356	0.028775616394735692	0.11741033701223103
1.7827065284196406	0.2877712011081522	0.29084392435524553	0.32085752968449754	0.3227080916588292	0.33753292656662826	0.3387892429671861	0.3537261964705584	0.3544224732670204	0.3832733596252647	0.3829947940729527	0.09737914200075136	0.09361094623439084	0.028523367818749534	0.11708236470339273	0.02861131036678799	0.11744334998839179
1.7934482320433673	0.2880561084915132	0.2911304759303894	0.3211559535455368	0.32300769736134705	0.3378384359106013	0.33909569416703983	0.3540388017664613	0.35473577967655984	0.3835995072676739	0.38332118281094496	0.09733305842567294	0.09356675080510878	0.028360354711836067	0.1171146767898108	0.028447779310647903	0.11747569830482973
1.8042546598350382	0.288341124872183	0.29141713562733984	0.32145446925752896	0.3233073947015823	0.33814402869108456	0.339402228894944	0.354351482477217	0.3550491618692788	0.3839257161072089	0.38364763356679665	0.097286985510371	0.09352256545587273	0.028198111154264183	0.11714632443371897	0.028285020302144304	0.11750737988813853
1.8151262017903238	0.2886262487315762	0.29170390191376416	0.3217530751578041	0.3236071820083046	0.3384497031718531	0.33970884540868834	0.35466423679443965	0.3553626180332831	0.3842519842018062	0.38397414439938515	0.09724092332834576	0.09347839025732467	0.028036634237050606	0.11717730556041772	0.028123030422619877	0.1175383926568685
1.8260632502548164	0.2889114785460884	0.2919907732522787	0.3220517695784061	0.3239070576049749	0.33875545761125786	0.34001554196062145	0.35497706290418357	0.3556761463511062	0.38457830960358863	0.38430071336176963	0.09719487195262025	0.09343422527965098	0.02787592105673653	0.11720761808722102	0.027961806759002172	0.11756873452158345
1.8370661999381863	0.2891968127870772	0.29227774810042995	0.32235055084607317	0.3242070198097263	0.3390612902622065	0.34032231679763064	0.3552899589869236	0.35598974499968833	0.3849046903588446	0.38462733850117026	0.09714883145574474	0.09339007059258266	0.027715968715504857	0.11723725992354161	0.027801346403817817	0.11759840338481808
1.848135447928429	0.28948224992084226	0.292564824910674	0.322649417282217	0.32450706693534237	0.3393671993721414	0.3406291681611198	0.35560292321753206	0.35630341215035477	0.3852311245080046	0.3849540178589449	0.09710280190979527	0.09334592626539992	0.02755677432114645	0.11726622897066363	0.027641646455281332	0.11762739714109216
1.8592713937061955	0.28976778840860623	0.29285200213035806	0.32294836720290293	0.3248071972892376	0.33967318318301915	0.34093609428699	0.3559159537652591	0.35661714596879523	0.38555761008562006	0.3852807494705682	0.09705678338637909	0.09330179236693234	0.02739833498719868	0.11729452312202682	0.027482704017348425	0.11765571367699579
1.8704744391592067	0.29005342670649487	0.2931392782016997	0.32324739891882887	0.32510740917343656	0.3399792399312901	0.3412430934056173	0.35622904879371	0.3569309446150416	0.3858841451203405	0.3856075313656081	0.09701077595663404	0.09325766896556092	0.027240647832915243	0.11732214026292809	0.027324516199707105	0.11768335087093362
1.8817449885967616	0.29033916326551745	0.29342665156176795	0.3235465107353049	0.325407700884553	0.34028536784787644	0.3415501637418324	0.3565422064608247	0.357244806243447	0.38621072763489156	0.3859343615677047	0.09696477969123384	0.09321355612922125	0.027083709983340754	0.11734907827063523	0.02716708011788249	0.11771030659330961
1.8930834487643238	0.29062499653154694	0.2937141206424627	0.3238457009522329	0.3257080707137697	0.340591565158152	0.3418573035148992	0.35685542491885547	0.3575587290026641	0.3865373556460525	0.38626123809454704	0.09691879466038641	0.09316945392540439	0.026927518569371145	0.11737533501442954	0.02701039289323859	0.11773657870645593
1.9044902288582053	0.29091092494530063	0.2940016838704956	0.32414496786408614	0.3260085169468175	0.3408978300819209	0.3421645109384938	0.35716870231434644	0.3578727110356237	0.3868640271646343	0.386588158957851	0.0968728209338393	0.09312536242115999	0.02677207072777854	0.11740090835543526	0.026854451653056444	0.11776216506454773
1.9159657405403292	0.2911969469423201	0.2942893396673696	0.324444309759888	0.32630903786395443	0.34120416083339655	0.34247178422068364	0.35748203678811125	0.35818675047951276	0.3871907401954568	0.386915122163337	0.09682685858088028	0.09308128168309718	0.026617363601257438	0.11742579614674753	0.026699253530551914	0.11778706351371682
1.9275103979530908	0.29148306095295157	0.2945770864493596	0.32474372492319226	0.32660963173994567	0.3415105556211805	0.3427791215639058	0.3577954264752119	0.3585008454657534	0.38751749273732633	0.387242125710708	0.096780907670339	0.09303721177738682	0.02646339433847089	0.11744999623337549	0.02654479566492718	0.11781127189193796
1.9391246177343011	0.29176926540232595	0.294864922627492	0.32504321163206146	0.3269102968440419	0.3418170126482413	0.3430865211649462	0.358108869504937	0.35881499411998086	0.3878442827830139	0.3875691675936261	0.0967349682705901	0.09299315276976478	0.026310160094091373	0.11747350645214283	0.02639107520143824	0.11783478802908576
1.9508088190322228	0.2920555587103391	0.2951528466075251	0.3253427681590467	0.327211031439959	0.3421235301118933	0.3433939812149183	0.3584223640007802	0.3591291945620218	0.3881711083192319	0.3878962457996908	0.09668904044955523	0.09294910472553197	0.02615765802883807	0.11749632463178727	0.026238089291380717	0.11785760974682091
1.9625634235206988	0.2923419392916319	0.2954408567899288	0.3256423927711668	0.3275118337858573	0.3424301062037754	0.34370149989924165	0.35873590808041866	0.35944344490587304	0.388497967326612	0.38822335831041616	0.09664312427470491	0.09290506770955817	0.02600588530954262	0.11751844859301741	0.026085835092192866	0.11787973485870396
1.9743888554143678	0.2926284055555703	0.29572895156986506	0.3259420837298877	0.3278127021343204	0.3427367391098303	0.3440090753976208	0.35904949985569135	0.3597577432596793	0.3888248577796832	0.38855050310120853	0.09659721981305991	0.09286104178628257	0.025854839109140215	0.11753987614824268	0.0259343097674396	0.11790116117010996
1.9862855414839768	0.29291495590622524	0.296017129337167	0.32624183929110095	0.3281136347323341	0.3430434270102823	0.34431670588402374	0.3593631374325768	0.3600720877257114	0.3891517776468477	0.3888776781413435	0.09655132713119463	0.09281702701971674	0.025704516606728234	0.11756060510171551	0.025783510486876438	0.11792188647815749
1.9982539110717792	0.2932015887423528	0.29630538847631954	0.32654165770510357	0.32841462982126635	0.34335016807961666	0.3446243895266605	0.359676818911172	0.3603864764003452	0.38947872489036006	0.3892048813939438	0.09650544629523806	0.09277302347344597	0.025554914987655053	0.11758063324967338	0.025633434426518775	0.11794190857187914
2.010294396107033	0.2934883024573743	0.29659372736643874	0.32684153721657694	0.328715685636845	0.34365696048655825	0.3449321244879623	0.3599905423856706	0.3607009073740388	0.3898056974663035	0.3895321108159563	0.09645957737087715	0.09272903121063188	0.025406031443468535	0.11759995837994097	0.02548407876862413	0.11796122523202257
2.0224074311215867	0.29377509543935554	0.296882144381252	0.32714147606456556	0.32901680040913767	0.3439638023940496	0.34523990892455914	0.3603043059443403	0.3610153787313113	0.39013269332456735	0.3898593643581293	0.09641372042335714	0.09268505029401412	0.025257863172020834	0.11761857827232802	0.025335440701741874	0.11797983423109315
2.0345934532655616	0.29406196607098783	0.2971706378890775	0.3274414724824566	0.3293179723625304	0.3442706919592305	0.3455477409872591	0.36061810766950236	0.36132988855072057	0.390459710408825	0.39018663996499026	0.09636787551748567	0.09264108078591227	0.02511040737748793	0.11763649069838777	0.025187517420782513	0.11799773333341079
2.0468529023231294	0.29434891272956676	0.29745920625280414	0.32774152469795853	0.32961919971570675	0.34457762733341557	0.3458556188210266	0.36093194563750847	0.3616444349048416	0.3907867466565108	0.3905139355748224	0.09632204271763317	0.09259712274822772	0.02496366127037497	0.11765369342138854	0.02504030612703545	0.11801492029506733
2.059186220728381	0.29463593378697256	0.2977478478298715	0.3280416309330802	0.32992048068162655	0.3448846066620732	0.3461635405649609	0.3612458179187191	0.36195901586024454	0.3911137999987966	0.3908412491196428	0.0962762220877351	0.09255317624244616	0.02481762206758731	0.11767018419641317	0.024893804028188526	0.11803139286385544
2.0715938535812968	0.29492302760964995	0.2980365609722489	0.32834178940410985	0.33022181346750484	0.34519162808480425	0.34647150435227464	0.3615597225774824	0.3622736294774724	0.3914408683605705	0.3911685785251789	0.09623041369129562	0.0925092413296387	0.024672286992469594	0.11768596077034488	0.024748008338379535	0.11804714877929712
2.084076248663807	0.2952101925585879	0.2983253440264155	0.32864199832159413	0.33052319627479065	0.3454986897353204	0.3467795083102718	0.36187365767211155	0.3625882738110194	0.39176794966041306	0.3914959217108459	0.09618461759138805	0.09246531807046494	0.024527653274803995	0.11770102088179613	0.024602916278203324	0.11806218577262939
2.0966338564559543	0.2954974269892988	0.2986141953333401	0.3289422558903166	0.3308246272991458	0.34580578974142245	0.3470875505603267	0.3621876212548624	0.3629029469093085	0.39209504181057436	0.39182327658972416	0.0961388338506569	0.09242140652517365	0.024383718150845723	0.11771536226105184	0.02445852507478996	0.11807650156687544
2.109267130152151	0.2957847292517992	0.29890311322846025	0.3292425603092773	0.3311261047304239	0.34611292622497897	0.3473956292178621	0.3625016113719125	0.3632176468146703	0.39242214271695197	0.3921506410685361	0.09609306253132048	0.09237750675360629	0.024240478863395865	0.11772898263019727	0.024314831961817163	0.11809009387671665
2.1219765256775314	0.29607209769058873	0.2991920960416622	0.3295429097716708	0.33142762675264886	0.34642009730190454	0.34770374239232754	0.36281562606333834	0.36353237156331963	0.39274925027906743	0.39247801304762336	0.09604730369517345	0.09233361881519742	0.02409793266179605	0.11774187970306116	0.0241718341795103	0.11810296040852108
2.1347625017044103	0.29635953064462994	0.2994811420972604	0.32984330246486565	0.3317291915439939	0.34672730108213845	0.3480118881871777	0.36312966336309377	0.36384711918533447	0.39307636239004384	0.3928053904209241	0.09600155740358818	0.0922897427689769	0.02395607680196754	0.11775405118510207	0.02402952897470989	0.11811509886034344
2.147625519668832	0.29664702644732793	0.29977024971397676	0.33014373657038276	0.3320307972767597	0.3470345356696225	0.3483200646998506	0.36344372129898717	0.36416188770463354	0.3934034769365825	0.3931327710759498	0.09595582371751625	0.09224587867357387	0.023814908546443192	0.11776549477349363	0.023887913600896482	0.11812650692193927
2.160566043787228	0.2969345834265101	0.3000594172049206	0.3304442102638745	0.3323324421173542	0.34734179916228	0.34862827002174607	0.3637577978926602	0.36447667513895404	0.3937305917989403	0.39346015289376285	0.09591010269749145	0.09220202658721516	0.023674425164401214	0.11777620815723822	0.023746985318197744	0.11813718227466552
2.1735845410731627	0.29722219990440574	0.3003486428775675	0.33074472171510333	0.33263412422626987	0.3476490896519937	0.3489365022382036	0.3640718911595656	0.3647914794998295	0.3940577048509072	0.39378753374895265	0.09586439440363184	0.09215818656773032	0.023534623931686482	0.11778618901688276	0.023606741393457753	0.11814712259163684
2.1866814813541975	0.29750987419762537	0.30063792503373965	0.33104526908792054	0.33293584175806357	0.34795640522458426	0.3492447594284814	0.3643859991089446	0.36510629879256795	0.3943848139597824	0.3941149115096139	0.09581869889564092	0.09211435867255233	0.02339550213083008	0.1177954350246182	0.023467179100238766	0.11815632553765454
2.199857337288837	0.2977976046171403	0.30092726196958436	0.33134585054024474	0.3332375928613344	0.3482637439597881	0.34955303966573376	0.3647001197438047	0.36542113101622914	0.3947119169863517	0.39444228403732245	0.09577301623280991	0.09207054295871893	0.02325705705110792	0.11780394384449266	0.023328295718815895	0.11816478876899339
2.213112584383593	0.29808538946826246	0.301216651975554	0.33164646422404087	0.33353937567870273	0.3485711039312366	0.34986134101698935	0.36501425106089835	0.3657359741636029	0.39503901178486533	0.39476964918711305	0.09572734647402105	0.09202673948287607	0.023119285988538962	0.11781171313211303	0.023190088536267695	0.11817250993364325
2.2264477010101436	0.2983732270506238	0.301506093336385	0.33194710828529905	0.3338411883467886	0.34887848320643333	0.35016966154313	0.3653283910507002	0.3660508262211863	0.39536609620301405	0.39509700480745613	0.09568168967774734	0.09198294830127782	0.022982186245910086	0.11781874053467334	0.023052554846488604	0.11817948667139433
2.2398631684225956	0.29866111565815523	0.30179558433107795	0.33224778086401247	0.33414302899619047	0.3491858798467328	0.3504779992988685	0.3656425376973845	0.3663656851691621	0.395693168081906	0.39542434874023463	0.09563604590205615	0.09193916946979011	0.022845755132824053	0.11782502369115377	0.022915691950172956	0.11818571661342503
2.2533594707748548	0.2989490535790669	0.302085123232876	0.332548480094157	0.3344448957514635	0.3494932919073189	0.3507863523327266	0.3659566889788039	0.36668054898137614	0.39602022525604486	0.3957516788207214	0.09559041520461094	0.09189540304389202	0.022709989965704835	0.11783056023210747	0.022779497154868267	0.11819119738261463
2.2669370951380965	0.299237039095827	0.30237470830924473	0.3328492041036687	0.3347467867310982	0.3498007174371823	0.351094718687013	0.3662708428664662	0.36699541562531474	0.39634726555330524	0.3960789928775553	0.0955447976426733	0.09185164907867757	0.022574888067845578	0.11783534777976001	0.022643967775010765	0.11819592659351486
2.2805965315183476	0.29952507048514154	0.3026643378218516	0.3331499510144238	0.33504870004749926	0.35010815447909976	0.3514030963978023	0.36658499732551325	0.367310283062083	0.39667428679491146	0.3964062887327192	0.09549919327310444	0.09180790762885699	0.02244044676938195	0.11783938394796678	0.02250910113193605	0.1181999018522788
2.294338272874165	0.2998131460179333	0.3029540100265446	0.33345071894221584	0.33535063380696367	0.35041560106961084	0.35171148349491227	0.36689915031469705	0.3676251492463824	0.3970012867954125	0.39673356420151623	0.09545360215236709	0.09176417874876013	0.022306663407368532	0.11784266634209928	0.022374894553880864	0.11820312075653305
2.308162815134429	0.30010126395932196	0.3032437231733321	0.3337515059967353	0.3356525861096591	0.35072305523899766	0.35201987800188195	0.36721329978635925	0.36794001212648764	0.39732826336266086	0.3970608170925467	0.09540802433652856	0.09172046249233667	0.02217353532580546	0.11784519255942882	0.022241345376059485	0.11820558089569033
2.3220706572162446	0.3003894225686029	0.3035334755063619	0.334052310281548	0.33595455504960303	0.35103051501126203	0.35232827793595056	0.3675274436864083	0.3682548696442259	0.39765521429778833	0.39738804520768556	0.09536245988126209	0.09167675891315966	0.022041059875588687	0.11784696018855811	0.022108450940638846	0.11820727985063684
2.336062301042938	0.30067762009922633	0.3038232652639005	0.33435312989407306	0.3362565387146404	0.3513379784041036	0.35263668130803444	0.367841579954296	0.3685697197349528	0.39798213739518296	0.3977152463420584	0.09531690884184754	0.09163306806442591	0.021909234414614787	0.11784796680984755	0.021976208596772295	0.11820821519388858
2.3501382515621807	0.3009658547987773	0.3041130906783121	0.3346539629255618	0.3365585351864228	0.3516454434288984	0.35294508612270603	0.36815570652299723	0.36888456032753136	0.3983090304424666	0.39804241828401943	0.09527137127317661	0.09158938999895859	0.021778056307757865	0.11784820999528733	0.021844615700620906	0.11820838448953452
2.3642990167642037	0.3012541249089544	0.30440294997603823	0.33495480746107664	0.33686054254038644	0.35195290809067686	0.3532534903781713	0.3684698213189859	0.369199389344309	0.39863589122047133	0.3983695588151274	0.09522584722975069	0.09154572476920923	0.021647522926899754	0.11784768730839801	0.02171366961540322	0.11820778529326503
2.378545107700138	0.30154242866554964	0.3046928413775766	0.33525566157946907	0.3371625588457307	0.3522603703881016	0.3535618920662483	0.3687839222622138	0.3695142047010953	0.3989627175032166	0.3986966657101234	0.09518033676568581	0.09150207242725905	0.02151763165093712	0.11784639630434413	0.02158336771135083	0.118206415152315
2.392877038500453	0.3018307642984271	0.3049827630974601	0.33555652335335817	0.3374645821653964	0.3525678283134458	0.3538702891723445	0.36909800726608744	0.36982900430713955	0.39928950705788585	0.3990237367369065	0.09513483993471364	0.09145843302482176	0.02138837986582942	0.11784433452992005	0.02145370736577945	0.1182042716054923
2.4072953263935135	0.30211913003150254	0.30527271334423667	0.33585739084910954	0.3377666105560446	0.35287527985257133	0.35417867967543554	0.3694120742374465	0.3701437860651087	0.39961625764480396	0.3993507696565122	0.09508935679018334	0.0914148066132442	0.021259764964595362	0.11784149952350731	0.02132468596311199	0.11820135218327721
2.4218004917242455	0.302407524082723	0.3055626903204477	0.3361582621268136	0.33806864206803494	0.3531827229849067	0.35448706154804294	0.3697261210765411	0.37045854787106464	0.39994296701741366	0.39967776222308793	0.09504388738506342	0.09137119324350843	0.021131784347332427	0.11783788881500357	0.021196300894866127	0.11819765440765195
2.436393057972914	0.30269594466404515	0.3058526922226078	0.33645913524026366	0.3383706747454035	0.35349015568342496	0.35479543275621206	0.3700401456770093	0.37077328761444195	0.40026963292225254	0.40000471218387085	0.09499843177194386	0.09132759296623476	0.02100443542122754	0.11783349992599312	0.02106854955966142	0.11819317579208644
2.4510735517740176	0.30298438998141536	0.30614271724118314	0.33676000823693475	0.33867270662584165	0.35379757591462213	0.35510379125948976	0.3703541459258551	0.3710880031780255	0.40059625309892993	0.400331617279164	0.0949529900030384	0.09128400583168252	0.020877715600615687	0.11782833036966167	0.0209414293632868	0.11818791384168037
2.46584250293529	0.30327285823474875	0.3064327635605715	0.3370608791579624	0.33897473574067455	0.35410498163849524	0.3554121350109033	0.3706681197034259	0.371402692437928	0.40092282528010437	0.40065847524231407	0.09490756213018496	0.09124043188975142	0.020751622306942608	0.11782237765076786	0.020814937718691695	0.11818186605322012
2.4807004444568266	0.303561347617908	0.3067228293590806	0.33736174603812047	0.339276760114839	0.35441237080852	0.35572046195693746	0.37098206488339047	0.37171735326356786	0.4012493471914597	0.40098528379968723	0.09486214820484978	0.09119687118998526	0.020626152968802103	0.11781563926558647	0.020689072045978918	0.11817502991489448
2.4956479125503126	0.30384985631868294	0.3070129128089076	0.33766260690579986	0.3395787777668624	0.3547197413716292	0.356028770037513	0.3712959793327162	0.3720319835176464	0.40157581655168223	0.40131204067064685	0.09481674827812771	0.09115332378157119	0.020501305021969785	0.1178081127020505	0.020563829772468623	0.11816740290650785
2.510685446658382	0.30413838251876985	0.30730301207611843	0.33796345978298703	0.3398807867088409	0.35502709126819065	0.35633705718596453	0.37160986091164694	0.37234658105612584	0.4019022310724379	0.40163874356753015	0.09477136240074455	0.09110978971334359	0.020377075909383535	0.11779979543972274	0.020439208332648562	0.11815898249940915
2.5258135894740787	0.30442692439374996	0.30759312532062605	0.33826430268524244	0.34018278494641735	0.3553344184319854	0.35664532132901827	0.37192370747368075	0.3726611437282066	0.40222858845834913	0.40196539019562477	0.09472599062305885	0.09106626903378542	0.02025346308120568	0.11779068494966793	0.02031520516826646	0.11814976615654871
2.54103288696045	0.3047154801130701	0.30788325069617056	0.33856513362167917	0.34048477047876047	0.35564172079018563	0.3569535603867706	0.37223751686554774	0.37297566937630533	0.4025548864069717	0.40229197825314617	0.09468063299506393	0.09102276179102943	0.020130463994766146	0.1177807786945948	0.020191817728287376	0.11813975133247823
2.556343888370238	0.3050040478400197	0.3081733863502974	0.33886595059494057	0.3407867412985424	0.3559489962633323	0.3572617722726655	0.3725512869271869	0.37329015583603187	0.4028811226087712	0.402618505431214	0.09463528956639007	0.09097926803286008	0.020008076114645945	0.11777007412874241	0.02006904346890792	0.11812893547318026
2.571747146265715	0.30529262573171223	0.30846353042433683	0.3391667516011799	0.34108869539191766	0.3562562427653145	0.3575699548934726	0.3728650154917251	0.3736046009361675	0.40320729474710093	0.40294496941382957	0.09458996038630568	0.09093578780671596	0.01988629691267718	0.11775856869810752	0.01994687985361665	0.11811731601630981
2.5872432165386163	0.30558121193906296	0.3087536810533832	0.33946753463003787	0.34139063073850134	0.356563458203346	0.35787810614926563	0.37317870038545353	0.37391900249864213	0.4035334004981784	0.4032713678778524	0.09454464550371952	0.09089232115969029	0.01976512386788798	0.11774625983997566	0.01982532435315143	0.11810489039108063
2.602832658430207	0.30586980460676827	0.30904383636627364	0.33976829766462124	0.3416925453113471	0.356870640477944	0.3581862239334	0.37349233942780596	0.37423335833851246	0.4038594375310615	0.4035976984929772	0.09449934496718286	0.09084886813853545	0.019644554466617947	0.11773314498350373	0.0197043744455474	0.11809165601819416
2.6185160345514573	0.30615840187328547	0.30933399448556714	0.34006903868148164	0.34199443707692617	0.35717778748290735	0.35849430613249067	0.3738059304313365	0.3745476662639388	0.40418540350762694	0.40392395892171074	0.09445405882489069	0.09080542878966053	0.019524586202466665	0.11771922154937897	0.019584027616129873	0.11807761030999586
2.6342939109033563	0.30644700187081136	0.30962415352752376	0.3403697556505937	0.34229630399510497	0.3574848971052946	0.3588023506263905	0.3741194712016971	0.37486192407616337	0.40451129608254605	0.4042501468193489	0.09440878712468423	0.09076200315913746	0.01940521657629901	0.11770448694974789	0.019464281357546298	0.11806275067040417
2.6501668568973313	0.3067356027252615	0.309914311602084	0.34067044653533335	0.34259814401912464	0.3577919672254013	0.3591103552881684	0.3744329595376151	0.3751761295694878	0.4048371129032622	0.404576259833954	0.09436352991405215	0.09071859129269871	0.019286443096289574	0.11768893858850049	0.01934513316975206	0.11804707449489626
2.666135445375801	0.30702420255624985	0.31020446681284713	0.34097110929245694	0.342899955095578	0.3580989957167394	0.35941831798408674	0.3747463932308716	0.3754902805312509	0.4051628516099682	0.40490229560633106	0.09431828724013323	0.0906751932357432	0.0191682632779262	0.11767257386112817	0.01922658056002291	0.11803057917043702
2.6822002526328483	0.30731279947706724	0.3104946172570508	0.3412717418720789	0.34320173516438884	0.3584059804460144	0.35972623657357994	0.37505977006627844	0.3758043747418058	0.40548850983558254	0.40522825177000504	0.09427305914971723	0.09063180903333487	0.019050674643997567	0.11765539015465265	0.019108621043010032	0.11801326207573481
2.6983618584350144	0.30760139159466093	0.31078476102554997	0.3415723422176509	0.3435034821587902	0.35871291927310356	0.36003410890923215	0.37537308782165635	0.376118409974498	0.4058140852057268	0.40555412595119816	0.09422784568924729	0.09058843873020478	0.018933674724618044	0.11763738484769704	0.018991252140676096	0.11799512058098571
2.71462084604223	0.3078899770096138	0.31107489620279594	0.3418729082659395	0.3438051940053024	0.3590198100510341	0.36034193283675564	0.3756863442678123	0.3764323839956436	0.40613957533870254	0.4058799157688066	0.09418264690482184	0.09054508237075526	0.018817261057234802	0.11761855531054266	0.018874471382357427	0.11797615204791612
2.730977802228858	0.3081785538161233	0.3113650208668153	0.3421734379470056	0.34410686862371187	0.35932665062596164	0.3606497061949682	0.3759995371685177	0.3767462945645056	0.4064649778454691	0.4062056188343774	0.09413746284219565	0.09050173999905814	0.01870143118665446	0.11759889890511488	0.018758276304760457	0.11795635382995329
2.747433317304874	0.3084671201019809	0.3116551330891894	0.34247392918418224	0.3444085039270493	0.3596334388371479	0.36095742681577225	0.37631266428048604	0.3770601394332733	0.40679029032961944	0.40653123275208597	0.09409229354678261	0.09045841165886016	0.018586182665004003	0.11757841298488358	0.01864266445196705	0.11793572327206903
2.763987985137163	0.3087556739485511	0.311945230935033	0.34277437989405335	0.3447100978215682	0.3599401725169388	0.3612650925241318	0.37662572335335076	0.3773739163470386	0.4071155103873581	0.4068567551187128	0.09404713906365748	0.09041509739358092	0.018471513051798283	0.11755709489500532	0.01852763337543628	0.11791425771085073
2.780642403170963	0.30904421343075056	0.3122353124629737	0.3430747879864323	0.34501164820672325	0.36024684949074326	0.36157270113805134	0.37693871212964264	0.37768762304377473	0.40744063560747834	0.4071821835236208	0.09400199943755642	0.09037179724631791	0.018357419913897388	0.11753494197226644	0.01841318063401509	0.11789195447445877
2.797397172451417	0.30933273661702754	0.31252537572513056	0.34337515136434027	0.3453131529751488	0.3605534675770106	0.36188025046855354	0.3772516283447681	0.37800125725431344	0.40776566357133875	0.4075075155487319	0.09395687471288058	0.090328511259846	0.01824390082554217	0.11751195154501204	0.01829930379396494	0.11786881088265488
2.8142528976452668	0.3096212415693409	0.3128154187670938	0.34367546792398496	0.34561461001263727	0.3608600245872091	0.36218773831965756	0.37756446972698665	0.3783148167023229	0.4080905918528408	0.40783274876850495	0.09391176493369587	0.09028523947661997	0.018130953368352465	0.11748812093328809	0.018186000428931592	0.11784482424688747
2.831210187062679	0.3099097263431392	0.3131054396279035	0.3439757355547389	0.3459160171981175	0.3611665183258042	0.362495162488357	0.37787723399738915	0.37862829910428564	0.408415418018406	0.4081578807499122	0.09386667014373705	0.09024198193877646	0.018018575131332426	0.11746344744881299	0.01807326811997534	0.11781999187012104
2.848269652679189	0.31019818898734025	0.3133954363400285	0.3442759521391183	0.3462173724036334	0.36147294659023665	0.36280252076459807	0.37818991886987524	0.37894170216947637	0.4087401396269528	0.4084829090524167	0.09382159038640744	0.0901987386881358	0.017906763710868745	0.11743792839490652	0.017961104455586963	0.11779431104707783
2.865431910157798	0.3104866275443101	0.3136854069293464	0.3445761155527613	0.34651867349432275	0.3617793071709006	0.36310981093125816	0.37850252205113155	0.37925502359993946	0.40906475422987437	0.4088078312279496	0.09377652570478219	0.09015550976620172	0.01779551671075197	0.11741156106656092	0.017849507031657552	0.11776777906401037
2.882697578871184	0.3107750400498423	0.3139753494151218	0.34487622366440696	0.346819918328395	0.3620855978511223	0.36341703076412335	0.37881504124060944	0.3795682610904675	0.40938925937101545	0.40913264482088746	0.0937314761416084	0.09011229521416647	0.0176848317421765	0.11738434275042664	0.017738473451510473	0.11774039319878682
2.900067281924058	0.3110634245331372	0.31426526180998565	0.3451762743358735	0.34712110475711005	0.3623918164071378	0.363724178031867	0.379127474130503	0.3798814123285781	0.4097136525866494	0.4094573473680291	0.09368644173930855	0.09006909507290932	0.01757470642373704	0.11735627072488342	0.017628001325917353	0.1177121507211325
2.9175416461756507	0.3113517790167811	0.31455514211991503	0.3454762654220371	0.34742223062475763	0.3626979606080717	0.3640312504960285	0.3794398184057272	0.3801944749944932	0.4100379314054564	0.4097819363985733	0.09364142253998187	0.09002590938299984	0.017465138381446366	0.11732734225994079	0.01751808827306789	0.11768304889217518
2.9351213022623317	0.3116401015167259	0.31484498834421126	0.3457761947708105	0.3477232937686344	0.36300402821591515	0.3643382459109901	0.37975207174389536	0.38050744676111553	0.4103620933484998	0.41010640943409576	0.0935964185854047	0.08998273818469901	0.017356125248708665	0.11729755461730917	0.0174087319185805	0.1176530849647861
2.952806884620376	0.3119283900422675	0.31513479847548	0.3460760602231216	0.34802429201902346	0.3633100169855043	0.36464516202395647	0.3800642318152975	0.38082032529400756	0.4106861359292039	0.41043076398852657	0.09355142991703426	0.089939581517962	0.01724766466637284	0.11726690505041404	0.017299929895534305	0.11762225618360844
2.970599031508854	0.31221664259602633	0.31542457049961	0.3463758596128925	0.3483252231991732	0.36361592466449894	0.36495199657493255	0.3803762962828787	0.3811331082513692	0.41101005665333196	0.41075499756812806	0.09350645657600865	0.0898964394224374	0.017139754282688102	0.11723539080436751	0.017191679844447805	0.11759055978487254
2.9884983850326714	0.3125048571739256	0.3157143023957523	0.34667559076701754	0.3486260851252749	0.3639217489933601	0.3652587472967017	0.3806882628022163	0.38144579328401557	0.41133385301896225	0.41107910767147104	0.09346149860314978	0.0898533119374717	0.01703239175333593	0.11720300911602521	0.01708397941328954	0.11755799299656644
3.006505591165733	0.31279303176517115	0.31600399213629987	0.3469752515053426	0.3489268756064425	0.36422748770532953	0.3655654119148045	0.3810001290214986	0.38175837803535556	0.4116575225164667	0.4114030917894137	0.09341655603896408	0.08981019910210901	0.0169255747414212	0.11716975721392942	0.016976826257481648	0.11752455303832221
3.0246212997742656	0.3130811643522306	0.31629363768686625	0.34727483964064343	0.3492275924446902	0.36453313852640695	0.3658719881475166	0.3813118925815029	0.3820708601413691	0.41198106262848805	0.4117269474050777	0.0933716289236453	0.08976710095509349	0.01681930091747219	0.11713563231836588	0.016870218039878537	0.11749023712144435
3.0428461646402667	0.3133692529108129	0.31658323700626534	0.34757435297860506	0.3495282334349124	0.36483869917532963	0.36617847370582707	0.38162355111557367	0.3823832372305859	0.41230447082991706	0.41205067199382656	0.09332671729707508	0.08972401753486989	0.016713567959447673	0.11710063164146334	0.01676415243080598	0.1174550424490235
3.0611808434850984	0.3136572954098477	0.3168727880464902	0.34787378931779966	0.349828796364861	0.36514416736355004	0.36648486629341737	0.3819351022496005	0.38269550692406346	0.4126277445878707	0.4123742630232427	0.09328182119882585	0.08968094887958751	0.016608373552744027	0.11706475238696612	0.01665862710805044	0.11741896621599324
3.079625997993227	0.31394528981146447	0.31716228875269303	0.3481731464496662	0.35012927901512547	0.36544954079521486	0.36679116360663966	0.38224654360199634	0.38300766683536486	0.4129508813616692	0.4126977179531056	0.09323694066816106	0.08963789502709879	0.0165037153901757	0.11702799175047573	0.016553639756843097	0.11738200560883172
3.0981822938360946	0.3142332340709722	0.31745173706316376	0.3484724221584889	0.3504296791591106	0.36575481716714325	0.3670973633344948	0.3825578727836761	0.3833197145705376	0.41327387860281406	0.4130210342353689	0.09319207574403804	0.08959485601496402	0.016399591171992967	0.1169903469193656	0.016449188069868725	0.11734415780581742
3.116850400696155	0.3145211261368385	0.3177411309093097	0.34877161422137587	0.3507299945630157	0.3660599941688053	0.367403463158611	0.3828690873980342	0.3836316477280906	0.4135967337549652	0.4133442093141378	0.09314722646510942	0.0895518318804497	0.01629599860588904	0.11695181507275265	0.016345269747278124	0.1173054199771002
3.135630992291033	0.3148089639506699	0.3180304682156353	0.34907072040823867	0.35103022298581377	0.36636506948230135	0.3677094607532231	0.3831801850409238	0.3839434638989744	0.4139194442539195	0.4136672406256477	0.09310239286972458	0.08950882266053341	0.016192935406971642	0.11691239338161097	0.01624188249667924	0.11726578928454501
3.1545247463978408	0.31509674544718985	0.3183197468997207	0.3493697384817706	0.3513303621792296	0.36667004078233945	0.36801535378514993	0.38349116330063426	0.38425516066655707	0.4142420075275877	0.4139901255982409	0.09305757499593106	0.08946582839190244	0.016090399297791436	0.11687207900871499	0.016139024033126503	0.11722526288173185
3.1735323448776414	0.3153844685542199	0.3186089648722019	0.34966866619742615	0.35163040988771943	0.3669749057362154	0.36832113991377397	0.3838020197578701	0.38456673560660465	0.4145644209959732	0.41431286165234504	0.09301277288147676	0.08942284911095734	0.01598838800833491	0.11683086910869633	0.016036692079151038	0.11718383791424003
3.192654473700048	0.3156721311926583	0.3188981200367499	0.3499675013033996	0.35193036384844917	0.36727966200379003	0.3686268167910194	0.38411275198572914	0.3848781862872583	0.41488668207114865	0.4146354462004508	0.09296798656381139	0.0893798848538135	0.015886899275994182	0.1167887608279159	0.015934884364712687	0.11714151151925023
3.211891822967991	0.31595973127645915	0.3191872102900499	0.3502662415406041	0.3522302217912739	0.3675843072374691	0.3689323820613308	0.384423357549681	0.3851895102690126	0.415208788157235	0.41495787664708933	0.09292321608008826	0.08933693565630031	0.015785930845622076	0.11674575130477649	0.015833598627244427	0.117098280825914
3.2312450869426166	0.3162472667126133	0.31947623352178156	0.3505648846426511	0.3525299814387165	0.3678888390821816	0.3692378333616523	0.38473383400754557	0.38550070510469525	0.4155307366503789	0.4152801503888109	0.09287846146716495	0.08929400155396691	0.015685480469477042	0.11670183766939601	0.01573283261162217	0.11705414295518324
3.2507149640683446	0.31653473540112675	0.31976518761459755	0.350863428335829	0.35282964050594695	0.3681932551753584	0.3695431683214056	0.38504417890947185	0.38581176833944375	0.41585252493873043	0.4156022648141619	0.09283372276160698	0.08925108258207876	0.015585545907246257	0.11665701704384901	0.015632584070177202	0.11700909501988122
3.2703021569980693	0.31682213523500063	0.32005407044410394	0.35116187033908225	0.3531291967007611	0.3684975531469113	0.3698483845624696	0.38535438979791575	0.3861226975106854	0.4161741504024218	0.4159242173036639	0.09278899999968725	0.0892081787756234	0.015486124926042066	0.1166112865420672	0.01553285076268196	0.11696313412465997
3.2900073726185273	0.3171094641002113	0.32034287987883897	0.351460208363991	0.3534286477235596	0.3688017306192119	0.3701534796991583	0.3856644642076195	0.38643349014811507	0.4164956104135449	0.4162460052297907	0.0927442932173885	0.08916529016931063	0.015387215300400214	0.11656464326993898	0.015433630456367808	0.11691625736617084
3.3098313220758016	0.31739671987568957	0.32063161378025357	0.3517584401147499	0.35372799126732796	0.3691057852070705	0.37045845133820066	0.3859743996655901	0.3867441437736744	0.41681690233612956	0.41656762595694735	0.09269960245040557	0.08912241679757273	0.01528881481227451	0.11651708432530938	0.015334920925896611	0.1168684618328939
3.329774720800988	0.3176839004333005	0.32092027000269036	0.3520565632881473	0.3540272250176143	0.36940971451771537	0.3707632970787186	0.38628419369107764	0.38705465590152927	0.41713802352612206	0.41688907684144727	0.09265492773414584	0.0890795586945672	0.015190921251027945	0.11646860679788062	0.015236719953371392	0.11681974460519484
3.349838288536016	0.31797100363782344	0.3212088463933634	0.35235457557354477	0.35432634665251	0.369713516150771	0.3710680145122066	0.38659384379555467	0.3873650240380502	0.4174589713313629	0.4172103552314916	0.09261026910373207	0.0890367158941783	0.015093532413430921	0.11641920776936843	0.015139025328334554	0.11677010275543864
3.370022749359618	0.3182580273469314	0.3214973407923377	0.3526524746528561	0.35462535384262744	0.370017187698238	0.37137260122251003	0.38690334748269417	0.38767524568178946	0.41777974309156507	0.41753145846714607	0.09256562659400261	0.08899388843001906	0.014996646103679012	0.11636888431350201	0.015041834847762559	0.11671953334794694
3.390328831713469	0.31854496941117116	0.32178575103251006	0.352950258200527	0.3549242442510808	0.3703207267444716	0.3716770547858052	0.38721270224834925	0.38798531832346095	0.4181003361382927	0.41785238388032087	0.09252100023951398	0.08895107633543045	0.014900260133352106	0.11631763349595303	0.014945146316053481	0.11666803343901222
3.4107572684284713	0.3188318276739431	0.32207407493958723	0.35324792388351434	0.35522301553346425	0.37062413086616114	0.3719813727705772	0.3875219055805315	0.38829523944591876	0.41842074779493976	0.4181731287947479	0.09247639007454188	0.0889082796434866	0.01480437232144105	0.11626545237440666	0.014848957545039454	0.11661560007686944
3.431308796751202	0.31911859997148084	0.3223623103320668	0.3535454693612653	0.35552166533783175	0.37092739763230903	0.3722855527376001	0.3878309549593903	0.38860500652413565	0.41874097537670746	0.41849369052595936	0.09243179613308407	0.08886549838699274	0.014708980494322788	0.11621233799863262	0.014753266353963568	0.11656223030180968
3.4519841583705158	0.31940528413283176	0.3226504550212167	0.3538428922856975	0.35582019130467635	0.37123052460421024	0.37258959223991533	0.3881398478571914	0.3889146170251823	0.419061016190584	0.41881406638126645	0.09238721844885961	0.08882273259848879	0.014614082485778113	0.11615828741035727	0.014658070569494086	0.1165079211461375
3.47278409944432	0.31969187797983606	0.32293850681105507	0.3541401903011775	0.35611859106690996	0.37153350933543117	0.3728934888228114	0.38844858173829594	0.3892240684082065	0.4193808675353216	0.419134253659738	0.09234265705531244	0.08877998231024983	0.014519676136959703	0.11610329764350524	0.014563368025699575	0.11645266963421363
3.4937093706264992	0.3199783793271079	0.3232264634983305	0.3544373610445018	0.35641686224984254	0.37183634937178967	0.3731972400238032	0.3887571540591402	0.389533358124412	0.4197005267014172	0.41945424965217865	0.09229811198561146	0.08873724755428847	0.014425759296411655	0.11604736572400043	0.014469156564061336	0.1163964727824407
3.514760727094002	0.32026478598201413	0.32351432287250137	0.354734402144875	0.3567150024711613	0.3721390422513335	0.37350084337261075	0.3890655622682141	0.38984248361703727	0.4200199909710893	0.41977405164110776	0.09225358327265397	0.08869452836235622	0.014332329820039291	0.11599048866985129	0.014375434033453871	0.11633932759927745
3.535938928574102	0.32055109574465573	0.3238020827157164	0.3550313112238905	0.3570130093409112	0.37244158550432055	0.37380429639113916	0.3893738038060405	0.3901514423213352	0.42033925761825747	0.42009365690073824	0.09220907094906458	0.08865182476594334	0.014239385571134022	0.11593266349129294	0.014282198290151982	0.11628123108540933
3.557244739371806	0.32083730640784686	0.3240897408027944	0.3553280858955095	0.35731088046147363	0.3727439766531981	0.3741075965934579	0.38968187610515476	0.390460231664552	0.42065832390852137	0.42041306269695494	0.09216457504719947	0.08860913679628304	0.014146924420336049	0.11587388719064506	0.014189447197811234	0.11622218023349262
3.578678928397448	0.3211234157570955	0.32437729490120454	0.3556247237660415	0.3576086134275471	0.3730462132125821	0.37441074148578	0.3899897765900838	0.3907688490659065	0.4209771870991392	0.4207322662872939	0.09212009559914568	0.08856646448434978	0.014054944245646794	0.11581415676238294	0.014097178627471507	0.11616217202841028
3.600242269194432	0.3214094215705837	0.32466474277104623	0.3559212224341231	0.35790620582612587	0.3733482926892371	0.3747137285664421	0.3902975026773256	0.39107729193656954	0.42129584443900675	0.4210512649209209	0.09207563263672451	0.08852380786086401	0.013963442932423575	0.11575346919323692	0.014005390457560551	0.1161012034472435
3.6219355399671502	0.3216953216191479	0.32495208216502974	0.3562175794906992	0.3582036552364808	0.37365021258205583	0.37501655532588374	0.3906050517753285	0.3913855576796435	0.4216142931686367	0.4213700558386108	0.0920311861914908	0.08848116695629114	0.013872418373352957	0.11569182146203616	0.013914080573847798	0.11603927145918647
3.643759523609069	0.3219811136662584	0.32523931082845586	0.35651379251900156	0.3585009592301382	0.37395197038203865	0.3753192192466267	0.39091242128447085	0.39169364369014115	0.42193253052013724	0.4216886362727264	0.09198675629473697	0.08843854180084407	0.013781868468468517	0.11562921053993591	0.013823246869483441	0.11597637302561736
3.6657150077309777	0.322266795468001	0.3255264264991964	0.35680985909452956	0.3587981153708607	0.3742535635722735	0.3756217178032554	0.3912196085970402	0.3920015473549659	0.4222505537171914	0.42200700344719744	0.09194234297749215	0.08839593242448408	0.013691791125138408	0.11556563339036074	0.013732887244966463	0.11591250510029738
3.6878027846894206	0.32255236477305665	0.3258134269076747	0.35710577678503	0.35909512121462644	0.37455498962791617	0.3759240484623959	0.3915266110972137	0.39230926605289074	0.4225683599750367	0.42232515457749986	0.09189794627052604	0.08835333885692269	0.013602184258045824	0.11550108696893346	0.013642999608144635	0.11584766462908647
3.710023651615288	0.32283781932268163	0.32610030977684573	0.35740154315047745	0.35939197430960945	0.3748562460161691	0.3762262086826965	0.3918334261610371	0.39261679715453857	0.42288594650044387	0.422643086870635	0.09185356620434829	0.08831076112762369	0.013513045789180111	0.11543556822363144	0.013553581874198528	0.11578184855024176
3.732378410442586	0.3231231568506887	0.3263870728221765	0.35769715574305394	0.3596886721961598	0.37515733019626263	0.37652819591480713	0.39214005115640466	0.3929241380223611	0.4232033104916962	0.4229607975251093	0.09180920280921075	0.08826819926580243	0.013424373647852761	0.11536907409477237	0.013464631965652174	0.11571505379424707
3.7548678679373717	0.3234083750834272	0.3266737137516267	0.35799261210712924	0.3599852124067834	0.37545823961943375	0.3768300076013593	0.39244648344303884	0.3932312860106192	0.42352044913856923	0.42327828373091314	0.09176485611510939	0.08822565330042967	0.013336165770661879	0.1153016015149575	0.013376147812337535	0.11564727728392654
3.777492835726878	0.3236934717397638	0.3269602302656292	0.35828790977924163	0.36028159246612257	0.37575897172890727	0.3771316411769464	0.3927527203724707	0.3935382384653625	0.4238373596223107	0.4235955426695006	0.09172052615178503	0.08818312326023117	0.013248420101508174	0.11523314740925628	0.013288127351410495	0.11557851593444468
3.8002541303288	0.32397844453106317	0.32724662005707034	0.3585830462880775	0.36057780989093574	0.37605952395987524	0.37743309406810344	0.3930587592880195	0.3938449927244093	0.4241540391156193	0.42391257151376904	0.09167621294872574	0.08814060917369078	0.013161134591557655	0.11516370869502168	0.013200568527325984	0.11550876665337739
3.823152573180761	0.32426329116116814	0.3275328808112706	0.35887801915445205	0.36087386219007844	0.37635989373947726	0.3777343636932873	0.3933645975247722	0.3941515461173265	0.42447048478262406	0.4242293674280385	0.09163191653516714	0.08809811106904976	0.013074307199259394	0.11509328228211757	0.013113469291852198	0.11543802634071199
3.8461889906699622	0.3245480093263818	0.3278190102059658	0.35917282589129007	0.3611697468644834	0.37666007848678124	0.3780354474628574	0.39367023240956484	0.39445789596541003	0.42478669377886613	0.424545927568032	0.09158763694009435	0.08805562897431003	0.012987935890329538	0.11502186507286183	0.013026827604026181	0.11536629188883296
3.8693642141629967	0.32483259671544634	0.3281050059112871	0.35946746400360574	0.3614654614071406	0.37696007561276296	0.378336342779055	0.3939756612609614	0.39476403958166423	0.42510266325127605	0.4248622490808543	0.09154337419224375	0.0880131629172345	0.012902018637733548	0.11494945396202638	0.012940641430175148	0.11529356018255044
3.892679080035866	0.32511705100952565	0.3283908655897422	0.35976193098848364	0.3617610033030783	0.37725988252028725	0.3786370470359846	0.39428088138923484	0.39506997427078266	0.42541839033815526	0.4251783291049728	0.0914991283201042	0.08797071292534869	0.012816553421675536	0.11487604583683719	0.012854908743891613	0.11521982809922804
3.9161344297041563	0.3254013698821853	0.328676586896196	0.3600562243350594	0.36205637002934343	0.3775594966040877	0.37893755761959363	0.39458589009634715	0.3953756973291281	0.4257338721691556	0.42549416477019686	0.0914548993519182	0.08792827902594212	0.012731538229616923	0.11480163757711637	0.012769627526035165	0.11514509250866922
3.9397311096534064	0.32568555099937385	0.32896216747785184	0.36035034152450013	0.3623515590549823	0.3778589152507481	0.37923787190765335	0.3948906846759298	0.39568120604471313	0.42604910586525946	0.4258097531976582	0.091410687315684	0.08788586124606988	0.012646971056222256	0.11472622605525373	0.01268479576470849	0.11506935027325937
3.963469971469652	0.3259695920194036	0.3292476049742318	0.3606442800299856	0.3626465678410208	0.3781581358386821	0.37953798726973903	0.3951952624132639	0.3959864976971801	0.42636408853875984	0.4261250914997906	0.0913664922391551	0.08784345961255385	0.012562849903386741	0.11464980813613579	0.01260041145526447	0.11499259824796582
3.987351871870168	0.32625349059293207	0.3295328970171583	0.3609380373166886	0.36294139384044616	0.37845715573811456	0.37983790106721116	0.39549962058526156	0.396291569557782	0.42667881729324086	0.4264401767803106	0.0913223141498451	0.08780107415198313	0.012479172780201608	0.11457238067735886	0.012516472600270667	0.11491483328026675
4.01137767273438	0.3265372443629425	0.32981804123073527	0.3612316108417561	0.3632360344981868	0.3787559723110621	0.38013761065319546	0.3958037564604453	0.3965964188893629	0.4269932892235575	0.42675500613419737	0.0912781530750254	0.08775870489071715	0.012395937702966542	0.11449394052912965	0.01243297720952885	0.11483605221030757
4.035548241134971	0.32682085096472613	0.33010303523132845	0.3615249980542903	0.36353048725109377	0.37905458291131416	0.3804371133725642	0.39610766729893004	0.3969010429463387	0.42730750141581686	0.4270695766476733	0.09123400904172929	0.08771635185488585	0.01231314269516215	0.1144144845343078	0.012349923300049248	0.11475625187094352
4.059864449369175	0.3271043080258623	0.33038787662754754	0.3618181963953293	0.3638247495279217	0.37935298488441344	0.380736406561917	0.39641135035240277	0.3972054389746777	0.42762145094735804	0.42738388539818467	0.09118988207675179	0.0876740150703909	0.012230785787443743	0.1143340095285339	0.012267308896041662	0.11467542908765438
4.08432717499025	0.3273876131662007	0.33067256302022713	0.36211120329782925	0.36411881874930996	0.3796511755676376	0.38103548754956146	0.3967148028641046	0.39750960421188164	0.427935134886733	0.4276979294543817	0.09114577220665147	0.08763169456290741	0.012148865017624466	0.11425251234005884	0.012185132028888823	0.11459358067855874
4.108937300839158	0.32767076399784184	0.33095709200240764	0.3624040161866437	0.36441269232776313	0.3799491522899794	0.3813343536554944	0.39701802206881015	0.39781353588696616	0.4282485502936871	0.4280117058760994	0.0911016794577524	0.08758939035788542	0.01206737843067529	0.11416998978994286	0.012103390737174813	0.11451070345468395
4.133695715076422	0.32795375812511973	0.3312414611593177	0.36269663247850686	0.36470636766763337	0.3802469123721288	0.38163300219138324	0.39732100519281033	0.3981172312204426	0.4285616942191402	0.42832521171433907	0.09105760385614467	0.0875471024805507	0.011986324078717026	0.11408643869212653	0.012022083066635325	0.11442679421971036
4.15860331121418	0.3282365931445824	0.3315256680683542	0.3629890495820138	0.3649998421651005	0.3805444531264538	0.3819314304605466	0.3976237494538922	0.39842068742429826	0.42887456370516724	0.42863844401124757	0.09101354542768592	0.08750483095590667	0.011905700020991894	0.11400185585326028	0.011941207070158555	0.11434184977012762
4.183660988148428	0.3285192666449739	0.33180971029906553	0.36328126489760176	0.36529311320815444	0.3808417718569816	0.3822296357579361	0.3979262520613206	0.3987239017019781	0.42918715578497935	0.42895139980010005	0.09096950419800365	0.08746257580873495	0.011825504323867975	0.11391623807296014	0.011860760807793191	0.11425586689537681
4.208869650191461	0.32880177620721596	0.33209358541313166	0.36357327581753285	0.3655861781765759	0.38113886585938045	0.3825276153701175	0.39822851021581984	0.39902687124836544	0.4294994674829051	0.42926407610527956	0.0909254801924947	0.08742033706359668	0.01174573506081078	0.11382958214362304	0.011780742346692463	0.11416884237759461
4.2342302071045115	0.3290841194043897	0.3323772909643467	0.36386507972587406	0.365879034441918	0.3814357324209405	0.3828253665752518	0.3985305211095542	0.399329593249764	0.4298114958143711	0.429576469942259	0.09088147343632838	0.08737811474483541	0.01166639031239125	0.11374188485062575	0.011701149761151441	0.11408077299189756
4.259743574130585	0.3293662938017175	0.3326608244986003	0.3641566739984801	0.3661716793674884	0.38173236882055606	0.3831228866430775	0.39883228192611053	0.3996320648838789	0.4301232377858841	0.42988857831758215	0.09083748395444728	0.08733590887657587	0.011587468166264436	0.1136531429723533	0.011621981132565296	0.11399165550646728
4.285410672027485	0.32964829695654496	0.3329441835538601	0.36444805600297486	0.36646411030833065	0.38202877232870713	0.3834201728348918	0.3991337898404788	0.3999342833197984	0.430434690395012	0.430200398228845	0.0907935117715675	0.08729371948272703	0.011508966717152624	0.1135633532801279	0.011543234549429293	0.11390148668230893
4.311232427101037	0.3299301264183225	0.3332273656601525	0.3647392230987327	0.36675632461120583	0.3823249402074405	0.3837172224035323	0.3994350420190345	0.40023624571797534	0.4307458506303648	0.4305119266646771	0.09074955691218231	0.08725154658698298	0.011430884066835567	0.11347251253823742	0.011464908107311267	0.1138102632734217
4.337209771238533	0.3302117797285879	0.3335103683395456	0.3650301726368613	0.36704831961457457	0.38262086971035264	0.38401403259335865	0.39973603561952004	0.40053794923020863	0.4310567154715775	0.4308231606047232	0.09070561940056054	0.08720939021282331	0.011353218324152259	0.11338061750420536	0.011386999908860496	0.11371798202695516
4.363343641942354	0.3304932544209482	0.3337931891061312	0.3653209019601832	0.3673400926485792	0.38291655808257097	0.38431060064023503	0.4000367677910268	0.400839390999626	0.4313672818892904	0.4311340970196252	0.09066169926075018	0.08716725038351605	0.011275967604960968	0.11328766492846398	0.01130950806378106	0.11362463968306713
4.389634982363801	0.3307745480210616	0.33407582546600634	0.3656114084032175	0.3676316410350255	0.3832120025607359	0.3846069237715115	0.400337235673977	0.40114056816066485	0.4316775468451319	0.43144473287100327	0.09061779651657899	0.08712512712211713	0.011199130032151672	0.11319365155472383	0.011232430688818518	0.11353023297506581
4.416084741337141	0.3310556580466204	0.334358274917256	0.3659016892921628	0.367922962087365	0.38350720037298347	0.38490299920600657	0.40063743640010596	0.40144147783905504	0.4319875072917	0.43175506511143846	0.09057391119165577	0.08708302045147312	0.011122703735620298	0.11309857411978896	0.011155765907755466	0.1134347586293245
4.442693873413836	0.3313365820073326	0.3346405349499353	0.366191741944879	0.3682140531106771	0.3838021487389268	0.38519882415398865	0.4009373670924437	0.40174211715180036	0.43229716017254405	0.432065090684454	0.09053004330937098	0.08704093039422137	0.011046686852265175	0.11300242935368487	0.011079511851395552	0.11333821336555161
4.469463338897009	0.3316173174049052	0.3349226030460519	0.36648156367087015	0.36850491140165176	0.38409684486963946	0.3854943958171595	0.4012370248652982	0.4020424832071616	0.43260650242214804	0.43237480652449817	0.09048619289289893	0.08699885697279186	0.010971077525955941	0.11290521397971531	0.011003666657546596	0.11324059389657748
4.49639410387609	0.3318978617330256	0.33520447667954845	0.3667711517712659	0.3687955342485709	0.3843912859676366	0.38578971138863544	0.4015364068242368	0.4023425731046376	0.4329155309659112	0.43268420955692544	0.09044235996519942	0.08695680020940785	0.010895873907536213	0.11280692471437703	0.010928228471000168	0.11314189692843968
4.523487140261684	0.33217821247734547	0.33548615331628506	0.3670605035388055	0.3690859189312926	0.3846854692268587	0.3860847680529304	0.4018355100660693	0.4026423839349494	0.4332242427201318	0.4329932966979802	0.09039854454901738	0.08691476012608802	0.01082107415481115	0.112707558267644	0.010853195443548458	0.11304211916069562
4.550743425820648	0.3324583671154622	0.33576763041402213	0.36734961625781914	0.3693760627212321	0.38497939183265345	0.3863795629859389	0.4021343316788302	0.40294191278002117	0.43353263459198893	0.4333020648547781	0.09035474666688557	0.08687273674464666	0.010746676432523472	0.11260711134269741	0.010778565733932766	0.1129412572860673
4.578163944211368	0.3327383231169028	0.3360489054224028	0.36763848720421155	0.36966596288134507	0.3852730509617587	0.3866740933549175	0.4024328687417617	0.4032411567129638	0.4338407034795252	0.43361051092528885	0.0903109663411256	0.08683073008669598	0.010672678912350797	0.11250558063623828	0.010704337507847939	0.1128393079905976
4.605749685019276	0.333018077943106	0.33632997578293605	0.3679271136454446	0.36995561666611104	0.3855664437822855	0.3869683563184688	0.40273111832529634	0.4035401127980574	0.43414844627162985	0.4339186317983192	0.09026720359384856	0.08678874017364575	0.010599079772879882	0.11240296283830276	0.010630508937937044	0.1127362679540056
4.633501643792551	0.33329762904740534	0.3366108389289794	0.3682154928405201	0.37024502132151527	0.38585956745370054	0.38726234902652396	0.4030290774910398	0.40383877809073415	0.43445585984802076	0.4342264243534955	0.09022345844695687	0.08674676702670628	0.010525877199597744	0.11229925463247525	0.01055707820375229	0.11263213384918913
4.6614208220780515	0.3335769738750125	0.3368914922857219	0.36850362203996295	0.37053417408503225	0.3861524191268098	0.3875560686203251	0.4033267432917541	0.4041371496375611	0.43476294107922847	0.43453388546124666	0.09017973092214523	0.08670481066688825	0.010453069384887215	0.11219445269584583	0.010484043491779005	0.11252690234280749
4.689508227457455	0.33385610986300013	0.3371719332701677	0.3687914984858044	0.3708230721856091	0.38644499594374104	0.3878495122324097	0.40362411277134086	0.40443522447622393	0.43506968682657826	0.4348410119827877	0.09013602104090235	0.08666287111500484	0.010380654527996747	0.11208855369909543	0.010411402995376129	0.11242057009486928
4.717764873583629	0.3341350344402853	0.3374521592911182	0.36907911941156524	0.3711117128436483	0.386737295037928	0.38814267698659216	0.4039211829648242	0.40473299963550907	0.4353760939421745	0.4351478007701017	0.0900923288245111	0.08662094839167138	0.010308630835039523	0.11198155430651013	0.010339154914794868	0.11231313375904506
4.746191780217212	0.3344137450276126	0.3377321677491564	0.3693664820422392	0.37140009327099105	0.3870293135340926	0.38843555999794876	0.4042179508983347	0.4050304721352885	0.435682159268883	0.4354542486659245	0.09004865429405123	0.08657904251730975	0.010236996518964148	0.11187345117591008	0.010267297457156488	0.11220458998270999
4.774789973263409	0.3346922390375374	0.3380119560366296	0.3696535835942762	0.3716882106709011	0.3873210485482293	0.38872815837279995	0.4045144135890918	0.40532763898650137	0.43598787964031466	0.43576035250372736	0.09000499747039883	0.08653715351214472	0.010165749799561752	0.1117642409589763	0.01019582883643011	0.11209493540674487
4.803560484809025	0.33497051387441035	0.33829152153763326	0.36994042127556637	0.37197606223804774	0.3876124971875885	0.3890204692086944	0.40481056804538906	0.40562449719113947	0.43629325188080986	0.43606610910770044	0.08996135837422956	0.08649528139621014	0.010094888903435795	0.11165392030106602	0.010124747273423829	0.1119841666658914
4.832504353159697	0.3352485669343593	0.3385708616279942	0.3702269922854232	0.37226364515849003	0.38790365655066017	0.3893124895943924	0.4051064112665763	0.4059210437422294	0.436598272805421	0.43637151529273704	0.08991773702601809	0.08645342618934615	0.01002441206397986	0.11154248584125526	0.010054050995770503	0.11187228038861008
4.861622622877388	0.3355263956052748	0.3388499736752546	0.3705132938145679	0.3725509566096598	0.38819452372715757	0.3896042166098501	0.4054019402430444	0.40621727562381704	0.43690293921989753	0.43667656786441683	0.08987413344603999	0.08641158791120246	0.009954317521384759	0.11142993421249514	0.009983738237915318	0.11175927319719392
4.890916344818065	0.3358039972667923	0.3391288550386556	0.3707993230451126	0.37283799376034654	0.3884850957980014	0.38989564732620313	0.4056971519562087	0.4065131898109519	0.43720724792066906	0.4369812636189905	0.08983054765437322	0.08636976658123932	0.009884603522614555	0.11131626204164036	0.009913807241092698	0.11164514170773998
4.9203865761696335	0.33608136929027754	0.339407503069121	0.37108507715054545	0.3731247537706802	0.388775369835304	0.3901867788057504	0.40599204337849404	0.40680878326967035	0.43751119569483016	0.4372855993433631	0.08978697967089877	0.08632796221872834	0.009815268321379023	0.11120146594943492	0.00984425625331209	0.11152988253023466
4.950034380490085	0.33635850903880915	0.3396859151092415	0.3713705532957134	0.3734112337921163	0.3890653429023529	0.3904776081019385	0.4062866114733176	0.4071040529569798	0.43781477932012397	0.4375895718150786	0.08974342951530233	0.0862861748427521	0.00974631017813632	0.11108554255052638	0.009775083529356188	0.11141349226871
4.979860827745887	0.3366354138671637	0.339964088493259	0.37165574863680756	0.3736974309674196	0.389355012053596	0.39076813225934615	0.40658085319507464	0.4073989958208442	0.43811799556492736	0.4378931778023046	0.08969989720707519	0.08624440447220878	0.009677727360069888	0.11096848845367902	0.00970628733075607	0.11129596752114423
5.009866994350591	0.33691208112180004	0.34024202054705	0.3719406603213472	0.37398334243064846	0.3896443743346255	0.3910583483136683	0.4068747654891221	0.4076936088001669	0.43842084118823516	0.4381964140638164	0.08965638276551527	0.08620265112580955	0.009609518141071582	0.11085030026164588	0.009637865925762767	0.11117730487947597
5.040053963203681	0.3371885081408425	0.34051970858811076	0.3722252854881639	0.3742689653071395	0.38993342678216236	0.39134825329170064	0.4071683452917636	0.4079878888247767	0.43872331293964445	0.43849927734898164	0.0896128862097292	0.0861609148220831	0.009541680801728347	0.11073097457131098	0.009569817589353491	0.11105750092981737
5.070422823729659	0.33746469225406667	0.340797149925541	0.3725096212673868	0.37455429671349194	0.3902221664240414	0.39163784421132447	0.4074615895302339	0.4082818328154113	0.43902540755934016	0.43880176439774554	0.0895694075586316	0.08611919557937377	0.009474213629311556	0.11061050797371763	0.009502140603212972	0.11093655225245413
5.100974671917351	0.33774063078288286	0.3410743418600289	0.37279366478042675	0.37483933375755263	0.39051059027919566	0.3919271180814913	0.4077544951226842	0.40857543768370275	0.43932712177807953	0.4391038719406153	0.08952594683094814	0.08607749341584359	0.009407114917749482	0.11048889705408271	0.009434833255703268	0.11081445542176027
5.131710610359471	0.3380163210403214	0.3413512816838355	0.37307741313996157	0.37512407353840044	0.3907986953576417	0.3922160719022077	0.40804705897816673	0.40886870033216277	0.4396284523171774	0.43940559669864565	0.08948250404521563	0.08603580834947522	0.009340382967626404	0.11036613839191034	0.009367893841861985	0.11069120700643964
5.1626317482924104	0.33829176033101743	0.3416279666807794	0.37336086344992087	0.37540851314633134	0.3910864786604647	0.39250470266452064	0.40833927799662045	0.40916161765416686	0.43992939588849184	0.4397069353834239	0.08943907921978379	0.08599414039807006	0.009274016086152415	0.11024222856100607	0.009301320663376522	0.11056680356941229
5.193739201636265	0.33856694595119513	0.3419043941262217	0.37364401280547105	0.37569264966284394	0.39137393717980323	0.39279300735050227	0.4086311490688557	0.4094541865339409	0.4402299491944088	0.4400078846970552	0.08939567237281579	0.08595248957925163	0.009208012587158088	0.11011716412949113	0.009235112028579628	0.11044124166797076
5.225034093035115	0.33884187518865344	0.342180561287051	0.37392685829300054	0.37597648016062374	0.391661067898835	0.39308098293323546	0.4089226690765401	0.40974640384654504	0.44053010892782835	0.44030844133214814	0.08935228352229001	0.08591085591046539	0.009142370791074939	0.10999094165998713	0.00916926625242187	0.11031451785380852
5.256517551897525	0.33911654532275076	0.3424564654216683	0.37420939699010564	0.3762600017035292	0.39194786779176227	0.3933686263767992	0.409213834892184	0.41003826645786057	0.44082987177215044	0.4406086019718008	0.08930891268599997	0.08586923940898102	0.009077089024919438	0.10986355770944556	0.009103781656467191	0.11018662867309104
5.288190714437326	0.3393909536243902	0.34273210377997243	0.37449162596557517	0.37654321134657726	0.39223433382379724	0.39365593463625426	0.4095046433791261	0.4103297712245748	0.44112923440126045	0.4409083632895863	0.0892655598815574	0.08582764009189141	0.009012165622273471	0.10973500882943199	0.009038656568860937	0.11005757066638466
5.320054723714605	0.33966509735600503	0.3430074736033453	0.3747735422793768	0.3768261061359284	0.39252046295114823	0.3939429046576285	0.4097950913915196	0.41062091499416736	0.4414281934795153	0.44120772194953867	0.08922222512639155	0.08578605797611634	0.008947598923282563	0.10960529156609766	0.008973889324329853	0.10992734036889829
5.352110729676963	0.3399389737715443	0.3432825721246371	0.3750551429826427	0.3771086831088725	0.3928062521210053	0.3942295333779033	0.4100851757743178	0.41091169460489546	0.44172674566173004	0.4415066746061392	0.08917890843775059	0.08574449307840114	0.008883387274612353	0.10947440246008	0.008909478264158999	0.10979593431042645
5.384359889201005	0.34021258011645783	0.3435573965681522	0.3753364251176548	0.37739093929381506	0.3930916982715258	0.3945158177249991	0.4103748933632607	0.411202106885781	0.4420248875931636	0.44180521790430266	0.08913560983270447	0.08570294541532004	0.00881952902946015	0.10934233804680105	0.008845421736172199	0.1096633490154062
5.41680336613411	0.34048591362768255	0.3438319441496347	0.3756173857178319	0.3776728717102629	0.3933767983318217	0.3948017546177619	0.410664240984861	0.41149214865659606	0.44232261590950617	0.44210334847936417	0.08909232932814289	0.08566141500327472	0.008756022547528275	0.10920909485642483	0.008781718094723168	0.10952958100300236
5.44944233133642	0.34075897153362816	0.34410621207625414	0.3758980218077148	0.37795447736881027	0.39366154922194496	0.3950873409659493	0.4109532154563909	0.41178181672784964	0.44261992723686505	0.4424010629570655	0.0890490669407799	0.08561990185849763	0.008692866194995652	0.10907466941381472	0.008718365700667974	0.10939462678715017
5.482277962723094	0.3410317510541628	0.34438019754659155	0.3761783304029531	0.37823575327112535	0.3939459478528743	0.39537257367021683	0.411241813585868	0.4120711079007742	0.44291681819175194	0.44269835795354184	0.08900582268715175	0.08557840599705126	0.00863005834452224	0.10893905823871819	0.00865536292135971	0.10925848287658368
5.515311445306831	0.3413042494005995	0.34465389775062577	0.3764583085102919	0.37851669640993635	0.39422999112650176	0.395657449622105	0.4115300321720432	0.41236001896731267	0.44321328538107	0.44299523007530883	0.08896259658362064	0.08553692743483106	0.008567597375220615	0.10880225784582365	0.008592708130628068	0.10912114577494947
5.548543971240616	0.341576463775682	0.34492730986971887	0.3767379531275574	0.3787973037690182	0.39451367593561965	0.39594196570402534	0.4118178680043863	0.4126485467101044	0.44350932540210086	0.44329167591925006	0.08891938864637366	0.08549546618756422	0.008505481672636428	0.10866426474470359	0.008530399708759795	0.10898261198086345
5.581976739860765	0.34184839137357176	0.3452004310766035	0.3770172612436452	0.3790775723231796	0.3947969991639072	0.39622611878924807	0.4121053178630745	0.41293668790247356	0.4438049348424925	0.44358769207260385	0.0888761988914254	0.08545402227081234	0.008443709628735974	0.10852507543992829	0.00846843604248182	0.10884287798786829
5.615610957730194	0.34212002937983343	0.3454732585353685	0.37729622983850547	0.3793574990382493	0.3950799576859177	0.3965099057418884	0.4123923785189783	0.4132244393084152	0.4441001102802457	0.4438832751129511	0.08883302733461797	0.08541259569997196	0.008382279641900858	0.10838468643130739	0.00840681552495326	0.10870194028466074
5.649447838681973	0.3423913749714225	0.345745789401446	0.3775748558831314	0.3796370808710633	0.39536254836706625	0.3967933234168944	0.41267904673365025	0.4135117976825833	0.4443948482837034	0.4441784216082031	0.08878987399162323	0.08537118649027575	0.00832119011688981	0.10824309421361988	0.008345536555737887	0.10855979535500637
5.6834886038631165	0.34266242531667135	0.34601802082159794	0.37785313633954526	0.37991631476945226	0.395644768063616	0.39707636866003354	0.412965319259311	0.41379875977027775	0.4446891454115367	0.4444731281165887	0.08874673887794225	0.08532979465679248	0.008260439464830682	0.10810029527684151	0.008284597540788141	0.10841643967781067
5.717734481778674	0.3429331775752762	0.346289949933903	0.3781310681607865	0.3801951976722284	0.39592661362266685	0.39735903830788116	0.4132511928388384	0.41408532230743295	0.4449829982127345	0.4447673911866434	0.08870362200890765	0.08528842021443042	0.008200026103212466	0.10795628610627261	0.00822399689243447	0.10827186972727532
5.75218670833605	0.3432036288982847	0.3465615738677436	0.3784086482908989	0.38047372650917344	0.3962080818821424	0.397641329187807	0.4135366642057546	0.41437148202060425	0.4452764032265911	0.4450612073571961	0.08866052339968426	0.08524706317793446	0.008139948455851531	0.10781106318246714	0.008163733029364018	0.10812608197288398
5.786846526889619	0.34347377642808197	0.346832889743793	0.37868587366491807	0.38075189820102545	0.3964891696707781	0.3979232381179643	0.4138217300842144	0.4146572356269578	0.44556935698269445	0.4453545731573595	0.08861744306526997	0.08520572356189234	0.008080204952895187	0.10766462298141732	0.00810380437661351	0.10797907287954445
5.821715188285586	0.34374361729837927	0.3471038946740027	0.37896274120885964	0.3810297096594674	0.39676987380810924	0.3982047619072768	0.4141063871889936	0.4149425798342568	0.4458618560009154	0.4456474851065163	0.08857438102049699	0.0851644013807301	0.008020794030783485	0.10751696197452532	0.008044209365522192	0.1078308389074607
5.856793950907131	0.3440131486342001	0.34737458576158975	0.37923924783970675	0.3813071577871147	0.39705019110445916	0.3984858973554271	0.414390632225477	0.4152275113408515	0.44615389679139544	0.44593993971430984	0.08853133728003255	0.08512309664871712	0.00796171413224478	0.10736807662865999	0.007984946433754025	0.10768137651244558
5.892084080719833	0.3442823675518689	0.3476449601010244	0.3795153904653985	0.3815842394775032	0.39733011836092746	0.3987666412528454	0.4146744618896475	0.41551202683566674	0.44644547585453703	0.44623193348063217	0.08848831185838056	0.08508180937996515	0.007902963706279742	0.1072179634063275	0.007926014025257722	0.1075306821458355
5.927586851317345	0.344551271158998	0.34791501477801773	0.379791165984818	0.38186095161507766	0.3976096523693788	0.3990469903806974	0.4149578728680744	0.415796122998191	0.4467365896809918	0.44652346289561334	0.08844530476988166	0.08504053958842954	0.007844541208133826	0.10706661876561441	0.007867410590247204	0.10737875225453308
5.963303543967366	0.3448198565544758	0.3481847468695099	0.38006657128778076	0.3821372910751799	0.3978887899124311	0.3993269415108735	0.4152408618379026	0.4160797964984658	0.44702723475165035	0.4468145244396109	0.08840231602871527	0.08499928728791187	0.007786445099283057	0.10691403916023035	0.007809134585197164	0.10722558328122034
5.999235447657878	0.3450881208284547	0.34845415344365754	0.3803416032550234	0.3824132547240377	0.3981675277634448	0.39960649140597726	0.4155234254668417	0.4163630439970736	0.4473174075376313	0.44710511458319885	0.08835934564890013	0.08495805249205735	0.007728673847434919	0.10676022103986327	0.007751184472819972	0.10707117166424496
6.035383859143656	0.34535606106233957	0.3487232315598223	0.38061625875819255	0.38268883941875315	0.39844586268651194	0.3998856368193144	0.415805560413155	0.416645862145128	0.44760710450027186	0.4473952297871582	0.0883163936442943	0.0849168352143593	0.007671225926476843	0.10660516084980998	0.007693558722036364	0.10691551383776243
6.071750082993084	0.34562367432877555	0.3489919782685593	0.38089053465983325	0.3829640420072917	0.3987237914364449	0.4001643744948821	0.4160872633256496	0.41692824758426295	0.4478963220911171	0.44768486650246586	0.08827346002859873	0.08487563546815835	0.007614099816486863	0.10644885503130297	0.0076362558079825504	0.1067586062319208
6.108335431635222	0.34589095769163686	0.34926039061160524	0.3811644278133784	0.38323885932847135	0.3990013107587661	0.40044270116735853	0.41636853084366526	0.4172101969466223	0.44818505675191034	0.44797402117028556	0.08823054481535543	0.084834453266644	0.007557294003711412	0.10629130002168097	0.007579274211973797	0.10660044527274692
6.145141225407182	0.3461579082060154	0.3495284656218675	0.38143793506313833	0.38351328821195185	0.39927841738969794	0.4007206135620921	0.41664935959706495	0.4174917068548498	0.44847330491458376	0.44826269022195814	0.08818764801794952	0.08479328862285487	0.007500806980536012	0.10613249225417576	0.007522612421490216	0.10644102738226024
6.182168792601758	0.3464245229182095	0.34979620032341235	0.38171105324428933	0.38378732547822386	0.3995551080561516	0.400998108395091	0.4169297462062245	0.4177727739220787	0.44876106300124824	0.4485508700789912	0.08814476964961171	0.08475214154968035	0.007444637245471064	0.10597242815812535	0.00746626893016078	0.10628034897861482
6.2194194695153895	0.3466907988657128	0.3500635917314545	0.381983779182864	0.38406096793859873	0.3998313794757176	0.4012751823730137	0.4172096872820228	0.41805339475192194	0.44904832742418466	0.44883855715305054	0.08810190972341651	0.08471101205986081	0.007388783303151847	0.10581110415905925	0.007410242237752662	0.10611840647615622
6.256894600496366	0.34695673307720326	0.3503306368523457	0.38225610969574075	0.3843342123951983	0.4001072283566559	0.40155183219315843	0.417489179425832	0.4183335659384633	0.4493350945858349	0.44912574784595116	0.08805906825228482	0.08466990016598977	0.007333243664294997	0.1056485166787553	0.00735453085013571	0.10595519628535044
6.294595537993358	0.3472223225725328	0.3505973326835645	0.3825280415906338	0.384607055640945	0.400382651397886	0.40182805454345366	0.4177682192295091	0.41861328406624726	0.4496213608787928	0.4494124385496477	0.08801624524898517	0.08462880588051333	0.007278016845700286	0.10548466213533914	0.007299133279286885	0.10579071481308233
6.332523642604218	0.34748756436271644	0.35086367621370534	0.3827995716660833	0.38487949445955133	0.40065764528897735	0.4021038461024488	0.4180468032753856	0.4188925457102697	0.44990712268579536	0.4496986256462264	0.08797344072613413	0.0845877292157321	0.007223101370219531	0.1053195369432558	0.007244048043255624	0.10562495846255615
6.370680283125076	0.3477524554499218	0.351129664422468	0.3830706967114455	0.38515152562551075	0.40093220671014024	0.4023792035393043	0.4183249281362591	0.4191713474359689	0.4501923763797149	0.44998430550789614	0.08793065469619694	0.08454667018380115	0.0071684957667512705	0.10515313751342603	0.0071892736661549606	0.10545792363340922
6.40906683659976	0.3480169928274589	0.35139529428064803	0.38334141350688344	0.38542314590408794	0.40120633233221636	0.4026541235137829	0.418602590375384	0.4194496857992175	0.45047711832355	0.4502694744969805	0.08788788717148852	0.08450562879673283	0.007114198570214114	0.10498546025327471	0.007134808678138427	0.10528960672188248
6.447684688369473	0.3482811734797703	0.35166056275012614	0.38361171882335743	0.3856943520513097	0.40148001881667017	0.40292860267624064	0.4188797865464637	0.4197275573463127	0.45076134487041813	0.45055412896590985	0.08784513816417572	0.0844646050663948	0.007060208321528094	0.10481650156688715	0.007080651615380518	0.10512000412066413
6.486535232122802	0.3485449943824212	0.3519254667838583	0.3838816094226161	0.3859651408139552	0.40175326281557977	0.4032026376676176	0.4191565131936415	0.4200049586139684	0.45104505236354814	0.450838265257213	0.08780240768627663	0.08442359900451374	0.007006523567610223	0.10464625785499493	0.007026801020069584	0.10494911221920233
6.525619869945995	0.34880845250208903	0.35219000332586636	0.3841510820571874	0.3862355089295477	0.40202606097162874	0.40347622511942993	0.4194327668514924	0.42028188612930717	0.45132823713627174	0.45112187970350986	0.08775969574966147	0.08438261062267458	0.006953142861335415	0.1044747255150611	0.006973255440382964	0.1047769274037762
6.564940012373588	0.34907154479655494	0.3524541693112284	0.3844201334703696	0.3865054531263456	0.4022984099180973	0.40374936165376124	0.4197085440450158	0.4205583364098518	0.4516108955120171	0.4514049686275045	0.08771700236605577	0.08434163993232154	0.00690006476153826	0.10430190094142233	0.0069200134304692185	0.10460344605733951
6.604497078439295	0.34933426821469366	0.3527179616660691	0.384688760396223	0.3867749701233334	0.4025703062788546	0.40402204388325413	0.41998384128962674	0.4208343059635175	0.4518930238043011	0.45168752834197706	0.08767432754703804	0.08430068694475955	0.006847287832981941	0.1041277805252605	0.006867073550419711	0.1044286645597623
6.644292495727218	0.3495966196964643	0.35298137730755097	0.3849569595595614	0.3870440566302139	0.40284174666835026	0.4042942684111025	0.42025865509114885	0.42110979128860465	0.45217461831672273	0.45196955514977777	0.08763167130404308	0.0842597516711549	0.006794810646348459	0.1039523606547732	0.006814434366275712	0.10425257928795872
6.684327700423376	0.34985859617290166	0.3532444131438648	0.3852247276759439	0.3873127093473996	0.4031127276916071	0.40456603183104367	0.4205329819458071	0.421384788873791	0.45245567534295655	0.4522510453438192	0.08758903364836215	0.0842188341225363	0.006742631778217323	0.1037756377152732	0.006762094449991096	0.1040751866158871
6.724604137367524	0.35012019456610716	0.3535070660742215	0.38549206145166703	0.3875809249660051	0.4033832459442132	0.4048373307273509	0.4208068183402205	0.4216592951981246	0.452736191166746	0.45253199520707116	0.0875464145911439	0.08417793430979455	0.006690749811046004	0.10359760808910323	0.006710052379415465	0.10389648291462095
6.76512326010531	0.35038141178924037	0.35376933298884283	0.3857589575837569	0.387848700167839	0.4036532980123147	0.40510816167482583	0.4210801607513949	0.4219333067310171	0.4530161620618974	0.4528124010125528	0.08750381414339505	0.08413705224368516	0.006639163333155729	0.1034182681558633	0.0066583067382826044	0.1037164645524058
6.805886530940724	0.35064224474651	0.35403121076895366	0.38602541275996144	0.3881160316253963	0.4039228804726085	0.4053785212387914	0.42135300564671657	0.4222068199322367	0.4532955842922736	0.45309225902332817	0.08746123231598124	0.08409618793482874	0.006587870938709273	0.1032376142924818	0.006606856116184723	0.10353512789480135
6.846895420988873	0.3509026903331661	0.3542926962867725	0.38629142365874297	0.38838291600185093	0.4041919898923355	0.4056484059750848	0.42162534948394537	0.4224798312519013	0.4535744541117887	0.4533715654924989	0.08741866911962873	0.08405534139371086	0.006536871227698526	0.10305564287325808	0.006555699108568014	0.10335246930479514
6.888151410229076	0.35116274543549186	0.35455378640550494	0.3865569869492717	0.3886493499510491	0.40446062282927386	0.4059178124300511	0.42189718871120924	0.422752337130473	0.45385276776440264	0.45365031666320027	0.08737612456492437	0.08401451263068338	0.006486162805919626	0.102872350269962	0.006504834316700681	0.10316848514281673
6.92965598755826	0.3514224069307954	0.35481447797933446	0.38682209929141775	0.3889153301175018	0.4047287758317324	0.4061867371405361	0.4221685197669971	0.4230243339987515	0.45413052148411504	0.4539285087685944	0.08733359866231691	0.08397370165596611	0.0064357442849649615	0.10268773285184807	0.006454260347662277	0.1029831717667804
6.971410650844719	0.35168167168740216	0.3550747678534155	0.3870867573357449	0.389180853136378	0.4049964454385442	0.40645517663388075	0.4224393390801535	0.42329581827786816	0.4544077114949614	0.45420613803186627	0.08729109142211765	0.08393290847964671	0.006385614282188534	0.10250178698588286	0.006403975814315288	0.10279652553224139
7.01341690698215	0.3519405365646477	0.3553346528638656	0.3873509577235042	0.38944591563349845	0.40526362817906075	0.40672312742791417	0.42270964306987324	0.42356678637928064	0.45468433401100744	0.45448320066621817	0.08724860285450103	0.08389213311168202	0.00633577142070596	0.10231450903664552	0.006353979335305127	0.10260854279249543
7.055676271944047	0.3521989984128695	0.3555941298377582	0.38761469708662694	0.389710514225329	0.405530320573146	0.40699058603094884	0.42297942814569556	0.4238372347047671	0.4549603852363449	0.4547596928748656	0.08720613296950713	0.08385137556189812	0.006286214329368711	0.1021258953666404	0.00630426953502905	0.10241921989862135
7.098190270838397	0.3524570540734008	0.3558531955931154	0.38787797204771945	0.3899746455189747	0.4057965191311706	0.4072575489417739	0.4232486907074992	0.42410715964642165	0.45523586136508726	0.45503561085103267	0.08716368177703969	0.08381063583999253	0.0062369416427392466	0.10193594233614078	0.006254845043617507	0.10222855319956636
7.1409604379627405	0.35271470037856273	0.35611184693890124	0.3881407792200562	0.3902383061121737	0.4060622203540067	0.40752401264965066	0.4235174271454976	0.4243765575866488	0.4555107585813658	0.45531095077794814	0.08712124928687018	0.08376991395553374	0.006187952001083019	0.10174464630340196	0.0062057044969217046	0.10203653904223131
7.183988316859528	0.3529719341516582	0.3563700806750148	0.38840311520757465	0.39050149259329153	0.4063274207330223	0.4077899736343065	0.42378563384023377	0.42464542489815876	0.45578507305932553	0.45558570882884136	0.08707883550863585	0.08372920991796247	0.006139244050349824	0.1015520036247608	0.006156846536488736	0.10184317377152752
7.227275460371831	0.35322875220696487	0.35662789359228375	0.3886649766048697	0.39076420154131586	0.40659211675007717	0.4080554283659306	0.42405330716257644	0.42491375794396363	0.4560588009631217	0.4558598811669389	0.08703644045184263	0.08368852373659291	0.006090816442150704	0.10135801065474936	0.0061082698095544785	0.10164845373064679
7.270823430699384	0.3534851513497292	0.3568852824724581	0.3889263599971884	0.3910264295258511	0.4068563048775173	0.40832037330516907	0.42432044347371534	0.4251815530773725	0.456331938446917	0.4561334639454614	0.08699406412586434	0.08364785542061272	0.006042667833739301	0.1011626637460381	0.006059972969021388	0.10145237526091933
7.31463379945495	0.3537411283761598	0.357142244088204	0.3891872619604247	0.3912881731071132	0.40711998157817053	0.4085848049031203	0.4245870391251575	0.42544880664198775	0.4566044816548778	0.4564064533076202	0.08695170653994477	0.08360720497908475	0.00599479688799498	0.10096595924960639	0.00601195467342297	0.10125493470192737
7.358708147721062	0.35399668007342183	0.3573987752030978	0.38944767906111466	0.3915494288359251	0.4073831433053425	0.40884871960133046	0.42485309045872344	0.4257155149717009	0.45687642672117207	0.4566788453866143	0.0869093677031984	0.08356657242094648	0.005947202273413943	0.10076789351496984	0.005964213586930001	0.10105612839174682
7.403048066107065	0.3542518032196312	0.35765487257162043	0.3897076078564323	0.3918101932537119	0.40764578650281286	0.40911211383178997	0.42511859380654365	0.42598167439069007	0.45714776976996657	0.4569506363056286	0.08686704762460971	0.083525957755013	0.005899882664077261	0.10056846289002408	0.005916748379323877	0.10085595266697567
7.447655154806527	0.354506494583849	0.357910532939152	0.3899670448941846	0.39207046289249675	0.4079079076048307	0.4093749840169294	0.42538354549105556	0.42624728121341543	0.4574185069154245	0.45722182217783075	0.08682474631303651	0.0834853609899752	0.005852836739633105	0.10036766372127204	0.005869557725970864	0.10065440386276236
7.49253102365499	0.354760750926076	0.3581657530419664	0.39022598671280767	0.3923302342748966	0.4081695030361118	0.4096373265696162	0.4256479418250004	0.42651233174461733	0.4576886342617039	0.4574923991063698	0.08678246377720883	0.08344478213440254	0.0058060631852976385	0.10016549235398031	0.005822640307819427	0.10045147831291956
7.537677292188054	0.35501456899724765	0.35842052960722626	0.39048442984136283	0.39258950391411834	0.4084305692118348	0.4098991378931508	0.42591177911142014	0.4267768222793128	0.4579581479029555	0.45776236318437413	0.08674020002572999	0.08340422119674261	0.005759560691808829	0.09996194513209389	0.0057759948113567106	0.10024717235000935
7.583095589699846	0.3552679455392294	0.35867485935297816	0.39074237079953283	0.39284826831395486	0.40869110253763835	0.41016041438126405	0.42617505364365577	0.42704074910279344	0.45822704392332175	0.4580317104949497	0.08669795506707847	0.08336367818532336	0.005713327955435332	0.09975701839850615	0.005729619928621865	0.10004148230555643
7.628787555301809	0.3555208772848117	0.358928738988148	0.39099980609761875	0.3931065239687822	0.40895109940961827	0.4104211524181143	0.42643776170534453	0.42730410849062284	0.45849531839693536	0.4583004371111795	0.08665572890960738	0.08332315310835156	0.005667363677935633	0.09955070849503045	0.005683514357165187	0.09983440451007652
7.674754837981857	0.3557733609577057	0.3591821652125367	0.3912567322365362	0.393364267363556	0.40921055621432506	0.41068134837828507	0.42669989957041793	0.4275668967086353	0.45876296738791894	0.4585685390961225	0.0866135215615462	0.08328264597391626	0.00562166656655716	0.09934301176261329	0.0056376768000392374	0.09962593529303376
7.720999096663877	0.35602539327253885	0.359435134716816	0.3915131457078128	0.39362149497380855	0.40946946932876144	0.41094099862678185	0.4269614635031005	0.4278291100129332	0.4590299869503833	0.45883601250281225	0.08657133303100153	0.08324215678998764	0.005576235334002533	0.09913392454119219	0.00559210596577131	0.09941607098303962
7.767522000267617	0.35627697093485106	0.35968764418252414	0.3917690429935854	0.3938782032656462	0.40972783512037997	0.41120009951903125	0.42722244975790746	0.4280907446498861	0.4592963731284283	0.45910285337425744	0.08652916332595684	0.08320168556441819	0.005531068698427788	0.09892344317013624	0.005546800568362542	0.09920480790813713
7.814325227768903	0.35652809064109103	0.3599396902820628	0.39202442056659764	0.394134388695747	0.40998564994708225	0.41145864740087823	0.42748285457964474	0.4283517968561293	0.4595621219561424	0.45936905774344133	0.08648701245427444	0.08316123230494349	0.0054861653834183954	0.09871156398816083	0.005501759327253275	0.09899214239555931
7.861410468260233	0.3567787490786122	0.36019126967869336	0.3922792748901974	0.3943900477113584	0.41024291015721615	0.4117166386085851	0.42774267420340717	0.4286122628585633	0.4598272294576026	0.4596346216333221	0.08644488042369632	0.08312079701918394	0.005441524117953733	0.09849828333327082	0.005456980967307068	0.09877807077199918
7.908779421011744	0.3570289429256697	0.360442379026533	0.39253360241833524	0.39464517675029487	0.4104996120895752	0.41197406946882964	0.42800190485457784	0.4288721388743524	0.4600916916468756	0.45989954105683306	0.08640276724184348	0.08308037971464405	0.005397143636422186	0.09828359754321525	0.005412464218805368	0.0985625893638371
7.956433795532517	0.3572786688514178	0.360693014970553	0.3927873995955626	0.3948997722409375	0.41075575207339765	0.4122309362987051	0.42826054274882863	0.4291314211109254	0.460355504528018	0.4601638120168841	0.08636067291621854	0.08303998039871383	0.005353022678574071	0.09806750295526001	0.005368207817418202	0.09834569449702713
8.004375311632296	0.3575279235159055	0.3609431741465746	0.3930406628570297	0.3951538306022308	0.411011326428365	0.4124872354057183	0.42851858409211874	0.42939010576597414	0.46061866409507773	0.4604274305063618	0.08631859745420534	0.08299959907866937	0.00530915998951631	0.09784999590651466	0.005324210504177529	0.09812738249719644
8.052605699483543	0.357776703570076	0.3611928531812675	0.39329338862848573	0.395407348243683	0.4112663314646026	0.41274296308778974	0.4287760250806963	0.429648189027455	0.4608811663320958	0.46069039250813176	0.08627654086306971	0.08295923576167431	0.00526555431969733	0.09763107273388982	0.005280471025482569	0.09790764968997223
8.101126699683881	0.35802500565576234	0.36144204869214663	0.3935455733262762	0.3956603215653643	0.41152076348267813	0.41299811563325334	0.4290328619010976	0.42990566707358835	0.461143007213107	0.46095269399503946	0.086234503149961	0.08291889045477942	0.005222204424876864	0.09741072977426768	0.00523698813306428	0.09768649240092486
8.149940063318896	0.35827282640568636	0.36169075728757094	0.39379721335734336	0.3959127469579065	0.4117746187736026	0.41325268932085635	0.4292890907301485	0.43016253607285976	0.46140418270214323	0.4612143309299127	0.08619248432191222	0.08287856316492385	0.0051791090661179595	0.09718896336458727	0.0051937605839667	0.0974639069555252
8.199047552025359	0.3585201624434565	0.3619389755667408	0.3940483051192255	0.39616462080250237	0.4120278936188301	0.4135066804197594	0.42954470773496545	0.43041879218402057	0.46166468875323463	0.46147529926556335	0.08615048438584091	0.08283825389893597	0.005136267009766549	0.09696576984198657	0.0051507871405398475	0.09723988967968467
8.248450938054788	0.3587670103835662	0.3621867001196972	0.3942988450000565	0.39641593947090586	0.41228058429025877	0.4137600851895381	0.4297997090729564	0.4306744315560901	0.461924521310413	0.46173559494479105	0.08610850334854994	0.08279796266353448	0.005093677027437238	0.0967411455438878	0.005108066570418401	0.09701443689944256
8.298152004337403	0.3590133668313922	0.3624339275273199	0.39454882937856645	0.39666669932543225	0.41253268705023155	0.4140128998801826	0.4300540908918229	0.43092945032835617	0.46218367630771445	0.4619952139003846	0.08606654121672834	0.0827576894653276	0.005051337895979557	0.09651508680799736	0.005065597646484399	0.0967875449411224
8.348152544546481	0.35925922838319374	0.36268065436132624	0.3947982546240814	0.396916896718958	0.41278419815153683	0.4142651207320994	0.43030784932956145	0.4311838446303777	0.46244214966918257	0.4622541520551261	0.08602459799695178	0.08271743431081591	0.005009248397478849	0.0962875899725617	0.005023379146883222	0.09655921013172986
8.398454363163072	0.3595045916261113	0.3629268771842704	0.39504711709652446	0.39716652799492175	0.4130351138374106	0.4145167439761128	0.430560980514466	0.4314376105819859	0.4626999373088717	0.46251240532179383	0.08598267369568346	0.0826771972063909	0.00496740731923051	0.09605865137652358	0.004981409854976526	0.09632942879881057
8.449059275541144	0.35974945313816603	0.3631725925495437	0.39529541314641625	0.39741558948732564	0.4132854303415377	0.41476776583346675	0.4308134805651303	0.4316907442932883	0.4629570351308514	0.46276996960316696	0.08594076831927522	0.08263697815833757	0.004925813453719563	0.09582826735936578	0.004939688559342237	0.09609819727059232
8.49996910797308	0.3599938094882594	0.36341779700137267	0.39554313911487676	0.39766407752073574	0.4135351438880538	0.41501818251582606	0.43106534559045073	0.4319432418646699	0.46321343902921036	0.46302684079202855	0.08589888187396721	0.08259677717283388	0.004884465598606447	0.09559643426146636	0.00489821405374169	0.09586551187605608
8.551185697755594	0.36023765723617285	0.36366248707482013	0.3957902913336259	0.39791198841028425	0.4137842506915479	0.4152679902252796	0.4313165716896293	0.4321950993867973	0.4634691448880606	0.4632830147711707	0.08585701436589024	0.08255659425595198	0.004843362556704811	0.09536314842414129	0.0048569851371143	0.09563136894529123
8.602710893256043	0.3604809929325682	0.36390665929578536	0.39603686612498623	0.39815931846167113	0.41403274695706477	0.41551718515434266	0.431567154952177	0.4324463129406217	0.4637241485815428	0.4635384874133991	0.0858151658010647	0.08251642941365891	0.004802503135969971	0.09512840618967289	0.0048160006135571365	0.09539576480928247
8.654546553979111	0.36072381311898744	0.36415031018100374	0.3962828598018839	0.3984060639711656	0.4142806288801073	0.4157657634859591	0.4318170914579172	0.4326968785973818	0.4639784459738305	0.463793254581538	0.08577333618540225	0.08247628265181636	0.004761886149472261	0.09489220390156561	0.004775259292292944	0.09515869580023661
8.706694550633951	0.36096611432785397	0.3643934362380485	0.396528268667852	0.3986522212256095	0.41452789264664097	0.41601372139350573	0.43206637727699054	0.43294679241860945	0.46423203291913706	0.464047312128436	0.08573152552470706	0.08243615397618302	0.0047215104153925935	0.09465453790460288	0.004734759987674586	0.09492015825161104
8.759156765201672	0.361207893082473	0.364636033965331	0.39677308901703223	0.39889778650241886	0.4147745344330957	0.41626105504079464	0.43231500846985793	0.43319605045613224	0.4644849052617198	0.46430065589697106	0.08568973382467557	0.08239604339241408	0.004681374756982493	0.09441540454479025	0.004694501519151295	0.09468014849825579
8.811935091003267	0.361449145897033	0.3648780998521021	0.3970173171341786	0.39914275606958766	0.4150205504063706	0.41650776058207784	0.432562981087306	0.43344464875207905	0.4647370588358875	0.46455328172005733	0.08564796109089683	0.08235595090606193	0.004641478002571198	0.09417480016978175	0.004654482711253571	0.09443866287648461
8.865031432767935	0.3616898692766065	0.3651196303784539	0.39726094929465955	0.3993871261856902	0.4152659367238375	0.41675383416205036	0.43281029117045144	0.43369258333888433	0.4649884894660055	0.4648051854206509	0.08560620732885471	0.08231587652257757	0.004601818985532358	0.093932721128823	0.004614702393576753	0.09419569772427394
8.918447706701835	0.36193005971715303	0.3653606220153215	0.39750398176446267	0.3996308930998859	0.4155106895333462	0.41699927191585584	0.43305693475074714	0.43393985023929427	0.46523919296650396	0.4650563628117572	0.08556447254392771	0.08227582024731059	0.004562396544271152	0.09368916377283654	0.0045751594007694685	0.09395124938131971
8.972185840557227	0.36216971370551954	0.36560107122448465	0.39774641080019724	0.3998740530519216	0.4157548049732275	0.4172440699690901	0.4333029078499863	0.43418644546637064	0.4654891651418838	0.46530680969643706	0.0855227567413893	0.08223578208550922	0.00452320952219587	0.09344412445452122	0.004535852572499888	0.09370531418917949
9.02624777370205	0.36240882771944355	0.36584097445857094	0.39798823264909927	0.40011660227213675	0.41599827917229976	0.4174882244378068	0.4335482064803096	0.4344323650234988	0.4657384017867244	0.4655565218678154	0.08548105992640892	0.08219576204232336	0.00448425676772457	0.09319759952870754	0.004496780753449947	0.09345788849128667
9.080635457189915	0.36264739822755565	0.3660803281610575	0.3982294435490352	0.40035853698146706	0.4162411082498734	0.41773173142852216	0.4337928266442107	0.4346776049043919	0.465986898685692	0.46580549510908775	0.08543938210405315	0.08215576012280298	0.004445537134239341	0.09294958535214448	0.004457942793297587	0.09320896863333417
9.135350853830497	0.36288542168938154	0.36631912876627437	0.3984700397285064	0.40059985339145016	0.4164832883157563	0.41797458703822143	0.4340367643345425	0.4349221610930982	0.4662346516135469	0.46605372519352917	0.08539772327928614	0.08211577633189811	0.004407049480085856	0.0927000782838121	0.004419337546697211	0.09295855096313232
9.190395938260405	0.3631228945553462	0.366557372699408	0.39871001740665524	0.4008405477042295	0.41672481547026025	0.41821678735436396	0.4342800155345248	0.4351660295640087	0.466481656335153	0.46630120788450213	0.085356083456969	0.08207581067446361	0.004368792668552501	0.09244907468513475	0.004380963873251709	0.09270663183075101
9.245772697014415	0.3633598132667764	0.3667950563765041	0.3989493727932688	0.40108061611256046	0.4169656858042069	0.4184583284548898	0.43452257621775064	0.4354092062818624	0.46672790860548574	0.4665479389354659	0.0853144626418631	0.08203586315525468	0.004330765567849504	0.0921965709198389	0.0043428206375164535	0.0924532075889033
9.301483128597186	0.36359617425590457	0.3670321762044718	0.3991881020887855	0.4013200547998159	0.4172058953989341	0.41869920640822667	0.43476444234819417	0.43565168720175573	0.4669734041696418	0.46679391408998533	0.08527286083862835	0.08199593377893076	0.004292967051088059	0.09194256335426587	0.004304906708954892	0.0921982745926897
9.357529243555355	0.3638319739458725	0.3672687285810874	0.39942620148430064	0.40155885993999135	0.4174454403263031	0.4189394172732957	0.4350056098802183	0.43589346826914865	0.46721813876284823	0.4670391290817398	0.08523127805182501	0.08195602255005542	0.00425539599627589	0.09168704835748542	0.004267220961942986	0.09194182920001026
9.413913064550128	0.3640672087507363	0.3675047098949993	0.39966366716157276	0.4017970276977125	0.4176843166487057	0.41917895709952013	0.4352460747585831	0.43613454541987434	0.4674621081104732	0.46728357963453426	0.08518971428591375	0.0819161294730964	0.004218051286280833	0.0914300223012674	0.004229762275738125	0.09168386777159299
9.47063662643026	0.3643018750754698	0.36774011652573185	0.3999004952930295	0.4020345542282406	0.4179225204190712	0.4194178219268315	0.4354858329184538	0.43637491458014643	0.4677053079280349	0.46752726146230844	0.08514816954525714	0.08187625455242722	0.004180931808829502	0.09117148156043697	0.004192529534471134	0.09142438667112174
9.527701976305488	0.36453596931597027	0.3679749448436911	0.4001366820417756	0.40227143567748014	0.41816004768087517	0.4196560077856788	0.4357248802854103	0.4366145716665687	0.4679477339212138	0.46777017026914797	0.08510664383411953	0.0818363977923267	0.004144036456483757	0.09091142251288886	0.0041555216271200734	0.0911633822653215
9.585111173620431	0.3647694878590631	0.36820919121016954	0.4003722235615988	0.4025076681819859	0.4183968944681469	0.4198935106970354	0.43596321277545563	0.43685351258614397	0.4681893817858622	0.4680123017492953	0.08506513715666794	0.08179655919698058	0.004107364126616719	0.09064984153965838	0.004118737447493359	0.09090085092419997
9.642866290228868	0.3650024270825071	0.36844285197735155	0.40060711599697807	0.40274324786897003	0.41863305680547813	0.42013032667240857	0.4362008262950261	0.43709173323628314	0.46843024720801646	0.4682536515871604	0.08502364951697303	0.08175673877048137	0.004070913721406111	0.09038673502510619	0.004082175894219109	0.09063678902101913
9.700969410468568	0.3652347833550004	0.3686759234883198	0.4008413554830912	0.40297817085631055	0.418868530708032	0.42036645171384784	0.4364377167410007	0.437329229504816	0.46867032586390844	0.46849421545733316	0.0849821809190091	0.0817169365168297	0.0040346841478098305	0.0901220993570746	0.004045835870722936	0.09037119293260787
9.75942263123647	0.36546655303618664	0.3689084020770609	0.40107493814582296	0.4032124332525594	0.41910331218155206	0.42060188181395486	0.43667388000071167	0.437565997270001	0.4689096134199779	0.4687339890245956	0.08494073136665535	0.08167715243993427	0.003998674317548634	0.08985593092701549	0.004009716285203968	0.09010405903927676
9.818228062064373	0.3656977324766606	0.3691402840684718	0.4013078601017732	0.40344603115695027	0.41933739722237195	0.42083661295589153	0.4369093119519546	0.43780203240053506	0.4691481055328842	0.46897296794393284	0.08489930086369604	0.08163738654361256	0.003962883147091478	0.08958822613004713	0.003973816050629964	0.08983538372518751
9.877387825195074	0.36592831801797576	0.3693715657783675	0.40154011745826645	0.4036789606594088	0.41957078181742524	0.4210706411133921	0.43714400846300006	0.43803733075556617	0.46938579784952034	0.469211147860548	0.08485788941382126	0.08159763883159182	0.0039273095576337624	0.08931898136512473	0.003938134084714218	0.08956516337833875
9.936904055658934	0.36615830599265	0.3696022435134865	0.4017717063133596	0.40391121784056033	0.4198034619442553	0.42130396225077127	0.43737796539260404	0.4382718881847032	0.46962268600702495	0.46944852440987384	0.0848164970206284	0.08155790930750963	0.0038919524750871126	0.08904819303523936	0.0039026693098929144	0.08929339439070816
9.996778901350961	0.36638769272417415	0.3698323135715	0.40200262275585347	0.4041427987717407	0.42003543357102646	0.4215365723229364	0.4376111785900204	0.4385057005280283	0.4698587656327971	0.46968509321758695	0.08477512368762019	0.08151819797491354	0.0038568108300545134	0.08877585754754591	0.003867420653311804	0.08902007315839455
10.05701452310831	0.3666164745270188	0.3700617722410183	0.40223286286530047	0.40437369951500507	0.4202666926565349	0.4217684672753975	0.43784364389501274	0.43873876361610875	0.4700940323445095	0.46992084989962146	0.08473376941820931	0.08147850483726349	0.0038218835578183175	0.08850197131336301	0.003832387046814212	0.08874519608178844
10.117613094788254	0.3668446477066421	0.37029061580159933	0.402462422712016	0.404603916123139	0.42049723515021903	0.421999643044279	0.4380753571378661	0.4389710732700095	0.47032848175012343	0.47015579006218383	0.08469243421571536	0.08143882989793066	0.003787169598312712	0.08822653074835785	0.0037975674269103976	0.08846875956569988
10.178576803346665	0.36707220855949824	0.3705188405237573	0.4026912983570884	0.40483344463966836	0.42072705699217233	0.4222300955563314	0.4383063141394006	0.4392026253013054	0.4705621094479027	0.470389909301767	0.08465111808336778	0.08139917316019861	0.0037526678961210536	0.08794953227285873	0.003762960734772669	0.08819076001947224
10.239907848916916	0.36729915337304603	0.3707464426689706	0.4029194858523902	0.4050622810988707	0.42095615411315435	0.42245982072894306	0.43853651071098376	0.43943341551209514	0.4707949110264301	0.4706232032051661	0.08460982102430462	0.08135953462726457	0.003718377400451889	0.08767097231179832	0.0037285659162158424	0.08791119385715263
10.301608444889292	0.3675254784257574	0.37097341848969184	0.40314698124058884	0.4052904215257863	0.4211845224346039	0.42268881447015305	0.4387659426545449	0.4396634396950142	0.471026882064622	0.4708556673494936	0.08456854304157507	0.0813199143022391	0.0036842970651163043	0.08739084729491253	0.0036943819216714857	0.0876300574976625
10.363680817990868	0.3677511799871269	0.37119976422935647	0.4033737805551588	0.4055178619362302	0.42141215786865116	0.42291707267866374	0.4389946057625883	0.43989269363324907	0.471258018131745	0.47108729730219545	0.08452728413813833	0.08128031218814662	0.0036504258485186014	0.08710915365685423	0.0036604077061794804	0.08734734736475502
10.426127208365882	0.367976254317681	0.3714254761223925	0.4035998798203927	0.4057445983368032	0.42163905631813103	0.4231445912438535	0.43922249581820777	0.44012117310055116	0.4714883147874315	0.4713180886210672	0.08448604431686577	0.08124072828792726	0.00361676271363498	0.08682588783743483	0.003626642229363153	0.08706305988734186
10.488949869656532	0.36820069766898794	0.37165055039423084	0.403825275051414	0.4059706267249052	0.4218652136765965	0.4233713660457907	0.43944960859510107	0.44034887386125154	0.47171776758169737	0.47154803685427105	0.0844448235805401	0.08120116260443579	0.0035833066279953307	0.08654104628165271	0.0035930844554230568	0.08677719149970642
10.552151069084381	0.36842450628366796	0.3718749832613156	0.4040499622541898	0.40619594308874774	0.4220906258283325	0.4235973929552478	0.4396759398575853	0.44057579167027644	0.4719463720549589	0.47177713754035283	0.08440362193185696	0.08116161514044272	0.0035500565636708004	0.08625462543983531	0.0035597333531129927	0.08648973864144693
10.615733087532126	0.3686476763954038	0.3720987709311145	0.40427393742554335	0.4064205434073665	0.42231528864837026	0.42382266783371525	0.4399014853606122	0.4408019222731624	0.47217412373805007	0.47200538620825966	0.08436243937342552	0.08112208589863641	0.003517011497253364	0.08596662176792336	0.0035265878957151386	0.08620069775760442
10.679698219625935	0.3688702042289514	0.3723219096021301	0.40449719655316757	0.40664442365063536	0.42253919800250156	0.42404718653341583	0.44012624084978336	0.4410272614060717	0.47240101815224106	0.4722327783773579	0.08432127590776761	0.08108257488162082	0.003484170409838505	0.08567703172748509	0.003493647061033389	0.08591006529900369
10.744048773818252	0.3690920860001514	0.3725443954639113	0.40471973561563884	0.4068675797792798	0.4227623497472942	0.42427094489732037	0.44035020206136755	0.44125180479580883	0.47262705080925643	0.4724593095574513	0.08428013153732063	0.08104308209191775	0.003451532287009673	0.08538585178591518	0.003460909831382253	0.0856178377223813
10.808787072471103	0.36931331791594035	0.37276622469706516	0.40494155058243114	0.4070900077448914	0.422984739730107	0.42449393875916297	0.44057336472231645	0.44147554815983814	0.4728522172112942	0.4726849752488004	0.08423900626443599	0.08100360753196856	0.003419096118813858	0.08509307841646319	0.0034283751935482165	0.08532401149031443
10.87391545193992	0.3695338961743626	0.3729873934732682	0.40516263741393	0.40731170348994206	0.4232063637891051	0.42471616394345624	0.4407957245502816	0.44169848720629856	0.47307651285104485	0.4729097709421411	0.08419790009138074	0.08096415120413106	0.0033868608997598137	0.08479870809856038	0.0033960421387910777	0.08502858307157624
10.93943626265785	0.3697538169645828	0.3732078979552799	0.40538299206144796	0.40753266294779933	0.42342721775327724	0.4249376162655083	0.4410172772536326	0.4419206176340236	0.4732999332117115	0.4731336921187052	0.08415681302033835	0.08092471311068426	0.0033548256287909695	0.08450273731803293	0.0033639096628244047	0.08473154894120682
11.00535186922059	0.36997307646689853	0.37342773429695486	0.4056026104672395	0.4077528820427411	0.42364729744245155	0.4251582915314389	0.4412380185314743	0.4421419351325574	0.4735224737670297	0.4733567342502393	0.0841157450534086	0.08088529325382643	0.0033229893092623364	0.08420516256686028	0.0033319767657875587	0.08443290558072647
11.071664650471687	0.3701916708527523	0.37364689864325584	0.4058214885645163	0.4079723566899721	0.423866598667312	0.4253781855381965	0.4414579440736647	0.44236243538217335	0.47374412998128795	0.47357889279902665	0.0840746961926081	0.08084589163567533	0.0032913509489373993	0.08390598034365837	0.00330024245224525	0.08413264947816401
11.138376999588447	0.3704095962847461	0.37386538713026785	0.40603962227746354	0.4081910827956392	0.4240851172294166	0.42559729407357555	0.44167704956083464	0.44258211405389336	0.47396489730934915	0.47380016321790713	0.0840336664398727	0.08080650825827096	0.003259909559965468	0.08360518715392118	0.0032687057311511225	0.08383077712827003
11.205491324168262	0.37062684891665454	0.3740831958852113	0.4062570075212565	0.4084090562568483	0.424302848921215	0.42581561291623427	0.44189533066440567	0.4428009668095062	0.47418477119667185	0.47402054095029894	0.0839926557970544	0.08076714312357403	0.0032286641588590292	0.08330277950982179	0.0032373656158517505	0.08352728503285789
11.273010046315514	0.3708434248934386	0.3743003210264572	0.40647364020207677	0.4086262729616815	0.4245197895260659	0.4260331378357135	0.44211278304661045	0.4430189893015875	0.4744037470793321	0.47424002143022104	0.08395166426592558	0.08072779623346686	0.0031976137664848636	0.08299875393056766	0.0032062211240546645	0.08322216970060481
11.340935602728974	0.3710593203512601	0.3745167586635404	0.40668951621712934	0.4088427287892134	0.4247359348182561	0.4262498645924539	0.44232940236051177	0.44323617717351893	0.4746218203840454	0.4744586000823142	0.08391069184817782	0.08068846758975465	0.0031667574080458394	0.08269310694265641	0.0031752712778123637	0.0829154276473929
11.409270444789758	0.3712745314174971	0.3747325048971758	0.406904631454661	0.40905841960952954	0.42495128056301973	0.4264657889378163	0.44254518425002365	0.44345252605950963	0.47483898652819073	0.4746762723218652	0.08386973854542182	0.0806491571941663	0.0031360941130609277	0.082385835079819	0.0031445151035183194	0.08260705539660762
11.478017038649782	0.3714890542107579	0.3749475558192732	0.40711898179397704	0.4092733412837444	0.42516582251655666	0.42668090661410035	0.4427601243499313	0.44366803158461565	0.4750552409198321	0.4748930335548288	0.08382880435918932	0.0806098650483524	0.0031056229153487713	0.08207693488328971	0.0031139516318763327	0.08229704947909511
11.547177865320764	0.3717028848408976	0.375161907512953	0.4073325631054604	0.40948748966401927	0.4253795564260532	0.4268952133545649	0.442974218285913	0.4438826893647625	0.475270578957744	0.475108879177852	0.08378788929093361	0.08057059115388986	0.0030753428530143623	0.08176640290196246	0.0030835798978845474	0.0819854064332759
11.616755420763786	0.3719160194090328	0.3753755560525619	0.40754537125059015	0.40970086059358163	0.4255924780297014	0.42710870488344715	0.4431874616745609	0.44409649500676507	0.47548499603143396	0.4753238045782978	0.08374699334202838	0.08053133551227806	0.0030452529684299456	0.08145423569251875	0.003053398940830565	0.08167212280551439
11.686752215979308	0.37212845400755934	0.37558849750369044	0.40775740208196043	0.4099134499067445	0.4258045830567204	0.42732137691598493	0.4433998501234037	0.4443094441083516	0.47569848752116806	0.4755378051342704	0.08370611651377045	0.08049209812494275	0.003015352308220809	0.08114042981968339	0.0030234078042661316	0.08135719515021833
11.75717077709787	0.37234018472016744	0.37580072792318886	0.40796865144330047	0.4101252534289255	0.4260158672273772	0.4275332251584365	0.4436113792309289	0.44452153225818464	0.4759110487979961	0.47575087621463946	0.08366525880737882	0.08045287899323494	0.002985639923244854	0.08082498185625298	0.0029936055359840452	0.08104062002979617
11.82801364547121	0.3725512076218597	0.37601224335918476	0.4081791151694939	0.4103362669766674	0.42622632625300777	0.42774424530810234	0.44382204458660524	0.4447327550358845	0.47612267522377644	0.4759630131790658	0.08362442022399552	0.08041367811843135	0.0029561148685783856	0.08050788838330902	0.0029639911880181558	0.08072239401512604
11.899283377763982	0.3727615187789681	0.3762230398511006	0.4083887890865997	0.41054648635765856	0.4264359558360392	0.4279544330533477	0.4440318417709066	0.4449431080120528	0.4763333621512028	0.4761742113780276	0.0835836007646863	0.08037449550173588	0.002926776203497461	0.08018914599038851	0.002934563816613167	0.08040251368554152
11.970982546046038	0.3729711142491715	0.37643311342967206	0.4085976690118722	0.4107559073707538	0.42664475167001176	0.42816378407362393	0.4442407663553353	0.44515258674829594	0.47654310492382995	0.47638446615284674	0.08354280043044159	0.080335331144279	0.002897622991466786	0.07986875127571125	0.0029053224822117585	0.08008097562900218
12.043113737885237	0.37317999008151453	0.37664246011696595	0.4088057507537835	0.41096452580599546	0.4268527094396021	0.42837229403949245	0.44444881390244706	0.44536118679724945	0.4767518988761012	0.4765937728357154	0.083502019222176	0.08029618504711908	0.002868654300120621	0.07954670084623672	0.0028762662494448143	0.07975777644232096
12.115679556440844	0.3733881423164255	0.37685107592639916	0.4090130301120436	0.4111723374446357	0.4270598248206457	0.4285799586126468	0.44465597996587436	0.4455689037026026	0.4769597393333757	0.47680212674972333	0.0834612571407294	0.08025705721124192	0.0028398692012387983	0.07922299131789146	0.00284739418709945	0.07943291273126363
12.188682620557461	0.37359556698573543	0.37705895686275825	0.40921950287762365	0.4113793380591581	0.42726609348016115	0.42878677344593735	0.4448622600903529	0.44577573299912393	0.4771666216119562	0.4770095232088866	0.08342051418686752	0.08021794763756307	0.0028112667707440586	0.07889761931572536	0.0028187053681212326	0.0791063811108188
12.26212556485955	0.373802260112698	0.3772660989222187	0.4094251648327777	0.41158552341330057	0.4274715110763736	0.42899273418339473	0.4450676498117463	0.4459816702126862	0.4773725410191175	0.4772159575181748	0.08337979036128232	0.08017885632692616	0.00278284608867585	0.07857058147411067	0.00279019886958487	0.07877817820528321
12.336011039846525	0.3740082177120085	0.3774724980923651	0.4096300117510657	0.4117908892620788	0.4276760732587398	0.429197836460255	0.4452721446570726	0.44618671086029327	0.47757749285313544	0.4774214249735408	0.08333908566459301	0.08013978328010427	0.002754606239176116	0.0782418744368556	0.002761873772683998	0.07844830064848907
12.41034171198835	0.37421343578982424	0.37767815035221114	0.4098340393973773	0.41199543135180855	0.4278797756679723	0.4294020759029839	0.4454757401445303	0.4463908504501056	0.4777814724033158	0.47762592086194894	0.08329840009734506	0.08010072849780106	0.002726546310477751	0.07791149485741755	0.0027337291627098637	0.07811674508378985
12.485120263821853	0.37441791034378563	0.37788305167222114	0.41003724352795484	0.4121991454201307	0.42808261393606567	0.429605448129303	0.44567843178352584	0.44659408448146826	0.477984474950025	0.47782944046140585	0.08325773366001271	0.08006169198065044	0.002698665394880617	0.07757943939907364	0.0027057641290402223	0.07778350816457191
12.560349394047481	0.37462163736303644	0.3780871980143309	0.4102396198904182	0.4124020271960352	0.4282845836863216	0.42980794874821526	0.44588021507470027	0.4467964084449378	0.47818649576471933	0.47803197904099054	0.08321708635299721	0.08002267372921733	0.00267096258874	0.07724570473504855	0.002677977765119799	0.07744858655411235
12.63603181762671	0.37482461282824553	0.3782905853319692	0.410441164223789	0.4126040723998856	0.42848568053337555	0.43000957336003137	0.4460810855099581	0.4469978178223102	0.47838753010997676	0.4782335318608845	0.08317645817662989	0.0799836737439981	0.0026434369924532852	0.07691028754884144	0.0026503691684478525	0.07711197692609062
12.712170265880024	0.3750268327116286	0.37849320957008037	0.410641872258516	0.41280527674344514	0.42868590008322366	0.43021031755639744	0.44628103857249496	0.44719830808664973	0.47858757323952783	0.4784340941724039	0.0831358491311706	0.07994469202542061	0.0026160877104373093	0.07657318453414064	0.0026229374405573047	0.07677367596433271
12.78876748658549	0.3752282929769706	0.3786950666651463	0.41084173971650045	0.41300563592990097	0.4288852379332493	0.4304101769203206	0.44648006973682663	0.4473978747023171	0.4787866203982874	0.4786336612180306	0.08309525921680906	0.07990572857384595	0.0025889138511145937	0.07623439239517893	0.002595681686999196	0.0764336803632375
12.865826244077915	0.37542898957964765	0.37889615254520953	0.4110407623111218	0.4132051456538918	0.42908368967225136	0.43060914702619835	0.4466781744688182	0.44759651312499943	0.4789846668223869	0.478832228231445	0.08305468843366536	0.07986678338956703	0.0025619145269017984	0.07589390784700356	0.002568601017330252	0.07609198682808938
12.943349319348618	0.37562891846665125	0.3790964631298968	0.41123893574726494	0.41340380160153356	0.4292812508804722	0.43080722343984607	0.44687534822571423	0.4477942188017397	0.4791817077392081	0.47902979043755833	0.08301413678178968	0.07982785647281074	0.002535088854186629	0.07555172761536255	0.0025416945450982276	0.0757485920750014
13.0213395101458	0.37582807557661074	0.3792959943304428	0.41143625572134596	0.4136015994504469	0.42947791712962596	0.43100440171852605	0.4470715864561685	0.4479909871709677	0.47937773836741476	0.47922634305254674	0.08297360426116396	0.0797889478237378	0.002508435953318955	0.07520784843717365	0.0025149613878174826	0.0754034928311853
13.099799631075467	0.3760264568398176	0.3794947420497135	0.4116327179213405	0.413798534869784	0.42967368398292805	0.43120067741097606	0.4472668846002754	0.4481868136625296	0.4795727539169884	0.47942188128388386	0.08293309087170152	0.07975005744244279	0.002481954948589493	0.07486226706058119	0.002488400666956103	0.07505668583500835
13.178732513703073	0.37622405817825005	0.37969270218223233	0.41182831802681097	0.41399460352025796	0.4298685469951247	0.43139604605743964	0.4474612380896009	0.44838169369772074	0.47976674958926135	0.47961640033037667	0.08289259661324809	0.07971118532895453	0.00245564496821693	0.07451498024508396	0.002462011507932349	0.07470816783657597
13.258141006655675	0.3764208755055971	0.37988987061420415	0.4120230517089347	0.41418980105416947	0.43006250171252236	0.4315905031896964	0.44765464234721386	0.44857562268931644	0.47995972057695213	0.47980989538219904	0.08285212148558183	0.07967233148323799	0.002429505144328381	0.07416598476181946	0.0024357930400804584	0.07435793559740489
13.338027975724735	0.37661690472728493	0.38008624322354084	0.41221691463053356	0.41438412311543704	0.43025554367301916	0.43178404433109163	0.4478470927877191	0.4487685960416048	0.480151662064201	0.48000236162092796	0.08281166548841351	0.07963349590519322	0.002403534612952729	0.0738152773937486	0.0024097443966417664	0.07400598589086371
13.418396303969553	0.37681214174050104	0.38028181587988785	0.4124099024461019	0.4145775653396258	0.430447668406135	0.43197666499656845	0.4480385848172896	0.4489606091504191	0.480342569226606	0.48019379421957914	0.08277122862138823	0.07959467859465603	0.0023777325139913152	0.07346285493569837	0.0023838647147553793	0.07365231550244289
13.49924889182131	0.3770065824342218	0.3804765844446499	0.412602010801837	0.41477012335397745	0.43063887143304364	0.43216836069269887	0.4482291138336998	0.44915165740317126	0.4805324372312587	0.4803841883426432	0.08273081088408467	0.07955587955139876	0.00235209799121483	0.07310871419477394	0.0023581531354350815	0.07329692122976894
13.580588657187745	0.3772002226892379	0.38067054477101847	0.4127932353356693	0.41496179277744055	0.4308291482666044	0.4323591269177161	0.44841867522635936	0.4493417361788861	0.4807212612367823	0.48057353914612333	0.08269041227601534	0.07951709877513131	0.002326630192240664	0.07275285199038706	0.002332608803555125	0.07293979988287447
13.662418535558457	0.37739305837818193	0.38086369270399856	0.4129835716772925	0.41515256922070126	0.4310184944113948	0.4325489591615469	0.4486072643763478	0.44953084084823464	0.4809090363933687	0.4807618417775722	0.08265003279662869	0.07947833626549983	0.0023013282685186986	0.07239526515446926	0.0023072308678351305	0.07258094828431183
13.744741480110864	0.37758508536555574	0.3810560240804366	0.41317301544819507	0.4153424482862151	0.43120690536374323	0.4327378529058449	0.4487948766564488	0.4497189667735702	0.4810957578428161	0.48094909137613023	0.08260967244530794	0.07943959202208911	0.0022761913753166496	0.07203595053162815	0.0022820184808280963	0.07222036326957948
13.827560461816718	0.37777629950775793	0.38124753472904915	0.41336156226169146	0.41553142556823797	0.4313943766117625	0.4329258036240241	0.44898150743118553	0.44990610930896263	0.48128142071856866	0.48113528307256453	0.08256933122137237	0.0794008660444215	0.002251218671705413	0.0716749049795169	0.0022569707988968624	0.07185804168697985
13.910878469549415	0.3779666966531128	0.3814382204704508	0.41354920772295467	0.4157194966528589	0.43158090363538426	0.4331128067812929	0.4491671520568568	0.4500922638002348	0.48146602014575496	0.48132041198930703	0.08252900912407728	0.0793621583319585	0.002226409320539968	0.07131212536884846	0.0022320869822034517	0.07149398039801724
13.9946985101918	0.3781562726418986	0.38162807711718366	0.41373594742904857	0.4159066571180328	0.4317664819063927	0.4332988578346887	0.44935180588157303	0.45027742558499895	0.48164955124122827	0.48150447324049556	0.08248870615261424	0.0793234688841003	0.0022017624884473896	0.0709476085835945	0.002207366194696636	0.07112817627761103
14.079023608744702	0.37834502330637726	0.3818171004737472	0.4139217769689606	0.41609290253361364	0.43195110688846017	0.4334839522331132	0.44953546424529334	0.4504615899926935	0.4818320091136062	0.4816874619320133	0.08244842230611305	0.07928479770018684	0.002177277345813078	0.07058135152131229	0.0021828076040932842	0.07076062621418089
14.163856808436103	0.3785329444708239	0.3820052863366279	0.4141066919236359	0.41627822846138784	0.4321347740371824	0.4336680854173678	0.44971812247986287	0.45064475234462015	0.4820133888633122	0.4818693731615291	0.08240815758364037	0.0792461447794977	0.002152953066758556	0.07021335109318727	0.0021584103818574896	0.0703913271099168
14.24920117083096	0.3787200319515568	0.38219263049433	0.41429068786601103	0.41646263045510923	0.43231747880011434	0.43385125282018966	0.44989977590905056	0.45082690795398267	0.4821936855826167	0.4820502020185404	0.08236791198420107	0.07920751012125295	0.002128788829130812	0.06984360422430314	0.002134173703193909	0.07002027588087856
14.335059775941703	0.37890628155696826	0.3823791287274063	0.4144737603610486	0.4166461040605331	0.4324992166168068	0.43403344986628833	0.45008041984858743	0.4510080521259244	0.482372894355679	0.4822299435844131	0.08232768550673755	0.07916889372461289	0.0021047838144907516	0.0694721078539402	0.0021100967470317755	0.06964746945740785
14.421435722339384	0.37909168908755614	0.3825647768084902	0.41465590496577226	0.41682864481545207	0.43267998291884396	0.4342146719723836	0.4502600496062065	0.45118818015756845	0.48255101025859004	0.4824085929324265	0.08228747815013293	0.07913029558867987	0.002080937208090994	0.06909885893558965	0.0020861786960053585	0.0692729047841425
14.50833212726552	0.3792762503359548	0.382749570502327	0.4148371172293025	0.4170102482497314	0.43285977312988017	0.43439491454724233	0.45043866048168113	0.45136728733805637	0.4827280283594153	0.48258614512781395	0.08224728991320784	0.07909171571249717	0.002057248198862105	0.06872385443719509	0.002062418736435756	0.0688965788202438
14.595752126744532	0.3794599610869674	0.38293350556580646	0.415017392692892	0.41719090988534513	0.43303858266567813	0.4345741729917168	0.45061624776686543	0.4515453689485882	0.48290394371823864	0.4827625952278079	0.08220712079472388	0.07905315409504994	0.0020337159794010518	0.06834709134147943	0.002038816058327786	0.06851848853959552
14.683698875697011	0.37964281711759873	0.3831165777479963	0.4151967268899634	0.41737062523641366	0.43321640693414837	0.43475244269878416	0.45079280674573546	0.45172242026246423	0.4830787513872066	0.4829379382816841	0.08216697079338202	0.07901461073526624	0.0020103397459556582	0.06796856664614381	0.0020153698553424526	0.06813863093114492
14.772175548053516	0.37982481419708813	0.3832987827901748	0.41537511534614535	0.4175493898092401	0.4333932413353874	0.43492971905358485	0.4509683326944296	0.4518984365451248	0.48325244641057313	0.4831121693308057	0.08212683990782389	0.07897608563201623	0.001987118698404622	0.06758827736378237	0.0019920793247898416	0.06775700299890275
14.861185336869132	0.3800059480869427	0.3834801164258654	0.4155525535793104	0.41772719910234907	0.4335690812617177	0.43510599743346295	0.45114282088129065	0.4520734130541935	0.48342502382474484	0.4832852834086691	0.08208672813663269	0.07893757878411392	0.0019640520402481876	0.06720622052249325	0.0019689436676095795	0.06737360176231277
14.95073145443871	0.3801862145409721	0.3836605743808707	0.41572903709961356	0.41790404860652414	0.4337439220977284	0.43528127320800664	0.45131626656690826	0.45224734503951836	0.4835964786583277	0.48345727554094997	0.0820466354783328	0.07889909019031628	0.0019411389785894961	0.06682239316579341	0.001945962088356623	0.06698842425637963
15.040817132412794	0.3803656093053222	0.3838401523733075	0.41590456140953047	0.4180799338048473	0.4339177592203151	0.4354555417390885	0.451488665004161	0.4524202277432154	0.48376680593217253	0.4836281407455498	0.08200656193138954	0.07886061984932485	0.0019183787241225936	0.06643679235294542	0.0019231337951897132	0.06660146753185359
15.131445621914246	0.38054412811851046	0.3840188461136422	0.41607912200389674	0.4182548501727381	0.4340905879987223	0.43562879838090757	0.45166001143826084	0.45259205639971145	0.48393600065942327	0.4837978740326422	0.08196650749421186	0.07882216775978473	0.0018957704911151119	0.06604941515924168	0.0019004579998513904	0.06621272865550054
15.222620193655578	0.38072176671146185	0.38419665130472624	0.4162527143699477	0.41842879317799364	0.43426240379458436	0.43580103848003104	0.45183030110679606	0.452762826235789	0.4841040578455642	0.48396647040472196	0.08192647216515048	0.07878373392028665	0.0018733134973971666	0.06566025867596181	0.0018779339176595577	0.06582220471035782
15.31434413805701	0.3808985208075442	0.38437356364183395	0.41642533398735876	0.4186017582808295	0.43443320196196833	0.43597225737543727	0.4519995292397764	0.4529325324706306	0.4842709724884683	0.4841339248566529	0.0818864559424993	0.07874531832936596	0.0018510069643382643	0.06526932001089847	0.0018555607674839436	0.06542989279580524
15.406620765365147	0.3810743861226053	0.38454957881269725	0.4165969763282862	0.41877374093392	0.43460297784741686	0.4361424503985579	0.45216769105967786	0.45310117031586306	0.48443673957844663	0.48430023237571596	0.08184645882449536	0.07870692098550322	0.0018288501168419735	0.06487659628827203	0.001833337771736332	0.06503579002784932
15.499453405772549	0.38124935836500934	0.38472469249754493	0.416767636857408	0.4189447365824402	0.4347717267899915	0.4363116128733228	0.45233478178148845	0.4532687349756047	0.4846013540982973	0.48446538794165994	0.08180648080932026	0.07866854188712605	0.0018068421833299375	0.06448208464927063	0.0018112641563616805	0.06463989353940747
15.592845409537835	0.38142343323567507	0.3848989003691399	0.41693731103196646	0.419114740664108	0.4349394441213174	0.4364797401162033	0.4525007966127547	0.4534352216465104	0.48476481102335633	0.484629386526751	0.08176652189509985	0.07863018103260724	0.001784982395720558	0.06408578225193651	0.0017893391508105871	0.06424220048042173
15.686800147106629	0.3815966064281133	0.3850721980928174	0.4171059943018101	0.4192837486092267	0.435106125165627	0.4366468274362575	0.45266573075362754	0.45360062551781916	0.48492710532154787	0.4847922230958237	0.0817265820799036	0.07859183842026682	0.0017632699894178927	0.06368768627153543	0.0017675619880344051	0.06384270801814296
15.781321009233178	0.38176887362846607	0.38524458132652445	0.41727368210943705	0.4194517558407285	0.43527176523980615	0.4368128701351756	0.4528295793969109	0.45376494177140153	0.48508823195343614	0.484953892606332	0.08168666136174686	0.07855351404837153	0.0017417042033036623	0.06328779390088357	0.0017459319044683674	0.06344141333725872
15.87641140710273	0.38194023051554515	0.38541604572085914	0.4174403698900381	0.41961875777421787	0.4354363596534393	0.4369778635073256	0.45299233772810904	0.45392816558180726	0.48524818587227714	0.4851143900084016	0.08164675973859079	0.07851520791513557	0.0017202842797114926	0.06288610235036174	0.0017244481400155998	0.06303831364024859
15.972074772454643	0.38211067276087207	0.38558658691911035	0.417606053071541	0.41978474981801595	0.43559990370885604	0.4371418028398001	0.4531540009254748	0.4540902921163146	0.48540696202407135	0.4852737102448826	0.08160687720834113	0.07847692001872131	0.0016990094644202536	0.06248260884819956	0.0017031099380324655	0.0626334061474978
16.06831455770623	0.3822801960287177	0.3857562005572992	0.4177707270746553	0.4199497273732058	0.43576239270117795	0.43730468341246315	0.4533145641600596	0.45425131653497913	0.48556455534761694	0.4854318482514024	0.08156701376885073	0.07843865035723911	0.0016778790066362959	0.062077310640830774	0.0016819165453183516	0.06222668809753884
16.165134236077357	0.382448795976144	0.3859248822642186	0.4179343873129174	0.4201136858336772	0.4359238219183664	0.43746650049799823	0.45347402259576247	0.45441123399068334	0.48572096077456406	0.48558879895641976	0.08152716941791827	0.07840039892874741	0.0016568921589827923	0.06167020499295006	0.001660867212092576	0.061818156747307285
16.262537301715792	0.382616468253044	0.38609262766147673	0.4180970291927359	0.42027662058617343	0.43608418664127047	0.43762724936195607	0.45363237138938106	0.45457003962918807	0.48587617322946886	0.4857445572812793	0.08148734415329095	0.0783621657312545	0.001636048177478866	0.06126128918776885	0.0016399611919903911	0.061407809372354905
16.36052726982327	0.3827832085021842	0.38625943236353744	0.41825864811343877	0.42043852701033707	0.436243482143675	0.43778692526280377	0.4537896056906619	0.45472772858918226	0.48603018762984906	0.48589911814026654	0.0814475379726617	0.07832395076271717	0.0016153463215324848	0.060850560527271114	0.0016191977420403347	0.06099564326703444
16.459107676782416	0.3829490123592468	0.38642529197776443	0.4184192394673195	0.42059940047875816	0.43640170369235115	0.43794552345197435	0.4539457206423523	0.45488429600233576	0.4861829988862397	0.4860524764406639	0.08140775087367158	0.07828575402104168	0.0015947858539222537	0.06043801633251178	0.001598576122657569	0.060581655744826435
16.55828208028434	0.3831138754528723	0.3865902021044634	0.41857879863968506	0.4207592363570206	0.43655884654710503	0.4381030391739166	0.45410071138025265	0.4550397369933508	0.48633460190224936	0.4862046270828067	0.08136798285391006	0.07824757550408513	0.0015743660407809834	0.06002365394364517	0.0015780955976212319	0.06016584413845294
16.658054059457015	0.38327779340470275	0.3867541583369262	0.4187373210089034	0.42091803000375183	0.43671490596082874	0.4382594676661457	0.454254573033269	0.4551940466800154	0.4864849915746172	0.48635556496014093	0.08132823391091522	0.0782094152096541	0.001554086151588585	0.05960747072037975	0.001557755434063779	0.05974820580010487
16.758427214994473	0.38344076182942627	0.38691715626147555	0.41889480194645284	0.4210757767706708	0.4368698771795514	0.43841480415929435	0.45440730072346647	0.4553472201732565	0.4866341627932714	0.48650528495927986	0.08128850404217308	0.0781712731355063	0.0015339454591516422	0.059189464042034956	0.0015375549024629898	0.05932873810183992
16.859405169286727	0.38360277633482076	0.38707919145750924	0.4190512368169707	0.4212324720026378	0.4370237554424905	0.43856904387716505	0.45455888956612356	0.45549925257719437	0.48678211044138664	0.4866537819600632	0.08124879324512012	0.07813314927935051	0.001513943239592308	0.058769631307910686	0.0015174932766157667	0.05890743843558255
16.960991566550526	0.3837638325217993	0.387240259497546	0.4192066209783033	0.4213881110377044	0.43717653598210465	0.43872218203678165	0.45470933466978636	0.4556501389891971	0.486928829395444	0.48680105083561614	0.08120910151714163	0.07809504363884712	0.0014940787723349835	0.05834796993740099	0.0014975698336354704	0.05848430421352191
17.063190072960847	0.38392392598445557	0.3874003559472715	0.4193609497815564	0.4215426892071644	0.43732821402414584	0.43887421384844355	0.4548586311363239	0.4557998744999361	0.4870743145252898	0.48694708645240875	0.08116942885557252	0.07805695621160759	0.001474351340086777	0.05792447737019302	0.0014777838539319355	0.05805933286835341
17.166004376783235	0.3840830523101101	0.38755947636558463	0.419514218571146	0.4216962018356049	0.4374787847877131	0.43902513451577835	0.4550067740609844	0.4559484541934419	0.4872185606941966	0.487091883670316	0.08112977525769886	0.0780188869951954	0.0014547602288303985	0.057499151066735976	0.001458134621196372	0.05763252185330714
17.26943818850684	0.38424120707935644	0.38771761630464496	0.4196664226848501	0.42184864424095775	0.437628243485307	0.43917493923579654	0.45515375853245127	0.45609587314716116	0.48736156275892395	0.48723543734267905	0.0810901407207568	0.07798083598712767	0.0014353047278103936	0.057071988508241134	0.0014386214223929272	0.057203868642687894
17.37349524097843	0.3843983858661091	0.38787477130992015	0.4198175574538607	0.4220000117345529	0.43777658532288366	0.4393236231989466	0.4552995796329006	0.45624212643201384	0.48750331556978027	0.4873777423163676	0.08105052524193364	0.07794280318487326	0.0014159841295131592	0.05664298719703709	0.0014192435477413667	0.05677337073187516
17.478179289537028	0.3845545842376511	0.3880309369202345	0.419967618202837	0.42215029962117073	0.4379238054999107	0.43947118158917003	0.4554442324380591	0.4563872091124506	0.4876438139706852	0.4875187934318409	0.08101092881836795	0.07790478858585433	0.001396797729655841	0.05621214465672608	0.0014000002906988662	0.05634102563756471
17.583494112149474	0.3847097977546819	0.38818610866781733	0.42011660024995806	0.42229950319909587	0.4380698992094226	0.43961760958395757	0.4555877120172619	0.456531116246512	0.48778305279923206	0.4876585855232114	0.08097135144715022	0.07786679218744674	0.0013777448271761195	0.05577945843246823	0.0013808909479573472	0.05590683089828019
17.689443509546752	0.38486402197136693	0.388340282078353	0.42026449890697737	0.4224476177601718	0.4382148616380776	0.43976290235440657	0.45573001343351216	0.45667384288588725	0.48792102688675265	0.48779711341830884	0.08093179312532267	0.07782881398697973	0.0013588247242144469	0.055344926091308366	0.0013619148194199404	0.05547078407430206
17.79603130536116	0.3850172524353867	0.38849345267103036	0.4204113094792774	0.4225946385898552	0.43835868796621497	0.4399070550652775	0.45587113174354094	0.4568153840759742	0.4880577310583807	0.4879343719387436	0.0808922538498803	0.07779085398173721	0.0013400367261016122	0.05490854522221866	0.0013430712081898832	0.05503288274796603
17.90326134626431	0.38516948468798723	0.38864561595859354	0.4205570272659244	0.422740560967272	0.43850137336791245	0.44005006287505244	0.45601106199786706	0.45695573485594	0.48819316013311725	0.4880703558999729	0.08085273361777116	0.07775291216895701	0.0013213801413449744	0.054470313436524975	0.0013243594205594178	0.054593124524075165
18.011137502105942	0.38532071426403036	0.38879676744739317	0.4207016475597248	0.4228853801652732	0.4386429130110452	0.4401919209359937	0.4561497992408582	0.4570948902587818	0.4883273089238968	0.48820506011136544	0.0808132324258954	0.07771498854583213	0.0013028542816169164	0.05403022836804894	0.0013057787659938036	0.05415150703005622
18.119663666053608	0.3854709366920453	0.3889469026374382	0.42084516564728114	0.4230290914504917	0.4387833020573442	0.44033262439420323	0.45628733851079284	0.4572328453113891	0.48846017223765303	0.4883384793762685	0.08077375027110716	0.07767708310951041	0.0012844584617370813	0.05358828767343482	0.0012873285571206594	0.053708027916172796
18.228843754733095	0.38562014749428025	0.3890960170224478	0.42098757680904964	0.42317169008339967	0.43892253566245704	0.4404721683896825	0.4564236748399227	0.45736959503460567	0.4885917448753866	0.488470608492075	0.08073428715021445	0.07763919585709526	0.0012661919996632687	0.05314448903226321	0.0012690081097068706	0.05326268485565322
18.338681708369887	0.3857683421867549	0.3892441060899046	0.4211288763193973	0.4233131713183663	0.43906060897600696	0.44061054805639244	0.45655880325453524	0.457505134443293	0.4887220216322325	0.48860144225029084	0.08069484305997951	0.07760132678564596	0.001248054216475225	0.052698830147434705	0.0012508167426612538	0.05281547554520216
18.44918149093129	0.3859155162793137	0.3893911653211085	0.4212690594466609	0.4234535304037171	0.43919751714165506	0.44074775852231607	0.45669271877501777	0.4576394585463941	0.4888509972975292	0.48873097543660393	0.0806554179971187	0.07756347589217769	0.0012300444363615437	0.052251308745368874	0.001232753778006579	0.05236639770515694
18.56034709026951	0.386061665275679	0.3895371901912303	0.42140812145320516	0.4235927625817925	0.4393332552971612	0.44088379490951896	0.45682541641592145	0.4577725623469977	0.4889786666548869	0.48885920283095347	0.08061601195830334	0.07752564317366165	0.0012121619866096722	0.05180192257624583	0.0012148185408746848	0.05191544907961543
18.672182518265565	0.3862067846735059	0.38968217616936657	0.42154605759548347	0.42373086308900815	0.43946781857444706	0.4410186523342129	0.45695689118602684	0.4579044408424039	0.489105024482259	0.4889861192075989	0.0805766249401597	0.07748782862702668	0.0011944061975874831	0.05135066941424782	0.0011970103594882708	0.05146262743679131
18.784691810974078	0.3863508699644364	0.3898261187185952	0.42168286312409686	0.4238678271559151	0.4396012020996582	0.441152325906818	0.45708713808840884	0.4580350890241892	0.489230065552011	0.48911171933519176	0.08053725693926965	0.07745003224915802	0.0011767764027330596	0.05089754705784344	0.0011793285651511276	0.05100793056926989
18.897879028768923	0.3864939166341553	0.38996901329603106	0.42181853328385577	0.42400365000726165	0.43973340099322866	0.4412848107320279	0.4572161521205038	0.4581645018782739	0.48935378463099344	0.4892359979768464	0.08049790795217106	0.07741225403689812	0.001159271938540929	0.050442553330000806	0.0011617724922337036	0.050551356294292304
19.01174825648978	0.3866359201624461	0.3901108553528828	0.42195306331384114	0.42413832686205427	0.43986441036994434	0.4414161019088731	0.45734392827417586	0.4582926743849883	0.48947617648061287	0.489358949890212	0.08045857797535728	0.0773744939870474	0.0011418921445496277	0.04998568607850018	0.0011443414781584504	0.050092902453855004
19.126303603589555	0.38677687602324756	0.3902516403345099	0.42208644844746684	0.42427185293362096	0.43999422533900906	0.44154619453078675	0.45747046153578536	0.45841960151914163	0.48959723585690523	0.4894805698275456	0.08041926700527866	0.07733675209636467	0.0011246363633263812	0.04952694317613293	0.0011270348633882765	0.04963256691516449
19.241549204282624	0.386916779684711	0.39039136368048033	0.4222186839125421	0.424404223429674	0.4401228410041088	0.44167508368567043	0.4575957468862565	0.4585452782500895	0.48971695751060923	0.4896008525357854	0.08037997503834193	0.07729902836156564	0.0011075039404564446	0.04906632252095733	0.0011098519914132243	0.04917034757077943
19.357489217694134	0.3870556266092586	0.3905300208246294	0.4223497649313356	0.4245354335523737	0.44025025246347976	0.4418027644559609	0.4577197793011473	0.45866969954180437	0.48983533618724096	0.48971979275662514	0.08034070207091092	0.07726132277932626	0.0010904942245302252	0.04860382203669644	0.0010927922087375919	0.04870624233889487
19.474127828010037	0.3871934122536409	0.3906676071951183	0.4224796867206389	0.424665478498393	0.44037645480997384	0.4419292319186968	0.45784255375071886	0.45879286035294403	0.4899523666271678	0.48983738522658865	0.08030144809930707	0.07722363534628002	0.0010736065671268502	0.048139439672652884	0.0010758548648657218	0.04824024916361225
19.59146924462811	0.38733013206899713	0.390804118214494	0.42260844449183177	0.4247943534589825	0.44050144313112677	0.44205448114558715	0.4579640652000059	0.45891475563692363	0.49006804356568573	0.4899536246771064	0.08026221311980943	0.07718596605902038	0.0010568403228050638	0.047673173404447766	0.0010590393122904551	0.04777236601516677
19.709517702309874	0.38746578150091404	0.3909395492997497	0.42273603345094746	0.42492205362003643	0.4406252125092272	0.4421785072030795	0.45808430860888805	0.45903538034198615	0.4901823617330946	0.49006850583459105	0.08022299712865467	0.07714831491409979	0.0010401948490903479	0.04720502123394965	0.0010423449064800305	0.04730259089025424
19.828277461333414	0.3876003559894867	0.39107389586238545	0.4228624487987387	0.42504857416215885	0.44074775802138466	0.44230130515242966	0.45820327893216173	0.4591547294112749	0.49029531585477565	0.4901820234205148	0.08018380012203791	0.07711068190803118	0.001023669506457603	0.046734981189530345	0.0010257710058638736	0.04683092181225845
19.94775280764713	0.38773385096937957	0.3912071533084698	0.42298768573074463	0.42517391026073115	0.44086907473959996	0.44242287004977104	0.45832097111961306	0.45927279778290586	0.4904069006512695	0.490294172151488	0.08014462209611344	0.07707306703728654	0.0010072636583238204	0.04626305132656228	0.0010093169718212724	0.0463573568315212
20.067948053024427	0.3878662618698878	0.3913393170387023	0.4231117394373582	0.42529805708597945	0.44098915773083547	0.4425431969461863	0.45843738011609064	0.4593895803900418	0.4905171108383551	0.49040494673933677	0.08010546304699401	0.07703547029829927	0.0009909766710312073	0.0457892297274185	0.0009929821686682772	0.04588189402558385
20.188867535219305	0.3879975841149998	0.3914703824484758	0.4232346051038945	0.4254210098030434	0.44110800205708606	0.4426622808877776	0.45855250086158	0.4595050721609656	0.49062594112712854	0.4905143418911831	0.08006632297075138	0.07699789168746242	0.0009748079138376387	0.045313514501955865	0.0009767659636430448	0.04540453149942891
20.31051561812294	0.3881278131234603	0.3916003449279406	0.4233562779106591	0.425542763572045	0.4412256027754513	0.4427801169157393	0.45866632829127807	0.45961926801915565	0.49073338622408397	0.49062235230952467	0.08002720186341718	0.07696033120113062	0.0009587567589022239	0.04483590378767133	0.0009606677268971797	0.04492526738590641
20.432896691921076	0.3882569443088332	0.39172919986206806	0.423476753033018	0.4256633135481592	0.4413419549382073	0.4428967000664307	0.458778857335669	0.45973216288336205	0.49083944083119385	0.4907289726923162	0.07998809972098311	0.07692278883561977	0.0009428225812715407	0.044356395749929334	0.0009446868314773038	0.044444099845790674
20.55601517325261	0.3883849730795669	0.3918569426307154	0.4235960256414679	0.4257826548816831	0.44145705359288095	0.44301202537144935	0.45889008292060013	0.4598437516676815	0.49094409964599117	0.4908341977330502	0.0799490165394004	0.07688526458720711	0.0009270047588725294	0.04387498858250183	0.0009288226533203936	0.043961027068235126
20.679875505368887	0.3885118948390583	0.391983568608692	0.4237140909017067	0.42590078271810905	0.44157089378232317	0.4431260878577055	0.4589999999673589	0.4599540292816359	0.4910473573616517	0.4909380221208408	0.07990995231458067	0.07684775845213132	0.0009113026724905104	0.04339168050729825	0.0009130745712333521	0.043476047270914364
20.804482158294064	0.3886377049857184	0.39210907316582405	0.42383094397470483	0.4260176921981947	0.44168347054478296	0.4432388825474966	0.4591086033927506	0.46006299063024925	0.49114920866707734	0.4910404405405058	0.07987090704239729	0.07681027042659402	0.0008957157057654097	0.04290646977520396	0.000897441966883683	0.04298915870036524
20.92983962898646	0.38876239891303915	0.39223345166702256	0.4239465800167786	0.4261333784580369	0.4417947789139844	0.44335040445858326	0.4592158881091768	0.46017063061412644	0.49124964824698	0.49114144767265083	0.07983188071868316	0.0767728005067586	0.0008802432451771036	0.04241935466616553	0.0008819242247892767	0.042500359632271056
21.055952441500814	0.3888859720096593	0.39235669947235036	0.4240609941796617	0.4262478366291444	0.44190481391920117	0.44346064860426543	0.45932184902471423	0.46027694412953235	0.49134867078196615	0.49124103819375464	0.07979287333923388	0.07673534868875093	0.0008648846800292098	0.04193033348924757	0.0008665207323006463	0.042009648371617914
21.18282514715158	0.3890084196594328	0.39247881193708994	0.4241741816105801	0.42636106183851225	0.4420135705853342	0.44356960999345935	0.45942648104319495	0.46038192606847245	0.4914462709486229	0.49133920677625387	0.07975388489980555	0.0766979149686604	0.0008496394024417597	0.041439404583186956	0.0008512308795962653	0.041517023253177854
21.31046232467717	0.3891297372414963	0.39259978441181276	0.4242861374523258	0.42647304920869633	0.44212104393298873	0.44367728363077585	0.4595297790642869	0.46048557131877305	0.4915424434196042	0.4914359480886303	0.07971491539611691	0.0766604993425393	0.0008345068073352113	0.04094656631657756	0.0008360540596612509	0.04102248264166519
21.438868580405217	0.38924992013033843	0.3927196122424482	0.4243968568433318	0.4265837938578888	0.44222722897855304	0.4437836645165981	0.4596317379835751	0.4605878747641628	0.49163718286371744	0.4915312567954968	0.07967596482384878	0.07662310180640322	0.0008194862924213453	0.040451817088154485	0.0008209896682804807	0.04052602493193547
21.568048548418737	0.38936896369586926	0.3928382907703539	0.42450633491774814	0.42669329089999414	0.4423321207342768	0.44388874764716135	0.45973235269264356	0.4606888312843551	0.491730483946012	0.49162512755768606	0.07963703317864368	0.07658572235623189	0.0008045772581870558	0.039955155326921954	0.0008060371040266023	0.04002764854938334
21.69800689072348	0.38948686330348975	0.39295581533238644	0.4246145668055185	0.42680153544470634	0.4424357142083512	0.44399252801463274	0.4598316180791587	0.46078843575513123	0.49182234132786723	0.49171755503233866	0.07959812045610722	0.07654836098796866	0.0007897791078856908	0.039456579492750166	0.0007911957682462667	0.039527351950297884
21.828748297416116	0.38960361431416385	0.39307218126097315	0.4247215476324568	0.4269085225975864	0.4425380044049893	0.4440950006071922	0.4599295290269527	0.4608866830484241	0.4919127496670828	0.49180853387299334	0.07955922665180933	0.07651101769752157	0.0007750912475261718	0.03895608807644635	0.0007764650650481375	0.039025133621947816
21.960277486853503	0.3897192120844893	0.39318738388418384	0.42482727252032604	0.4270142474601403	0.4426389863245075	0.44419616040911364	0.46002608041610776	0.46098356803240254	0.4920017036179683	0.491898058729676	0.07952035176128108	0.07647369248076308	0.0007605130858541198	0.03845367959996793	0.0007618444012895687	0.03852099208297943
22.092599205822967	0.3898336519667694	0.3933014185258037	0.42493173658691585	0.4271187051298985	0.4427386549634063	0.44429600240084716	0.4601212671230409	0.4610790855715565	0.49208919783143434	0.491986124248992	0.07948149578001852	0.07643638533352973	0.0007460440343463048	0.03794935261687726	0.0007473331865675004	0.03801492588371502
22.225718229713628	0.3899469293090872	0.3934142805054072	0.425034934946123	0.4272218907004955	0.4428370053144547	0.44439452155910236	0.4602150840205908	0.46117323052678405	0.49217522695508487	0.49207272507421734	0.07944265870348098	0.07639909625162468	0.0007316835071973227	0.03744310571261167	0.0007329308332038043	0.03750693360636603
22.359639362688714	0.3900590394553777	0.3935259651384318	0.42513686270803036	0.4273237992617501	0.44293403236677215	0.4444917128569314	0.46030752597810354	0.4612659977554767	0.49225978563330913	0.49215785584539085	0.07940384052709244	0.07636182523081499	0.0007174309213056063	0.03693493750463972	0.0007186367562348472	0.03699701386544518
22.494367437858962	0.3901699777455031	0.3936364677362536	0.42523751497898876	0.4274244258997473	0.44302973110591337	0.4445875712638143	0.46039858786152044	0.4613573821116086	0.492342868507376	0.4922415111994088	0.07936504124624055	0.07632457226683426	0.0007032856962632117	0.036424846642873376	0.000704450373398835	0.036485165307908574
22.629907317457054	0.3902797395153276	0.39374578360626206	0.42533688686169774	0.4275237656969194	0.4431240965139534	0.44468209174574325	0.46048826453346625	0.4614473784458236	0.49242447021552754	0.49232368577011837	0.07932626085627831	0.07628733735538147	0.0006892472543438277	0.035912831809937984	0.0006903711051231554	0.03597138661352517
22.766263893012997	0.39038832009679236	0.39385390805193693	0.42543497345528813	0.4276218137321293	0.44321712356957255	0.4447752692653092	0.46057655085333776	0.46153598160552517	0.4925045853930742	0.4924043741884127	0.07928749935252309	0.07625012049212204	0.0006753150204894531	0.03539889172135702	0.0006763983745143864	0.03545567649518944
22.903442085530802	0.3904957148179931	0.3939608363729252	0.4255317698554057	0.4277185650807539	0.44330880724814375	0.44486709878178815	0.46066344167739454	0.4616231864349659	0.4925832086724915	0.4924835710823272	0.07924875673025769	0.07621292167268719	0.0006614884223010709	0.034883025125964195	0.0006625316073454179	0.0349380336991203
23.041446845665973	0.3906019190032559	0.3940665638651188	0.42562727115429333	0.4278140148147679	0.4433991425218188	0.44495757525122914	0.46074893185884785	0.4617089877753387	0.4926603346835154	0.49256127107713576	0.07921003298473059	0.07617574089267555	0.0006477668900248812	0.034365230806159275	0.0006487702320432387	0.03441845700530166
23.180283153904217	0.3907069279732161	0.394171085820733	0.4257214724408774	0.4279081580028292	0.44348812435961704	0.44504669362654187	0.4608330162479535	0.461793380464868	0.49273595805324094	0.4926374687954488	0.07917132811115532	0.07613857814765243	0.0006341498565427539	0.033845507578320166	0.0006351136796778345	0.03389694522763875
23.31995602074116	0.39081073704489605	0.39427439752838556	0.42581436880085183	0.4280009897103646	0.4435757477275141	0.44513444885758646	0.4609156896921035	0.4618763593389019	0.4928100734062206	0.4927121588573114	0.07913264210471263	0.07610143343314954	0.0006206367573586835	0.033323854292788724	0.0006215613839510858	0.03337349721427074
23.460470486863187	0.39091334153178464	0.39437649427317656	0.4259059553167645	0.4280925049996554	0.44366200758853075	0.4452208358912623	0.4609969470359183	0.4619579192300054	0.49288267536456265	0.49278533588030204	0.07909397496054822	0.07606430674466694	0.0006072270305852445	0.032800269834410756	0.0006081127811827791	0.032848111847997075
23.60183162332936	0.3910147367439169	0.3944773713367692	0.425996227068104	0.42818269892992605	0.44374689890282343	0.4453058496715998	0.4610767831213412	0.4620380549680548	0.4929537585480321	0.4928569944796336	0.07905532667377468	0.07602719807767194	0.0005939201169371522	0.03227475312280603	0.0005947673103037232	0.032320788046448
23.744044531754422	0.39111491798795534	0.3945770239974711	0.4260851791313872	0.4282715665574306	0.4438304166277756	0.44538948513985077	0.46115519278773265	0.46211676138033125	0.493023317574151	0.49292712926825333	0.07901669723947148	0.07599010742759987	0.0005807154597179398	0.031747303112695135	0.0005815244128375419	0.03179152476234037
23.887114344492932	0.39121388056727047	0.39467544753031625	0.42617280658024737	0.4283591029355428	0.44391255571808963	0.4454717372345809	0.4612321708719658	0.46219403329161746	0.49309134705830054	0.49299573485694487	0.0789780866526856	0.07595303478985363	0.0005676125048050817	0.0312179187940842	0.0005683835328946785	0.03126032098400344
24.031046224824397	0.3913116197820233	0.39477263720714734	0.42625910448552345	0.42844530311484424	0.44399331112587853	0.4455526008917628	0.4613077122085219	0.462269865524293	0.49315784161382337	0.49306280585443085	0.07893949490843041	0.0759159801598054	0.000554610700642888	0.030686599192549124	0.0005553441171601836	0.030727175735393075
24.175845367139747	0.3914081309292482	0.39486858829670046	0.4263440679153495	0.42853016214321593	0.44407267780076043	0.4456320710448696	0.4613818116295878	0.46234425289843223	0.4932227958521267	0.4931283368674762	0.07890092200168747	0.07587894353279533	0.0005417094982285153	0.030153343369761387	0.000542405614878394	0.030192088076645973
24.32151699712871	0.3915034093029364	0.3949632960646881	0.4264276919352461	0.4286136750659283	0.4441506506899521	0.4457101426249695	0.4614544639651535	0.4624171902319014	0.49328620438278753	0.4931923225009924	0.07886236792740513	0.07584192490413252	0.0005289083511030856	0.029618150423573297	0.000529567477845827	0.02965505710417915
24.468066371968433	0.39159745019412007	0.3950567557738846	0.4265099716082104	0.42869583692573354	0.4442272247383641	0.4457868105608208	0.4615256640431105	0.462488672340458	0.49334806181365654	0.4932547573581423	0.07882383268050094	0.07580492426909505	0.0005162067153359207	0.02908101948834485	0.0005168291603991904	0.02911608195115889
24.61549878051318	0.39169024889095744	0.39514896268421223	0.42659090199480953	0.42877664276295807	0.4443023948886965	0.4458620697789686	0.4615954066893516	0.46255869403785005	0.4934083627509648	0.49331563604044654	0.0787853162558603	0.07576794162293077	0.0005036040495181027	0.02854194973531321	0.0005041901194013931	0.02857516178771391
24.763819543485244	0.3917818006788186	0.39523991205282694	0.4266704781532727	0.4288560876155958	0.4443761560815354	0.44593591520384085	0.4616636867278705	0.46262725013591643	0.49346710179943026	0.4933749531478899	0.0787468186483371	0.07573097696085675	0.0004910998147513723	0.028000940373061667	0.0004916498142328862	0.028032295821248
24.91303401366693	0.39187210084037205	0.39532959913420623	0.42674869513958547	0.4289341665194026	0.4444485032554511	0.446008341757847	0.46173049898086305	0.4626943354446884	0.49352427356236583	0.49343270327902944	0.07870833985275331	0.07569403027806006	0.00047869347463036505	0.027457990647363317	0.00047920770678056	0.02748748329679529
25.063147576093755	0.39196114465567145	0.39541801918023656	0.42682554800758327	0.4290108745079907	0.44451943134709426	0.4460793443614756	0.46179583826882886	0.46275994477249077	0.49357987264178693	0.493488881031102	0.07866987986390123	0.07565710156969717	0.00046638449523861425	0.026913099841863186	0.00046686326142464374	0.026940723497276053
25.214165648248784	0.3920489274022443	0.39550516744030234	0.4269010318090479	0.4290862066129248	0.4445889352912973	0.44614891793339434	0.4618596994106743	0.46282407292604577	0.4936338936385221	0.4935434810001348	0.07863143867654114	0.07562019083089587	0.0004541723451365609	0.02636626727847613	0.00045461594502893554	0.02639201574385197
25.366093680258146	0.3921354443551802	0.39559103916137545	0.4269751415938029	0.4291601578638188	0.44465701002117264	0.4462170573905497	0.4619220772238158	0.4628867147105761	0.4936863311523225	0.49359649778105497	0.07859301628540359	0.07558329805675326	0.00044205649534601044	0.025817492317315782	0.00044246522693058843	0.025841359396238772
25.518937155087716	0.3922206907872204	0.39567562958810515	0.42704787240981007	0.4292327232884322	0.44472365046821366	0.44628375764826816	0.4619829665242838	0.4629478649299094	0.493737179781973	0.49364792596780066	0.07855461268518858	0.07554642324233832	0.00043003641934191705	0.025266774357234567	0.0004304105789250112	0.025288753852862556
25.672701588741027	0.39230466196884783	0.39575893396290934	0.42711921930326774	0.4293038979127694	0.44478885156239617	0.4463490136203575	0.46204236212682814	0.46300751838658405	0.49378643412540457	0.49369776015343336	0.07851622787056589	0.07550956638269013	0.00041811159304394607	0.02471411283616476	0.0004184514752614277	0.024734198551527697
25.827392530458226	0.3923873531683786	0.39584094752606613	0.42718917731870876	0.4293736767611776	0.44485260823228057	0.44641282021921036	0.46210025884502415	0.4630656698819548	0.49383408877980667	0.49374599493025045	0.07847786183617587	0.07547272747281943	0.00040628149480181897	0.024159507231374278	0.0004065873926260011	0.024177692969288955
25.983015562916506	0.3924687596520533	0.3959216655158062	0.4272577414991001	0.4294420548564471	0.44491491540511513	0.44647517235590606	0.4621566514913792	0.46312231421629996	0.4938801383417416	0.4937926248898987	0.07843951457662873	0.0754359065077078	0.0003945456053850993	0.023602957059779328	0.0003948178101336186	0.023619236623133588
26.139576302431465	0.39254887668412947	0.3960010831684066	0.4273249068859424	0.42950902721991174	0.4449757680069395	0.44653606494031683	0.46221153487744043	0.46317744618892986	0.4939245774072585	0.49383764462349017	0.07840118608650615	0.07539910348230927	0.000382903407974311	0.023044461878242828	0.00038314220931856546	0.02305882907019452
26.297080399159835	0.3926276995269752	0.39607919571828404	0.42739066851937124	0.42957458887154976	0.4450351609626896	0.446595492881211	0.4622649038139031	0.4632310605982942	0.4939674005720092	0.4938810487217156	0.07836287636035937	0.07536231839154875	0.00037135438814850374	0.02248402128394389	0.00037156007411898173	0.022496469907835603
26.455533537303385	0.3927052234411631	0.39615599839809035	0.4274550214382587	0.4296387348300868	0.4450930891963033	0.44665345108635995	0.4623167531107207	0.4632831522420932	0.494008602431365	0.4939228317749628	0.07832458539271232	0.07532555123032353	0.00035989803387415087	0.021921634914633614	0.00036007089086975697	0.02193215877430532
26.614941435314055	0.39278144368556456	0.3962314864388075	0.4275179606803152	0.42970146011309773	0.44514954763082626	0.4467099344626444	0.4623670775772134	0.463333715917387	0.4940481775805327	0.49396298837343283	0.07828631317805905	0.07528880199350414	0.00034853383549449113	0.021357302448961946	0.00034867414829165	0.021365895348864683
26.77530984610034	0.3928563555174461	0.39630565506984433	0.4275794812821938	0.4297627597371115	0.4452045311885195	0.4467649379161621	0.46241587202218115	0.46338274642070687	0.494086120614674	0.49400151310725815	0.07824805971086593	0.07525207067593198	0.0003372612857233115	0.020791023606932413	0.00033736933748085285	0.02079767935224197
26.93664455723489	0.3929299541925651	0.39637849951913373	0.42763957827959337	0.42982262871771504	0.4452580347909677	0.4468184563523366	0.46246313125401417	0.46343023854816817	0.4941224261290244	0.49403840056662246	0.07820982498557086	0.0752153572724221	0.0003260798796265174	0.02022279815001582	0.00032615595189522395	0.020227510546803273
27.098951391163432	0.3930022349652675	0.39645001501323	0.4276982467073642	0.4298810620696588	0.4453100533591874	0.4468704846760255	0.46250885008080617	0.4634761870955824	0.4941570887190126	0.4940736453418799	0.07817160899658307	0.07517866177776222	0.0003149891146163597	0.01965262588157657	0.0003150334873469607	0.019655388736907753
27.26223620541477	0.393073193088585	0.39652019677740835	0.4277554815996128	0.4299380548069631	0.4453605818137369	0.4469210177916316	0.46255302331046777	0.46352058685857195	0.49419010298038163	0.4941072420236761	0.07813341173828524	0.07514198418671382	0.0003039884904425527	0.019080506647227935	0.0003040014419903869	0.01908131376926292
27.426504892812353	0.39314282381433446	0.3965890400357637	0.4278112779898095	0.42999360194302516	0.4454096150748274	0.4469700506032128	0.46259564575084156	0.46356343263268374	0.49422146350931123	0.4941391852030703	0.07809523320503171	0.07510532449401046	0.00029307750917717534	0.01850644033508786	0.00029305931631262716	0.01850528553337938
27.59176338168682	0.3932111223932169	0.3966565400113113	0.42786563091089513	0.43004769849072666	0.4454571480624334	0.4470175780145951	0.46263671220981656	0.46360471921350577	0.4942511649025394	0.4941694694716574	0.0780570733911493	0.07506868269436034	0.0002822556752062333	0.01793042687614843	0.0002822066131227263	0.017927303961684515
27.758017636089992	0.393278084074918	0.3967226919260878	0.4279185353953894	0.4301003394625431	0.4455031756964059	0.4470635949294839	0.4626762174954454	0.4636444413967833	0.4942792017574868	0.49419808942169247	0.07801893229093863	0.07503205878244491	0.00027152249522099936	0.017352466244545894	0.00027144283753854914	0.017347369029820925
27.925273656010095	0.3933437041082087	0.3967874910012528	0.42796998647549955	0.4301515198706525	0.4455476928965845	0.44710809625157816	0.46271415641606023	0.4636825939785356	0.4943055686723808	0.4942250396462138	0.07798080989867251	0.07499545275291979	0.0002608774782049128	0.016772558457958553	0.00026076749698189516	0.01676548075731432
28.09353747758831	0.39340797774104813	0.39685093245719233	0.42801997918323115	0.4302012347270467	0.44559069458291256	0.44715107688468503	0.46275052378039205	0.4637191717551755	0.49433026024638166	0.4942503147391701	0.07794270620859763	0.07495886460041493	0.0002503201354253637	0.01619070357794783	0.00025018010116450995	0.01618163920758775
28.2628151733366	0.39347090022068487	0.39691301151362124	0.42806850855049783	0.430249479043642	0.4456321756755507	0.4471925317328346	0.4627853143976884	0.4637541695236268	0.49435327107970795	0.4942739092955454	0.07790462121493368	0.07492229431953355	0.00023984998042148042	0.015606901710157217	0.00023968016207542853	0.015595844488260013
28.43311285235687	0.3935324667937614	0.396973723389688	0.42811556960923314	0.43029624783239107	0.4456721310949936	0.4472324557003955	0.46281852307783367	0.46378758208144555	0.494374595773764	0.4942958179114868	0.07786655491187468	0.07488574190485538	0.000229466528995248	0.015021153004710186	0.0002292671939769786	0.015008096751756739
28.604436660561465	0.39359267270641773	0.39703306330407995	0.42816115739150296	0.43034153610539655	0.4457105557621853	0.4472708436921931	0.46285014463146945	0.4638194042269404	0.4943942289312682	0.4943160351844328	0.07782850729358821	0.07484920735093333	0.00021916929920151595	0.014433457656721771	0.00021894071338879328	0.014418396195438277
28.77679278089485	0.39365151320439706	0.39709102647512884	0.428205266929619	0.43038533887502406	0.4457474445986384	0.44730769061362585	0.46288017387011643	0.46384963075929403	0.49441216515638264	0.4943345557132422	0.07779047835421585	0.07481269065229566	0.0002089578113380064	0.013843815906326995	0.00020870023908159396	0.013826743061912339
28.950187433556945	0.39370898353315104	0.3971476081209178	0.4282478932562521	0.4304276511540173	0.44578279252655023	0.4473429913707852	0.4629086056062961	0.4638782564786865	0.49442839905484204	0.49435137409832414	0.07775246808787405	0.07477619180344618	0.00019883158793110312	0.013252228039092984	0.00019854529206453364	0.013233137639545589
29.124626876227456	0.3937650789379466	0.3972028034593886	0.4282890314045478	0.4304684679556133	0.44581659446892324	0.4473767408705741	0.46293543465365455	0.4639052761864184	0.49444292523408534	0.4943664849417688	0.07771447648865354	0.07473971079886424	0.000188790153732743	0.012658694386587399	0.0001884753955747609	0.012637580262548909
29.30011740429177	0.3938197946639737	0.3972566077084499	0.42832867640824196	0.43050778429365877	0.445848845349685	0.44740893402082804	0.4629606558270865	0.46393068468503496	0.49445573830338746	0.49437988284747986	0.07767650355061981	0.07470324763300383	0.0001788330357046508	0.01206321532637844	0.00017849007507098058	0.01204007131154583
29.476665351068124	0.3938731259564531	0.3973090160860869	0.428366823301777	0.43054559518272717	0.4458795400938081	0.44743956573043603	0.46298426394286013	0.46395447677845175	0.4944668328739921	0.49439156242130666	0.07763854926781347	0.0746668023002956	0.000168959763012122	0.011465791282631699	0.00016858885821924297	0.011440611213814122
29.654277088036206	0.393925068060746	0.39736002381047064	0.42840346712042005	0.4305818956382371	0.44590867362743336	0.447468630909463	0.4630062538187435	0.46397664727208093	0.4944762035592456	0.4944015182711786	0.07760061363425025	0.07463037479514541	0.00015916986701025593	0.010866422726323322	0.00015877127488450604	0.010839200443527375
29.832959025067048	0.39397561622246335	0.39740962610006925	0.4284386029003803	0.43061668067657044	0.4459362408779909	0.4474961244692723	0.46302662027413016	0.46399719097295805	0.4944838449747311	0.49440974500723894	0.07756269664392043	0.07459396511193632	0.00014946288123884877	0.01026511017555265	0.00014903685712130965	0.010235839522252377
30.0127176106544	0.39402476568757727	0.39745781817375925	0.4284722256789293	0.43064994531519296	0.445962236774325	0.4475220413226503	0.4630453581301692	0.46401610268987026	0.494489751738405	0.49441623724198125	0.07752479829079194	0.07455757324502656	0.00013983834140707252	0.009661854195954334	0.00013938513916511575	0.00963052901929018
30.193559332147448	0.39407251170253205	0.3975045952509383	0.42850433049452	0.4306816845727745	0.4459866562468173	0.447546376383931	0.46306246220989133	0.4640333772334855	0.4944939184707326	0.49442098959038594	0.07748691856880623	0.07452119918875172	0.00013029578538859	0.009056655401025182	0.00012981565741809753	0.009023269551818203
30.37549071598484	0.39411884951435666	0.397549952551638	0.4285349123869086	0.43071189346931016	0.4460094942275131	0.4475691245691212	0.4630779273383404	0.46404900941648153	0.4944963397948265	0.4944239966700569	0.07744905747188227	0.07448484293742405	0.0001208347532091203	0.00844951445242259	0.00012032795044270017	0.008414061785387617
30.55851832793038	0.3941637743707781	0.3975938852966385	0.4285639663972751	0.4307405670262434	0.4460307456502468	0.44759028079602775	0.4630917483427023	0.4640629940536775	0.4944970103365842	0.4944252531013608	0.0774112149939143	0.07444850448533204	0.00011145478703555867	0.00784043206027718	0.0001109215589512047	0.007802906434292822
30.742648773309874	0.3942072815203353	0.39763638870758283	0.4285914875683474	0.43076770026658834	0.44605040545076907	0.44760983998438447	0.46310392005243767	0.464075325962165	0.4944959247248281	0.4944247535075664	0.07737339112877326	0.07441218382674215	0.00010215543116998127	0.007229408983690178	0.00010159602579662419	0.007189804261798827
30.92788869724955	0.39424936621249385	0.39767745800709337	0.4286174709445234	0.43079328821505486	0.44606846856687515	0.44762779705598116	0.4631144372994132	0.4640859999614412	0.4944930775914454	0.4944224925149843	0.07733558587030676	0.07437588095589753	9.293623203632251e-05	0.006616446030875522	9.235089596049129e-05	0.006574756080595989
31.114244784915854	0.39429002369776206	0.39771708841888764	0.42864191157199644	0.43081732589817257	0.4460849299385331	0.4476441469347921	0.4631232949180354	0.4640950108735415	0.4944884635715298	0.49441846475310924	0.0772977992123388	0.07433959586701902	8.37967381732696e-05	0.006001544059657249	8.31857165477512e-05	0.005957762753070028
31.30172376175672	0.39432924922780727	0.39775527516789655	0.42866480449887995	0.4308398083444175	0.44609978450801424	0.447658884547107	0.4631304877453846	0.46410235352317514	0.4944820773035235	0.49441266485476143	0.07726003114867117	0.0743033285543056	7.473650022293832e-05	0.005384703977696859	7.410003677099652e-05	0.005338825191643082
31.4903323937443	0.3943670380555728	0.3977920134803819	0.42868614477533384	0.4308607305843383	0.4461130272200228	0.4476720048216612	0.4631360106213494	0.46410802273785895	0.49447391342936026	0.49440508745623013	0.07722228167308125	0.07426707901193269	6.57550709231014e-05	0.004765926742962279	6.509340794647045e-05	0.0047179443591574
31.68007748761912	0.39440338543539727	0.3978272985840562	0.4287059274536918	0.4308800876506841	0.44612465302182874	0.44768350268976836	0.463139858388764	0.4641120133480551	0.49446396659461017	0.49439572719741803	0.07718455077932522	0.07423084723405532	5.6852005095198166e-05	0.004145213363969447	5.616538348118816e-05	0.004095121269244828
31.870965891135747	0.39443828662313213	0.397861125708202	0.428724147588588	0.4308978745785328	0.4461346568633987	0.447693373085453	0.46314202589354325	0.46411432018730725	0.494452231448624	0.49438457872198605	0.07714683846113662	0.07419463321480595	4.802685963678499e-05	0.003522564900080738	4.731551886494323e-05	0.003470356986511547
32.063004493309954	0.3944717368762628	0.39789349008379304	0.42874080023708744	0.4309140864054207	0.44614303369753044	0.4477016109455841	0.4631425079848217	0.46411493809237886	0.49443870264467965	0.4943716366774995	0.07710914471222571	0.07415843694829485	3.927919351220943e-05	0.002897982462130244	3.854337166075972e-05	0.0028436526272059837
32.25620022466719	0.3945037314540289	0.3979243869436159	0.4287558804588147	0.4309287181714726	0.44614977847998666	0.4477082112100103	0.46314129951509186	0.46411386190339265	0.4944233748401293	0.49435689571557556	0.0770714695262807	0.07412225842861214	3.060856774106391e-05	0.0022714672123100854	2.984850149356788e-05	0.0022150093591903897
32.45056005749291	0.3945342656175458	0.3979538115223927	0.4287693833160844	0.4309417649195328	0.4461548861696298	0.4477131688216949	0.4631383953403443	0.46411108646396987	0.4944062426965476	0.4943403504920305	0.07703381289696931	0.07408609764982592	2.2014545391968454e-05	0.0016430203650372732	2.1230470043986926e-05	0.0015844284026229616
32.64609100608406	0.39456333462992704	0.39798175905690386	0.42878130387403324	0.43095322169529776	0.4461583517285591	0.447716478726853	0.4631337903202077	0.46410660662137176	0.49438730087988	0.4943219956670297	0.07699617481793629	0.07404995460598297	1.3496691571468489e-05	0.0010126431869394992	1.2688841036556653e-05	0.0009519110300004741
32.84280012700226	0.3945909337564077	0.39800822478611286	0.4287916372007517	0.4309630835474483	0.4461601701222463	0.4477181358750879	0.4631274793180901	0.464100417226641	0.4943665440605928	0.4943018259052365	0.07695855528280465	0.07401382929111	5.054573413154628e-06	0.00038033699722461733	4.223180230855661e-06	0.0003174585667551355
33.040694519328454	0.39461705826446863	0.39803320395129127	0.42880037836741774	0.430971345527784	0.4461603363196743	0.4477181352195309	0.4631194572013225	0.46409251313474453	0.4943439669138252	0.49427983587596447	0.07692095428517683	0.07397772169921182	-3.312239928554561e-06	-0.0002538968317509216	-4.166944586714294e-06	-0.00031892760839014045
33.239781324919136	0.39464170342396093	0.39805669179614434	0.42880752244843057	0.4309780026913575	0.4461588452934756	0.44771647171697915	0.4631097188413009	0.46408288920471724	0.49431956411953937	0.49425602025332777	0.07688337181863325	0.07394163182427375	-1.1604177288404571e-05	-0.0008900568742973292	-1.2481963613808489e-05	-0.0009572460634075242
33.44006772866406	0.3946648645072325	0.39807868356693815	0.4288130645215457	0.4309830500966106	0.44615569202007255	0.4477131403280364	0.4630982591136316	0.46407154029980646	0.494293330362675	0.49423037371639544	0.07684580787673423	0.0739055596602596	-1.9821665500963093e-05	-0.0015281416510504187	-2.0722305039466704e-05	-0.001597495312168462
33.64156095874556	0.3946865367892543	0.3980991745126273	0.4288169996680112	0.43098648280551033	0.44615087147981686	0.44770813601725445	0.4630850728982757	0.4640584612876181	0.49426526033330204	0.4942028909493446	0.07680826245301814	0.07386950520111425	-2.796512940905771e-05	-0.0021681496285452795	-2.888839505454932e-05	-0.0022396738143442008
33.84426828689945	0.3947067155477477	0.39811815988498306	0.42881932297270375	0.43098829588368687	0.44614437865713247	0.44770145375327447	0.4630701550796958	0.4640436470402622	0.49423534872677605	0.4941735666416151	0.07677073554100348	0.07383346844076125	-3.603499187088133e-05	-0.0028100792188041623	-3.698065786150728e-05	-0.002883779974993672
34.04819702867729	0.39472539606331364	0.39813563493872306	0.4288200295242674	0.4309884844005714	0.4461362085406569	0.4476930885089703	0.46305350054700284	0.4640270924345013	0.4942035902438936	0.49414239548806604	0.07673322713418744	0.0737974493731053	-4.403167377220463e-05	-0.003453928779251214	-4.499951568082139e-05	-0.0035298121442508545
34.25335454371064	0.3947425736195611	0.39815159493164154	0.42881911441525117	0.4309870434295357	0.4461263561233854	0.44768303526159253	0.46303510419410476	0.46400879235189807	0.4941699795910501	0.4941093721891318	0.07669573722604826	0.07376144799203063	-5.195559403348149e-05	-0.004099696611959303	-5.2945388763880885e-05	-0.004177768616926869
34.45974823597649	0.3947582435032377	0.39816603512474036	0.4288165727422493	0.43098396804803224	0.446114816402815	0.4476712889929125	0.4630149609198545	0.4639887416789652	0.49413451148039583	0.4940744914509804	0.07665826581004223	0.0737254642914022	-5.980716961961896e-05	-0.004747380963749492	-6.0818695397646394e-05	-0.004827647632112075
34.66738555406454	0.39477240100436073	0.3981789507823611	0.4288123996060411	0.43097925333773524	0.44610158438108916	0.447657844689369	0.4629930656282007	0.4639669353073153	0.49409718062999625	0.49403774798567235	0.07662081287960686	0.07368949826506518	-6.75868155481929e-05	-0.0053969800254520806	-6.861985191664033e-05	-0.005479447372877644
34.87627399144595	0.3947850414163485	0.3981903371723179	0.4288065901117325	0.4309728943846825	0.4460866550651449	0.44764269734221424	0.4629694132283384	0.46394336813381254	0.4940579817639908	0.49399913651131966	0.07658337842815963	0.07365354990684622	-7.529494489966204e-05	-0.006048491931693434	-7.634927271249481e-05	-0.006133165965948706
35.086421086743854	0.3947961600361539	0.39820018956603115	0.4287991393688984	0.4309648862794186	0.4460700234668593	0.44762584194766175	0.4629439986348609	0.46391803506072443	0.4940169096127543	0.49395865175224735	0.07654596244909806	0.07361761921055232	-8.293196882269704e-05	-0.00670191476059756	-8.40073702386146e-05	-0.006788801481249607
35.29783442400536	0.3948057521643975	0.39820850323866236	0.428790042491726	0.4309552241171384	0.4460516846031978	0.4476072735070347	0.46291681676791274	0.46389093099587514	0.4939739589130578	0.4939162884391551	0.07650856493580006	0.07358170616997164	-9.049829654861341e-05	-0.007357246533402417	-9.159455502394387e-05	-0.007446351931676531
35.51052163297529	0.39481381310550195	0.39821527346924934	0.42877929459915787	0.43094390299783203	0.4460316334963625	0.44758698702691546	0.46288786255334313	0.46386205085279986	0.4939291244082324	0.49387204130927964	0.07647118588162521	0.07354581077887394	-9.799433539625646e-05	-0.00801448521397674	-9.911123567984959e-05	-0.008105815272628547
35.72449038937153	0.39482033816782763	0.39822049554084255	0.4287668908150382	0.43093091802643	0.4460098651739432	0.44756497751929575	0.4628571309228607	0.46383138955089886	0.49388240084833174	0.4938259051065584	0.07643382527991241	0.07350993303100982	-0.00010542049077999494	-0.008673628708592673	-0.00010655781890767102	-0.008767189401666542
35.93974841516195	0.39482532266380904	0.3982241647406429	0.4287528262682579	0.43091626431295077	0.4459863746690672	0.44754124000172846	0.46282461681418957	0.46379894201559485	0.49383378299029757	0.49377787458179495	0.07639648312398284	0.07347407292011142	-0.00011277716622171141	-0.009334674865669967	-0.00011393470950760154	-0.009430472158172165
36.15630347884324	0.3948287619100913	0.39822627636013946	0.42873709609290167	0.4308999369726472	0.44596115702055134	0.44751576949747945	0.46279031517122565	0.4637647031784894	0.49378326559812535	0.4937279444928241	0.076359159407138	0.07343823043989352	-0.00012006476335901795	-0.009997621475136498	-0.00012124231039090105	-0.010095661322978344
36.374163395721176	0.39483065122766886	0.3982268256952482	0.42871969542839533	0.4308819311261553	0.4459342072730548	0.447488561035681	0.46275422094419405	0.46372866797752016	0.4937308434430302	0.49367610960467856	0.07632185412266136	0.07340240558405198	-0.00012728368194991901	-0.01066246626824352	-0.0001284810225843369	-0.010762754618127701
36.59333602819267	0.39483098594202365	0.3982258080464527	0.4287006194196551	0.43086224189964384	0.4459055204772327	0.44745960965148557	0.462716329089808	0.4636908313571206	0.49367651130361523	0.4936223646897568	0.07628456726381722	0.07336659834626429	-0.00013443431988546806	-0.0113292069172104	-0.00013565124523928773	-0.011431749706261485
36.813829286029524	0.3948297613832656	0.3982232187189443	0.4286798632172365	0.43084086442496417	0.44587509168989065	0.44742891038622157	0.46267663457142816	0.4636511882683797	0.4936202639660402	0.4935667045279921	0.07624729882385235	0.07333080872019108	-0.00014151707319798312	-0.011997841034798284	-0.0001427533756441779	-0.012102644190392198
37.03565112666392	0.3948269728862727	0.39821905302276417	0.4286574219774854	0.4308177938398018	0.4458429159741403	0.44739645828754876	0.4626351323592231	0.4636097336692026	0.4935620962241909	0.49350912390702195	0.07621004879599447	0.07329503669947454	-0.00014853233606637595	-0.012668366173983259	-0.00014978780922891843	-0.012775435613775699
37.25880955547555	0.3948226157908329	0.3982133062729453	0.4286332908626891	0.43079302528782787	0.44580898839955574	0.44736224840961514	0.46259181743033073	0.46356646252447226	0.4935020028798497	0.49344961762235795	0.07617281717345357	0.07325928227773988	-0.00015548050083058484	-0.013340779827743177	-0.00015675493957478803	-0.013450121459072761
37.483312626080554	0.39481668544178594	0.39820597378965705	0.42860746504122815	0.43076655391885266	0.44577330404233034	0.44732627581321566	0.46254668476902033	0.46352136980621245	0.4934399787428675	0.4933881804775591	0.07613560394942209	0.0732235454485951	-0.00016236195799279596	-0.014015079428347121	-0.0001636551584223156	-0.01412669914826381
37.70916844062219	0.39480917718916764	0.39819705089834834	0.4285799396877308	0.4307383748889799	0.44573585798543647	0.4472885355659504	0.4624997293668568	0.46347445049375124	0.49337601863133634	0.49332480728440337	0.0760984091170746	0.07318782620562952	-0.00016917709623098798	-0.014691262347170664	-0.00017048885568227146	-0.014805166042364704
37.93638515006311	0.394800086388353	0.3981865329298935	0.4285507099832262	0.4307084833607605	0.4456966453187835	0.4472490227423843	0.46245094622286387	0.4634256995738858	0.49331011737176317	0.4932594928630616	0.07606123266956745	0.07315212454241722	-0.00017592630240559348	-0.015369325894610597	-0.00017725641944077442	-0.015485519441000406
38.164970954479706	0.39478940840020205	0.3981744152207382	0.4285197711152996	0.43067687450334935	0.4456556611393783	0.4472077324242085	0.4624003303436902	0.4633751120410481	0.49324226979924396	0.49319223204227236	0.07602407460004083	0.07311644045251463	-0.0001826099615692689	-0.01604926731931755	-0.00018395823596895067	-0.01616775658173708
38.39493410335793	0.3947771385912053	0.3981606931130471	0.42848711827824865	0.43064354349266176	0.4456129005514867	0.44716465970040176	0.46234787674377487	0.4633226828974712	0.4931724707576397	0.49312301965951766	0.07598693490161626	0.07308077392946102	-0.00018922845697177948	-0.016731083807940195	-0.0001905946897323707	-0.01685187464028104
38.626282895891045	0.3947632723336308	0.3981453619548506	0.4284527466732402	0.430608485511531	0.4455683586667955	0.44711979966739246	0.46229358044551544	0.46326840715335704	0.4931007150997533	0.4930518505611993	0.07594981356739938	0.07304512496677933	-0.0001957821700718787	-0.017414772484897867	-0.00019716616339782167	-0.017537870729654514
38.859025681279114	0.3947478050056722	0.39812841710019486	0.4284166515084683	0.430571695749867	0.4455220306045753	0.4470731474292236	0.4622374364794354	0.4632122798270451	0.4930269976875069	0.49297871960281725	0.07591271059047772	0.07300949355797638	-0.00020227148054341448	-0.018100330411883192	-0.0002036730378419671	-0.018225741900025128
39.09317085903034	0.39473073199159653	0.3981098539092906	0.42837882799931265	0.4305331694048156	0.44547391149184484	0.4470246980977157	0.4621794398843537	0.4631542959451813	0.49295131339212067	0.4929036216491474	0.07587562596392326	0.07297387969654195	-0.0002086967662848771	-0.01878775458750681	-0.00021011569216033976	-0.018915485138279564
39.328726879264174	0.39471204868189474	0.3980896677486645	0.42833927136849875	0.43049290168091986	0.4454239964635359	0.44697444679263415	0.46211958570755446	0.4630944505428894	0.49287365709429243	0.49282655157442234	0.07583855968078965	0.07293828337594976	-0.00021505840342661564	-0.01947704194711264	-0.00021649450367333678	-0.01960709736763988
39.56570224301631	0.3946917504734313	0.3980678539913101	0.4282979768462581	0.4304508877902801	0.44537228066265877	0.446922388641854	0.4620578690049589	0.4630327386639417	0.4927940236843782	0.4927475042625114	0.07580151173411658	0.07290270458965833	-0.00022135676633894263	-0.020168189362124167	-0.0002228098479385432	-0.020300575447535607
39.80410550254544	0.39466983276959616	0.39804440801684043	0.42825493967049055	0.4304071229527177	0.44531875924046993	0.44686851878152806	0.461994284841296	0.4629691553609318	0.4927124080625743	0.4926664746071023	0.0757644821169242	0.07286714333110925	-0.00022759222764168197	-0.020861193639916564	-0.00022906209875472872	-0.020995916172878992
40.04394526164196	0.3946462909804561	0.39801932521164146	0.42821015508692567	0.4303616023959371	0.4452634273566387	0.4468128323562556	0.4619288282902768	0.4629036956954477	0.4926288051390993	0.4925834575118845	0.07572747082221913	0.07283159959372858	-0.00023376515820949795	-0.021556051523290876	-0.00023525162817028544	-0.02169311627383763
40.28523017593832	0.3946211205229089	0.3979926009690263	0.4281636183492875	0.4303143213556909	0.4452062801794175	0.4467553245192511	0.4618614944347677	0.46283635473824647	0.4925432098343787	0.4924984478907324	0.07569047784298999	0.07279607337092665	-0.00023987592718299755	-0.02225275969024665	-0.00024137880649566235	-0.022392172415663936
40.52796895322162	0.3945943168208364	0.39796423068939	0.42811532471945773	0.43026527507594453	0.44514731288580994	0.4466959904325148	0.4617922783669656	0.4627671275694297	0.49245561707922836	0.4924114406678903	0.07565350317221115	0.07276056465609905	-0.00024592490197450356	-0.022951314753569818	-0.00024744400230514163	-0.02309308119801301
40.77217035374772	0.39456587530526005	0.3979342097803659	0.42806526946764195	0.43021445880904224	0.44508652066174287	0.4466348252670039	0.46172117518857364	0.46269600927861904	0.4923660218150415	0.4923224307781579	0.07561654680283954	0.0727250734426249	-0.00025191244827627024	-0.023651713260321117	-0.00025344758244927323	-0.023795839154800547
41.017843190557436	0.39453579141449635	0.39790253365698264	0.4280134478725354	0.4301618678158747	0.4450238987022371	0.4465718242028046	0.46164818001097857	0.46262299496513437	0.49227441899397445	0.4922314131670775	0.0755796087278179	0.07268959972386863	-0.00025783893007025327	-0.02435395169176502	-0.00025938991206186923	-0.024500442753733864
41.26499632979458	0.3945040605943135	0.3978691977418214	0.42795985522149027	0.43010749736604603	0.44495944221158024	0.4465069824293056	0.4615732879554278	0.4625480797381715	0.49218080357913474	0.49213838279112154	0.07554268894007239	0.07265414349317983	-0.00026370470963388293	-0.025058026462772887	-0.00026527135456544393	-0.02520688839594243
41.51363869102594	0.3944706782980892	0.39783419746517545	0.4279044868106838	0.43005134273804385	0.4448931464035003	0.4464402951453719	0.46149649415320904	0.46247125871698197	0.4920851705447698	0.4920433346178813	0.07550578743251442	0.07261870474389279	-0.00026951014754783564	-0.02576393392149612	-0.00027109227168364836	-0.02591517241579311
41.763779247563185	0.39443563998696907	0.397797528265209	0.42784733794528745	0.4299933992194078	0.44482500650134016	0.4463717575595195	0.4614177937458294	0.46239252703105205	0.4919875148764565	0.49194626362625626	0.07546890419803956	0.0725832834693268	-0.000275255602706137	-0.02647167034902509	-0.0002768530234454891	-0.026625291080193847
42.0154270267867	0.3943989411300261	0.3977591855881185	0.42778840393963685	0.42993366210690154	0.44475501773823295	0.44630136489009253	0.46133718188519707	0.46231187982028554	0.4918878315712923	0.4918471648066466	0.07543203922952892	0.07254787966278696	-0.000280941432321824	-0.027181231959133356	-0.00028255396819298895	-0.027337240588479972
42.26859111047143	0.3943605772044207	0.39771916488829323	0.42772768011740236	0.4298721267066833	0.4446831753572781	0.4462291123654387	0.4612546537338021	0.46222931223518443	0.4917861156380862	0.4917460331611423	0.07539519251984894	0.07251249331756345	-0.0002865679919347164	-0.02789261489769501	-0.00028819546259195583	-0.028051017072030504
42.523280635114425	0.394320543695562	0.39767746162847833	0.4276651618117617	0.4298087883344794	0.44460947461171935	0.44615499522408864	0.4611702044648993	0.4621448194370329	0.4916823620975523	0.4916428637037182	0.07535836406184963	0.07247712442693197	-0.00029213563542085375	-0.028605815242471522	-0.00029377786163686803	-0.028766616593742356
42.77950479226489	0.3942788360972701	0.39763407127993783	0.42760084436557183	0.4297436423157577	0.4445339107651224	0.44607900871493383	0.46108382926269276	0.4620583965980814	0.49157656598250316	0.49153765146042694	0.07532155384836833	0.07244177298415407	-0.00029764471499837963	-0.029320829002784876	-0.00029930151865975585	-0.02948403514787401
43.03727282885567	0.39423544991193865	0.39758898932261877	0.4275347231315433	0.42967668398590125	0.4444564790915543	0.44600114809740665	0.4609955233225191	0.461970038901731	0.49146872233804406	0.49143039146959366	0.07528476187222632	0.0724064389824774	-0.0003030955812357572	-0.03003765211890652	-0.0003047667853394165	-0.030203268659519722
43.29659404753705	0.39419038065069945	0.3975422112453162	0.4274667934724149	0.4296079086903851	0.4443771748757642	0.4459214086416613	0.4609052818510347	0.46187974154272005	0.49135882622177013	0.49132107878201187	0.07524798812623147	0.07237112241513459	-0.0003084885830597628	-0.03075628046201473	-0.0003101740117038565	-0.030924312984282665
43.55747780701245	0.3941436238335863	0.3974937325458393	0.42739705076112877	0.42953731178495147	0.44429599341336345	0.4458397856287558	0.46081310006640075	0.4617874997273113	0.4912468727039613	0.4912097084611407	0.07521123260317678	0.07233582327534603	-0.0003138240677630355	-0.03147670983365458	-0.00031552354614450273	-0.031647163907962295
43.81993352237618	0.39409517498970154	0.3974435487311781	0.42732549038100753	0.42946488863578797	0.44421293001100864	0.44575627435083387	0.4607189731984719	0.46169330867347924	0.4911328568677813	0.49109627558330204	0.07517449529584107	0.07230054155631647	-0.00031910238101084953	-0.03219893596532586	-0.000320815735419977	-0.03237181714618487
44.08397066545326	0.39404502965738186	0.3973916553176713	0.42725210772593114	0.4293906346197051	0.4441279799865839	0.4456708701113092	0.4606228964889841	0.4615971636110994	0.49101677380947617	0.49098077523787975	0.07513777619698943	0.07226527725123817	-0.00032432386684921877	-0.032922954518269876	-0.00032605092466297947	-0.033098268343877635
44.349598765141174	0.39399318338436656	0.3973380478311752	0.42717689820051574	0.4293145451243162	0.44404113866938544	0.44558356822505024	0.46052486519174474	0.46149905978213873	0.4908986186385736	0.4908632025275197	0.07510107529937333	0.07223003035328972	-0.0003294888677123353	-0.03364876108292947	-0.00033122945739083587	-0.03382651307516937
44.6168274077539	0.3939396317279654	0.3972827218072327	0.42709985722029303	0.42923661554821685	0.44395240140030634	0.44549436401856485	0.4604248745728225	0.46139899244084537	0.49077838647808414	0.4907435525683298	0.07506439259572945	0.07219480085563604	-0.000334597724429897	-0.034376351178778464	-0.00033635167551038236	-0.034556546842836156
44.88566623736761	0.39388437025522793	0.39722567279124427	0.4270209802118899	0.42915684130116666	0.4438617635320223	0.44540325283018783	0.46032291991073915	0.4612969568539416	0.4906560724647027	0.49062182049008296	0.07502772807878212	0.07215958875142867	-0.00033965077623498985	-0.035105720253866934	-0.0003414179193259592	-0.035288365077974504
45.15612495616904	0.39382739454311383	0.3971668963386394	0.42694026261321044	0.42907521780427055	0.4437692204291783	0.44531023001026765	0.46021899649666176	0.4611929483008159	0.4905316717490113	0.4904980014364189	0.07499108174124103	0.0721243940338061	-0.0003446483607704165	-0.03583686368436645	-0.00034642852754829256	-0.03602196313967454
45.42821332480542	0.39376870017866406	0.3971063880150483	0.42685769987361744	0.42899174049016225	0.443674767468577	0.44521529092135514	0.46011309963459635	0.46108696207371735	0.49040517949568285	0.4903720905650483	0.0749544535758036	0.07208921669589409	-0.00034959081409691173	-0.036569776774285856	-0.0003513838372994904	-0.03675733631457945
45.701941162736816	0.3937082827591725	0.39704414339647587	0.42677328745411586	0.428906404803188	0.443578400039367	0.445118430938393	0.4600052246415816	0.4609789934779499	0.49027659088368597	0.4902440830479581	0.07491784357515259	0.07205405673080512	-0.0003544784706999149	-0.03730445475520128	-0.00035628418412148033	-0.037494479816572834
45.97731834859046	0.39364613789235914	0.3969801580694754	0.42668702082753635	0.4288192061995914	0.4434801135432325	0.4450196454489058	0.45989536684788507	0.4608690378320685	0.4901459011064906	0.49011397407161666	0.07488125173195938	0.07201891413163881	-0.0003593116634975635	-0.03804089278575873	-0.00036112990198433614	-0.038233388786508726
46.25435482051728	0.39358226119654377	0.3969144276313233	0.4265988954787207	0.4287301401476988	0.4433799033945843	0.44491892985319137	0.45978352159719843	0.4607570904680751	0.4900131053722747	0.4899817588371807	0.07484467803888077	0.07198378889148227	-0.0003640907238471325	-0.03877908595134727	-0.00036592132329205107	-0.038974058291699976
46.533060576550575	0.39351664830082067	0.39684694769019546	0.4265089069047073	0.4286392021281064	0.4432777650207508	0.44481627956451303	0.45966968424683546	0.4606431467316173	0.4898781989041323	0.48984743256070346	0.07480812248856168	0.07194868100341027	-0.0003688159815528058	-0.039519029263800576	-0.0003706587788897542	-0.03971648332550615
46.813445674966815	0.39344929484523383	0.3967777138653441	0.4264170506149179	0.42854638763386804	0.443173693862171	0.44471169000929284	0.4595538501679297	0.4605272019821863	0.4897411769402816	0.48971099047334304	0.07477158507363366	0.07191359046048452	-0.00037348776487211577	-0.04026071766088535	-0.0003753425980725922	-0.04046065880724825
47.09552023464871	0.3933801964809542	0.396706721787275	0.4263233221313459	0.42845169217068285	0.443067685372588	0.4446051566273052	0.4594360147456342	0.46040925159331625	0.4896020347342754	0.4895724278215727	0.07473506578671597	0.07187851725575496	-0.0003781064005239365	-0.04100414600608815	-0.00037997310859083644	-0.04120657958155505
47.37929443545016	0.3933093488704561	0.39663396709792637	0.4262277169887438	0.4283551112570857	0.4429597350192429	0.4444966748718727	0.4593161733793208	0.4602892909527856	0.4894607675552109	0.4894317398673911	0.07469856462041541	0.07184346138225893	-0.00038267221369558957	-0.041749309088288555	-0.00038455063665820965	-0.04195424041819251
47.66477851856398	0.39323674768769634	0.3965594454508484	0.42613023073481404	0.4282566404246368	0.44284983828307056	0.4443862402100613	0.45919432148278183	0.46016731546281786	0.4893173706879423	0.4892889218885341	0.07466208156732611	0.07180842283302223	-0.0003871855280495051	-0.04249620162120493	-0.00038907550695888027	-0.04270363601153804
47.951982786891236	0.3931623886182925	0.39648315251138383	0.4260308589303984	0.4281562752181138	0.44273799065889563	0.44427384812287785	0.4590704544844318	0.4600433205402846	0.48917183943329307	0.4891439691786884	0.07462561662003053	0.07177340160105808	-0.0003916466657288842	-0.04324481824312443	-0.00039354804265345766	-0.04345476098036727
48.24091760541319	0.39308626735970387	0.39640508395684876	0.42592959714967027	0.4280540111957034	0.4426241876556302	0.4441594941054676	0.4589445678275103	0.45991730161690814	0.4890241691082692	0.4889968770477041	0.07458916977109777	0.07173839767936752	-0.0003960559473682457	-0.04399515351664718	-0.000397968565388207	-0.044207609867399356
48.53159340156531	0.3930083796214117	0.3963252354767151	0.42582644098032624	0.42794984392919455	0.44250842479647123	0.44404317366731333	0.4588166569702863	0.45978925413946686	0.4888743550462744	0.48884764082181	0.07455274101308619	0.0717034110609413	-0.00040041369209686817	-0.044747201928274194	-0.00040233739529926815	-0.04496217713904116
48.82402066561362	0.3929287211251012	0.3962436027727938	0.4257213860237798	0.427843769004173	0.4423906976191003	0.4439248823324346	0.45868671738626243	0.45965917356999975	0.4887223925973255	0.4886962558438291	0.07451633033854135	0.07166844173875728	-0.00040472021754789367	-0.045500957887867344	-0.0004066548510229806	-0.04571845718491829
49.11820995103327	0.39284728760484433	0.3961601815594186	0.42561442789535514	0.42773578202021595	0.4422710016758834	0.4438046156395889	0.45855474456438133	0.4595270553860128	0.4885682771282689	0.48854271747339567	0.07447993773999766	0.0716334897057816	-0.0004089758398641008	-0.046256415728606726	-0.00041092124969899224	-0.04647644431753406
49.41417187488941	0.3927640748072834	0.3960749675636311	0.4255055622244826	0.427625878591088	0.44214933253407157	0.443682369142473	0.458420734009232	0.4593928950806866	0.48841200402299834	0.48838702108717247	0.07444356320997722	0.07159855495496983	-0.00041318087370556533	-0.04701356970639381	-0.00041513690698058436	-0.04723613277198524
49.71191711822035	0.3926790784918156	0.3959879565253661	0.42539478465489433	0.42751405434493817	0.44202568577600343	0.44355813840992564	0.4582846812412578	0.459256688163084	0.4882535686826733	0.4882291620790695	0.07440720674099117	0.07156363747926564	-0.0004173356322557664	-0.0477724139995388	-0.00041930213703900154	-0.04799751670553576
50.01145642642306	0.3925922944307779	0.395899144197639	0.4252820908448213	0.42740030492449727	0.4419000569993074	0.44343191902613094	0.4581465817969649	0.45911843015835985	0.4880929665259384	0.4880691358604637	0.07437086832553874	0.07152873727160239	-0.00042144042722891406	-0.0485329427084622	-0.0004234172525716673	-0.04876059019717616
50.3128006096408	0.3925037184096341	0.39580852634673264	0.4251674764671911	0.4272846259872774	0.44177244181710584	0.443303706590823	0.45800643122913154	0.45897811660797033	0.48793019298914425	0.48790693786041966	0.07433454795610765	0.07149385432490095	-0.0004254955688763884	-0.04929514985538219	-0.0004274825648089564	-0.049525347247609375
50.61596054315354	0.3924133462271613	0.39571609875238606	0.4250509372098268	0.4271670132057705	0.4416428358582195	0.4431734967194907	0.4578642251070197	0.4588357430698843	0.48776524352656847	0.48774256352591056	0.07429824562517515	0.07145898863207223	-0.0004295013659946223	-0.050059029383874076	-0.00043149838352096737	-0.05029178177848337
50.9209471677702	0.39232117369563807	0.3956218572079837	0.424932468775646	0.4270474622676498	0.4415112347673728	0.44304128504358453	0.4577199590165849	0.4586913051187953	0.48759811361063815	0.48757600832204145	0.07426196132520674	0.0714241401860157	-0.00043345812593009736	-0.05082457515850081	-0.00043546501702296236	-0.05105988763219216
51.22777149022361	0.39222719664103356	0.3955257975207456	0.42481206688286227	0.4269259688759703	0.44137763420540116	0.44290706721072354	0.4575736285606901	0.4585447983463344	0.48742879873215345	0.487407267732272	0.07422569504865713	0.07138930897962098	-0.0004373661545866714	-0.05159178096447192	-0.0004393827721839161	-0.05182965857164845
51.53644458356769	0.392131410903197	0.3954279155119186	0.4246897272651859	0.42680252874937213	0.4412420298494576	0.44277083888490343	0.45742522935931806	0.4583962183612836	0.4872572944005116	0.48723633725864157	0.07418944678796993	0.0713544950057655	-0.0004412257564331279	-0.052360640507359335	-0.00044325195443239984	-0.05260108827978627
51.84697758757708	0.3920338123360485	0.39532820701696797	0.42456544567202625	0.4266771376222829	0.44110441739322165	0.4426325957467056	0.45727475704978593	0.4582455607897913	0.48708359614393265	0.48706321242199446	0.0741532165355783	0.07131969825731788	-0.00044503723450839416	-0.05313114741274205	-0.00044707286776279886	-0.053374170359219875
52.15938170914916	0.3919343968077705	0.3952266678857708	0.4244392178686954	0.4265497912451223	0.4409647925471082	0.44249233349350703	0.4571222072869605	0.45809282127558704	0.4869076995096852	0.4868878887622054	0.07411700428390465	0.07128491872713444	-0.0004488008904298679	-0.05390329522582249	-0.00045084581474275076	-0.05414889833191694
52.47366822270851	0.3918331602010001	0.3951232939828093	0.4243110396366119	0.4264204853845071	0.4408231510384777	0.4423500478396914	0.4569675757434738	0.4579379954801992	0.48672960006431365	0.4867103618384083	0.07408081002535973	0.07125015640806284	-0.0004525170243973031	-0.0546770774109433	-0.00045457109651880767	-0.0549252656389001
52.789848470613855	0.3917300984130226	0.3950180811873652	0.4241809067735059	0.42628921582345675	0.44067948861184775	0.4422057345168604	0.4568108581099413	0.45778107908317145	0.4865492933938668	0.4865306272292234	0.07404463375234606	0.07121541129293968	-0.0004561859352026909	-0.0554524873515021	-0.00045824901282442987	-0.055703265639834854
53.107933863567155	0.39162520735596523	0.39491102539371564	0.4240488150936253	0.42615597836160063	0.4405338010291043	0.44205938927404675	0.4566520500951785	0.45762206778228176	0.48636677510412624	0.48634868053298674	0.07400847545725384	0.07118068337459132	-0.0004598079202340344	-0.05622951834949674	-0.00046187986198442665	-0.05648289161266007
53.42793588102576	0.39151848295699243	0.39480212251132957	0.42391476042794224	0.42602076881538575	0.4403860840697151	0.44191100787792786	0.45649114742642066	0.4574609572937618	0.4861820408208368	0.48616451736798055	0.07397233513246398	0.07114597264583412	-0.0004633832754832312	-0.05700816362502792	-0.0004654639409237271	-0.057264136753317985
53.74986607161648	0.3914099211585014	0.3946913684650642	0.4237787386243607	0.4258835830182848	0.44023633353094316	0.44176058611303975	0.4563281458495418	0.4572977433525169	0.4859950861899375	0.48597813337266405	0.07393621277034657	0.07111127909947518	-0.00046691229555273495	-0.05778841631624232	-0.0004690015451728202	-0.058046994175398936
54.073736053552395	0.3912995179183193	0.39457875919536384	0.4236407455479257	0.4257444168210063	0.4400845452280616	0.441608119781993	0.4561630411292765	0.45713242171234714	0.48580590687779307	0.48578952420590515	0.07390010836326247	0.07107660272831047	-0.00047039527366021794	-0.05857026947867894	-0.0004724929688731949	-0.05883145690971503
54.399557515052166	0.3911872692099003	0.39446429065845856	0.423500777081032	0.4256032660917047	0.4399307149945693	0.44145360470568884	0.45599582904944047	0.45696498814617004	0.48561449857142747	0.4855986855472143	0.07386402190356178	0.07104194352512716	-0.000473832501646565	-0.059353716085169594	-0.00047593850478488964	-0.059617517903987505
54.727342214761876	0.3910731710225246	0.3943479588265637	0.42335882912363515	0.4254601267161915	0.4397748386824071	0.4412970367235364	0.4558265054131537	0.4567954384462431	0.48542085697875675	0.4854056130969775	0.07382795338358548	0.07100730148270301	-0.0004772242699824236	-0.060138749025384186	-0.00047933844429326466	-0.060405170022548305
55.057101982179326	0.3909572193614969	0.394229759688081	0.4232148975934619	0.42531499459814803	0.4396169121621753	0.44113841169367063	0.4556550660430633	0.4566237684243879	0.4852249778288243	0.4852103025766917	0.07379190279566433	0.07097267659380539	-0.00048057086777320013	-0.06092536110551805	-0.00048269307741410916	-0.06119440604601323
55.38884871808102	0.3908394102483474	0.3941096892477997	0.4230689784262234	0.42516786565933756	0.43945693132335195	0.4409777254931713	0.45548150678156824	0.4564499739122145	0.48502685687203634	0.48501274972919983	0.0737558701321194	0.07093806885119264	-0.00048387258276660905	-0.061713545047979323	-0.00048600269280141273	-0.061985218670898234
55.722594394951685	0.39071973972103197	0.39398774352709903	0.4229210675758266	0.4250187358398199	0.43929489207451167	0.4408149740182829	0.45530582349104426	0.45627405076134775	0.4848264898803983	0.4848129503189281	0.07371985538526288	0.07090347824761395	-0.0004871297013575582	-0.0625032934909342	-0.0004892675777521394	-0.0627776005092926
56.058351057416104	0.3905982038341349	0.39386391856415137	0.42277116101459006	0.4248676010981658	0.43913079034354646	0.4406501531846352	0.45512801205407055	0.45609599484365326	0.48462387264775264	0.48461090013212327	0.07368385854739692	0.0708689047758088	-0.0004903425085959201	-0.06329459898813639	-0.0004924880182129998	-0.06357154408843257
56.39613082267415	0.3904747986590707	0.39373821041412643	0.4226192547334569	0.4247144574116729	0.43896462207788534	0.44048325892746526	0.4549480683736555	0.45591580205146554	0.4844190009900163	0.4844065949770912	0.07364787961081402	0.07083434842850765	-0.0004935112881918613	-0.0640874540085008	-0.000495664298787557	-0.06436704185053088
56.7359458809379	0.39034952028428804	0.393610615149396	0.42246534474221115	0.4245593007765819	0.4387963832447173	0.44031428720183935	0.4547659883734658	0.4557334682978158	0.4842118707454209	0.4842000306844358	0.0736119185677986	0.07079980919843223	-0.0004966363225223924	-0.0648818509357767	-0.0004987967027413331	-0.06516408615237879
57.07780849587155	0.3902223648154743	0.3934811288597395	0.4223094270696943	0.424402127208294	0.43862606983121294	0.4401432339828767	0.4545817679980548	0.4555489895166615	0.4840024777747523	0.4839912031073001	0.0735759754106251	0.07076528707829513	-0.0004997178926368084	-0.06567778206816399	-0.0005018855120084709	-0.06596266926489136
57.42173100503407	0.39009332837576016	0.393349747652551	0.4221514977640222	0.42424293274158936	0.4384536778447488	0.4399700952659735	0.45439540321309124	0.45536236166311644	0.48379081796159185	0.48378010812160666	0.07354005013155848	0.07073078206080022	-0.000502756278263683	-0.06647523961812851	-0.0005049310071977287	-0.066762783373008
57.7677258203244	0.389962407105926	0.3932164676530461	0.421991552892803	0.424081713430846	0.4382792033131309	0.43979486706702814	0.45420689000559117	0.45517358071368136	0.4835768872125582	0.48356674162629987	0.07350414272285641	0.07069629413864151	-0.0005057517578164195	-0.06727421571193304	-0.0005079334675984759	-0.06756442057516665
58.115805428429454	0.3898295971646091	0.39308128500447076	0.4218295885433571	0.4239184653502596	0.4381026422848209	0.43961754542266707	0.4540162243841484	0.4549826426664766	0.4833606814575504	0.4833510995435894	0.07346825317676582	0.0706618233045056	-0.0005087046083992464	-0.0680747023893673	-0.0005108931711870213	-0.06836757288301953
58.465982391274686	0.38969489472851027	0.39294419586830953	0.4216656008229357	0.4237531845940643	0.4379239908291608	0.43943812639047136	0.45382340237916663	0.4547895435414742	0.48314219664999075	0.4831331778191929	0.07343238148552603	0.07062736955107066	-0.0005116151058141005	-0.06887669160343535	-0.0005138103946322747	-0.06917223222113478
58.818269346477535	0.3895582959926035	0.39280519642449657	0.42149958585894237	0.42358586727675485	0.4377432450366014	0.4392566060492051	0.4536284200430931	0.4545942793807318	0.4829214287670706	0.48291297242258213	0.07339652764136732	0.0705929328710049	-0.0005144835245657342	-0.06968017521995762	-0.0005166854133031862	-0.06997839042669796
59.172679007803275	0.3894197971703444	0.39266428287162514	0.42133153979915394	0.42341650953330806	0.4375604010189287	0.43907298049904275	0.453431273450652	0.4543968462486268	0.482698373809995	0.48269047934722725	0.07336069163651174	0.07055851325696934	-0.0005173101378679323	-0.07048514501737202	-0.0005195185012724091	-0.07078603924921367
59.52922416562417	0.389279394493881	0.39252145142715983	0.42116145881194356	0.42324510751940686	0.4373754549094935	0.43888724586179934	0.45323195869907956	0.4541972402320919	0.4824730278042289	0.48246569461084415	0.07332487346317224	0.07052411070161634	-0.0005200952176486195	-0.07129159268627916	-0.0005223099313235169	-0.07159517034999396
59.887917687380885	0.38913708421426396	0.39237669832764893	0.4209893390865027	0.4230716574116643	0.4371884028634401	0.43869939828116056	0.4530304719083594	0.45399545744085146	0.48224538679974494	0.48223861425564146	0.07328907311355425	0.07048972519759014	-0.0005228390345582978	-0.07209950982922919	-0.0005250599749573315	-0.07240577530200198
60.24877251804685	0.38899286260165883	0.39223001982893724	0.4208151768330664	0.42289615540784825	0.43699924105793686	0.4385094339229134	0.4528268092214592	0.45379149400765784	0.48201544687127085	0.4820092343485686	0.07325329057985414	0.07045535673752631	-0.0005255418579731552	-0.07290888796033812	-0.0005277689023974741	-0.07321784558956779
60.6118016805955	0.38884672594555875	0.39208141220638026	0.4206389682831372	0.42271859772710735	0.4368079656924075	0.4383173489751782	0.4526209668045678	0.45358534608853	0.4817832041185389	0.4817775509815652	0.07321752585426017	0.07042100531405304	-0.0005282039560019491	-0.07371971850494674	-0.0005304369825959165	-0.07403137260794779
60.97701827647021	0.3886986705549969	0.3919308717550586	0.42046070968971067	0.4225389806101973	0.4366145729887627	0.43812313964864136	0.45241294084733374	0.4533770098629915	0.4815486546665353	0.48154356027181056	0.07318177892895353	0.07038667091979023	-0.0005308255954923347	-0.07453199279942169	-0.0005330644832387543	-0.07484634766304055
61.34443548605718	0.3885486927587617	0.39177839478999416	0.4202803973275028	0.4223573003197088	0.4364190591916328	0.43792680217678875	0.45220272756310365	0.4531664815343105	0.48131179466575075	0.4813072583619745	0.07314604979610592	0.07035235354734964	-0.0005334070420366377	-0.07534570209080016	-0.000535651670752757	-0.07566276197113098
61.71406656916102	0.38839678890561097	0.3916239776463658	0.4200980274931758	0.42217355314029525	0.4362214205686013	0.43772833281614015	0.45199032318916205	0.45295375732973997	0.48107262029243186	0.4810686414204694	0.0731103384478818	0.070318053189336	-0.0005359485599764069	-0.07616083753633518	-0.0005381988103106972	-0.07648060665854928
62.085924865483435	0.3882429553644882	0.3914676166797269	0.4199135965055676	0.42198773537890183	0.43602165341043975	0.4375277278464841	0.45177572398697285	0.4527388335007583	0.48083112774883374	0.4808277056417018	0.07307464487643811	0.07028376983834525	-0.000538450412408964	-0.07697739020339611	-0.0005407061658369017	-0.0772998727613583
62.46002379510434	0.38808718852473834	0.3913093082662233	0.4197271007059193	0.4217998433649957	0.4358197540313421	0.4373249835711139	0.4515589262424196	0.4525217063233124	0.48058731326347265	0.4805844472463263	0.07303896907392392	0.07024950348696686	-0.0005409128611945091	-0.07779535106904234	-0.0005431740000138019	-0.07812055122504091
62.83637685896657	0.38792948479632594	0.3911490488028115	0.4195385364581058	0.421609873450796	0.43561571876916133	0.43712009631706444	0.4513399262660482	0.4523023720980591	0.48034117309138025	0.4803388624814994	0.07300331103247994	0.07021525412778182	-0.0005433361669586745	-0.07861471101971063	-0.0005456025742861526	-0.07894263290414472
63.21499763936286	0.3877698406100523	0.3909868347074786	0.4193479001488655	0.42141782201150557	0.43540954398564574	0.4369130624353499	0.4511187203933099	0.4520808271506097	0.48009270351435784	0.48009094762113397	0.07296767074424024	0.07018102175336392	-0.000545720589100962	-0.07943546085100195	-0.0005479921488684703	-0.07976610856211153
63.59589980042612	0.3876082524177751	0.3908226624194625	0.4191551881880321	0.421223685445543	0.43520122606667677	0.4367038783012012	0.4508953049848053	0.45185706783177404	0.4798419008412324	0.4798406989661557	0.07293204820133092	0.07014680635628047	-0.0005480663857992951	-0.08025759126734044	-0.0005503429827490303	-0.08059096887080841
63.979097088622495	0.38744471669262737	0.39065652839947296	0.41896039700876575	0.42102746017477605	0.43499076142250687	0.4364925403143067	0.4506696764265283	0.4516310905178053	0.47958876140811246	0.47958811284475916	0.07289644339587083	0.07011260792908947	-0.000550373814015237	-0.0810810928815755	-0.000552655333696972	-0.08141720441035716
64.36460333324754	0.38727922992923824	0.39048842912991305	0.4187635230677868	0.4208291426447544	0.43477814648799945	0.43627904489904995	0.4504418311301124	0.45140289161064673	0.4793332815786458	0.4793331856126648	0.07286085631997133	0.07007842646434403	-0.0005526431295005407	-0.08190595621479702	-0.0005549294582676279	-0.08224480566885006
64.75243244692527	0.3871117886439534	0.39031836111510193	0.41856456284560795	0.420628729324945	0.4345633777228676	0.43606338850475224	0.45021176553307574	0.45117246753817736	0.47907545774427623	0.4790759136533775	0.07282528696573698	0.0700442619545885	-0.0005548745868025895	-0.08273217169612224	-0.0005571656118065205	-0.0830737630419236
65.14259842611021	0.3869423893750578	0.3901463208814981	0.4183635128467698	0.42042621670896685	0.43434645161191554	0.4358455676059127	0.44997947609906896	0.45093981475446043	0.4788152863245037	0.4788162933784452	0.07278973532526453	0.0700101143923613	-0.0005570684392683933	-0.08355972966212732	-0.0005593640484571338	-0.08390406683255947
65.53511535159264	0.38677102868299773	0.38997230497792335	0.41816036960007513	0.42022160131482716	0.43412736466527996	0.4356255787024512	0.4497449593181227	0.4507049297399907	0.47855276376714284	0.4785543212277187	0.07275420139064455	0.06997598377019273	-0.0005592249390518056	-0.08438862035680472	-0.0005615250211644662	-0.08473570725074353
65.92999738900669	0.38659770315060404	0.3897963099757878	0.4179551296588248	0.42001487968515844	0.4339061134186715	0.43540341831995116	0.44950821170689553	0.45046780900194466	0.4782878865485833	0.4782899936696117	0.07271868515395975	0.06994187008060705	-0.000561344337118741	-0.0852188339312221	-0.0005636487816822466	-0.08556867441321003
66.32725878934137	0.3864224093833165	0.3896183324693151	0.41774778960105413	0.4198060483874552	0.4336826944336187	0.435179083009903	0.44926922980892386	0.4502284490744292	0.4780206511740511	0.47802330720136266	0.072683186607287	0.06990777331612168	-0.0005634268832517275	-0.08605036044316705	-0.0005657355805767095	-0.08640295834327105
66.72691388945532	0.38624514400940835	0.3894383690757687	0.4175383460297702	0.4195951040143129	0.43345710429771034	0.4349525693499485	0.4490280101948709	0.44998684651873233	0.4777510541778698	0.4777542583492957	0.07264770574269493	0.06987369346924642	-0.0005654728260560127	-0.08688318985689136	-0.0005677856672338111	-0.08723854897024808
67.12897711259382	0.3860659036802121	0.38925641643567893	0.41732679557319	0.41938204318366645	0.4332293396248411	0.43472387394412654	0.4487845494627788	0.4497429979235753	0.47747909212372386	0.4774828436690842	0.07261224255224703	0.06983963053248608	-0.0005674824129651146	-0.08771731204296884	-0.0005697992898631155	-0.0880754361294862
67.53346296890952	0.3858846850703451	0.3890724712130707	0.41711313488497875	0.41916686253903035	0.43299939705545526	0.434492993423118	0.44853884423831836	0.44949689990536335	0.4772047616049206	0.47720905974601374	0.07257679702799873	0.06980558449833735	-0.0005694558902462621	-0.0885527167778406	-0.0005717766955047887	-0.08891360956191363
67.94038605598601	0.3857014848779374	0.3888865300956919	0.4168973606444893	0.4189495587497387	0.43276727325679376	0.4342599244444931	0.44829089117504245	0.44924854910843925	0.4769280592446555	0.4769329031952465	0.0725413691619999	0.06977155535929115	-0.0005713935030036144	-0.08938939374338872	-0.0005737181300313754	-0.08975305891371477
68.3497610593647	0.3855162998248586	0.3886985897952423	0.41667946955700286	0.4187301285111867	0.43253296492314036	0.43402466369295906	0.4480406869546387	0.4489979422053366	0.476648981696276	0.4766543706620859	0.07250595894629361	0.06973754310783181	-0.0005732954951868097	-0.090227332527121	-0.0005756238381587897	-0.090593773736245
68.7616027530747	0.38532912665694663	0.3885086470476036	0.4164594583539688	0.41850856854507185	0.43229646877606837	0.4337872078806068	0.44778822828718223	0.4487450758970336	0.47636752564354756	0.47637345882224225	0.07247056637291636	0.06970354773643737	-0.0005751621095950732	-0.09106652262167358	-0.0005774940634469816	-0.09143574348566119
69.17592600016614	0.3851399621442366	0.3883166986130698	0.4162373237932471	0.4182848755996374	0.4320577815646888	0.43354755374716114	0.44753351191139085	0.4484899469132087	0.4760836878009191	0.4760901643820994	0.07243519143389845	0.06966956923758007	-0.0005769935878809918	-0.09190695342434196	-0.0005793290483065983	-0.09227895752258064
69.59274575324658	0.38494880308119056	0.3881227412765783	0.41601306265934984	0.4180590464499147	0.43181690006589957	0.4333056980602291	0.44727653459487965	0.44823255201249496	0.47579746491379016	0.475804484078981	0.07239983412126456	0.06963560760372497	-0.0005787901705572862	-0.09274861423700997	-0.000581129034004646	-0.09312340511185369
70.01207705502031	0.38475564628692804	0.38792677184794244	0.4157866717636847	0.41783107789796786	0.4315738210846343	0.43306163761555105	0.4470172931344166	0.4479728879827375	0.47550885375877877	0.47551641468141936	0.07236449442703195	0.06960166282733155	-0.0005805520970019185	-0.09359149426603608	-0.0005828942606694865	-0.09396907542246424
70.43393503883172	0.3845604886054568	0.38772878716208303	0.41555814794479795	0.41760096677313807	0.4313285414541121	0.43281536923725056	0.44675578435617896	0.44771095164125013	0.4752178511439891	0.47522595298942283	0.07232917234321265	0.06956773490085348	-0.0005822796054628654	-0.09443558262169915	-0.0005846249672961656	-0.09481595752707506
70.85833492921113	0.38436332690590475	0.38752878407926206	0.415327488068619	0.4173687099322881	0.43108105803608865	0.43256688977808627	0.44649200511601034	0.44744673983507205	0.4749244539092807	0.4749330958347452	0.0722938678618125	0.06953382381673844	-0.0005839729330631149	-0.0952808683180848	-0.0005863213917510768	-0.09566404040174348
71.2852920424243	0.38416415808275256	0.38732675948531686	0.4150946890287054	0.41713430426004966	0.4308313677211074	0.4323161961197044	0.44622595229967843	0.44718024944122736	0.4746286589265377	0.47463784008115545	0.0722585809748315	0.06949992956742766	-0.0005856323158065502	-0.09612734027287217	-0.0005879837707774005	-0.09651331292587884
71.71482178702524	0.38396297905606636	0.38712271029189443	0.4148597477464879	0.41689774666906904	0.4305794674287516	0.4320632851728909	0.44595762282313295	0.4469114773669835	0.47433046309993937	0.4743401826247086	0.07222331167426341	0.06946605214535741	-0.0005872579885821128	-0.09697498730700715	-0.0005896123400005449	-0.09736376388181611
72.14693966441222	0.3837597867717318	0.3869166334366863	0.4146226611715173	0.4166590341002545	0.4303253541078966	0.43180815387782534	0.44568701363276536	0.4466404205501105	0.4740298633662312	0.47404012039401616	0.07218805995209665	0.06943219154295738	-0.0005888501851695205	-0.09782379814443232	-0.0005912073339327528	-0.0982153819546312
72.58166126938723	0.3835545782016881	0.3867085258836649	0.4143834262817107	0.4164181635230244	0.43006902473696385	0.43155079920433476	0.4454141217056679	0.44636707595914177	0.47372685669499554	0.473737650350518	0.07215282580031426	0.06939834775265209	-0.0005904091382441523	-0.09867376141193063	-0.0005927689859784313	-0.09906815573185668
73.01900229071879	0.3833473503441632	0.38649838462331987	0.41414204008359967	0.4161751319355555	0.429810476324174	0.43129121815214894	0.44513894404989385	0.44609144059363476	0.4734214400889247	0.4734327694887551	0.07211760921089211	0.06936452076686042	-0.0005919350793816558	-0.09952486563885543	-0.0005942975284388141	-0.09992207370328288
73.45897851170821	0.3831381002239093	0.3862862066728948	0.41389849961257746	0.415929936365032	0.42954970590780217	0.43102940775115467	0.444861477704719	0.4458135114844321	0.47311361058409357	0.47312547483664186	0.07208241017580254	0.06933071057799546	-0.0005934282390638312	-0.10037709925683203	-0.0005957931925177906	-0.10077712426073049
73.90160581075892	0.38292682489243945	0.3860719890766257	0.4136528019331485	0.4156825738678961	0.4292867105564324	0.4307653650616532	0.44458171974090244	0.4455332856939247	0.4728033652502323	0.47281576345574067	0.07204722868701084	0.06929691717846496	-0.0005948888466832392	-0.1012304505996866	-0.0005972562083259025	-0.10163329569772372
74.34690016194996	0.3827135214282635	0.38585572890597863	0.4134049441391773	0.4154330415300969	0.429021487369214	0.4304990871746155	0.4442996672609491	0.4452507603163132	0.4724907011910009	0.47250363244153504	0.07201206473647778	0.06926314056067183	-0.0005963171305470305	-0.10208490790292046	-0.0005986868048858396	-0.10249057620936242
74.79487763561212	0.3824981869371268	0.38563742325988914	0.41315492335413867	0.4151813364673432	0.42875403347611774	0.4302305712119404	0.4440153173993726	0.4449659324778725	0.47217561554426435	0.47218907892370515	0.07197691831615834	0.06922938071701276	-0.0005977133178840521	-0.10294045930378104	-0.0006000852101378795	-0.10334895389210885
75.24555439890803	0.38228081855224716	0.38541706926500124	0.41290273673136796	0.41492745582535334	0.4284843460381924	0.42995981432671143	0.443728667322958	0.4446787993372144	0.47185810548236634	0.4718721000664029	0.07194178941800228	0.0691956376398796	-0.0005990776348477334	-0.10379709284090666	-0.0006014516509435519	-0.1042084167434183
75.6989467164156	0.3820614134345542	0.3851946640759084	0.41264838145431243	0.4146713967801087	0.4282124222478231	0.42968681370345646	0.4434397142310265	0.44438935808555347	0.4715381682124066	0.47155269306852843	0.07190667803395473	0.06916191132165916	-0.0006004103065219146	-0.10465479645402809	-0.0006027863530910227	-0.10506895266154004
76.15507095071504	0.3818399687729281	0.3849702048753937	0.41239185473678275	0.41441315653810606	0.42793825932898877	0.4294115665584057	0.44314845535569886	0.44409760594697156	0.4712158009765164	0.4712308551640059	0.07187158415595453	0.06912820175473317	-0.000601711556925788	-0.10551355798394013	-0.0006040895413012004	-0.1059305494455316
76.61394356297929	0.3816164817844399	0.38474368887467103	0.41213315382320526	0.4141527323366104	0.42766185453752104	0.42913407013975124	0.4428548879621615	0.4438035401786829	0.4708910010521353	0.4709065836220611	0.07183650777593692	0.06909450893147794	-0.0006029816090184492	-0.10637336517214635	-0.0006053614392307893	-0.10679319479480398
77.07558111356816	0.38139094971459137	0.3845151133136273	0.4118722759888752	0.4138901214439092	0.42738320516136363	0.4288543217279076	0.4425590093489313	0.4435071580713009	0.47056376575228936	0.4705798757474993	0.0718014488858305	0.06906083284426515	-0.0006042206847031162	-0.10723420566058905	-0.000606602269477674	-0.10765687630889431
77.54000026262605	0.38116336983755633	0.384284475461065	0.4116092185402095	0.41362532115956735	0.427102308520832	0.4285723186357723	0.44226081684812235	0.4432084569491052	0.47023409242586844	0.47025072888098285	0.07176640747756068	0.06902717348546132	-0.0006054290048332911	-0.10809606699162089	-0.000607812253586304	-0.10852158148738056
78.00721777068286	0.38093373945642184	0.38405177261494455	0.41134397881500107	0.4133583288146813	0.42681916196887365	0.4282880582089865	0.44196030782571205	0.44290743417030837	0.4699019784579052	0.46991914039931054	0.07173138354304655	0.0689935308474287	-0.0006066067892163685	-0.10895893660773481	-0.0006089916120519678	-0.10938729772975364
78.47725049925933	0.3807020559034306	0.3838170021026286	0.4110765541826731	0.41308914177213507	0.4265337628913291	0.42800153782619743	0.4416574796818088	0.44260408712732363	0.4695674212698539	0.4695851077156966	0.07169637707420368	0.06895990492252382	-0.0006077542566187422	-0.10982280185129412	-0.0006101405643251789	-0.11025401233492005
78.95011541147531	0.38046831654022284	0.3835801612811255	0.41080694204453405	0.4128177574268561	0.42624610870719304	0.42771275489932004	0.4413523298509191	0.4422984132470338	0.4692304183198696	0.4692486282800506	0.07166138806294182	0.06892629570309908	-0.0006088716247705794	-0.11068764996444713	-0.0006112593288172818	-0.1111217125012871
79.42582957266194	0.3802325187580801	0.3833412475373339	0.4105351398340331	0.41254417320607173	0.42595619686887626	0.42742170687379993	0.44104485580221614	0.44199040999105954	0.46889096710308925	0.4689096995792572	0.07162641650116655	0.06889270318150237	-0.0006099591103700952	-0.11155346808865829	-0.0006123481229045047	-0.11199038532646455
79.90441015097758	0.3799946599781688	0.3831002582882887	0.41026114501701666	0.4122683865695666	0.42566402486246885	0.42712839122887675	0.4407350550398091	0.44168007485602917	0.46854906515191114	0.46856831913745794	0.07159146238077903	0.0688591273500766	-0.0006110169290884371	-0.11242024326496391	-0.000613407162932178	-0.11286001780696608
80.38587441802741	0.3797547376517836	0.38285719098140547	0.40998495509198374	0.41199039500994006	0.42536959020800136	0.4268328054778478	0.440422925103011	0.4413674053738484	0.4682047100362767	0.46822448451633175	0.07155652569367597	0.0688255682011606	-0.000612045295575403	-0.11328796243350325	-0.0006144366642213406	-0.11373059683825204
80.87023974948666	0.3795127492605928	0.3826120430947274	0.40970656759034413	0.411710196052864	0.42507289045971003	0.42653494716833196	0.44010846356660943	0.44105239911197014	0.4678578993639513	0.46787819331537644	0.07152160643174893	0.06879202572708826	-0.0006130444234612176	-0.11415661243324848	-0.0006154368410705158	-0.11460210921438829
81.35752362572781	0.37926869231688315	0.38236481213717155	0.4094259800766751	0.41142778725734164	0.42477392320629936	0.426234813882535	0.4397916680411364	0.44073505367366594	0.46750863078080673	0.46752944317219175	0.071486704586886	0.06875849992018959	-0.0006140145253648033	-0.11502618000210418	-0.000616407906762706	-0.11547454162786153
81.8477436324513	0.37902256436380544	0.3821154956487761	0.4091431901489795	0.4111431662159664	0.42447268607120686	0.425932403237514	0.43947253617313864	0.4404153666982967	0.4671569019711035	0.4671782317627614	0.07145182015097032	0.06872499077278961	-0.0006149558128950017	-0.11589665177652364	-0.0006173500735689452	-0.11634788066956503
82.34091746132043	0.37877436297562034	0.3818640912009476	0.40885819543894436	0.41085633055518117	0.42416917671286786	0.4256277128854434	0.43915106564544915	0.44009333586158433	0.4668027106577733	0.46682455680173573	0.07141695311588114	0.06869149827720976	-0.0006158684966575123	-0.1167680142914378	-0.0006182635527524072	-0.1172221128282871
82.83706291059936	0.3785240857579453	0.38161059639670974	0.4085709936121994	0.41056727793553893	0.4238633928249802	0.42532074051388125	0.4388272541774581	0.4397689588758848	0.46644605460270255	0.4664684160427165	0.07138210347349339	0.06865802242576695	-0.0006167527862578348	-0.11764025398004208	-0.0006191485545737896	-0.11809722449096682
83.33619788579601	0.37827173034800143	0.3813550088709509	0.40828158236857653	0.4102760060519623	0.4235553321367708	0.4250114838460349	0.43850109952538524	0.43944223349045924	0.4660869316070162	0.46610980727853923	0.07134727121567787	0.0686245632107737	-0.0006176088903062649	-0.11851335717359746	-0.0006200052882959772	-0.11897320194232464
83.83834040030794	0.3780172944148604	0.3810973262906734	0.4079899594423692	0.4099825126340042	0.4232449924132605	0.42469994064102834	0.43817259948255155	0.43911315749174773	0.4657253395113609	0.4657487283415583	0.07131245633430133	0.06859112062453947	-0.0006184370164232234	-0.11938731010145887	-0.0006208339621871506	-0.11985003136457806
84.34350857607244	0.3777607756596931	0.3808375463552433	0.4076961226025931	0.4096867954461101	0.42293237145553136	0.4243861086941699	0.43784175187965274	0.43878172870364235	0.46536127619619067	0.46538517710393174	0.07127765882122665	0.06855769465936801	-0.0006192373712419208	-0.12026209889060624	-0.0006216347835262814	-0.12072769883752699
84.85172064422062	0.37750217181601703	0.38057566679663946	0.40740006965324577	0.40938885228787825	0.4226174671009931	0.42406998583721894	0.43750855458503124	0.4384479449877611	0.46499473958205045	0.4650191514779056	0.07124287866831219	0.06852428530756073	-0.0006200101604147412	-0.12113770956584347	-0.0006224079586085174	-0.1216061903383121
85.36299494573534	0.37724148064994584	0.3803116853797043	0.40710179843356853	0.4090886809943227	0.42230027722365027	0.42375156993865465	0.4371730055049509	0.4381118042437217	0.4646257276298623	0.46465064941610007	0.07120811586741316	0.06849089256141419	-0.0006207555886158511	-0.1220141280494147	-0.0006231536927465142	-0.12248549174113066
85.87734993211305	0.3769786999604376	0.38004559990239406	0.40680130681830673	0.4087862794361352	0.42198079973437014	0.4234308589039447	0.4368351025838698	0.4377733044094166	0.4642542383412102	0.46427966891179473	0.0711733704103809	0.06845751641322173	-0.0006214738595465286	-0.12289134016087644	-0.0006238721902781519	-0.12336558881735016
86.39480416602983	0.37671382757954486	0.3797774081960296	0.4064985927179722	0.4084816455199478	0.4216590325811503	0.42310785067581297	0.43649484380471487	0.4374324434612866	0.46388026975862573	0.4639062079992146	0.07113864228906273	0.06842415685527196	-0.0006221651759398816	-0.12376933161715442	-0.0006245636545695321	-0.12424646723525257
86.91537632201124	0.37644686137266414	0.37950710812554855	0.40619365407910485	0.4081747771885961	0.4213349737493869	0.4227825432345097	0.4361522271891563	0.43708921941459755	0.4635038199658751	0.463530264753817	0.07110393149530243	0.06839081387985103	-0.0006228297395641236	-0.12464808803214567	-0.0006252282880186977	-0.1251281125597643
87.43908518710603	0.3761777992387867	0.37923469758975614	0.4058864888845354	0.40786567242138305	0.4210086212621439	0.4224549345980807	0.43580725079788235	0.43674363032371477	0.4631248870882448	0.4631518372925779	0.07106923802093973	0.06835748747924063	-0.0006234677512273468	-0.12552759491681797	-0.0006258662920605174	-0.12601051025259835
87.9659496615646	0.3759066391107482	0.3789601745215778	0.40557709515364726	0.40755432923434204	0.4206799731804212	0.422125022822637	0.43545991273087437	0.4363956742823788	0.4627434692928285	0.4627709237742788	0.07103456185781148	0.06832417764571834	-0.0006240794107822967	-0.12640783767898256	-0.0006264778671716265	-0.1268936456719274
88.4959887595208	0.3756333789554801	0.37868353688831125	0.4052654709426404	0.4072407456805013	0.4203490276034243	0.42179280600262475	0.4351102111276822	0.43604534942398226	0.4623595647888142	0.462387522399794	0.07099990299775032	0.06829088437155975	-0.0006246649171297025	-0.12728880162318035	-0.0006270632128734799	-0.12777750407232702
89.0292216096782	0.37535801677426134	0.3784047826918796	0.4049516143447943	0.4069249198501483	0.42001578266883377	0.4214582822710965	0.4347581441677005	0.4356926539218453	0.46197317182777137	0.4620016314123789	0.07096526143258634	0.06825760764903566	-0.0006252244682233288	-0.1281704719505683	-0.0006276225277372927	-0.12866207060466195
89.56566745600044	0.3750805506029694	0.37812390996908446	0.40463552349073156	0.4066068498710948	0.41968023655307524	0.421121449799981	0.43440371007044376	0.4353375859894931	0.4615842887039387	0.46161324909795665	0.07093063715414566	0.0682243474704138	-0.0006257582610735279	-0.12905283375880572	-0.0006281560093882588	-0.12954733031604349
90.1053456584057	0.37480097851233224	0.3778409167918591	0.4043171965486819	0.40628653390894137	0.41934238747158925	0.42078230680035467	0.4340469070958233	0.4349801438809322	0.46119291375451155	0.46122237378540726	0.07089603015425089	0.0681911038279584	-0.0006262664917519034	-0.1299358720419832	-0.00062866385450977	-0.13043326814963052
90.6482756934654	0.37451929860818084	0.3775558012675222	0.4039966317247465	0.40596397016734254	0.419002233679102	0.42044085152271243	0.43368773354442347	0.43462032589092764	0.4607990453599304	0.4608290038468547	0.07086144042472166	0.06815787671393077	-0.0006267493553953063	-0.13081957169053737	-0.0006291462588473573	-0.13131986894451586
91.19447715510712	0.3742355090317013	0.377268561539032	0.40367382726316187	0.40563915688827296	0.41865977346989564	0.42009708225724	0.4333261877577784	0.4342581303552808	0.46040268194416856	0.4604331376979566	0.07082686795737436	0.06812466612058847	-0.0006272070462099433	-0.1317039174911514	-0.0006296034172124654	-0.13220711743578306
91.74396975532183	0.3739496079596877	0.37697919578524053	0.4033487814465652	0.40531209235229265	0.41831500517807896	0.41975099733408455	0.4329622681186489	0.4338935556511068	0.46000382197502065	0.46003477379819213	0.07079231274402185	0.06809147204018638	-0.0006276397574756509	-0.13258889412652763	-0.0006300355234879484	-0.13309499825422222
92.29677332487483	0.3736615936047957	0.37668770222114845	0.4030214925962593	0.40498277487881357	0.41796792717785947	0.4194025951236279	0.4325959730513004	0.4335266001971123	0.4596024639643919	0.4596339106511514	0.07075777477647498	0.06805829446497545	-0.0006280476815492819	-0.1334744861755297	-0.0006304427706306792	-0.13398349592642944
92.85290781402206	0.37337146421579526	0.37639407909815914	0.40269195907247735	0.404651202826365	0.41761853788381353	0.4190518740367572	0.43222730102177886	0.4331572624538734	0.4591986064685862	0.4592305468048237	0.07072325404653997	0.06802513338720445	-0.0006284310098703116	-0.13436067811296937	-0.0006308253506767114	-0.1348725948746079
93.41239329322968	0.37307921807782424	0.3760983247043345	0.40236017927464807	0.4043173745928609	0.41726683575115825	0.41869883252513884	0.4318562505381895	0.43278554092411403	0.4587922480885947	0.45882468085188777	0.07068875054602167	0.0679919887991183	-0.0006287899329633362	-0.13524745430957807	-0.0006311834547443329	-0.13576227941649677
93.97524995389855	0.3727848535126423	0.3758004373646498	0.40202615164166233	0.4039812886158659	0.41691281927602347	0.4183434690814898	0.4314828201509739	0.4324114341529844	0.4583833874703856	0.4584163114299999	0.07065426426672028	0.06795886069295975	-0.0006291246404425688	-0.13613479903186487	-0.0006315172730391172	-0.13665253376538544
94.54149810909283	0.37248836887888503	0.3755004154412494	0.4016898746521379	0.4036429433728629	0.41655648699572334	0.41798578223985106	0.4311070084531886	0.4320349407283392	0.4579720233051933	0.45800543722208453	0.07061979520043515	0.06792574906096747	-0.0006294353210165582	-0.13702269644220166	-0.0006318269948574762	-0.13754334203001406
95.11115819427312	0.3721897625723182	0.3751982573337023	0.4013513468246859	0.40330233738151916	0.41619783748902817	0.41762577057586003	0.43072881408078206	0.43165605928101664	0.457558154329807	0.45759205695662303	0.0705853433389611	0.06789265389537817	-0.0006297221624912974	-0.13791113059859583	-0.0006321128085906014	-0.1384346882144598
95.68425076803395	0.3718890330260917	0.37489396147925824	0.40101056671817675	0.4029594691999542	0.41583686937643705	0.41726343270702415	0.4303482357128736	0.431274788485117	0.4571417793268609	0.45717616940794353	0.07055090867409086	0.06785957518842553	-0.000629985351774387	-0.1388000854547471	-0.0006323749017286828	-0.13932655621817958
96.26079651284576	0.371586178710995	0.3745875263531036	0.4006675329320065	0.40261433742700686	0.4154735813204496	0.416898767292993	0.4299652720720313	0.4308911270582816	0.45672289712512276	0.4567577733965111	0.07051649119761427	0.06782651293233982	-0.0006302250748790317	-0.13968954485997642	-0.0006326134608640177	-0.14021892983581097
96.84081623580131	0.37128119813571075	0.374278950468618	0.4003222441063631	0.40226694070250274	0.4151079720258388	0.4165317730358333	0.4295799219245504	0.43050507376197206	0.45630150659978436	0.456336867789217	0.07048209090131895	0.06779346711935	-0.0006304415169287036	-0.14057949255919766	-0.0006328286716966169	-0.1411117927573713
97.42433086936633	0.370974089847071	0.37396823237763	0.3999746989224928	0.4019172777075219	0.41474004023992295	0.41616244868029995	0.42919218408073173	0.4301166274017488	0.4558776066727501	0.4559134514996686	0.07044770777698939	0.06776043774168077	-0.0006306348621598623	-0.1414699121929459	-0.0006330207190369253	-0.142005128568087
98.01136147213543	0.37066485243031105	0.37365537067067445	0.39962489610296725	0.4015653471646662	0.41436978475283875	0.41579079301411154	0.4288020573951601	0.4297257868275505	0.45545119631292746	0.4554875234884796	0.07041334181640749	0.06772742479155522	-0.0006308052939261177	-0.14236078729706492	-0.0006331897868097069	-0.14289892074826582
98.60192922959182	0.3703534845093257	0.37334036397724873	0.3992728344119494	0.40121114783832756	0.41399720439781373	0.41541680486822247	0.4284095407669829	0.42933255093397343	0.455022274536516	0.4550590827635592	0.07037899301135325	0.06769442826119293	-0.000630952994702616	-0.14325210130306232	-0.0006333360580580982	-0.14379315267345305
99.1960554548718	0.3700399847469239	0.37302321096606966	0.398918512655461	0.4008546785349555	0.4136222980514389	0.41504048311709735	0.4280146331401888	0.4289369186605508	0.454590840407297	0.45462812838040323	0.0703446613536036	0.06766144814281241	-0.0006310781460897585	-0.14414383753785387	-0.000633459714947493	-0.1446878076142184
99.79376158953411	0.36972435184508423	0.37270391034533024	0.39856192968164894	0.40049593810332496	0.41324506463394145	0.4146618266789844	0.4276173335038858	0.42853888899203113	0.4541568930369235	0.4541946594423825	0.07031034683493334	0.0676284844286281	-0.0006311809288166437	-0.14503597922387712	-0.0006335609387698726	-0.14558286873646864
100.39506920433367	0.3694065845452107	0.372382460862957	0.39820308438105234	0.4001349254348044	0.4128655031094575	0.4142808345161883	0.4272176408925807	0.42813846095865854	0.4537204315852092	0.4537586751010337	0.07027604944711523	0.06759553711085299	-0.000631261522745008	-0.14592850947897773	-0.0006336399099467482	-0.14647831910103548
101.00000000000001	0.3690866816283882	0.3720588613068666	0.3978419756868695	0.399771639463624	0.4124836124863051	0.41389750563534544	0.4268155543864565	0.42773563363645173	0.45328145526041835	0.453320174556349	0.0702417691819186	0.06756260618169745	-0.0006312963828064847	-0.14637486963197313	-0.0006336739402076756	-0.14692613946991315
