# Supplementary material for: White matter micro- and macrostructure brain charts for the human lifespan
Source: Nature. 2026 May 13;655(8124):979–89. doi: 10.1038/s41586-026-10454-2 (PMC13391363; doi:10.1038/s41586-026-10454-2)
Supplement: Supplementary file 12 — Centiles trajectories of brain charts. SDT.T9.1–5 contain the brain charts for the global metrics; SDT.T9.6–509 contain the brain charts for the tract-specific metrics (unnormalized); and SDT.T9.510–1157 contain the brain charts for the tract-specific macrostructural metrics (normalized). Included in each table are the male and female centile trajectories for the 2.5th, 25th, 50th, 75th and 97.5th percentiles; the interquartile range normalized by the 50th centile; and the derivatives of the 50th centiles with respect to both age and log(age). Charts are sampled in logarithmically spaced intervals. Age is reported in years, while centile trajectory values are reported in metric-specific units: diffusivities in mm2 s−1, volume in mm3, surface area in mm2, average length in mm, and FA is dimensionless (unitless). [file 41586_2026_10454_MOESM12_ESM.zip › plotted_curves/SDT.T9.212-MLF_right_md-mean_curve_metrics.csv]

ages	male_0.025th_percentile	female_0.025th_percentile	male_0.25th_percentile	female_0.25th_percentile	male_0.5th_percentile	female_0.5th_percentile	male_0.75th_percentile	female_0.75th_percentile	male_0.975th_percentile	female_0.975th_percentile	male_normalized_quantile_range	fwmale_normalized_quantile_range	male_median_centile_d_age	male_median_centile_d_log_age	female_median_centile_d_age	female_median_centile_d_log_age
0.25	0.0010484083210150225	0.0010461765344244047	0.0011348719859364173	0.0011292360574697896	0.0011867644766723143	0.0011788356701838355	0.0012439874002424	0.0012333196624286	0.0013707617049976192	0.0013532717142185125	0.09194361345558817	0.08829356592389065	-0.00045284310205876766	-0.0002614620141061112	-0.0004492882458739938	-0.0002594095154510518
0.25150637576242696	0.0010479085102525654	0.0010456748667748185	0.0011342617170187678	0.0011286279631694176	0.0011860823247991908	0.0011781588732599076	0.001243221240796819	0.0012325630654509458	0.001369792324024041	0.001352323964341085	0.09186505986968359	0.08821824003578131	-0.00045168611196416686	-0.00026157566274101485	-0.00044814092031936203	-0.0002595226110538307
0.2530218281966045	0.0010474081450234395	0.001045172645610169	0.0011336508627973047	0.0011280192861869583	0.0011853995799096825	0.001177481486205306	0.0012424544903206385	0.0012318058797212937	0.00136882239964543	0.0013513756675324422	0.091786456961309	0.08814286657602628	-0.0004493693238732388	-0.00026180202351167026	-0.0004458434807395606	-0.00025974787361240925
0.25454641199404576	0.001046907228600356	0.0010446698742249355	0.0011330394275144288	0.0011274100307522043	0.0011847162468904238	0.0011768035138656923	0.0012416871544609345	0.0012310481108076263	0.0013678519393597274	0.0013504268311019822	0.09170780533455004	0.08806744612359318	-0.00044706088958634815	-0.00026202651153486856	-0.0004435543171404377	-0.0002599712791148956
0.2560801821758082	0.0010464057642583415	0.0010441665559158494	0.001132427415412914	0.0011268002010953104	0.0011840323306267408	0.001176124961085488	0.0012409192388611232	0.0012302897642744687	0.0013668809506540143	0.0013494774623489822	0.09162910559273453	0.08799197925673138	-0.00044476081219502195	-0.0002622491273486516	-0.0004412734326479928	-0.0002601928280737964
0.25762319409447826	0.001045903755274605	0.0010436626939817584	0.0011318148307357392	0.0011261898014466266	0.0011833478360024597	0.0011754458327076804	0.0012401507491607469	0.001229530845682678	0.0013659094410042448	0.0013485275685623326	0.0915503583384104	0.08791646655295175	-0.0004424690944393461	-0.00026246987155717494	-0.00043900083004033696	-0.0002604125210673436
0.2591755034361701	0.0010454012049284343	0.0010431582917235227	0.001131201677725956	0.0011255788360365635	0.0011826627678997548	0.0011747661335736734	0.001239381690995301	0.0012287713605892688	0.0013649374178750216	0.001347577157020321	0.09147156417332541	0.08784090858900621	-0.0004401857387069663	-0.0002626887448275439	-0.00043673651174386263	-0.00026063035873524765
0.2607371662225343	0.0010448981165010738	0.001042653352443893	0.0011305879606265314	0.0011249673090954395	0.0011819771311989706	0.0011740858685231163	0.0012386120699960342	0.001228011314547222	0.0013639648887193516	0.0013466262349903892	0.09139272369840658	0.08776530594086927	-0.00043791074704113697	-0.00026290574789375465	-0.000434480479845456	-0.0002608463417845819
0.2623082388127803	0.001044394493275601	0.0010421478794473847	0.0011299736836801954	0.0011243552248533248	0.001181290930778452	0.0011734050423937244	0.0012378418917897514	0.001227250713105284	0.001362991860978395	0.001345674809728889	0.09131383751373806	0.08768965918371577	-0.00043564412113850093	-0.00026312088155294733	-0.00043223273608861135	-0.0002610604709851472
0.2638887779057103	0.001043890338536821	0.0010416418760401719	0.0011293588511293031	0.0011237425875399063	0.0011806041715143839	0.001172723660021129	0.001237071161998637	0.0012264895618077955	0.0013620183420812446	0.001344722888480866	0.09123490621854158	0.08761396889190243	-0.00043338586235192045	-0.00026333414666548927	-0.00042999328187426356	-0.0002612727471685561
0.26547884054176485	0.0010433856555711453	0.0010411353455299672	0.0011287434672156832	0.0011231294013843366	0.0011799168582806217	0.0011720417262387065	0.0012362998862400613	0.0012257278661945011	0.001361044339444685	0.0013437704784798224	0.09115593041115594	0.08753823563894905	-0.000431135971694141	-0.0002635455441555856	-0.00042776211826728305	-0.0002614831712306198
0.2670784841050822	0.0010428804476664776	0.0010406282912259043	0.001128127536180493	0.0011225156706150875	0.001179228995948528	0.0011713592458774142	0.0012355280701263972	0.0012249656318003637	0.001360069860472962	0.0013428175869474915	0.09107691068901771	0.08746245999751803	-0.0004288944498376246	-0.00026375507500911444	-0.0004255392459952545	-0.0002616917441281841
0.26868776632556873	0.001042374718112104	0.0010401207164384297	0.0011275110622640792	0.001121901399459813	0.0011785405893868137	0.0011706762237656354	0.0012347557192648382	0.0012242028641553896	0.001359094912557557	0.0013418642210936173	0.0909978476486394	0.08738664253939527	-0.00042666129711910195	-0.00026396274027462585	-0.0004233246654524736	-0.00026189846688015606
0.2703067452809827	0.0010418684701985741	0.0010396126244791818	0.0011268940497058287	0.0011212865921451996	0.00117785164346137	0.0011699926647290109	0.001233982839257213	0.0012234395687844418	0.0013581195030769571	0.0013409103881157267	0.09091874188559172	0.08731078383547175	-0.0004244365135424588	-0.0002641685410633421	-0.00042111837670311125	-0.0002621033405676154
0.2719354793990299	0.0010413617072175892	0.0010391040186608794	0.0011262765027440272	0.0011206712528968271	0.00117716216303511	0.0011693085735902827	0.0012332094356998042	0.0012226757512070643	0.0013571436393964307	0.0013399560951989115	0.09083959399448317	0.08723488445572523	-0.0004222200987766822	-0.00026437247854596557	-0.0004189203794791041	-0.00026230636633062243
0.27357402745947257	0.0010408544324618976	0.001038594902297215	0.0011256584256157268	0.0011200553859390327	0.001176472152967816	0.0011686239551691431	0.0012324355141831772	0.001221911416937309	0.0013561673288678131	0.001339001349515617	0.09076040456893965	0.08715894496920001	-0.0004200120521605788	-0.00026457455395340057	-0.0004167306731863163	-0.00026250754536960574
0.2752224485962505	0.0010403466492251772	0.0010380852787027373	0.001125039822556598	0.0011194389954947677	0.0011757816181159775	0.00116793881428207	0.001231661080291997	0.001221146571483557	0.001355190578829285	0.0013380461582254237	0.09068117420158725	0.08708296594398983	-0.0004178123727091032	-0.00026477476857922344	-0.00041454925690781463	-0.00026270687894644484
0.27688080229961526	0.0010398383608019224	0.0010375751511927387	0.001124420697800789	0.0011188220857854547	0.001175090563332628	0.0011672531557421714	0.0012308861396048475	0.0012203812203483407	0.0013542133966051462	0.001337090528474827	0.09060190348403103	0.0870069479472188	-0.00041562105910902813	-0.0002649731237747699	-0.00041237612940181467	-0.00026290436838061204
0.2785491484182772	0.0010393295704873432	0.001037064523083152	0.0011238010555807978	0.0011182046610308603	0.0011743989934672053	0.0011665669843590402	0.0012301106976940709	0.0012196153690281826	0.0013532357895056186	0.0013361344673970428	0.09052259300683892	0.08693089154502479	-0.00041343810972388484	-0.000265169620950495	-0.00041021128910639915	-0.0002631000150503937
0.28022754716156506	0.0010388202815772491	0.0010365533976904344	0.0011231809001273265	0.0011175867254489508	0.0011737069133653832	0.0011658803049385924	0.001229334760125583	0.0012188490230134153	0.0013522577648266228	0.0013351779821117876	0.0904432433595201	0.08685479730253966	-0.00041126352259740484	-0.00026536426157566795	-0.00040805473414234905	-0.0002632938203925017
0.2819160591015993	0.0010383104973679487	0.0010360417783314665	0.0011225602356691549	0.001116968283255765	0.0011730143278689327	0.0011651931222829246	0.0012285583324587153	0.0012180821877880222	0.001351279329849579	0.001334221079725083	0.09036385513050972	0.0867786657838728	-0.00040909729545424156	-0.000265557047177456	-0.0004059064623139763	-0.00026348578590104643
0.28361474517547763	0.0010378002211561324	0.0010355296683234344	0.001121939066432996	0.0011163493386652714	0.001172321241815559	0.001164505441190156	0.0012277814202460314	0.0012173148688294604	0.0013503004918411904	0.0013332637673290444	0.09028442890714723	0.08670249755209343	-0.0004069394257052994	-0.0002657479793418127	-0.00040376647111384223	-0.0002636759131282307
0.2853236666874746	0.0010372894562387725	0.0010350170709837287	0.0011213173966433687	0.0011157298958892395	0.001171627660038758	0.0011638172664542841	0.0012270040290331687	0.0012165470716084998	0.0013493212580532451	0.0013323060520016828	0.09020496527566095	0.08662629316921251	-0.000404789910444292	-0.0002659370597097588	-0.0004016347577209811	-0.00026386420368118557
0.2870428853112538	0.0010367782059130192	0.0010345039896298416	0.001120695230522469	0.001115109959137113	0.0011709335873676715	0.001163128602865042	0.0012262261643586768	0.0012157788015890658	0.0013483416357224197	0.0013313479408067165	0.09012546482114973	0.08655005319616697	-0.0004026487464561246	-0.00026612428997990767	-0.0003995113190074506	-0.0002640506592244407
0.28877246309209376	0.0010362664734760887	0.0010339904275792516	0.00112007257229003	0.0011144895326158696	0.0011702390286269324	0.001162439455207742	0.001225447831753841	0.0012150100642280648	0.0013473616320700695	0.001330389440793361	0.09004592812756404	0.08647377819280144	-0.00040051593021661613	-0.0002663096719071334	-0.0003973961515390534	-0.0002642352814779536
0.2905124624491269	0.0010357542622251657	0.0010334763881493278	0.0011194494261632002	0.0011138686205299	0.0011695439886365254	0.0011617498282631424	0.0012246690367425327	0.0012142408649752343	0.0013463812543020434	0.0013294305589961483	0.08996635577769016	0.08639746871785155	-0.0003983914578943315	-0.00026649320730107173	-0.00039528925157694683	-0.0002644180722163325
0.29226294617759224	0.0010352415754572954	0.0010329618746572193	0.0011188257963564094	0.0011132472270808725	0.001168848472211641	0.0011610597268072954	0.00122388978484104	0.0012134712092729777	0.0013454005096084818	0.0013284713024347278	0.08988674835313201	0.0863211253289295	-0.00039627532535424503	-0.00026667489802673083	-0.0003931906150811404	-0.00026459903326911394
0.294023977451102	0.0010347284164692837	0.001032446890419758	0.001118201687081246	0.0011126253564676134	0.001168152484162532	0.001160369155611413	0.0012231100815579153	0.001212701102556212	0.001344419405163632	0.0013275116781136858	0.0898071064342939	0.08624474858250394	-0.00039416752815907286	-0.0002668547460030757	-0.00039110023771177227	-0.00026477816651940267
0.29579561982392083	0.001034214788557594	0.0010319314387533514	0.0011175771025463258	0.0011120030128859736	0.001167456029294376	0.0011596781194417212	0.001222329932393814	0.0012119305502522088	0.0013434379481256566	0.0013265516930223542	0.08972743060036438	0.08616833903388736	-0.0003920680615737693	-0.0002670327532038608	-0.00038901811483366133	-0.0002649554739046489
0.29757793723326015	0.001033700695018246	0.001031415522973882	0.0011169520469571687	0.0011113802005287068	0.0011667591124071273	0.0011589866230593228	0.0012215493428413386	0.0012111595577804402	0.0013424561456364453	0.0013255913541346282	0.08964772142929867	0.08609189723721783	-0.0003899769205644721	-0.000267208921654688	-0.0003869442415151969	-0.0002651309574137617
0.29937099400158496	0.0010331861391467195	0.0010308991463966117	0.001116326524516079	0.0011107569235853515	0.0011660617382953928	0.0011582946712200652	0.0012207683183848932	0.0012103881305524343	0.00134147400482144	0.0013246306684087943	0.08956797949780299	0.08601542374544324	-0.00038789409980416467	-0.00026738325343506064	-0.0003848786125343895	-0.00026530461908952363
0.3011748548389356	0.0010326711242378457	0.0010303823123360718	0.001115700539422011	0.001110133186242094	0.001165363911748277	0.0011576022686743924	0.0012199868645005171	0.001209616273971611	0.0013404915327894398	0.0013236696427873338	0.08948820538131812	0.08593891911030749	-0.00038581959367467444	-0.00026755575067705095	-0.0003828212223801475	-0.00026547646102650924
0.30298958484526295	0.0010321556535857193	0.0010298650241059735	0.0011150740958704606	0.001109508992681662	0.001164665637549261	0.0011569094201672224	0.0012192049866557486	0.0012088439934331474	0.0013395087366324374	0.0013227082841967663	0.08940839965400255	0.085862383882333	-0.00038375339626683935	-0.00026772641556338517	-0.00038077206525233276	-0.00026564648536955837
0.30481524951277783	0.0010316397304835933	0.0010293472850191037	0.0011144471980533341	0.0011088843470831952	0.0011639669204760602	0.001156216130437807	0.001218422690309467	0.0012080712943238205	0.0013385256234254325	0.001321746599547464	0.08932856288871772	0.08578581861080568	-0.00038169550138583697	-0.0002678952503288312	-0.0003787311350683664	-0.0002658146943156914
0.3066519147283146	0.0010311233582237856	0.0010288290983872306	0.0011138198501588344	0.0011082592536221286	0.001163267765300495	0.001155522404219601	0.00121763998091175	0.0012072981820218677	0.0013375422002262628	0.0013207845957334857	0.08924869565701134	0.0857092238437614	-0.00037964590255118447	-0.00026806225725811705	-0.0003766984254620076	-0.00026598109011133353
0.3084996467757088	0.0010306065400975818	0.0010283104675210062	0.001113192056371342	0.0011076337164700756	0.0011625681767883584	0.0011548282462401334	0.0012168568639037293	0.001206524661896841	0.0013365584740754341	0.0013198222796324075	0.0891687985291025	0.08563260012796932	-0.0003776045930015681	-0.00026822743868681886	-0.00037467392978779435	-0.0002661456750528979
0.31035851233818973	0.0010300892793951395	0.0010277913957298685	0.0011125638208712948	0.0011070077397947087	0.0011618681596992845	0.0011541336612208768	0.0012160733447174423	0.0012057507393094646	0.0013355744519959478	0.001318859658105155	0.0890888720738659	0.0855559480089183	-0.00037557156569512085	-0.0002683907969992516	-0.000372657641122931	-0.0002663084514860359
0.3122285785007863	0.0010295715794053958	0.0010272718863219518	0.001111935147835077	0.0011063813277596484	0.0011611677187866247	0.001153438653877121	0.0012152894287756973	0.0012049764196114976	0.001334590140993141	0.0013178967379958448	0.08900891685881653	0.0854792680308014	-0.0003735468133139186	-0.00026855233462952377	-0.00037064955227028573	-0.0002664694218054986
0.3141099127527488	0.0010290534434159693	0.001026751942603984	0.0011113060414348972	0.0011057544845243404	0.0011604668587973119	0.0011527432289178425	0.001214505121491926	0.0012042017081455884	0.0013336055480545146	0.0013169335261316135	0.08892893345009653	0.08540256073650249	-0.0003715303282656457	-0.000268712054060094	-0.00036864965576005604	-0.0002666285884535824
0.31600258298998396	0.0010285348747130732	0.0010262315678812041	0.0011106765058386833	0.0011051272142439527	0.001159765584471744	0.001152047391045587	0.0012137204282700517	0.0012034266102451477	0.001332620680149583	0.0013159700293224723	0.0888489224124575	0.08532582666758128	-0.0003695221026858153	-0.00026886995782152145	-0.0003666579438533768	-0.00026678595392118365
0.3179066575175057	0.0010280158765814144	0.001025710765457256	0.001110046545209959	0.0011044995210692501	0.00115906390054365	0.0011513511449563342	0.0012129353545043446	0.0012026511312341994	0.001331635544229701	0.0013150062543611327	0.08876888430924854	0.08524906636426	-0.00036752212843993437	-0.0002690260484912166	-0.00036467440854326405	-0.000266941520745384
0.3198222050518999	0.0010274964523041157	0.0010251895386341138	0.0011094161637077461	0.0011038714091465	0.0011583618117399787	0.0011506544953393907	0.001212149905579299	0.0012018752764272652	0.001330650147227928	0.0013140422080228735	0.08868881970240047	0.08517228036540932	-0.0003655303971262791	-0.00026918032869305275	-0.0003626990415572795	-0.00026709529150939493
0.32174929472380437	0.0010269766051626134	0.0010246678907119763	0.0011087853654864444	0.001103242882617348	0.0011576593227807673	0.0011499574468772573	0.0012113640868694903	0.0012010990511292167	0.001329664496058857	0.0013130778970653727	0.08860872915241211	0.08509546920853454	-0.0003635469000810576	-0.00026933280109908697	-0.0003607318343633037	-0.0002672472688443339
0.32368799608040405	0.001026456338436571	0.0010241458249891828	0.001108154154695722	0.001102613945618714	0.0011569564383790225	0.0011492600042455117	0.001210577903739443	0.0012003224606351507	0.0013286785976184669	0.0013121133282285639	0.08852861321833685	0.0850186334297626	-0.00036157162837596735	-0.0002694834684252856	-0.0003587727781665384	-0.0002673974554249503
0.3256383790879404	0.0010259356554037954	0.001023623344762128	0.0011075225354804164	0.0011019846022826897	0.001156253163240609	0.0011485621721126975	0.0012097913615435104	0.001199545510230266	0.0013276924587839853	0.0013111485082344927	0.08844847245776787	0.08494177356382895	-0.00035960457282435687	-0.0002696323334333284	-0.00035682186391589044	-0.0002675458539712072
0.32760051413423674	0.0010254145593401442	0.0010231004533251666	0.0011068905119804191	0.0011013548567364254	0.0011555495020641239	0.0011478639551402	0.0012090044656257364	0.0011987682051897283	0.0013267060864137292	0.0013101834437871684	0.08836830742682518	0.08486489014406311	-0.0003576457239830022	-0.0002697793989299979	-0.00035487908230597	-0.0002676924672483372
0.3295744720312385	0.0010248930535194404	0.001022577153970531	0.0011062580883305752	0.0011007247131020277	0.0011548454595407855	0.0011471653579821339	0.0012082172213197353	0.0011979905507785496	0.001325719487346968	0.0013092181415724229	0.08828811868014204	0.08478798370237811	-0.00035569507215466034	-0.0002699246677661249	-0.00035294442377942215	-0.00026783729806512113
0.33156032401756863	0.001024371141213385	0.0010220534499882417	0.0011056252686605763	0.0011000941754964549	0.0011541410403543154	0.001146466385285228	0.0012074296339485639	0.0011972125522514625	0.0013247326684037801	0.0013082526082577692	0.08820790677085202	0.08471105476925574	-0.00035375260739067826	-0.00027006814283656033	-0.0003510178785288143	-0.00026798034927372205
0.33355814176109866	0.0010238488256914717	0.0010215293446660225	0.0011049920570948561	0.0010994632480314133	0.001153436249180827	0.0011457670416887148	0.001206641708824598	0.0011964342148527989	0.0013237456363849123	0.0013072868504922664	0.08812767225057622	0.08463410387373572	-0.0003518183194911595	-0.0002702098270776221	-0.00034909943649846786	-0.0002681216237682138
0.33556799736153503	0.001023326110220909	0.0010210048412892198	0.0011043584577524977	0.0010988319348132615	0.0011527310906887201	0.0011450673318242218	0.0012058534512494191	0.0011956555438163744	0.0013227583980716542	0.0013063208749063875	0.08804741566940938	0.08455713154340187	-0.0003498921980116809	-0.00027034972346959285	-0.00034718908738901044	-0.0002682611244858579
0.3375899633530214	0.001022802998066525	0.0010204799431407108	0.0011037244747471183	0.0010982002399428999	0.0011520255695385568	0.0011443672603156547	0.0012050648665136818	0.0011948765443653608	0.001321770960225689	0.0013053546881118796	0.08796713757590933	0.08448013830437126	-0.0003479742322636814	-0.0002704878350347495	-0.00034528682065920746	-0.0002683988544054938
0.3396241127067558	0.0010222794924906956	0.0010199546535008283	0.0011030901121867832	0.001097568167515681	0.001151319690382967	0.0011436668317790976	0.0012042759598970077	0.0011940972217121784	0.0013207833295889734	0.0013043882967016418	0.0878868385170818	0.0844031246812816	-0.00034606441131534993	-0.00027062416483536467	-0.0003433926255269615	-0.00026853481654659506
0.3416705188336247	0.0010217555967532573	0.0010194289756472743	0.0011024553741739004	0.0010969357216213062	0.0011506134578665337	0.001142966050822701	0.0012034867366678644	0.0011933175810583748	0.0013197955128836064	0.0013034217072495913	0.08780651903837128	0.08432609119727873	-0.00034416272399778736	-0.00027075871597617707	-0.00034150649097403063	-0.00026866901396971343
0.343729255586852	0.0010212313141114272	0.0010189029128550395	0.0011018202648051248	0.0010963029063437298	0.0011499068766256866	0.0011422649220465785	0.0012026972020834493	0.0011925376275945154	0.0013188075168116982	0.001302454926310541	0.08772617968364552	0.08424903837400814	-0.0003422691589054505	-0.0002708914916019767	-0.0003396284057480825	-0.00026880144977603493
0.34580039726466444	0.0010207066478197207	0.001018376468396321	0.0011011847881712599	0.0010956697257610622	0.001149199951288599	0.0011415634500426988	0.0012019073613895783	0.0011917573665000659	0.0013178193480552496	0.0013014879604200723	0.08764582099518724	0.0841719667315992	-0.00034038370439759547	-0.00027102249489635577	-0.0003377583583631383	-0.0002689321271051037
0.3478840186129729	0.0010201816011298798	0.0010178496455404491	0.0011005489483571706	0.0010950361839454812	0.0011484926864750887	0.0011408616393947942	0.0012011172198205806	0.0011909768029432918	0.0013168310132760353	0.0013005208160944241	0.08756544351368091	0.0840948767886571	-0.00033850634860316253	-0.00027115172908301344	-0.0003358963371040691	-0.00026906104913568263
0.34998019482807	0.0010196561772907841	0.0010173224475538002	0.0010999127494416801	0.001094402284963129	0.0011477850867965078	0.0011401594946782456	0.001200326782599178	0.0011901959420811388	0.0013158425191154728	0.001299553499830361	0.08748504777819995	0.08401776906225114	-0.0003366370794221085	-0.0002712791974239237	-0.00033404233002976014	-0.00026918821908589186
0.352089001559344	0.0010191303795483852	0.0010167948776997277	0.0010992761954974866	0.001093768032874032	0.0011470771568556535	0.001139457020459994	0.0011995360549363898	0.0011894147890591372	0.0013148538721945197	0.001298586018105071	0.08740463432619794	0.08394064406790265	-0.00033477588452851537	-0.0002714049032197796	-0.00033219632497394347	-0.0002693136402112939
0.3542105149120084	0.0010186042111456164	0.0010162669392384744	0.0010986392905910618	0.001093133431731996	0.0011463689012466546	0.0011387542212984321	0.001198745042031414	0.0011886333490112849	0.0013138650791135436	0.0012976183773760364	0.087324203693496	0.08386350231957682	-0.00033292275137275507	-0.00027152884980868874	-0.00033035830954858403	-0.0002694373158050045
0.35634481144984936	0.0010180776753223302	0.0010157386354271083	0.0010980020387825718	0.0010924984855845293	0.00114566032455489	0.0011380511017433181	0.0011979537490715347	0.0011878516270599547	0.0013128761464522246	0.0012966505840809371	0.08724375641427222	0.08378634432966951	-0.00033107766718237785	-0.00027165104056470213	-0.0003285282711447124	-0.00026955924919580543
0.35849196819798806	0.0010175507753152173	0.0010152099695194402	0.0010973644441257821	0.001091863198472748	0.0011449514313568833	0.001137347666335675	0.0011971621812320143	0.001187069628315788	0.0013118870807694385	0.001295682644637533	0.08716329302105133	0.08370917060899918	-0.0003292406189689956	-0.0002717714789003123	-0.000326706196938753	-0.0002696794437508365
0.36065206264566085	0.0010170235143577295	0.001014680944765949	0.001096726510667969	0.0010912275744312872	0.0011442422262202068	0.0011366439196076913	0.0011963703436759898	0.0011862873578775911	0.0013108978886031458	0.0012947145654435557	0.08708281404469387	0.08363198166679453	-0.00032741159352672744	-0.00027189016826278944	-0.0003248920738911365	-0.0002697979028715991
0.3628251727490157	0.0010164958956800144	0.0010141515644137144	0.0010960882424498391	0.0010905916174882208	0.001143532713703396	0.001135939866082641	0.0011955782415543805	0.0011855048208322448	0.0013099085764702969	0.0012937463528766135	0.0870023200143854	0.08355477801068646	-0.00032559057743564157	-0.0002720071121349865	-0.00032308588875046285	-0.00026991462999509386
0.3650113769339257	0.0010159679225088362	0.0010136218317063359	0.001095449643505436	0.0010899553316649684	0.0011428228983558501	0.0011352355102747784	0.0011947858800057834	0.0011847220222545995	0.0013089191508667188	0.001292778013294075	0.0869218114576281	0.08347756014669877	-0.0003237775570660295	-0.0002721223140350615	-0.00032128762805666566	-0.0002700296285936543
0.36721075409881926	0.0010154395980675082	0.001013091749883869	0.0010948107178620646	0.0010893187209762188	0.0011421127847177468	0.0011345308566892592	0.0011939932641563825	0.0011839389672073848	0.0013079296182670218	0.0012918095530329815	0.08684128890022813	0.08340032857923571	-0.00032197251857890574	-0.00027223577751503414	-0.00031949727814195583	-0.00027014290217300396
0.3694233836175272	0.0010149109255758214	0.0010125613221827498	0.0010941714695402018	0.0010886817894298444	0.001141402377319951	0.0011338259098220443	0.0011932003991198523	0.0011831556607411146	0.0013069399851244985	0.0012908409784099424	0.08676075286628862	0.08332308381107466	-0.00032017544793022656	-0.0002723475061617575	-0.00031771482513515137	-0.00027025445427350525
0.37164934534214805	0.0010143819082499726	0.0010120305518357246	0.0010935319025534161	0.0010880445410268165	0.0011406916806839243	0.0011331206741598166	0.0011924072899972635	0.0011823721078939933	0.0013059502578710257	0.0012898722957210387	0.08668020387819846	0.08324582634335802	-0.0003183863308705015	-0.00027245750359344845	-0.00031594025496067824	-0.0002703642884667179
0.3738887196059291	0.0010138525493025045	0.0010114994420717899	0.0010928920209082957	0.0010874069797611368	0.0011399806993216517	0.0011324151541799	0.0011916139418770017	0.0011815883136918352	0.0013049604429169826	0.0012889035112417409	0.08659964245662292	0.08316855667558157	-0.0003166051529516767	-0.0002725657734631848	-0.0003141735533468415	-0.0002704724083593124
0.3761415872261661	0.0010133228519422204	0.0010109679961161065	0.00109225182860435	0.001086769109619738	0.001139269437735533	0.0011317093543501584	0.001190820359834658	0.0011808042831479544	0.0013039705466511371	0.001287934631226795	0.08651906912049481	0.0830912753055864	-0.00031483189952663526	-0.00027267231945571346	-0.00031241470582324404	-0.0002705788175887125
0.3784080295071193	0.0010127928193741386	0.0010104362171899522	0.001091611329633954	0.0010861309345824282	0.0011385579004183266	0.0011310032791289352	0.0011900265489329664	0.001180020021263104	0.0013029805754405834	0.0012869656619101603	0.08643848438700653	0.0830139827295518	-0.0003130665557515844	-0.00027277714528678443	-0.00031066369772489444	-0.00027068351982376115
0.3806881282429484	0.001012262454799407	0.0010099041085106391	0.0010909705279822516	0.0010854924586217955	0.0011378460918530435	0.0011302969329649508	0.0011892325142216955	0.001179235533025368	0.0013019905356306326	0.0012859966095048999	0.08635788877159917	0.08293667944198468	-0.000311309106590163	-0.00027288025470412203	-0.0003089205141954543	-0.00027078651876508153
0.38298196572066395	0.001011731761415253	0.0010093716732914604	0.0010903294276270968	0.0010848536857031472	0.0011371340165128863	0.0011295903202972386	0.0011884382607375821	0.0011784508234100946	0.0013010004335447453	0.0012850274802031134	0.08627728278795492	0.0828593659357123	-0.00030955953681463533	-0.0002729816514855099	-0.00030718514018857057	-0.00027088781814291196
0.3852896247230969	0.0010112007424149078	0.001008838914741617	0.0010896880325389645	0.001084214619784424	0.0011364216788611536	0.0011288834455550547	0.0011876437935042332	0.0011776658973798012	0.001300010275484437	0.0012840582801758413	0.08619666694798843	0.08278204270187389	-0.0003078178310091384	-0.0002730813394393461	-0.0003054575604710674	-0.0002709874217180219
0.38761118853188686	0.0010106694009875514	0.00100830583606616	0.001089046346680888	0.0010835752648161354	0.0011357090833511762	0.0011281763131578088	0.0011868491175320585	0.0011768807598841028	0.0012990200677292084	0.0012830890155729956	0.08611604176183969	0.08270471022991235	-0.00030608397357193007	-0.0002731793224035606	-0.000303737759625472	-0.00027108533328082385
0.3899467409304866	0.001010137740318241	0.0010077724404659208	0.001088404374008377	0.0010829356247412782	0.0011349962344262264	0.0011274689275149786	0.001186054237818177	0.0011760954158596248	0.0012980298165364559	0.0012821196925232692	0.08603540773786338	0.08262736900756758	-0.0003043579487178316	-0.00027327560424492137	-0.00030202572205176303	-0.0002711815566502629
0.39229636620718694	0.001009605763587862	0.0010072387311374604	0.0010877621184693597	0.0010822957034952786	0.0011342831365194579	0.0011267612930260472	0.0011852591593463555	0.0011753098702299355	0.001297039528141411	0.001281150317134076	0.08595476538262305	0.08255001952086642	-0.00030263974048019837	-0.0002733701888586737	-0.00030032143197003536	-0.0002712760956734839
0.3946601491581577	0.001009073473973052	0.0010067047112729936	0.0010871195840040963	0.0010816555050059075	0.0011335697940538178	0.0011260534140804174	0.001184463887086915	0.0011745241279054583	0.0012960492087570523	0.0012801808954914608	0.08587411520088292	0.08247266225411805	-0.00030092933271469446	-0.0002734630801687066	-0.0002986248734240249	-0.0002713689542263864
0.3970381750905084	0.001008540874646153	0.0010061703840603421	0.0010864767745451245	0.0010810150331932247	0.0011328562114419855	0.0011253452950573482	0.0011836684259966697	0.001173738193783409	0.001295058864574045	0.0012792114336600408	0.0857934576955996	0.08239529768990504	-0.0002992267091009304	-0.00027355428212616495	-0.0002969360302824964	-0.00027146013621201504
0.39943052982536675	0.0010080079687751428	0.0010056357526828646	0.0010858336940171806	0.0010803742919695007	0.0011321423930862906	0.001124636940325876	0.0011828727810188427	0.00117295207274771	0.0012940685017606625	0.0012782419376829231	0.08571279336791507	0.0823179263090753	-0.00029753185314462804	-0.000273643798709311	-0.00029525488624138063	-0.0002715496455600319
0.4018372997009759	0.0010074747595235855	0.0010051008203194067	0.0010851903463371434	0.0010797332852391598	0.0011314283433786541	0.0011239283542447554	0.001182076957083006	0.0011721657696689336	0.0012930781264627305	0.0012772724135816506	0.08563212271714991	0.0822405485907378	-0.00029584474817992423	-0.0002737316339221363	-0.000293581424826328	-0.00027163748622613393
0.40425857157581063	0.0010069412500505674	0.0010045655901442386	0.001084546735413961	0.0010790920168987097	0.0011307140667005128	0.001123219541162382	0.0011812809591050012	0.0011713792894042217	0.0012920877448035538	0.0012763028673561288	0.08555144624079543	0.0821631650122531	-0.0002941653773730346	-0.00027381779179547205	-0.0002919156293964831	-0.00027172366219252453
0.4066944328317112	0.0010064074435106438	0.0010040300653269994	0.0010839028651485902	0.0010784504908366774	0.0011299995674227553	0.001122510505416731	0.0011804847919868766	0.0011705926367972213	0.0012910973628838583	0.0012753333049845626	0.08547076443450807	0.08208577604922836	-0.0002924937237237246	-0.0002739022763855459	-0.00029025748314553956	-0.00027180817746685904
0.4091449713770379	0.0010058733430537796	0.0010034942490326393	0.0010832587394339305	0.0010778087109335468	0.0011292848499056527	0.0011218012513352863	0.0011796884606168144	0.0011698058166780166	0.0012901069867817252	0.001274363732423396	0.08539007779210021	0.0820083821755102	-0.0002908297700678908	-0.00027398509177323227	-0.00028860696910434913	-0.00027189103608124543
0.411610275649843	0.0010053389518253	0.001002958144421369	0.0010826143621547669	0.0010771666810616995	0.0011285699184987996	0.0011210917832349837	0.0011788919698690738	0.0011690188338630662	0.001289116622552541	0.0012733941556072551	0.08530938680553651	0.08193098386317786	-0.0002891734990798922	-0.00027406624206402497	-0.00028696407014328074	-0.00027197224209218884
0.41409043462106226	0.0010048042729658307	0.0010024217546486002	0.0010819697371877036	0.0010765244050853495	0.001127854777541045	0.0011203821054221403	0.0011780953246039191	0.0011682316931551373	0.0012881262762289329	0.001272424580448887	0.08522869196492575	0.08185358158253882	-0.0002875248932753538	-0.000274145731387454	-0.00028532876897513493	-0.00027205179958028625
0.41658553779772634	0.001004269309611248	0.0010018850828648965	0.0010813248684011082	0.001075881886860488	0.0011271394313604355	0.0011196722221923994	0.0011772985296675626	0.001167444399343244	0.0012871359538207197	0.001271455012839108	0.08514799375851492	0.08177617580211997	-0.0002858839350127207	-0.00027422356389616986	-0.0002837010481568092	-0.00027212971264917174
0.41909567522619073	0.001003734064892627	0.0010013481322159188	0.0010806797596550524	0.001075239130234822	0.0011264238842741516	0.0011189621378306653	0.0011765015898921028	0.0011666569572025879	0.0012861456613148593	0.001270485458646749	0.08506729267268365	0.08169876698866489	-0.00028425060649703293	-0.00027429974376619315	-0.0002820808900925176	-0.00027220598542576635
0.4216209374953856	0.001003198541936186	0.0010008109058423733	0.0010800344148012525	0.001074596139047719	0.00112570814058845	0.0011182518566110475	0.0011757045100954636	0.0011658693714944983	0.0012851554046753966	0.0012695159237186033	0.08498658919193808	0.08162135560712608	-0.0002826248897810635	-0.000274374275195971	-0.0002804682770353173	-0.0002722806220592233
0.42416141574008476	0.0010026627438632395	0.0010002734068799615	0.0010793888376830136	0.001073952917130148	0.001124992204598603	0.0011175413827967998	0.001174907295081336	0.001165081646966372	0.0012841651898434143	0.0012685464138793782	0.08490588379890461	0.08154394212065949	-0.0002810067667683158	-0.00027444716240584976	-0.00027886319108985647	-0.000272353626720484
0.4267172016441951	0.0010021266737901477	0.0009997356384593304	0.0010787430321351767	0.0010733094683046274	0.0011242760805888462	0.0011168307206402676	0.0011741099496391273	0.001164293788351623	0.001283175022736993	0.0012675769349316495	0.0848251769743261	0.08146652699062142	-0.0002793962192141064	-0.00027451840963674257	-0.000277265614213984	-0.0002724250036013065
0.42928838744406506	0.0010015903348282685	0.000999197603706025	0.0010780970019840656	0.0010726657963851729	0.0011235597728323228	0.0011161198743828325	0.0011733124785439028	0.0011635058003696252	0.001282184909251163	0.001266607492655816	0.08474446919705352	0.08138911067655975	-0.00027779322873056067	-0.00027458802115196135	-0.00027567552822280184	-0.0002724947569154035
0.43187506593181346	0.0010010537300839042	0.0009986593057404339	0.0010774507510474254	0.0010720219051772355	0.0011228432855910223	0.0011154088482548529	0.0011725148865563287	0.0011627176877256542	0.0012811948552578604	0.0012656380928100508	0.08466376094404407	0.08131169363621198	-0.0002761977767867241	-0.00027465600123469103	-0.0002740929147895532	-0.0002725628908965272
0.4344773304586784	0.0010005168626582618	0.0009981207476777504	0.0010768042831343816	0.0010713777984776613	0.0011221266231157385	0.0011146976464756185	0.0011717171784226285	0.001161929455110844	0.001280204866605891	0.0012646687411302687	0.08458305269035347	0.08123427632549816	-0.0002746098447112544	-0.000274722354187823	-0.0002725177554481206	-0.0002726294097980808
0.4370952749383861	0.0009999797356473991	0.0009975819326279182	0.0010761576020453809	0.0010707334800746315	0.0011214097896460084	0.0011139862732532937	0.0011709193588745259	0.001161141107202132	0.0012792149491208898	0.001263699443330079	0.08450234490913273	0.08115685919851909	-0.00027302941369539147	-0.00027478708433406607	-0.000270950031595385	-0.0002726943178930352
0.4397289938505404	0.0009994423521421858	0.000997042863695592	0.001075510711572147	0.0010700889537476202	0.00112069278941007	0.0011132747327848719	0.0011701214326292012	0.0011603526486622107	0.0012782251086052878	0.0012627302051007538	0.08442163807162278	0.08107944270754674	-0.00027145646479490027	-0.0002748501960152805	-0.0002693897244941401	-0.00027275761947362365
0.4423785822440318	0.000998904715228251	0.0009965035439800862	0.0010748636154976265	0.001069444223267338	0.0011199756266248048	0.0011125630292561205	0.001169323404389239	0.0011595640841394789	0.0012772353508382725	0.0012617610321111865	0.08434093264715019	0.08100202730302546	-0.0002698909789324022	-0.0002749116935915896	-0.0002678368152743693	-0.0002728193188500927
0.4450441357404687	0.0009983668279859492	0.0009959639765753383	0.001074216317595949	0.001068799292395693	0.0011192583054956994	0.0011118511668415424	0.0011685252788425887	0.0011587754182680028	0.0012762456815757636	0.0012607919300078661	0.08426022910312203	0.08092461343356484	-0.00026833293689942916	-0.0002749715814412135	-0.0002662912849361321	-0.00027287942035100765
0.44772575053762753	0.0009978286934903052	0.000995424164569857	0.0010735688216323707	0.001068154164885737	0.00111854083021679	0.0011111391497043185	0.0011677270606625116	0.0011579866556674597	0.0012752561065503733	0.0012598229044148343	0.08417952790502219	0.08084720154593397	-0.0002667823193586716	-0.000275029863959636	-0.00026475311435156246	-0.00027293792832217
0.4504235234129248	0.0009972903148109846	0.0009948841110466909	0.001072921131363241	0.0010675088444816287	0.0011178232049706277	0.0011104269819962756	0.0011669287545075504	0.00115719780094311	0.0012742666314713902	0.00125885396093367	0.08409882951640789	0.0807697920850613	-0.0002652391068472537	-0.00027508654556032686	-0.0002632222842677556	-0.0002729948471270893
0.4531375517269096	0.0009967516950122382	0.0009943438190833714	0.0010722732505359432	0.0010668633349185754	0.0011171054339282193	0.0011097146678578256	0.0011661303650214714	0.0011564088586857376	0.0012732772620247365	0.0012578851051434435	0.08401813439890497	0.08069238549402911	-0.0002637032797782046	-0.00027514163067307584	-0.00026169877530848873	-0.0002730501811457342
0.4558679334267773	0.0009962128371528742	0.0009938032917518882	0.0010716251828888665	0.001066217639922807	0.0011163875212490011	0.0011090022114179407	0.0011653318968332393	0.0011556198334716267	0.0012722880038729587	0.0012569163426007063	0.08393744301220323	0.08061498221406829	-0.0002621748184415962	-0.0002751951237430217	-0.00026018256797544215	-0.00027310393477333883
0.45861476704990445	0.0009956737442862096	0.000993262532118638	0.0010709769321513522	0.0010655717632115209	0.0011156694710807856	0.0011082896167940986	0.0011645333545569694	0.0011548307298625104	0.001271298862655196	0.0012559476788394563	0.08385675581405495	0.08053758268455595	-0.000260653703009206	-0.0002752470292320952	-0.00025867364265252935	-0.000273156112421874
0.4613781517274047	0.0009951344194600354	0.0009927215432443907	0.0010703285020436588	0.001064925708492847	0.0011149512875597268	0.0011075768880922502	0.0011637347427918953	0.0011540415524055423	0.0012703098439871636	0.0012549791193711202	0.08377607326027045	0.08046018734301429	-0.00025913991353460064	-0.0002752973516168544	-0.00025717197960628546	-0.00027320671851782663
0.4641581871877068	0.0009945948657165767	0.0009921803281842496	0.0010696798962769201	0.0010642794794658067	0.0011142329748102782	0.0011068640294067756	0.0011629360661223299	0.001153252305633254	0.0012693209534611304	0.00125401066968453	0.08369539580471365	0.08038279662510336	-0.0002576334299566052	-0.0002753460953888176	-0.00025567755898928124	-0.000273255757502866
0.4669549737601532	0.0009940550860924545	0.000991638889987613	0.0010690311185531057	0.0010636330798202722	0.0011135145369451575	0.001106151044820449	0.0011621373291176322	0.0011524629940635233	0.0012683321966459045	0.0012530423352459042	0.08361472389930019	0.08030541096462103	-0.0002561342321012461	-0.0002753932650541857	-0.0002541903608418439	-0.00027330323383331634
0.46976861237862133	0.0009935150836186497	0.0009910972316981373	0.0010683821725649804	0.0010629865132369286	0.001112795978065305	0.001105437938404398	0.0011613385363321719	0.0011516736221995377	0.0012673435790868121	0.0012520741214988294	0.08353405799399488	0.08022803079349818	-0.00025464229968272245	-0.00027543886513195504	-0.00025271036509316724	-0.0002733491519781306
0.4725992045851658	0.0009929748613204704	0.0009905553563537063	0.0010677330619960766	0.0010623397833872431	0.001112077302259858	0.0011047247142180775	0.0011605396923053057	0.0011508841945297717	0.0012663551063056974	0.0012511060338642511	0.08345339853680694	0.0801506565417975	-0.00025315761230743083	-0.0002754829001551662	-0.00025123755156508665	-0.0002733935164202783
0.4754468525336833	0.000992434422217511	0.0009900132669863875	0.0010670837905206467	0.0010616928939334196	0.0011113585136061036	0.001104011376309223	0.001159740801561336	0.0011500947155279426	0.0012653667838008937	0.0012501380777404502	0.08337274597378891	0.0800732886377092	-0.00025168014947613004	-0.00027552537467107063	-0.0002497718999746601	-0.0002734363316570232
0.47831165899359906	0.000991893769323618	0.000989470966622401	0.0010664343618036311	0.0010610458485283668	0.001110639616169452	0.0011032979287138231	0.0011589418686094848	0.0011493051896529877	0.0012643786170472206	0.0012491702585030323	0.08329210074903334	0.07999592750754994	-0.00025020989058363585	-0.0002755662932372449	-0.0002483133899333356	-0.0002734776021959262
0.4811937273535759	0.0009913529056468646	0.0009889284582820922	0.0010657847795006324	0.0010603986508156715	0.0011099206140034086	0.0011025843754560926	0.0011581428979438747	0.0011485156213490422	0.0012633906114959813	0.0012482025815049279	0.08321146330467075	0.07991857357575965	-0.00024874681492323414	-0.00027560566042433843	-0.0002468620009519751	-0.0002735173325578155
0.4840931616252451	0.000990811834189508	0.0009883857449798888	0.0010651350472578715	0.0010597513044295556	0.001109201511149534	0.0011018707205484308	0.0011573438940434906	0.0011477260150454009	0.0012624027725749469	0.0012472350520763686	0.08313083408086726	0.07984122726489896	-0.0002472909016888458	-0.00027564348081526857	-0.0002454177124422974	-0.00027355552727553745
0.4870100664469608	0.000990270557947962	0.000987842829724275	0.0010644851687121603	0.001059103812994849	0.0011084823116374203	0.0011011569679914	0.0011565448613721596	0.0011469363751564997	0.0012614151056883538	0.0012462676755248883	0.0830502135158216	0.07976388899564833	-0.0002458421299753599	-0.00027567975900291697	-0.00024398050371754465	-0.0002735921908920136
0.4899445470875755	0.0009897290799127673	0.0009872997155177604	0.0010638351474908739	0.0010584561801269602	0.0011077630194846623	0.0011004431217736946	0.0011557458043785314	0.001146146706081892	0.0012604276162169051	0.001245300457135319	0.08296960204576505	0.07968655918680484	-0.0002444004787824916	-0.0002757144995917393	-0.00024255035399631253	-0.00027362732796160083
0.49289670945023945	0.0009891874030685571	0.0009867564053568465	0.0010631849872119142	0.001057808409431843	0.0011070436386968264	0.0010997291858721124	0.0011549467274960471	0.0011453570122062218	0.001259440309517763	0.0012443334021697804	0.08288900010495673	0.07960923825528064	-0.00024296592701583686	-0.00027574770719612784	-0.00024112724240366035	-0.0002736609430488146
0.4958666600762229	0.0009886455303940312	0.0009862129022320005	0.0010625346914836873	0.001057160504505971	0.0011063241732674292	0.0010990151642515304	0.0011541476351429277	0.0011445672978992075	0.0012584531909245527	0.0012433665158676848	0.08280840812568507	0.07953192661610242	-0.00024153845349009218	-0.00027577938644102185	-0.00023971114797435855	-0.0002736930407289395
0.4988545061487607	0.0009881034648619204	0.000985669209127619	0.0010618842639050663	0.0010565124689363027	0.0011056046271779045	0.0010983010608648725	0.0011533485317221418	0.0011437775675156108	0.001257466265747358	0.0012423998034457261	0.08272782653826376	0.07945462468240722	-0.00024011803692927658	-0.00027580954195985385	-0.0002383020496526389	-0.00027372362558525376
0.5018603554969207	0.0009875612094389706	0.0009851253290220144	0.0010612337080653793	0.0010558643063002674	0.0011048850043975916	0.0010975868796531001	0.001152549421621404	0.001142987825395236	0.0012564795392727372	0.0012414332700978969	0.08264725577103114	0.07937733286544436	-0.00023870465597009005	-0.00027583817839541003	-0.00023689992629591372	-0.0002737527022106945
0.5048843165994948	0.0009870187670859008	0.00098458126488737	0.001060583027544366	0.0010552160201657244	0.0011041653088836986	0.0010968726245451715	0.0011517503092131392	0.001142198075862892	0.001255493016763712	0.0012404669209954732	0.0825666962503491	0.07930005157457139	-0.00023729828916396745	-0.00027586530039927504	-0.00023550475667721837	-0.00027378027520735815
0.5079264985889148	0.0009864761407573893	0.000984037019689728	0.001059932225912167	0.0010545676140909506	0.0011034455445812926	0.0010961582994580344	0.001150951198854483	0.0011414083232283918	0.0012545067034597892	0.0012395007612870338	0.08248614840060228	0.07922278121725411	-0.00023589891497879933	-0.000275890912631388	-0.00023411651948559986	-0.0002738063491849463
0.5109870112551897	0.0009859333334020371	0.000983492596388953	0.0010592813067292891	0.0010539190916246059	0.0011027257154232666	0.0010954439082965937	0.0011501520948872523	0.0011406185717865254	0.0012535206045769553	0.001238534796098452	0.08240561264419563	0.07914552219906587	-0.00023450651180101367	-0.00027591501975945953	-0.00023273519332978054	-0.0002738309287615981
0.5140659650498691	0.00098539034796235	0.000982947997938714	0.0010586302735465882	0.0010532704563057179	0.0011020058253303313	0.0010947294549536997	0.0011493530016379423	0.0011398288258170533	0.0012525347253076957	0.001237569030532915	0.0823250894015551	0.0790682749236854	-0.00023312105793715787	-0.00027593762645808373	-0.0002313607567386855	-0.00027385401856228064
0.5171634710900281	0.00098484718737471	0.0009824032272864546	0.001057979129905245	0.0010526217116636548	0.001101285878210988	0.0010940149433101244	0.001148553923417708	0.001139039089584688	0.001251549070821001	0.0012366034696709223	0.08224457909112526	0.07899103979289639	-0.00023174253161598046	-0.0002759587374086825	-0.0002299931881637185	-0.0002738756232187056
0.5202796411622786	0.0009843038545693575	0.0009818582873733776	0.0010573278793367478	0.0010519728612181105	0.0011005658779615196	0.0010933003772345502	0.0011477548645223608	0.0011382493673390923	0.0012505636462623862	0.0012356381185703088	0.08216408212937046	0.07891381720658878	-0.00023037091099104012	-0.0002759783572997554	-0.00022863246598170406	-0.00027389574736980116
0.5234145877268029	0.0009837603524703584	0.0009813131811344101	0.001056676525362862	0.001051323908479074	0.001099845828465963	0.0010925857605835424	0.001146955829232345	0.0011374596633148535	0.0012495784567538941	0.00123467298226624	0.08208359893077215	0.07883660756275561	-0.00022900617414289837	-0.0002759964908265744	-0.00022727856849633077	-0.0002739143956611012
0.5265684239214125	0.000983216683995591	0.000980767911498191	0.0010560250714956206	0.0010506748569468188	0.0010991257335961017	0.001091871097201544	0.0011461568218127424	0.0011366699817314855	0.00124859350739412	0.0012337080657712374	0.0820031299078316	0.07875941125749317	-0.00022764829907878648	-0.00027601314268824173	-0.00022593147393867863	-0.00027393157274230306
0.5297412635656308	0.000982672852056721	0.000980222481387048	0.001055373521237303	0.0010500257101118834	0.001098405597211452	0.0010911563909208578	0.0011453578465132586	0.0011358803267934195	0.0012476088032582285	0.0012327433740751917	0.0819226754710655	0.07868222868500178	-0.0002262972637373517	-0.000276028317590854	-0.00022459116047152117	-0.00027394728327020945
0.5329332211648017	0.0009821288595591785	0.0009796768937169712	0.001054721878080414	0.0010493764714550478	0.0010976854231592415	0.0010904416455616277	0.0011445589075682154	0.0011350907026899905	0.001246624349397966	0.0012317789121453723	0.08184223602900918	0.0786050602375846	-0.00022495304598879606	-0.0002760420202446434	-0.00022325760618924217	-0.0002739615319055366
0.5361444119142209	0.000981584709402144	0.0009791311513976018	0.0010540701455076728	0.0010487271444473254	0.0010969652152744086	0.0010897268649318374	0.0011437600091965517	0.0011343011135954404	0.00124564015084169	0.0012308146849264534	0.0817618119882158	0.07852790630564821	-0.0002236156236375686	-0.0002760542553646439	-0.0002219307891208333	-0.00027397432331399685
0.5393749517032939	0.000981040404478521	0.0009785852573322036	0.0010534183269919897	0.0010480777325499382	0.001096244977379578	0.0010890120528272845	0.0011429611556018095	0.0011335115636689045	0.0012446562125943811	0.001229850697340525	0.08168140375325557	0.07845076727770253	-0.00022228497442425277	-0.00027606502767052454	-0.0002206106872316982	-0.0002739856621662151
0.5426249571197181	0.0009804959476749234	0.0009780392144176525	0.001052766425996458	0.001047428239214309	0.0010955247132850609	0.0010882972130315822	0.0011421623509721404	0.0011327220570544136	0.0012436725396376734	0.0012288869542871187	0.08160101172671683	0.07837364354036015	-0.00022096107602637138	-0.0002760743418848133	-0.0002192972784241798	-0.00027399555313506463
0.5458945454536906	0.0009799513418716553	0.0009774930255444124	0.0010521144459743374	0.001046778667882044	0.0010948044267888397	0.0010875823493161445	0.0011413635994802988	0.00113193259788089	0.001242689136929876	0.0012279234606432275	0.08152063630920571	0.07829653547833815	-0.0002196439060613009	-0.0002760822027334242	-0.00021799054054089106	-0.0002740040008975819
0.5491838347021408	0.0009794065899426968	0.0009769466935965257	0.0010514623903690426	0.001046129021984924	0.0010940841216765661	0.0010868674654401804	0.0011405649052836455	0.0011311431902621485	0.0012417060094060037	0.0012269602212633328	0.08144027789934735	0.07821944347445689	-0.0002183334420881866	-0.00027608861494596293	-0.0002166904513665746	-0.0002740110101345228
0.5524929435729888	0.0009788616947556802	0.0009764002214515863	0.0010508102626141259	0.0010454793049448838	0.0010933638017215437	0.0010861525651506795	0.0011397662725241404	0.0011303538382968898	0.0012407231619777934	0.0012259972409794193	0.08135993689378578	0.07814236790964217	-0.0002170296616093026	-0.00027609358325464406	-0.00021539698862899082	-0.00027401658552902997
0.55582199148943	0.000978316659171882	0.0009758536119807332	0.0010501580661332712	0.0010448295201740086	0.0010926434706847311	0.0010854376521824145	0.0011389677053283529	0.0011295645460687078	0.0012397405995337456	0.001225034524601011	0.08127961368718652	0.0780653091629246	-0.00021573254207188364	-0.00027609711239359735	-0.0002141101300010828	-0.0002740207317661614
0.5591710985942444	0.0009777714860462008	0.0009753068680486283	0.0010495058043402793	0.0010441796710745181	0.00109192313231473	0.0010847227302579281	0.0011381692078074547	0.001128775317646086	0.001238758326939143	0.0012240720769151907	0.08119930867223307	0.0779882676114406	-0.00021444206086954076	-0.00027609920709828484	-0.0002128298531024475	-0.00027402345353294555
0.5625403857541326	0.0009772261782271525	0.0009747599925134513	0.001048853480639066	0.0010435297610387653	0.0010912027903477886	0.0010840078030875365	0.0011373707840572388	0.0011279861570824099	0.0012377763490360966	0.0012231099026866385	0.0811190222396338	0.07791124363043403	-0.00021315819534506453	-0.0002760998721065	-0.00021155613550175034	-0.00027402475551827066
0.565929974564078	0.0009766807385568445	0.0009742129882268745	0.0010482010984236422	0.0010428797934492156	0.0010904824485077874	0.001083292874369316	0.001136572438158106	0.0011271970684159581	0.0012367946706435605	0.0012221480066576488	0.08103875477811749	0.07783423759325594	-0.000211880922791452	-0.0002760991121570633	-0.00021028895471830733	-0.0002740246424122461
0.569339987351735	0.0009761351698709719	0.0009736658580340598	0.0010475486610781145	0.0010422297716784503	0.0010897621105062476	0.001082577947789109	0.0011357741741750843	0.001126408055669919	0.0012358132965573814	0.0012211863935481723	0.0809585066744381	0.07775724987136626	-0.0002106102204539051	-0.00027609693198935026	-0.00020902828822341735	-0.0002740231189059805
0.5727705471818436	0.000975589474998799	0.0009731186047736374	0.001046896171976673	0.0010415796990891487	0.0010890417800423194	0.0010818630270205151	0.0011349759961578284	0.0011256191228523873	0.001234832231550323	0.0012202250680558395	0.08087827831337445	0.07768028083433617	-0.00020934606553130175	-0.00027609333634326383	-0.000207774113442305	-0.00027402018969055475
0.5762217778606706	0.0009750436567631533	0.000972571231277705	0.0010462436344835903	0.0010409295790340944	0.0010883214608027915	0.0010811481157248979	0.0011341779081406348	0.0011248302739563817	0.0012338514803721125	0.0012192640348560049	0.08079807007773285	0.07760333084984641	-0.0002080884351781942	-0.00027608832995873467	-0.00020652640775606357	-0.00027401585945791007
0.5796938039404782	0.0009744977179804062	0.0009720237403718031	0.0010455910519532074	0.0010402794148561556	0.0010876011564620812	0.0010804332175513743	0.0011333799141424396	0.001124041512959841	0.0012328710477494678	0.0012183032986017679	0.08071788234834683	0.07752640028369222	-0.00020683730650597476	-0.00027608191757494405	-0.0002052851485026541	-0.0002740101328990996
0.5831867507240184	0.0009739516614604743	0.0009714761348749202	0.0010449384277299426	0.0010396292098882956	0.0010868808706822482	0.0010797183361368305	0.0011325820181668441	0.0011232528438256477	0.0012318909383861492	0.0012173428639240267	0.08063771550407964	0.07744948949978257	-0.0002055926565854016	-0.0002760741039308512	-0.00020405031297909826	-0.0002740030147044825
0.5867007442690553	0.000973405490006797	0.0009709284175994698	0.0010442857651482723	0.0010389789674535555	0.0010861606071129821	0.0010790034751059089	0.0011317842242021107	0.0011224642705016234	0.0012309111569629876	0.0012163827354314976	0.08055756992182729	0.07737259886014124	-0.00020435446244826405	-0.000276064893764999	-0.00020282187844389288	-0.0002739945095648899
0.5902359113929144	0.0009728592064163354	0.0009703805913512882	0.0010436330675327391	0.0010383286908650596	0.001085440369391617	0.0010782886380710196	0.0011309865362211847	0.0011216757969205514	0.001229931708137935	0.0012154229177107666	0.08047744597651797	0.07729572872491144	-0.00020312270108779895	-0.0002760542918134601	-0.00020159982211684357	-0.0002739846221684328
0.5937923796770596	0.0009723128134795611	0.0009698326589296246	0.0010429803381979447	0.0010376783834260093	0.0010847201611431294	0.0010775738286323419	0.0011301889581817029	0.0011208874270001827	0.0012289525965461026	0.0012144634153263224	0.0803973440411153	0.077218879452355	-0.0002018973494616605	-0.00027604230281128017	-0.00020038412118233984	-0.000273973357202445
0.597370277471697	0.0009717663139804484	0.0009692846231271332	0.0010423275804485493	0.0010370280484296836	0.0010839999859801465	0.0010768590503778279	0.0011293914940260106	0.001120099164643252	0.001227973826799808	0.0012135042328205998	0.08031726448662145	0.07714205139885481	-0.00020067838449291941	-0.0002760289314912845	-0.00019917475278982688	-0.00027396071935190114
0.6009697339004076	0.0009712197106964674	0.0009687364867298667	0.0010416747975792715	0.0010363776891594376	0.0010832798475029486	0.0010761443068832105	0.0011285941476811738	0.0011193110137374914	0.0012269954034886171	0.001212545374714022	0.08023720768207655	0.0770652449189179	-0.00019946578307178386	-0.0002760141825838558	-0.00019797169405616488	-0.00027394671329961096
0.6045908788648067	0.0009706730063985781	0.0009681882525172695	0.0010410219928748896	0.001035727308888704	0.0010825597492994804	0.0010754296017120074	0.0011277969230589985	0.0011185229781556457	0.0012260173311793962	0.0012115868455050442	0.080157173994563	0.07698846036517577	-0.000198259522057459	-0.0002759980608167678	-0.00019677492206726654	-0.0002739313437261359
0.6082338430492322	0.0009701262038512214	0.000967639923262171	0.0010403691696102382	0.0010350769108809913	0.001081839694945352	0.0010747149384155276	0.0011269998240560437	0.0011177350617554867	0.0012250396144163512	0.0012106286496701946	0.08007716378920782	0.07691169808838785	-0.00019705957827917397	-0.0002759805709148244	-0.00019558441387867997	-0.00027391461530865135
0.611898757925461	0.0009695793058123192	0.0009670915017307835	0.0010397163310502167	0.0010344264983898888	0.0010811196880038548	0.0010740003205328844	0.0011262028545536455	0.0011169472683798358	0.0012240622577210877	0.001209670791664127	0.0799971774291843	0.07683495843744521	-0.00019586592853826357	-0.0002759617175992768	-0.00019440014651816995	-0.00027389653272127945
0.6155857557574533	0.0009690323150332634	0.0009665429906826924	0.0010390634804497848	0.0010337760746590655	0.0010803997320259632	0.001073285751590997	0.0011254060184179274	0.0011161596018565733	0.0012230852655926482	0.001208713275919658	0.07991721527571397	0.07675824175936896	-0.0001946785496098613	-0.0002759415055882397	-0.00019322209698727222	-0.00027387710063481174
0.6192949696061266	0.0009684852342589157	0.0009659943928708568	0.0010384106210539696	0.0010331256429222768	0.0010796798305503497	0.001072571235104606	0.0011246093194998282	0.0011153720659986654	0.001222108642507573	0.0012077561068478237	0.07983727768807188	0.07668154839931658	-0.00019349741824378763	-0.00027591993959533156	-0.0001920502422621262	-0.000273856323716154
0.6230265333341571	0.0009679380662276019	0.0009654457110416031	0.0010377577560978682	0.0010324752064033644	0.0010789599871033932	0.0010718567745762791	0.001123812761635117	0.001114584664604178	0.001221132392919946	0.0012067992888379205	0.0797573650235859	0.07660487870058261	-0.00019232251116613197	-0.0002758970243293968	-0.00019088455929514025	-0.0002738342066274657
0.6267805816108112	0.0009673908136711136	0.0009648969479346269	0.001037104888806656	0.0010318247683162678	0.0010782402051991952	0.0010711423734964302	0.0011230163486444218	0.0011137974014563052	0.0012201565212614565	0.0012058428262575658	0.07967747763764246	0.07652823300460215	-0.00019115380508125113	-0.00027587276449511644	-0.0001897250250166016	-0.0002738107540264656
0.6305572499168048	0.0009668434793146997	0.0009643481062829855	0.001036452022395587	0.0010311743318650224	0.0010775204883395862	0.0010704280353433233	0.0011222200843332445	0.0011130102803233823	0.0012191810319414425	0.0012048867234527368	0.0795976158836874	0.07645161165095264	-0.0001899912766738232	-0.00027584716479303606	-0.00018857161633728525	-0.00027378597056715304
0.634356674549194	0.0009662960658770662	0.0009637991888130966	0.00103579916007	0.0010305239002437675	0.0010768008400141398	0.0010697137635830869	0.0011214239724919863	0.0011122233049589115	0.001218205929346952	0.001203930984747829	0.07951778011323055	0.07637501497735773	-0.0001888349026085978	-0.00027582022991715083	-0.00018742431014773242	-0.00027375986089714366
0.6381789926262927	0.0009657485760703798	0.0009632501982447437	0.0010351463050253323	0.0010298734766367582	0.0010760812637001936	0.0010689995616697345	0.001120628016895978	0.0011114364791015897	0.0012172312178428013	0.001202975614445711	0.0794379706758482	0.07629844331968981	-0.00018768465953306057	-0.0002757919645562379	-0.0001862830833210538	-0.000273732429658724
0.642024342092622	0.000965201012600261	0.0009627011372910681	0.00103449346044712	0.0010292230642183662	0.0010753617628628553	0.001068285433045171	0.0011198322213054964	0.0011106498064753262	0.001216256901771628	0.001202020616827773	0.0793581879191849	0.07622189701197299	-0.00018654052407904298	-0.0002757623733936343	-0.0001851479127147615	-0.0002737036814892957
0.6458928617238878	0.0009646533781657885	0.0009621520086585738	0.0010338406295110094	0.0010285726661530923	0.0010746423409550246	0.0010675713811392122	0.001119036589465798	0.0011098632907892722	0.0012152829854539518	0.001201065996153987	0.07927843218896037	0.07614537638638665	-0.00018540247286347178	-0.00027573146110621005	-0.00018401877517124077	-0.0002736736210196544
0.6497846911319898	0.000964105675459497	0.0009616028150471261	0.0010331878153827655	0.0010279222855955736	0.001073923001417406	0.0010668574093695997	0.0011182411251071402	0.0011090769357378445	0.0012143094731882332	0.0012001117566629593	0.0791987038289691	0.07606888177326787	-0.00018427048248992328	-0.0002756992323640628	-0.00018289564751908238	-0.0002736422528738791
0.6536999707700591	0.0009635579071673818	0.0009610535591499555	0.0010325350212182843	0.0010272719256905953	0.0010732037476785302	0.0010661435211420205	0.0011174458319448152	0.0011082907450007558	0.0012133363692509364	0.001199157902571991	0.0791190031810859	0.07599241350111624	-0.00018314452955089933	-0.00027566569183129497	-0.00018177850657599692	-0.00027360958167041427
0.6576388419375281	0.0009630100759688944	0.0009605042436536542	0.001031882250163596	0.0010266215895730966	0.0010724845831547646	0.0010654297198501173	0.0011166507136791705	0.001107504722243034	0.0012123636778965847	0.0011982044380771297	0.07903933058526959	0.07591597189659392	-0.00018202459062766074	-0.0002756308441638766	-0.0001806673291479266	-0.00027357561201957203
0.661601446785229	0.000962462184536956	0.0009599548712381891	0.0010312295053548884	0.0010259712803681912	0.0010717655112503451	0.0010647160088755208	0.0011158557739956501	0.0011067188711150673	0.0012113914033578335	0.0011972513673532406	0.07895968637956531	0.07583955728453454	-0.0001809106422929474	-0.00027559469401111647	-0.00017956209203237594	-0.0002735403485253085
0.6655879283205246	0.0009619142355379452	0.0009594054445768908	0.0010305767899185044	0.0010253210011911648	0.0010710465353573793	0.0010640023915878506	0.001115061016564811	0.0011059331952526113	0.0012104195498455197	0.0011962986945540496	0.07888007090010946	0.07576316998794136	-0.00017980266111239374	-0.00027555724601538434	-0.00017846277201941096	-0.00027350379578472417
0.6695984304124688	0.0009613662316317135	0.0009588559663364687	0.0010299241069709644	0.0010246707551475008	0.0010703276588558792	0.0010632888713447493	0.0011142664450423637	0.0011051476982768373	0.001209448121548737	0.0011953464238122183	0.07880048448113221	0.07568681032799363	-0.00017870062364433448	-0.0002755185048095854	-0.00017736934589143716	-0.00027346595838545484
0.6736330977969988	0.0009608181754715862	0.0009583064391770114	0.0010292714596189774	0.001024020545332887	0.001069608885113778	0.0010625754514918986	0.0011134720630692043	0.0011043623837943555	0.0012084771226348984	0.0011943945592394005	0.07872092745496419	0.07561047862405001	-0.00017760450644255243	-0.0002754784750190753	-0.00017628179042628034	-0.0002734268409080032
0.6776920760821589	0.0009602700697043646	0.0009577568657519906	0.001028618850959454	0.0010233703748332302	0.0010688902174869528	0.0010618621353630402	0.0011126778742714426	0.0011035772553972477	0.0012075065572498005	0.001193443104926304	0.0786414001520364	0.07553417519365221	-0.00017651428605786057	-0.00027543716126143813	-0.00017520008239843565	-0.000273386447925128
0.6817755117533548	0.0009597219169703303	0.0009572072487082646	0.0010279662840795162	0.001022720246724669	0.001068171659319242	0.001061148926279995	0.0011118838822604352	0.0011027923166630985	0.0012065364295176881	0.0011924920649427524	0.07856190290088833	0.0754579003525294	-0.00017542993903776893	-0.0002753945681442105	-0.0001741241985786235	-0.00027334478399929085
0.6858835521786408	0.0009591737199032607	0.0009566575906860943	0.0010273137620565272	0.0010220701640735992	0.001067453213942481	0.0010604358275526982	0.001111090090632832	0.0011020075711550372	0.0012055667435413356	0.0011915414433377614	0.07848243602816966	0.07538165441460011	-0.00017435144192923246	-0.000275350700266519	-0.00017305411573728668	-0.00027330185368562576
0.6900163456140378	0.000958625481130418	0.0009561078943191322	0.0010266612879580863	0.0010214201299366696	0.0010667348846765095	0.0010597228424792013	0.0011102965029705896	0.0011012230224217538	0.0012045975034020934	0.0011905912441395837	0.07840299985864431	0.07530543769197887	-0.00017327877127992775	-0.00027530556221905256	-0.0001719898106450346	-0.00027325766153060704
0.6941740412088835	0.0009580772032725722	0.0009555581622344457	0.0010260088648420633	0.0010207701473608178	0.0010660166748292098	0.0010590099743457173	0.0011095031228410283	0.0011004386739975535	0.0012036287131599785	0.0011896414713557931	0.07832359471519702	0.07522925049497943	-0.00017221190363833627	-0.00027525915858156447	-0.00017093126007264314	-0.00027321221206905166
0.6983567890112157	0.0009575288889439979	0.000955008397052515	0.0010253564957566047	0.0010201202193832763	0.0010652985876965235	0.0010582972264266339	0.0011087099537968545	0.0010996545294023792	0.0012026603768537315	0.0011886921289733425	0.0782442209188351	0.07515309313211789	-0.00017115081555613143	-0.0002752114939245931	-0.0001698784407941356	-0.000273165509827894
0.702564739973187	0.0009569805407524885	0.0009544586013872461	0.001024704183740158	0.0010194703490315953	0.0010645806265624843	0.0010575846019845432	0.0011079169993762075	0.0010988705921418543	0.0012016924985008971	0.0011877432209586353	0.07816487878869487	0.07507696591011775	-0.00017009548358870585	-0.00027516257280849055	-0.0001688313295871574	-0.0002731175593236601
0.7067980459565127	0.00095643216129936	0.000953908777845976	0.0010240519318214856	0.0010188205393236575	0.0010638627946992383	0.0010568721042702662	0.0011071242631026912	0.0010980868657073165	0.0012007250820978898	0.0011867947512575925	0.07808556864204537	0.07500086913391439	-0.00016904588429708656	-0.0002751123997833116	-0.00016778990323434995	-0.000273068365062884
0.7110568597379514	0.000955883753179462	0.0009533589290294826	0.0010233997430196854	0.0010181707932676982	0.0010631450953670766	0.0010561597365228792	0.0011063317484854153	0.0010973033535758574	0.0011997581316200688	0.0011858467237957212	0.07800629079429233	0.07492480310666057	-0.0001680019942485178	-0.00027506097938864715	-0.0001667541385242527	-0.00027301793154141385
0.7153413350148182	0.0009553353189811862	0.0009528090575319958	0.00102274762034421	0.0010175211138623256	0.0010624275318144583	0.0010554475019697446	0.001105539459019035	0.0010965200592103594	0.0011987916510218133	0.0011848991424781871	0.07792704555898468	0.07484876812972781	-0.0001669637900182097	-0.00027500831615329124	-0.0001657240122528575	-0.0002729662632443841
0.7196516264105322	0.0009547868612864758	0.0009522591659412044	0.0010220955667948864	0.001016871504096539	0.0010617101072780428	0.001054735403826535	0.0011047473981837903	0.0010957369860595343	0.0011978256442365946	0.0011839520111898833	0.07784783324781787	0.07477276450271296	-0.00016593124818937988	-0.0002749544145939642	-0.0001646995012244551	-0.0002729133646458548
0.7239878894801961	0.0009542383826708398	0.0009517092568382721	0.001021443585361941	0.0010162219669497532	0.0010609928249827212	0.0010540234452972668	0.0011039555694455504	0.001094954137557969	0.001196860115177056	0.001183005333795506	0.07776865417063798	0.07469679252344412	-0.00016490434535602894	-0.0002748992792171445	-0.00016368058225325888	-0.0002728592402092278
0.7283502807162107	0.0009536898857033567	0.0009511593327978418	0.0010207916790260123	0.001015572505391815	0.0010602756881416386	0.0010533116295743236	0.0011031639762558495	0.0010941715171261563	0.0011958950677350823	0.001182059114139621	0.07768950863544964	0.07462085248798178	-0.00016388305812363446	-0.0002748429145182363	-0.00016266723216459833	-0.000272803894386775
0.7327389575539218	0.000953141372946689	0.0009506093963880493	0.0010201398507581783	0.0010149231223830252	0.0010595586999562288	0.0010525999598384895	0.0011023726220519307	0.0010933891281705416	0.0011949305057818793	0.0011811133560467395	0.07761039694841777	0.07454494469062703	-0.00016286736310870686	-0.00027478532497893227	-0.00016165942779465536	-0.00027274733161772313
0.7371540783773028	0.0009525928469571002	0.0009500594501705415	0.001019488103519983	0.0010142738208741685	0.0010588418636162515	0.0010518884392589842	0.0011015815102567968	0.0010926069740835695	0.0011939664331680577	0.0011801680633213981	0.07753131941387457	0.0744690694239246	-0.00016185723694188414	-0.00027472651506968426	-0.00016065714599337866	-0.0002726895563302245
0.74159580252467	0.0009520443102844582	0.0009495094967004787	0.0010188364402634498	0.0010136246038065263	0.0010581251822998135	0.0010511770709934858	0.0011007906442792412	0.0010918250582437152	0.0011930028537237008	0.0011792232397482227	0.07745227633432335	0.07439322697866714	-0.00016085265626872292	-0.0002746664892497308	-0.00015966036362503877	-0.00027263057294091286
0.746064290294433	0.0009514957654722532	0.0009489595385265548	0.001018184863931112	0.0010129754741119064	0.001057408659173407	0.001050465858188168	0.0011000000275139018	0.0010910433840155371	0.0011920397712584492	0.0011782788890920114	0.0773732680104454	0.0743174176439027	-0.0001598535977497817	-0.0002746052519642661	-0.0001586690575686306	-0.0002725703858529882
0.7505597029508803	0.0009509472150576111	0.0009484095781910091	0.0010175333774560358	0.001012326434712666	0.0010566922973919432	0.0010497548039777335	0.0010992096633413023	0.001090261954749716	0.0011910771895615835	0.0011773350150978102	0.07729429474110341	0.07424164170693626	-0.00015886003806261928	-0.0002745428076465495	-0.00015768320471988562	-0.00027250899945785445
0.7550822027299987	0.0009503986615713033	0.0009478596182296369	0.0010168819837618412	0.0010116774885217338	0.001055976100098782	0.0010490439114854415	0.0010984195551278966	0.0010894807737830998	0.0011901151124020953	0.0011763916214909845	0.07721535682334847	0.07416589945333826	-0.00015787195390232212	-0.00027447916071635103	-0.00015670278199146626	-0.0002724464181335373
0.7596319528453285	0.0009498501075377677	0.000947309661171811	0.0010162306857627358	0.0010110286384426414	0.0010552600704257726	0.00104833318382315	0.0010976297062261207	0.0010886998444387527	0.0011891535435287822	0.0011754487119773058	0.07713645455242357	0.07409019116694693	-0.00015688932198272554	-0.00027441431557984064	-0.00015572776631439522	-0.0002723826462445733
0.7642091174938536	0.0009493015554751165	0.0009467597095404905	0.0010155794863635312	0.0010103798873695427	0.0010545442114932829	0.0010476226240913448	0.0010968401199744327	0.001087919170025996	0.0011881924866703165	0.001174506290243022	0.0770575882217709	0.07401451712987488	-0.0001559121190382179	-0.0002743482766312255	-0.0001547581346398319	-0.0002723176881437306
0.7688138618619275	0.000948753007895153	0.0009462097658522363	0.0010149283884596737	0.0010097312381872408	0.0010538285264102335	0.0010469122353791705	0.0010960507996973627	0.0010871387538404543	0.0011872319455353327	0.0011735643599549367	0.07697875812303613	0.07393887762251446	-0.00015494032182376827	-0.00027428104825028	-0.00015379386393925276	-0.000272251548169844
0.7734463521312342	0.0009482044673033886	0.0009456598326172288	0.0010142773949372698	0.001009082693771217	0.0010531130182741385	0.001046202020764473	0.001095261748705561	0.0010863585991641054	0.0011862719238125107	0.0011726229247604914	0.07689996454607494	0.07386327292354293	-0.00015397390711567593	-0.0002742126348020124	-0.00015283493120465952	-0.0002721842306465938
0.7781067554847866	0.0009476559361990609	0.000945109912339287	0.0010136265086731187	0.0010084342569876609	0.0010523976901711427	0.0010454919833138368	0.0010944729702958508	0.001085578709265329	0.001185312425170664	0.0011716819882878488	0.07682120777895732	0.07378770330992661	-0.00015301285171355483	-0.0002741430406376921	-0.00015188131345138245	-0.000272115739884754
0.7827952401129585	0.0009471074170751452	0.0009445600075158801	0.0010129757325347338	0.0010077859306934923	0.0010516825451760549	0.0010447821260826133	0.001093684467751272	0.0010847990873989511	0.0011843534532588163	0.0011707415541459675	0.07674248810797486	0.07371216905692857	-0.00015205713244136054	-0.00027407227009543234	-0.00015093298771834407	-0.0002720460801817759
0.7875119752195561	0.0009465589124183729	0.0009440101206381448	0.001012325069380372	0.0010071377177363913	0.0010509675863523834	0.0010440724521149636	0.0010928962443411301	0.001084019736806292	0.001183395011706289	0.001169801625924683	0.07666380581764494	0.0736366704381117	-0.000151106726147765	-0.00027400032749816394	-0.00014998993106862812	-0.00027197525581992843
0.792257131027923	0.0009460104247092493	0.0009434602541909061	0.0010116745220590643	0.0010064896209548285	0.0010502528167523804	0.001043362964443894	0.0010921083033210513	0.001083240660715219	0.0011824371041227876	0.0011688622071947938	0.07658516119071826	0.07356120772534631	-0.00015016160970676706	-0.0002739272171532747	-0.0001490521205904788	-0.00027190327106663137
0.7970308787870847	0.000945461956422074	0.000942910410652695	0.0010110240934106483	0.0010058416431780962	0.0010495382394170782	0.0010426536660912986	0.0010913206479330336	0.001082461862340196	0.001181479734098491	0.0011679233015081446	0.07650655450818324	0.07348578118881392	-0.00014922176001948284	-0.0002738529433539416	-0.0001481195333985913	-0.0002718301301748438
0.8018333907779276	0.0009449135100249546	0.0009423605924957644	0.001010373786265792	0.0010051937872263335	0.0010488238573763276	0.0010419445600679917	0.0010905332814054936	0.0010816833448823316	0.0011805229052041333	0.0011669849123977043	0.07642798604927198	0.07341039109701461	-0.00014828715401506154	-0.00027377751037838127	-0.00014719214663531932	-0.0002717558373831197
0.8066648403194178	0.0009443650879798264	0.0009418108021861081	0.001009723603446027	0.0010045460559105588	0.0010481096736488368	0.0010412356493737502	0.001089746206953322	0.00108090511152943	0.001179566620991091	0.0011660470433776523	0.07634945609146832	0.07333503771677174	-0.00014735776865085204	-0.00027370092248882316	-0.00014626993747063333	-0.0002716803969139425
0.8115254017748545	0.0009438166927424762	0.0009412610421834853	0.0010090735477637834	0.0010038984520327043	0.0010473956912422167	0.0010405269369973564	0.0010889594277779383	0.0010801271654560477	0.0011786108849914786	0.0011651096979434668	0.0762709649105104	0.07325972131323794	-0.00014643358091405434	-0.0002736231839323977	-0.0001453528831037998	-0.000271603812974891
0.8164152505581643	0.0009432683267625526	0.0009407113149414317	0.0010084236220224124	0.0010032509783856399	0.0010466819131530138	0.0010398184259166315	0.001088172947067337	0.0010793495098235359	0.0011776557007182249	0.0011641728795720014	0.0761925127804001	0.07318444214990019	-0.00014551456782248284	-0.0002735442989406922	-0.0001444409607645053	-0.0002715260897586669
0.8213345631402307	0.000942719992483594	0.0009401616229072861	0.001007773829016226	0.0010026036377532113	0.0010459683423667588	0.0010391101190984809	0.0010873867679961479	0.001078572147780102	0.0011767010716651717	0.0011632365917215763	0.07611409997340671	0.0731092004885874	-0.00014460070642467737	-0.00027346427172830756	-0.0001435341477123292	-0.0002714472314405414
0.8262835170552626	0.0009421716923430475	0.0009396119685222121	0.0010071241715305288	0.0010019564329102715	0.0010452549818580064	0.0010384020194989388	0.001086600893725691	0.0010777950824608612	0.0011757470013071627	0.0011623008378320663	0.07603572676007465	0.07303399658947524	-0.00014369197380240117	-0.0002733831064953285	-0.00014263242123965791	-0.00027136724218174146
0.8312622909072027	0.0009416234287722819	0.0009390623542212085	0.0010064746523416417	0.0010013093666227067	0.0010445418345903714	0.0010376941300631977	0.0010858153274040216	0.0010770183169878803	0.0011747934931001232	0.0011613656213249753	0.07595739340923022	0.07295883071109088	-0.00014278834706962784	-0.00027330080742402063	-0.00014173575867075516	-0.0002712861261261468
0.8362710643761712	0.0009410752041966236	0.0009385127824331479	0.001005825274216952	0.0010006624416474834	0.0010438289035165855	0.001036986453725669	0.0010850300721660015	0.0010762418544702505	0.0011738405504811698	0.001160430945603543	0.07587910018798502	0.07288370311032186	-0.00014188980337463686	-0.00027321737868094	-0.0001408441373633995	-0.0002712038874017053
0.8413100182249524	0.0009405270210353603	0.0009379632555807788	0.001005176039914928	0.0010000156607326645	0.0010431161915785228	0.0010362789934100058	0.0010842451311333364	0.0010754656980041205	0.0011728881768686777	0.0011594968140528094	0.07580084736174508	0.07280861404241942	-0.0001409963199009573	-0.00027313282441637776	-0.00013995753471014727	-0.0002711205301203501
0.8463793343055166	0.0009399788817017776	0.000937413776080764	0.0010045269521851675	0.0009993690266174584	0.0010424037017072582	0.0010355717520291632	0.001083460507414648	0.0010746898506727688	0.0011719363756623935	0.0011585632300397215	0.07572263519421732	0.0727335637610065	-0.00014010787386674328	-0.0002730471487623898	-0.00013907592813777736	-0.0002710360583762228
0.8514791955655843	0.0009394307886031732	0.0009368643463436952	0.0010038780137684269	0.0009987225420322458	0.0010416914368231057	0.0010348647324854316	0.001082676204105522	0.001073914315546651	0.0011709851502435154	0.0011576301969132127	0.07564446394741389	0.07265855251808348	-0.00013922444252732757	-0.0002729603558350169	-0.00013819929510973383	-0.0002709504762477555
0.8566097860552276	0.0009388827441408826	0.0009363149687741167	0.001003229227396656	0.0009980762096986164	0.0010409793998356618	0.0010341579376704846	0.0010818922242885685	0.001073139095683456	0.001170034503974789	0.0011566977180042927	0.07556633388166081	0.07258358056403279	-0.00013834600317505497	-0.0002728724497329804	-0.00013732761312568176	-0.00027086378779578313
0.861771290933513	0.0009383347507103009	0.0009357656457705496	0.0010025805957930352	0.0009974300323294049	0.001040267593643854	0.0010334513704654232	0.0010811085710334776	0.0010723641941281655	0.0011690844402005988	0.0011557657966261377	0.07548824525560216	0.07250864814762731	-0.00013747253314039254	-0.00027278343453751575	-0.00013646085972297828	-0.00027077599706409883
0.8669638964751838	0.000937786810700906	0.0009352163797255156	0.0010019321216720094	0.0009967840126287252	0.001039556021135983	0.0010327450337408207	0.0010803252473970796	0.0010715896139131087	0.0011681349622470643	0.0011548344360741802	0.07541019832621004	0.07243375551603648	-0.00013660400979242926	-0.00027269331431220567	-0.00013559901247722772	-0.0002706871080793427
0.8721877900773816	0.0009372389264962833	0.0009346671730255598	0.0010012838077393265	0.0009961381532920086	0.0010388446851897727	0.0010320389303567672	0.0010795422564234029	0.0010708153580580191	0.0011671860734221314	0.0011539036396261983	0.07533219334878759	0.07235890291483024	-0.00013574041053965313	-0.00027260209310253636	-0.00013474204900280895	-0.0002705971248501693
0.877443160266411	0.0009366911004741512	0.0009341180280512779	0.0010006356566920744	0.0009954924570060404	0.0010381335886724143	0.001031333063162919	0.0010787596011437345	0.0010700414295700972	0.0011662377770156698	0.0011529734105424094	0.07525423057697862	0.07228409058798924	-0.0001348817128313251	-0.00027250977493675776	-0.0001338899469538607	-0.00027050605136744177
0.8827301967045416	0.0009361433350063808	0.0009335689471773374	0.0009999876712187144	0.000994846926448995	0.0010374227344406121	0.0010306274349985414	0.001077977284576676	0.0010692678314440619	0.0011652900762995626	0.001152043752065557	0.07517631026277272	0.07220931877790758	-0.00013402789415761784	-0.00027241636382513423	-0.00013304268402546116	-0.00027041389160525897
0.8880490901968541	0.0009355956324590257	0.0009330199327725048	0.0009993398539991235	0.0009942015642904751	0.0010367121253406324	0.0010299220486925547	0.0010771953097282066	0.0010684945666622134	0.0011643429745278062	0.0011511146674210038	0.07509843265651218	0.07213458772540142	-0.0001331789320503235	-0.00027232186375916734	-0.00013220023795353086	-0.00027032064951876267
0.8934000326981257	0.0009350479951923443	0.0009324709871996706	0.000998692207704629	0.0009935563731915485	0.0010360017642083517	0.001029216907063586	0.0010764136795917425	0.0010677216381944914	0.0011633964749366028	0.0011501861598168252	0.07502059800689964	0.07205989766971534	-0.00013233480408363085	-0.0002722262787117069	-0.00013136258651560984	-0.00027022632904447064
0.8987832173197573	0.0009345004255608287	0.0009319221128158773	0.0009980447349980507	0.0009929113558047895	0.0010352916538693057	0.0010285120129200145	0.0010756323971481997	0.0010669490489985372	0.001162450580744461	0.0011492582324439018	0.07494280656100373	0.07198524884852804	-0.0001314954878750274	-0.00027212961263736735	-0.00013052970753231474	-0.0002701309341014424
0.904198838336744	0.0009339529259132267	0.0009313733119723419	0.0009973974385337366	0.000992266514774314	0.0010345817971387364	0.0010278073690600186	0.0010748514653660525	0.0010661768020197502	0.0011615052951522867	0.00114833088847601	0.07486505856426681	0.0719106414979597	-0.0001306609610863263	-0.000272031869472944	-0.00012970157886767197	-0.0002700344685904188
0.9096470911946843	0.0009334054985925683	0.0009308245870144833	0.0009967503209576001	0.0009916218527358171	0.0010338721968216372	0.001027102978271623	0.0010740708872013943	0.0010654049001913466	0.00116056062134348	0.001147404131069913	0.07478735426051253	0.07183607585257844	-0.00012983120142340265	-0.0002719330531351094	-0.00012887817842928417	-0.000269936936392573
0.915128172516836	0.0009328581459361975	0.0009302759402819534	0.000996103384907167	0.0009909773723166201	0.0010331628557128127	0.001026398843332754	0.0010732906655980055	0.0010646333464344288	0.001159616562484039	0.0011464779633654635	0.07470969389195127	0.07176155214540686	-0.00012900618663747032	-0.00027183316752177333	-0.00012805948416964863	-0.00026983834137081497
0.9206422801112097	0.0009323108702757924	0.000929727374108658	0.0009954566330116071	0.000990333076135702	0.001032453776596917	0.0010256949670112803	0.0010725108034874084	0.0010638621436580365	0.0011586731217226483	0.0011455523884856859	0.07463207769918803	0.07168707060792838	-0.00012818589452580353	-0.0002717322165120828	-0.00012724547408647646	-0.00026973868736898665
0.9261896129777101	0.0009317636739373985	0.0009291788908227909	0.0009948100678917819	0.000989688966803746	0.0010317449622485137	0.0010249913520650707	0.001071731303788938	0.001063091294759217	0.0011577303021907852	0.001144627409536881	0.07455450592123013	0.07161263147009558	-0.0001273703029319867	-0.00027163020396514526	-0.00012643612622337264	-0.00026963797821144553
0.931770371315315	0.0009312165592414526	0.0009286304927468567	0.0009941636921602802	0.0009890450469231767	0.0010310364154321203	0.0010242880012420383	0.0010709521694097996	0.0010623208026230807	0.001156788107002813	0.001143703029608713	0.07447697879549323	0.07153823496033412	-0.00012655938974737158	-0.0002715271337219993	-0.00012563141867102945	-0.00026953621770453573
0.9373847565293029	0.0009306695285028092	0.0009280821821976995	0.0009935175084214585	0.000988401319088199	0.0010303281389022578	0.001023584917280191	0.0010701734032451302	0.0010615506701228653	0.0011558465392560767	0.001142779251774306	0.0743994965578084	0.07146388130555333	-0.0001257531329107442	-0.0002714230096030057	-0.00012483132956692122	-0.0002694334096342288
0.9430329712385201	0.0009301225840307748	0.0009275339614865353	0.0009928715192714882	0.0009877577858848454	0.0010296201354035087	0.0010228821029076862	0.001069395008178071	0.0010607809001200008	0.0011549056020310098	0.0011418560790903423	0.07432205944243034	0.07138957073114967	-0.00012495151040912977	-0.0002713178354083745	-0.00012403583709609534	-0.0002693295577663457
0.9487152192826929	0.0009295757281291327	0.0009269858329189783	0.000992225727298393	0.0009871144498910147	0.001028912407670565	0.0010221795608428821	0.0010686169870798268	0.001060011495464172	0.001153965298391229	0.0011409335145971574	0.07424466768204496	0.0713153034610152	-0.0001241545002787503	-0.000271211614918887	-0.00012324491949244898	-0.0002692246658480557
0.9544317057297852	0.0009290289630961723	0.0009264377987950707	0.0009915801350820932	0.0009864713136765134	0.001028204958428281	0.0010214772937943838	0.0010678393428097308	0.0010592424589933808	0.0011530256313836338	0.001140011561318834	0.07416732150777386	0.07124107971754456	-0.00012336208060600984	-0.00027110435189620086	-0.0001224585550392704	-0.0002691187376072379
0.9601826368833979	0.0009284822912247155	0.000925889861409309	0.000990934745194443	0.0009858283798030954	0.0010274977903917209	0.0010207753044610972	0.0010670620782153068	0.0010584737935340075	0.0011520866040385035	0.0011390902222632958	0.0740900211491853	0.07116689972164253	-0.00012257422952687003	-0.0002709960500804909	-0.00012167672206861435	-0.0002690117767501776
0.9659682202902156	0.0009279357148021556	0.0009253420230506831	0.0009902895601992844	0.0009851856508245151	0.0010267909062662223	0.0010200735955322878	0.0010662851961323447	0.001057705501900884	0.001151148219369607	0.001138169500422414	0.07401276683429879	0.07109276369272859	-0.00012179092522821011	-0.0002708867131916981	-0.00012089939896295365	-0.00026890378696367567
0.9717886647474951	0.000927389236110476	0.0009247942860026954	0.0009896445826524782	0.0009845431292865576	0.0010260843087474389	0.0010193721696876244	0.0010655086993849546	0.0010569375868973488	0.0011502104803742925	0.0011372493987720936	0.07393555878959428	0.07101867184874755	-0.00012101214594870124	-0.0002707763449303069	-0.0001201265641561089	-0.0002687947719151873
0.9776441803106027	0.000926842857426287	0.0009242466525433975	0.0009889998151019546	0.0009839008177270894	0.0010253780005213993	0.001018671029597235	0.0010647325907856397	0.0010561700513153148	0.0011492733900335924	0.0011363299202723737	0.07385839724001815	0.07094462440617302	-0.00012023786997869546	-0.00027066494897584614	-0.00011935819613269338	-0.00026868473525140657
0.9835349783005937	0.0009262965810208532	0.0009236991249454194	0.0009883552600877547	0.0009832587186761003	0.0010246719842645577	0.0010179701779217606	0.0010639568731353594	0.001055402897935336	0.0011483369513123245	0.001135411067867526	0.07378128240899115	0.07087062158001715	-0.00011946807566086404	-0.0002705525289863897	-0.00011859427342901518	-0.00026857368059757247
0.9894612713118381	0.0009257504091601301	0.000923151705476004	0.0009877109201420783	0.0009826168346557505	0.0010239662626438542	0.0010172696173124127	0.0010631815492236024	0.0010546361295266761	0.0011474011671591961	0.0011344928444861568	0.07370421451841673	0.07079666358383714	-0.00011870274139107184	-0.0002704390886001107	-0.0001178347746340902	-0.00026846161155952286
0.9954232732196957	0.0009252043441047854	0.0009226043963970307	0.0009870667977893211	0.0009819751681804075	0.0010232608383167602	0.0010165693504110172	0.0010624066218284437	0.001053869748847364	0.001146466040506899	0.0011335752530412934	0.07362719378868711	0.07072275062974127	-0.00011794184561851606	-0.00027032463143344954	-0.00011707967838951727	-0.00026834853172155726
1.0014211991882311	0.0009246583881102428	0.0009220571999650593	0.0009864228955461306	0.0009813337217567037	0.0010225557139313447	0.0010158693798500826	0.0010616320937166255	0.0010531037586442758	0.00114553157427222	0.0011326582964304992	0.07355022043869242	0.07064888292839731	-0.00011718536684658665	-0.0002702091610821411	-0.00011632896339039411	-0.00026823444464726953
1.0074552656779823	0.0009241125434267013	0.0009215101184313477	0.0009857792159214385	0.0009806924978835653	0.0010218508921263165	0.0010151697082528403	0.00106085796764361	0.0010523381616531849	0.0011445977713561328	0.0011317419775359544	0.07347329468582656	0.07057506068904028	-0.00011643328363354633	-0.00027009268112132556	-0.00011558260838619161	-0.00026811935388032504
1.013525690453769	0.0009235668122991753	0.0009209631540418946	0.0009851357614165154	0.0009800514990522707	0.0010211463755310894	0.0010144703382333074	0.001060084246353659	0.001051572960598839	0.0011436646346439086	0.0011308262992245658	0.07339641674599645	0.07050128411947694	-0.00011568557459216977	-0.0002699751951040774	-0.00011484059218007381	-0.0002680032629418516
1.0196326925925556	0.0009230211969675246	0.0009204163090374689	0.0009844925345250137	0.0009794107277464892	0.0010204421667658334	0.0010137712723963428	0.001059310932579897	0.0010508081581950255	0.0011427321670052146	0.0011299112643480649	0.07331958683362823	0.07042755342609759	-0.00011494221839095098	-0.00026985670656198835	-0.00011410289363032733	-0.0002678861753324102
1.0257764924913542	0.0009224756996664866	0.0009198695856536413	0.0009838495377330132	0.0009787701864423298	0.0010197382684415332	0.0010130725133376975	0.0010585380290443808	0.0010500437571446361	0.0011418003712942177	0.0011289968757431023	0.07324280516167544	0.07035386881387828	-0.0001142031937542698	-0.00026973721900502845	-0.00011336949165056953	-0.00026776809453096795
1.0319573118751795	0.0009219303226257113	0.0009193229861208222	0.0009832067735190706	0.0009781298776083893	0.0010190346831600449	0.0010123740636440773	0.0010577655384581722	0.0010492797601397415	0.0011408692503496905	0.0011280831362313563	0.07316607194162768	0.07028023048639315	-0.00011346847946323846	-0.00026961673592221236	-0.00011264036521030363	-0.00026764902399536994
1.0381753738050519	0.0009213850680697892	0.0009187765126642863	0.0009825642443542588	0.0009774898037057918	0.0010183314135141467	0.0010116759258931899	0.0010569934635213988	0.0010485161698616477	0.0011399388069951075	0.0011271700486196194	0.07308938738351703	0.0702066386458174	-0.00011273805435579876	-0.00026949526078029473	-0.00011191549333532114	-0.00026752896716200625
1.0444309026860459	0.0009208399382182917	0.0009182301675042164	0.0009819219527022233	0.0009768499671882443	0.0010176284620876056	0.0010109781026538104	0.0010562218069233333	0.0010477529889809764	0.001139009044038756	0.0011262576156999117	0.07301275169592657	0.07013309349293735	-0.00011201189732701344	-0.00026937279702385353	-0.00011119485510786842	-0.0002674079274449237
1.05072412427539	0.0009202949352857993	0.0009176839528557296	0.0009812799010192233	0.0009762103705020765	0.0010169258314552262	0.0010102805964858318	0.001055450571342457	0.0010469902201577265	0.0011380799642738352	0.001125345840249571	0.07293616508599754	0.07005959522715884	-0.00011128998732994055	-0.0002692493480757341	-0.00011047842966746546	-0.00026728590823685283
1.057055265690613	0.0009197500614819411	0.0009171378709289191	0.0009806380917541826	0.0009755710160862964	0.0010162235241829153	0.0010095834099403264	0.0010546797594465345	0.0010462278660413472	0.0011371515704785644	0.0011244347250313627	0.07285962775943843	0.06998614404651034	-0.0001105723033758832	-0.0002691249173367716	-0.00010976619621118344	-0.0002671629129085973
1.0634245554177415	0.0009192053190114208	0.0009165919239288791	0.0009799965273487334	0.0009749319063726274	0.0010155215428277317	0.0010088865455595982	0.0010539093738926775	0.0010454659292708016	0.0011362238654162803	0.00112352427279357	0.07278313992053077	0.06991274014765567	-0.00010985882453488915	-0.00026899950818587426	-0.00010905813399426922	-0.00026703894480936685
1.0698322233195456	0.0009186607100740582	0.0009160461140557472	0.0009793552102372682	0.0009742930437855648	0.0010148198899379512	0.0010081900058772435	0.0010531394173274213	0.0010447044124746408	0.0011352968518355462	0.001122614486270101	0.07270670177213857	0.06983938372589789	-0.0001091495299358064	-0.0002688731239787745	-0.00010835422233008984	-0.00026691400726555625
1.0762785006438331	0.000918116236864823	0.0009155004435047378	0.0009787141428469874	0.0009736544307424218	0.0010141185680531224	0.001007493793418209	0.0010523698923867954	0.0010439433182710734	0.0011343705324702571	0.0011217053681805908	0.07263031351571672	0.0697660749751883	-0.0001084443987668382	-0.0002687457680489169	-0.00010765444059056273	-0.00026678810358110594
1.0827636200317978	0.0009175719015738688	0.0009149549144661777	0.0009780733275979489	0.0009730160696533781	0.0010134175797041273	0.0010067979106988512	0.0010516008016963937	0.0010431826492680347	0.001133444910039744	0.0011207969212305004	0.07255397535131726	0.06969281408813383	-0.00010774341027645906	-0.0002686174437079303	-0.00010695876820723815	-0.00026666123703861233
1.089287815526412	0.0009170277063865655	0.000914409529125538	0.0009774327669031131	0.0009723779629215261	0.0010127169274132348	0.0010061023602269885	0.0010508321478714425	0.0010424224080632543	0.0011325199872488727	0.0011198891481112153	0.07247768747759767	0.06961960125600473	-0.00010704654377315104	-0.0002684881542442952	-0.00010626718467104945	-0.00026653341089774574
1.0958513225808764	0.0009164836534835412	0.0009138642896634754	0.0009767924631683975	0.0009717401129429243	0.0010120166136941666	0.0010054071445019677	0.001050063933516879	0.0010416625972443313	0.0011315957667881594	0.001118982051500154	0.07240145009183048	0.06954643666874212	-0.00010635377862582007	-0.00026835790292353834	-0.0001055796695327571	-0.0002664046283957222
1.1024543780671139	0.0009159397450407124	0.0009133191982558643	0.000976152418792722	0.0009711025221066435	0.0010113166410521536	0.0010047122660147166	0.0010492961612274172	0.0010409032193888018	0.001130672251333866	0.0011180756340608631	0.07232526338990916	0.06947332051496612	-0.00010566509426464255	-0.00026822669298898205	-0.00010489620240357322	-0.00026627489274741456
1.1090972202843215	0.0009153959832293217	0.0009127742570738337	0.0009755126361680602	0.0009704651927948165	0.001010617011983993	0.0010040177272478063	0.0010485288335876227	0.0010401442770642084	0.0011297494435481095	0.0011171698984431217	0.0722491275663575	0.06940025298198157	-0.00010498047018094037	-0.00026809452766060615	-0.00010421676295507831	-0.00026614420714424214
1.115780088967567	0.0009148523702159758	0.000912229468283807	0.0009748731176794908	0.0009698281273826911	0.0010099177289781141	0.0010033235306755115	0.0010477619531719866	0.0010393857728281774	0.0011288273460789706	0.0011162648472830459	0.0721730428143373	0.06932723425578878	-0.0001042998859276667	-0.00026796141013515906	-0.00010354133092005391	-0.00026601257475566964
1.1225032252964444	0.00091430890816268	0.0009116848340475347	0.000974233865705245	0.0009691913282386763	0.0010092187945146334	0.001002629678763866	0.0010469955225449943	0.0010386277092284835	0.0011279059615605927	0.001115360483203187	0.07209700932565638	0.06925426452108902	-0.00010362332111975292	-0.0002678273435864076	-0.00010286988609244097	-0.000265879998727514
1.1292668719037753	0.0009137655992268774	0.0009111403565221345	0.0009735948826167614	0.000968554797724396	0.00100852021106542	0.0010019361739707288	0.0010462295442612043	0.001037870088803127	0.0011269852926132952	0.001114456808812638	0.07202102729077713	0.06918134396129302	-0.00010295075543480248	-0.0002676923311655255	-0.00010220240832795047	-0.0002657464821831934
1.1360712728843656	0.0009132224455614798	0.0009105960378601242	0.0009729561707787285	0.0009679185381947343	0.001007821981094147	0.0010012430187458358	0.001045464020865311	0.0010371129140803982	0.0011260653418436687	0.0011135538267071296	0.07194509689882342	0.06910847275852888	-0.00010228216861252193	-0.0002675563759994004	-0.00010153887754421609	-0.0002656120282229779
1.1429166738038161	0.0009126794493149168	0.0009100518802094683	0.0009723177325491492	0.0009672825519978963	0.0010071241070563684	0.0010005502155308699	0.001044698954892234	0.0010363561875789615	0.0011251461118446972	0.0011126515394691433	0.07186921833759034	0.06903565109364977	-0.00010161754045587279	-0.0002674194811916608	-0.00010087927372101624	-0.00026547663992332327
1.1498033217073829	0.0009121366126311586	0.000909507885713604	0.0009716795702793766	0.0009666468414754471	0.0010064265913995614	0.000999857766759513	0.0010439343488671737	0.0010355999118079138	0.001124227605195846	0.0011117499496680026	0.07179339179355132	0.06896287914624098	-0.00010095685083136297	-0.0002672816498236197	-0.00010022357690098183	-0.000265340320338342
1.1567314651288954	0.000911593937649765	0.0009089640565114884	0.0009710416863141767	0.0009660114089623718	0.0010057294365632028	0.0009991656748575119	0.001043170205305698	0.0010348440892668676	0.0011233098244631812	0.0011108490598599845	0.07171761745186676	0.0688901570946298	-0.00010030007966843613	-0.0002671428849510826	-9.957176718933258e-05	-0.000265203072498138
1.1637013540997225	0.0009110514265059197	0.0009084203947376328	0.0009704040829917768	0.0009653762567871241	0.0010050326449788237	0.0009984739422427375	0.0010424065267138124	0.0010340887224460182	0.0011223927721994715	0.0011099488725884188	0.07164189549639229	0.0688174851158905	-9.96472069610399e-05	-0.0002670031896082059	-9.892382475473749e-05	-0.000265064899410028
1.1707132401577995	0.0009105090813304645	0.0009078769025221402	0.0009697667626439132	0.0009647413872716765	0.00100433621907007	0.0009977825713252454	0.0010416433155880298	0.0010333338138262178	0.001121476450944292	0.00110904939038379	0.07156622610968674	0.06874486338585516	-9.899821276691811e-05	-0.000266862566804027	-9.82797298289817e-05	-0.0002649258040567648
1.177767376356704	0.0009099669042499462	0.000907333581990749	0.0009691297275958924	0.0009641068027315768	0.0010036401612527706	0.0009970915645073411	0.0010408805744154535	0.0010325793658790513	0.001120560863224138	0.0011081506157638468	0.07149060947302043	0.06867229207911964	-9.835307720798547e-05	-0.0002667210195234637	-9.763946270766044e-05	-0.00026478578939809205
1.1848640172747877	0.0009094248973866492	0.0009067904352648674	0.0009684929801666369	0.0009634725054759979	0.0010029444739349965	0.000996400924183637	0.0010401183056738472	0.0010318253810669073	0.0011196460115525267	0.0011072525512337008	0.07141504576638454	0.06859977136905177	-9.771178047153495e-05	-0.0002665785507293128	-9.700300375076187e-05	-0.00026464485837096596
1.1920034190243662	0.000908883062858631	0.0009062474644616098	0.0009678565226687344	0.0009628384978077843	0.0010022491595171167	0.0009957106527411141	0.001039356511831702	0.0010310718618430467	0.001118731898430099	0.0011063551992859242	0.07133953516849671	0.06852730142780063	-9.707430280932183e-05	-0.0002664351633589468	-9.637033338201484e-05	-0.00026450301388711295
1.1991858392609598	0.0009083414027797729	0.0009057046716938464	0.0009672203574085026	0.0009622047820235182	0.0010015542203918753	0.0009950207525591909	0.0010385951953483289	0.0010303188106516883	0.0011178185263447406	0.0011054585624006691	0.07126407785681303	0.06845488242630207	-9.644062453822988e-05	-0.00026629086032567417	-9.574143208987418e-05	-0.0002643602588352223
1.2064115371925936	0.0009077999192598058	0.0009051620590702304	0.0009665844866860289	0.0009615713604135573	0.0010008596589444398	0.000994331226009775	0.001037834358673916	0.0010295662299280692	0.0011169058977716733	0.001104562643045754	0.07118867400753369	0.06838251453429003	-9.581072604082641e-05	-0.00026614564451918343	-9.51162804274236e-05	-0.00026421659607983594
1.2136807735891502	0.0009072586144043611	0.0009046196286952494	0.0009659489127952353	0.000960938235262102	0.0010001654775524756	0.0009936420754573382	0.0010370740042496176	0.0010288141220985317	0.001115994015173575	0.0011036674436767824	0.07111332379561217	0.06831019792030128	-9.518458776515415e-05	-0.0002659995188045716	-9.449485901258381e-05	-0.00026407202846093214
1.2209938107917835	0.000906717490315003	0.000904077382669256	0.0009653136380239239	0.000960305408847238	0.0009994716785862005	0.0009929533032589691	0.0010363141345076205	0.0010280624895805876	0.001115082881000679	0.0011027729667372355	0.07103802739476332	0.06823793275168556	-9.456219022535572e-05	-0.0002658524860228162	-9.387714852887585e-05	-0.00026392655879556304
1.2283509127223842	0.0009061765490892717	0.0009035353230885135	0.0009646786646538333	0.0009596728834409949	0.000998778264408455	0.00099226491176444	0.001035554751871225	0.001027311334782997	0.001114172497690884	0.001101879214658584	0.07096278497747374	0.06816571919461288	-9.39435140015904e-05	-0.0002657045489905807	-9.326312972508799e-05	-0.0002637801898763281
1.2357523448931043	0.0009056357928207214	0.0009029934520452333	0.0009640439949606923	0.0009590406613093978	0.0009980852373747608	0.0009915769033162684	0.0010347958587549166	0.0010265606601058419	0.0011132628676698607	0.0011009861898603856	0.0708875967150072	0.06809355741408207	-9.332853974046429e-05	-0.0002655557105003814	-9.265278341562266e-05	-0.0002636329244714297
1.2431983744159416	0.0009050952235989617	0.0009024517716276171	0.0009634096312142734	0.0009584087447125226	0.0009973925998333862	0.0009908892802497815	0.001034037457564444	0.0010258104679405997	0.0011123539933511576	0.0011000938947503935	0.07081246277741482	0.0680214475739274	-9.271724815473892e-05	-0.00026540597331881077	-9.20460904803716e-05	-0.0002634847653238681
1.2506892700123766	0.0009045548435097019	0.0009019102839199001	0.0009627755756784515	0.0009577771359045532	0.0009967003541254172	0.0009902020448931841	0.0010332795506968996	0.0010250607606702255	0.0011114458771363165	0.0010992023317246632	0.0707373833335433	0.06794938983682915	-9.210962002427492e-05	-0.0002652553401890634	-9.144303186571501e-05	-0.0002633357151533844
1.2582253020230734	0.0009040146546347836	0.0009013689910023858	0.0009621418306112506	0.0009571458371338275	0.000996008502584808	0.0009895151995676116	0.0010325221405407866	0.0010243115406692147	0.0011105385214149682	0.0010983115031676502	0.07066235855104387	0.06787738436431959	-9.150563619589325e-05	-0.0002651038138298534	-9.0843588584133e-05	-0.0002631857766551282
1.2658067424176331	0.0009034746590522302	0.0009008278949514944	0.0009615083982649062	0.0009565148506429014	0.0009953170475384585	0.000988828746587206	0.0010317652294761057	0.0010235628103036902	0.0011096319285649507	0.00109742141145232	0.07058738859638067	0.06780543131679254	-9.090527758358335e-05	-0.0002649513969349149	-9.024774171470518e-05	-0.0002630349524999076
1.2734338648044117	0.0009029348588362782	0.0009002869978397941	0.000960875280885911	0.0009558841786685923	0.0009946259913062672	0.000988142688259166	0.0010310088198744178	0.0010228145719314654	0.0011087261009524046	0.001096532058940244	0.07051247363483704	0.06773353085351057	-9.03085251683089e-05	-0.00026479809217253014	-8.965547240283311e-05	-0.0002628832453335783
1.2811069444403917	0.0009023952560574318	0.0008997463017360583	0.0009602424807150837	0.0009552538234420497	0.0009939353362012106	0.0009874570268838282	0.001030252914098941	0.0010220668279021365	0.0011078210409318986	0.0010956434479817206	0.07043761383052848	0.06766168313261411	-8.97153599986461e-05	-0.00026464390218647327	-8.906676186064277e-05	-0.0002627306577768218
1.2888262582411194	0.0009018558527824909	0.0008992058087052909	0.0009596099999876089	0.000954623787188794	0.0009932450845293924	0.0009867717647547162	0.0010294975145046072	0.0010213195805571411	0.0011069167508465198	0.001094755580915861	0.07036280934640772	0.06758988831112919	-8.912576319089482e-05	-0.0002644888295955383	-8.848159136741474e-05	-0.00026257719242642197
1.296592084790695	0.0009013166510746045	0.0008986655208087818	0.0009589778409331075	0.0009539940721287862	0.000992555238590124	0.0009860869041586164	0.0010287426234381553	0.0010205728322298477	0.001106013233027995	0.0010938684600707105	0.07028806034427387	0.0675181465449743	-8.85397159293283e-05	-0.000264332876994261	-8.789994226961195e-05	-0.0002624228518546545
1.3044047043518285	0.0009007776529932985	0.0008981254401041352	0.0009583460057756745	0.0009533646804764661	0.0009918658006759712	0.000985402447375631	0.001027988243238192	0.0010198265852456173	0.0011051104897967826	0.001092982087763334	0.07021336698478291	0.0674464579889725	-8.795719946597114e-05	-0.0002641760469515586	-8.732179598076872e-05	-0.0002622676386082601
1.312264398875954	0.0009002388605945346	0.000897585568645327	0.0009577144967339547	0.0009527356144408283	0.0009911767730728404	0.0009847183966792568	0.0010272343762352872	0.0010190808419218965	0.0011042085234622009	0.0010920964662999432	0.0701387294274536	0.06737482279685506	-8.73781951207589e-05	-0.0002640183420103137	-8.67471339817405e-05	-0.0002621115552089437
1.320171452013404	0.0008997002759307399	0.0008970459084827367	0.0009570833160211841	0.0009521068762254625	0.0009904881580600291	0.0009840347543364383	0.0010264810247520386	0.0010183356045682804	0.0011033073363225204	0.0010912115979759842	0.07006414783067867	0.06730324112127295	-8.680268428219035e-05	-0.00026385976468937256	-8.617593782114796e-05	-0.0002619546041540688
1.3281261491236485	0.000899161901050855	0.0008965064616631945	0.0009564524658452529	0.0009514784680286164	0.0009897999579103	0.000983351522607641	0.0010257281911031546	0.0010175908754865954	0.0011024069306650782	0.0010903274850762514	0.0699896223517316	0.06723171311380377	-8.623064840705685e-05	-0.000263700317482074	-8.560818911516194e-05	-0.00026179678791565797
1.3361287772855897	0.0008986237380003739	0.0008959672302300221	0.0009558219484087587	0.0009508503920432494	0.000989112174889941	0.0009826687037469105	0.0010249758775955306	0.001016846656970974	0.001101507308766384	0.0010894441298749872	0.06991515314677697	0.06716023892496142	-8.56620690206436e-05	-0.00026354000285624957	-8.504386954776705e-05	-0.000261638108940504
1.3441796253079266	0.0008980857888213902	0.0008954282162230792	0.000955191765909066	0.0009502226504570924	0.0009884248112588374	0.0009819863000019447	0.0010242240865283275	0.0010161029513079322	0.001100608472892231	0.001088561534635992	0.06984074037087695	0.06708881870420123	-8.509692771675736e-05	-0.0002633788232540013	-8.448296087087276e-05	-0.0002614785696502808
1.352278983739575	0.000897548055552637	0.0008948894216788025	0.0009545619205383605	0.0009495952454526989	0.0009877378692705336	0.0009813043136141532	0.001023472820193051	0.001015359760776445	0.0010997104252978005	0.0010876797016127248	0.06976638417800327	0.06701745259993289	-8.453520615823995e-05	-0.00026321678109303415	-8.392544490450765e-05	-0.0002613181724417657
1.3604271448801535	0.0008970105402295302	0.0008943508486302517	0.000953932414483706	0.0009489681792075063	0.0009870513511723003	0.0009806227468187275	0.0010227220808736255	0.0010146170876480255	0.001098813168227772	0.0010867986330484105	0.06969208472104255	0.06694614075952572	-8.397688607657966e-05	-0.00026305387876474073	-8.337130353688188e-05	-0.00026115691968647825
1.3686244027905345	0.0008964732448842138	0.0008938124991071524	0.0009533032499271032	0.0009483414538938908	0.0009863652592052034	0.0009799416018447028	0.0010219718708464774	0.001013874934186799	0.00109791670391643	0.0010859183311761444	0.06961784215180716	0.06687488332931668	-8.342194927219576e-05	-0.0002628901186349786	-8.282051872435248e-05	-0.000260994813730292
1.3768710533034536	0.0008959361715456022	0.0008932743751359405	0.0009526744290455457	0.000947715071679224	0.0009856795956041684	0.0009792608809150295	0.0010212221923806108	0.0010131333026495838	0.0010970210345877746	0.0010850387982189972	0.06954365662104335	0.06680368045462257	-8.287037761463278e-05	-0.00026272550304407005	-8.227307249147192e-05	-0.0002608318568930734
1.3851673940341884	0.0008953993222394251	0.0008927364787398069	0.0009520459540110782	0.0009470890347259335	0.0009849943625980496	0.000978580586246638	0.001020473047737688	0.0010123921952859666	0.0010961261624556295	0.001084160036390123	0.06946952827844055	0.06673253227974249	-8.232215304267154e-05	-0.00026256003430691344	-8.17289469317653e-05	-0.0002606680514709858
1.3935137243912972	0.0008948626989882675	0.000892198811938737	0.0009514178269908512	0.0009464633451915531	0.0009843095624096933	0.0009779007200504978	0.001019724439172104	0.0010116516143383783	0.0010952320897237439	0.0010832820478928577	0.06939545727263985	0.06666143894797305	-8.177725756410709e-05	-0.00026239371471206696	-8.118812420678662e-05	-0.0002605033997330475
1.4019103455874267	0.0008943263038116206	0.0008916613767495634	0.000950790050147185	0.00094583800522879	0.000983625197256012	0.0009772212845316987	0.0010189763689310723	0.0010109115620421764	0.0010943388185859129	0.0010824048349208336	0.06932144375124238	0.06659040060161073	-8.123567325628994e-05	-0.0002622265465229978	-8.065058654687512e-05	-0.0002603379039232412
1.410357560650181	0.0008937901387259183	0.0008911241751860012	0.0009501626256376196	0.0009452130169855732	0.000982941269348042	0.0009765422818895019	0.001018228839254696	0.0010101720406257174	0.0010934463512260728	0.0010815283996580746	0.06924748786081893	0.06651941738196486	-8.069738226598039e-05	-0.0002620585319772495	-8.011631625129412e-05	-0.0002601715662605142
1.4188556744330574	0.0008932542057445871	0.000890587209258699	0.0009495355556149779	0.0009445883826051174	0.0009822577808910194	0.0009758637143174182	0.0010174818523760519	0.0010094330523104378	0.001092554689818418	0.0010806527442791096	0.06917358974691855	0.06644848942936352	-8.016236680915417e-05	-0.0002618896732858311	-7.958529568773826e-05	-0.0002600043889372794
1.4274049936264492	0.0008927185068780887	0.0008900504809752817	0.000948908842227424	0.0009439641042259787	0.000981574734084444	0.0009751855840032695	0.0010167354105212693	0.001008694599310932	0.0010916638365275064	0.001079777870949074	0.06909974955407744	0.06637761688316364	-7.963060917162007e-05	-0.0002617199726346331	-7.905750729298583e-05	-0.00025983637412094196
1.4360058267687137	0.0008921830441339629	0.0008895139923403938	0.0009482824876185167	0.0009433401839821116	0.0009808921311221463	0.0009745078931292567	0.0010159895159096049	0.0010079566838350265	0.0010907737935083657	0.0010789037818238134	0.06902596742582791	0.06630679988175765	-7.910209170854804e-05	-0.0002615494321828171	-7.8532933572531e-05	-0.00025966752395240045
1.4446584842573071	0.000891647819516878	0.0008889777453557488	0.000947656493927276	0.0009427166240029319	0.0009802099741923588	0.0009738306438720304	0.0010152441707535305	0.0010072193080838659	0.001089884562906608	0.001078030479049995	0.06895224350470738	0.06623603856258416	-7.857679684487168e-05	-0.00026137805406392656	-7.801155710099317e-05	-0.00025949784054754566
1.453363278359986	0.0008911128350286679	0.0008884417420201687	0.0009470308632882323	0.0009420934264133679	0.0009795282654777796	0.0009731538384027511	0.0010144993772588018	0.0010064824742519818	0.0010889961468585282	0.001077157964765205	0.06887857793226689	0.0661653330621358	-7.805470707530904e-05	-0.00026120584038563655	-7.749336052196437e-05	-0.0002593273259961504
1.4621205232260774	0.000890578092668384	0.0008879059843296351	0.0009464055978314933	0.0009414705933339261	0.0009788470071556438	0.000972477478887165	0.001013755137624547	0.0010057461845273785	0.001088108547491222	0.0010762862410980607	0.0688049708490805	0.06609468351596674	-7.753580496396018e-05	-0.0002610327932281442	-7.697832654779413e-05	-0.0002591559823610645
1.470930534897817	0.0008900435944323392	0.0008873704742773325	0.0009457806996828001	0.0009408481268807473	0.0009781662013977944	0.0009718015674856686	0.0010130114540433444	0.0010050104410916096	0.0010872217669226918	0.001075415310168314	0.06873142239475453	0.06602409005870276	-7.702007314526471e-05	-0.00026085891464755484	-7.646643796042907e-05	-0.0002589838116808796
1.4797936313217521	0.0008895093423141469	0.0008868352138536898	0.0009451561709635806	0.0009402260291656601	0.0009774858503707382	0.0009711261063533704	0.0010122683287012947	0.0010042752461198504	0.0010863358072619456	0.0010745451740869503	0.06865793270793635	0.0659535528240493	-7.650749432309978e-05	-0.0002606842066723014	-7.595767761054556e-05	-0.00025881081596698663
1.48871013236022	0.0008889753383047794	0.0008863002050464362	0.0009445320137910213	0.0009396043022962519	0.0009768059562357337	0.0009704510976401722	0.001011525763778114	0.0010035406017809892	0.001085450670609122	0.001073675834956307	0.06858450192632225	0.06588307194479977	-7.599805127108533e-05	-0.0002605086713041438	-7.545202841807014e-05	-0.00025863699720488076
1.4976803598028874	0.0008884415843926002	0.0008857654498406367	0.0009439082302781127	0.0009389829483759158	0.0009761265211488426	0.000969776543490822	0.0010107837614472023	0.001002806510237693	0.0010845663590555842	0.001072807294870166	0.06851113018666996	0.06581264755284448	-7.549172683312538e-05	-0.0002603323105199451	-7.494947337220725e-05	-0.00025846235735421663
1.5067046373783677	0.0008879080825634193	0.0008852309502187455	0.0009432848225337199	0.0009383619695039173	0.0009754475472610084	0.0009691024460449958	0.0010100423238757295	0.0010020729736464954	0.0010836828746840354	0.001071939555913867	0.06843781762480224	0.06574227977918023	-7.498850392261697e-05	-0.00026015512626875736	-7.444999553122417e-05	-0.00025828689834830887
1.5157832907659001	0.0008873748348005348	0.000884696708160649	0.0009426617926626351	0.0009377413677754514	0.0009747690367181221	0.000968428807437354	0.0010093014532247132	0.001001339994157871	0.001082800219568624	0.0010710726201644091	0.06836456437562095	0.06567196875391756	-7.44883655231579e-05	-0.000259977120474264	-7.39535780228534e-05	-0.00025811062209474267
1.5249166476071065	0.0008868418430847797	0.000884162725643712	0.0009420391427656399	0.0009371211452817011	0.0009740909916610899	0.0009677556297976187	0.0010085611516490998	0.0010006075739163152	0.0010819183957750534	0.0010702064896905567	0.06829137057311431	0.06560171460629029	-7.399129468815824e-05	-0.00025979829503330887	-7.346020404371684e-05	-0.000257933530473875
1.5341050375178134	0.00088630910939457	0.0008836290046428272	0.0009414168749395659	0.000936501304109899	0.0009734134142259051	0.0009670829152506387	0.0010078214212978446	0.0009998757150604248	0.0010810374053606905	0.001069341166552947	0.06821823635036511	0.06553151746466443	-7.349727454088184e-05	-0.0002596186518159793	-7.29698568599016e-05	-0.00025775562534052776
1.5433487920999491	0.0008857766357059494	0.0008830955471304589	0.000940794991277354	0.0009358818463433871	0.000972736306543716	0.0009664106659164576	0.0010070822643139926	0.0009991444197229753	0.0010801572503746724	0.0010684766528041925	0.06814516183956126	0.06546137745654494	-7.300628827448113e-05	-0.00025943819266546764	-7.248251980662007e-05	-0.0002575769085226831
1.5526482449535108	0.0008852444239926389	0.0008825623550766943	0.0009401734938681157	0.0009352627740616765	0.0009720596707408976	0.0009657388839103857	0.00100634368283476	0.000998413690031004	0.0010792779328580176	0.0010676129504889906	0.06807214717200413	0.06539129470858863	-7.251831915216361e-05	-0.0002592569193990424	-7.19981762883487e-05	-0.0002573973818223163
1.5620037316886017	0.0008847124762260795	0.0008820294304492849	0.0009395523847971909	0.0009346440893405064	0.000971383508939116	0.0009650675713430642	0.001005605678991612	0.0009976835281058846	0.0010783994548437309	0.0010667500616442236	0.06799919247811845	0.06532126934660908	-7.203335050706694e-05	-0.0002590748338072435	-7.151680977885572e-05	-0.00025721704701475723
1.5714155899375468	0.000884180794375482	0.000881496775213698	0.000938931666146211	0.0009340257942519059	0.0009707078232554033	0.0009643967303205397	0.0010048682549103456	0.0009969539360634094	0.0010775218183569125	0.001065887988299068	0.06792629788746023	0.06525130149558662	-7.155136574216875e-05	-0.00025889193765379903	-7.103840382116644e-05	-0.00025703590584941205
1.580884159367074	0.0008836493804078712	0.0008809643913331594	0.0009383113399931548	0.0009334078908642502	0.0009700326158022225	0.000963726362944325	0.0010041314127111672	0.0009962249160138648	0.0010766450254148649	0.0010650267324750946	0.06785346352872772	0.06518139127967751	-7.1072348330245e-05	-0.00025870823267523657	-7.056294202736901e-05	-0.00025685396004831995
1.5904097816905756	0.0008831182362881401	0.0008804322807687106	0.0009376914084124186	0.0009327903812423305	0.0009693578886875446	0.0009630564713114812	0.0010033951545087817	0.0009954964700621227	0.0010757690780272078	0.0010641662961863856	0.0677806895297692	0.06511153882222463	-7.059628181401573e-05	-0.00025852372058163264	-7.009040807870459e-05	-0.000256671211306958
1.5999928006804371	0.0008825873639790876	0.000879900445479244	0.0009370718734748658	0.0009321732674474036	0.0009686836440149092	0.0009623870575146737	0.001002659482412462	0.0009947686003077042	0.001074893978195976	0.0010633066814396243	0.067707976017593	0.06504174424576169	-7.012314980601314e-05	-0.00025833840305602984	-6.962078572569919e-05	-0.00025648766129476863
1.6096335621804478	0.0008820567654414766	0.0008793688874215625	0.0009364527372478984	0.0009315565515372627	0.0009680098838835052	0.0009617181236422529	0.0010019243985261415	0.000994041308844874	0.001074019727915738	0.0010624478902342153	0.06763532311837661	0.06497200767202628	-6.965293598860944e-05	-0.0002581522817548809	-6.915405878796244e-05	-0.00025630331165413245
1.6193324141182788	0.0008815264426340699	0.0008788376085504164	0.000935834001795508	0.0009309402355662883	0.0009673366103882291	0.0009610496717783142	0.0010011899049484842	0.0009933145977627077	0.0010731463291736934	0.0010615899245623773	0.06756273095747542	0.064902329221967	-6.918562411420415e-05	-0.00025796535830852063	-6.869021115445129e-05	-0.000256118164001895
1.6290897065180392	0.0008809963975136869	0.0008783066108185583	0.0009352156691783426	0.0009303243215855154	0.0009666638256197628	0.0009603817040027717	0.0010004560037729718	0.0009925884691451797	0.0010722737839497871	0.001060732786409254	0.06749019965943306	0.06483270901575253	-6.872119800432896e-05	-0.0002577776343179461	-6.822922678264426e-05	-0.00025593221992575854
1.6389057915129117	0.0008804666320352532	0.0008777758961767951	0.0009345977414537731	0.0009297088116426986	0.0009659915316646483	0.0009597142223914356	0.0009997226970879913	0.000991862925071247	0.0010714020942168242	0.0010598764777530266	0.06741772934799065	0.06476314717278189	-6.825964155066089e-05	-0.0002575891113589801	-6.777108969945739e-05	-0.0002557454809885007
1.6487810233578566	0.0008799371481518371	0.0008772454665740238	0.0009339802206759406	0.0009290937077823612	0.0009653197306053454	0.0009590472290160655	0.0009989899869768996	0.000991137967614916	0.0010705312619405604	0.0010590210005650025	0.0673453201460948	0.06469364381169111	-6.780093871457116e-05	-0.00025739979098052257	-6.731578400080013e-05	-0.0002555579487260873
1.6587157584424002	0.0008794079478147111	0.0008767153239572929	0.000933363108895833	0.000928479012045869	0.000964648424520314	0.0009583807259444575	0.0009982578755181218	0.000990413598845336	0.0010696612890798273	0.0010581663568097375	0.06727297217590822	0.06462419905036404	-6.734507352671587e-05	-0.0002572096747030239	-6.686329385124923e-05	-0.00025536962464639545
1.6687103553034934	0.0008788790329733921	0.0008761854702718437	0.000932746408161337	0.0009278647264714846	0.0009639776154840797	0.0009577147152405025	0.0009975263647852234	0.0009896898208268728	0.0010687921775866312	0.0010573125484451302	0.06720068555881964	0.06455481300594056	-6.689203008761191e-05	-0.0002570187640211219	-6.641360348454833e-05	-0.000255180510231684
1.6787651746384535	0.0008783504055756925	0.0008756559074611609	0.0009321301205173041	0.0009272508530944307	0.000963307305567304	0.0009570491989642627	0.0009967954568469934	0.0009889666356191899	0.001067923929406263	0.0010564595774225313	0.0671284604154507	0.06448548579482555	-6.644179256722754e-05	-0.0002568270604020595	-6.596669720315002e-05	-0.0002549906069366781
1.6888805793179813	0.000877822067567768	0.0008751266374670216	0.00093151424800561	0.0009266373939469524	0.0009626374968368564	0.0009563841791720379	0.000996065153767527	0.0009882440452773297	0.001067056546477406	0.0010556074456868477	0.06705629686566915	0.06441621753269851	-6.599434520480202e-05	-0.0002566345652850188	-6.55225593782921e-05	-0.00025479991618906905
1.6990569343992543	0.0008772940208941687	0.0008745976622295456	0.0009308987926652208	0.0009260243510583799	0.0009619681913558884	0.0009557196579164409	0.0009953354576063083	0.0009875220518517963	0.0010661900307322458	0.0010547561551766504	0.06698419502859487	0.06434700833452274	-6.554967230894965e-05	-0.00025644128008220357	-6.50811744497895e-05	-0.0002546084393892645
1.7092946071391046	0.0008767662674978863	0.0008740689836872431	0.0009302837565322516	0.000925411726455189	0.0009612993911839007	0.0009550556372464642	0.000994606370418291	0.0009868006573886328	0.0010653243840965778	0.0010539057078242777	0.06691215502261164	0.0642778583145535	-6.510775825792348e-05	-0.0002562472061795884	-6.464252692642974e-05	-0.00025441617791158166
1.7195939670072704	0.0008762388093204005	0.0008735406037770622	0.0009296691416400278	0.0009247995221610621	0.0009606310983768131	0.0009543921192075491	0.0009938778942539769	0.0009860798639295017	0.00106445960848991	0.0010530561055559365	0.06684017696537535	0.06420876758634789	-6.466858749882426e-05	-0.00025605234493442097	-6.420660138523743e-05	-0.0002542231331020828
1.7299553856997325	0.000875711648301736	0.0008730125244344454	0.0009290549500191546	0.0009241877401969563	0.0009599633149870439	0.0009537291058416649	0.0009931500311595068	0.000985359673511771	0.001063595705825581	0.0010522073502918195	0.06676826097382399	0.064139736262773	-6.423214454805842e-05	-0.00025585669767713703	-6.377338247184894e-05	-0.0002540293062799903
1.7403792371521247	0.0008751847863805028	0.0008724847475933698	0.0009284411836975705	0.0009235763825811579	0.0009592960430635709	0.0009530665991873688	0.0009924227831767315	0.0009846400881685887	0.001062732678010858	0.0010513594439461955	0.06669640716418662	0.06407076445601673	-6.379841399122704e-05	-0.0002556602657110274	-6.334285490048469e-05	-0.0002538346987379647
1.7508658975532332	0.0008746582254939517	0.0008719572751864045	0.0009278278447006165	0.0009229654513293507	0.0009586292846520119	0.0009524046012798848	0.000991696152343304	0.0009839211099289685	0.0010618705269470506	0.0010505123884275262	0.0666246156519953	0.06400185227759587	-6.336738048275115e-05	-0.0002554630503112665	-6.291500345352585e-05	-0.0002536393117407998
1.76141574535857	0.0008741319675780211	0.0008714301091447548	0.0009272149350510951	0.0009223549484546748	0.0009579630417946908	0.0009517431141511711	0.0009909701406927535	0.0009832027408178668	0.0010610092545296152	0.0010496661856385645	0.06655288655209135	0.06393299983836512	-6.293902874620477e-05	-0.00025526505272649436	-6.24898129817919e-05	-0.00025344314652650524
1.7720291613040315	0.0008736060145673874	0.0008709032513983168	0.0009266024567693356	0.0009217448759677924	0.0009572973165307102	0.0009510821398299916	0.0009902447502545722	0.0009824849828562682	0.0010601488626482663	0.0010488208374764634	0.06648121997863653	0.06386420724852773	-6.251334357378763e-05	-0.0002550662741767906	-6.206726840411042e-05	-0.00025324620430516864
1.7827065284196406	0.000873080368395516	0.0008703767038757239	0.000925990411873256	0.0009211352358769487	0.0009566321108960271	0.00095042168034199	0.0009895199830542976	0.0009817678380612629	0.0010592893531870804	0.0010479763458328788	0.06640961604512394	0.06379547461764208	-6.209030982663039e-05	-0.0002548667158555895	-6.164735470758076e-05	-0.0002530484862602045
1.7934482320433673	0.0008725550309947085	0.0008698504685043993	0.0009253788023784258	0.000920526030188035	0.0009559674269235171	0.0009497617377097553	0.000988795841113592	0.0009810513084461297	0.0010584307280246071	0.0010471327125940767	0.06633807486438544	0.06372680205463391	-6.166991243428122e-05	-0.0002546663789277648	-6.123005694712302e-05	-0.00025284999354696636
1.8042546598350382	0.0008720300042961578	0.000869324547210607	0.000924767630298133	0.0009199172609046547	0.0009553032666430591	0.0009491023139529027	0.0009880723264503305	0.0009803353960204204	0.001057572989033977	0.0010462899396410396	0.06626659654860241	0.06365818966780418	-6.125213639505273e-05	-0.00025446526453115625	-6.081536024575562e-05	-0.00025265072729399596
1.8151262017903238	0.0008715052902299901	0.0008687989419194968	0.0009241568976434388	0.0009193089300281791	0.0009546396320815911	0.0009484434110881323	0.000987349441078674	0.0009796201027900318	0.0010567161380830032	0.0010454480288495638	0.06619518120931547	0.06358963756483763	-6.083696677569583e-05	-0.00025426337377604247	-6.0403249794130365e-05	-0.00025245068860180186
1.8260632502548164	0.0008709808907253275	0.000868273654555166	0.0009235466064232546	0.0009187010395578231	0.0009539765252631992	0.000947785031129317	0.000986627187009167	0.0009789054307573026	0.0010558601770343024	0.0010446069820903795	0.06612382895743539	0.06352114585281432	-6.042438871108058e-05	-0.0002540607077439194	-5.999371085065042e-05	-0.0002522498785434424
1.8370661999381863	0.0008704568077103251	0.000867748687040697	0.0009229367586443914	0.0009180935914906949	0.0009533139482091777	0.0009471271760875576	0.0009859055662488029	0.0009781913819210783	0.0010550051077453874	0.0010437668012292394	0.06605253990324994	0.06345271463821629	-6.001438740471654e-05	-0.00025385726749008186	-5.9586728741602146e-05	-0.0002520482981655803
1.848135447928429	0.000869933043112231	0.0008672240412982178	0.0009223273563116331	0.0009174865878218685	0.0009526519029381061	0.0009464698479712658	0.000985184580801119	0.0009774779582768043	0.001054150932068784	0.0010429274881270346	0.06598131415643621	0.0633843440269395	-5.960694812810058e-05	-0.00025365305404137506	-5.918228886044735e-05	-0.00025184594848590147
1.8592713937061955	0.0008694095988574317	0.0008666997192489469	0.0009217184014277946	0.0009168800305444426	0.0009519903914659208	0.0009458130487862317	0.0009844642326662732	0.000976765161816602	0.0010532976518521336	0.001042089044639894	0.06591015182606991	0.06331603412430231	-5.9202056220585e-05	-0.0002534480683960838	-5.878037666808694e-05	-0.0002516428304947804
1.8704744391592067	0.0008688864768715089	0.0008661757228132517	0.0009211098959937937	0.0009162739216496114	0.0009513294158059923	0.0009451567805356997	0.0009837445238411336	0.0009760529945293562	0.0010524452689383108	0.0010412514726192976	0.06583905302063439	0.063247785035053	-5.879969708948857e-05	-0.0002532423115248206	-5.838097769275685e-05	-0.000251438945154947
1.8817449885967616	0.0008683636790792846	0.0008656520539106921	0.0009205018420087059	0.0009156682631267199	0.0009506689779691925	0.000944501045220436	0.0009830254563193536	0.000975341458400791	0.0010515937851655185	0.0010404147739121717	0.06576801784803148	0.06317959686338308	-5.8399856210269996e-05	-0.00025303578437163576	-5.7984077530083555e-05	-0.0002512342934025691
1.8930834487643238	0.0008678412074048727	0.0008651287144600738	0.0009198942414698322	0.0009150630569633298	0.0009500090799639655	0.0009438458448388005	0.0009823070320914575	0.0009746305554135518	0.0010507432023674002	0.001039578950360997	0.06569704641559077	0.06311146971293342	-5.800251912578547e-05	-0.0002528284878515197	-5.758966184240405e-05	-0.000251028876144449
1.9044902288582053	0.0008673190637717355	0.0008646057063795045	0.0009192870963727665	0.0009144583051452904	0.0009493497237964091	0.0009431911813868273	0.0009815892531449281	0.0009739202875472948	0.0010498935223731522	0.0010387440038039195	0.06562613883008041	0.06304340368680511	-5.760767144633028e-05	-0.00025262042285065234	-5.71977163590226e-05	-0.00025082269425988346
1.9159657405403292	0.0008667972501027309	0.0008640830315864413	0.000918680408711458	0.0009138540096567957	0.0009486909114703432	0.0009425370568582883	0.0009808721214642864	0.0009732106567787628	0.0010490447470076273	0.00103790993607485	0.06555529519771579	0.06297539888757017	-5.721529884994414e-05	-0.0002524115902288182	-5.680822687634257e-05	-0.0002506157486015792
1.9275103979530908	0.0008662757683201623	0.000863560691997741	0.0009180741804782716	0.0009132501724804492	0.0009480326449873795	0.0009418834732447685	0.0009801556390311712	0.0009725016650818658	0.0010481968780914398	0.0010370767490035686	0.06548451562417036	0.06290745541727845	-5.682538708185608e-05	-0.00025220199081688044	-5.642117925721418e-05	-0.00025040803999323846
1.9391246177343011	0.0008657546203458358	0.0008630386895297174	0.0009174684136640603	0.0009126467955973334	0.0009473749263470021	0.0009412304325357413	0.000979439807824431	0.0009717933144277705	0.0010473499174410792	0.001036244444415835	0.06541380021458572	0.06283957337746954	-5.643792195439423e-05	-0.00025199162541755804	-5.6036559431059396e-05	-0.0002501995692308634
1.9508088190322228	0.0008652338081011071	0.0008625170260981879	0.0009168631102582247	0.0009120438809870689	0.0009467177575466343	0.0009405779367186383	0.0009787246298202006	0.0009710856067849755	0.001046503866869014	0.0010354130241334882	0.06534314907358083	0.06277175286918109	-5.6052889347096846e-05	-0.00025178049480573117	-5.565435339384417e-05	-0.0002499903370829504
1.9625634235206988	0.000864713333506935	0.0008619957036185294	0.0009162582722487781	0.0009114414306278819	0.0009460611405817168	0.000939925987778923	0.0009780101069919874	0.0009703785441193986	0.0010456587281837996	0.0010345824899745547	0.06527256230526408	0.06270399399296007	-5.5670275206337605e-05	-0.0002515685997280248	-5.527454720782171e-05	-0.0002497803442900737
1.9743888554143678	0.0008641931984839326	0.0008614747240057268	0.0009156539016224123	0.0009108394464966677	0.0009454050774457772	0.0009392745877001627	0.0009772962413107523	0.0009696721283944549	0.0010448145031901846	0.001033752843753351	0.06520204001324025	0.06263629684886975	-5.529006554520072e-05	-0.00025135594090233693	-5.489712700119942e-05	-0.00024956959156369196
1.9862855414839768	0.000863673404952425	0.0008609540891744327	0.000915050000364568	0.0009102379305690603	0.0009447495701305102	0.0009386237384641084	0.0009765830347450027	0.0009689663615711476	0.0010439711936892275	0.0010329240872805972	0.06513158230062424	0.06256866153650234	-5.491224644351561e-05	-0.0002511425190186434	-5.452207896843725e-05	-0.00024935807958831324
1.9982539110717792	0.0008631539548324906	0.0008604338010390093	0.0009144465704594889	0.0009096368848194877	0.000944094620625843	0.0009379734420507557	0.0009758704892608607	0.0009682612456081385	0.0010431288014783882	0.0010320962223635073	0.06506118927004766	0.06250108815498699	-5.453680404762101e-05	-0.00025092833473897014	-5.414938936983832e-05	-0.00024914580902019035
2.010294396107033	0.0008626348500440255	0.0008599138615135914	0.0009138436138902985	0.000909036311221249	0.000943440230920016	0.0009373237004384314	0.0009751586068221626	0.0009675567824618441	0.0010422873283516519	0.0010312692508059104	0.06499086102367227	0.06243357680300014	-5.4163724570184535e-05	-0.00025071338869658844	-5.37790445314032e-05	-0.0002489327804872654
2.0224074311215867	0.0008621160925067851	0.0008593942725121298	0.0009132411326390563	0.0009084362117465673	0.0009427864029996516	0.0009366745156038544	0.0009744473893905302	0.0009668529740865051	0.0010414467760996237	0.0010304431744083413	0.06492059766319784	0.06236612757877553	-5.3792994290105534e-05	-0.00025049768149648655	-5.341103084483684e-05	-0.00024871899458953073
2.0345934532655616	0.0008615976841404466	0.0008588750359484531	0.000912639128686831	0.0009078365883666673	0.0009421331388498341	0.0009360258895222208	0.0009737368389254652	0.0009661498224342818	0.0010406071465096465	0.0010296179949681582	0.06485039928987422	0.062298740580113185	-5.3424599552327756e-05	-0.00025028121371503675	-5.3045334767194696e-05	-0.00024850445189844583
2.0468529023231294	0.0008610796268646534	0.0008583561537363132	0.00091203760401376	0.0009072374430518308	0.0009414804404541779	0.0009353778241672676	0.000973026957384425	0.0009654473294553276	0.0010397684413659002	0.001028793714279639	0.06478026600451012	0.062231415904390276	-5.305852676767281e-05	-0.0002500639859001341	-5.2681942820861916e-05	-0.0002482891529573261
2.059186220728381	0.0008605619225990757	0.0008578376277894452	0.0009114365605991224	0.0009066387777714699	0.0009408283097949086	0.0009347303215113558	0.0009723177467229146	0.0009647454970978806	0.0010389306624495188	0.0010279703341340937	0.064710197907484	0.0621641536485716	-5.269476241280546e-05	-0.00024984599857141854	-5.232084159337985e-05	-0.00024807309828114854
2.0715938535812968	0.0008600445732634559	0.0008573194600216137	0.0009108360004213959	0.0009060405944941869	0.0009401767488529287	0.0009340833835255354	0.0009716092088945626	0.0009640443273083366	0.001038093811538687	0.001027147856319962	0.06464019509875517	0.062096953909215984	-5.233329303000467e-05	-0.00024962725221988613	-5.1962017737390565e-05	-0.0002478562883568569
2.084076248663807	0.0008595275807776686	0.0008568016523466725	0.0009102359254583322	0.0009054428951878444	0.0009395257596079022	0.0009334370121796264	0.0009709013458512141	0.0009633438220313434	0.0010372578904087582	0.0010263262826229256	0.06457025767787339	0.062029816782491934	-5.19741052269207e-05	-0.00024940774730777826	-5.160545797029681e-05	-0.0002476387236426958
2.0966338564559543	0.0008590109470617683	0.0008562842066786133	0.0009096363376870154	0.0009048456818196285	0.0009388753440383197	0.000932791209442288	0.0009701941595430073	0.0009626439832098755	0.001036422900832354	0.001025505614826009	0.06450038574398893	0.061962742364182866	-5.161718567674861e-05	-0.0002491874842694697	-5.125114907435918e-05	-0.0002474204045691264
2.109267130152151	0.000858494674036045	0.000855767124931621	0.0009090372390839318	0.000904248956356115	0.0009382255041215785	0.0009321459772810937	0.0009694876519184624	0.0009619448127853204	0.0010355888445794754	0.0010246858547096848	0.06443057939586469	0.06189573074969878	-5.126252111749968e-05	-0.0002489664635094979	-5.08990778962104e-05	-0.00024720133153743884
2.1219765256775314	0.0008579787636210793	0.0008552504090201291	0.0009084386316250381	0.000903652720763338	0.0009375762418340582	0.0009315013176626089	0.0009687818249245664	0.0009612463126975655	0.0010347557234176119	0.0010238670040519824	0.06436083873188467	0.061828782034088224	-5.091009835228588e-05	-0.000248744685403951	-5.054923134684142e-05	-0.0002469815049201962
2.1347625017044103	0.0008574632177377956	0.0008547340608588731	0.0009078405172858263	0.0009030569770068563	0.0009369275591511938	0.0009308572325524631	0.0009680766805068583	0.0009605484848850777	0.0010339235391118502	0.0010230490646285931	0.06429116385006625	0.06176189631204391	-5.055990424911866e-05	-0.0002485221503006896	-5.020159640163613e-05	-0.00024676092506226155
2.147625519668832	0.0008569480383075126	0.0008542180823629418	0.0009072428980413886	0.0009024617270518158	0.0009362794580475499	0.0009302137239154222	0.0009673722206095102	0.0009598513312849888	0.001033092293424975	0.0010222320382129706	0.06422155484806964	0.06169507367791856	-5.021192574058281e-05	-0.0002482988585183754	-4.985616009994115e-05	-0.0002465395922794378
2.160566043787228	0.0008564332272520014	0.0008537024754478347	0.0009066457758664872	0.000901866972863021	0.0009356319404968983	0.0009295707937154677	0.0009666684471754163	0.0009591548538331788	0.0010322619881175856	0.0010214159265764422	0.06415201182320909	0.06162831422572966	-4.9866149823801775e-05	-0.000248074810347082	-4.9512909545024186e-05	-0.00024631750685905063
2.1735845410731627	0.0008559187864935365	0.0008531872420295139	0.0009060491527356198	0.000901272716404998	0.0009349850084722907	0.0009289284439158668	0.0009659653621462753	0.0009584590544643598	0.0010314326249481968	0.0010206007314883107	0.0640825348724628	0.06156161804917367	-4.952256356017398e-05	-0.00024785000604768403	-4.9171831903963015e-05	-0.0002460946690599486
2.1866814813541975	0.0008554047179549511	0.0008526723840244595	0.000905453030623085	0.0009006789596420625	0.0009343386639461369	0.0009282866764792497	0.0009652629674626762	0.0009577639351121604	0.00103060420567335	0.0010197864547159595	0.06401312409248555	0.06149498524163506	-4.918115407531731e-05	-0.00024762444585263443	-4.8832914407291594e-05	-0.00024587107911200334
2.199857337288837	0.0008548910235596918	0.0008521579033497248	0.0009048574115030533	0.0009000857045383878	0.0009336929088902767	0.0009276454933676844	0.0009645612650641847	0.0009570694977092098	0.0010297767320477209	0.0010189730980249621	0.06394377957961717	0.06142841589619597	-4.884190855873605e-05	-0.0002473981299646044	-4.84961443489515e-05	-0.000245646737216082
2.213112584383593	0.0008543777052318732	0.0008516438019229904	0.0009042622973496323	0.0008994929530580727	0.000933047745276061	0.000927004896542753	0.0009638602568894271	0.0009563757441872227	0.0010289502058242282	0.0010181606631791845	0.06387450142989368	0.061361910105645914	-4.850481426372372e-05	-0.0002471710585576492	-4.8161509086139254e-05	-0.00024542164354460216
2.2264477010101436	0.0008538647648963307	0.0008511300816626179	0.0009036676901369334	0.0008989007071652044	0.0009324031750744222	0.0009263648879656234	0.0009631599448761766	0.0009556826764770817	0.0010281246287541382	0.0010173491519408905	0.06380528973906024	0.06129546796249516	-4.816985850735617e-05	-0.0002469432317771525	-4.7828996039119e-05	-0.00024519579824119897
2.2398631684225956	0.0008533522044786773	0.0008506167444877069	0.0009030735918391405	0.0008983089688239316	0.0009317592002559525	0.0009257254695971286	0.0009624603309614385	0.0009549902965089249	0.0010273000025871775	0.0010165385660708497	0.06373614460258034	0.06122908955898209	-4.783702867001971e-05	-0.0002467146497388828	-4.7498592691049e-05	-0.0002449692014206972
2.2533594707748548	0.0008528400259053552	0.0008501037923181471	0.0009024800044305766	0.0008977177399985254	0.0009311158227909804	0.0009250866433978377	0.0009617614170815333	0.0009542986062122249	0.001026476329071635	0.0010157289073284396	0.06366706611564517	0.06116277498708478	-4.7506312195418066e-05	-0.000246485312529493	-4.717028658776656e-05	-0.0002447418531686396
2.2669370951380965	0.0008523282311036965	0.0008495912270746773	0.0009018869298857746	0.0008971270226534541	0.0009304730446496455	0.0009244484113281368	0.0009610632051721885	0.000953607607515882	0.0010256536099544783	0.0010149201774717568	0.06359805437318804	0.061096524338533166	-4.71776965903295e-05	-0.0002462552202063817	-4.684406533751739e-05	-0.0002445137535413977
2.2805965315183476	0.0008518168220019728	0.0008490790506789388	0.0009012943701795426	0.0008965368187534471	0.0009298308678019771	0.0009238107753483011	0.0009603656971686197	0.0009529173023483014	0.0010248318469814539	0.0010141123782577185	0.06352910946989272	0.061030337704815585	-4.685116942453049e-05	-0.00024602437279813705	-4.6519916611142964e-05	-0.00024428490256717117
2.294338272874165	0.0008513058005294502	0.0008485672650535271	0.0009007023272870293	0.0008959471302635589	0.0009291892942179656	0.0009231737374185694	0.0009596688950056147	0.0009522276926374789	0.001024011041897197	0.001013305511442166	0.06346023150020629	0.06096421517719397	-4.6526718330490435e-05	-0.0002457927703037599	-4.61978281415254e-05	-0.00024405530024457223
2.308162815134429	0.0008507951686164499	0.0008480558721220548	0.0009001108031837992	0.000895357959149246	0.0009285483258676455	0.0009225372994992244	0.0009589728006176257	0.0009515387803110913	0.0010231911964453443	0.0010124995787799786	0.06339142055834868	0.06089815684671136	-4.6204331003184274e-05	-0.00024556041269269135	-4.587778772344869e-05	-0.00024382494654268116
2.3220706572162446	0.0008502849281943982	0.0008475448738092022	0.0008995197998458955	0.0008947693073764281	0.0009279079647211666	0.0009219014635506657	0.0009582774159388503	0.0009508505672965758	0.0010223723123686376	0.001011694582025173	0.0633226767383243	0.060832162804203546	-4.588399519994679e-05	-0.00024532729990497937	-4.555978321358484e-05	-0.000243593841401879
2.336062301042938	0.0008497750811958868	0.0008470342720407751	0.0008989293192499115	0.0008941811769115605	0.0009272682127488764	0.0009212662315334877	0.0009575827429033225	0.0009501630555212188	0.0010215543914090354	0.0010108905229310127	0.06325400013393495	0.06076623314030955	-4.5565698740465677e-05	-0.00024509343185213917	-4.524380253040361e-05	-0.0002433619847340418
2.3501382515621807	0.0008492656295547203	0.0008465240687437558	0.0008983393633730535	0.000893593569721694	0.0009266290719213859	0.0009206316054085492	0.0009568887834449891	0.0009494762469122346	0.0010207374353078127	0.0010100874032501071	0.06318539083878744	0.06070036794548398	-4.524942950624028e-05	-0.0002448588084151271	-4.492983365352726e-05	-0.00024312937642056998
2.3642990167642037	0.0008487565752059844	0.0008460142658463701	0.0008977499341932207	0.0008930064877745586	0.0009259905442096644	0.0009199975871370642	0.0009561955394978114	0.0009487901433968641	0.0010199214458056858	0.001009285224734532	0.06311684894630774	0.06063456731000605	-4.493517544051917e-05	-0.0002446234294451455	-4.461786462384848e-05	-0.00024289601631344304
2.378545107700138	0.0008482479200860912	0.0008455048652781322	0.0008971610336890627	0.0008924199330386184	0.000925352631585099	0.0009193641786806635	0.0009555030129958394	0.0009481047469024462	0.0010191064246429047	0.0010084839891359213	0.06304837454975286	0.060568831323990165	-4.462292454845973e-05	-0.00024438729476539134	-4.430788354360671e-05	-0.00024266190423669065
2.392877038500453	0.0008477396661328397	0.0008449958689699061	0.000896572663840054	0.0008918339074831456	0.0009247153360195817	0.0009187313820014791	0.0009548112058733022	0.0009474200593565106	0.0010182923735593695	0.001007683698205579	0.06297996774221873	0.060503160077398525	-4.431266489637181e-05	-0.0002441504041678366	-4.399987857563181e-05	-0.0002424270399837558
2.4072953263935135	0.0008472318152854717	0.000844487278853963	0.0008959848266265628	0.0008912484130782903	0.0009240786594855851	0.00091809919906222	0.000954120120064697	0.0009467360826868631	0.0010174792942947376	0.0010068843536945875	0.06291162861665574	0.06043755366005105	-4.400438461191897e-05	-0.0002439127574154487	-4.369383794359388e-05	-0.00024219142331891041
2.4218004917242455	0.000846724369484727	0.0008439790968640344	0.000895397524029919	0.0008906634517951472	0.0009234426039562376	0.0009174676318262477	0.000953429757504873	0.0009460528188216691	0.0010166671885885321	0.0010060859573539104	0.06284335726587739	0.06037201216163631	-4.3698071883764567e-05	-0.00024367435424135775	-4.338974993157302e-05	-0.00024195505397706096
2.436393057972914	0.000846217330672904	0.000843471324935374	0.0008948107580324866	0.0008900790256058288	0.0009228071714054049	0.0009168366822576552	0.0009527401201291216	0.000945370269689545	0.0010158560581802528	0.0010052885109345037	0.06277515378257244	0.06030653567172381	-4.3393714961433016e-05	-0.00024343519434866234	-4.308760288400035e-05	-0.0002417179316632212
2.4510735517740176	0.0008457107007939091	0.0008429639650048078	0.0008942245306177278	0.000889495136483528	0.0009221723638077642	0.0009162063523213426	0.0009520512098732599	0.0009446884372196361	0.0010150459048094797	0.0010044920161874156	0.06270701825931822	0.06024112427977372	-4.3091302155170985e-05	-0.00024319527741131775	-4.278738520541517e-05	-0.00024148005605317824
2.46584250293529	0.00084520448179332	0.0008424570190107975	0.0008936388437702786	0.0008889117864025953	0.000921538183138883	0.0009155766439830951	0.0009513630286737213	0.0009440073233417109	0.0010142367302159877	0.0010036964748638996	0.06263895078858953	0.06017577807514806	-4.279082183556229e-05	-0.00024295460307249828	-4.248908536030882e-05	-0.00024124142679288196
2.4807004444568266	0.000844698675618439	0.0008419504888934935	0.0008930536994760148	0.000888328977338602	0.0009209046313752995	0.0009149475592096595	0.0009506755784676405	0.0009433269299862414	0.0010134285361398517	0.0010029018887155172	0.06257095146277199	0.06011049714712297	-4.249226243354526e-05	-0.00024271317094609612	-4.219269187285754e-05	-0.00024100204349866705
2.4956479125503126	0.0008441932842183511	0.0008414443765947932	0.0008924690997221231	0.0008877467112684138	0.000920271710494597	0.0009143190999688238	0.0009499888611929428	0.0009426472590844934	0.0010126213243215575	0.0010021082594942462	0.06250302037417392	0.060045281584899156	-4.219561244002759e-05	-0.00024247098061547234	-4.189819332667613e-05	-0.00024076190575650358
2.510685446658382	0.0008436883095439833	0.0008409386840584012	0.0008918850464971731	0.0008871649901702607	0.0009196394224754872	0.0009136912682294949	0.0009493028787884325	0.0009419683125686138	0.0010118150965021124	0.0010013155889525903	0.06243515761503781	0.05998013147761413	-4.1900860405934964e-05	-0.00024222803163453932	-4.1605578364970613e-05	-0.00024052101312369012
2.5258135894740787	0.0008431837535481548	0.0008404334132298799	0.0008913015417911821	0.0008865838160238014	0.0009190077692978809	0.0009130640659617707	0.0009486176331938752	0.0009412900923717104	0.001011009854423148	0.0010005238788436772	0.062367363277551414	0.05991504691435261	-4.1607994941694065e-05	-0.0002419843235265673	-4.131483568979577e-05	-0.000240279365126439
2.54103288696045	0.0008426796181856458	0.000839928566056717	0.0008907185875956944	0.0008860031908102047	0.0009183767529429777	0.0009124374951370301	0.0009479331263500957	0.0009406126004279513	0.0010102055998270402	0.0009997331309213803	0.06229963745386072	0.05985002798415844	-4.131700471719443e-05	-0.0002417398557842676	-4.102595406219045e-05	-0.0002400369612609865
2.556343888370238	0.0008421759054132448	0.0008394241444883752	0.0008901361859038435	0.0008854231165122094	0.0009177463753933351	0.0009118115577280001	0.000947249360199058	0.0009399358386726399	0.0010094023344570094	0.000998943346940413	0.0622319802360827	0.05978507477604502	-4.102787846186132e-05	-0.00024149462787187437	-4.0738922302271247e-05	-0.00023979380099559133
2.571747146265715	0.0008416726171898083	0.0008389201504763501	0.0008895543387104238	0.000884843595114195	0.0009171166386329485	0.000911186255708834	0.0009465663366839522	0.0009392598090423051	0.0010086000600572301	0.0009981545286564372	0.062164391716314646	0.059720187379010005	-4.0740604963770966e-05	-0.0002412486392210922	-4.045372928820207e-05	-0.00023954988376578834
2.5872432165386163	0.0008411697554763273	0.0008384165859742389	0.0008889730480119711	0.0008842646286022648	0.0009164875446473409	0.0009105615910552042	0.0009458840577492956	0.0009385845134747985	0.0010077987783729528	0.0009973666778261843	0.06209687198664938	0.0596553658820433	-4.045517307012941e-05	-0.0002410018892345378	-4.0170363956721494e-05	-0.0002393052089780523
2.602832658430207	0.0008406673222359711	0.0008379134529377826	0.0008883923158068184	0.0008836862189642987	0.0009158590954236246	0.000909937565744361	0.0009452025253410028	0.0009379099539093649	0.0010069984911505946	0.000996579796207542	0.06202942113918431	0.05959061037414068	-4.0171571686790225e-05	-0.0002407543772846854	-3.988881530285135e-05	-0.00023905977600979789
2.6185160345514573	0.0008401653194341578	0.0008374107533249379	0.0008878121440951798	0.000883108368190039	0.0009152312929505971	0.0009093141817552254	0.0009445217414064908	0.0009372361322867451	0.0010061992001378665	0.0009957938855596799	0.061962039266037355	0.05952592094431509	-3.988978977784857e-05	-0.00024050610271211803	-3.960907237915076e-05	-0.00023881358420585475
2.6342939109033563	0.0008396637490386071	0.0008369084890959307	0.0008872325348792174	0.0008825310782711556	0.0009146041392188114	0.0009086914410684664	0.0009438417078947596	0.0009365630505492571	0.0010054009070838753	0.0009950089476431494	0.06189472645935505	0.0594612976816081	-3.9609816365936135e-05	-0.00024025706482883047	-3.9331124296299036e-05	-0.00023856663288290836
2.6501668568973313	0.0008391626130193966	0.0008364066622133104	0.0008866534901631083	0.0008819543512013133	0.0009139776362206552	0.0009080693456665704	0.000943162426756481	0.0009358907106408812	0.00100460361373923	0.0009942249842199889	0.06182748281133009	0.059396740675103206	-3.9331640531502926e-05	-0.00024000726291467656	-3.9054960222387886e-05	-0.0002383189213267245
2.666135445375801	0.0008386619133490262	0.0008359052746420171	0.000886075011953125	0.0008813781889762512	0.0009133517859504389	0.0009074478975339334	0.0009424838999440909	0.0009352191145073549	0.0010038073218561622	0.0009934419970538387	0.06176030841420701	0.05933225001393574	-3.905525141289709e-05	-0.00023975669621945084	-3.8780569382654284e-05	-0.0002380704487914831
2.6822002526328483	0.0008381616520024719	0.0008354043283494348	0.0008854971022576996	0.0008808025935938493	0.0009127265904044654	0.0009068270986569333	0.0009418061294118774	0.0009345482640962571	0.0010030120331886278	0.000992659987910045	0.061693203360302075	0.05926782578730662	-3.8780638206167145e-05	-0.00023950536396263877	-3.850794105969557e-05	-0.0002378212145026093
2.6983618584350144	0.0008376618309572462	0.0008349038253054506	0.0008849197630874995	0.0008802275670542	0.0009121020515811172	0.0009062069510240082	0.0009411291171160678	0.0009338781613570951	0.001002217749492421	0.0009918789585557676	0.06162616774200878	0.05920346808449249	-3.85077901645936e-05	-0.0002392532653317514	-3.823706459285883e-05	-0.00023757121765360933
2.71462084604223	0.0008371624521934603	0.0008344037674825202	0.0008843429964555015	0.0008796531113596851	0.0009114781714809369	0.0009055874566257442	0.0009404528650149267	0.0009332088082414008	0.0010014244725252875	0.0009910989107600949	0.0615592016518178	0.05913917699486077	-3.823669659883469e-05	-0.00023900039948457352	-3.796792937826865e-05	-0.0002373204574080967
2.730977802228858	0.0008366635176938763	0.0008339041568557167	0.0008837668043770576	0.0008790792285150398	0.0009108549521067018	0.0009049686174549431	0.0009397773750688324	0.0009325402067028079	0.0010006322040470284	0.0009903198462941412	0.06149230518232219	0.05907495260787846	-3.7967346876447566e-05	-0.00023874676554738739	-3.770052486847669e-05	-0.00023706893289848763
2.747433317304874	0.000836165029443976	0.0008334049954028029	0.0008831911888699765	0.0008785059205274351	0.0009102323954635131	0.0009043504355067184	0.000939102649240382	0.0009318723586971542	0.0009998409458196213	0.0009895417669311694	0.061425478426236385	0.05901079501312695	-3.76997304219126e-05	-0.00023849236261627715	-3.743484057249641e-05	-0.00023681664322744433
2.763987985137163	0.0008356669894320069	0.0008329062851042753	0.0008826161519545833	0.0008779331894065358	0.0009096105035588654	0.0009037329127785546	0.0009384286894944641	0.0009312052661825545	0.000999050699607316	0.0009887646744466826	0.061358721476404865	0.05894670430031368	-3.7433836716154606e-05	-0.00023823718975543584	-3.717086605528608e-05	-0.00023656358746595996
2.780642403170963	0.0008351693996490583	0.0008324080279434419	0.0008820416956538089	0.0008773610371645911	0.0009089892784027426	0.0009031160512704122	0.0009377554977983692	0.0009305389311195081	0.0009982614671767652	0.0009879885706185533	0.06129203442581792	0.058882680559283286	-3.716965529644914e-05	-0.00023798124599783144	-3.690859093759963e-05	-0.00023630976465363607
2.797397172451417	0.000834672262089107	0.0008319102259064672	0.0008814678219932491	0.0008767894658164919	0.0009083687220076852	0.0009024998529847869	0.0009370830761218635	0.0009298733554709735	0.0009974732502971188	0.0009872134572271156	0.0612254173676225	0.058818723880031926	-3.690717575639477e-05	-0.0002377245303463449	-3.664800489609418e-05	-0.0002360551738007921
2.8142528976452668	0.0008341755787490858	0.0008314128809824415	0.0008808945330012447	0.0008762184773798525	0.00090774883638888	0.000901884319926804	0.0009364114264372886	0.0009292085412024671	0.000996686050740147	0.0009864393360552843	0.06115887039513699	0.05875483435271975	-3.664638774538223e-05	-0.00023746704177163291	-3.63890976627021e-05	-0.0002357998138853845
2.831210187062679	0.0008336793516289382	0.0008309159951634356	0.0008803218307089519	0.0008756480738750794	0.0009071296235642387	0.0009012694541042915	0.0009357405507196484	0.0009285444902821469	0.0009958998702803438	0.00098566620888866	0.0610923936018632	0.05869101206768134	-3.638728096859445e-05	-0.0002372087792133215	-3.6131859024676055e-05	-0.00023554368385475533
2.848269652679189	0.000833183582731683	0.0008304195704445656	0.0008797497171504188	0.000875078257325448	0.0009065110855544812	0.0009006552575278679	0.0009350704509467028	0.0009278812046809076	0.0009951147106950452	0.0009848940775156415	0.061025987081499686	0.05862725711544052	-3.612984518676712e-05	-0.00023694974157986715	-3.58762788242907e-05	-0.00023528678262502156
2.865431910157798	0.0008326882740634712	0.0008299236088240504	0.0008791781943626555	0.0008745090297571728	0.0009058932243832147	0.0009000417322110169	0.000934401129099057	0.0009272186863724667	0.0009943305737645375	0.0009841229437275334	0.06095965092795626	0.05856356958672221	-3.587407021582792e-05	-0.0002366899277475576	-3.562234695859631e-05	-0.00023502910908068664
2.882697578871184	0.0008321934276336511	0.0008294281123032769	0.0008786072643857136	0.0008739403931994854	0.0009052760420770226	0.0008994288801701774	0.0009337325871602567	0.0009265569373334615	0.0009935474612721737	0.000983352809318662	0.06089338523536545	0.05849994957246737	-3.561994592697626e-05	-0.00023642933656212173	-3.537005337940838e-05	-0.00023477066207597264
2.900067281924058	0.0008316990454548202	0.000828933082886852	0.0008780369292627504	0.0008733723496846997	0.000904659540665535	0.0008988167034248118	0.0009330648271168707	0.000925895959543527	0.0009927653750044772	0.0009825836760864722	0.060827190098097755	0.05843639716384185	-3.5367462246204545e-05	-0.00023616796683736951	-3.511938809283577e-05	-0.00023451144043293293
2.9175416461756507	0.0008312051295428977	0.0008284385225826754	0.000877467191040115	0.0008728049012482987	0.0009040437221815252	0.0008982052039975054	0.0009323978509585951	0.0009252357549854022	0.000991984316751266	0.0009818155458316553	0.06076106561077414	0.05837291245225195	-3.511660915405876e-05	-0.0002359058173544426	-3.4870341159093377e-05	-0.00023425144294167421
2.9351213022623317	0.000830711681917177	0.0008279444334019925	0.0008768980517674149	0.0008722380499289975	0.0009034285886609828	0.0008975943839140341	0.0009317316606783373	0.0009245763256450104	0.000991204288305758	0.0009810484203582482	0.060695011868280725	0.05830949552935879	-3.486737668580153e-05	-0.00023564288686450663	-3.4622902692609675e-05	-0.00023399066836221616
2.952806884620376	0.0008302187046003887	0.0008274508173594574	0.0008763295134975919	0.0008716717977688222	0.0009028141421431979	0.0008969842452034533	0.000931066258272308	0.0009239176735115537	0.0009904252914646843	0.0009802823014737447	0.06062902896578034	0.05824614648708923	-3.461975493075295e-05	-0.00023537917408553155	-3.4377062861457724e-05	-0.00023372911542202113
2.970599031508854	0.0008297261996187639	0.0008269576764731971	0.0008757615782869989	0.0008711061468131849	0.0009022003846708492	0.0008963747898981787	0.0009304016457401178	0.0009232598005776045	0.0009896473280284054	0.0009795171909892126	0.06056311699872899	0.05818286541764946	-3.437373403225932e-05	-0.00023511467770387373	-3.4132811887230274e-05	-0.00023346678281682687
2.9884983850326714	0.0008292341690020949	0.0008264650127648717	0.0008751942481954741	0.0008705410991109587	0.0009015873182900821	0.0008957660200340717	0.0009297378250848686	0.0009226027088391981	0.000988870399801024	0.0009787530907194005	0.060497276062888634	0.058119652413538954	-3.412930418759952e-05	-0.00023484939637433144	-3.3890140044956496e-05	-0.00023320366921111835
3.006505591165733	0.0008287426147837938	0.0008259728282597338	0.0008746275252864138	0.0008699766567145484	0.0009009749450505939	0.0008951579376505164	0.0009290747983132424	0.0009219464002959206	0.0009880945085904945	0.000977990002482848	0.060431506254340094	0.05805650756756409	-3.3886455647478414e-05	-0.0002345833287188126	-3.364903766268565e-05	-0.00023293977323676773
3.0246212997742656	0.0008282515390009627	0.0008254811249866982	0.000874061411626855	0.0008694128216799748	0.0009003632670057212	0.0008945505447905134	0.0009284125674356036	0.0009212908769510096	0.0009873196562087462	0.0009772279281020056	0.060365807669498416	0.05799343097285091	-3.364517871616568e-05	-0.00023431647332811112	-3.340949512154259e-05	-0.00023267509349472748
3.0428461646402667	0.0008277609436944417	0.0008249899049783916	0.0008734959092875382	0.0008688495960669366	0.0008997522862125143	0.0008939438435007467	0.0009277511344660787	0.0009206361408114319	0.0009865458444717828	0.0009764668694033314	0.0603001804051274	0.05793042272285875	-3.34054637510274e-05	-0.00023404882876024158	-3.317150285531839e-05	-0.00023240962855378133
3.0611808434850984	0.0008272708309088867	0.0008244991702712291	0.0008729310203429977	0.0008682869819388998	0.0008991420047318341	0.0008933378358316849	0.0009270905014226642	0.0009199821938879926	0.000985773075199813	0.0009757068282174205	0.060234624558352656	0.05786748291139528	-3.316730116229363e-05	-0.00023378039354049474	-3.2935051350133776e-05	-0.00023214337694935083
3.079625997993227	0.0008267812026928203	0.0008240089229054663	0.0008723667468716274	0.0008677249813631643	0.0008985324246284257	0.0008927325238376542	0.0009264306703273108	0.0009193290381954161	0.000985001350217353	0.0009749478063791057	0.060169140226676486	0.05780461163262844	-3.2930681413034096e-05	-0.00023351116616235346	-3.270013114455017e-05	-0.00023187633718604883
3.0981822938360946	0.0008262920610987018	0.0008235191649252693	0.0008718030909557634	0.0008671635964109452	0.0008979235479710117	0.0008921279095769266	0.0009257716432060233	0.0009186766757524454	0.0009842306713533492	0.000974189805727577	0.06010372750799292	0.057741808981101476	-3.2695595018797374e-05	-0.00023324114508652127	-3.2466732829226214e-05	-0.00023160850773601416
3.116850400696155	0.0008258034081829819	0.0008230298983787699	0.0008712400546817539	0.0008666028291574431	0.0008973153768323686	0.0008915239951117999	0.0009251134220889476	0.0009180251085819295	0.0009834610404412844	0.0009734328281064861	0.06003838650060049	0.05767907505174657	-3.246203254750682e-05	-0.00023297032874169954	-3.223484704657775e-05	-0.0002313398870388006
3.135630992291033	0.0008253152460061742	0.0008225411253181369	0.0008706776401400419	0.0008660426816819275	0.000896707913289418	0.000890920782508689	0.0009244560090104735	0.0009173743387109238	0.0009826924593193023	0.0009726768753640694	0.05997311730321965	0.057616409939899034	-3.222998461905463e-05	-0.0002326987155229776	-3.2004464490652945e-05	-0.0002310704735011826
3.1545247463978408	0.0008248275766329125	0.0008220528477996343	0.0008701158494252392	0.0008654831560678079	0.000896101159423311	0.0008903182738382047	0.0009237994060093242	0.0009167243681707776	0.000981924929830318	0.000971921949353255	0.059907920015005084	0.05755381374131113	-3.1999441905281034e-05	-0.00023242630379335938	-3.1775575907038583e-05	-0.0002308002654985153
3.1735323448776414	0.0008243404021320151	0.0008215650678836851	0.0008695546846362031	0.0008649242544027123	0.0008954951173195109	0.0008897164711752398	0.0009231436151286516	0.0009160751989972304	0.0009811584538221335	0.0009711680519317761	0.05984279473556091	0.05749128655216648	-3.17703951297002e-05	-0.00023215309188304167	-3.154817209243682e-05	-0.00023052926137259733
3.192654473700048	0.0008238537245765496	0.0008210777876349372	0.0008689941478761153	0.0008643659787785665	0.0008948897890678818	0.0008891153765990571	0.000922488638416134	0.0009154268332305085	0.000980393033147556	0.0009704151849622895	0.059777741564957	0.057428828469094875	-3.154283506720881e-05	-0.00023187907808897013	-3.132224389457497e-05	-0.00023025745943275333
3.211891822967991	0.0008233675460438956	0.0008205910091223258	0.0008684342412525583	0.0008638083312916675	0.000894285176762774	0.0008885149921933714	0.00092183447792407	0.0009147792729154149	0.0009796286696645128	0.0009696633503124853	0.05971276060374321	0.05736643958918634	-3.1316752543975035e-05	-0.00023160426067528328	-3.1097782212004266e-05	-0.0002299848579560282
3.2312450869426166	0.0008228818686158071	0.0008201047344191363	0.0008678749668775922	0.0008632513140427628	0.0008936812825031086	0.000887915320046436	0.0009211811357094725	0.000914132520101426	0.0009788653652361668	0.0009689125498552021	0.05964785195296382	0.05730412001000527	-3.109213843711239e-05	-0.00023132863787264646	-3.0874777993732117e-05	-0.00022971145518554947
3.2507149640683446	0.0008223966943784804	0.0008196189656030724	0.000867316326867837	0.000862694929137131	0.0008930781083924683	0.0008873163622511329	0.0009205286138341703	0.0009134865768427895	0.0009781031217310381	0.0009681627854685456	0.059583015714174146	0.05724186982960562	-3.0868983674551403e-05	-0.00023105220787875136	-3.065322223919434e-05	-0.00022943724933213727
3.2703021569980693	0.0008219120254226137	0.0008191337047563168	0.0008667583233445453	0.0008621391786846543	0.000892475656539179	0.0008867181209050516	0.0009198769143648978	0.0009128414451986145	0.0009773419410231154	0.0009674140590359984	0.05951825198945434	0.05717968914654598	-3.064727923489732e-05	-0.00023077496885856585	-3.043310599807128e-05	-0.0002291622385741654
3.2900073726185273	0.000821427863843473	0.0008186489539655948	0.0008662009584336822	0.000861584064799899	0.0008918739290563983	0.000886120598110579	0.0009192260393733941	0.0009121971272329687	0.0009765818249919743	0.0009666663724465359	0.05945356088142681	0.05711757805990387	-3.0427016146961777e-05	-0.0002304969189428352	-3.0214420369750056e-05	-0.00022888642105536872
3.3098313220758016	0.0008209442117409582	0.0008181647153222454	0.0008656442342660072	0.000861029589602197	0.000891272928062206	0.0008855237959749904	0.0009185759909365028	0.0009115536250149778	0.0009758227755229002	0.0009659197275947469	0.05938894249327094	0.05705553666929099	-3.020818548980786e-05	-0.000230218056229331	-2.9997156503557e-05	-0.00022860979488789623
3.329774720800988	0.0008204610712196628	0.0008176809909222754	0.0008650881529771467	0.0008604757552157158	0.0008906726556796854	0.0008849277166105238	0.0009179267711362606	0.0009109109406189111	0.0009750647945069962	0.0009651741263809395	0.05932439692873705	0.05699356507486698	-2.99907783923338e-05	-0.0002299383787816578	-2.9781305598195612e-05	-0.00022833235814948005
3.349838288536016	0.0008199784443889481	0.0008171977828664388	0.0008645327167076826	0.0008599225637695501	0.0008900731140370203	0.0008843323621344847	0.0009172783820600085	0.0009102690761242945	0.0009743078838413161	0.0009644295707112713	0.05925992429216566	0.056931663377358076	-2.9774786033168882e-05	-0.00022965788462983583	-2.9566858901576565e-05	-0.0002280541088839072
3.370022749359618	0.0008194963333629981	0.0008167150932602895	0.0008639779276032225	0.0008593700173977901	0.0008894743052675733	0.0008837377346693187	0.0009166308258004755	0.0009096280336159914	0.0009735520454289687	0.000963686062497853	0.059195524688500034	0.05686983167806807	-2.9560199640579765e-05	-0.00022937657177141135	-2.9353807710914837e-05	-0.00022777504510335111
3.390328831713469	0.000819014740260889	0.0008162329242142521	0.0008634237878144812	0.0008588181182396032	0.0008888762315099775	0.0008831438363427037	0.0009159841044558817	0.0009089878151843057	0.0009727972811792427	0.0009629436036588699	0.05913119822330463	0.05680807007889721	-2.93470104919466e-05	-0.00022909443816840347	-2.9142143372122564e-05	-0.00022749516478468013
3.4107572684284713	0.0008185336672066563	0.0008157512778436882	0.0008628702994973653	0.0008582668684393176	0.0008882788949082288	0.0008825506692876418	0.0009153382201300408	0.0009083484229250807	0.000972043593007728	0.0009622021961187009	0.05906694500278108	0.0567463786823558	-2.9135209913665888e-05	-0.00022881148174880295	-2.8931857279663326e-05	-0.0002272144658708175
3.431308796751202	0.0008180531163293597	0.000815270156268963	0.000862317464813051	0.0008577162701465005	0.0008876822976117725	0.0008819582356425452	0.0009146931749324542	0.0009077098589397958	0.0009712909828364345	0.0009614618418080358	0.05900276513378177	0.05668475759158014	-2.8924789281122715e-05	-0.00022852770040737713	-2.872294087659724e-05	-0.00022693294627157412
3.4519841583705158	0.0008175730897631461	0.0008147895616155078	0.0008617652859280611	0.0008571663255160345	0.0008870864417755893	0.0008813665375513217	0.0009140489709784101	0.000907072125335661	0.0009705394525939085	0.0009607225426639893	0.05893865872383095	0.056623206910349125	-2.8715740018340347e-05	-0.0002282430920049483	-2.851538565424444e-05	-0.00022665060386350966
3.47278409944432	0.0008170935896473168	0.0008143094960138872	0.0008612137650143474	0.0008566170367082009	0.0008864913295602873	0.0008807755771634642	0.0009134056103890804	0.0009064352242257166	0.000969789004215354	0.0009599843006302204	0.058874625881136206	0.0565617267430996	-2.850805359769573e-05	-0.00022795765436733895	-2.8309183151831174e-05	-0.00022636743648815627
3.4937093706264992	0.0008166146181263949	0.000813829961599868	0.0008606629042493731	0.0008560684058887599	0.0008858969631321912	0.0008801853566341432	0.0009127630952916251	0.0009057991577289318	0.0009690396396427549	0.000959247117657052	0.05881066671460953	0.056500317194941654	-2.830172153966623e-05	-0.00022767138528528852	-2.8104324956250426e-05	-0.0002260834419521296
3.514760727094002	0.0008161361773501952	0.0008133509605144871	0.0008601127058161967	0.0008555204352290357	0.0008853033446634374	0.0008795958781242969	0.0009121214278192929	0.0009051639279703082	0.0009682913608250013	0.0009585109957015937	0.058746781333880706	0.05643897837167597	-2.809673541285737e-05	-0.00022738428251617426	-2.790080270218334e-05	-0.00022579861802901613
3.535938928574102	0.0008156582694738805	0.0008128724949041116	0.000859563171903544	0.0008549731269059868	0.0008847104763320528	0.0008790071438007126	0.0009114806101115125	0.0009045295370809672	0.0009675441697179972	0.0009577759367278507	0.058682969849316806	0.05637771037980984	-2.789308683368713e-05	-0.00022709634378278998	-2.7698608071623915e-05	-0.00022551296245798547
3.557244739371806	0.000815180896658038	0.0008123945669205125	0.0008590143047058974	0.0008544264831022983	0.0008841183603220555	0.0008784191558361259	0.0009108406443140008	0.0009038959871982599	0.0009667980682847941	0.0009570419427068519	0.058619232372037554	0.05631651332657233	-2.769076746598001e-05	-0.0002268075667722913	-2.749773279367776e-05	-0.00022522647294306863
3.578678928397448	0.000814704061068742	0.0008119171787209291	0.0008584661064235761	0.0008538805060064573	0.0008835269988235416	0.0008778319164093045	0.0009102015325788614	0.0009032632804658615	0.0009660530584957075	0.0009563090156167661	0.05855556901393327	0.0562553873199327	-2.74897690209705e-05	-0.0002265179491373337	-2.7298168644388637e-05	-0.00022493914715376873
3.600242269194432	0.0008142277648776241	0.0008114403324681386	0.0008579185792628192	0.0008533351978128386	0.0008829363940327771	0.000877245427705144	0.0009095632770646864	0.0009026314190338742	0.0009653091423284437	0.000955577157443025	0.05849197988768144	0.05619433246861546	-2.729008325697696e-05	-0.00022622748849537855	-2.7099907446516414e-05	-0.00022465098272483885
3.6219355399671502	0.0008137520102619366	0.0008109640303305211	0.0008573717254358646	0.0008527905607217833	0.0008823465481522902	0.0008766596919147542	0.0009089258799366567	0.0009020004050589251	0.0009645663217682172	0.0009548463701784406	0.05842846510676671	0.05613334888211893	-2.7091701979314875e-05	-0.0002259361824292483	-2.6902941069419095e-05	-0.00022436197725672624
3.643759523609069	0.0008132767994046222	0.0008104882744821288	0.0008568255471610342	0.0008522465969396831	0.0008817574633909597	0.0008760747112355519	0.0009082893433666421	0.0009013702407042656	0.0009638245988078772	0.0009541166558233268	0.058365024785494275	0.05607243667072883	-2.6894617039960322e-05	-0.00022564402848640475	-2.670726142868507e-05	-0.00022407212831423995
3.6657150077309777	0.0008128021344943823	0.0008100130671027548	0.0008562800466628177	0.0008517033086790634	0.000881169141964111	0.000875490487871353	0.000907653669533307	0.0009007409281398766	0.0009630839754480301	0.0009533880163856229	0.05830165903901079	0.05601159594553918	-2.6698820337352214e-05	-0.00022535102417875486	-2.6512860486004736e-05	-0.00022378143342732804
3.6878027846894206	0.0008123280177257444	0.0008095384103780007	0.0008557352261719532	0.0008511606981586648	0.0008805815860936061	0.0008749070240324634	0.0009070188606222101	0.000900112469542566	0.0009623444536971652	0.0009526604538810131	0.05823836798332217	0.05595082681846755	-2.650430381621882e-05	-0.00022505716698290046	-2.6319730248976214e-05	-0.00022348989009085551
3.710023651615288	0.0008118544512991309	0.0008090643064993456	0.0008551910879255135	0.000850618767603528	0.0008799947980079372	0.0008743243219357707	0.0009063849188259082	0.0008994848670960721	0.0009616060355717769	0.0009519339703330502	0.058175151735309474	0.055890129402272226	-2.631105946732104e-05	-0.00022476245433947217	-2.612786277083473e-05	-0.00022319749576402148
3.732378410442586	0.0008113814374209268	0.000808590757664215	0.0008546476341669883	0.0008500775192450768	0.0008794087799423212	0.0008737423838048383	0.0009057518463440605	0.0008988581229911657	0.0009608687230964916	0.0009512085677732778	0.05811201041275029	0.055829503810570225	-2.6119079327275446e-05	-0.00022446688365360123	-2.5937250150282615e-05	-0.00022290424787069218
3.7548678679373717	0.0008109089783035491	0.0008081177660760495	0.0008541048671463689	0.0008495369553212011	0.0008788235341387897	0.0008731612118699965	0.0009051196453835289	0.0008982322394257514	0.0009601325183041913	0.0009504842482413526	0.058048944134333334	0.05576895015785521	-2.5928355478356535e-05	-0.00022417045229475296	-2.574788453128113e-05	-0.00022261014379915123
3.777492835726878	0.0008104370761655164	0.0008076453339443751	0.0008535627891202334	0.0008489970780763438	0.0008782390628462863	0.0008725808083684365	0.0009044883181584854	0.000897607218604972	0.0009593974232361414	0.0009497610137851704	0.05798595301967933	0.0557084685595139	-2.573888004827468e-05	-0.00022387315759653248	-2.5559758102856184e-05	-0.0002223151809023216
3.8002541303288	0.0008099657332315139	0.0008071734634848689	0.0008530214023518268	0.0008484578897615788	0.0008776553683207556	0.0008720011755443008	0.0009038578668905118	0.000896983062741307	0.0009586634399421123	0.0009490388664609842	0.05792303718936053	0.05564805913184568	-2.555064520990205e-05	-0.00022357499685604632	-2.5372863098845067e-05	-0.00022201935649687754
3.823152573180761	0.0008094949517324696	0.0008067021569194351	0.000852480709111154	0.0008479193926347052	0.0008770724528252446	0.0008714223156487822	0.0009032282938087103	0.0008963597740546833	0.000957930570480513	0.0009483178083335361	0.05786019676491615	0.055587721992078905	-2.5363643181130352e-05	-0.00022327596733442978	-2.5187191797677866e-05	-0.00022172266786357753
3.8461889906699622	0.0008090247339056174	0.0008062314164762684	0.0008519407116750568	0.0008473815889603223	0.0008764903186299897	0.0008708442309402123	0.0009025996011498026	0.0008957373547725723	0.000957198816918511	0.0009475978414761754	0.05779743186887547	0.05552745725839214	-2.5177866224627976e-05	-0.00022297606625612532	-2.500273652221094e-05	-0.00022142511224690353
3.8693642141629967	0.000808555081994572	0.000805761244389931	0.0008514014123273074	0.0008468444810099254	0.0008759089680125205	0.0008702669236841619	0.0009019717911582398	0.000895115807130099	0.0009564681813321663	0.0009468789679709901	0.057734742624771906	0.05546726504992657	-2.499330664762489e-05	-0.0002226752908092433	-2.4819489639497927e-05	-0.00022112668685528303
3.892679080035866	0.0008080859982493954	0.0008052916429014161	0.0008508628133586871	0.0008463080710619816	0.0008753284032577459	0.0008696903961535291	0.0009013448660863056	0.0008944951333701435	0.0009557386658065539	0.0009461611899089271	0.05767212915716819	0.055407145486812144	-2.4809956801818966e-05	-0.00022237363814592292	-2.463744356065445e-05	-0.00022082738886122777
3.9161344297041563	0.0008076174849266679	0.0008048226142582224	0.0008503249170670766	0.0008457723614020211	0.0008747486266580553	0.0008691146506286386	0.000900718828194222	0.0008938753357434462	0.0009550102724358954	0.0009454445093899198	0.05760959159167063	0.055347098690180604	-2.462780908289372e-05	-0.00022207110538019492	-2.445659074045564e-05	-0.000220527215399835
3.9397311096534064	0.0008071495442895617	0.000804354160714426	0.0008497877257575436	0.0008452373543227246	0.0008741696405134166	0.0008685396893973373	0.0009000936797502597	0.0008932564165087162	0.0009542830033236883	0.0009447289285230186	0.057547130054951795	0.055287124782185997	-2.4446855930594646e-05	-0.00022176768959006332	-2.4276923677350043e-05	-0.00022022616356998093
3.963469971469652	0.0008066821786079064	0.0008038862845307481	0.0008492512417424252	0.0008447030521240054	0.0008735914471314662	0.0008679655147550878	0.0008994694230308398	0.000892638377932733	0.0009535568605828333	0.0009440144494265127	0.05748474467476935	0.05522722388602432	-2.426708982838227e-05	-0.00022146338781647845	-2.4098434913112643e-05	-0.00021992423043382114
3.987351871870168	0.000806215390158265	0.0008034189879746296	0.0008487154673414202	0.0008441694571131007	0.0008730140488276125	0.0008673921290050671	0.0008988460603206461	0.000892021222290457	0.0009528318463357667	0.0009433010742280616	0.05742243557998544	0.05516739612595302	-2.408850330326215e-05	-0.00022115819706303164	-2.3921117032713046e-05	-0.0002196214130164853
4.01137767273438	0.000805749181224	0.0008029522733202991	0.0008481804048816709	0.0008436365716046552	0.0008724374479251268	0.0008668195344582602	0.0008982235939127271	0.0008914049518651298	0.0009521079627145864	0.0009425888050648195	0.05736020290058779	0.05510764162730665	-2.3911088925517715e-05	-0.00022085211429592744	-2.3744962664107305e-05	-0.00021931770830643793
4.035548241134971	0.0008052835540953506	0.0008024861428488484	0.0008476460566978572	0.0008431043979208113	0.0008718616467552477	0.0008662477334335582	0.0008976020261086115	0.0008907895689483888	0.0009513852118611896	0.000941877644083568	0.057298046767709415	0.05504796051652238	-2.3734839308554162e-05	-0.00022054513644392815	-2.3569964477901384e-05	-0.0002190131132542017
4.059864449369175	0.0008048185110694997	0.0008020205988483026	0.00084711242513228	0.0008425729383912964	0.0008712866476572723	0.0008656767282578587	0.0008969813592184105	0.0008901750758403697	0.0009506635959273989	0.0009411675934408431	0.05723596731364906	0.054988352921154254	-2.355974710869374e-05	-0.00022023726039818725	-2.3396115187312994e-05	-0.00021870762477319006
4.08432717499025	0.0008043540544506482	0.0008015556436136931	0.0008465795125349524	0.0008420421953535106	0.0008707124529786614	0.0008651065212661578	0.0008963615955609307	0.0008895614748498158	0.0009499431170750965	0.0009404586553030648	0.05717396467189187	0.05492881896989594	-2.3385805024964124e-05	-0.00021992848301211065	-2.3223407547956487e-05	-0.00021840123974001258
4.108937300839158	0.0008038901865500849	0.0008010912794471273	0.0008460473212636852	0.000841512171152613	0.0008701390650751305	0.0008645371148016515	0.0008957427374637803	0.0008889487682941844	0.0009492237774763548	0.0009397508318466659	0.05711203897713091	0.054869358792600444	-2.3213005798852077e-05	-0.00021961880110105136	-2.3051834357423057e-05	-0.0002180939549921712
4.133695715076422	0.0008034269096862648	0.0008006275086578691	0.0008455158536841834	0.0008409828681416193	0.000869566486310758	0.0008639685112158378	0.0008951247872634857	0.0008883369584997623	0.0009485055793135754	0.0009390441252582296	0.05705019036528683	0.054809972520298116	-2.3041342214129984e-05	-0.00021930821144228174	-2.2881388455364e-05	-0.00021778576733041954
4.15860331121418	0.0008029642261848731	0.0008001643335624023	0.0008449851121701255	0.0008404542886814788	0.0008689947190580758	0.0008634007128686059	0.0008945077473055927	0.0008877260478017659	0.000947788524779614	0.0009383385377346101	0.05698841897353067	0.05475066028522152	-2.2870807096696255e-05	-0.00021899671077513228	-2.271206272315071e-05	-0.00021747667351759703
4.183660988148428	0.0008025021383789055	0.0007997017564845109	0.0008444550991032624	0.0008399264351411742	0.000868423765698176	0.0008628337221283452	0.0008938916199447847	0.0008871160385444572	0.0009470726160779226	0.0009376340714830742	0.0569267249403031	0.05469142222081994	-2.270139331423532e-05	-0.00021868429580002013	-2.2543850083635297e-05	-0.0002171666702780184
4.208869650191461	0.0008020406486087366	0.0007992397797553487	0.0008439258168735016	0.0008393993098978046	0.0008678536286208075	0.0008622675413720378	0.0008932764075449907	0.0008865069330812508	0.0009463578554226782	0.0009369307287214268	0.056865108405339114	0.05463225846178639	-2.253309377617599e-05	-0.00021837096317928184	-2.2376743501008323e-05	-0.00021685575429777892
4.2342302071045115	0.0008015797592221967	0.0007987784057135166	0.0008433972678790017	0.0008388729153366816	0.0008672843102244789	0.0008617021729853647	0.0008926621124794985	0.0008858987337748271	0.0009456442450389229	0.0009362285116781488	0.0568035695096866	0.05457316914407294	-2.2365901433365337e-05	-0.0002180567095362851	-2.2210735980545543e-05	-0.00021654392222439367
4.259743574130585	0.0008011194725746428	0.0007983176367051324	0.0008428694545262611	0.0008383472538514149	0.0008667158129165579	0.0008611376193628014	0.0008920487371310655	0.0008852914429972397	0.0009449317871626962	0.0009355274225925265	0.056742108395729754	0.05451415440491515	-2.2199809277947263e-05	-0.00021774153145573405	-2.204582056851076e-05	-0.00021623117066729702
4.285410672027485	0.000800659791029035	0.0007978574750839099	0.0008423423792302104	0.0008378223278440073	0.0008661481391133739	0.0008605738829077205	0.0008914362838920336	0.0008846850631300323	0.0009442204840411758	0.00093482746371479	0.05668072520721197	0.054455214382854035	-2.2034810343078e-05	-0.00021742542548330857	-2.1881990351819286e-05	-0.00021591749619678802
4.311232427101037	0.0008002007169560074	0.000797397923211229	0.0008418160444143023	0.0008372981397249427	0.0008655812912403198	0.0008600109660324937	0.0008908247551644397	0.000884079596564344	0.0009435103379328084	0.0009341286373062438	0.056619420089257216	0.054396349217753825	-2.1870897702756104e-05	-0.0002171083881248037	-2.1719238457906104e-05	-0.00021560289534400257
4.337209771238533	0.0007997422527339481	0.000796938983456216	0.000841290452510609	0.0008367746919132828	0.000865015271731957	0.0008594488711585944	0.0008902141533601339	0.00088347504570103	0.0009428013511074567	0.0009334309456394065	0.056558193188391365	0.054337559050827475	-2.170806447168716e-05	-0.00021679041584773961	-2.1557558054541986e-05	-0.00021528736460149633
4.363343641942354	0.0007992844007490666	0.0007964806581958116	0.0008407656059599055	0.0008362519868367526	0.0008644500830321114	0.0008588876007166957	0.0008896044809008881	0.0008828714129507657	0.0009420935258465276	0.0009327343909981416	0.05649704465256957	0.05427884402465668	-2.1546303804971523e-05	-0.0002164715050792243	-2.1396942349587167e-05	-0.0002149709004222733
4.389634982363801	0.000798827163395476	0.000796022949814854	0.0008402415072117726	0.0008357300269318399	0.0008638857275939872	0.0008583271571467793	0.0008889957402185165	0.0008822687007341682	0.0009413868644431203	0.0009320389756777999	0.05643597463119294	0.054220204283213565	-2.138560889793431e-05	-0.00021615165220673083	-2.1237384590824804e-05	-0.00021465349921989674
4.416084741337141	0.0007983705430752623	0.0007955658607061484	0.0008397181587246824	0.0008352088146438823	0.0008633222078802606	0.0008577675428982323	0.0008883879337549856	0.0008816669114819048	0.000940681369202159	0.0009313447019853518	0.05637498327513599	0.05416163997188502	-2.1225972986062963e-05	-0.00021583085357884668	-2.1078878065770162e-05	-0.00021433515736865583
4.442693873413836	0.0007979145421985638	0.0007951093932705461	0.0008391955629660945	0.0008346883524271638	0.0008627595263631888	0.0008572087604299549	0.0008877810639625339	0.000881066047634809	0.000939977042440537	0.0009306515722395267	0.0563140707367707	0.05410315123749229	-2.1067389344570087e-05	-0.00021550910550310887	-2.0921416101420814e-05	-0.00021401587120281618
4.469463338897009	0.0007974591631836449	0.0007946535499170198	0.0008386737224125513	0.0008341686427450083	0.000862197685524715	0.0008566508122104628	0.0008871751333037861	0.0008804661116439979	0.0009392738864872576	0.000929959588770953	0.05625323716998604	0.05404473822831695	-2.0909851288324066e-05	-0.00021518640424678104	-2.0764992064097043e-05	-0.00021369563701645333
4.49639410387609	0.0007970044084569743	0.0007941983330627419	0.0008381526395497714	0.0008336496880698732	0.0008616366878565742	0.0008560937007179927	0.0008865701442518721	0.0008798671059709851	0.0009385719036835752	0.0009292687539222968	0.05619248273021556	0.05398640109412098	-2.07533521716409e-05	-0.00021486274603685351	-2.060959935920592e-05	-0.00021337445106356379
4.523487140261684	0.0007965502804532994	0.0007937437451331596	0.0008376323168727447	0.0008331314908834458	0.0008610765358603969	0.0008555374284406074	0.0008859660992905436	0.0008792690330877997	0.0009378710963831386	0.0009285790700484018	0.05613180757446065	0.05392813998617098	-2.0597885388141945e-05	-0.00021453812706023756	-2.0455231431137227e-05	-0.00021305230955825927
4.550743425820648	0.0007960967816157235	0.0007932897885620709	0.0008371127568858259	0.0008326140536767331	0.0008605172320478143	0.0008549819978762981	0.00088536300091429	0.0008786718954770983	0.0009371714669521318	0.0009278905395164266	0.05607121186131355	0.053869955057263184	-2.0443444370479846e-05	-0.00021421254346304375	-2.030188176302579e-05	-0.00021272920867440592
4.578163944211368	0.000795643914395781	0.0007928364657917035	0.0008365939621028307	0.0008320973789501614	0.0008599587789405669	0.0008544274115330925	0.0008847608516284575	0.0008780756956322855	0.0009364730177694182	0.0009272031647059892	0.05601069575098279	0.05381184646174399	-2.029002259005923e-05	-0.00021388599134949948	-2.0149543876442702e-05	-0.0002124051445443198
4.605749685019276	0.0007951916812535193	0.0007923837792727938	0.0008360759350471356	0.0008315814692136728	0.0008594011790706141	0.000853873671929163	0.0008841596539493728	0.0008774804360576327	0.0009357757512266887	0.0009265169480093103	0.055950259405318226	0.05375381435553588	-2.013761355699334e-05	-0.00021355846678305923	-1.9998211331291246e-05	-0.00021208011325937748
4.633501643792551	0.0007947400846575727	0.0007919317314646635	0.0008355586782517694	0.0008310663269868199	0.0008588444349802366	0.0008533207815929327	0.0008835594104044577	0.0008768861192683956	0.0009350796697286046	0.0009258318918313537	0.05588990298783603	0.05369585889616078	-1.9986210819939246e-05	-0.00021322996578695963	-1.9847877725725355e-05	-0.00021175411087112628
4.6614208220780515	0.0007942891270852378	0.0007914803248352953	0.0008350421942595103	0.0008305519547988584	0.0008582885492221452	0.000852768743063177	0.0008829601235323491	0.0008762927477909287	0.0009343847756929393	0.0009251479985899662	0.05582962666374393	0.05363798024276507	-1.9835807965662422e-05	-0.00021290048434124964	-1.9698536695757565e-05	-0.00021142713338892505
4.689508227457455	0.0007938388110225591	0.0007910295618614168	0.0008345264856229882	0.0008300383551888529	0.000857733524359596	0.0008522175588891416	0.000882361795883025	0.0008757003241628127	0.0009336910715507337	0.0009244652707160307	0.055769430599966106	0.05358017855614213	-1.968639861904542e-05	-0.0002125700183848167	-1.9550181915121978e-05	-0.00021109917678047152
4.717764873583629	0.0007933891389643997	0.0007905794450285759	0.0008340115549047771	0.0008295255307057668	0.0008571793629664908	0.0008516672316306428	0.0008817644300179206	0.0008751088509329693	0.0009329985597464374	0.0009237837106536029	0.05570931496516939	0.05352245399876014	-1.953797644289358e-05	-0.00021223856381538675	-1.9402807095201396e-05	-0.00021077023697288477
4.746191780217212	0.0007929401134145241	0.0007901299768312185	0.0008334974046774945	0.0008290134839085624	0.0008566260676274913	0.0008511177638581785	0.0008811680285100515	0.000874518330661781	0.0009323072427380569	0.0009231033208600586	0.05564927992978943	0.053464806734783446	-1.939053513764534e-05	-0.00021190611648796986	-1.9256405984676914e-05	-0.0002104403098505958
4.774789973263409	0.0007924917368856756	0.0007896811597727727	0.0008329840375239024	0.0008285022173663008	0.0008560736409381279	0.0008505691581530398	0.000880572593944139	0.0008739287659212173	0.0009316171229973081	0.0009224241038062431	0.05558932566605683	0.05340723693010171	-1.9244068441202217e-05	-0.0002115726722153044	-1.911097236942383e-05	-0.00021010939125648553
4.803560484809025	0.0007920440118996555	0.0007892329963657224	0.000832471456037002	0.0008279917336582371	0.0008555220855049114	0.0008500214171074165	0.0008799781289167288	0.0008733401592949503	0.0009309282030097617	0.0009217460619766137	0.055529452348023624	0.053349744752352025	-1.909857012870851e-05	-0.00021123822676688553	-1.896650007224797e-05	-0.00020977747699044147
4.832504353159697	0.0007915969409874065	0.0007887854891316966	0.0008319596628201406	0.0008274820353739272	0.0008549714039454467	0.0008494745433245157	0.0008793846360363223	0.0008727525133784861	0.0009302404852750018	0.0009210691978693954	0.05546966015159	0.05329233037094629	-1.895403401249232e-05	-0.00021090277587068607	-1.882298295281283e-05	-0.0002094445628108843
4.861622622877388	0.0007911505266890843	0.0007883386406015373	0.0008314486604871008	0.0008269731251133158	0.0008544215988885362	0.0008489285394186598	0.0008787921179234905	0.0008721658307792756	0.0009295539723067649	0.0009203935139967176	0.05540994925453178	0.05323499395709731	-1.8810453941761965e-05	-0.00021056631521143565	-1.868041490738631e-05	-0.0002091106444335189
4.890916344818065	0.0007907047715541462	0.0007878924533153913	0.0008309384516622111	0.0008264650054868474	0.0008538726729743015	0.000848383408015411	0.0008782005772110083	0.0008715801141168495	0.0009288686666331035	0.0009197190128847747	0.055350319836526184	0.05317773568384376	-1.8667823802380468e-05	-0.0002102288404301489	-1.8538789868535396e-05	-0.0002087757175301963
4.9203865761696335	0.0007902596781414266	0.000787446929822785	0.0008304290389804402	0.0008259576791155605	0.00085332462885429	0.0008478391517516763	0.0008776100165439762	0.0008709953660229365	0.000928184570796533	0.0009190456970739703	0.05529077207918297	0.05312055572607841	-1.852613751677709e-05	-0.0002098903471250968	-1.8398101805178202e-05	-0.0002084397777309399
4.950034380490085	0.0007898152490192189	0.0007870020726827075	0.0008299204250875013	0.0008254511486311911	0.0008527774691915917	0.00084729577327582	0.0008770204385799464	0.0008704115891415904	0.0009275016873541863	0.00091837356911907	0.05523130616606765	0.05306345426057423	-1.838538904369233e-05	-0.0002095508308508076	-1.8258344722190192e-05	-0.00020810282062194707
4.979860827745887	0.000789371486765357	0.0007865578844636923	0.000829412612639953	0.0008249454166762738	0.0008522311966609507	0.0008467532752477805	0.0008764318459890512	0.0008698287861293138	0.0009268200188779703	0.000917702631589353	0.05517192228273265	0.05300643146600885	-1.8245572378007904e-05	-0.00020921028711795575	-1.81195126603053e-05	-0.0002077648417459499
5.009866994350591	0.0007889283939672962	0.0007861143677438986	0.000828905604305301	0.0008244404859042418	0.0008516858139488816	0.0008462116603391797	0.0008758442414541297	0.0008692469596551872	0.0009261395679547199	0.0009170328870687644	0.05511262061674532	0.05294948752299865	-1.8106681550521253e-05	-0.00020886871139288998	-1.7981599695893885e-05	-0.00020742583660182667
5.040053963203681	0.0007884859732221967	0.0007856715251111954	0.0008283994027621037	0.0008239363589795354	0.0008511413237537853	0.0008456709312334432	0.0008752576276708589	0.0008686661124009953	0.000925460337186357	0.0009163643381560725	0.05505340135771647	0.05289262261411766	-1.7968710627827567e-05	-0.0002085260990982718	-1.784459994081354e-05	-0.0002070858006447962
5.070422823729659	0.0007880442271370021	0.0007852293591632413	0.0008278940107000708	0.0008234330385776967	0.0008505977287860609	0.0008451310906259072	0.0008746720073478775	0.0008680862470613521	0.0009247823291900427	0.0009156969874650164	0.05499426469732797	0.052835836923932115	-1.783165371209254e-05	-0.00020818244561224275	-1.7708507542218282e-05	-0.00020674472928608467
5.100974671917351	0.0007876031583285248	0.0007847878725075698	0.0008273894308201714	0.0008229305273854802	0.0008500550317682258	0.0008445921412239414	0.0008740873832069216	0.0008675073663438324	0.0009241055465983415	0.0009150308376244681	0.05493521082936511	0.05277913063902503	-1.7695504940880638e-05	-0.00020783774626842444	-1.7573316682346907e-05	-0.00020640261789250935
5.131710610359471	0.0007871627694235248	0.0007843470677616688	0.0008268856658347329	0.0008224288281009492	0.0008495132354350288	0.0008440540857470583	0.0008735037579829478	0.0008669294729690964	0.0009234299920593736	0.000914365891278582	0.05487623994974263	0.05272250394802654	-1.7560258486867125e-05	-0.00020749199635458626	-1.743902157832003e-05	-0.00020605946178581247
5.1626317482924104	0.0007867230630588007	0.0007839069475530722	0.0008263827184675545	0.000821927943433592	0.0008489723425335749	0.000843516926927038	0.0008729211344242759	0.000866352569671028	0.0009227556682369853	0.0009137021510869621	0.054817352256538186	0.05266595704164061	-1.7425908557817255e-05	-0.0002071451911141442	-1.730561648197876e-05	-0.00020571525624288323
5.193739201636265	0.0007862840418812638	0.0007834675145194343	0.000825880591454003	0.0008214278761044135	0.0008484323558234329	0.0008429806675080384	0.0008723395152927081	0.0008657766591968557	0.0009220825778108988	0.0009130396197248094	0.05475854795001903	0.052609490112677196	-1.7292449396332996e-05	-0.00020679732574546694	-1.717309567979275e-05	-0.00020536999649672927
5.225034093035115	0.0007858457085480253	0.0007830287713086188	0.0008253792875411236	0.0008209286288460489	0.0008478932780767627	0.0008424453102467139	0.0008717589033636685	0.0008652017443072868	0.0009214107234768798	0.0009123782998830855	0.054699827232674435	0.052553103356077054	-1.715987527962058e-05	-0.0002064483954007379	-1.704145349253755e-05	-0.00020502367773420072
5.256517551897525	0.0007854080657264816	0.0007825907205787834	0.0008248788094877443	0.0008204302044028667	0.0008473551120784288	0.000841910857912337	0.0008711793014263352	0.0008646278277766423	0.0009207401079468998	0.0009117181942686731	0.05464119030924714	0.05249679696894661	-1.7028180519351732e-05	-0.0002060983951865658	-1.6910684275122864e-05	-0.00020467629509637875
5.288190714437326	0.0007849711160943984	0.0007821533649984647	0.0008243791600645854	0.0008199326055310782	0.0008468178606261253	0.000841377313286916	0.0008706007122837754	0.0008640549123929875	0.0009200707339493012	0.0009110593056045377	0.05458263738676278	0.05244057115058352	-1.689735946143814e-05	-0.0002057473201628468	-1.6780782416500606e-05	-0.00020432784367885315
5.320054723714605	0.0007845348623399932	0.0007817167072466622	0.0008238803420543635	0.0008194358349988402	0.0008462815265304932	0.0008408446791653143	0.0008700231387530785	0.0008634830009582629	0.0009194026042289596	0.0009104016366298867	0.0545241686745627	0.052384426102508305	-1.6767406485942993e-05	-0.00020539516534412439	-1.6651742339430717e-05	-0.00020397831853147252
5.352110729676963	0.0007840993071620212	0.0007812807500129241	0.0008233823582518999	0.0008189398955863653	0.0008457461126152409	0.0008403129583553705	0.000869446583665491	0.0008629120962884219	0.00091873572154745	0.0009097451901003328	0.054465784384334824	0.05232836202849624	-1.6638316006832923e-05	-0.00020504192569814617	-1.6523558500335447e-05	-0.00020362771465781693
5.384359889201005	0.0007836644532698612	0.0007808454959974346	0.0008228852114642308	0.0008184447900860298	0.0008452116217172678	0.0008397821536780185	0.0008688710498665556	0.0008623422012135631	0.0009180700886832152	0.0009090899687880589	0.05440748473014672	0.052272379134605904	-1.6510082471717785e-05	-0.0002046875961448924	-1.6396225389018332e-05	-0.0002032760270144207
5.41680336613411	0.0007832303033836028	0.0007804109479111	0.0008223889045107163	0.0008179505213024824	0.0008446780566867898	0.0008392522679674143	0.0008682965402162478	0.0008617733185780693	0.0009174057084317352	0.0009084359754819847	0.05434926992847671	0.05221647762921318	-1.6382700361835048e-05	-0.00020433217155832462	-1.6269737528608677e-05	-0.0002029232505116052
5.44944233133642	0.000782796860234127	0.000779977108475632	0.0008218934402231456	0.000817457092052751	0.0008441454203874537	0.0008387233040710493	0.000867723057589109	0.0008612054512407372	0.0009167425836056894	0.0009077832129879265	0.05429114019824702	0.05216065772303886	-1.6256164191813874e-05	-0.0002039756467651921	-1.614408947536554e-05	-0.00020256938001297908
5.482277962723094	0.0007823641265631977	0.0007795439804236394	0.0008213988214458512	0.0008169645051663556	0.0008436137156964691	0.0008381952648498812	0.0008671506048743926	0.0008606386020749211	0.0009160807170351332	0.00090713168412877	0.05423309576085978	0.05210491962918386	-1.6130468509354193e-05	-0.00020361801654356082	-1.601927581835333e-05	-0.00020221441033366205
5.515311445306831	0.0007819321051235477	0.0007791115664987138	0.0008209050510358202	0.0008164727634854181	0.0008430829455047312	0.0008376681531784557	0.0008665791849761988	0.0008600727739686696	0.0009154201115676687	0.0009064813917446373	0.054175136840224715	0.0520492635631607	-1.600560789522497e-05	-0.0002032592756241458	-1.589529117946957e-05	-0.00020185833624244975
5.548543971240616	0.0007815007986789642	0.0007786798694555167	0.0008204121318628018	0.0008159818698647718	0.0008425531127169443	0.0008371419719450272	0.0008660088008136165	0.0008595079698248618	0.0009147607700686137	0.0009058323386930534	0.05411726366279883	0.051993689742924815	-1.5881576963083788e-05	-0.00020289941869042205	-1.5772130213184687e-05	-0.00020150115246037048
5.581976739860765	0.0007810702100043739	0.0007782488920598652	0.0008199200668094189	0.0008154918271720711	0.0008420242202517454	0.0008366167240516869	0.000865439455320861	0.0008589441925613463	0.0009141026954211733	0.0009051845278491153	0.0540594764576164	0.051938198388908445	-1.575837035912471e-05	-0.0002025384403760433	-1.5649787606254045e-05	-0.00020114285365915863
5.615610957730194	0.0007806403418859395	0.0007778186370888285	0.0008194288587712876	0.0008150026382879111	0.0008414962710418399	0.000836092412414492	0.0008648711514474247	0.0008583814451110886	0.0009134458905266237	0.000904537962105671	0.05400177545632609	0.05188278972405319	-1.563598276210429e-05	-0.0002021763352671735	-1.5528258077750906e-05	-0.00020078343446364166
5.649447838681973	0.0007802111971211336	0.0007773891073308051	0.0008189385106571166	0.0008145143061059281	0.0008409692680341142	0.0008355690399635808	0.000864303892158207	0.0008578197304223002	0.0009127903583044731	0.0009038926443734786	0.053944160893225554	0.05182746397384433	-1.551440888305361e-05	-0.0002018130979007382	-1.5407536378774997e-05	-0.00020042288944990827
5.6834886038631165	0.0007797827785188423	0.0007769603055856222	0.0008184490253888349	0.0008140268335329241	0.0008404432141897802	0.000835046609643313	0.0008637376804336702	0.0008572590514585926	0.0009121361016926523	0.0009032485775813928	0.0538866330052951	0.05177222136634374	-1.5393643465042364e-05	-0.00020144872276345316	-1.5287617292183628e-05	-0.00020006121314386505
5.717734481778674	0.0007793550888994448	0.000776532234664621	0.0008179604059016983	0.0008135402234889761	0.0008399181124844926	0.0008345251244123905	0.0008631725192699772	0.0008566994111991144	0.0009114831236476853	0.0009026057646765321	0.053829192032233616	0.0517170621322249	-1.527368128322222e-05	-0.00020108320429421123	-1.5168495632638529e-05	-0.00019969840002384553
5.75218670833605	0.0007789281310949034	0.000776104897390745	0.0008174726551444026	0.0008130544789075473	0.0008393939659084806	0.0008340045872439846	0.0008626084116791379	0.0008561408126386933	0.0009108314271448673	0.0009019642086244538	0.05377183821649784	0.051661986504807196	-1.5154517144445184e-05	-0.00020071653688139013	-1.5050166246286661e-05	-0.00019933444451822324
5.786846526889619	0.0007785019079488556	0.0007756782965986333	0.0008169857760792032	0.0008125696027356068	0.0008388707774666805	0.00083348500112587	0.0008620453606891563	0.0008555832587879849	0.0009101810151784478	0.0009013239124093345	0.05371457180333453	0.051606994720091295	-1.503614588714737e-05	-0.00020034871486299122	-1.4932624010595419e-05	-0.00019896934100557817
5.821715188285586	0.0007780764223167025	0.0007752524351347099	0.0008164997716820287	0.0008120855979337431	0.0008383485501788654	0.0008329663690605505	0.0008614833693441775	0.000855026752673616	0.0009095318907618112	0.0009006848790341462	0.05365739304081989	0.051552087016794465	-1.4918562381220635e-05	-0.00019997973252716683	-1.4815863834208645e-05	-0.00019860308381441927
5.856793950907131	0.0007776516770657002	0.0007748273158572757	0.0008160146449425982	0.0008116024674762815	0.0008378272870797763	0.0008324486940653947	0.0008609224407046362	0.0008544712973383319	0.000908884056927659	0.0009000471115208348	0.05360030217989533	0.05149726363638549	-1.4801761527799204e-05	-0.00019960958411141538	-1.4699880656802652e-05	-0.00019823566722343422
5.892084080719833	0.0007772276750750481	0.0007744029416365976	0.0008155303988645361	0.000811120214351397	0.0008373069912192549	0.0008319319791727599	0.0008603625778474034	0.0008539168958411409	0.0009082375167281924	0.0008994106129105009	0.05354329947440712	0.051442524823122185	-1.4685738259084466e-05	-0.00019923826380194298	-1.4584669448841625e-05	-0.00019786708546037923
5.927586851317345	0.0007768044192359835	0.0007739793153550043	0.0008150470364654941	0.0008106388415612385	0.0008367876656623782	0.0008314162274301343	0.0008598037838659402	0.0008533635512574676	0.0009075922732353001	0.0008987753862635824	0.053486385181141335	0.0513878708240866	-1.4570487538228746e-05	-0.00019886576573446835	-1.4470225211477006e-05	-0.0001974973327021623
5.963303543967366	0.0007763819124518681	0.0007735564399069734	0.000814564560777263	0.000810158352122039	0.0008362693134895876	0.0008309014419002594	0.0008592460618704432	0.000852811266679296	0.0009069483295407397	0.0008981414346600343	0.05342955955986599	0.05133330188922333	-1.4456004359069893e-05	-0.00019849208399244644	-1.4356542976349737e-05	-0.00019712640307475993
5.999235447657878	0.0007759601576382868	0.0007731343181992301	0.0008140829748459009	0.0008096787490642426	0.0008357519377968328	0.0008303876256612747	0.0008586894149880046	0.0008522600452153262	0.0009063056887563332	0.0008975087611995179	0.05337282287336717	0.05127881827137572	-1.4342283746001175e-05	-0.00019811721260740156	-1.4243617805399442e-05	-0.00019675429065238448
6.035383859143656	0.0007755391577231328	0.0007727129531508346	0.0008136022817318433	0.0008092000354326162	0.0008352355416956985	0.000829874781806842	0.0008581338463627551	0.0008517098899911183	0.0009056643540141467	0.0008968773690015799	0.05331617538748846	0.05122442022632341	-1.4229320753929645e-05	-0.00019774114556006528	-1.4131444790800238e-05	-0.0001963809894584001
6.071750082993084	0.0007751189156467024	0.000772292347693278	0.0008131224845100278	0.0008087222142863729	0.0008347201283135429	0.0008293629134462871	0.0008575793591560229	0.0008511608041492489	0.000905024328466685	0.0008962472612058415	0.05325961737117222	0.051170108012822894	-1.4117110467897973e-05	-0.00019736387677762868	-1.4020019054629407e-05	-0.0001960064934629635
6.108335431635222	0.000774699434361791	0.0007718725047705767	0.0008126435862700157	0.0008082452886992939	0.000834205700793638	0.0008288520237047349	0.0008570259565464898	0.0008506127908494626	0.0009043856152870843	0.0008956184409721884	0.05320314909649992	0.05111588189264212	-1.4005648002995974e-05	-0.00019698540013440846	-1.3909335748803209e-05	-0.0001956307965841897
6.145141225407182	0.0007742807168337829	0.0007714534273393659	0.000812165590116112	0.0008077692617598481	0.0008336922622953064	0.0008283421157232464	0.0008564736417303431	0.0008500658532688272	0.0009037482176693025	0.0008949909114809574	0.053146770838730054	0.0510617421306037	-1.3894928504305099e-05	-0.00019660570945265188	-1.3799390054958921e-05	-0.00019525389268834625
6.182168792601758	0.0007738627660407438	0.0007710351183689916	0.0008116884991674865	0.0008072941365713115	0.000833179815994055	0.0008278331926589527	0.0008559224179214317	0.0008495199946018841	0.0009031121388283116	0.0008943646759331241	0.05309048287634083	0.05100768899462169	-1.378494714655322e-05	-0.00019622479850031627	-1.369017718416167e-05	-0.00019487577558768843
6.2194194695153895	0.0007734455849735224	0.0007706175808416127	0.0008112123165583018	0.0008068199162518976	0.0008326683650817252	0.0008273252576852019	0.0008553722883514319	0.000848975218060812	0.0009024773820003012	0.0008937397375505046	0.053034285491074085	0.05095372275574182	-1.3675699134036573e-05	-0.00019584266099167968	-1.3581692376807286e-05	-0.00019449643904134728
6.256894600496366	0.0007730291766358352	0.0007702008177522879	0.0008107370454378297	0.0008063466039348715	0.0008321579127666227	0.00082681831399169	0.0008548232562699947	0.0008484315268755753	0.0009018439504428657	0.0008931160995759358	0.05297817896797302	0.05089984368818266	-1.3567179700534754e-05	-0.00019545929058811806	-1.3473930902511283e-05	-0.00019411587675546849
6.294595537993358	0.0007726135440443678	0.0007697848321090772	0.0008102626889705804	0.0008058742027686803	0.0008316484622736639	0.0008263123647846062	0.0008542753249449123	0.0008478889242940869	0.0009012118474352071	0.0008924937652734793	0.052922163595426654	0.050846052069375196	-1.3459384108939487e-05	-0.00019507468089494107	-1.336688805980528e-05	-0.00019373408238107515
6.332523642604218	0.0007721986902288697	0.0007693696269331376	0.0008097892503364287	0.0008054027159170764	0.0008311400168445217	0.0008258074132867755	0.0008537284976622803	0.0008473474135823684	0.0009005810762783379	0.0008918727379286151	0.052866239665212984	0.050792348180005976	-1.335230765132922e-05	-0.0001946888254643342	-1.326055917616649e-05	-0.00019335104951626048
6.370680283125076	0.0007717846182322442	0.0007689552052588145	0.0008093167327307308	0.0008049321465592383	0.0008306325797377569	0.0008253034627377919	0.0008531827777266511	0.0008468069980247029	0.000899951640295273	0.0008912530208484338	0.05281040747254266	0.050738732304057545	-1.3245945648651669e-05	-0.00019430171779305505	-1.3154939607682922e-05	-0.00019296677170377308
6.40906683659976	0.0007713713311106535	0.0007685415701337469	0.0008088451393644628	0.000804462497889905	0.0008301261542289766	0.0008248005163941743	0.0008526381684612073	0.0008462676809238039	0.0008993235428312434	0.0008906346173618439	0.052754667316101615	0.050685204728848784	-1.3140293450538201e-05	-0.00019391335132148968	-1.3050024738951033e-05	-0.00019258124243101693
6.447684688369473	0.0007709588319336083	0.0007681287246189592	0.0008083744734643387	0.0008039937731194962	0.0008296207436109692	0.0008242985775294994	0.0008520946732079186	0.0008457294656009739	0.0008986967872538929	0.000890017530819766	0.05269901949809661	0.05063176574508179	-1.303534643528649e-05	-0.0001935237194353734	-1.2945809982943882e-05	-0.00019219445513046773
6.486535232122802	0.0007705471237840696	0.0007677166717889627	0.0008079047382729449	0.0008035259754742443	0.000829116351193855	0.0008237976494345553	0.0008515522953277114	0.0008451923553962689	0.0008980713769534883	0.0008894017645953382	0.05264346432429883	0.05057841564688113	-1.2931100009608981e-05	-0.00019313281546448624	-1.2842290780881033e-05	-0.00019180640317964515
6.525619869945995	0.0007701362097585384	0.0007673054147318467	0.0008074359370488587	0.0008030591081963153	0.0008286129803052275	0.0008232977354174746	0.0008510110382006266	0.0008446563536686564	0.000897447315343119	0.0008887873220841118	0.05258800210409046	0.05052515473183969	-1.2827549608466354e-05	-0.00019274063268184816	-1.2739462601964874e-05	-0.0001914170798992254
6.564940012373588	0.0007697260929671641	0.000766894956549389	0.0008069680730667907	0.0008025931745439495	0.0008281106342903083	0.0008227988388038982	0.0008504709052260006	0.0008441214637961923	0.000896824605858917	0.0008881742067042686	0.05253263315051116	0.050471983301061084	-1.2724690694885382e-05	-0.0001923471643032193	-1.2637320943245309e-05	-0.0001910264785530691
6.604497078439295	0.0007693167765338337	0.0007664853003571447	0.0008065011496177046	0.0008021281777915796	0.0008276093165120908	0.0008223009629371074	0.0008499318998226201	0.0008435876891761773	0.0008962032519602584	0.0008875624218968156	0.052477357780301236	0.05041890165920761	-1.2622518759905152e-05	-0.0001919524034881548	-1.2535861329604145e-05	-0.00019063459234980318
6.644292495727218	0.0007689082635962752	0.0007660764492845506	0.0008060351700089524	0.0008016641212299693	0.0008271090303514901	0.0008218041111781805	0.000849394025428901	0.0008430550332253282	0.0008955832571299778	0.0008869519711257986	0.052422176313953094	0.05036591011453903	-1.2521029322297775e-05	-0.0001915563433379508	-1.2435079313366515e-05	-0.00019024141443937936
6.684327700423376	0.0007685005573061558	0.0007656684064750267	0.0008055701375644064	0.000801201008166342	0.0008266097792074968	0.0008213082869061423	0.000848857285503056	0.0008425234993799498	0.0008949646248745851	0.0008863428578785118	0.052367089075755595	0.05031300897896581	-1.2420217928526753e-05	-0.00019115897689708783	-1.2334970474387613e-05	-0.00018984693791596063
6.724604137367524	0.0007680936608291767	0.0007652611750860686	0.000805106055624585	0.0008007388419245075	0.0008261115664973196	0.0008208134935181054	0.000848321683523261	0.0008419930910960946	0.0008943473587244711	0.0008857350856657009	0.05231209639384245	0.05026019856808939	-1.2320080152479831e-05	-0.00019076029715092702	-1.223553041970575e-05	-0.0001894511558148404
6.76512326010531	0.0007676875773451828	0.0007648547582893615	0.0008046429275467978	0.0008002776258450068	0.0008256143956565516	0.0008203197344294368	0.0008477872229878411	0.0008414638118497491	0.0008937314622341388	0.0008851286580217908	0.05225719860024216	0.05020747920125166	-1.222061159533716e-05	-0.00019036029702598767	-1.2136754783427864e-05	-0.00018905406111260903
6.805886530940724	0.0007672823100482527	0.0007644491592708695	0.0008041807567052674	0.0007998173632852336	0.0008251182701393107	0.0008198270130738964	0.0008472539074154321	0.0008409356651369917	0.0008931169389824084	0.0008845235785050839	0.05220239603092584	0.05015485120158132	-1.2121807885519253e-05	-0.00018995896939094647	-1.2038639226705228e-05	-0.0001886556467289302
6.846895420988873	0.0007668778621468057	0.000764044381230944	0.0008037195464912711	0.0007993580576195755	0.000824623193418401	0.0008193353329037967	0.0008467217403451633	0.000840408654474175	0.0008925037925726448	0.000883919850697986	0.05214768902585728	0.05010231489604214	-1.2023664678379939e-05	-0.00018955630705416726	-1.1941179437398655e-05	-0.000188255905523127
6.888151410229076	0.0007664742368637012	0.0007636404273844245	0.0008032593003132742	0.0007988997122395483	0.0008241291689854665	0.0008188446973901577	0.0008461907253368323	0.0008398827833980976	0.0008918920266329779	0.0008833174782072201	0.052093077929043885	0.05004987061548003	-1.1926177656180342e-05	-0.00018915230276492223	-1.1844371130047271e-05	-0.00018785483029598593
6.92965598755826	0.0007660714374363375	0.0007632373009607393	0.0008028000215970639	0.0007984423305539278	0.0008236362003511453	0.0008183551100228566	0.0008456608659710802	0.0008393580554661775	0.0008912816448165227	0.0008827164646640438	0.05203856308858606	0.049997518694673886	-1.182934252784082e-05	-0.00018874694921194868	-1.1748210045675958e-05	-0.00018745241378850808
6.971410650844719	0.0007656694671167601	0.0007628350052040129	0.0008023417137858924	0.0007979859159888934	0.0008231442910452314	0.0008178665743107916	0.0008451321658495777	0.0008388344742566347	0.0008906726508016118	0.0008821168137244758	0.05198414485672964	0.04994525947238275	-1.1733155028852485e-05	-0.00018834023902367103	-1.1652691951635763e-05	-0.00018704864868124282
7.01341690698215	0.0007652683291717563	0.0007624335433731642	0.0008018843803406063	0.000797530471988159	0.0008226534446168274	0.000817379093782032	0.0008446046285951974	0.0008383120433686644	0.0008900650482920148	0.0008815185290695118	0.05192982358991898	0.049893093291398086	-1.1637610921067312e-05	-0.00018793216476714614	-1.155781264145471e-05	-0.0001866435275944267
7.055676271944047	0.0007648680268829667	0.0007620329187420172	0.0008014280247397953	0.0007970760020131178	0.0008221636646345126	0.0008168926719839836	0.0008440782578522036	0.0008377907664226213	0.0008894588410171741	0.0008809216144053558	0.051875599648846374	0.04984102049859214	-1.1542705992595784e-05	-0.00018752271894845185	-1.146356793470249e-05	-0.00018623704308731726
7.098190270838397	0.0007644685635469804	0.0007616331345993991	0.0008009726504799214	0.0007966225095429757	0.0008216749546864927	0.0008164073124835412	0.0008435530572864296	0.000837270647060196	0.0008888540327324295	0.00088032607346364	0.05182147339851032	0.049789041444970816	-1.144843605768893e-05	-0.00018711189401268702	-1.1369953676865566e-05	-0.00018582918765847056
7.1409604379627405	0.0007640699424754427	0.0007612341942492483	0.0008005182610754662	0.0007961699980748944	0.0008211873183807685	0.0008159230188672534	0.0008430290305854624	0.0008367516889445997	0.000888250627219254	0.0008797319100016553	0.051767445208262125	0.04973715648572438	-1.1354796956479854e-05	-0.00018669968234166778	-1.1276965739133796e-05	-0.00018541995374424247
7.183988316859528	0.0007636721669951589	0.0007608361010107186	0.000800064860059068	0.0007957184711241308	0.0008207007593452968	0.0008154397947414819	0.0008425061814588314	0.0008362338957607462	0.0008876486282854874	0.0008791391278025805	0.05171351545186873	0.04968536598028064	-1.1261784554881388e-05	-0.00018628607625470472	-1.1184600018266863e-05	-0.00018500933371845552
7.227275460371831	0.0007632752404482008	0.0007604388582182904	0.0007996124509816692	0.0007952679322241835	0.0008202152812281562	0.0008149576437325682	0.0008419845136381971	0.0008357172712154413	0.0008870480397655758	0.0008785477306757187	0.05165968450756214	0.04963367029235626	-1.116939474449588e-05	-0.00018587106800874165	-1.1092852436507539e-05	-0.00018459731989317607
7.270823430699384	0.0007628791661920073	0.0007600424692218673	0.0007991610374126518	0.0007948183849269272	0.0008197308876977068	0.0008144765694869894	0.0008414640308775322	0.0008352018190375613	0.0008864488655208034	0.0008779577224567209	0.05160595275809652	0.04958206979001279	-1.1077623442424384e-05	-0.0001854546497974674	-1.1001718941394331e-05	-0.00018418390451752087
7.31463379945495	0.0007624839475994926	0.000759646937386891	0.000798710622939986	0.000794369832802763	0.0008192475824427603	0.0008139965756715315	0.0008409447369533176	0.0008346875429782476	0.0008858511094395377	0.0008773691070078304	0.051552320590805695	0.04953056484570992	-1.0986466591051541e-05	-0.00018503681374962277	-1.0911195505563728e-05	-0.00018376907977649126
7.358708147721062	0.0007620895880591541	0.0007592522660944467	0.0007982612111703754	0.0007939222794407611	0.0008187653691727488	0.00081351766597345	0.0008404266356647338	0.0008341744468110925	0.0008852547754374716	0.0008767818882181163	0.05149878839765873	0.04947915583635904	-1.0895920158024777e-05	-0.0001846175519307769	-1.0821278126698156e-05	-0.00018335283779175038
7.403048066107065	0.0007616960909751745	0.0007588584587413687	0.0007978128057293985	0.0007934757284488045	0.0008182842516178861	0.0008130398441006394	0.0008399097308338496	0.0008336625343323293	0.0008846598674578645	0.0008761960700037131	0.05144535657532008	0.049427843143380376	-1.0805980136039187e-05	-0.00018419685634152305	-1.0731962827324748e-05	-0.00018293517062084597
7.447655154806527	0.0007613034597675316	0.0007584655187403504	0.0007973654102616582	0.0007930301834537359	0.0008178042335293445	0.0008125631137817994	0.0008393940263058192	0.0008331518093610242	0.000884066389471791	0.000875611656308061	0.051392025525205325	0.04937662715275838	-1.0716642542667534e-05	-0.0001837747189168959	-1.0643245654699124e-05	-0.00018251607025657202
7.49253102365499	0.0007609116978721053	0.0007580734495200534	0.0007969190284309289	0.0007925856481015071	0.0008173253186794209	0.0008120874787666055	0.0008388795259490773	0.0008326422757392715	0.0008834743454783885	0.0008750286511021519	0.05133879565354139	0.049325508255098544	-1.0627903420273518e-05	-0.00018335113152681548	-1.0555122680618034e-05	-0.00018209552862641365
7.537677292188054	0.0007605208087407837	0.0007576822545252145	0.0007964736639203025	0.000792142126057321	0.0008168475108617099	0.0008116129428258796	0.0008383662336555345	0.0008321339373323839	0.0008828837395051066	0.0008744470583847709	0.05128566737142723	0.04927448684568677	-1.0539758835826155e-05	-0.00018292608597483828	-1.0467590001325688e-05	-0.00018167353759235283
7.583095589699846	0.0007601307958415746	0.0007572919372167592	0.0007960293204323408	0.00079169962100579	0.0008163708138912779	0.0008111395097517619	0.0008378541533407793	0.0008316267980290947	0.0008822945756079623	0.0008738668821827472	0.05123264109489418	0.0492235633245431	-1.045220488078702e-05	-0.00018249957399832373	-1.038064373734375e-05	-0.00018125008895039652
7.628787555301809	0.0007597416626587093	0.0007569025010719067	0.0007955860016892212	0.0007912581366510741	0.0008158952316048334	0.0008106671833578817	0.0008373432889442721	0.0008311208617417477	0.0008817068578717888	0.0008732881265511997	0.051179717244965395	0.04917273809648659	-1.0365237670957594e-05	-0.00018207158726760153	-1.0294280033360317e-05	-0.00018082517443038237
7.674754837981857	0.0007593534126927572	0.0007565139495842858	0.0007951437114328928	0.0007908176767170428	0.0008154207678609068	0.0008101959674795331	0.0008368336444295544	0.0008306161324065039	0.0008811205904105001	0.0008727107955737923	0.051126896247720925	0.04912201157118995	-1.0278853346283243e-05	-0.00018164211738494473	-1.0208495058011344e-05	-0.0001803987856942857
7.720999096663877	0.0007589660494607323	0.0007561262862640432	0.0007947024534252252	0.0007903782449474209	0.0008149474265400256	0.0008097258659738532	0.0008363252237844463	0.0008301126139835373	0.0008805357773673442	0.0008721348933629857	0.05107417853435832	0.04907138416324166	-1.0193048070820249e-05	-0.00018121115588565218	-1.0123285003849417e-05	-0.00017997091433755164
7.767522000267617	0.0007585795764962022	0.0007557395146379538	0.0007942622314481601	0.0007899398451059395	0.0008144752115448897	0.0008092568827199909	0.0008358180310212511	0.0008296103104572366	0.000879952422915164	0.0008715604240602907	0.051021564541256316	0.04902085629220826	-1.0107818032510305e-05	-0.0001807786942361611	-1.0038646087137323e-05	-0.0001795415518875687
7.814325227768903	0.0007581939973494025	0.000755353638249537	0.0007938230493038695	0.0007895024809764963	0.0008140041268005539	0.0008087890216192931	0.0008353120701769651	0.0008291092258364125	0.0008793705312566648	0.0008709873918365315	0.050969054710039784	0.048970428382693235	-1.002315944305214e-05	-0.00018034472383396394	-9.954574547695397e-06	-0.0001791106898029471
7.861410468260233	0.0007578093155873433	0.0007549686606591646	0.0007933849108149047	0.0007890661563633026	0.0008135341762546057	0.0008083222865954774	0.0008348073453134812	0.0008286093641544987	0.0008787901066246753	0.0008704158008920994	0.05091664948764589	0.04892010086440359	-9.939068537811319e-06	-0.00017990923600777475	-9.871066648842533e-06	-0.00017867831947418478
7.908779421011744	0.0007574255347939238	0.0007545845854441762	0.000792947819824357	0.0007886308750910434	0.000813065363877347	0.0008078566815948151	0.0008343038605178006	0.0008281107294697602	0.0008782111532824181	0.0008698456554572205	0.050864349326387344	0.04886987417220883	-9.855541575589516e-06	-0.0001794722220153644	-9.788118677139454e-06	-0.0001782444322214749
7.956433795532517	0.0007570426585700448	0.0007542014161989951	0.0007925117801960142	0.0007881966410050355	0.0008125976936619816	0.0008073922105863145	0.0008338016199022453	0.0008276133258655053	0.0008776336755237815	0.0008692769597922192	0.05081215468402074	0.048819748746208556	-9.772574838567277e-06	-0.00017903367304478168	-9.705726942329726e-06	-0.0001778090192953441
8.004375311632296	0.0007566606905337187	0.0007538191565352381	0.0007920767958145154	0.0007877634579713813	0.000812131169624792	0.0008069288775619022	0.0008333006276046676	0.0008271171574502898	0.0008770576776735887	0.0008687097181877831	0.050760066023814616	0.04876972503179445	-9.690164632186055e-06	-0.0001785935802138816	-9.623887777263432e-06	-0.00017737207187701332
8.052605699483543	0.0007562796343201813	0.0007534378100818304	0.0007916428705855097	0.000787331329877127	0.0008116657958053292	0.0008064666865366022	0.0008328008877886631	0.0008266222283581292	0.000876483164087872	0.0008681439349652313	0.05070808381461573	0.04871980347971758	-9.608307284893203e-06	-0.00017815193456802159	-9.542597537619615e-06	-0.00017693358107606638
8.101126699683881	0.0007558994935820109	0.0007530573804851254	0.0007912100084358204	0.000786900260630427	0.0008112015762666007	0.0008060056415487311	0.0008323024046437924	0.0008261285427487174	0.0008759101391541561	0.000867579614476792	0.05065620853092006	0.048669984546154905	-9.526999148121162e-06	-0.00017770872708125496	-9.461852601840362e-06	-0.00017649353793033895
8.149940063318896	0.0007555202719892356	0.0007526778714090147	0.0007907782133136011	0.0007864702541606993	0.0008107385150952548	0.0008055457466600775	0.0008318051823857936	0.0008256361048076353	0.0008753386072917317	0.0008670167611058697	0.05060444065294244	0.048620268692776206	-9.446236596112254e-06	-0.00017726394865547057	-9.381649371037123e-06	-0.00017605193340664016
8.199047552025359	0.000755141973229451	0.0007522992865350461	0.0007903474891884988	0.0007860413144187899	0.0008102766164017728	0.0008050870059560928	0.0008313092252568031	0.0008251449187465694	0.00087476857295194	0.0008664553792673244	0.05055278066668731	0.048570656386810594	-9.366016025778162e-06	-0.00017681759011942133	-9.301984268805102e-06	-0.00017560875839928158
8.248450938054788	0.0007547646010079336	0.0007519216295625405	0.0007899178400518177	0.0007856134453771345	0.0008098158843206582	0.0008046294235460792	0.0008308145375255764	0.0008246549888035316	0.0008742000406184578	0.0008658954734077505	0.050501229064018986	0.04852114810111881	-9.286333856542081e-06	-0.0001763696422281691	-9.222853741075801e-06	-0.00017516400372907803
8.298152004337403	0.0007543881590477592	0.0007515449042087106	0.0007894892699166837	0.0007851866510299244	0.0008093563230106324	0.0008041730035633849	0.0008303211234877134	0.0008241663192430794	0.0008736330148075871	0.0008653370480057598	0.05044978634273706	0.04847174431426017	-9.20718653023983e-06	-0.00017592009566250177	-9.144254256019876e-06	-0.00017471766014348633
8.348152544546481	0.0007540126510899147	0.0007511691142087752	0.0007890617828182089	0.0007847609353932688	0.000808897936654826	0.0008037177501655913	0.0008298289874658805	0.0008236789143565349	0.0008730675000685415	0.0008647801075722623	0.050398453006646506	0.048422445510563586	-9.128570510998427e-06	-0.0001754689410294885	-9.06618230392918e-06	-0.00017426971831652205
8.398454363163072	0.0007536380808934164	0.00075079426331608	0.0007886353828136554	0.0007843363025053629	0.0008084407294609728	0.0008032636675347097	0.0008293381338100375	0.0008231927784622115	0.0008725035009837414	0.0008642246566507545	0.050347229565636274	0.04837325218019965	-9.050482285111183e-06	-0.00017501616886139715	-8.988634397069303e-06	-0.0001738201688477603
8.449059275541144	0.0007532644522354227	0.0007504203553022114	0.0007882100739826025	0.0007839127564266493	0.000807984705661606	0.0008028107598773728	0.0008288485668976632	0.0008227079159056336	0.0008719410221691036	0.0008636706998176049	0.05029611653575115	0.04832416481925345	-8.972918360798318e-06	-0.00017456176961352932	-8.91160706948356e-06	-0.00017336900226067042
8.49996910797308	0.0007528917689113604	0.000750047393957124	0.0007877858604271214	0.0007834903012399961	0.0008075298695142632	0.00080235903142504	0.0008283602911339936	0.0008222243310597734	0.0008713800682743505	0.0008631182416823529	0.05024511443926913	0.048275183929796656	-8.895875268210424e-06	-0.00017410573366583026	-8.835096876974764e-06	-0.00017291620900405924
8.551185697755594	0.0007525200347350318	0.000749675383089251	0.0007873627462719359	0.0007830689410508565	0.000807076225301675	0.0008019084864341822	0.000827873310952244	0.0008217420283252705	0.0008708206439832988	0.0008625672868879956	0.05019422380477856	0.04822631001996275	-8.819349559265402e-06	-0.0001736480513219174	-8.759100396938703e-06	-0.0001724617794506278
8.602710893256043	0.0007521492535387386	0.0007493043265256302	0.0007869407356645972	0.0007826486799874443	0.0008066237773319743	0.0008014591291864936	0.0008273876308138484	0.0008212610121306671	0.0008702627540141697	0.0008620178401112875	0.05014344516725646	0.04817754360402076	-8.743337807431625e-06	-0.0001731887128069709	-8.683614228142088e-06	-0.00017200570389519498
8.654546553979111	0.0007517794291734014	0.0007489342281120238	0.0007865198327756569	0.0007822295222009051	0.0008061725299388969	0.0008010109639890867	0.0008269032552086967	0.0008207812869326421	0.0008697064031198955	0.000861469906063043	0.05009277906814886	0.048128885202453016	-8.667836607727068e-06	-0.00017272770826931572	-8.60863499075118e-06	-0.00017154797255647392
8.706694550633951	0.000751410565508673	0.0007485650917130357	0.0007861000417988339	0.0007818114718654851	0.0008057224874819816	0.0008005639951746943	0.0008264201886553659	0.0008203028572162411	0.000869151596088423	0.000860923489488432	0.05004222605544897	0.0480803353420317	-8.59284257649813e-06	-0.00017226502777828445	-8.534159326082855e-06	-0.00017108857557465718
8.759156765201672	0.0007510426664330647	0.0007481969212122385	0.0007856813669511958	0.0007813945331787098	0.0008052736543467817	0.0008001182271018773	0.000825938435701367	0.0008198257274951171	0.0008685983377430328	0.000860378595167293	0.049991786683778724	0.048031894555895446	-8.51835235131989e-06	-0.0001718006613240508	-8.460183896549095e-06	-0.00017062750301183316
8.811935091003267	0.0007506757358540611	0.0007478297205122905	0.0007852638124733269	0.000780978710361555	0.0008048260349450674	0.0007996736641552241	0.000825458000923381	0.0008193499023117668	0.0008680466329426477	0.0008598352279144342	0.049941461514471874	0.047983563383629864	-8.44436259087901e-06	-0.00017133459881726876	-8.386705385464432e-06	-0.00017016474485029298
8.865031432767935	0.000750309777698245	0.000747463493535064	0.0007848473826295113	0.0007805640076586274	0.0008043796337150379	0.0007992303107455677	0.0008249788889275082	0.0008188753862377743	0.0008674964865821567	0.0008592933925799514	0.04989125111565669	0.04793534237134713	-8.370869974843632e-06	-0.00017086683008848969	-8.3137204969835e-06	-0.00016970029099325212
8.918447706701835	0.000749944795911413	0.0007470982442217616	0.0007844320817079014	0.0007801504293383343	0.0008039344551215276	0.0007987881713101817	0.0008245011043495062	0.000818402183874047	0.0008669479035927277	0.0008587530940495328	0.049841156062340644	0.04788723207176666	-8.297871203725472e-06	-0.00017039734488716318	-8.241225955953578e-06	-0.00016923413126365694
8.972185840557227	0.000749580794458702	0.0007467339765330456	0.0007840179140207056	0.00077973797969307	0.0008034905036562227	0.0007983472503130026	0.000824024651855046	0.0008179302998510674	0.000866400888942141	0.0008582143372447854	0.04979117693649489	0.04783923304429692	-8.225362998760984e-06	-0.0001699261328811652	-8.16921850777582e-06	-0.00016876625540318546
9.02624777370205	0.0007492177773247087	0.0007463706944491591	0.0007836048839043616	0.0007793266630393906	0.0008030477838378704	0.0007979075522448316	0.0008235495361399556	0.0008174597388291349	0.0008658554476351084	0.0008576771271235473	0.04974131432714159	0.04779134585511909	-8.153342101815952e-06	-0.00016945318365693685	-8.097694918318514e-06	-0.00016829665307263597
9.080635457189915	0.00074885574851361	0.0007460084019700503	0.0007831929957197183	0.0007789164837181952	0.0008026063002124947	0.000797469081623555	0.0008230757619304732	0.0008169905054986145	0.0008653115847136052	0.0008571414686802129	0.049691568830441124	0.04774357107726983	-8.081805275188605e-06	-0.00016897848671718063	-8.026651973726262e-06	-0.00016782531384981758
9.135350853830497	0.0007484947120492919	0.0007456471031155009	0.0007827822538522224	0.0007785074460949105	0.0008021660573536176	0.000797031842994357	0.0008226033339835048	0.0008165226045801923	0.0008647693052572071	0.0008566073669460619	0.04964194104977954	0.04769590929072953	-8.010749301557568e-06	-0.00016850203148183196	-7.956086480379217e-06	-0.0001673522272305772
9.190395938260405	0.0007481346719754641	0.0007452868019252465	0.0007823726627120931	0.0007780995545596698	0.0008017270598624696	0.0007965958409299343	0.0008221322570868738	0.00081605604082512	0.0008642286143834197	0.0008560748269895804	0.04959243159586142	0.04764836108250375	-7.94017098382227e-06	-0.0001680238072865048	-7.885995264697923e-06	-0.00016687738262652352
9.245772697014415	0.0007477756323557945	0.0007449275024591101	0.0007819642267345183	0.0007776928135275041	0.0008012893123682192	0.0007961610800307209	0.0008216625360595883	0.0008155908190154804	0.0008636895172480277	0.0008555438539168045	0.049543041086797024	0.047600927046715105	-7.87006714497631e-06	-0.00016754380338199204	-7.816375173066992e-06	-0.0001664007693656655
9.301483128597186	0.0007474175972740227	0.0007445692087971204	0.0007815569503798289	0.0007772872274385198	0.0008008528195281861	0.0007957275649251	0.0008211941757520923	0.0008151269439644337	0.0008631520190454263	0.0008550144528716435	0.04949377014819684	0.04755360778468908	-7.800434628056283e-06	-0.00016706200893468193	-7.747223071743158e-06	-0.00016592237669180165
9.357529243555355	0.0007470605708340919	0.0007442119250396449	0.0007811508381336923	0.0007768828007580914	0.0008004175860280684	0.0007952953002696309	0.0008207271810465344	0.0008146644205164843	0.0008626161250089769	0.0008544866290362264	0.04944461941326488	0.047506403905044715	-7.73127029591713e-06	-0.0001665784130243375	-7.678535846646246e-06	-0.00016544219376271596
9.413913064550128	0.0007467045571602702	0.0007438556553075142	0.0007807458945072986	0.0007764795379770466	0.0007999836165821674	0.0007948642907492718	0.0008202615568570293	0.0008142032535477376	0.0008620818404113499	0.0008539603876312386	0.04939558952289115	0.04745931602378441	-7.66257103115061e-06	-0.00016609300464345833	-7.610310403303663e-06	-0.00016496020965017788
9.47063662643026	0.0007463495603972799	0.0007435004037421538	0.0007803421240375524	0.0007760774436118585	0.0007995509159336181	0.000794434541077605	0.0008197973081299299	0.0008137434479661685	0.000861549170564884	0.0008534357339162722	0.04934668112574987	0.04741234476438828	-7.594333736004634e-06	-0.00016560577269819632	-7.542543666733299e-06	-0.00016447641333969254
9.527701976305488	0.0007459955847104191	0.000743146174505708	0.0007799395312872598	0.0007756765222048345	0.0007991194888546093	0.0007940060559970619	0.000819334439844091	0.0008132850087118821	0.0008610181208219365	0.000852912673190169	0.049297894878394796	0.047365490757902695	-7.5265553322236695e-06	-0.00016511670600627415	-7.4752325812804665e-06	-0.00016399079372897418
9.585111173620431	0.0007456426342856922	0.0007427929717811738	0.0007795381208453249	0.0007752767783243094	0.0007986893401466247	0.0007935788402791569	0.0008188729570111457	0.0008128279407573868	0.0008604886965752474	0.0008523912107913768	0.04924923144535721	0.04731875464303973	-7.459232760924708e-06	-0.00016462579329640237	-7.408374110557184e-06	-0.00016350333962783514
9.642866290228868	0.0007452907133299353	0.0007424407997725263	0.0007791378973269394	0.0007748782165648378	0.0007982604746406668	0.000793152898724711	0.0008184128646757774	0.0008123722491078616	0.0008599609032583016	0.0008518713520983016	0.04920069149924712	0.04727213706626991	-7.392362982525276e-06	-0.0001641330232085847	-7.3419652372782446e-06	-0.00016301403975732542
9.700969410468568	0.0007449398260709433	0.0007420896627048537	0.000778738865373781	0.0007744808415473908	0.0007978328971974954	0.0007927282361640921	0.0008179541679159986	0.0008119179388014312	0.0008594347463456964	0.000851353102529669	0.04915227572085206	0.04722563868191905	-7.325942976556081e-06	-0.00016363838429184208	-7.27600296316841e-06	-0.00016252288274901106
9.75942263123647	0.0007445899767575988	0.000741739564824482	0.0007783410296542066	0.0007740846579195502	0.0007974066127078639	0.0007923048574574415	0.0008174968718434277	0.0008114650149094391	0.0008589102313535111	0.0008508364675448831	0.049103984799240816	0.04717926015226627	-7.259969741628923e-06	-0.00016314186500521188	-7.210484308870467e-06	-0.00016202985714486307
9.818228062064373	0.0007442411696599982	0.0007413905103991105	0.0007779443948634496	0.0007736896703557048	0.0007969816260927527	0.0007918827674949151	0.0008170409816035697	0.0008110134825367261	0.0008583873638396812	0.0008503214526443946	0.04905581943186485	0.04713300214764557	-7.19444029523373e-06	-0.00016264345371547195	-7.145406313745738e-06	-0.000161534951394815
9.877387825195074	0.0007438934090695856	0.0007410425037179444	0.0007775489657238235	0.0007732958835572561	0.0007965579423036171	0.000791461971196922	0.0008165865023761076	0.0008105633468219153	0.0008578661494043812	0.0008498080633700737	0.049007780324666635	0.04708686534654327	-7.129351673684781e-06	-0.0001621431386973904	-7.0807660358471886e-06	-0.00016103815385787312
9.936904055658934	0.0007435466992992756	0.0007406955490918213	0.0007771547469849156	0.0007729033022528084	0.0007961355663226196	0.0007910424735143605	0.0008161334393751778	0.0008101146129376859	0.0008573465936903998	0.0008492963053055747	0.04895986819218016	0.04704085043570283	-7.064700931979327e-06	-0.0001616409081327541	-7.016560551776317e-06	-0.0001605394528008397
9.996778901350961	0.0007432010446835886	0.0007403496508533504	0.0007767617434237939	0.0007725119311983792	0.0007957145031628828	0.0007906242794288635	0.0008156817978496693	0.0008096672860910657	0.0008568287023835318	0.0008487861840767231	0.048912083757644484	0.046994958110225304	-7.000485143687438e-06	-0.0001611367501092864	-6.952786956563456e-06	-0.00016003883639720273
10.05701452310831	0.0007428564495787773	0.0007400048133570406	0.0007763699598452053	0.0007721217751775968	0.000795294757868727	0.0007902073939530398	0.0008152315830835088	0.0008092213715237151	0.0008563124812129636	0.0008482777053518884	0.048864427753109944	0.0469491890736763	-6.9367014008591896e-06	-0.00016063065262081344	-6.889442363561087e-06	-0.0001595362927269417
10.117613094788254	0.0007425129183629583	0.0007396610409794362	0.0007759794010817846	0.0007717328390019064	0.0007948763355159228	0.0007897918221307207	0.0008147828003959581	0.0008087768745122188	0.0008557979359516693	0.0008477708748423729	0.04881690091954704	0.046903544038192344	-6.873346813858136e-06	-0.00016012260356504382	-6.826523904315471e-06	-0.0001590318097749177
10.178576803346665	0.0007421704554362448	0.0007393183381192518	0.0007755900719942578	0.0007713451275107773	0.0007944592412119404	0.0007893775690372098	0.0008143354551419107	0.0008083338003683789	0.0008552850724168088	0.0008472656983027998	0.04876950400696097	0.04685802372458602	-6.810418511315336e-06	-0.00015961259074429024	-6.764028728472975e-06	-0.00015852537543081802
10.239907848916916	0.0007418290652208745	0.0007389767091975046	0.0007752019774716481	0.0007709586455719081	0.0007940434800961973	0.0007889646397795294	0.0008138895527121896	0.0008078921544395085	0.0008547738964701269	0.0008467621815315047	0.048722237774503976	0.046812628862456074	-6.74791363994981e-06	-0.00015910060186338781	-6.7019540036647104e-06	-0.00015801697748843435
10.301608444889292	0.0007414887521613476	0.0007386361586576529	0.0007748151224314897	0.0007705733980814378	0.0007936290573403195	0.0007885530394966754	0.0008134450985338551	0.0008074519421087338	0.0008542644140183655	0.0008462603303709349	0.04867510299059059	0.04676736019029894	-6.685829364524304e-06	-0.0001585866245300549	-6.640296915407656e-06	-0.00015750660364463598
10.363680817990868	0.0007411495207245502	0.0007382966909657259	0.0007744295118200307	0.0007701893899641515	0.0007932159781483876	0.0007881427733598674	0.0008130020980705007	0.000807013168795289	0.0008537566310136649	0.0008457601507080445	0.048628100433012446	0.04672221845561953	-6.624162867677023e-06	-0.00015807064625331102	-6.579054666957206e-06	-0.00015699424149820396
10.426127208365882	0.0007408113753998969	0.000737958310610467	0.0007740451506124514	0.0007698066261736993	0.000792804247757205	0.0007877338465728102	0.0008125605568225715	0.0008065758399548271	0.0008532505534539879	0.0008452616484747068	0.048581230889059676	0.04667720441504373	-6.562911349853109e-06	-0.0001575526544430328	-6.518224479243849e-06	-0.00015647987854988665
10.488949869656532	0.0007404743206994547	0.0007376210221034631	0.0007736620438130721	0.0007694251116928018	0.0007923938714365477	0.0007873262643719451	0.0008121204803276651	0.0008061399610797182	0.00085274618738353	0.0008447648296481155	0.04853449515563618	0.04663231883443392	-6.502072029182342e-06	-0.00015703263640931553	-6.457803590742203e-06	-0.00015596350220109523
10.552151069084381	0.000740138361158084	0.0007372848299792872	0.0007732801964555716	0.0007690448515334697	0.0007919848544894343	0.0007869200320267155	0.0008116818741608528	0.0008057055376993665	0.0008522435388931496	0.0008442697002512042	0.04848789403938469	0.046587562489007986	-6.441642141322146e-06	-0.0001565105793603916	-6.397789257341774e-06	-0.00015544509975271015
10.615733087532126	0.0007398035013335691	0.0007369497387956321	0.0007728996136032016	0.0007686658507372191	0.0007915772022523884	0.0007865151548398265	0.0008112447439349918	0.0008052725753805169	0.000851742614120792	0.0008437762663530612	0.04844142835680616	0.04654293616345217	-6.381618939441114e-06	-0.0001559864704038516	-6.338178752293179e-06	-0.00015492465840530323
10.679698219625935	0.000739469745806751	0.0007366157531334482	0.0007725203003490025	0.0007682881143752865	0.0007911709200957007	0.0007861116381475089	0.0008108090953010442	0.0008048410797275704	0.0008512434192519207	0.000843284534069349	0.048395098934387384	0.04649844065204513	-6.321999694062878e-06	-0.00015546029654478488	-6.278969366041616e-06	-0.00015440216525708372
10.744048773818252	0.0007391370991816654	0.0007362828775970856	0.0007721422618160259	0.0007679116475488523	0.000790766013423702	0.0007857094873197889	0.0008103749339484023	0.0008044110563829043	0.0008507459605199573	0.0008427945095627358	0.04834890660872516	0.04645407675877593	-6.2627816929056515e-06	-0.0001549320446837532	-6.220158406142727e-06	-0.00015387760730356526
10.808787072471103	0.000738805566085678	0.000735951116814429	0.0007717655031575549	0.0007675364553892603	0.0007903624876750356	0.0007853087077607546	0.0008099422656052135	0.0008039825110271927	0.0008502502442067229	0.0008423061990433244	0.048302852226654924	0.04640984529746961	-6.2039622408588055e-06	-0.0001544017016175958	-6.161743197187139e-06	-0.00015335097143734377
10.87391545193992	0.0007384751511696163	0.0007356204754370372	0.0007713900295573226	0.0007671625430582369	0.0007899603483229262	0.0007849093049088261	0.0008095110960387045	0.000803555449379726	0.0008497562766428792	0.0008418196087690846	0.04825693664538021	0.046365747091909486	-6.145538659861442e-06	-0.0001538692540386799	-6.1037210806746955e-06	-0.00015282224444690407
10.93943626265785	0.0007381458591079073	0.0007352909581402831	0.0007710158462297392	0.0007667899157481175	0.0007895596008754563	0.0007845112842370293	0.0008090814310555154	0.0008031298771987414	0.0008492640642083846	0.0008413347450462961	0.04821116073260267	0.046321782975965814	-6.087508288757544e-06	-0.00015333468853259702	-6.046089414864404e-06	-0.00015229141301451032
11.00535186922059	0.0007378176945987169	0.0007349625696234963	0.0007706429584201178	0.0007664185786820745	0.0007891602508758464	0.0007841146512532758	0.0008086532765020372	0.0008027058002817525	0.0008487736133329489	0.0008408516142299942	0.04816552536665882	0.04627795379371994	-6.029868483219646e-06	-0.000152797991578274	-5.988845574728466e-06	-0.00015175846371681678
11.071664650471687	0.0007374906623640806	0.0007346353146100986	0.0007702713714048982	0.0007660485371143392	0.0007887623039027316	0.0007837194115006341	0.000808226638264743	0.0008022832244658795	0.0008482849304964917	0.000840370222724416	0.04812003143665121	0.046234260399598326	-5.972616615639546e-06	-0.00015225914954708486	-5.931986951850793e-06	-0.0001512233830241183
11.138376999588447	0.0007371647671500455	0.0007343091978477477	0.0007699010904918784	0.000765679796330434	0.0007883657655704468	0.000783325570557614	0.0008078015222705335	0.0008018621556281869	0.0008477980222296093	0.000839890576983456	0.04807467984258676	0.046190703658500844	-5.91575007500688e-06	-0.00015171814870096334	-5.875510954270018e-06	-0.00015068615729799117
11.205491324168262	0.0007368400137268044	0.0007339842241084789	0.0007695321210204435	0.0007653123616474025	0.0007879706415293116	0.0007829331340384487	0.0008073779344870798	0.0008014425996860227	0.0008473128951140463	0.0008394126835111272	0.04802947149551696	0.04614728444593567	-5.859266266825848e-06	-0.00015117497519259726	-5.819415006421379e-06	-0.00015014677279137634
11.273010046315514	0.0007365164068888364	0.0007336603981888457	0.0007691644683617982	0.0007649462384140414	0.0007875769374659162	0.00078254210759338	0.0008069558809231701	0.0008010245625973599	0.0008468295557831701	0.0008389365488620231	0.04798440731767543	0.04610400364815293	-5.8031626130206765e-06	-0.00015062961506445705	-5.763696549009219e-06	-0.00014960521564744145
11.340935602728974	0.0007361939514550423	0.0007333377249100623	0.0007687981379191995	0.0007645814320111343	0.0007871846591034101	0.0007821524969089455	0.0008065353676290615	0.0008006080503611435	0.0008463480109224535	0.0008384621796417881	0.047939488242624055	0.046060862162284	-5.747436551817656e-06	-0.0001500820542473802	-5.708353038954075e-06	-0.00014906147189952534
11.409270444789758	0.0007358726522688816	0.0007330162091181434	0.000768433135128191	0.0007642179478516835	0.0007867938122017963	0.0007817643077082651	0.00080611640069683	0.000800193069017634	0.0008458682672699554	0.000837989582507588	0.04789471521539381	0.046017860896478135	-5.6920855376297805e-06	-0.0001495322785594333	-5.653381949219209e-06	-0.00014851552746847352
11.478017038649782	0.0007355525141985169	0.0007326958556840519	0.0007680694654568426	0.0007638557913811542	0.0007864044025582252	0.0007813775457513411	0.0008056989862607353	0.0007997796246487679	0.0008453903316168214	0.0008375187641685959	0.047850089192635996	0.04597500077004482	-5.637107040976953e-06	-0.00014898027370546796	-5.598780768762898e-06	-0.00014796736816297118
11.547177865320764	0.0007352335421369458	0.0007323766695038367	0.000767707134405985	0.0007634949680777059	0.0007860164360072917	0.0007809922168353434	0.0008052831304975719	0.0007993677233785042	0.0008449142108077725	0.0008370497313864711	0.04780561114276536	0.04593228271359503	-5.5824985483792985e-06	-0.0001484260252759828	-5.544547002420477e-06	-0.00014741697967829426
11.616755420763786	0.0007349157410021456	0.0007320586554987812	0.000767346147509455	0.0007631354834524391	0.0007856299184213348	0.0007806083267949158	0.0008048688396270432	0.0007989573713731925	0.0008444399117416134	0.0008365824909758539	0.047761282046115634	0.04588970766918898	-5.528257562248742e-06	-0.00014786951874590226	-5.4906781707855096e-06	-0.0001468643475946163
11.686752215979308	0.0007345991157372093	0.0007317418186155431	0.000766986510334332	0.000762777343049633	0.0007852448557107407	0.0007802258815024709	0.0008044561199121211	0.0007985485748419262	0.000843967441371737	0.0008361170498048567	0.04771710289508949	0.045847276590477784	-5.474381600804011e-06	-0.00014731073947399365	-5.437171810154275e-06	-0.00014630945737734158
11.75717077709787	0.0007342836713104874	0.0007314261638263015	0.0007666282284811852	0.0007624205524469922	0.0007848612538242463	0.0007798448868684938	0.000804044977659423	0.0007981413400369155	0.0008434968067066402	0.0008356534147955682	0.047673074694315934	0.045804990442858386	-5.420868197971752e-06	-0.00014674967270195127	-5.3840254724069406e-06	-0.00014575229437552295
11.82801364547121	0.0007339694127157251	0.0007311116961288968	0.0007662713075843174	0.000762065117255889	0.0007844791187492464	0.0007794653488418454	0.0008036354192195808	0.0007977356732538508	0.0008430280148104405	0.0008351915929245568	0.04762919846080267	0.04576285020362013	-5.3677149032599e-06	-0.00014618630355262008	-5.331236724902613e-06	-0.00014519284382055742
11.899283377763982	0.0007336563449722062	0.0007307984205469826	0.000765915753312012	0.0007617110431216151	0.0007840984565121063	0.0007790872734100728	0.000803227450987626	0.0007973315808322808	0.0008425610728034057	0.0008347315912233857	0.047585475224102766	0.045720856862099986	-5.314919281684816e-06	-0.00014562061702949602	-5.278803150366579e-06	-0.00014463109082496484
11.970982546046038	0.0007333444731248911	0.0007304863421301648	0.0007655615713667832	0.0007613583357236292	0.0007837192731784725	0.0007787106665997196	0.0008028210794033682	0.000796929069155986	0.0008420959878624817	0.0008342734167791299	0.0475419060264709	0.04567901141983613	-5.2624789136628686e-06	-0.00014505259801550485	-5.226722346818313e-06	-0.00014406702038183283
12.043113737885237	0.000733033802244559	0.0007301754659541505	0.0007652087674856271	0.0007610070007758073	0.0007833415748535908	0.000778335534476639	0.0008024163109517816	0.00079652814465336	0.0008416327672218324	0.0008338170767349004	0.04749849192302695	0.04563731489072706	-5.210391394922832e-06	-0.00014448223127244697	-5.174991927485613e-06	-0.00014350061736434494
12.115679556440844	0.000732724337427947	0.0007298657971208918	0.0007648573474402717	0.0007606570440266959	0.0007829653676826203	0.0007779618831463056	0.0008020131521633957	0.0007961288137977939	0.000841171418173381	0.0008333625782903719	0.04745523398192661	0.04559576830119208	-5.158654336426087e-06	-0.00014390950143994274	-5.123609520696175e-06	-0.00014293186652392098
12.188682620557461	0.0007324160837978914	0.0007295573407587313	0.0007645073170374313	0.0007603084712597662	0.0007825906578509573	0.0007775897187541396	0.000801611609614686	0.0007957310831080608	0.0008407119480673587	0.0008329099287023184	0.04741213328452626	0.04555437269032952	-5.107265364211362e-06	-0.00014333439303307327	-5.072572769745758e-06	-0.00014236075248860725
12.26212556485955	0.0007321090465034719	0.0007292501020225517	0.0007641586821190663	0.0007599612882936731	0.0007822174515845606	0.0007772190474858263	0.0008012116899284765	0.0007953349591487126	0.0008402543643128648	0.0008324591352851592	0.047369190925555	0.04551312911008474	-5.0562221193496334e-06	-0.0001427568904424914	-5.021879332866089e-06	-0.0001417872597635761
12.336011039846525	0.0007318032307201484	0.0007289440860939185	0.0007638114485626373	0.0007596155009825102	0.0007818457551502757	0.0007768498755676374	0.0008008133997743372	0.000794940448530471	0.0008397986743784243	0.0008320102054115011	0.0473264080132888	0.04547203862541541	-5.005522257832233e-06	-0.000142176977933145	-4.971526883090424e-06	-0.00014121137272873896
12.41034171198835	0.0007314986416499079	0.0007286392981812299	0.0007634656222813674	0.0007592711152160737	0.0007814755748561668	0.0007764822092667633	0.000800416745868993	0.000794547557910631	0.0008393448857925619	0.0008315631465126979	0.04728378566972676	0.04543110231446137	-4.955163450500594e-06	-0.00014159463964355523	-4.921513108170281e-06	-0.00014063307563844107
12.485120263821853	0.0007311952845213998	0.0007283357435198595	0.0007631212092245005	0.0007589281369201195	0.0007811069170518443	0.000776116054891637	0.0008000217349767269	0.0007941562939934571	0.0008388930061443688	0.0008311179660794041	0.04724132503076675	0.04539032126871316	-4.905143382911807e-06	-0.0001410098595836795	-4.871835710473955e-06	-0.00014005235261951854
12.560349394047481	0.0007308931645900843	0.0007280334273723093	0.0007627782153775694	0.0007585865720566338	0.000780739788128808	0.0007757514187922741	0.0007996283739098032	0.0007937666635306002	0.0008384430430840951	0.0008306746716621504	0.047199027246391884	0.04534969659319002	-4.85545975524148e-06	-0.00014042262163366237	-4.822492406897187e-06	-0.00013946918767060446
12.63603181762671	0.0007305922871383711	0.0007277323550283529	0.0007624366467626595	0.0007582464266240944	0.0007803741945207814	0.0007753883073606024	0.0007992366695288778	0.0007933786733215026	0.0008379950043237321	0.0008302332708719106	0.04715689348084704	0.04530922940661465	-4.806110282240365e-06	-0.0001398329095441131	-4.773480928793768e-06	-0.0001388835646617126
12.712170265880024	0.0007302926574757613	0.0007274325318051845	0.0007620965094386748	0.0007579077066577402	0.0007800101427040533	0.0007750267270308038	0.0007988466287434246	0.0007929923302138155	0.0008375488976376095	0.0008297937713806849	0.0471149249128332	0.04526892084159159	-4.757092693137219e-06	-0.0001392407069349122	-4.724799021865386e-06	-0.00013829546733232223
12.78876748658549	0.0007299942809389882	0.0007271339630475644	0.0007617578095016063	0.000757570418229839	0.0007796476391978185	0.0007746666842796529	0.0007984582585121567	0.0007926076411038164	0.000837104730862996	0.0008293561809220837	0.04707312273569067	0.045228772044789485	-4.708404731489611e-06	-0.0001386459972921028	-4.676444446043669e-06	-0.00013770487928965736
12.865826244077915	0.0007296971628921642	0.0007268366541279716	0.0007614205530848085	0.0007572345674499638	0.0007792866905645352	0.000774308185626869	0.0007980715658434635	0.0007922246129368379	0.0008366625119007142	0.000828920507291927	0.047031488157591984	0.045188784177125324	-4.660044155099796e-06	-0.0001380487639673078	-4.6284149754242596e-06	-0.0001371117840081315
12.943349319348618	0.0007294013087269208	0.0007265406104467492	0.0007610847463592687	0.0007569001604652641	0.000778927303410269	0.000773951237635457	0.0007976865577958443	0.000791843252707694	0.0008362222487157543	0.0008284867583488411	0.046990022401740064	0.04514895841395196	-4.612008736007769e-06	-0.0001374489901788123	-4.580708398216511e-06	-0.00013651616482937556
13.0213395101458	0.0007291067238625458	0.0007262458374322481	0.00076075039553388	0.0007565672034607389	0.000778569484385045	0.000773595846912059	0.0007973032414783413	0.0007914635674611088	0.0008357839493378952	0.0008280549420148645	0.046948726706560646	0.045109295945246736	-4.564296260326471e-06	-0.0001368466590079831	-4.533322516581291e-06	-0.00013591800495879602
13.099799631075467	0.0007288134137461337	0.0007259523405409849	0.0007604175068557236	0.0007562357026595194	0.0007782132401832097	0.0007732420201073134	0.0007969216240509932	0.000791085564292159	0.000835347621862343	0.0008276250662760693	0.04690760232590703	0.0450697979758045	-4.5169045281351e-06	-0.00013624175339785327	-4.48625514656506e-06	-0.00013531728746532523
13.178732513703073	0.0007285213838527248	0.0007256601252577827	0.0007600860866103471	0.000755905664323148	0.0007778585775437914	0.0007728897639162093	0.0007965417127252794	0.0007907092503467155	0.0008349132744503676	0.000827197139183179	0.04686665052926014	0.045030465725433795	-4.469831353449624e-06	-0.0001356342561534829	-4.439504118039159e-06	-0.00013471399528069972
13.258141006655675	0.0007282306396854438	0.0007253691970959212	0.0007597561411220412	0.0007555770947518564	0.0007775055032508593	0.0007725390850784462	0.0007961635147645714	0.0007903346328218842	0.0008344809153299461	0.0008267711688521986	0.046825872601937615	0.04499130042915347	-4.423074564110022e-06	-0.00013502414994009948	-4.393067274594854e-06	-0.0001341081111979614
13.338027975724735	0.0007279411867756478	0.000725079561597286	0.0007594276767541281	0.0007552500002848534	0.0007771540241338941	0.0007721899903787988	0.0007957870374845945	0.0007899617189664625	0.0008340505527964227	0.0008263471634650531	0.046785269845301715	0.04495230333739658	-4.376632001670128e-06	-0.00013441141728115502	-4.3469424734392595e-06	-0.00013349961786959796
13.418396303969553	0.0007276530306830636	0.0007247912243325167	0.0007591006999092434	0.0007549243873006094	0.0007768041470681571	0.0007718424866474858	0.000795412288253888	0.0007895905160813907	0.0008336221952131676	0.0008259251312702313	0.046744843576972596	0.044913475716210426	-4.330501521338653e-06	-0.00013379604055796523	-4.301127585325075e-06	-0.00013288849780682122
13.49924889182131	0.0007273661769959325	0.0007245041909011553	0.0007587752170296254	0.0007546002622171449	0.0007764558789750635	0.0007714965807605381	0.0007950392744942739	0.000789221031520215	0.0008331958510122497	0.0008255050805834392	0.04670459513104295	0.04487481884746799	-4.284680991868163e-06	-0.0001331780020075446	-4.2556204944638534e-06	-0.0001322747333783736
13.580588657187745	0.0007270806313311509	0.0007242184669317943	0.0007584512345974046	0.0007542776314923209	0.0007761092268225614	0.0007711522796401737	0.0007946680036813295	0.0007888532726895509	0.0008327715286951158	0.0008250870197882607	0.04666452585829784	0.04483633402907565	-4.2391682954891555e-06	-0.00013255728372207898	-4.210419098429723e-06	-0.00013165830680872403
13.662418535558457	0.0007267963993344118	0.0007239340580822254	0.0007581287591348928	0.00075395650162413	0.0007757641976255082	0.0007708095902551761	0.0007942984833448638	0.0007884872470495521	0.0008323492368332751	0.000824670957336825	0.0466246371264372	0.04479802257518708	-4.1939613278051124e-06	-0.0001319338676470938	-4.1655213080639755e-06	-0.00013103920017676352
13.744741480110864	0.000726513486680349	0.0007236509700395896	0.0007578077972048813	0.0007536368791509941	0.0007754207984460602	0.0007704685196212753	0.0007939307210694032	0.0007881229621143893	0.0008319289840689993	0.0008242569017504872	0.04658493032030098	0.044759885816420965	-4.149057997705763e-06	-0.00013130773557992748	-4.120925047426498e-06	-0.0001304173954153054
13.827560461816718	0.0007262318990726734	0.0007233692085205213	0.0007574883554109314	0.0007533187706520567	0.0007750790363940559	0.0007701290748015289	0.0007935647244946739	0.0007877604254527247	0.0008315107791160216	0.0008238448616205067	0.04654540684209775	0.04472192510008011	-4.104456227319378e-06	-0.00013067886916975913	-4.07662825368648e-06	-0.00012979287430919806
13.910878469549415	0.000725951642244317	0.000723088779271299	0.0007571704403976751	0.0007530021827474835	0.0007747389186274061	0.0007697912629067135	0.0007932005013160976	0.0007873996446881985	0.0008310946307602519	0.0008234348456087451	0.04650606811163743	0.04468414179037443	-4.06015395187833e-06	-0.00013004724991441674	-4.032628877025275e-06	-0.00012916561849354857
13.9946985101918	0.0007256727219575736	0.0007228096880679931	0.0007568540588511149	0.0007526871220987645	0.0007744004523524928	0.000769455091095714	0.0007928380592852901	0.0007870406274999199	0.0008306805478604979	0.0008230268624483667	0.04646691556656786	0.04464653726864753	-4.016149119632356e-06	-0.00012941285915926692	-3.988924880569608e-06	-0.00012853560945266795
14.079023608744702	0.0007253951440042399	0.0007225319407166144	0.0007565392174989264	0.0007523735954090173	0.0007740636448245664	0.0007691205665759216	0.0007924774062105646	0.0007866833816229628	0.0008302685393491988	0.0008226209209445512	0.04642795066261412	0.044609112933607475	-3.972439691793048e-06	-0.00012877567809657653	-3.945514240288363e-06	-0.00012790282851857238
14.163856808436103	0.0007251189142057552	0.0007222555430532614	0.0007562259231107632	0.0007520616094232902	0.0007737285033481477	0.0007687876966036304	0.000792118549957439	0.0007863279148488649	0.000829858614233161	0.0008222170299752106	0.04638917487381948	0.04457187020156185	-3.929023642476603e-06	-0.0001281356877647355	-3.90239494496656e-06	-0.00012726725687073337
14.24920117083096	0.0007248440384133377	0.0007219805009442641	0.0007559141824985592	0.0007517511709288704	0.000773395035277428	0.0007684564884844369	0.0007917614984491492	0.0007859742350261311	0.0008294507815943062	0.0008218151984917163	0.04635058969279658	0.04453481050665083	-3.88589895854944e-06	-0.00012749286904489843	-3.859564996038824e-06	-0.00012662887553263613
14.335059775941703	0.0007245705225081305	0.0007217068202863381	0.0007556040025168446	0.0007514422867555968	0.0007730632480166899	0.0007681269495736541	0.0007914062596671729	0.0007856223500607498	0.0008290450505904361	0.0008214154355196412	0.04631219663097392	0.04449793530109131	-3.843063639578752e-06	-0.00012684720266045724	-3.817022407564229e-06	-0.000125987665371613
14.421435722339384	0.0007242983724013336	0.0007214345070067231	0.0007552953900630489	0.0007511349637761669	0.0007727331490207101	0.0007677990872767124	0.0007910528416517489	0.0007852722679167031	0.0008286414304559917	0.0008210177501594997	0.04627399721885319	0.04446124605541916	-3.8005156977613877e-06	-0.00012619866917570888	-3.7747652061187464e-06	-0.0001253436070969005
14.50833212726552	0.0007240275940343504	0.0007211635670633388	0.0007549883520778242	0.000750829208906458	0.0007724047457951858	0.0007674729090495838	0.0007907012525024168	0.0007849239966164977	0.0008282399305028414	0.0008206221515875126	0.04623599300626558	0.04442474425874093	-3.7582531578301756e-06	-0.00012554724899460634	-3.732791430735398e-06	-0.00012469668125877909
14.595752126744532	0.0007237581933789154	0.0007208940064449206	0.0007546828955453471	0.0007505250291058351	0.0007720780458971457	0.0007671484223991866	0.0007903515003785411	0.0007845775442416813	0.0008278405601210558	0.0008202286490563614	0.0461981855626364	0.04438843141898159	-3.716274056982799e-06	-0.00012489292235876026	-3.691099132817517e-06	-0.0001240468682469631
14.683698875697011	0.0007234901764372421	0.0007206258311711745	0.0007543790274936509	0.0007502224313774788	0.0007717530569353859	0.0007668256348838197	0.0007900035934998676	0.0007842329189333871	0.0008274433287797179	0.0008198372518959739	0.0461605764772491	0.04435230906314337	-3.674576444767305e-06	-0.00012423566934566255	-3.6496863760164533e-06	-0.00012339414828738127
14.772175548053516	0.0007232235492421529	0.0007203590472929173	0.0007540767549949347	0.0007499214227687005	0.0007714297865708904	0.0007665045541135812	0.0007896575401470621	0.0007838901288928655	0.0008270482460277222	0.0008194479695143026	0.0461231673595192	0.04431637873756389	-3.633158383023992e-06	-0.0001235754698672431	-3.608551236210754e-06	-0.00012273850144320364
14.861185336869132	0.000722958317857221	0.0007200936608922248	0.0007537760851658948	0.0007496220103712705	0.0007711082425172742	0.0007661851877508003	0.0007893133486622726	0.0007835491823820359	0.0008266553214945994	0.0008190608113981249	0.04608595983926563	0.044280642008182707	-3.5920179458281618e-06	-0.000122912303669509	-3.5676918014064182e-06	-0.00012207990761220477
14.95073145443871	0.0007226944883768979	0.0007198296780825703	0.0007534770251680387	0.000749324201321737	0.0007707884325412066	0.0007658675435104683	0.0007889710274496792	0.0007832100877240288	0.0008262645648913357	0.0008186757871138403	0.046048955566990846	0.04424510046080659	-3.5511532193903753e-06	-0.00012224615032993547	-3.527106171649294e-06	-0.00012141834652482086
15.040817132412794	0.0007224320669266577	0.0007195671050089762	0.0007531795822080222	0.000749028002801763	0.0007704703644628669	0.0007655516291606806	0.000788630584976073	0.0007828728533037524	0.0008258759860112236	0.0008182929063082955	0.04601215621416594	0.04420975570138289	-3.5105623019228774e-06	-0.00012157698925441274	-3.4867924589123203e-06	-0.00012075379774187378
15.131445621914246	0.000722171059663128	0.000719305947848154	0.0007528837635379758	0.0007487334220384534	0.0007701540461563839	0.0007652374525230794	0.000788292029771425	0.0007825374875684534	0.000825489594730707	0.0008179121787096063	0.045975563473517625	0.0441746093562776	-3.47024330365521e-06	-0.00012090479967863388	-3.4467487871033334e-06	-0.00012008624065551476
15.222620193655578	0.0007219114727742193	0.0007190462128086434	0.0007525895764558313	0.0007484404663046844	0.0007698394855502847	0.0007649250214732917	0.0007879553704294608	0.0007822039990282804	0.0008251054010102391	0.0008175336141279905	0.045939179059320163	0.04413966307255246	-3.4301943467041074e-06	-0.00012022956066476409	-3.4069732919167484e-06	-0.00011941565448556068
15.31434413805701	0.000721653312479264	0.0007187879061309611	0.0007522970283056637	0.0007481491429194453	0.0007695266906279514	0.0007646143439413904	0.0007876206156082525	0.00078187239625687	0.0008247234148951615	0.000817157222456623	0.0459030047076911	0.04410491851825581	-3.390413564997169e-06	-0.00011955125109955334	-3.367464120768507e-06	-0.00011874201827771769
15.406620765365147	0.0007213965850291444	0.0007185310340877364	0.0007520061264780218	0.000747859459248172	0.0007692156694280792	0.0007643054279123414	0.0007872877740308107	0.0007815426878919202	0.0008243436465165848	0.0008167830136724882	0.045867042176898486	0.04407037738270695	-3.350899104199133e-06	-0.0001188698496934204	-3.3282194327440354e-06	-0.00011806531090327588
15.499453405772549	0.0007211412967064253	0.0007182756029838554	0.0007517168784102697	0.00074757142270309	0.0007689064300451397	0.0007639982814264669	0.0007869568544856806	0.0007812148826357851	0.0008239661060922845	0.0008164109978372535	0.04583129324766093	0.0440360413767936	-3.3116491216155994e-06	-0.00011818533497776063	-3.2892373984742124e-06	-0.00011738551105583417
15.592845409537835	0.0007208874538254845	0.0007180216191566007	0.0007514292915869299	0.0007472850407435563	0.0007685989806298502	0.000763692912579909	0.000786627865827552	0.0007808889892560692	0.0008235908039276121	0.0008160411850981504	0.045795759723461595	0.04400191223327182	-3.272661786155734e-06	-0.000117497685304363	-3.250516200105011e-06	-0.00011670259725088394
15.686800147106629	0.0007206350627326404	0.0007177690889757884	0.0007511433735400226	0.000747000320876405	0.0007682933293896424	0.0007633893295250962	0.0007863008169778697	0.0007805650165862273	0.0008232177504164103	0.0008156735856888663	0.04576044343086682	0.043967991707066195	-3.2339352782394595e-06	-0.00011680687884335628	-3.212054031217701e-06	-0.00011601654782400495
15.781321009233178	0.0007203841298062808	0.0007175180188439073	0.0007508591318494148	0.0007467172706562938	0.0007679894845891414	0.0007630875404712145	0.0007859757169254539	0.0007802429735261759	0.0008228469560419472	0.0008153082099304488	0.04572534621984527	0.04393428157558396	-3.195467789694241e-06	-0.00011611289358076649	-3.1738490967247665e-06	-0.00011532734092839503
15.87641140710273	0.0007201346614569896	0.0007172684151962567	0.0007505765741431687	0.0007464358976860555	0.0007676874545506474	0.0007627875536846887	0.0007856525747271266	0.000779922869042907	0.0008224784313778605	0.0008149450682322236	0.045690469964093684	0.04390078363902345	-3.1572575237143186e-06	-0.0001154157073174622	-3.1358996127935773e-06	-0.00011463495453281625
15.972074772454643	0.0007198866641276733	0.000717020284501083	0.0007502957080978929	0.0007461562096170527	0.0007673872476546204	0.0007624893774896638	0.0007853313995083476	0.0007796047121711145	0.0008221121870891161	0.0008145841710927247	0.04565581656137098	0.04386749972069653	-3.1193026947687677e-06	-0.0001147152976671284	-3.0982038068108272e-06	-0.00011393936642126179
16.06831455770623	0.0007196401442936849	0.0007167736332597132	0.0007500165414390943	0.0007458782141495287	0.0007670888723401715	0.0007621930202684867	0.0007850122004638541	0.0007792885120138198	0.0008217482339329757	0.0008142255291006328	0.04562138793383604	0.04383443166735141	-3.0816015285225692e-06	-0.00011401164205412928	-3.0607599172853897e-06	-0.00011324055419040246
16.165134236077357	0.0007193951084629465	0.0007165284680066908	0.0007497390819415366	0.0007456019190329689	0.0007667923371055602	0.0007618984904622029	0.0007846949868583087	0.0007789742777430117	0.0008213865827599815	0.0008138691529357317	0.04558718602838605	0.04380158134950184	-3.044152261771557e-06	-0.0001133047177120372	-3.0235661937524742e-06	-0.0001125384952468389
16.262537301715792	0.0007191515631760743	0.0007162847953099096	0.0007494633374295987	0.0007453273320664623	0.0007664976505086926	0.0007616057965710514	0.00078437976802696	0.000778662018600291	0.0008210272445149544	0.0008135150533698751	0.04555321281701092	0.0437689506617599	-3.0069531423587183e-06	-0.00011259450168144003	-2.9866208967298247e-06	-0.00011183316680651867
16.36052726982327	0.0007189095150064959	0.0007160426217707434	0.0007491893157776341	0.0007450544610990613	0.0007662048211676294	0.0007613149471549639	0.0007840665533763022	0.0007783517438975222	0.0008206702302380012	0.0008131632412679671	0.04551947029714351	0.043736541523180336	-2.970002429122584e-06	-0.00011188097080894188	-2.9499222976435598e-06	-0.0001111245458927379
16.459107676782416	0.0007186689705605692	0.0007158019540241765	0.0007489170249103346	0.0007447833140301466	0.0007659138577610911	0.000761025950834072	0.0007837553523847449	0.0007780434630174893	0.0008203155510655381	0.0008128137275889509	0.045485960492018224	0.04370435587760206	-2.9332983917970505e-06	-0.00011116410174413782	-2.9134686787397023e-06	-0.00011041260933358776
16.55828208028434	0.0007184299364777027	0.0007155627987389352	0.0007486464728030984	0.0007445138988098002	0.0007656247690289804	0.0007607388162892176	0.0007834461746032989	0.0007777371854145685	0.0008199632182313325	0.0008124665233868225	0.045452685451041426	0.043672395694000575	-2.8968393109307135e-06	-0.00011044387093736563	-2.8772583330069837e-06	-0.0001096973337599838
16.658054059457015	0.0007181924194304719	0.0007153251626176164	0.0007483776674823994	0.0007442462234391742	0.0007653375637728993	0.0007604535522624718	0.0007831390296562603	0.0007774329206154014	0.0008196132430675542	0.0008121216398116486	0.04541964725015867	0.043640662966845774	-2.860623477857812e-06	-0.00010972025463948376	-2.8412895641343437e-06	-0.00010897869560475004
16.758427214994473	0.0007179564261247287	0.0007150890523968091	0.0007481106170261541	0.0007439802959708612	0.0007650522508566729	0.0007601701675576495	0.0007828339272419021	0.0007771306782195738	0.000819265637005839	0.0008117790881105982	0.04538684799223364	0.043609159716463855	-2.8246491945893744e-06	-0.0001089932288985962	-2.8055606864124845e-06	-0.00010825667109978787
16.859405169286727	0.0007177219632997203	0.0007148544748472261	0.000747845329564101	0.0007437161245092748	0.0007647688392068842	0.0007598886710408433	0.0007825308771331858	0.0007768304679003124	0.0008189204115783749	0.000811438879628997	0.045354289807435166	0.04357788798940752	-2.7889147737420947e-06	-0.00010826276955766545	-2.7700700246701196e-06	-0.00010753123627410544
16.960991566550526	0.0007174890377281959	0.0007146214367738223	0.0007475818132781742	0.0007434537172110263	0.000764487337813409	0.0007596090716409486	0.0007822298891784659	0.0007765322994051787	0.0008185775784189965	0.0008111010258113864	0.045321974853622035	0.04354684985882845	-2.75341853847675e-06	-0.00010752885225345787	-2.7348159141972125e-06	-0.00010680236695198575
17.063190072960847	0.0007172576562165183	0.0007143899450159201	0.0007473200764028837	0.0007431930822853069	0.000764207755729957	0.000759331378350206	0.0007819309733022156	0.0007762361825567797	0.0008182371492642991	0.0008107655382026051	0.04528990531674502	0.04351604742486126	-2.718158822444857e-06	-0.00010679145241462851	-2.6997967006907667e-06	-0.00010607003875109933
17.166004376783235	0.0007170278256047675	0.0007141600064473251	0.0007470601272256934	0.0007429342279942693	0.000763930102074617	0.0007590556002247376	0.0007816341395057502	0.0007759421272534784	0.0008178991359547622	0.0008104324284488779	0.04525808341124869	0.043485482815008955	-2.6831339696858914e-06	-0.0001060505452585847	-2.66501074017763e-06	-0.00010533422708039475
17.26943818850684	0.0007167995527668496	0.0007139316279764494	0.0007468019740874124	0.0007426771626534182	0.0007636543860304138	0.0007587817463850994	0.0007813393978679707	0.0007756501434701236	0.0008175635504358984	0.0008101017082989292	0.045226511380480484	0.043455158184539266	-2.648342334540983e-06	-0.00010530610578901589	-2.6304563989143145e-06	-0.00010459490713723985
17.37349524097843	0.0007165728446106002	0.0007137048165464274	0.0007465456253825784	0.0007424218946320002	0.0007633806168458666	0.0007585098260168338	0.0007810467585461086	0.000775360241258781	0.0008172304047594138	0.0008097733896051064	0.04519519149710903	0.043425075716883074	-2.613782281657255e-06	-0.00010455810879619887	-2.596132053373553e-06	-0.00010385205390658903
17.478179289537028	0.0007163477080778783	0.0007134795791352244	0.0007462910895598439	0.00074216843235339	0.0007631088038355437	0.0007582398483710241	0.0007807562317764762	0.0007750724307494683	0.0008168997110843768	0.0008094474843245149	0.04516412606354872	0.043395237624042175	-2.579452185859886e-06	-0.00010380652885280672	-2.5620360901419496e-06	-0.00010310564215829099
17.583494112149474	0.0007161241501446733	0.0007132559227557568	0.0007460383751223743	0.0007419167842954914	0.0007628389563806438	0.0007579718227648635	0.0007804678278752384	0.0007747867221509138	0.0008165714816784195	0.0008091240045201795	0.04513331741239017	0.043365646147006214	-2.5453504320606044e-06	-0.00010305134031096674	-2.528166905830208e-06	-0.00010235564644392459
17.689443509546752	0.0007159021778211973	0.0007130338544559997	0.0007457874906282417	0.0007416669589911348	0.0007625710839295653	0.0007577057585822247	0.0007801815572391842	0.0007745031257513116	0.0008162457289189464	0.0008088029623622174	0.0451027679068398	0.04333630355616928	-2.5114754152507496e-06	-0.00010229251730214939	-2.4945229070423396e-06	-0.00010160204109582738
17.79603130536116	0.0007156817981519781	0.0007128133813190937	0.0007455384446908206	0.0007414189650284743	0.0007623051959984885	0.0007574416652742341	0.0007798974303465076	0.0007742216519190903	0.0008159224652943593	0.0008084843701290236	0.04507247994116393	0.043307212151763065	-2.477825540414102e-06	-0.00010153003373444824	-2.4611025103192866e-06	-0.0001008448002256801
17.90326134626431	0.0007154630182159495	0.000712594510463449	0.000745291245979186	0.0007411728110513901	0.0007620413021719587	0.0007571795523598493	0.0007796154577576002	0.0007739423111036868	0.000815601703405302	0.0008081682402084765	0.04504245594114618	0.04327837426428936	-2.4443992224271356e-06	-0.00010076386328891629	-2.427904142010117e-06	-0.0001000838977195384
18.011137502105942	0.0007152458451265454	0.0007123772490428578	0.0007450459032185261	0.0007409285057599027	0.0007617794121034879	0.0007569194294264587	0.0007793356501158606	0.0007736651138363442	0.0008152834559659315	0.0008078545850991706	0.04501269836454473	0.043249792254965724	-2.4111948860026412e-06	-9.999397941795607e-05	-2.394926238240367e-06	-9.931930723725002e-05
18.119663666053608	0.0007150302860317784	0.0007121616042465843	0.0007448024251905362	0.0007406860579105701	0.0007615195355161464	0.0007566613061304623	0.0007790580181484974	0.0007733900707308951	0.0008149677358051903	0.0008075434174116459	0.044983209701564913	0.043221468516174213	-2.378210965666306e-06	-9.922035534423723e-05	-2.3621672448782133e-06	-9.855100221112245e-05
18.228843754733095	0.0007148163481143264	0.0007119475832994698	0.0007445608207338346	0.0007404454763169082	0.0007612616822031697	0.000756405192197878	0.0007787825726673568	0.0007731171924845768	0.0008146545558681128	0.0008072347498696545	0.044953992475334985	0.04319340547192015	-2.345445905624008e-06	-9.844296405642217e-05	-2.329625617400466e-06	-9.777895584131557e-05
18.338681708369887	0.0007146040385916136	0.000711735193462029	0.0007443210987443736	0.0007402067698498023	0.000761005862028573	0.0007561510974249472	0.0007785093245697562	0.0007728464898788464	0.0008143439292171445	0.0008069285953114382	0.044925049242391955	0.04316560557830016	-2.3128981597331927e-06	-9.766177830769496e-05	-2.29729982087392e-06	-9.700314109511998e-05
18.44918149093129	0.0007143933647158837	0.0007115244420305381	0.0007440832681758484	0.0007399699474379221	0.0007607520849277648	0.0007558990316787438	0.0007782382848393223	0.0007725779737802038	0.0008140358690334783	0.0008066249666910209	0.044896382593176846	0.043138071323975555	-2.280566191433485e-06	-9.687677061337441e-05	-2.2651883298798955e-06	-9.622353070407041e-05
18.56034709026951	0.0007141843337742775	0.0007113153363371306	0.0007438473380401204	0.000739735018068145	0.0007605003609081751	0.0007556490048977955	0.0007779694645468503	0.0007723116551410324	0.0008137303886184174	0.0008063238770795278	0.044867995152536075	0.04311080523065532	-2.248448473655615e-06	-9.608791324769439e-05	-2.233289628421429e-06	-9.544009716075386e-05
18.672182518265565	0.0007139769530889018	0.0007111078837498822	0.000743613317407632	0.0007395019907859779	0.0007602507000498846	0.0007554010270927095	0.0007777028748511633	0.000772047545000444	0.0008134275013947527	0.0008060253396665197	0.0448398895802325	0.04308380985358621	-2.2165434888079746e-06	-9.529517824324873e-05	-2.201602209905059e-06	-9.465281271797688e-05
18.784691810974078	0.0007137712300168935	0.0007109020916728926	0.0007433812154078294	0.0007392708746959799	0.000760003112506257	0.0007551551083467978	0.0007774385269999887	0.0007717856544851355	0.0008131272209081594	0.000805729367761343	0.044812068571467724	0.04305708778205528	-2.184849728651718e-06	-9.449853738602298e-05	-2.1701245770449837e-06	-9.38616493851574e-05
18.897879028768923	0.0007135671719504885	0.0007106979675463711	0.000743151041229589	0.0007390416789621957	0.000759757608504593	0.0007549112588167215	0.0007771764323308442	0.0007715259948102587	0.0008128295608286225	0.0008054359747945105	0.04478453485740834	0.04303064163989323	-2.15336569425479e-06	-9.369796221372906e-05	-2.1388552417871652e-06	-9.306657892538261e-05
19.01174825648978	0.0007133647863170787	0.0007104955188467119	0.0007429228041216453	0.0007388144128085832	0.000759514198346772	0.0007546694887331327	0.0007769166022719374	0.0007712685772803016	0.0008125345349518779	0.0008051451743190933	0.044757291205728786	0.04300447408599934	-2.1220898959611358e-06	-9.2893424014584e-05	-2.1077927252820088e-06	-9.226757285424325e-05
19.126303603589555	0.000713164080579266	0.0007102947530865665	0.000742696513393017	0.0007385890855194475	0.0007592728924099124	0.0007544298084013236	0.0007766590483430687	0.0007710134132899722	0.000812242157200871	0.0008048569800121347	0.04473034042115676	0.042978587814860504	-2.091020853273607e-06	-9.208489382239726e-05	-2.076935557791121e-06	-9.146460243603105e-05
19.241549204282624	0.000712965062234919	0.0007100956778149182	0.0007424721784134465	0.0007383657064398808	0.0007590337011470384	0.0007541922282018883	0.0007764037821565563	0.0007707605143251069	0.0008119524416272498	0.0008045714056760917	0.04470368534602992	0.04295298555709115	-2.060157094824905e-06	-9.12723424156825e-05	-2.0462822786300634e-06	-9.065763868157384e-05
19.357489217694134	0.0007127677388172172	0.0007098983006171459	0.0007422498086138306	0.000738144284976199	0.0007587966350877458	0.0007539567585913844	0.0007761508154181664	0.0007705098919635794	0.0008116654024128674	0.0008042884652402906	0.0446773288608688	0.04292767007997778	-2.0294971582899765e-06	-9.04557403135775e-05	-2.0158314361011336e-06	-8.984665234526568e-05
19.474127828010037	0.0007125721178946994	0.0007097026291150911	0.0007420294134866641	0.0007379248305963879	0.0007585617048388891	0.0007537234101030088	0.0007759001599280585	0.0007702615578762289	0.0008113810538713187	0.0008040081727624111	0.04465127388494803	0.042902644188033905	-1.9990395903426474e-06	-8.96350577744287e-05	-1.9855815874456582e-06	-8.903161392304071e-05
19.59146924462811	0.0007123782070712968	0.0007095086709671104	0.0007418110025864748	0.0007377073528305437	0.0007583289210852555	0.0007534921933472708	0.000775651827581736	0.0007700155238277909	0.0008110994104494893	0.0008037305424299837	0.04462552337688925	0.042877910723564616	-1.968782946597941e-06	-8.881026479284904e-05	-1.955531298775473e-06	-8.821249364948658e-05
19.709517702309874	0.0007121860139863745	0.0007093164338681378	0.0007415945855302729	0.000737491861271326	0.0007580982945902673	0.0007532631190126825	0.0007754058303710222	0.0007697718016778506	0.0008108204867291392	0.0008034555885619232	0.044600080335259785	0.0428534725672412	-1.938725791504961e-06	-8.798133109533257e-05	-1.9256791449909563e-06	-8.738926149415294e-05
19.828277461333414	0.000711995546314758	0.0007091259255497309	0.0007413801719979961	0.0007372783655744063	0.0007578698361966781	0.0007530361978664517	0.0007751621803850346	0.0007695304033818014	0.000810544297428503	0.0008031833256100726	0.044574947799178075	0.042829332638687954	-1.908866698340384e-06	-8.714822613961615e-05	-1.8960237097463348e-06	-8.656188715999713e-05
19.94775280764713	0.0007118068117667597	0.0007089371537801181	0.000741167771732958	0.0007370668754589219	0.0007576435568272788	0.0007528114407551798	0.000774920889811182	0.0007692913409918176	0.0008102708574039188	0.0008029137681607795	0.044550128848939434	0.04280549389707718	-1.8792042490957048e-06	-8.631091910987765e-05	-1.8665635853616462e-06	-8.573034007935965e-05
20.067948053024427	0.0007116198180882034	0.0007087501263642441	0.0007409573945423054	0.0007368574007079376	0.0007574194674856199	0.000752588858605576	0.0007746819709361723	0.0007690546266578438	0.0008100001816514846	0.0008026469309364964	0.0445256266066428	0.04278195934173463	-1.8497370344512133e-06	-8.546937891512618e-05	-1.8372973727837083e-06	-8.489458941210448e-05
20.188867535219305	0.0007114345730604335	0.0007085648511438009	0.0007407490502974658	0.0007366499511688974	0.0007571975792567243	0.0007523684624251649	0.0007744454361470276	0.0007688202726285862	0.000809732285308731	0.000802382828797396	0.04450144423683791	0.042758732012758545	-1.8204636537161485e-06	-8.462357418670408e-05	-1.8082236815219338e-06	-8.405460404276033e-05
20.31051561812294	0.0007112510845003298	0.0007083813359972647	0.0007405427489346106	0.0007364445367540935	0.0007569779033078237	0.0007521502633030157	0.0007742112979321206	0.0007685882912525317	0.0008094671836563318	0.0008021214767430261	0.0444775849471775	0.042735814991649614	-1.7913827147228792e-06	-8.377347327284679e-05	-1.7793411295637628e-06	-8.321035257627396e-05
20.432896691921076	0.0007110693602603115	0.0007081995888399214	0.000740338500455116	0.0007362411674411292	0.0007567604508890987	0.000751934272410472	0.0007739795688822228	0.0007683586949789669	0.0008092048921198351	0.0008018628899139793	0.04445405198908422	0.04271321140194694	-1.762492833806955e-06	-8.291904423796126e-05	-1.7506483433443049e-06	-8.236180333626164e-05
20.55601517325261	0.0007108894082283368	0.0007080196176238892	0.0007401363149260227	0.0007360398532733876	0.0007565452333344211	0.0007517205010018895	0.0007737502616915622	0.0007681314963590209	0.0008089454262714225	0.0008016070835935948	0.04443084865843161	0.04269092440988599	-1.7337926357346815e-06	-8.206025485885116e-05	-1.7221439576574349e-06	-8.150892436128987e-05
20.679875505368887	0.0007107112363278966	0.0007078414303381366	0.0007399362024805075	0.0007358406043605045	0.0007563322620621111	0.0007515089604153859	0.0007735233891589011	0.0007679067080467153	0.0008086888018316996	0.0008013540732096858	0.04440797829623113	0.042668957225056446	-1.7052807536450075e-06	-8.119707262160825e-05	-1.6938266156293381e-06	-8.06516834027382e-05
20.804482158294064	0.0007105348525179983	0.0007076650350084882	0.000739738173318343	0.0007356434308788369	0.0007561215485756974	0.0007512996620735898	0.0007732989641886213	0.0007676843428000272	0.0008084350346715049	0.0008011038743362879	0.044385444289342914	0.04264731310108316	-1.676955828976666e-06	-8.032946471822622e-05	-1.6656949686248354e-06	-7.979004792044164e-05
20.92983962898646	0.0007103602647931548	0.0007074904396976393	0.0007395422377063816	0.0007354483430719489	0.0007559131044646919	0.0007510926174844127	0.0007730769997918346	0.000767464413481978	0.0008081841408137675	0.0008008565026954508	0.04436325007118512	0.04262599533631219	-1.6488165114130968e-06	-7.945739804332552e-05	-1.6377476761992443e-06	-7.892398507991505e-05
21.055952441500814	0.0007101874811833511	0.0007073176525051456	0.0007393484059790184	0.0007352553512510821	0.0007557069414053665	0.000750887838241813	0.0007728575090874944	0.0007672469330617173	0.0008079361364353691	0.0008006119741590387	0.04434139912246946	0.04260500727451214	-1.62086145884862e-06	-7.858083919212722e-05	-1.6099834060658534e-06	-7.805346175057681e-05
21.18282514715158	0.0007100165097540167	0.0007071466815674215	0.0007391566885386723	0.0007350644657956424	0.0007555030711615385	0.0007506853360265767	0.0007726405053035339	0.0007670319146156389	0.0008076910378690564	0.0008003703047505744	0.04431989497194548	0.04258435230559073	-1.5930893372800153e-06	-7.769975445529043e-05	-1.5824008339840323e-06	-7.717844450008671e-05
21.31046232467717	0.0007098473586059884	0.000706977535057729	0.0007389670958562684	0.0007348756971536871	0.0007553015055853746	0.0007504851226071117	0.0007724260017780159	0.0007668193713285058	0.0008074488616053784	0.0008001315106471098	0.04429874119715422	0.04256403386632039	-1.565498820775297e-06	-7.681410981638659e-05	-1.5549986437384151e-06	-7.629889959243075e-05
21.438868580405217	0.0007096800358754614	0.0007068102211861535	0.0007387796384717159	0.0007346890558424092	0.0007551022566181893	0.0007502872098402382	0.0007722140119602949	0.0007666093164945851	0.0008072096242946499	0.0007998956081811211	0.04427794142520325	0.04254405544107945	-1.5380885914238404e-06	-7.592387094929043e-05	-1.5277755270751495e-06	-7.54147929849236e-05
21.568048548418737	0.0007095145497339379	0.0007066447481995796	0.0007385943269943943	0.0007345045524486299	0.0007549053362912618	0.0007500916096719974	0.0007720045494122002	0.0007664017635188062	0.000806973342748954	0.0007996626138424402	0.044257499333552636	0.04252442056260895	-1.5108573392617897e-06	-7.502900321396111e-05	-1.5007301836442166e-06	-7.452609032448931e-05
21.69800689072348	0.000709350908388167	0.0007064811243816584	0.0007384111721036414	0.0007343221976292914	0.0007547107567266583	0.0007498983341384638	0.000771797627809232	0.0007661967259179305	0.000806740033944174	0.0007994325442802165	0.04423741865081504	0.04250513281278157	-1.483803762209173e-06	-7.412947165266748e-05	-1.4738613209209356e-06	-7.363275694333149e-05
21.828748297416116	0.000709189120080076	0.0007063193580527661	0.000738230184549243	0.0007341420021119559	0.0007545185301380666	0.0007497073953665743	0.0007715932609417772	0.0007659942173217391	0.0008065097150220604	0.0007992054163049107	0.04421770315757421	0.04248619582338371	-1.456926566025668e-06	-7.322524098740679e-05	-1.4471676541691e-06	-7.27347578567128e-05
21.960277486853503	0.0007090291930866949	0.0007061594575699557	0.0007380513751519244	0.0007339639766952997	0.0007543286688316327	0.0007495188055749531	0.0007713914627163368	0.0007657942514742339	0.0008062824032923304	0.0007989812468903186	0.04419835668721476	0.042467613276917386	-1.4302244642490185e-06	-7.231627561585241e-05	-1.4206479063889367e-06	-7.183205775934676e-05
22.092599205822967	0.0007088711357200706	0.0007060014313269024	0.000737874754803847	0.0007337881322496197	0.0007541411852068166	0.0007493325770747594	0.0007711922471567753	0.0007655968422348597	0.0008060581162348035	0.000798760053175633	0.04417938312676981	0.04244938890741236	-1.4036961781152373e-06	-7.140253960688514e-05	-1.394300808229068e-06	-7.092462102065156e-05
22.225718229713628	0.0007087149563271772	0.0007058452877538397	0.0007377003344691062	0.0007336144797173361	0.0007539560917572525	0.0007491487222705372	0.0007709956284055875	0.0007654020035797394	0.0008058368715015746	0.0007985418524675371	0.04416078641778681	0.0424315265012545	-1.3773404365330193e-06	-7.048399669834504e-05	-1.3681250979535528e-06	-7.001241168211325e-05
22.359639362688714	0.0007085606632898114	0.000705691035317488	0.0007375281251842306	0.0007334430301134995	0.0007537734010716152	0.0007489672536610764	0.0007708016207251782	0.0007652097496029279	0.0008056186869192188	0.0007983266622423327	0.04414257055720424	0.04241402989803271	-1.3511559760260618e-06	-6.956061029370075e-05	-1.3421195213993847e-06	-6.909539345451021e-05
22.494367437858962	0.0007084082650244805	0.0007055386825209705	0.0007373581380586817	0.0007332737945262976	0.0007535931258344993	0.0007487881838402773	0.0007706102384991624	0.0007650200945176813	0.0008054035804910349	0.0007981145001481005	0.044124739598252874	0.04239690299140111	-1.3251415406489303e-06	-6.86323434563596e-05	-1.3162828318845528e-06	-6.81735297123065e-05
22.629907317457054	0.0007082577699822872	0.0007053882379037304	0.0007371903842753643	0.0007331067841175727	0.000753415278827314	0.0007486115254980415	0.0007704214962336886	0.0007648330526577493	0.0008051915703993317	0.0007979053840069063	0.0441072976513673	0.0423801497299544	-1.2992958819194045e-06	-6.76991589056708e-05	-1.290613790149494e-06	-6.724678348987712e-05
22.766263893012997	0.0007081091866487987	0.0007052397100414315	0.0007370248750911343	0.0007329420101233362	0.0007532398729291831	0.0007484372914211548	0.0007702354085587771	0.0007646486384786847	0.0008049826750077501	0.0007976993318170377	0.044090248885118574	0.04236377411812686	-1.2736177588223811e-06	-6.676101901620379e-05	-1.2651111643553585e-06	-6.631511748042551e-05
22.903442085530802	0.0007079625235439025	0.0007050931075458459	0.000736861621837301	0.0007327794838542808	0.0007530669211178453	0.0007482654944941854	0.0007700519902296699	0.0007644668665591599	0.0008047769128636166	0.0007974963617552737	0.044073597527164575	0.042347780217099645	-1.2481059377070919e-06	-6.581788581122572e-05	-1.2397737299725542e-06	-6.537849402932228e-05
23.041446845665973	0.0007078177892216621	0.0007049484390647426	0.0007367006359201469	0.0007326192166963054	0.0007528964364705858	0.0007480961477004	0.0007698712561282147	0.00076428775160232	0.0008045743027003522	0.0007972964921792037	0.04405734786521819	0.04233217214573503	-1.2227591922216174e-06	-6.486972095839927e-05	-1.2146002697339085e-06	-6.443687513055241e-05
23.180283153904217	0.0007076749922701554	0.0007048057132817602	0.0007365419288214393	0.0007324612201110373	0.0007527284321651608	0.0007479292641226816	0.0007696932212642587	0.000764111308437144	0.0008043748634399127	0.0007970997416295805	0.04404150424803592	0.04231695408152296	-1.1975763032990097e-06	-6.391648576781206e-05	-1.1895895736095154e-06	-6.349022242427282e-05
23.31995602074116	0.0007075341413113013	0.000704664938916267	0.0007363855120989461	0.000732305505636354	0.0007525629214807387	0.0007477648569444575	0.0007695179007770633	0.0007639375520198258	0.000804178614195271	0.0007969061288327105	0.04402607108642304	0.042302130261547395	-1.1725560590644842e-06	-6.295814118609244e-05	-1.1647404387226008e-06	-6.253849719156657e-05
23.460470486863187	0.0007073952450006804	0.0007045261247232167	0.0007362313973869573	0.000732152084886914	0.0007523999177988556	0.0007476029394506452	0.0007693453099367444	0.0007637664974351799	0.0008039855742729493	0.0007967156727028928	0.04401105285426108	0.04228770498347265	-1.1476972547881485e-06	-6.199464779257924e-05	-1.1400516692957469e-06	-6.158166035008517e-05
23.60183162332936	0.00070725831202734	0.0007043892794929894	0.000736079596396805	0.000732000969554687	0.0007522394346043761	0.0007474435250286036	0.0007691754641457274	0.0007635981598980658	0.0008037957631755881	0.000796528392344894	0.04399645408955245	0.0422736826065483	-1.1229986928459716e-06	-6.102596579604658e-05	-1.1155220766135947e-06	-6.061967245105104e-05
23.744044531754422	0.0007071233511135862	0.0007042544120512206	0.0007359301209173844	0.00073185217140948	0.000752081485486466	0.0007472866271690926	0.0007690083789402269	0.0007634325547548261	0.0008036092006045622	0.0007963443070564666	0.04398227939549217	0.04226006755263438	-1.0984591826438891e-06	-6.005205502929156e-05	-1.0911504789456496e-06	-5.965249367367864e-05
23.887114344492932	0.0007069903710147715	0.0007041215312586248	0.0007357829828156855	0.0007317057022994827	0.0007519260841395815	0.0007471322594672554	0.0007688440699917514	0.0007632696974847609	0.0008034259064626491	0.0007961634363309178	0.04396853344155126	0.042246864307244635	-1.0740775405731345e-06	-5.907287494535951e-05	-1.066935701516357e-06	-5.86800838223156e-05
24.031046224824397	0.000706859380519057	0.0007039906460107958	0.0007356381940373124	0.0007315615741517913	0.0007517732443644616	0.0007469804356235918	0.0007686825531086187	0.0007631096037016032	0.0008032459008567305	0.0007959857998597112	0.04395522096458958	0.04223407742061565	-1.0498525899594983e-06	-5.808838461365817e-05	-1.0428765764370143e-06	-5.7702402321696544e-05
24.175845367139747	0.0007067303884471735	0.000703861765238007	0.000735495766607018	0.0007314197989729573	0.0007516229800691382	0.0007468311694449664	0.0007685238442375079	0.0007629522891550352	0.0008030692041005571	0.0007958114175351265	0.04394234676998817	0.04222171150879035	-1.0257831609883014e-06	-5.709854271365722e-05	-1.0189719426389847e-06	-5.671940821100341e-05
24.32151699712871	0.0007066034036521646	0.0007037348979049937	0.0007353557126292359	0.0007312803888495251	0.0007514753052699593	0.0007466844748456112	0.0007683679594650276	0.000762797769732218	0.0008028958367175539	0.0007956403094529606	0.04392991573280287	0.04220977125473195	-1.001868090674471e-06	-5.6103307532501256e-05	-9.952206458472418e-07	-5.573106014197804e-05
24.468066371968433	0.000706478435019112	0.0007036100530107188	0.0007352180442886096	0.000731143355948574	0.0007513302340926141	0.0007465403658481457	0.000768214915019303	0.0007626460614593393	0.0008027258194436742	0.0007954724959152741	0.043917932798942766	0.042198261409448476	-9.781062227940188e-07	-5.510263695926443e-05	-9.716215385023076e-07	-5.4737316372233114e-05
24.61549878051318	0.0007063554914648551	0.0007034872395881329	0.0007350827738505319	0.0007310087125182666	0.0007511877807731844	0.0007463988565846128	0.0007680647272715985	0.0007624971805031969	0.0008025591732303136	0.0007953079974331929	0.043906402986372876	0.042187186793152226	-9.544964078289642e-07	-5.409648848012094e-05	-9.481734797212212e-07	-5.3738134761838197e-05
24.763819543485244	0.000706234581937688	0.000703366466703914	0.0007349499136616792	0.0007308764708883929	0.0007510479596591958	0.000746259961297517	0.0007679174127379526	0.0007623511431727926	0.0008023959192472661	0.0007951468347297549	0.04389533138633788	0.04217655229643418	-9.310375029326391e-07	-5.308481917504215e-05	-9.248753352567723e-07	-5.2733472769295187e-05
24.91303401366693	0.000706115715417043	0.0007032477434581925	0.0007348194761505472	0.0007307466434709188	0.0007509107852106858	0.0007461236943408821	0.0007677729880808427	0.0007622079659209568	0.0008022360788857386	0.0007949890287428064	0.0438847231646162	0.04216636288146648	-9.077283718407839e-07	-5.2067585710691144e-05	-9.017259773955871e-07	-5.172328744434962e-05
25.063147576093755	0.0007059989009131674	0.0007031310789842731	0.000734691473828	0.0007306192427605433	0.0007507762720012925	0.0007459900701813263	0.0007676314701108819	0.0007620676653460021	0.000802079673761427	0.0007948346006279631	0.04387458356279163	0.042156623583226395	-8.845678848424902e-07	-5.104474433723083e-05	-8.787242849537906e-07	-5.070753542549267e-05
25.214165648248784	0.0007058841474667669	0.0007030164824483224	0.0007345659192878004	0.0007304942813352429	0.0007506444347193396	0.000745859103399133	0.0007674928757885267	0.0007619302581933876	0.0008019267257176313	0.0007946835717616049	0.04386491789956119	0.042147339510747166	-8.615549187337979e-07	-5.0016250883494484e-05	-8.558691432110875e-07	-4.96861729345488e-05
25.366093680258146	0.0007057714641486519	0.0007029039630490595	0.0007344428252071624	0.0007303717718568334	0.0007505152881689493	0.0007457308086893539	0.000767357222225827	0.0007617957613574262	0.0008017772568284489	0.0007945359637439438	0.04385573157205983	0.0421385158483951	-8.386883567344273e-07	-4.898206075043543e-05	-8.331594438413734e-07	-4.8659155770985896e-05
25.518937155087716	0.0007056608600593504	0.0007027935300174173	0.0007343222043472901	0.0007302517270715215	0.0007503888472711621	0.0007456052008629098	0.0007672245266881898	0.0007616641918830035	0.0008016312894020082	0.0007943917984021363	0.04384703005721778	0.04213015785717093	-8.159670884639279e-07	-4.7942128907740855e-05	-8.105940848927851e-07	-4.7626439308473545e-05
25.672701588741027	0.0007055523443287134	0.0007026851926161927	0.0007342040695539238	0.0007301341598104626	0.0007502651270650677	0.0007454822948477118	0.0007670948065961769	0.0007615355669673282	0.000801488845983773	0.0007942510977934562	0.043838818913144714	0.04212227087603772	-7.933900098800947e-07	-4.689640988808641e-05	-7.881719706974953e-07	-4.658797848799967e-05
25.827392530458226	0.0007054459261154978	0.0007025789601396807	0.000734088433757888	0.0007300190829903227	0.0007501441427089541	0.000745362105689798	0.0007669680795273304	0.0007614099039617139	0.0008013499493599052	0.0007941138842085285	0.04383110378054263	0.04211486032327931	-7.709560232000388e-07	-4.5844857780363846e-05	-7.658920118300792e-07	-4.554372781295779e-05
25.983015562916506	0.0007053416146069365	0.0007024748419132918	0.0007339753099756428	0.0007299065096138393	0.0007500259094814743	0.0007452446485544797	0.0007668443632180302	0.0007612872203733845	0.0008012146225606945	0.0007939801801746235	0.043823890384148516	0.04210793169788347	-7.4866403689108e-07	-4.478742622707199e-05	-7.437531250853967e-07	-4.449364134587186e-05
26.139576302431465	0.0007052394190182766	0.0007023728472931419	0.0007338647113098246	0.0007297964527703778	0.000749910442782809	0.0007451299387274962	0.000766723675565366	0.0007611675338673016	0.0008010828888640402	0.0007938500084590027	0.04381718453420455	0.042101490580955664	-7.265129655900822e-07	-4.372406841698928e-05	-7.217542333888202e-07	-4.343767270073573e-05
26.297080399159835	0.0007051393485923153	0.0007022729856656381	0.0007337566509498055	0.0007296889256365032	0.000749797758135871	0.0007450179916161996	0.0007666060346290595	0.0007610508622680353	0.0008009547717990153	0.0007937233920723431	0.04381099212796173	0.04209554263716133	-7.045017300544472e-07	-4.265473708006673e-05	-6.998942657602397e-07	-4.2375775038794306e-05
26.455533537303385	0.0007050414125988966	0.0007021752664470292	0.0007336511421722335	0.0007295839414765341	0.0007496878711874953	0.000744908822750733	0.000766491458633396	0.0007609372235616458	0.000800830295149482	0.0007936003542722081	0.043805319151214106	0.04209009361620002	-6.826292571226501e-07	-4.1579384482737236e-05	-6.781721572702605e-07	-4.130790106326998e-05
26.614941435314055	0.000704945620334405	0.0007020796990829535	0.0007335481983415938	0.000729481513643117	0.0007495807977096677	0.0007448024477852423	0.0007663799659692078	0.0007608266358976129	0.0008007094829577902	0.0007934809185666016	0.04380017167986556	0.04208514935430775	-6.608944796279367e-07	-4.049796241986647e-05	-6.565868489556356e-07	-4.0234003012062924e-05
26.77530984610034	0.000704851981121227	0.0007019862930479532	0.0007334478329107567	0.0007293816555777895	0.0007494765536007564	0.0007446988824990925	0.0007662715751958733	0.0007607191175907847	0.0008005923595285386	0.0007933651087175781	0.043795555881527524	0.042080715775793344	-6.392963363861803e-07	-3.941042221175528e-05	-6.351372878097249e-07	-3.915403265450368e-05
26.93664455723489	0.0007047605043071889	0.0007018950578449699	0.0007333500594215271	0.0007292843808115439	0.000749375154886757	0.0007445981427980959	0.0007661663050433512	0.0007606146871233571	0.0008004789494324059	0.0007932529487449203	0.04379147801715317	0.04207679889460672	-6.178337721308297e-07	-3.831671469733955e-05	-6.138224267170089e-07	-3.806794128474733e-05
27.098951391163432	0.0007046711992649795	0.0007018060030048234	0.0007332548915052004	0.0007291897029653984	0.0007492766177225594	0.0007445002447157639	0.0007660641744142543	0.0007605133631468916	0.0008003692775100631	0.0007931444629298961	0.043787944442705735	0.04207340481594052	-5.965057374469895e-07	-3.721679022741786e-05	-5.926412243815321e-07	-3.697567971475135e-05
27.26223620541477	0.0007045840753915446	0.0007017191380856648	0.0007331623428831159	0.0007290976357509651	0.0007491809583932274	0.0007444052044145707	0.0007659652023859512	0.0007604151644843604	0.0008002633688761571	0.0007930396758190817	0.043784961610860706	0.04207053973786322	-5.753111887302209e-07	-3.61105986594612e-05	-5.715926452943762e-07	-3.587719826975144e-05
27.426504892812353	0.0007044991421074559	0.0007016344726724053	0.0007330724273672062	0.0007290081929710164	0.0007490881933152941	0.00074431303818723	0.0007658694082127012	0.0007603201101322255	0.0008001612489233711	0.0007929386122282569	0.04378253607274611	0.04206820995299111	-5.542490881301626e-07	-3.499808935095161e-05	-5.506756596829199e-07	-3.4772446781849986e-05
27.59176338168682	0.00070441640885626	0.0007015520163761253	0.0007329851588605548	0.0007289213885200568	0.0007489983390380747	0.0007442237624579911	0.0007657768113278312	0.0007602282192625543	0.000800062943326569	0.0007928412972463837	0.04378067447971932	0.04206642185019546	-5.333184035071631e-07	-3.38792111536923e-05	-5.298892434570622e-07	-3.36613745839931e-05
27.758017636089992	0.0007043358851037948	0.0007014717788334534	0.0007329005513579431	0.000728837236384888	0.0007489114122449926	0.0007441373937839473	0.0007656874313459371	0.0007601395112251623	0.0007999684780470137	0.0007927477562396509	0.04377938358518209	0.04206518191634195	-5.12518108374601e-07	-3.275391240736836e-05	-5.092323781511095e-07	-3.254393050344806e-05
27.925273656010095	0.0007042575803374862	0.0007013937697059271	0.0007328186189464087	0.0007287557506451822	0.0007488274297549254	0.0007440539488563663	0.0007656012880651335	0.0007600540055498017	0.0007998778793366771	0.0007926580148556102	0.04377867024643294	0.04206449673807383	-4.91847181839037e-07	-3.1622140932607845e-05	-4.887040508773713e-07	-3.142006285555832e-05
28.09353747758831	0.000704181504065612	0.0007013179986793199	0.0007327393758057903	0.0007286769454740475	0.0007487464085235678	0.0007439734445020307	0.0007655184014693319	0.0007599717219483751	0.0007997911737426278	0.0007925720990273842	0.04377854142656615	0.04206437300362835	-4.71304608565086e-07	-3.048384402509763e-05	-4.683032542806241e-07	-3.0289719437859297e-05
28.2628151733366	0.0007041076658165416	0.0007012444754629488	0.0007326628362092841	0.0007286008351385974	0.0007486683656448075	0.0007438958976846	0.0007654387917305608	0.0007598926803171931	0.0007997083881115118	0.0007924900349779602	0.043779004196400934	0.04206481750469726	-4.508893787129667e-07	-2.933896844861672e-05	-4.480289864826001e-07	-2.9152847523084002e-05
28.43311285235687	0.0007040360751379444	0.0007011732097889496	0.000732589014523991	0.0007285274340005208	0.0007485933183521244	0.0007438213255059865	0.000765362479211326	0.0007598169007392667	0.0007996295495941196	0.0007924118492245744	0.04378006573646569	0.04206583713832229	-4.306004878799549e-07	-2.8187460427847588e-05	-4.278802510243075e-07	-2.8009393852418407e-05
28.604436660561465	0.0007039667415959707	0.0007011042114115269	0.0007325179252114672	0.000728456756516647	0.0007485212840200048	0.0007437497452077534	0.0007652894844670065	0.0007597444034866389	0.0007995546856500478	0.0007923375685831753	0.04378173333901271	0.04206743890883917	-4.104369370695922e-07	-2.7029265642602995e-05	-4.0785605683133636e-07	-2.685930462953401e-05
28.77679278089485	0.0007038996747743959	0.0007010374901061685	0.0007324495828282685	0.0007283888172395117	0.0007484522801653704	0.0007436811741725204	0.000765219828248291	0.0007596752090227503	0.0007994838240524474	0.000792267220172979	0.04378401441008615	0.04206962992985585	-3.9039773261926106e-07	-2.586432921997117e-05	-3.87955418146204e-07	-2.5702525513066066e-05
28.950187433556945	0.000703834884273744	0.0007009730556688425	0.000732384002026501	0.0007283236308179266	0.0007483863244490338	0.000743615629925404	0.0007651535315036643	0.0007596093380048559	0.0007994169928928824	0.0007922008314211218	0.043786916471634324	0.042072417426282205	-3.7048188615898536e-07	-2.469259572732141e-05	-3.6817735448368624e-07	-2.4539001609424904e-05
29.124626876227456	0.0007037723797103665	0.000700910917915148	0.0007323211975543623	0.0007282612119975395	0.0007483234346771624	0.0007435531301354569	0.000765090615381923	0.0007595468112864703	0.000799354220586271	0.0007921384300673995	0.0437904471636625	0.042075808736399704	-3.5068841456285804e-07	-2.351400916567048e-05	-3.4852089059308686e-07	-2.336867746727256e-05
29.30011740429177	0.0007037121707154949	0.0007008510866794438	0.0007322611842566839	0.0007282015756213986	0.0007482636288027706	0.0007434936926171398	0.0007650311012347437	0.0007594876499198595	0.0007992955358759392	0.0007920800441691042	0.04379461424644141	0.0420798113139765	-3.3101633987921847e-07	-2.2328512961272695e-05	-3.289850563788742e-07	-2.2191497068252408e-05
29.476665351068124	0.0007036542669342603	0.0007007935718139448	0.0007322039770754759	0.0007281447366305163	0.0007482069249272267	0.0007434373353318081	0.0007649750106192955	0.0007594318751585811	0.0007992409678387767	0.0007920257021059671	0.04379942560275952	0.04208443273043436	-3.1146468930593266e-07	-2.113604995951368e-05	-3.09568886878997e-07	-2.1007403821327042e-05
29.654277088036206	0.000703598678024668	0.000700738383187775	0.0007321495910504591	0.0007280907100644243	0.0007481533413017767	0.0007433840763892134	0.0007649223653008887	0.0007593795084600563	0.000799190545890492	0.0007919754325851887	0.04380488924022642	0.04208968067705846	-2.920324951127644e-07	-1.993656241591757e-05	-2.9027142219723023e-07	-1.9816340554701384e-05
29.832959025067048	0.0007035454136565487	0.0007006855306859992	0.0007320980413196071	0.0007280395110617371	0.0007481028963290981	0.0007433339340490324	0.0007648731872556847	0.0007593305714881977	0.0007991442997909888	0.0007919292646465896	0.04381101329363056	0.042095562967257964	-2.727187946075481e-07	-1.872999198981873e-05	-2.7109170745156716e-07	-1.8618249508078888e-05
30.0127176106544	0.0007034944835104576	0.0007006350242086048	0.0007320493431196729	0.0007279911548607011	0.0007480556085648578	0.0007432869267224089	0.0007648274986734358	0.0007592850861160735	0.00079910225964984	0.0007918872276678508	0.04381780602734562	0.04210208753888069	-2.535226300759072e-07	-1.7516279735479978e-05	-2.5202879273562157e-07	-1.7413072325639378e-05
30.193559332147448	0.00070344589727655	0.0007005868736694589	0.000732003511786725	0.0007279456567997532	0.0007480114967193113	0.0007432430729735192	0.00076478532196029	0.0007592430744286266	0.0007990644559318919	0.0007918493513698781	0.043825275837793935	0.04210926245657526	-2.3444304873181457e-07	-1.6295366094487562e-05	-2.3308173306268304e-07	-1.6200750048211976e-05
30.37549071598484	0.0007033996646534004	0.0007005410889952162	0.0007319605627566673	0.0007279030323180641	0.000747970579658899	0.0007432023915211547	0.0007647466797416299	0.0007592045587254311	0.0007990309194629688	0.000791815665822265	0.04383343125596502	0.042117095914210353	-2.154791026659844e-07	-1.5067190888007342e-05	-2.1424958830413426e-07	-1.4981223104448826e-05
30.55851832793038	0.0007033557953467977	0.0007004976801241995	0.0007319205115657689	0.0007278632969560944	0.0007479328764078897	0.000743164901240334	0.000764711594864979	0.0007591695615235104	0.0007990016814357188	0.0007917862014488829	0.04384228094999166	0.04212559623734405	-1.9662984878602435e-07	-1.3831693307375659e-05	-1.955314231491187e-07	-1.3754431303497627e-05
30.742648773309874	0.0007033142990684814	0.0007004566570052268	0.0007318833738511774	0.0007278264663561294	0.0007478984061500217	0.0007431306211639232	0.0007646800904029412	0.0007591381055601913	0.0007989767734155631	0.0007917609890335784	0.04385183372778192	0.04213477188575574	-1.778943487899809e-07	-1.2588811907909836e-05	-1.769263070633409e-07	-1.2520313827618645e-05
30.92788869724955	0.0007032751855348459	0.000700418029596406	0.0007318491653514361	0.0007277925562628241	0.0007478671882301807	0.0007430995704842868	0.0007646521896562079	0.0007591102137960191	0.0007989562273467855	0.0007917400597259969	0.043862098539715066	0.04214463145603072	-1.5927166907049595e-07	-1.1338484597167575e-05	-1.584333142071008e-07	-1.1278809221415553e-05
31.114244784915854	0.000703238464465598	0.000700381807863887	0.0007318179019069965	0.0007277615825237409	0.0007478392421561024	0.0007430717685549635	0.0007646279161566153	0.000759085909417723	0.0007989400755587528	0.0007917234450475327	0.04387308448139732	0.04215518368420581	-1.4076088069789328e-07	-1.008064862895175e-05	-1.4005152341057397e-07	-1.0029855385784714e-05
31.30172376175672	0.0007032041455823613	0.0007003480017805601	0.000731789599460721	0.0007277335610898774	0.0007478145876000811	0.0007430472348923503	0.000764607293670251	0.0007590652158412278	0.0007989283507722573	0.0007917111768973969	0.04388480079647814	0.04216643744847468	-1.2236105936466735e-07	-8.815240593845752e-06	-1.2178001812046882e-07	-8.77338956845053e-06
31.4903323937443	0.0007031722386072404	0.0007003166213247203	0.0007317642740583842	0.0007277085080161984	0.0007477932444007215	0.0007430259891774259	0.0007645903462006269	0.0007590481567147308	0.0007989210861060113	0.0007917032875588266	0.04389725687953947	0.04217840177195857	-1.0407128531262494e-07	-7.5421964089994464e-06	-1.036178863362755e-07	-7.509348354750589e-06
31.68007748761912	0.0007031427532613325	0.0007002876764786767	0.0007317419418491686	0.0007276864394621561	0.0007477752325647009	0.0007430080512574835	0.0007645770979919026	0.0007590347559218249	0.0007989183150832721	0.0007916998097054203	0.04391046227904177	0.042191085825536156	-8.58906433036117e-08	-6.2614513105796465e-06	-8.556422056863258e-08	-6.237667659281243e-06
31.870965891135747	0.0007031156992631894	0.0007002611772273178	0.0007317226190861538	0.0007276673716922093	0.0007477605722685604	0.0007429934411478985	0.0007645675735321721	0.0007590250375846851	0.0007989200716386176	0.0007917007764076137	0.04392442670034483	0.04220449893074334	-6.781822254687056e-08	-4.972939843306268e-06	-6.76181177812138e-08	-4.958282716432949e-06
32.063004493309954	0.0007030910863272263	0.0007002371335566239	0.000731706322126799	0.0007276513210763355	0.0007477492838605218	0.0007429821790339099	0.0007645617975568114	0.000759019026067311	0.0007989263901248682	0.0007917062211392976	0.043939160008799015	0.042218650562739574	-4.9853116661311564e-08	-3.67659585151503e-06	-4.977867934844414e-08	-3.6711280715640005e-06
32.25620022466719	0.0007030689241620785	0.0007002155554521318	0.0007316930674334198	0.0007276383040905367	0.0007477413878623253	0.0007429742852724337	0.0007645597950518862	0.0007590167459788278	0.0007989373053201615	0.0007917161777845781	0.043954672232905605	0.04223355035334136	-3.1994423610242836e-08	-2.372352468943406e-06	-3.2045010984159406e-08	-2.376137570453407e-06
32.45056005749291	0.0007030492224689038	0.000700196452897345	0.0007316828715736603	0.0007276283373173438	0.0007477369049710993	0.0007429697803939007	0.0007645615912576274	0.0007590182221768545	0.0007989528524351878	0.000791730680644691	0.043970973567551544	0.04224920809412827	-1.4241245653882559e-08	-1.0601421092104601e-06	-1.4416222712766366e-08	-1.0732443512795342e-06
32.64609100608406	0.0007030319909396226	0.0007001798358720861	0.0007316757512209513	0.0007276214374463039	0.0007477358560612485	0.0007429686851041107	0.0007645672116719654	0.0007590234797709242	0.0007989730671205782	0.0007917497644450591	0.04398807437732379	0.04226563373962389	3.407310699213295e-09	2.601035437310717e-07	3.108571192556725e-09	2.3761916587150544e-07
32.84280012700226	0.000703017239255106	0.0007001657143507993	0.0007316717231549675	0.0007276176212744721	0.0007477382621863734	0.0007429710202861247	0.0007645766820541393	0.0007590325441259807	0.0007989979854744673	0.000791773464342518	0.04400598519989909	0.04228283741054985	2.095213475264944e-08	1.5884535465304772e-06	2.0530252267322857e-08	1.5565212891921476e-06
33.040694519328454	0.0007030049770832979	0.0007001540983007892	0.0007316708042620718	0.0007276169057068886	0.0007477441445812145	0.0007429768070021739	0.0007645900284283665	0.0007590454408659295	0.0007990276440502184	0.0007918018159326919	0.04402471674951285	0.042300829397153634	3.839411168637605e-08	2.924977707458032e-06	3.7849697907344285e-08	2.883531065395184e-06
33.239781324919136	0.0007029952140772833	0.0007001449976804076	0.0007316730115357581	0.000727619307757052	0.0007477535246636308	0.0007429860664956034	0.0007646072770875941	0.000759062195877269	0.0007990620798643334	0.0007918348552575494	0.04404427992051415	0.0423196201626252	5.5734122590949536e-08	4.269746595536583e-06	5.506778141860583e-08	4.218718289761281e-06
33.44006772866406	0.0007029879598732811	0.0007001384224371692	0.0007316783620770737	0.0007276248445473825	0.0007477664240365906	0.0007429988201928346	0.0007646284545973078	0.0007590828353127762	0.0007991013304045288	0.0007918726188131129	0.044064685791002776	0.04233922034658041	7.297304452412792e-08	5.62283155158827e-06	7.21853720630182e-08	5.5621535157979185e-06
33.64156095874556	0.0007029832240885777	0.0007001343825058106	0.000731686873095039	0.0007276335333096728	0.0007477828644902078	0.00074301508970536	0.0007646535877994241	0.0007591073855952742	0.0007991454336380051	0.0007919151435573524	0.04408594562655524	0.042359640768644784	9.011175058654813e-08	6.984304700807797e-06	8.920333512281962e-08	6.913908067313068e-06
33.84426828689945	0.0007029810163193951	0.0007001328878062847	0.0007316985619070613	0.0007276453913855369	0.0007478028680037987	0.000743034896831767	0.000764682703816258	0.0007591358734214678	0.0007991944280199068	0.0007919624669182608	0.044108070884035705	0.04238089243210982	1.0715110996270885e-07	8.354238962782201e-06	1.0612253196107431e-07	8.274054049434154e-06
34.04819702867729	0.0007029813461386851	0.0007001339482416862	0.0007317134459393303	0.0007276604362268481	0.0007478264567479701	0.0007430582635597911	0.0007647158300545674	0.0007591683257658567	0.0007992483525019732	0.0007920146268021091	0.04413107321550598	0.04240298652768199	1.2409198796824172e-07	9.732708062537565e-06	1.229438200557164e-07	9.642664358239239e-06
34.25335454371064	0.0007029842230938468	0.0007001375736961033	0.0007317315427272009	0.0007276786853961562	0.0007478536530867341	0.0007430852120683904	0.0007647529942096692	0.0007592047698847149	0.0007993072465413858	0.0007920716616018893	0.04415496447222486	0.04242593443732417	1.4093524612168555e-07	1.1119786543362098e-05	1.3966805306525262e-07	1.1019812693413567e-05
34.45974823597649	0.0007029896567043839	0.0007001437740324108	0.0007317528699155763	0.0007277001565671109	0.0007478844795796631	0.0007431157647298633	0.0007647942242696529	0.0007592452333201651	0.0007993711501098363	0.0007921336102059628	0.04417975670874597	0.042449747738189166	1.5768174219674483e-07	1.2515549778352453e-05	1.562960808888271e-07	1.2405573569462813e-05
34.66738555406454	0.0007029976564594696	0.0007001525590899756	0.000731777445259265	0.000727724867524859	0.0007479189589840642	0.0007431499441119838	0.0007648395485196608	0.000759289743904316	0.0007994401037027885	0.0007922005120068966	0.04420546218711415	0.04247443820664608	1.7433233026500732e-07	1.3920073981460446e-05	1.7282874970351789e-07	1.380002232681532e-05
34.87627399144595	0.0007030082318154421	0.0007001639386822946	0.0007318052866233328	0.0007277528361664372	0.0007479571142571931	0.0007431877729801751	0.0007648889955462654	0.0007593383297634912	0.0007995141483489689	0.0007922724069105145	0.04423209338116727	0.04250001782240908	1.9088786078116232e-07	1.533343622234229e-05	1.8926690204261638e-07	1.5203235145339056e-05
35.086421086743854	0.0007030213921932212	0.000700177922594557	0.0007318364119834416	0.0007277840805011529	0.0007479989685585047	0.000743229274299716	0.0007649425942419333	0.0007593910193225444	0.000799593325620083	0.00079234933534516	0.04425966298094206	0.042526498772767166	2.0734918061682782e-07	1.6755714436766933e-05	2.056113768372607e-07	1.6615289055416094e-05
35.29783442400536	0.0007030371469756291	0.0007001945205811179	0.0007318708394261672	0.0007278186186509472	0.000748044545251922	0.0007432744712379728	0.0007650003738095706	0.0007594478413092495	0.0007996776776407513	0.0007924313382711716	0.044288183897185245	0.04255389345691067	2.237171331160616e-07	1.8186987439522406e-05	2.2186300947064572e-07	1.8036261950460375e-05
35.51052163297529	0.0007030555055046393	0.0007002137423628959	0.00073190858714931	0.0007278564688507466	0.0007480938679081541	0.0007433233871666708	0.0007650623637671724	0.0007595088247587921	0.000799767247098694	0.000792518457190589	0.04431766926598135	0.04258221449037806	2.3999255817819427e-07	1.9627334939625873e-05	2.3802263184177427e-07	1.9466232600240385e-05
35.72449038937153	0.0007030764770785288	0.0007002355976246854	0.0007319496734621874	0.0007278976494488036	0.0007481469603070442	0.0007433760456641955	0.000765128593952563	0.0007595739990183443	0.0007998620772551551	0.0007926107341570882	0.044348132453493956	0.04261147470959789	2.5617629229967957e-07	2.1076837552286287e-05	2.5409107242335346e-07	2.090528066375774e-05
35.93974841516195	0.0007031000709489396	0.0007002600960123778	0.0007319941167859074	0.000727942178907015	0.0007482038464399495	0.0007434324705179309	0.0007651990945282281	0.0007596433937517354	0.0007999622119555749	0.0007927082117861522	0.044379587060818085	0.04264168717655671	2.722691686259191e-07	2.2535576811782976e-05	2.7006915630884906e-07	2.2353486701653935e-05
36.15630347884324	0.0007031262963178467	0.0007002872471300923	0.0007320419356536277	0.0007279900758012287	0.0007482645505121579	0.0007434926857266269	0.0007652738959862545	0.0007597170389442139	0.0008000676956405248	0.0007928109332654876	0.0444120469289649	0.042672865183573355	2.8827201703105973e-07	2.4003635187563876e-05	2.859577052827418e-07	2.3810932191364875e-05
36.374163395721176	0.000703155162334433	0.0007003170605372203	0.0007320931487107985	0.0007280413588215375	0.0007483290969453505	0.0007435567155028147	0.0007653530291533721	0.000759794964907318	0.0008001785733569091	0.0007929189423656972	0.04444552614396402	0.04270502225819835	3.0418566417111936e-07	2.5481096097429434e-05	3.017575378747375e-07	2.5277699539638654e-05
36.59333602819267	0.0007031866780918571	0.0007003495457453638	0.0007321477747153828	0.0007280960467725464	0.0007483975103800876	0.0007436245842752415	0.0007654365251960935	0.0007598772022838336	0.0008002948907694356	0.0007930322834512024	0.044480039042091926	0.04273817216823475	3.200109335345109e-07	2.69680439214659e-05	3.174694694150614e-07	2.6753872097023956e-05
36.813829286029524	0.0007032208526239226	0.0007003847122151825	0.0007322058325380601	0.0007281541585736299	0.0007484698156783442	0.0007436963166913598	0.0007655244156259716	0.0007599637820528659	0.0008004166941723728	0.0007931510014914419	0.044515600215240037	0.04277232892688551	3.3574864551836996e-07	2.8464564018337857e-05	3.330943120999439e-07	2.8239534172663783e-05
37.03565112666392	0.0007032576949016426	0.0007004225693531353	0.0007322673411624097	0.0007282157132591664	0.0007485460379260805	0.0007437719376198401	0.0007656167323049637	0.0007600547355350122	0.0008005440305015958	0.0007932751420723378	0.04455222451641283	0.04280750679803067	3.5139961748970397e-07	2.9970742740137446e-05	3.4863287505103487e-07	2.9734771048617326e-05
37.25880955547555	0.0007032972138296924	0.0007004631265081205	0.0007323323196850747	0.0007282807299787568	0.0007486262024358545	0.0007438514721531354	0.0007657135074509101	0.0007601500943976479	0.0008006769473469335	0.0007934047514080529	0.0445899270653643	0.04284372030163871	3.669646638346149e-07	3.148666744678952e-05	3.640859643687464e-07	3.1239668994570424e-05
37.483312626080554	0.0007033394182427464	0.0007005063929679986	0.0007324007873158943	0.0007283492279974113	0.0007487103347494693	0.0007439349456100697	0.0007658147736431265	0.0007602498906603152	0.000800815492964816	0.0007935398763530248	0.04462872325438534	0.04288098421931706	3.8244459603527757e-07	3.301242652317682e-05	3.7945438319687136e-07	3.275431528323991e-05
37.70916844062219	0.0007033843169017071	0.0007005523779560159	0.000732472763378028	0.0007284212266957313	0.0007487984606406736	0.0007440223835384832	0.000765920563828126	0.0007603541567002403	0.0008009597162912511	0.0007936805644143167	0.04466862875423121	0.042919313600001806	3.978402227393287e-07	3.454810939584885e-05	3.9473893180303095e-07	3.4278798207998395e-05
37.93638515006311	0.0007034319184898088	0.0007006010906271058	0.0007325482673080461	0.0007284967455700566	0.000748890606117896	0.0007441138117179129	0.0007660309113254574	0.0007604629252579594	0.0008011096669551194	0.0007938268637642672	0.04470965952020526	0.042958723765795286	4.131523498082223e-07	3.609380654784333e-05	4.0994040761423677e-07	3.581320709578062e-05
38.164970954479706	0.0007034822316085983	0.0007006525400640701	0.0007326273186559965	0.0007285758042325923	0.0007489867974270242	0.0007442092561623056	0.0007661458498336713	0.0007605762294430674	0.0008012653952918082	0.00079397882325346	0.04475183179839779	0.042999230317952566	4.283817803961594e-07	3.764960953717145e-05	4.250596052899659e-07	3.735763232518008e-05
38.39493410335793	0.0007035352647737907	0.0007007067352736437	0.0007327099370854473	0.0007286584224115121	0.0007490870610542351	0.0007443087431227917	0.0007662654134364203	0.0007606941027400949	0.0008014269523571929	0.0007941364924240223	0.044795162132086966	0.04304084914302521	4.4352931501600787e-07	3.92156110136932e-05	4.4009731679827205e-07	3.8912165343379934e-05
38.626282895891045	0.0007035910264109921	0.0007007636851824286	0.0007327961423735012	0.0007287446199510351	0.0007491914237288612	0.0007444122990904879	0.000766389636608692	0.000760816579014509	0.0008015943899419784	0.0007942999215232623	0.04483966736830743	0.043083596419160354	4.5859575159784907e-07	4.079190473638139e-05	4.5505433146522493e-07	4.047689868241777e-05
38.859025681279114	0.0007036495248512888	0.0007008233986326996	0.0007328859544107813	0.0007288344168114756	0.0007492999124263116	0.0007445199507993548	0.0007665185542231783	0.0007609436925188488	0.0008017677605864028	0.0007944691615176517	0.04488536466458558	0.04312748862256694	4.7358188557831624e-07	4.237858559288932e-05	4.6993143605514147e-07	4.205192597761531e-05
39.09317085903034	0.0007037107683266993	0.0007008858843780794	0.000732979393201392	0.0007289278330692688	0.0007494125543710415	0.0007446317252290967	0.0007666522015567931	0.0007610754778989994	0.0008019471175953325	0.0007946442641071739	0.04493227149585397	0.04317254253414987	4.884885099476488e-07	4.397574961653716e-05	4.847294148224105e-07	4.3637341984370526e-05
39.328726879264174	0.0007037747649654767	0.0007009511510790674	0.0007330764788628402	0.0007290248889169604	0.0007495293770395596	0.0007447476496081057	0.0007667906142973249	0.0007612119702005945	0.0008021325150537347	0.0007948252817400332	0.04498040566154527	0.04321877524631496	5.033164153344771e-07	4.558349400629602e-05	4.994490495906397e-07	4.5233242597197965e-05
39.56570224301631	0.0007038415227872731	0.0007010192072984378	0.0007331772316259347	0.0007291256046631742	0.0007496504081635031	0.0007448677514164617	0.0007669338285502547	0.0007613532048755778	0.0008023240078425711	0.0007950122676277555	0.045029785292876795	0.04326620416995988	5.180663900778131e-07	4.720191714607802e-05	5.140911198233452e-07	4.683972486846377e-05
39.80410550254544	0.0007039110496981406	0.0007010900614964787	0.0007332816718346449	0.0007292300007325407	0.0007497756757327468	0.0007449920583889747	0.0007670818808457136	0.0007614992177888958	0.0008025216516550918	0.0007952052757606734	0.045080428860320355	0.04331484704164005	5.327392202877663e-07	4.883111862399869e-05	5.286564026829327e-07	4.845688702717621e-05
40.04394526164196	0.0007039833534853855	0.0007011637220260906	0.0007333898199459299	0.0007293380976655998	0.0007499052079985764	0.0007451205985182814	0.0007672348081456117	0.000761650045225357	0.0008027255030135731	0.000795404360923826	0.04513235518127786	0.043364721930935025	5.473356899452896e-07	5.047119925447041e-05	5.431456731148313e-07	5.0084828498941913e-05
40.28523017593832	0.0007040584418122554	0.0007012401971277228	0.0007335016965295306	0.0007294499161186652	0.0007500390334769143	0.0007452534000579926	0.0007673926478509235	0.0007618057238966357	0.0008029356192864928	0.0007956095787132723	0.04518558342795379	0.04341584724800017	5.618565809498849e-07	5.212226109727047e-05	5.575597039073413e-07	5.1723649925672355e-05
40.52796895322162	0.0007041363222124588	0.0007013194949241509	0.0007336173222677212	0.0007295654768636547	0.0007501771809515921	0.0007453904915258925	0.0007675554378091444	0.0007619662909484427	0.0008031520587061621	0.0007958209855528372	0.04524013313544544	0.04346824175132706	5.763026732065555e-07	5.3784407479051666e-05	5.718992657736e-07	5.337345318609521e-05
40.77217035374772	0.000704217002084515	0.0007014016234150871	0.0007337367179550263	0.0007296848007878817	0.0007503196794776888	0.0007455319017071934	0.000767723216321918	0.0007621317839678572	0.0008033748803868331	0.0007960386387113029	0.04529602421004108	0.043521924555709995	5.906747447181806e-07	5.545774301715656e-05	5.861651274242236e-07	5.503434141740371e-05
41.017843190557436	0.0007043004886859302	0.0007014865904716249	0.0007338599044979	0.0007298079088938152	0.0007504665583849275	0.0007456776596578474	0.0007678960221528504	0.0007623022409908357	0.000803604144343298	0.000796262596320067	0.04535327693774826	0.043576915140424624	6.049735716460135e-07	5.714237364010111e-05	6.003580556423332e-07	5.670641903618434e-05
41.26499632979458	0.0007043867891271817	0.0007015744038304998	0.0007339869029143528	0.0007299348222987908	0.0007506178472811198	0.0007458277947079103	0.000768073894535497	0.0007624777005098855	0.0008038399115099815	0.0007964929173912656	0.04541191199305172	0.04363323335762711	6.191999283951168e-07	5.8838406610917104e-05	6.144788153590163e-07	5.838979176045478e-05
41.51363869102594	0.0007044759103655212	0.0007016650710881733	0.0007341177343335453	0.0007300655622346851	0.0007507735760556852	0.0007459823364649688	0.0007682568731815453	0.0007626582014819272	0.0008040822437605616	0.0007967296618363916	0.0454719504479043	0.04369089944098511	6.333545877080377e-07	6.054595055179912e-05	6.285281697368094e-07	6.008456663281203e-05
41.763779247563185	0.0007045678591985839	0.0007017585996947296	0.0007342524199953349	0.000730200150047549	0.0007509337748832241	0.000746141314817625	0.0007684449982891944	0.0007628437833363411	0.0008043312039281269	0.0007969728904854228	0.04553341378096462	0.04374993401453855	6.474383207363647e-07	6.226511546736369e-05	6.425068802445085e-07	6.179085204305323e-05
42.0154270267867	0.0007046626422577935	0.0007018549969475779	0.0007343909812497713	0.0007303386071971926	0.0007510984742271578	0.0007463047599390415	0.0007686383105517306	0.0007630344859832012	0.0008045868558258845	0.000797222665106466	0.04559632388708817	0.043810358101801755	6.614518971324521e-07	6.399601276960154e-05	6.564157067417368e-07	6.350875775210096e-05
42.26859111047143	0.0007047602660015609	0.000701954269984953	0.0007345334395565461	0.0007304809552567229	0.0007512677048434323	0.0007464727022905509	0.0007688368511663108	0.0007632303498217084	0.0008048492642684423	0.0007974790484259439	0.04566070308707555	0.04387219313511935	6.753960851381066e-07	6.573875530363482e-05	6.702554075678491e-07	6.523839491714978e-05
42.523280635114425	0.0007048607367082773	0.000702056425779218	0.0007346798164843952	0.0007306272159120408	0.0007514414977842928	0.0007466451726253313	0.0007690406618429676	0.000763431415748831	0.0008051184950936881	0.0007977421041493436	0.045726574137692835	0.04393546096527362	6.892716516708908e-07	6.749345737366852e-05	6.840267396115377e-07	6.697987611484213e-05
42.77950479226489	0.0007049640604690761	0.0007021614711299444	0.0007348301337104403	0.0007307774109612749	0.0007516198844021222	0.0007468222019921388	0.0007692497848138203	0.0007636377251681448	0.0008053946151852689	0.0007980118969825324	0.04579396024196356	0.044000183871362376	7.030793624134609e-07	6.926023476933052e-05	6.977304584068929e-07	6.873331536813576e-05
43.03727282885567	0.0007050702431803771	0.0007022694126567811	0.0007349844130194835	0.0007309315623141754	0.0007518028963533537	0.0007470038217391206	0.0007694642628425216	0.0007638493199988959	0.0008056776924957127	0.0007982884926536751	0.04586288505974618	0.044066384570943425	7.168199819111449e-07	7.103920479384351e-05	7.113673182288123e-07	7.049882817311559e-05
43.29659404753705	0.0007051792905361963	0.0007023802567920981	0.0007351426763032444	0.0007310896919914489	0.0007519905656024565	0.0007471900635176895	0.0007696841392339418	0.0007640662426852865	0.0008059677960702004	0.0007985719579357685	0.045933372718612	0.04413408623046661	7.30494273673641e-07	7.283048629266875e-05	7.249380721697628e-07	7.227653152463986e-05
43.55747780701245	0.0007052912080202123	0.0007024940097733937	0.0007353049455595349	0.0007312518221240365	0.0007521829244259968	0.0007473809592864693	0.0007699094578440843	0.000764288536205985	0.000806264996071011	0.0007988623606698052	0.04600544782501773	0.044203312475994704	7.441030002548147e-07	7.463419968098406e-05	7.384434722362745e-07	7.406654394448431e-05
43.81993352237618	0.0007054060008975827	0.0007026106776354614	0.0007354712428913726	0.0007314179749523314	0.0007523800054167677	0.0007475765413153172	0.0007701402630902526	0.0007645162440838724	0.0008065693638026626	0.0007991597697885953	0.04607913547579681	0.04427408740422291	7.576469233648055e-07	7.645046697449254e-05	7.518842694502047e-07	7.586898551042998e-05
44.08397066545326	0.0007055236742065125	0.0007027302662023163	0.0007356415905060403	0.0007315881728253437	0.0007525818414880114	0.0007477768421894208	0.0007703765999614819	0.0007647494103960397	0.0008068809717377843	0.0007994642553412764	0.04615446126997059	0.04434643559381038	7.711268039771457e-07	7.827941182064757e-05	7.652612139348244e-07	7.768397788446291e-05
44.349598765141174	0.0007056442327495482	0.0007028527810788562	0.0007358160107140649	0.0007317624381997923	0.000752788465877711	0.0007479818948134668	0.0007706185140292236	0.0007649880797840259	0.0008071998935437224	0.0007997758885185129	0.04623145132089785	0.0444203821170291	7.845434024131119e-07	8.012115952821253e-05	7.785750550154315e-07	7.951164434294444e-05
44.6168274077539	0.0007057676810846068	0.0007029782276422671	0.0007359945259281419	0.0007319407936391384	0.0007529999121529674	0.0007481917324158969	0.0007708660514583092	0.0007652322974643234	0.0008075262041099277	0.0008000947416784317	0.046310132268758374	0.04449595255174413	7.97897478472696e-07	8.197583710195522e-05	7.918265413305904e-07	8.135210980855789e-05
44.88566623736761	0.0007058940235157228	0.0007031066110331551	0.0007361771586619839	0.0007321232618125516	0.0007532162142144715	0.0007484063885532415	0.0007711192590181993	0.0007654821092391484	0.000807859979576142	0.0008004208883733084	0.0463905312934035	0.044573172993730634	8.111897915274134e-07	8.384357327384517e-05	8.050164209216868e-07	8.320550088034007e-05
45.15612495616904	0.0007060232640834988	0.0007032379361463929	0.0007363639315290908	0.0007323098654937971	0.000753437406301046	0.0007486258971145339	0.0007713781840945123	0.000765737561507485	0.0008082012973613995	0.0008007544033770238	0.046472676127565477	0.04465207006934966	8.244211006365292e-07	8.572449853835873e-05	8.18145441345685e-07	8.50719458671545e-05
45.42821332480542	0.0007061554065552683	0.0007033722076216866	0.0007365548672414557	0.0007325006275600626	0.0007536635229942989	0.0007488502923258178	0.0007716428747008674	0.0007659987012764189	0.0008085502361939017	0.0008010953627133362	0.04655659507044652	0.04473267094857678	8.375921646669709e-07	8.761874518745105e-05	8.312143497802953e-07	8.695157482077609e-05
45.701941162736816	0.0007062904544149378	0.0007035094298338321	0.0007367499886081789	0.0007326955709906969	0.0007538945992233502	0.0007490796087547338	0.0007719133794910247	0.0007662655761727593	0.0008089068761417597	0.0008014438436849743	0.04664231700170095	0.044815003358413374	8.5070374240717e-07	8.952644734655513e-05	8.442238931406342e-07	8.884451957075212e-05
45.97731834859046	0.0007064284108525223	0.000703649606882677	0.0007369493185340139	0.0007328947188658815	0.0007541306702696715	0.0007493138813152099	0.0007721897477713586	0.0007665382344549722	0.0008092712986446686	0.0008017999249036053	0.04672987139581914	0.0448990955966797	8.637565926874081e-07	9.144774101196851e-05	8.571748181839586e-07	9.075091375884692e-05
46.25435482051728	0.0007065692787533403	0.000703792742582749	0.0007371528800178128	0.0007330980943652074	0.0007543717717720089	0.000749553145272227	0.0007724720295136465	0.0007668167250254178	0.000809643586546516	0.0008021636863206786	0.04681928833692902	0.044984976546211676	8.767514745049339e-07	9.338276408876744e-05	8.700678716347821e-07	9.267089287648411e-05
46.533060576550575	0.0007067130606868826	0.0007039388404525724	0.0007373606961509013	0.0007333057207661831	0.0007546179397314202	0.0007497974362467043	0.0007727602753682162	0.0007671010974429222	0.0008100238241289887	0.0008025352092592122	0.04691059853402659	0.04507267568946371	8.896891471579706e-07	9.533165643146879e-05	8.829038003050054e-07	9.460459430205015e-05
46.813445674966815	0.0007068597588953204	0.0007040879037036327	0.0007375727901153476	0.00073351762144264	0.0007548692105164096	0.0007500467902204607	0.0007730545366774316	0.0007673914019356761	0.0008104120971461842	0.0008029145764465187	0.04700383333665272	0.045162223123546216	9.025703703703994e-07	9.729455988349844e-05	8.956833512094916e-07	9.655215733864186e-05
47.09552023464871	0.0007070093752816622	0.0007042399352290022	0.000737789185182149	0.0007337338198630582	0.0007551256208681712	0.0007503012435412964	0.000773354865489558	0.0007676876894144837	0.0008108084928602876	0.0008033018720479359	0.047099024751032836	0.045253649575694346	9.153959044307537e-07	9.927161831985165e-05	9.084072717065791e-07	9.851372325553331e-05
47.37929443545016	0.0007071619113975307	0.000704394937591597	0.000738009904709312	0.0007339543395887907	0.0007553872079059455	0.0007505608329281701	0.0007736613145729898	0.0007679900114863681	0.0008112131000783331	0.0008036971817015743	0.0471962054566812	0.04534698641920041	9.281665103227574e-07	0.0001012629776890317	9.210763096045502e-07	0.00010048943532603438
47.66477851856398	0.0007073173684305567	0.0007045529130120638	0.0007382349721398311	0.0007341792042721897	0.0007556540091324842	0.00075082559547648	0.0007739739374308758	0.0007682984204685409	0.0008116260091900983	0.0008041005925541289	0.04729540882350933	0.04544226568980889	9.408829498794985e-07	0.00010326878605926293	9.336912133214425e-07	0.00010247943887303768
47.951982786891236	0.0007074757471913859	0.0007047138633562893	0.0007384644109995745	0.0007344084376546407	0.0007559260624396441	0.0007510955686634768	0.0007742927883161554	0.000768612969402768	0.0008120473122071828	0.0008045121932978053	0.047396668929431895	0.04553952010260419	9.535459859319646e-07	0.00010528919366389888	9.462527320162374e-07	0.00010448388131129027
48.24091760541319	0.0007076370481002635	0.0007048777901225034	0.0007386982448950453	0.000734642063564479	0.0007562034061140919	0.0007513707903537656	0.0007746179222469961	0.0007689337120701128	0.0008124771028032899	0.0008049320742083709	0.04750002057849955	0.04563878306939295	9.661563824480378e-07	0.00010732435294788512	9.587616157135433e-07	0.00010650291219077568
48.53159340156531	0.000707801271173204	0.0007050446944279776	0.0007389364975110379	0.0007348801059148043	0.0007564860788431395	0.0007516512988049463	0.0007749493950226747	0.0007692607030061017	0.000812915476355778	0.0008053603271844019	0.047605499319577214	0.04574008871661534	9.78714904694691e-07	0.00010937441861694208	9.712186154712133e-07	0.00010853668324445342
48.82402066561362	0.0007079684160077246	0.0007052145769953014	0.0007391791926081779	0.0007351225887011808	0.0007567741197207046	0.0007519371326733638	0.0007752872632399004	0.0007695939975163036	0.0008133625299885171	0.0008057970457877552	0.047713141465578424	0.045843471903783274	9.912223194060397e-07	0.00011143954768902398	9.83624483520424e-07	0.00011058534843591539
49.11820995103327	0.0007081384817681292	0.0007053874381382234	0.0007394263540203401	0.0007353695359992225	0.0007570675682534157	0.0007522283310199966	0.0007756315843096035	0.0007699336516923552	0.0008138183626161095	0.0008062423252853161	0.047822984113280946	0.04594896824248159	1.0036793949481405e-06	0.00011351989954586084	9.95979973429607e-07	0.00011264906400859642
49.41417187488941	0.0007083114671703279	0.0007055632777470393	0.0007396780056519415	0.0007356209719620532	0.0007573664643668417	0.0007525249333164651	0.0007759824164742009	0.0007702797224284313	0.0008142830749895093	0.0008066962626920647	0.04793506516374455	0.04605661411593756	1.0160869014775014e-06	0.00011561563598549984	1.0082858402462626e-06	0.00011472798853479071
49.71191711822035	0.0007084873704661723	0.0007057420952735139	0.0007399341714750985	0.0007358769208176393	0.0007576708484118702	0.0007528269794511752	0.0007763398188253503	0.0007706322674381847	0.0008147567697431062	0.0008071589568155104	0.04804942334334304	0.04616644669919075	1.0284456111319014e-06	0.0001177269212794263	1.0205428406812739e-06	0.00011682228297038577
50.01145642642306	0.0007086661894273077	0.00070592388971533	0.0007401948755266616	0.0007361374068660004	0.0007579807611712353	0.0007531345097356116	0.0007767038513222323	0.0007709913452721781	0.0008152395514433311	0.0008076305083015567	0.04816609822544428	0.04627850397987099	1.0407562982060314e-06	0.0001198539222288797	1.0327517332689353e-06	0.00011893211070757026
50.3128006096408	0.0007088479213285007	0.0007061086596000315	0.0007404601419050958	0.0007364024544762746	0.00075829624386619	0.0007534475649107577	0.0007770745748103467	0.0007713570153358059	0.0008157315266388268	0.0008081110196818331	0.04828513025275103	0.04639282477961365	1.053019739348602e-06	0.00012199680822524983	1.0449132785475806e-06	0.0001210576376312611
50.61596054315354	0.0007090325629304559	0.000706296402968468	0.0007407299947672348	0.0007366720880836544	0.0007586173381633498	0.0007537661861536826	0.0007774520510408763	0.0007717293379077538	0.0008162328039122664	0.0008086005954225689	0.04840656076032663	0.046509448776137816	1.065236713747959e-06	0.00012415575131022316	1.0570282392391266e-06	0.0001231990321769738
50.9209471677702	0.0007092201104620707	0.0007064871173576953	0.0007410044583248659	0.0007369463321861645	0.0007589440861816781	0.0007540904150842628	0.0007778363426906032	0.0007721083741589748	0.0008167434939338506	0.0008090993419750463	0.048530431999334905	0.04662841652599618	1.0774080033367807e-06	0.00012633092623978714	1.069097380437074e-06	0.00012535646539016398
51.22777149022361	0.0007094105596021458	0.0007066807997833455	0.0007412835568411766	0.0007372252113413045	0.0007592765304996632	0.000754420293772079	0.0007782275133824325	0.0007724941861722468	0.0008172637095165876	0.0008096073678277183	0.04865678716151534	0.04674976948803758	1.0895343930091353e-06	0.00012852251055026076	1.0811214698007963e-06	0.00012753011098812217
51.53644458356769	0.0007096039054605019	0.0007068774467214225	0.0007415673146270298	0.0007375087501625229	0.00075961471416265	0.0007547558647434618	0.0007786256277065161	0.0007728868369622898	0.0008177935656733889	0.0008101247835600312	0.04878567040441947	0.04687355004759287	1.101616670814553e-06	0.000130730684624214	1.0931012777502629e-06	0.00012972014542328436
51.84697758757708	0.0007098001425585027	0.0007070770540895185	0.0007418557560370762	0.0007377969733155323	0.0007599586806903594	0.000755097170988717	0.0007790307512420146	0.0007732863904964908	0.0008183331796760742	0.0008106517018980341	0.04891712687743494	0.046999801541421464	1.113655628210428e-06	0.0001329556317636038	1.1050375776885165e-06	0.00013192674795078907
52.15938170914916	0.0007099992648089686	0.0007072796172274381	0.0007421489054657054	0.0007380899055144697	0.0007603084740846022	0.000755444255969525	0.0007794429505795276	0.0007736929117162569	0.0008188826711163623	0.0008111882377718481	0.04905120274862587	0.047128568283433384	1.1256520602725712e-06	0.00013519753826060632	1.1169311462007336e-06	0.00013415010069531275
52.47366822270851	0.0007102012654954334	0.0007074851308771846	0.000742446787342796	0.0007383875715178629	0.0007606641388371686	0.0007557971636265148	0.0007798622933441881	0.0007741064665589972	0.0008194421619688984	0.0008117345083750453	0.049187945232424646	0.04725989559122649	1.13760676594089e-06	0.000137456593473112	1.1287827632888454e-06	0.00013639038872292897
52.789848470613855	0.0007104061372507618	0.0007076935891623253	0.0007427494261293081	0.0007386899961244384	0.0007610257199379355	0.0007561559383870378	0.0007802888482194852	0.0007745271219807903	0.0008200117766564414	0.0008122906332260451	0.049327402618190866	0.047393829813459264	1.1495205482687544e-06	0.00013973298990355154	1.1405932125901127e-06	0.00013864780011338396
53.107933863567155	0.0007106138720350679	0.0007079049855666753	0.0007430568463126609	0.0007389972041687252	0.0007613932628831662	0.0007565206251731195	0.0007807226849718024	0.0007749549459797291	0.0008205916421172525	0.0008128567342315747	0.049469624299685065	0.04753041835809227	1.1613942146790866e-06	0.00014202692327905386	1.1523632816228067e-06	0.00014092252603659094
53.42793588102576	0.0007108244611129498	0.0007081193129123159	0.0007433690724019345	0.0007393092205164834	0.0007617668136840386	0.0007568912694096325	0.0007811638744757391	0.0007753900076200025	0.0008211818878748175	0.0008134329357523114	0.049614660805479625	0.04766970972153213	1.1732285772345433e-06	0.000144338592636295	1.1640937620407792e-06	0.00014321476083231643
53.74986607161648	0.0007110378950299813	0.0007083365633368904	0.0007436861289228508	0.000739626070059919	0.0007621464188753854	0.0007572679170326633	0.0007816124887402063	0.0007758323770567072	0.0008217826461099561	0.0008140193646707582	0.049762563830345316	0.04781175351870419	1.1850244529096506e-06	0.00014666820040767914	1.1757854498769746e-06	0.00014552470209031054
54.073736053552395	0.0007112541635884666	0.0007085567282701846	0.0007440080404125529	0.0007399477777127048	0.0007625321255246729	0.0007576506144981039	0.0007820686009353555	0.0007762821255614497	0.0008223940517354468	0.0008146161504614751	0.04991338626764672	0.04795660051409595	1.1967826638776841e-06	0.00014901595251137767	1.187439145811011e-06	0.00014785255073479497
54.399557515052166	0.0007114732558224101	0.0007087797984099384	0.0007443348314141585	0.000740274368404775	0.0007629239812412109	0.0007580394087904594	0.0007825322854203531	0.000776739325548737	0.0008230162424732463	0.000815223425263732	0.050067182242784794	0.04810430265379753	1.2085040378116436e-06	0.0001513820584456982	1.1990556554528076e-06	0.00015019851111316984
54.727342214761876	0.0007116951599716989	0.0007090057636968949	0.0007446665264710958	0.000740605867076912	0.0007633220341856238	0.0007584343474319031	0.0007830036177720513	0.0007772040506032206	0.0008236493589344342	0.0008158413239567124	0.05022400714772591	0.048254913098585143	1.2201894082023573e-06	0.0001537667313873392	1.2106357896311988e-06	0.00015256279108766257
55.057101982179326	0.0007119198634554519	0.0007092346132890351	0.0007450031501211993	0.0007409422986750976	0.0007637263330795731	0.0007588354784915608	0.0007834826748145733	0.0007776763755077984	0.0008242935447019732	0.0008164699842373505	0.050383917676654004	0.04840848625807798	1.2318396146614088e-06	0.00015617018828986695	1.2221803646784296e-06	0.000154945602127754
55.38884871808102	0.0007121473528445134	0.0007094663355349802	0.0007453447268905592	0.0007412836881446224	0.0007641369272157429	0.0007592428505950494	0.0007839695346498548	0.0007781563762726153	0.0008249489464164073	0.00081710954670091	0.05054697186279339	0.04856507782601351	1.2434555032700325e-06	0.0001585926499905188	1.2336902027512957e-06	0.0001573471594100151
55.722594394951685	0.0007123776138330776	0.000709700917946547	0.0007456912812871336	0.0007416300604239645	0.0007645538664681193	0.0007596565129342823	0.0007844642766891887	0.0007786441301650156	0.0008256157138646376	0.0008177601549244414	0.050713229116436484	0.04872474481667895	1.2550379269256253e-06	0.00016103434131922723	1.245166132149032e-06	0.00015976768191952595
56.058351057416104	0.0007126106312093889	0.0007099383471703998	0.0007460428377940837	0.0007419814404383965	0.0007649772013025442	0.0007600765152775359	0.0007849669816857934	0.0007791397157404507	0.0008262940000718733	0.0008184219555532047	0.050882750264233605	0.048887545602545206	1.266587745692594e-06	0.00016349549121041917	1.2566089876426927e-06	0.00016220739255523586
56.39613082267415	0.0007128463888255144	0.0007101786089588004	0.0007463994208628561	0.0007423378530933439	0.0007654069827875797	0.0007605029079798061	0.0007854777317684664	0.000779643212874416	0.0008269839613969264	0.000819095098390213	0.05105559758977995	0.04905353995314724	1.2781058271978726e-06	0.00016597633282355861	1.2680196108381427e-06	0.0001646665182419016
56.7359458809379	0.0007130848695661424	0.0007104216881394082	0.0007467610549059819	0.00074269932326747	0.0007658432626056888	0.0007609357419934584	0.0007859966104763548	0.000780154702795436	0.0008276857576309685	0.0008197797364890121	0.05123183487555753	0.04922278907525421	1.289593047005622e-06	0.0001684771036636057	1.279398850520183e-06	0.0001671452900424697
57.07780849587155	0.0007133260553163736	0.0007106675685840937	0.0007471277642895844	0.000743065875805469	0.00076628609306473	0.0007613750688791708	0.0007865237027948848	0.0007806742681191394	0.0008283995520999008	0.0008204760262498293	0.05141152744628047	0.04939535565438752	1.3010502890261916e-06	0.00017099804570847033	1.2907475630315884e-06	0.00016964394327734222
57.42173100503407	0.0007135699269284804	0.0007109162331767489	0.0007474995733255946	0.0007434375355105782	0.0007667355271098026	0.0007618209408172061	0.0007870590951929054	0.0007812019928834775	0.0008291255117704995	0.0008211841275192481	0.05159474221369375	0.04957130389772349	1.3124784459521855e-06	0.00017353940554365455	1.302066612678815e-06	0.00017216271765005398
57.7677258203244	0.0007138164641876008	0.0007111676637800548	0.0007478765062636615	0.0007438143271367892	0.0007671916183354435	0.0007622734106190105	0.0007876028756610984	0.0007817379625851353	0.0008298638073605025	0.0008219042036935573	0.05178154772288862	0.04975069957844902	1.3238784196912753e-06	0.00017610143449939275	1.313356872127084e-06	0.00017470185737464283
58.115805428429454	0.0007140656457763179	0.0007114218412011631	0.000748258587282741	0.0007441962753807398	0.0007676544209981879	0.0007627325317391509	0.0007881551337516906	0.0007822822642171658	0.0008306146134527901	0.0008226364218259247	0.051972014200181084	0.04993361008161516	1.3352511218304563e-06	0.00017868438879481419	1.3246192228295092e-06	0.00017726161131004226
58.465982391274686	0.0007143174492381067	0.0007116787451562692	0.0007486458404823595	0.0007445834048732941	0.0007681239900295194	0.000763198358287615	0.0007887159606195439	0.000782834986307919	0.0008313781086138659	0.0008233809527375716	0.05216621360263006	0.0501201044515475	1.3465974741122284e-06	0.0001812885296878508	1.3358545554668488e-06	0.0001798422331000249
58.818269346477535	0.0007145718509395924	0.000711938354234025	0.0007490382898735331	0.0007449757401707753	0.0007686003810492124	0.0007636709450424779	0.000789285449064657	0.0007833962189612991	0.0008321544755167935	0.0008241379711331131	0.052364219669241804	0.050310253440880484	1.3579184089428705e-06	0.00018391412363247261	1.347063770417399e-06	0.00018244398131961326
59.172679007803275	0.0007148288260316029	0.0007122006458577717	0.0007494359593693479	0.0007453733057458717	0.0007690836503791016	0.0007641503474629665	0.0007898636935761641	0.0007839660538984306	0.000832943901068827	0.0008249076557202631	0.05256610797393537	0.050504129561269734	1.3692148699111228e-06	0.0001865614424414186	1.3582477782346936e-06	0.00018506711962612554
59.52922416562417	0.0007150883484089483	0.0007124655962465312	0.0007498388727751621	0.000745776125978168	0.0007695738550572754	0.0007646366217029149	0.0007904507903778664	0.0007845445845007597	0.0008337465765439021	0.0008256901893340736	0.05277195598034156	0.05070180713585349	1.380487812331372e-06	0.0001892307634559498	1.3694075001464533e-06	0.0001877119169174657
59.887917687380885	0.0007153503906689115	0.0007127331803747328	0.0007502470537784476	0.000746184225144321	0.0007700710528527298	0.000765129824624654	0.0007910468374753823	0.0007851319058546813	0.0008345626977202363	0.0008264857590659358	0.052981843098493096	0.05090336235352822	1.3917382038202298e-06	0.00019192236972481735	1.3805438685864958e-06	0.00019037864749801847
60.24877251804685	0.000715614924068391	0.0007130033719306242	0.0007506605259382371	0.0007465976274078482	0.0007705753022804958	0.0007656300138133329	0.0007916519347049765	0.0007857281147977401	0.0008353924650232541	0.0008272945563975346	0.05319585074349839	0.05110887332511524	1.4029670248895919e-06	0.00019463655018886472	1.3916578277387882e-06	0.00019306759125051198
60.6118016805955	0.0007158819184796565	0.0007132761432733236	0.0007510793126741747	0.0007470163568085239	0.0007710866626172575	0.0007661372475917052	0.0007922661837841398	0.0007863333099664762	0.0008362360836740816	0.000828116777339995	0.05341406239626393	0.051318420141485285	1.4141752695553088e-06	0.00019737359987345715	1.402750334105569e-06	0.00019577903381534645
60.97701827647021	0.0007161513423446668	0.0007135514653884648	0.0007515034372551468	0.0007474404372513625	0.0007716051939174827	0.0007666515850353863	0.0007928896883639902	0.0007869475918459794	0.0008370937638438583	0.0008289526225784392	0.05363656366635257	0.051532084933722994	1.4253639460054882e-06	0.00020013382009306802	1.4138223571147183e-06	0.00019851326677958192
61.34443548605718	0.0007164231626279192	0.0007138293078424031	0.0007519329227875015	0.0007478698924951934	0.0007721309570301084	0.0007671730859886252	0.0007935225540835963	0.000787571062821251	0.0008379657208141527	0.0008298022976222264	0.05386344235706257	0.05174995193541789	1.436534077271399e-06	0.00020291751866161056	1.424874879737319e-06	0.00020127058787239305
61.71406656916102	0.0007166973447677519	0.0007141096387349083	0.000752367792202808	0.0007483047461407846	0.0007726640136157693	0.0007677018110805823	0.0007941648886262713	0.0007882038272304105	0.0008388521751437314	0.0008306660129611036	0.05409478853281779	0.05197210754715531	1.4476867019263488e-06	0.00020572501011184574	1.4359088991370943e-06	0.00020405130116948889
62.085924865483435	0.0007169738526260791	0.000714392424650318	0.000752808068245176	0.0007487450216185276	0.0007732044261646285	0.0007682378217421683	0.0007948168017779576	0.000788845991419865	0.0008397533528420073	0.000831543984227567	0.05433069458895878	0.05219864040330449	1.4588228748470093e-06	0.00020855661592919517	1.4469254273658146e-06	0.00020685571730902352
62.46002379510434	0.0007172526484364888	0.000714677630607089	0.0007532537734581011	0.0007491907421756554	0.0007737522580148251	0.0007687811802234469	0.0007954784054877765	0.0007894976638015115	0.0008406694855494625	0.0008324364323657104	0.054571255324034625	0.05242964144119766	1.4699436679777803e-06	0.00021141266479152154	1.4579254920662945e-06	0.00020968415371433458
62.83637685896657	0.0007175336927506511	0.0007149652200056909	0.000753704930170822	0.0007496419308629761	0.0007743075733715575	0.0007693319496116379	0.0007961498139308422	0.0007901589549120571	0.0008416008107253738	0.0008333435838068626	0.054816568014701215	0.05266520397278984	1.481050171145892e-06	0.0002142934928225093	1.4689101372259133e-06	0.0002125369348287831
63.21499763936286	0.0007178169443829895	0.0007152551545747936	0.0007541615604841823	0.0007500986105211167	0.0007748704373268512	0.0007698901938497442	0.0007968311435734443	0.0007908299774745655	0.0008425475718431955	0.0008342656706523378	0.05506673249332303	0.05290542375890843	1.4921434929142385e-06	0.00021719944385650836	1.4798804239537708e-06	0.00021541439236089088
63.59589980042612	0.0007181023603535468	0.0007155473943156862	0.0007546236862559729	0.0007505608037662477	0.0007754409158800259	0.0007704559777558341	0.0007975225132407022	0.0007915108464623153	0.000843510018593952	0.00083520293086363	0.055321851228400304	0.053150399086195566	1.503224761466521e-06	0.00022013086971509055	1.4908374313029465e-06	0.0002183168655407186
63.979097088622495	0.0007183898958289926	0.0007158418974448698	0.00075509132908574	0.0007510285329752847	0.0007760190759589052	0.0007710293670430068	0.000798224044186806	0.0007922016791650829	0.0008444884070980326	0.0008361556084604116	0.05558202940793435	0.05340023084685123	1.5142951255507197e-06	0.00022308813049864984	1.501782257128971e-06	0.00022124470138965013
64.36460333324754	0.0007186795040617156	0.0007161386203347671	0.0007555645102990524	0.0007515018202705414	0.0007766049854418057	0.0007716104283400812	0.000798935860167963	0.0007929025952579619	0.0008454830001257946	0.0008371239537267078	0.05584737502584651	0.05365502262130321	1.5253557554533587e-06	0.00022607159489049233	1.5127160189931828e-06	0.0002241982550021393
64.75243244692527	0.0007189711363269246	0.0007164375174524804	0.0007560432509311916	0.0007519806875038204	0.0007771987131803334	0.0007721992292130326	0.0007996580875181703	0.0007936137168728268	0.000846494067327395	0.0008381082234256385	0.056117998971594744	0.05391488076391326	1.53640784402039e-06	0.00022908164047474866	1.5236398550942751e-06	0.00022717788983930842
65.14259842611021	0.0007192647418577022	0.0007167385412965317	0.0007565275717102623	0.0007524651562399176	0.0007778003290230316	0.000772795838187213	0.0008003908552279434	0.0007943351686725634	0.0008475218854723018	0.0008391086810231429	0.05639401512310529	0.05417991449185652	1.547452607739662e-06	0.00023211865407241072	1.5345549252638105e-06	0.0002301839780399495
65.53511535159264	0.0007195602677779453	0.0007170416423315282	0.0007570174930397028	0.0007529552477395339	0.0007784099038399307	0.0007734003247704106	0.0008011342950261457	0.0007950670779282051	0.0008485667386989723	0.0008401255969211336	0.05667554044316841	0.054450235977302475	1.5584912878676208e-06	0.00023518303209191238	1.5454624120042355e-06	0.00023321690074482038
65.92999738900669	0.0007198576590331148	0.0007173467689206719	0.0007575130349801716	0.0007534509829415612	0.0007790275095480258	0.0007740127594767631	0.0008018885414650557	0.0007958095745990946	0.0008496289187751871	0.0008411592487005325	0.056962695079445645	0.054725960443039845	1.5695251516128269e-06	0.00023827518089750144	1.5563635215718906e-06	0.0002362770484369836
66.32725878934137	0.0007201568583187319	0.0007176538672560489	0.0007580142172307965	0.0007539523824447342	0.0007796532191377477	0.0007746332138515908	0.000802653732008829	0.000796562791416226	0.0008507087253695799	0.0008422099213746867	0.05725560246823738	0.05500720626169192	1.5805554933769322e-06	0.00024139551719579155	1.5672594851191086e-06	0.0002393648212988264
66.72691388945532	0.0007204578060065361	0.0007179628812866208	0.0007585210591097627	0.0007544594664886195	0.0007802871067004589	0.000775261760497176	0.0008034300071255132	0.0007973268639689037	0.0008518064663349165	0.0008432779076536722	0.05755438944218056	0.0552940950586719	1.5915836360671067e-06	0.0002445444684433251	1.5781515598949688e-06	0.0002424806295883153
67.12897711259382	0.0007207604400682479	0.0007182737526438506	0.0007590335795342313	0.0007549722549339334	0.0007809292474570502	0.0007758984730995573	0.000804217510382793	0.0007981019307948962	0.0008529224580037343	0.0008443635082200469	0.05785918634203383	0.05558675181904729	1.6026109324610493e-06	0.00024772247327228825	1.58904103050167e-06	0.00024562489403243126
67.53346296890952	0.0007210646959968277	0.0007185864205648672	0.0007595517969995447	0.0007554907672421509	0.000781579717787658	0.0007765434264563621	0.0008050163885476276	0.0007988881334742223	0.0008540570254969378	0.0008454670320166054	0.058170127132744866	0.055885304998470824	1.6136387666430135e-06	0.0002509299819387356	1.5999292102104271e-06	0.00024879804624075574
67.94038605598601	0.0007213705067251833	0.0007189008218131068	0.0007600757295577302	0.0007560150224543998	0.000782238595262601	0.0007771966965057592	0.0008058267916899892	0.0007996856167267729	0.0008552105030460496	0.0008465887965467729	0.05848734952396481	0.05618988663836845	1.6246685555302556e-06	0.0002541674567961283	1.6108174423620433e-06	0.000252000529142149
68.3497610593647	0.000721677802542219	0.0007192168905963395	0.0007606053947952555	0.0007565450391696145	0.0007829059586745669	0.0007778583603565704	0.0008066488732908904	0.0008004945285139391	0.0008563832343297968	0.0008477291281882694	0.0588109950952282	0.056500632485557145	1.6357017504547771e-06	0.00025743537279016016	1.6217071018203915e-06	0.00025523279744180116
68.7616027530747	0.0007219865110061495	0.0007195345584819888	0.0007611408098100281	0.0007570808355219205	0.0007835818880721317	0.0007785284963196077	0.0008074827903549095	0.000801315020144441	0.0008575755728257825	0.0008488883625207268	0.05914120942598349	0.05681768211649522	1.6467398388408027e-06	0.00026073421798136764	1.632599596504392e-06	0.00025849531810212545
69.17592600016614	0.0007222965568549888	0.0007198537543096666	0.0007616819911876119	0.0007576224291572343	0.0007842664647946736	0.0007792071839402936	0.0008083287035274412	0.0008021472463845683	0.0008587878821780321	0.0008500668446679893	0.05947814223070449	0.05714117906636968	1.657784345971379e-06	0.0002640644940955783	1.643496369014316e-06	0.0002617885708512957
69.59274575324658	0.0007226078619141321	0.0007201744041008326	0.0007622289549766518	0.000758169837209064	0.0007849597715087646	0.0007798945040326524	0.0008091867772169135	0.0008029913655730575	0.0008600205365812594	0.0008512649296558706	0.05982194749930236	0.05747127096322882	1.6688368368318433e-06	0.00026742671710136556	1.654398898319454e-06	0.00026511304871468244
70.01207705502031	0.0007229203450009094	0.0007204964309654603	0.0007627817166634557	0.0007587230762734561	0.0007856618922460964	0.0007805905387147032	0.0008100571797221874	0.0008038475397408061	0.0008612739211827015	0.000852482982786148	0.06017278364307302	0.057808109667394365	1.6798989180638818e-06	0.0002708214178196444	1.6653087015493272e-06	0.00026846925857687554
70.43393503883172	0.0007232339218260546	0.0007208197550056532	0.0007633402911457534	0.00075928216238311	0.0007863729124430548	0.0007812953714453848	0.0008109400833654512	0.0008047159347357116	0.0008625484325025169	0.0008537213800277021	0.06053081364643866	0.0581518514163853	1.6909722400314763e-06	0.000274249142568711	1.67622733588833e-06	0.00027185772177579226
70.85833492921113	0.0007235485048919623	0.0007211442932160796	0.0007639046927055782	0.0007598471109806045	0.0007870929189820096	0.0007820090870630472	0.0008118356646308448	0.0008055967203528558	0.0008638444788736978	0.0008549805084256823	0.06089620522473818	0.05850265697559969	1.702058498974238e-06	0.0002777104538393138	1.6871564005473518e-06	0.0002752789747239026
71.2852920424243	0.0007238640033876351	0.0007214699593811309	0.0007644749349812596	0.0007604179368907184	0.0007878220002344125	0.0007827317718256192	0.0008127441043091242	0.0008064900704703188	0.0008651624809025681	0.0008562607665296698	0.061269130988347985	0.05886069179502343	1.7131594392919306e-06	0.0002812059310095538	1.6980975388583477e-06	0.00027873356956698014
71.71482178702524	0.0007241803230802259	0.0007217966639687062	0.0007650510309385091	0.000760994654291831	0.0007885602461058171	0.0007834635134525369	0.0008136655876486725	0.0008073961631909144	0.0008665028719509944	0.0008575625648418804	0.061649768613417796	0.05922612617223619	1.7242768559499891e-06	0.0002847361710990315	1.7090524404786292e-06	0.00028222207487760276
72.14693966441222	0.0007244973662030622	0.0007221243140205052	0.0007656329928405737	0.000761577276686368	0.000789307748082912	0.0007842044011685298	0.0008146003045131922	0.0008083151809901429	0.0008678660986414972	0.000858886326286486	0.062038301019534385	0.0595991354220042	1.7354125970153603e-06	0.00028830178956415486	1.7200228437131175e-06	0.00028574507638731705
72.58166126938723	0.0007248150313400433	0.0007224528130387266	0.0007662208322174383	0.0007621658168702784	0.0007900645992826901	0.0007849545257493697	0.000815548449546419	0.0008092473108706914	0.000869252621386533	0.0008602324867012232	0.06243491655462847	0.0599799000527653	1.746568566336976e-06	0.0002919034211390781	1.7310105379695186e-06	0.0002893031777599364
73.01900229071879	0.0007251332133062986	0.0007227820608690513	0.000766814559834051	0.0007627602869015109	0.0007908308945038708	0.0007857139795696923	0.0008165102223442295	0.0008101927445238187	0.0008706629149432878	0.0008616014953525178	0.06283980918746884	0.06036860595032925	1.7577467263620765e-06	0.00029554172072157603	1.74201736633634e-06	0.0002928970014060006
73.45897851170821	0.0007254518030249862	0.000723111953579789	0.0007674141856575528	0.0007633606980674632	0.0007916067302806912	0.0007864828566529962	0.0008174858276345279	0.0008111516784979798	0.0008720974689954205	0.0008629938154754282	0.06325317870809473	0.0607654445691273	1.768949101115273e-06	0.0002992173643109608	1.7530452283152963e-06	0.00029652718934589095
73.90160581075892	0.0007257706874001237	0.0007234423833370852	0.000768019718823496	0.0007639670608513962	0.0007923922049392215	0.0007872612527239662	0.000818475475465337	0.0008121243143750878	0.0008735567887632798	0.0008644099248398175	0.06367523093656757	0.061170613131365084	1.7801777793533587e-06	0.00030293105000003817	1.7640960827034445e-06	0.0003001944041206295
74.34690016194996	0.0007260897491853192	0.0007237732382760412	0.0007686311676010225	0.0007645793848977705	0.0007931874186563338	0.0007880492652632275	0.0008194793814015182	0.0008131108589548068	0.0008750413956442176	0.0008658503163442233	0.06410617794043318	0.06158431483446109	1.7914349178855702e-06	0.00030668349902274183	1.775171950637081e-06	0.00030389932975510847
74.79487763561212	0.0007264088668482891	0.0007241044023676446	0.0007692485393569937	0.0007651976789764983	0.0007939924735214832	0.0007888469935646937	0.000820497766730605	0.0008141115244473156	0.0008765518278847314	0.0008673154986390128	0.06454623826131856	0.062006759067157254	1.802722745080981e-06	0.0003104754568619694	1.7862749188013059e-06	0.00030764267277599844
75.24555439890803	0.0007267279144310179	0.0007244357552813532	0.0007698718405190363	0.0007658219509460708	0.0007948074736014574	0.0007896545387956322	0.0008215308586782154	0.0008151265286749812	0.0008780886412862605	0.0008688059967804884	0.06499563715109538	0.062438161634718034	1.8140435645879653e-06	0.00031430769442439277	1.7974071428317065e-06	0.00031142516328996894
75.6989467164156	0.0007270467614054609	0.0007247671722432348	0.0007705010765375162	0.0007664522077155655	0.0007956325250082873	0.0007904720040596396	0.0008225788906336091	0.0008161560952834639	0.0008796524099466373	0.0008703223529177688	0.0654546068180791	0.06287874499366627	1.8253997592582519e-06	0.0003181810092823534	1.8085708509089221e-06	0.00031524755612538646
76.15507095071504	0.0007273652725246209	0.000725098523889488	0.0007711362518463865	0.000767088455205481	0.0007964677359704776	0.0007912994944626628	0.0008236421023859059	0.0008172004539627239	0.0008812437270392426	0.0008718651270143129	0.0659233866837585	0.06332873849650535	1.8367937952971404e-06	0.00032209622698925466	1.8197683475523752e-06	0.0003191106320387105
76.61394356297929	0.0007276833076688959	0.0007254296761152383	0.0007717773698229316	0.0007677306983074067	0.0007973132169077811	0.0007921371171822709	0.0008247207403715895	0.000818259840678515	0.0008828632056321411	0.0008734348976061607	0.06640222365055995	0.06378837864692752	1.8482282266652546e-06	0.00032605420247544536	1.8310020176500342e-06	0.0003230151989966623
77.07558111356816	0.0007280007216875445	0.0007257604899184529	0.0007724244327463734	0.0007683789408424969	0.0007981690805097129	0.0007929849815403653	0.0008258150579339162	0.000819334497914929	0.0008845114795495644	0.0008750322625990475	0.06689137238120944	0.0642579093660153	1.859705699720879e-06	0.0003300558215245386	1.8422743307023063e-06	0.0003269620935302253
77.54000026262605	0.0007283173642351236	0.0007260908212388205	0.0007730774417553262	0.0007690331855187241	0.0007990354418180272	0.0007938431990795178	0.0008269253155948873	0.0008204246749286048	0.0008861892042782843	0.0008766578401067063	0.06739109559025604	0.06473758226998795	1.8712289581474407e-06	0.0003341020023409913	1.8535878453292826e-06	0.00033095218217327194
78.00721777068286	0.0007286330796027779	0.0007264205207914745	0.0007737363968041091	0.0007696934338869163	0.0007999124183134121	0.0007947118836431863	0.0008280517813405255	0.0008215306280152802	0.0008878970579216303	0.000878312269332861	0.06790166434837766	0.06522765696006379	1.8828008481788219e-06	0.0003381936972144395	1.8649452140510935e-06	0.0003349863629890648
78.47725049925933	0.0007289477065442175	0.0007267494338953872	0.0007744012966178971	0.0007703596862955492	0.0008008001300066509	0.00079559115146002	0.0008291947309201941	0.0008226526207893728	0.0008896357422040407	0.0008799962114995409	0.0684233584001065	0.06572840132505095	1.89442432412749e-06	0.0003423318942842313	1.8763491883405084e-06	0.00033906556718846237
78.95011541147531	0.0007292610780962505	0.000727077400296298	0.0007750721386467137	0.0007710319418442925	0.0008016986995345239	0.000796481121232517	0.0008303544481607824	0.0008237909244773416	0.0008914059835292835	0.0008817103508245645	0.06895646649566263	0.06624009185730238	1.9061024542381053e-06	0.00034651761941162373	1.8878026239728223e-06	0.0003431907608461293
79.42582957266194	0.0007295730213937051	0.0007274042539840008	0.0007757489190182482	0.0007717101983362802	0.0008026082522607389	0.0007973819142302851	0.0008315312252966004	0.0008249458182256111	0.0008932085340956629	0.0008834553955512008	0.06950128673761828	0.06676301398272787	1.917838426907046e-06	0.00035075193817102335	1.899308486713147e-06	0.0003473629467258543
79.90441015097758	0.0007298833574786203	0.0007277298230038637	0.000776431632489533	0.0007723944522291374	0.0008035289163822225	0.0007982936543882251	0.0008327253633159337	0.0008261175894239325	0.000895044173071827	0.0008852320790332942	0.070058126943154	0.06729746240556805	1.9296355572896457e-06	0.0003550359579668483	1.9108698583573686e-06	0.0003515831662213309
80.38587441802741	0.0007301919011035334	0.0007280539292624022	0.000777120272397466	0.0007730846985847289	0.0008044608230410971	0.0007992164684099164	0.0008339371723252185	0.0008273065340450659	0.0008969137078369783	0.0008870411608793001	0.07062730502272076	0.067843741468709	1.9414972942821294e-06	0.00035937083027914873	1.9224899431056304e-06	0.00035585250141240143
80.87023974948666	0.0007304984605287098	0.0007283763883267389	0.0007778148306081824	0.0007737809310176345	0.0008054041064426906	0.0008001504858765318	0.0008351669719318777	0.0008285129570017356	0.0008988179752895982	0.000888883428158952	0.07120914937596758	0.06840216553033072	1.953427227964445e-06	0.0003637577530568592	1.9341720743689533e-06	0.00036017207725833056
81.35752362572781	0.000730802837313191	0.000728697009217822	0.0007785152974653306	0.000774483141642384	0.0008063589039799998	0.0008010958393616668	0.0008364150916469705	0.0008297371725219287	0.0009007578432291336	0.0008907596966765981	0.07180399930584255	0.06897305935775738	1.9654290974935795e-06	0.0003681979732625129	1.9459197219798318e-06	0.00036454306392874614
81.8477436324513	0.0007311048260994764	0.0007290155941971986	0.000779221661737232	0.0007751913210194276	0.0008073253563649788	0.0008020526645524161	0.00083768187130881	0.0008309795045435864	0.0009027342118153319	0.0008926708123154445	0.07241220545183649	0.06955675853940506	1.977506799479456e-06	0.00037269278957835494	1.957736499838352e-06	0.00036896667928035254
82.34091746132043	0.0007314042143917024	0.0007293319385472075	0.0007799339105629816	0.0007759054580998759	0.0008083036077671232	0.0008030211003771285	0.0008389676615288491	0.0008322402871298905	0.0009047480151103458	0.0008946176524573372	0.07303413024339174	0.0701536099158014	1.989664396914422e-06	0.0003772435552932274	1.9696261740708137e-06	0.00037344419150076025
82.83706291059936	0.0007317007823271802	0.0007296458303444268	0.0007806520293975283	0.000776625540169041	0.0008092938059598224	0.0008040012891402768	0.0008402728241612058	0.0008335198649064033	0.0009068002227090794	0.000896601127483034	0.07367014837456623	0.07076397203069139	2.001906128647657e-06	0.0003818516813744455	1.9815926716811212e-06	0.0003779769219199314
83.33619788579601	0.000731994302441115	0.0007299570502261978	0.0007813760019557604	0.0007773515527887849	0.000810296102474972	0.0008049933766648842	0.000841597732797266	0.0008348185935213751	0.0009088918414636347	0.0008986221823582574	0.07432064730110896	0.07138821560331116	2.0142364194627267e-06	0.0003865186397412623	1.9936400897516485e-06	0.00038256624800600547
83.83834040030794	0.0007322845394243814	0.0007302653711500778	0.0007821058101556688	0.0007780834797387296	0.0008113106527664081	0.0008059975124430258	0.0008429427732869477	0.0008361368401306809	0.0009110239173082138	0.0009006817983112644	0.07498602776117491	0.07202672402299125	2.026659890822999e-06	0.0003912459667593793	2.0057727052515822e-06	0.0003872136065620202
84.34350857607244	0.0007325712498742055	0.0007305705581460591	0.0007828414340606498	0.0007788213029563727	0.0008123376163827523	0.0008070138497949352	0.0008443083442882996	0.0008374749839089113	0.0009131975371912932	0.0009027809946080879	0.07566670432098788	0.07267989386730186	2.039181372293173e-06	0.0003960352669649947	2.0179949854616346e-06	0.00039192049713263066
84.85172064422062	0.000732854182037602	0.0007308723680613888	0.0007835828518210116	0.000779565002476153	0.0008133771571502803	0.0008080425460372828	0.0008456948578472151	0.0008388334165882602	0.0009154138311224082	0.0009049208304320624	0.07636310594683636	0.07334813544505182	2.0518059137107506e-06	0.0004008882170413175	2.0303115990813686e-06	0.000396688485640756
85.36299494573534	0.000733133075547446	0.0007311705492978449	0.0007843300396147919	0.0007803145563675491	0.0008144294433665138	0.0008090837626612575	0.0008471027400092121	0.0008402125430269839	0.0009176739743414986	0.0009071024068747962	0.0770756766048927	0.07403187336551766	2.0645387981574293e-06	0.00040580657006300536	2.0427274280660846e-06	0.0004015192082686969
85.87734993211305	0.0007334076611510259	0.0007314648415413011	0.0007850829715879621	0.0007810699406722646	0.0008154946480052385	0.0008101376655210975	0.0008485324314653094	0.0008416127818093021	0.0009199791896193391	0.0009093268690462674	0.0778048758904175	0.07473154713538113	2.0773855557852834e-06	0.00041079216003184205	2.0552475802376085e-06	0.00040641437560406946
86.39480416602983	0.0007336776604309761	0.0007317549754834551	0.0007858416197941671	0.0007818311293406214	0.0008165729489337622	0.0008112044250338051	0.0008499843882342569	0.0008430345658788008	0.0009223307496983322	0.0009115954083123877	0.07855117968804148	0.07544761178494425	2.0903519785670085e-06	0.00041584690672374913	2.067877402739458e-06	0.00041137577706976125
86.91537632201124	0.0007339427855184473	0.0007320406725355561	0.000786605954134102	0.000782598094167234	0.0008176645291432241	0.0008122842163907925	0.0008514590823834641	0.0008444783432074795	0.0009247299798836135	0.0009139092646689771	0.07931508086490845	0.07618053852529215	2.103444136023901e-06	0.00042097282086944743	2.0806224963788866e-06	0.0004164052856582001
87.43908518710603	0.0007342027387984188	0.0007323216445340119	0.0007873759422946996	0.0007833708047261092	0.0008187695769928857	0.0008133772197822998	0.0008529570027912079	0.0008459445775028087	0.0009271782607952886	0.0009162697292618711	0.08009708999859204	0.07693081543818903	2.1166683920307737e-06	0.0004261720096996324	2.0934887309508867e-06	0.00042150486299696865
87.9659496615646	0.00073445721260705	0.0007325975934377451	0.0007881515496882952	0.0007841492283053043	0.000819888286469376	0.0008144836206354747	0.000854478655952869	0.0008474337489553029	0.0009296770312934928	0.0009186781470636483	0.08089773614182656	0.07769894820060705	2.130031422743349e-06	0.00043144668287631305	2.106482261579937e-06	0.00042667656476633176
88.4959887595208	0.0007347058889209687	0.0007328682110171725	0.0007889327393919507	0.0007849333298412882	0.0008210208574619298	0.0008156036098670572	0.0008560245668341411	0.0008489463550293025	0.0009322277915889052	0.0009211359197183128	0.0817175676262298	0.07848546084592284	2.1435402357683616e-06	0.00043679915884572984	2.119609546192029e-06	0.00043192254650059603
89.0292216096782	0.0007349484390384452	0.0007331331785347167	0.0007897194720871835	0.0007857230718532139	0.0008221674960547843	0.0008167373841517316	0.0008575952797744283	0.000850482911299896	0.0009348321065524799	0.0009236445085662568	0.0825571529073462	0.0792908965639451	2.157202190646414e-06	0.0004422318716439666	2.1328773641819156e-06	0.0004372450698015562
89.56566745600044	0.0007351845232523587	0.0007333921664167368	0.0007905117060003164	0.0007865184143772757	0.0008233284148379274	0.0008178851462072319	0.0008591913594438346	0.00085204395233909	0.0009374916092392359	0.0009262054378627968	0.08341708145350221	0.08011581854209605	2.1710250207570897e-06	0.00044774737818942256	2.1462928363670964e-06	0.0004426465089943654
90.1053456584057	0.000735413790514939	0.0007336448339168126	0.0007913093968437509	0.0007873193149014059	0.0008245038332375471	0.0008190471050974255	0.0008608133918574741	0.0008536300326546208	0.0009402080046422997	0.0009288202982047667	0.08429796468113986	0.08096081085022243	2.1850168567639572e-06	0.00045334836610605445	2.1598634463448636e-06	0.00044812935826663014
90.6482756934654	0.0007356358780942399	0.0007338908287703151	0.0007921124977584627	0.0007881257283005629	0.0008256939778676014	0.0008202234765546696	0.000862461985451082	0.0008552417276850401	0.000942983073694739	0.000931490750180845	0.08520043693948282	0.08182647937169091	2.199186251695311e-06	0.00045903766211247143	2.1735970633356833e-06	0.00045369623932278724
91.19447715510712	0.0007358504112223386	0.0007341297868402038	0.000792920959258059	0.0007889376067728958	0.0008268990829040412	0.0008214144833228342	0.0008641377722222293	0.0008568796348549922	0.0009458186775382764	0.0009342185282626631	0.08612515654759138	0.08271345278360971	2.213542207819591e-06	0.00046481824102970193	2.187501966652663e-06	0.00045934990960028177
91.74396975532183	0.0007360570027352935	0.0007343613317540501	0.0007937347291748074	0.0007897548997771337	0.000828119390483384	0.0008226203555225323	0.0008658414089418263	0.0008585443746949353	0.000948716762079681	0.0009370054449552483	0.08707280688709544	0.08362238358921495	2.2280942054356137e-06	0.00047069323545489983	2.2015868719049833e-06	0.00046509327108998355
92.29677332487483	0.0007362552527048802	0.0007345850745322573	0.0007945537526080391	0.000790577553971542	0.0008293551511274113	0.0008238413310401664	0.00086757357844091	0.0008602365920298654	0.0009516793628574387	0.0009398533952269496	0.08804409755411666	0.08455394920569614	2.242852233734602e-06	0.000476665946154059	2.2158609590896845e-06	0.0004709293798123848
92.85290781402206	0.0007364447480622036	0.0007348006132075236	0.0007953779718754347	0.0007914055131548848	0.000830606624195974	0.0008250776559426045	0.0008693349909781978	0.0008619569572420129	0.0009547086102434059	0.0009427643612408506	0.08903976557417094	0.08550885311095598	2.2578268239125884e-06	0.00048273985323857294	2.2303339027209945e-06	0.0004768614560043405
93.41239329322968	0.0007366250622132764	0.0007350075324355891	0.0007962073264677111	0.0007922387182098369	0.0008318740783700083	0.000826329584919384	0.0008711263856942756	0.0008637061676128468	0.0009578067350063509	0.000945740417411601	0.09006057668410887	0.08648782605306599	2.273029084687143e-06	0.0004889186281828162	2.2450159041343494e-06	0.0004828928950695033
93.97524995389855	0.0007367957546467006	0.0007352054030973448	0.000797041753007301	0.0007930771070493522	0.0008331577921670473	0.0008275973817545233	0.0008729485321588098	0.0008654849487501829	0.0009609760742667785	0.0009487837358137992	0.0911073266854708	0.08749162732647196	2.28847074044546e-06	0.0004952061467611846	2.2599177261807546e-06	0.0004890272793640349
94.54149810909283	0.000736956370533653	0.0007353937818924449	0.000797881185211703	0.0007939206145665841	0.0008344580544917432	0.0008288813198302251	0.0008748022320177149	0.0008672940561066868	0.0009642190778752042	0.0009518965919704935	0.09218084287395774	0.08852104611928203	2.304164172221997e-06	0.0005016065029786188	2.275050730486043e-06	0.0004952683908844568
95.11115819427312	0.0007371064403203744	0.0007355722109245594	0.0007987255538622121	0.0007947691725889679	0.0008357751652240679	0.0008301816826648928	0.0008766883207477722	0.0008691342765965594	0.0009675383152490259	0.0009550813710529754	0.09328198555009547	0.08957690293632908	2.3201224617439703e-06	0.0005081240240791263	2.2904269174848233e-06	0.0005016202249327195
95.68425076803395	0.0007372454793134571	0.0007357402172784897	0.0007995747867788621	0.0007956227098371914	0.0008371094358481492	0.0008314987644881374	0.0008786076695268632	0.0008710064303178054	0.0009709364827065268	0.0009583405745260224	0.09441164961654742	0.09066005110304586	2.3363594388005815e-06	0.0005147632867263385	2.3060589694646073e-06	0.0005080870048447261
96.26079651284576	0.0007373729872582393	0.0007358973125893855	0.0008004288088024605	0.0007964811518898254	0.0008384611901249019	0.0008328328708556478	0.0008805611872286646	0.0008729113723880877	0.0009744164113402295	0.0009616768272759595	0.0955707662679857	0.09177137835558567	2.3528897322062665e-06	0.0005215291344545236	2.321960296865471e-06	0.0005146731978710739
96.84081623580131	0.0007374884479106953	0.0007360429926043733	0.0008012875417847193	0.00079734442115449	0.0008398307648119223	0.0008341843193070625	0.0008825498225514409	0.0008748499949028828	0.0009779810754759449	0.000965092885262537	0.09676030477988025	0.09291180852305495	2.36972882468637e-06	0.0005284266965067952	2.3381450881248406e-06	0.0005213835323147065
97.42433086936633	0.000737591328603279	0.0007361767367369703	0.0008021509045875894	0.0007982124368465306	0.0008412185104344161	0.0008355534400702638	0.0008845745662914283	0.000876823229025425	0.0009816336017684432	0.000968591643739601	0.09798127440309688	0.09408230330819277	2.386893111997173e-06	0.0005354614081766185	2.3546283633582923e-06	0.0005282230160316981
98.01136147213543	0.00073768107980522	0.0007362980076146958	0.0008030188130929985	0.0007990851149762613	0.0008426247921112365	0.0008369405768157863	0.0008866364537722121	0.0008788320472187294	0.0009853772789897106	0.0009721761460939556	0.09923472637175275	0.0952838641733351	2.404399966647597e-06	0.0005426390327877562	2.371426032189705e-06	0.0005351969564142411
98.60192922959182	0.0007377571346778769	0.0007364062506203902	0.0008038911802243526	0.0007999623683459711	0.0008440499904405015	0.0008383460874653828	0.0008887365674425539	0.0008808774656309413	0.0009892155685714366	0.0009758495933567475	0.10052175603239005	0.09651753433907613	2.422267806638273e-06	0.0005499656854608681	2.3885549561282297e-06	0.0005423109819933103
99.1960554548718	0.0007378189086258265	0.0007365008934278194	0.0008047679159812808	0.0008008441065580057	0.0008454945024496457	0.000839770345059154	0.0008908760396562512	0.0008829605466462539	0.0009931521159696518	0.0009796153544471811	0.10184350510321466	0.097784400903635	2.440516169642439e-06	0.0005574478588264709	2.406033015852683e-06	0.0005495710658021957
99.79376158953411	0.0007378657988444481	0.0007365813455322229	0.0008056489274892718	0.0008017302360353785	0.0008469587426152083	0.000841213738686025	0.0008930560556488645	0.000885082401614762	0.0009971907629264638	0.000983476977214472	0.10320116407288053	0.09908559709162561	2.4591657931173107e-06	0.00056509245086106	2.4238791838514673e-06	0.0005569835506596121
100.39506920433367	0.0007378971838648777	0.0007366469977765595	0.0008065341190660095	0.0008026206600565178	0.000848443143958132	0.0008426766744828023	0.0008952778567275143	0.0008872441937758355	0.001001335560711646	0.0009874382003507405	0.1045959747491154	0.10042230464164191	2.478238700865808e-06	0.0005729067950399624	2.442113602886282e-06	0.0005645551765498247
101.00000000000001	0.0007379124230972982	0.0007366972218743066	0.0008074233923064149	0.0008035152788059293	0.0008499481592208889	0.0008441595767075189	0.0008975427436914938	0.0008894471413909768	0.0010055907844356247	0.0009915029662551588	0.10602923296838175	0.10179575634290387	2.4879131192172396e-06	0.0005768573500487327	2.451358461728106e-06	0.0005683816429638506
