# Supplementary material for: White matter micro- and macrostructure brain charts for the human lifespan
Source: Nature. 2026 May 13;655(8124):979–89. doi: 10.1038/s41586-026-10454-2 (PMC13391363; doi:10.1038/s41586-026-10454-2)
Supplement: Supplementary file 12 — Centiles trajectories of brain charts. SDT.T9.1–5 contain the brain charts for the global metrics; SDT.T9.6–509 contain the brain charts for the tract-specific metrics (unnormalized); and SDT.T9.510–1157 contain the brain charts for the tract-specific macrostructural metrics (normalized). Included in each table are the male and female centile trajectories for the 2.5th, 25th, 50th, 75th and 97.5th percentiles; the interquartile range normalized by the 50th centile; and the derivatives of the 50th centiles with respect to both age and log(age). Charts are sampled in logarithmically spaced intervals. Age is reported in years, while centile trajectory values are reported in metric-specific units: diffusivities in mm2 s−1, volume in mm3, surface area in mm2, average length in mm, and FA is dimensionless (unitless). [file 41586_2026_10454_MOESM12_ESM.zip › plotted_curves/SDT.T9.213-MLF_right_rd-mean_curve_metrics.csv]

ages	male_0.025th_percentile	female_0.025th_percentile	male_0.25th_percentile	female_0.25th_percentile	male_0.5th_percentile	female_0.5th_percentile	male_0.75th_percentile	female_0.75th_percentile	male_0.975th_percentile	female_0.975th_percentile	male_normalized_quantile_range	fwmale_normalized_quantile_range	male_median_centile_d_age	male_median_centile_d_log_age	female_median_centile_d_age	female_median_centile_d_log_age
0.25	0.0008857522215874007	0.0008838014489605996	0.0009798812119319188	0.000973905221424159	0.0010374025577864197	0.0010286300402546614	0.001101695765067333	0.0010895082204914247	0.0012472313170958115	0.001226247343754988	0.11742264583898723	0.11238540052616533	-0.0005460101139007315	-0.0003152546730948452	-0.0005403559395677944	-0.0003119900726129658
0.25150637576242696	0.0008852278316051832	0.0008832727860070313	0.0009791787774921137	0.0009732054571016038	0.0010365800613847996	0.001027816061164213	0.001100729325295255	0.0010885583574342158	0.0012459028133930876	0.001224959882440097	0.11726112852369379	0.11223107391603812	-0.0005445433437358815	-0.00031534990536175034	-0.0005389063629435698	-0.0003120854865405476
0.2530218281966045	0.0008847027393216693	0.0008827434272450642	0.000978475738970715	0.0009725050932435622	0.0010357570680630478	0.001027001584205731	0.0010997625540753702	0.0010876081508907319	0.00124457454319043	0.0012236725933925583	0.11709967408812536	0.1120768063237106	-0.000541606698172381	-0.0003155391547094155	-0.0005360041237527091	-0.0003122751112475952
0.25454641199404576	0.0008841769480790364	0.0008822133760809059	0.0009777721015400225	0.0009718041350146343	0.001034933584161982	0.001026186615657219	0.0010987954590633822	0.0010866576083864614	0.0012432465169854071	0.0012223854868305564	0.11693828413284713	0.11192259928109614	-0.0005386815515103782	-0.000315725975104153	-0.0005331132145161566	-0.00031246233102291687
0.2560801821758082	0.000883650461226603	0.0008816826359276344	0.0009770678703717472	0.0009711025875787833	0.0010341096160150142	0.0010253711617895604	0.0010978280478980461	0.0010857067374308266	0.0012419187452296977	0.0012210985729295425	0.11677696025267945	0.11176845431465698	-0.0005357679010604133	-0.0003159103694269916	-0.0005302336329006674	-0.00031264714863685206
0.25762319409447826	0.0008831232821206894	0.0008811512102050554	0.0009763630506368196	0.0009704004560991399	0.0010332851699479287	0.0010245552288663039	0.0010968603282009303	0.001084755545516945	0.0012405912383288682	0.0012198118618220073	0.11661570403665335	0.11161437294536272	-0.00053286574368	-0.000316092340638896	-0.0005273653761252994	-0.0003128295669395931
0.2591755034361701	0.0008825954141244939	0.000880619102339576	0.0009756576475052136	0.000969697745737828	0.001032460252278687	0.0010237388231434605	0.0010958923075762015	0.0010838040401214169	0.001239264006642182	0.0012185253635972847	0.11645451706796893	0.11146035668865001	-0.0005299750757731259	-0.00031627189177754755	-0.000524508440960525	-0.0003130095888574935
0.2607371662225343	0.000882066860607966	0.0008800863157640755	0.0009749516661457687	0.0009689944616557871	0.0010316348693172235	0.0010229219508693086	0.001094923993610411	0.0010828522287041112	0.0012379370604824014	0.0012172390883013506	0.11629340092395743	0.11130640705438427	-0.0005270958932977465	-0.00031644902595900914	-0.0005216628237344478	-0.0003131872173946504
0.2623082388127803	0.0008815376249476721	0.0008795528539177705	0.0009742451117260062	0.0009682906090125876	0.0010308090273652398	0.0010221046182841847	0.0010939553938722707	0.0010819001187079447	0.001236610410115594	0.0012159530459366194	0.11613235717603819	0.1111525255468216	-0.0005242281917684499	-0.0003166237463769206	-0.0005188285203381326	-0.0003133624556330705
0.2638887779057103	0.0008810077105266664	0.0008790187202460822	0.00097353798941195	0.0009675861929662528	0.0010299827327160055	0.001021286831620285	0.0010929865159124397	0.0010809477175586669	0.0012352840657609433	0.0012146672464617512	0.11597138738968064	0.11099871366456819	-0.0005213719662581773	-0.00031679605630011154	-0.0005160055262239949	-0.00031353530672889596
0.26547884054176485	0.0008804771207343704	0.0008784839182005136	0.0009728303043679578	0.0009668812186730897	0.0010291559916541665	0.001020468597101477	0.0010920173672633244	0.0010799950326646618	0.001233958037590578	0.0012133816997914751	0.11581049312436767	0.1108449729005467	-0.0005185272114011652	-0.00031696595907232394	-0.0005131938364106858	-0.00031370577391301446
0.2670784841050822	0.0008799458589664379	0.0008779484512385139	0.0009721220617565409	0.0009661756912875079	0.001028328810455544	0.0010196499209430988	0.0010910479554388616	0.0010790420714167335	0.0012326323357293874	0.0012120964157963962	0.11564967593355398	0.11069130474195768	-0.0005156939214006062	-0.00031713345811335003	-0.0005103934454907533	-0.0003138738604923641
0.26868776632556873	0.0008794139286246278	0.0008774123228233472	0.0009714132667381873	0.0009654696159618436	0.0010275011953869398	0.0010188308093517621	0.0010900782879343146	0.0010780888411878996	0.0012313069702548488	0.0012108114043028178	0.1154889373646325	0.11053771067024429	-0.000512872090027483	-0.0003172985569160347	-0.000507604347628976	-0.0003140395698465748
0.2703067452809827	0.000878881333116681	0.0008768755364239696	0.000970703924471195	0.0009647629978461938	0.0010266731527059495	0.0010180112685251699	0.0010891083722260767	0.0010771353493331977	0.0012299819511968706	0.0012095266750925763	0.11532827895889669	0.11038419216105716	-0.000510061710625731	-0.0003174612590463033	-0.0005048265365669158	-0.000314202905427885
0.2719354793990299	0.0008783480758561901	0.0008763380955148948	0.000969994040111496	0.0009640558420882387	0.0010258446886607679	0.0010171913046519206	0.001088138215771467	0.0010761816031894808	0.0012286572885376215	0.0012082422379028654	0.11516770225150492	0.11023075068421984	-0.0005072627761171788	-0.00031762156814321707	-0.0005020600056279689	-0.00031436387076125283
0.27357402745947257	0.0008778141602624731	0.0008758000035760674	0.0009692836188124874	0.0009633481538330737	0.0010250158094900022	0.0010163709239113237	0.001087167826008535	0.0010752276100752236	0.001227332992211379	0.0012069581024260743	0.11500720877144426	0.11007738770369543	-0.0005044752790022144	-0.0003177794879166973	-0.000499304747718976	-0.0003145224694423854
0.2752224485962505	0.0008772795897604505	0.0008752612640927377	0.0009685726657248651	0.0009626399382230427	0.0010241865214224886	0.0010155501324732154	0.0010861972103558715	0.0010742733772903313	0.001226009072104381	0.001205674278309634	0.11484680004149844	0.10992410467755304	-0.0005016992113656138	-0.0003179350221481636	-0.0004965607553350515	-0.0003146787051385158
0.27688080229961526	0.000876744367780513	0.0008747218805553274	0.0009678611859964477	0.0009619312003975643	0.0010233568306771033	0.0010147289364977699	0.0010852263762124096	0.001073318912115943	0.0012246855380546693	0.0012043907751558528	0.11468647757821418	0.1097709030579356	-0.0004989345648780952	-0.00031808817468836903	-0.0004938280205613044	-0.00031483258158551686
0.2785491484182772	0.0008762084977584089	0.0008741818564593133	0.000967149184772026	0.0009612219454929763	0.0010225267434625892	0.0010139073421353293	0.0010842553309572504	0.0010723642218142557	0.0012233623998519657	0.001203107602521782	0.11452624289186525	0.10961778429102735	-0.0004961813308008711	-0.00031823894945753883	-0.0004911065350771127	-0.0003149841025887057
0.28022754716156506	0.0008756719831351045	0.0008736411953050901	0.0009664366671931806	0.0009605121786423591	0.0010216962659773665	0.0010130853555262117	0.0010832840819494636	0.0010714093136283275	0.0012220396672375175	0.0012018247699190565	0.11436609748642414	0.10946474981702477	-0.0004934394999919212	-0.0003183873504460921	-0.0004883962901627292	-0.0003151332720233435
0.2819160591015993	0.0008751348273566677	0.0008730999005978475	0.0009657236383981266	0.0009598019049753767	0.0010208654044093566	0.0010122629828005385	0.0010823126365279122	0.001070454194781899	0.0012207173499039744	0.0012005422868137604	0.11420604285952918	0.10931180107010367	-0.0004907090629039934	-0.0003185333817107283	-0.00048569727669717233	-0.0003152800938307776
0.28361474517547763	0.0008745970338741449	0.0008725579758474492	0.0009650101035215535	0.0009590911296181182	0.001020034164935812	0.0010114402300780618	0.0010813410020110747	0.0010694988724792183	0.0012193954574952618	0.0011992601626262958	0.11404608050245216	0.10915893947839007	-0.0004879900095910994	-0.0003186770473750933	-0.00048300948516444286	-0.0003154245720192461
0.2853236666874746	0.0008740586061434351	0.000872015424568302	0.0009642960676944596	0.0009583798576929315	0.0010192025537231367	0.0010106171034679882	0.0010803691856968666	0.0010685433539048617	0.00121807399960646	0.0011979784067312474	0.11388621190007131	0.10900616646393387	-0.0004852823297138431	-0.00031881835163027894	-0.00048033290565790976	-0.00031556671066354514
0.2870428853112538	0.0008735195476251666	0.000871472250279234	0.0009635815360439935	0.0009576680943182658	0.0010183705769267139	0.001009793609068807	0.001079397194862465	0.0010675876462235563	0.0012167529857836801	0.001196697028457255	0.1137264385308396	0.10885348344267502	-0.0004825860125402537	-0.0003189572987326028	-0.0004776675278838072	-0.000315706513904529
0.28877246309209376	0.0008729798617845762	0.0008709284565033686	0.0009628665136932962	0.0009569558446085129	0.001017538240690739	0.0010089697529681188	0.0010784250367641397	0.0010666317565800134	0.0012154324255239594	0.0011954160370868942	0.11356676186675656	0.10870089182442128	-0.00047990104694950464	-0.000319093893002359	-0.00047501334116206717	-0.0003158439859464457
0.2905124624491269	0.0008724395520913871	0.0008703840467680037	0.000962151005761345	0.0009562431136738518	0.0010167055511480514	0.0010081455412424747	0.001077452718637086	0.001065675692098759	0.0012141123282751489	0.001194135441856562	0.11340718337334123	0.10854839301281702	-0.00047722742143674335	-0.0003192281388243734	-0.00047237033443192633	-0.0003159791310575477
0.29226294617759224	0.0008718986220196868	0.0008698390246044869	0.0009614350173627977	0.0009555299066200921	0.0010158725144199664	0.0010073209799572034	0.0010764802476952574	0.0010647194598839684	0.001212792703435813	0.0011928552519563586	0.11324770450960298	0.10839598840531962	-0.00047456512411769847	-0.0003193600406476982	-0.00046973849625686626	-0.0003161119535704804
0.294023977451102	0.0008713570750478049	0.0008692933935480905	0.0009607185536078347	0.0009548162285485175	0.0010150391366161092	0.0010064960751662488	0.0010755076311312023	0.0010637630670192976	0.0012114735603551265	0.00119157547652998	0.11308832672801777	0.10824367939317069	-0.00047191414272979015	-0.00031948960298297524	-0.0004671178148257793	-0.0003162424578794787
0.29579561982392083	0.0008708149146581935	0.000868747157137893	0.0009600016196020105	0.0009541020845557355	0.0010142054238342576	0.0010056708329120104	0.0010745348761159045	0.0010628065205677308	0.001210154908332783	0.0011902961246746176	0.11292905147449805	0.10809146736137484	-0.0004692744646361269	-0.0003196168304023528	-0.00046450827795641025	-0.0003163706484400064
0.29757793723326015	0.0008702721443373097	0.0008682003189166575	0.0009592842204461018	0.000953387479733528	0.0010133713821601803	0.0010048452592251837	0.001073561989798631	0.0010618498275714189	0.0012088367566189101	0.001189017205440856	0.11276988018837276	0.1079393536886705	-0.00046664607683089	-0.0003197417275394576	-0.0004619098731005744	-0.00031649652976864506
0.29937099400158496	0.0008697287675754919	0.0008676528824307082	0.0009585663612359544	0.0009526724191686964	0.0010125370176674766	0.0010040193601246006	0.0010725889793067698	0.0010608929950515244	0.0012075191144139766	0.0011877387278325803	0.11261081430235773	0.10778733974751006	-0.0004640289659416652	-0.0003198642990879519	-0.00045932258734715514	-0.00031662010644251115
0.3011748548389356	0.0008691847878668446	0.0008671048512298116	0.0009578480470623382	0.0009519569079429162	0.0010117023364174236	0.0010031931416170734	0.0010716158517456843	0.001059936030008069	0.0012062019908687176	0.0011864607008068811	0.11245185524253462	0.10763542690403408	-0.0004614231182334949	-0.00031998454980114444	-0.00045674640742571215	-0.000316741383097896
0.30298958484526295	0.0008686402087091157	0.0008665562288670557	0.0009571292830107946	0.0009512409511325875	0.001010867344458818	0.0010023666096972417	0.0010706426141985598	0.001058978939419784	0.0012048853950840548	0.0011851831332739717	0.11229300442832693	0.10748361651805033	-0.0004588285196121533	-0.0003201024844907141	-0.00045418131970853537	-0.0003168603644290169
0.30481524951277783	0.0008680950336035848	0.0008660070188987342	0.0009564100741614987	0.0009505245538086939	0.0010100320478278295	0.0010015397703474237	0.001069669273726264	0.0010580217302439666	0.0012035693361110323	0.0011839060340971075	0.1121342632724774	0.10733190994301006	-0.0004562451556278102	-0.0003202181080262656	-0.00045162731021658464	-0.000316977055188461
0.3066519147283146	0.00086754926605494	0.0008654572248842225	0.0009556904255891064	0.0009498077210366517	0.0010091964525478457	0.00100071262953746	0.0010686958373671972	0.0010570644094163304	0.0012022538229507402	0.001182629412092504	0.1119756331810265	0.10718030852598899	-0.0004536730114798049	-0.0003203314253351075	-0.0004490843646228204	-0.0003170914601866026
0.3084996467757088	0.0008670029095711634	0.0008649068503858618	0.000954970342362615	0.000949090457876169	0.0010083605646293255	0.0009998851932245688	0.0010677223121371533	0.0010561069838508645	0.0012009388645542575	0.0011813532760292635	0.11181711555329021	0.107028813607664	-0.00045111207201919967	-0.0003204424414005591	-0.0004465524682544242	-0.00031720358428946605
0.31035851233818973	0.0008664559676634145	0.000864355898968842	0.0009542498295452205	0.0009483727693811052	0.0010075243900696535	0.0009990574673531991	0.0010667487050291817	0.001055149460439697	0.0011996244698225917	0.001180077634629307	0.11165871178183961	0.10687742652229512	-0.00044856232175072286	-0.0003205511612605072	-0.0004440316060950189	-0.00031731343241733767
0.3122285785007863	0.0008659084438459205	0.00086380437420109	0.0009535288921941836	0.0009476546605993352	0.0010066879348530013	0.0009982294578548955	0.0010657750230134602	0.0010541918460529635	0.0011983106476066334	0.0011788024965673175	0.11150042325248195	0.10672614859770516	-0.00044602374484142837	-0.0003206575900097375	-0.00044152176279327326	-0.00031742100954762487
0.3141099127527488	0.000865360341635846	0.0008632522796531382	0.0009528075353606742	0.0009469361365725956	0.0010058512049501687	0.000997401170648135	0.0010648012730371437	0.0010532341475386557	0.0011969974067070873	0.001177527870470656	0.11134225134424115	0.10657498115526086	-0.0004434963251201407	-0.0003207617327961876	-0.0004390229226630682	-0.00031752632071113673
0.31600258298998396	0.0008648116645531978	0.0008626996188980279	0.0009520857640896547	0.0009462172023363663	0.0010050142063184656	0.0009965726116382115	0.001063827462024256	0.0010522763717225124	0.0011956847558744494	0.0011762537649193325	0.11118419742933751	0.10642392550985443	-0.00044098004608073005	-0.00032086359482003113	-0.0004365350696851622	-0.00031762937099061306
0.3179066575175057	0.0008642624161206959	0.0008621463955111798	0.0009513635834197277	0.0009454978629197195	0.0010041769449015575	0.0009957437867170805	0.0010628535968755467	0.0010513185254078755	0.0011943727038089492	0.0011749801884459316	0.11102626287317197	0.1062729829698879	-0.00043847489088921776	-0.00032096318133562063	-0.0004340581875157956	-0.000317730165522917
0.3198222050518999	0.0008637125998636695	0.0008615926130702876	0.000950640998383011	0.0009447781233451942	0.001003339426629337	0.0009949147017632317	0.0010618796844683756	0.0010503606153755712	0.0011930612591605232	0.0011737071495355762	0.11086844903430612	0.106122154837253	-0.0004359808423851086	-0.0003210604976484066	-0.00043159225948669055	-0.00031782870949623176
0.32174929472380437	0.0008631622193099367	0.0008610382751551983	0.0009499180140049966	0.0009440579886286558	0.0010025016574177858	0.0009940853626415488	0.001060905731656584	0.001049402648383782	0.0011917504305287727	0.0011724346566258737	0.11071075726444816	0.10597144240731753	-0.00043349788308505444	-0.00032115554911466004	-0.0004291372686091588	-0.00031792500814925573
0.32368799608040405	0.0008626112779897025	0.0008604833853478073	0.0009491946353044282	0.0009433374637791746	0.001001663643168848	0.000993255775203186	0.0010599317452703858	0.0010484446311679345	0.0011904402264629474	0.0011711627181068866	0.11055318890843577	0.10582084696890745	-0.0004310259951872397	-0.0003212483411414446	-0.0004266931975789312	-0.00031801906677178526
0.3256383790879404	0.0008620597794354357	0.000859927947231935	0.0009484708672931596	0.0009426165537988816	0.0010008253897702908	0.000992425945285425	0.0010589577321162373	0.0010474865704405674	0.0011891306554619062	0.0011698913423210814	0.11039574530422003	0.10567036980429292	-0.00042856516057515615	-0.0003213388791850902	-0.0004242600287792664	-0.0003181108907029939
0.32760051413423674	0.0008615077271817673	0.0008593719643932244	0.0009477467149760349	0.0009418952636828512	0.0009999869030955875	0.0009915958787115602	0.001057983698976734	0.001046528472891231	0.0011878217259741093	0.0011686205375633068	0.11023842778285042	0.1055200121891754	-0.0004261153608201007	-0.0003214271687506931	-0.00042183774428328213	-0.0003182004853304332
0.3295744720312385	0.0008609551247653744	0.000858815440419024	0.0009470221833507554	0.0009411735984189668	0.0009991481890037801	0.0009907655812907614	0.0010570096526104943	0.0010455703451863617	0.0011865134463975918	0.0011673503120807592	0.11008123766846238	0.1053697753926692	-0.0004236765771862827	-0.0003215132153913114	-0.0004194263258594233	-0.00031828785609003263
0.33156032401756863	0.0008604019757248764	0.0008582583788982822	0.000946297277407758	0.0009404515629878005	0.0009983092533393657	0.0009899350588179585	0.001056035599752054	0.001044612193969182	0.001185205825079962	0.001166080674072961	0.10992417627826151	0.10521966067729278	-0.0004212487906324891	-0.00032159702470663243	-0.0004170257549731826	-0.0003183730084644065
0.33355814176109866	0.0008598482836007217	0.0008577007834214337	0.0009455720021300866	0.0009397291623624839	0.0009974701019321677	0.0009891043170737128	0.0010550615471117584	0.001043654025859585	0.0011838988703183823	0.0011648116316917362	0.10976724492251257	0.10506966929895246	-0.0004188319818190511	-0.0003216786023442497	-0.00041463601279356777	-0.0003184559479840754
0.33556799736153503	0.0008592940519350784	0.000857142657580289	0.0009448463624932681	0.0009390064015085843	0.0009966307405972138	0.000988273361824096	0.0010540875013756554	0.0010426958474540312	0.0011825925903595688	0.0011635431930411926	0.10961044490452544	0.10491980250693292	-0.00041642613110889903	-0.00032175795399699836	-0.00041225708019368423	-0.0003185366802245515
0.3375899633530214	0.0008587392842717305	0.0008565840049679299	0.0009441203634651935	0.0009382832853839858	0.0009957911751346223	0.0009874421988205768	0.0010531134692053994	0.0010417376653254454	0.0011812869933997899	0.001162275366177708	0.10945377752064432	0.10477006154388362	-0.0004140312185702266	-0.000321835085401595	-0.0004098889377548154	-0.0003186152108057838
0.3396241127067558	0.0008581839841559711	0.000856024829178602	0.0009433940100059988	0.0009375598189387703	0.0009949514113294872	0.000986610833799902	0.0010521394572381541	0.001040779486023121	0.001179982087584874	0.0011610081591099269	0.10929724406023611	0.10462044764580904	-0.00041164722398329134	-0.00032191000234013667	-0.00040753156577211236	-0.0003186915453932959
0.3416705188336247	0.0008576281551344913	0.0008554651338076015	0.0009426673070679389	0.0009368360071150921	0.0009941114549517553	0.0009857792724839774	0.0010511654720864888	0.001039821316072613	0.0011786778810102057	0.0011597415797987406	0.10914084580568016	0.10447096204205775	-0.0004092741268423017	-0.0003219827106383244	-0.00040518494425589857	-0.0003187656896954938
0.343729255586852	0.0008570718007552797	0.0008549049224511764	0.0009419402595952777	0.0009361118548470675	0.0009932713117561229	0.0009849475205797639	0.0010501915203382944	0.0010388631619756515	0.0011773743817207478	0.0011584756361572989	0.10898458403235903	0.10432160595531238	-0.0004069119063587201	-0.00032205321616388116	-0.0004028490529363882	-0.00031883764946380455
0.34580039726466444	0.0008565149245675142	0.0008543441987064142	0.000941212872524167	0.0009353873670606539	0.0009924309874819186	0.0009841155837791563	0.0010492176085566858	0.001037905030210042	0.0011760715977110468	0.0011572103360509972	0.10882846000864774	0.10417238060157967	-0.0004045605414655651	-0.0003221215248270237	-0.0004005238712669612	-0.00031890743049192705
0.3478840186129729	0.0008559575301214595	0.0008537829661711419	0.0009404851507825344	0.0009346625486735375	0.0009915904878529994	0.000983283467758884	0.001048243743279916	0.0010369469272295802	0.0011747695369252566	0.0011559456872974943	0.10867247499590435	0.10402328719018422	-0.00040222001082068637	-0.0003221876425791581	-0.000398209378427411	-0.00031897503861477716
0.34998019482807	0.0008553996209683622	0.0008532212284438177	0.0009397570992899672	0.0009339374045950188	0.0009907498185776399	0.0009824511781803956	0.001047269931021291	0.0010359888594639593	0.0011734682072571559	0.001154681697666708	0.1085166302484653	0.10387432692375684	-0.0003998902928103454	-0.0003222515754118527	-0.00039590555332807975	-0.00031904047970790494
0.352089001559344	0.0008548412006603506	0.0008526589891234311	0.0009390287229576055	0.0009332119397259034	0.000989908985348433	0.0009816187206897616	0.001046296178269087	0.0010350308333186896	0.001172167616550178	0.0011534183748808367	0.10836092701363338	0.10372550099822904	-0.0003975713655531843	-0.00032231332935686585	-0.0003936123746124953	-0.00031910375968657867
0.3542105149120084	0.0008542822727503288	0.0008520962518093979	0.0009383000266880258	0.0009324861589583882	0.0009890679938421795	0.000980786100917565	0.0010453224914864665	0.0010340728551750113	0.0011708677725974358	0.0011521557266143696	0.10820536653167423	0.10357681060282635	-0.00039526320690455585	-0.0003223729104857298	-0.00039132982066333866	-0.000319164884506562
0.35634481144984936	0.0008537228407918754	0.000851533020101455	0.000937571015375133	0.0009317600671759519	0.0009882268497197913	0.0009799533244787995	0.0010443488771114005	0.0010331149313898126	0.0011695686831417519	0.0011508937604940998	0.10804995003580808	0.10342825692006055	-0.00039296579445752267	-0.00032243032490700263	-0.0003890578696023883	-0.00031922386016075555
0.35849196819798806	0.0008531629083391466	0.0008509692975995661	0.0009368416939040571	0.0009310336692532526	0.0009873855586261951	0.000979120396972777	0.0010433753415565962	0.0010321570682955566	0.0011682703558757023	0.0011496324840991586	0.10789467875220422	0.10327984112572382	-0.00039067910554807517	-0.0003224855787669345	-0.0003867964992954609	-0.0003192806926795855
0.36065206264566085	0.0008526024789467742	0.0008504050879038163	0.000936112067151045	0.0009303069700560188	0.0009865441261902317	0.0009782873239830244	0.0010424018912094212	0.001031199272200202	0.0011669727984416503	0.0011483719049610321	0.107739553899975	0.10313156438888293	-0.0003884031172603497	-0.00032253867824985627	-0.00038454568735826755	-0.00031933538813189166
0.3628251727490157	0.0008520415561697619	0.0008498403946143103	0.000935382139983351	0.000929579974440941	0.0009857025580245577	0.0009774541110771865	0.0010414285324318294	0.001030241549387128	0.0011656760184317867	0.0011471120305635882	0.10758457669117295	0.10298342787187686	-0.0003861378064271559	-0.0003225896295754038	-0.0003823054111564417	-0.0003193879526220966
0.3650113769339257	0.0008514801435633942	0.0008492752213310789	0.0009346519172591408	0.0009288526872555761	0.0009848608597255604	0.0009766207638069384	0.0010404552715602977	0.0010292839061150673	0.0011643800233881835	0.0011458528683431157	0.10742974833078438	0.10283543273030878	-0.0003838831496348061	-0.0003226384389983794	-0.000380075647810757	-0.00031943839228990023
0.36721075409881926	0.0008509182446831311	0.0008487095716539742	0.0009339214038273836	0.0009281251133382383	0.0009840190368732588	0.0009757872877078866	0.0010394821149057553	0.0010283263486180322	0.0011630848208028354	0.0011445944256883527	0.10727507001672752	0.10268758011304437	-0.0003816391232278338	-0.0003226851128093622	-0.00037785637420131857	-0.0003194867133111401
0.3694233836175272	0.0008503558630845159	0.0008481434491825763	0.0009331906045277547	0.0009273972575179025	0.0009831770950312162	0.0009749536882994817	0.0010385090687535204	0.0010273688831052513	0.0011617904181177178	0.001143336709940528	0.10712054293984734	0.10253987116220853	-0.00037940570331077006	-0.0003227296573322658	-0.0003756475669692838	-0.000319532921894905
0.37164934534214805	0.0008497930023230747	0.0008475768575160937	0.0009324595241905339	0.0009266691246141043	0.0009823350397464533	0.0009741199710849313	0.0010375361393632407	0.001026411515761104	0.0011604968227248388	0.001142079728393402	0.10696616828391635	0.1023923070131815	-0.00037718286575105786	-0.0003227720789235333	-0.00037344920252013747	-0.0003195770242831186
0.3738887196059291	0.0008492296659542279	0.0008470098002532713	0.0009317281676365153	0.000925940719436846	0.0009814928765493657	0.0009732861415511153	0.0010365633329688356	0.0010254542527450626	0.0011592040419663076	0.001140823488293316	0.1068119472256276	0.1022448887945974	-0.00037497058618532475	-0.00032281238397319223	-0.0003712612570294649	-0.0003196190267514276
0.3761415872261661	0.0008486658575331848	0.0008464422809922887	0.000930996539676899	0.0009252120467864939	0.0009806506109536312	0.0009724522051684954	0.0010355906557784327	0.0010244971001916248	0.0011579120831343831	0.0011395679968392311	0.10665788093459855	0.10209761762834194	-0.00037276884002218624	-0.0003228505789040492	-0.0003690837064462271	-0.00031965893560870207
0.3784080295071193	0.0008481015806148536	0.0008458743033306663	0.0009302646451132017	0.000924483111453684	0.000979808248456131	0.000971618167391032	0.001034618113974315	0.0010235400642102583	0.001156620953471546	0.001138313261182781	0.10650397057336623	0.10195049462955173	-0.00037057760244296745	-0.00032288667016833195	-0.00036691652649339934	-0.0003196967571936493
0.3806881282429484	0.0008475368387537516	0.0008453058708651771	0.0009295324887371681	0.0009237539182192366	0.0009789657945368758	0.0009707840336561114	0.0010336457137128754	0.0010225831508853525	0.001155330660170573	0.0011370592884283356	0.10635021729738849	0.10180352090661288	-0.0003683968484067546	-0.0003229206642487714	-0.00036475969267193986	-0.00031973249787511926
0.38298196572066395	0.0008469716355039091	0.0008447369871917497	0.0009288000753306737	0.0009230244718540578	0.0009781232546589196	0.0009699498093844615	0.0010326734611245604	0.00102162636627616	0.0011540412103746027	0.0011358060856330489	0.10619662225504323	0.10165669756116132	-0.0003662265526562236	-0.00032295256765921265	-0.0003626131802678123	-0.00031976616405360314
0.3852896247230969	0.0008464059744187742	0.0008441676559053727	0.000928067409665632	0.0009222947771190484	0.000977280634268284	0.0009691154999800709	0.001031701362313821	0.001020669716416744	0.0011527526111772093	0.0011345536598069198	0.10604318658762993	0.10151002568808211	-0.0003640666897179734	-0.00032298238694200565	-0.0003604769643520134	-0.00031979776215856903
0.38761118853188686	0.0008458398590511257	0.0008435978806000074	0.0009273344965039095	0.0009215648387650166	0.0009764379387938853	0.0009682811108301187	0.001030729423359071	0.0010197132073159326	0.0011514648696224828	0.0011333020179128566	0.10588991142937045	0.10136350637551148	-0.0003619172339068555	-0.0003230101286677556	-0.0003583510197842088	-0.0003198272986476569
0.3899467409304866	0.0008452732929529808	0.000843027664868495	0.000926601340597236	0.0009208346615325908	0.0009755951736474599	0.0009674466473048979	0.0010297576503126421	0.0010187568449572728	0.0011501779927051107	0.0011320511668667435	0.10573679790741015	0.1012171407048363	-0.0003597781593297211	-0.0003230357994346844	-0.0003562353212170355	-0.0003198547800064566
0.39229636620718694	0.0008447062796755056	0.0008424570123024682	0.000925867946687119	0.0009201042501521335	0.0009747523442234946	0.0009666121147577456	0.0010287860492007436	0.001017800635298987	0.0011488919873704618	0.0011308011135375113	0.10558384714182041	0.10107092975069766	-0.0003576494398881136	-0.0003230594058677705	-0.0003541298430989881	-0.000319880212748036
0.3946601491581577	0.000844138822768926	0.0008418859264922589	0.0009251343195047582	0.0009193736093436545	0.0009739094558991565	0.0009657775185249697	0.001027814626023422	0.001016844584273928	0.0011476068605146721	0.001129551864747204	0.10543106024560034	0.10092487458099128	-0.0003555310492834862	-0.00032308095461955344	-0.00035203455967863784	-0.0003199036034126357
0.3970381750905084	0.0008435709257824361	0.0008413144110268104	0.0009244004637709582	0.0009186427438167257	0.0009730665140342203	0.0009649428639257808	0.001026843386754523	0.0010158886977895399	0.0011463226189847302	0.0011283034272710542	0.10527843832468194	0.10077897625687185	-0.0003534229610182571	-0.0003231004523670533	-0.0003499494450063534	-0.00031992495856544845
0.39943052982536675	0.0008430025922641166	0.0008407424694935921	0.0009236663841960532	0.0009179116582704055	0.0009722235239710118	0.0009641081562622294	0.001025872337341663	0.0010149329817278245	0.0011450392695785798	0.001127055807837567	0.10512598247793192	0.10063323583275448	-0.0003513251484001667	-0.000323117905812631	-0.00034787447293868623	-0.00031994428479759085
0.4018372997009759	0.0008424338257608416	0.0008401701054785085	0.0009229320854798194	0.00091718035739315	0.0009713804910343333	0.0009632734008191339	0.0010249014837061877	0.0010139774419452988	0.0011437568190452042	0.001125809013128591	0.1049736937971551	0.10048765435631878	-0.00034923758454619147	-0.00032313332168321107	-0.00034580961714175684	-0.00031996158872479863
0.40425857157581063	0.0008418646298181964	0.0008395973225658157	0.0009221975723113988	0.0009164488458627393	0.0009705374205314093	0.0009624386028640241	0.00102393083174315	0.001013022084272968	0.0011424752740847321	0.001124563049779407	0.10482157336710211	0.10034223286851363	-0.0003471602423848197	-0.00032314670672900503	-0.0003437548510940025	-0.00031997687698648303
0.4066944328317112	0.0008412950079803902	0.0008390241243380343	0.0009214628493692197	0.0009157171283461952	0.00096969431775182	0.0009616037676470742	0.0010229603873212765	0.0010120669145162898	0.0011411946413485323	0.00112331792437881	0.10466962226547119	0.10019697240356139	-0.00034509309466004834	-0.00032315806772359457	-0.0003417101480897855	-0.000319990156245592
0.4091449713770379	0.0008407249637901722	0.0008384505143758657	0.0009207279213209203	0.000914985209499708	0.0009688511879674456	0.0009607689004010466	0.0010219901562829431	0.001011111938455146	0.0011399149274393223	0.0011220736434692	0.10451784156291442	0.10005187398896073	-0.0003430361139349636	-0.0003231674114628491	-0.00033967548124272384	-0.00032000143318777763
0.411610275649843	0.0008401545007887456	0.0008378764962581062	0.0009199927928232706	0.0009142530939685574	0.000968008036432405	0.0009599340063412298	0.0010210201444441497	0.001010157161843816	0.0011386361389112683	0.0011208302135466692	0.10436623232304508	0.09990693864549613	-0.0003409892725941277	-0.00032317474476445396	-0.0003376508234888831	-0.0003200107145208686
0.41409043462106226	0.0008395836225156881	0.0008373020735615656	0.0009192574685221028	0.0009135207863870408	0.0009671648683830042	0.0009590990906653851	0.0010200503575945013	0.0010092025904109504	0.0011373582822700999	0.0011195876410610985	0.10421479560244307	0.09976216738723982	-0.00033895254284638243	-0.0003231800744661062	-0.00033563614758869154	-0.00032001800697287197
0.41658553779772634	0.0008390123325088688	0.0008367272498609881	0.0009185219530522373	0.0009127882913784044	0.0009663216890376833	0.0009582641585536943	0.001019080801497188	0.0010082482298595528	0.0011360813639732215	0.001118345932416256	0.10406353245066113	0.09961756122155913	-0.0003369258967303723	-0.00032318340742706897	-0.00033363142613265784	-0.000320023317294027
0.41909567522619073	0.0008384406343043609	0.0008361520287289603	0.0009177862510374048	0.0009120556135547598	0.0009654785035969564	0.0009574292151686964	0.0010181114818889592	0.0010072940858669476	0.0011348053904298154	0.0011171050939698826	0.10391244391023298	0.09947312114912543	-0.0003349093061156272	-0.0003231847505257568	-0.00033163663154267553	-0.000320026652253641
0.4216209374953856	0.0008378685314363713	0.000835576413735845	0.0009170503670901882	0.0009113227575170305	0.0009646353172433723	0.0009565942656552507	0.001017142404480123	0.0010063401640847745	0.0011335303680009756	0.0011158651320338124	0.1037615310166817	0.09932884816391688	-0.00033290274270705855	-0.0003231841106602906	-0.00032965173607613085	-0.0003200280186412552
0.42416141574008476	0.0008372960274371468	0.000835000408449684	0.0009163143058119377	0.0009105897278548649	0.0009637921351414512	0.0009557593151404686	0.0010161735749545117	0.001005386470138956	0.0011322563029998057	0.0011146260528740529	0.10361079479852585	0.09918474325323087	-0.00033090617804767963	-0.0003231814947471656	-0.00032767671182876157	-0.0003200274232650069
0.4267172016441951	0.0008367231258369085	0.0008344240164361355	0.0009155780717927191	0.0009098565291465863	0.0009629489624376514	0.0009549243687336845	0.001015204998969491	0.0010044330096296975	0.0011309832016915588	0.0011133878627109122	0.10346023627729116	0.09904080739768761	-0.00032891958352043726	-0.00032317690971941926	-0.00032571153073654435	-0.0003200248729502142
0.42928838744406506	0.0008361498301637643	0.0008338472412583854	0.0009148416696112381	0.0009091231659591148	0.0009621058042603166	0.0009540894315263958	0.0010142366821559354	0.0010034797881314625	0.0011297110702937505	0.0011121505677190928	0.10330985646751598	0.09889704157124103	-0.00032694293035429034	-0.0003231703625289628	-0.0003237561645815512	-0.00032002037454129106
0.43187506593181346	0.0008355761439436335	0.0008332700864770708	0.0009141051038347771	0.0009083896428479064	0.0009612626657196304	0.0009532545085922228	0.001013268630118226	0.0010025268111929656	0.0011284399149762859	0.0011109141740278062	0.10315965637676364	0.09875344674118772	-0.00032497618962512576	-0.00032316186014375026	-0.00032181058499258786	-0.00032001393489866636
0.4344773304586784	0.0008350020707001706	0.0008326925556502073	0.0009133683790191321	0.0009076559643568919	0.0009604195519075776	0.000952419604986865	0.0010123008484342428	0.0010015740843371621	0.001127169741861589	0.001109678687720887	0.10300963700563144	0.09861002386817252	-0.0003230193322593389	-0.00032315140954744526	-0.00031987476344980115	-0.0003200055608996444
0.4370952749383861	0.0008344276139546879	0.0008321146523331081	0.0009126314997085516	0.0009069221350184101	0.0009595764678979014	0.0009515847257480575	0.0010113333426553627	0.0010006216130612423	0.0011259005570247345	0.0011084441148369044	0.10285979934776081	0.09846677390620519	-0.0003210723290367201	-0.00032313901773869946	-0.0003179486712860391	-0.0003199952594361011
0.4397289938505404	0.0008338527772260829	0.0008315363800783144	0.000911894470435676	0.0009061881593531534	0.0009587334187460675	0.0009507498758955376	0.0010103661183064573	0.0009996694028366246	0.0011246323664935805	0.0011072104613692858	0.10271014438984807	0.09832369780266195	-0.0003191351505949236	-0.00032312469173195746	-0.00031603227969198566	-0.00031998303741626044
0.4423785822440318	0.0008332775640307567	0.0008309577424355123	0.0009111572957214719	0.0009054540418700987	0.0009578904094892181	0.000949915060430994	0.0010093991808858855	0.0009987174591089467	0.0011233651762488956	0.0011059777332664245	0.10256067311165552	0.09818079649830232	-0.0003172077674312157	-0.00032310843855531957	-0.00031412555971865874	-0.00031996890176286263
0.4450441357404687	0.0008327019778825479	0.0008303787429514676	0.0009104199800751818	0.0009047197870664589	0.0009570474451461464	0.0009490802843380409	0.001008432535865505	0.0009977657872980712	0.001122098992224508	0.0011047459364318124	0.10241138648602335	0.09803807092727619	-0.00031529014990530624	-0.00032309026525007	-0.00031222848227885347	-0.0003199528594117762
0.44772575053762753	0.000832126022292654	0.0008297993851699481	0.000909682527994261	0.0009039853994276192	0.0009562045307172533	0.0009482455525821758	0.0010074661886906688	0.0009968143927980802	0.0011208338203074352	0.0011035150767241568	0.10226228547888162	0.09789552201713747	-0.0003133822682432619	-0.0003230701788706214	-0.0003103410181515831	-0.0003199349173124144
0.4504235234129248	0.0008315497007695636	0.0008292196726316551	0.0009089449439643268	0.0009032508834270871	0.0009553616711845221	0.0009474108701107511	0.0010065001447802351	0.0009958632809772808	0.001119569666338032	0.0011022851599575122	0.10211337104926219	0.09775315068885308	-0.0003114840925401985	-0.0003230481864839041	-0.0003084631379850211	-0.00031991508242704136
0.4531375517269096	0.0008309730168189789	0.0008286396088741464	0.0009082072324590982	0.0009025162435264315	0.0009545188715114788	0.0009465762418529352	0.0010055344095265685	0.0009949124571782023	0.0011183065361101275	0.0011010561919013997	0.10196464414931149	0.0976109578568168	-0.00030959559276372284	-0.0003230242951687279	-0.00030659481229936003	-0.00031989336173030014
0.4558679334267773	0.0008303959739437494	0.0008280591974317709	0.0009074693979403459	0.0009017814841752339	0.0009536761366431693	0.0009457416727196871	0.0010045689882955526	0.0009939619267176065	0.0011170444353711742	0.0010998281782809425	0.10181610572430397	0.09746894442886037	-0.00030771673875557015	-0.00032299851201442187	-0.00030473601148908736	-0.0003198697622080193
0.45861476704990445	0.0008298185756438009	0.0008274784418355973	0.0009067314448578406	0.000901046609811036	0.0009528334715061277	0.0009449071676037233	0.0010036038864266004	0.0009930116948864932	0.0011157833698223951	0.0010986011247769972	0.1016677567126553	0.0973271113062671	-0.00030584750023621154	-0.00032297084412163946	-0.00030288670582701016	-0.00031984429085737953
0.4613781517274047	0.000829240825416064	0.0008268973456133439	0.0009059933776493001	0.0009003116248592871	0.0009519908810083492	0.0009440727313794916	0.001002639109232665	0.0009920617669501063	0.0011145233451189318	0.0010973750370262842	0.10151959804593692	0.09718545938378355	-0.00030398784680682467	-0.00032294129860088727	-0.00030104686546589265	-0.0003198169546854701
0.4641581871877068	0.0008286627267544077	0.0008263159122893114	0.0009052552007403405	0.0008995765337332963	0.0009511483700392649	0.0009432383689031456	0.0010016746620002538	0.0009911121481479472	0.001113264366869996	0.0010961499206215276	0.10137163064888918	0.09704398954963424	-0.00030213774795190274	-0.00032290988257122066	-0.000299216460442453	-0.00031978776070934467
0.4669549737601532	0.0008280842831495735	0.000825734145384318	0.0009045169185444312	0.0008988413408341861	0.0009503059434697232	0.000942404085012518	0.0010007105499894476	0.0009901628436937875	0.001112006440639026	0.001094925781111592	0.10122385543943625	0.0969027026855347	-0.0003002971730426962	-0.0003228766031611041	-0.00029739546067933387	-0.00031975671595541044
0.46976861237862133	0.0008275054980891037	0.0008251520484156285	0.000903778535462842	0.0008981060505508419	0.000949463606151959	0.0009415698845270992	0.0009997467784339127	0.0009892138587756785	0.0011107495719438365	0.0010937026240016186	0.10107627332870231	0.09676159966670471	-0.0002984660913416537	-0.0003228414675086333	-0.00029558383598940474	-0.00031972382745940053
0.4725992045851658	0.0008269263750572746	0.0008245696248968879	0.0009030400558845972	0.0008973706672598641	0.0009486213629195741	0.0009407357722480094	0.0009987833525409195	0.0009882651985559654	0.001109493766256774	0.0010924804547531647	0.10092888522102526	0.09662068136188454	-0.0002966444720018113	-0.00032280448275767704	-0.00029378155607681644	-0.0003196891022644033
0.4754468525336833	0.0008263469175350395	0.0008239868783380638	0.0009023014841864398	0.0008966351953255335	0.0009477792185875271	0.0009399017529579883	0.0009978202774913723	0.0009873168681713137	0.0011082390290048862	0.0010912592787843587	0.1007816920139733	0.09647994863334772	-0.00029483228407159445	-0.0003227656560594594	-0.0002919885905399988	-0.00031965254742080673
0.47831165899359906	0.0008257671289999549	0.0008234038122453745	0.0009015628247327774	0.0008958996390997577	0.0009469371779521046	0.0009390678314213673	0.0009968575584398205	0.0009863688727327173	0.0011069853655700692	0.0010900391014700298	0.10063469459836023	0.09633940233691735	-0.00029302949649878673	-0.0003227249945731425	-0.00029020490887615713	-0.000319614169986826
0.4811937273535759	0.0008251870129261207	0.0008228204301212294	0.0009008240818756462	0.0008951640029220354	0.0009460952457909087	0.0009382340123840566	0.00099589520051449	0.0009854212173255245	0.0011057327812892402	0.0010888199281418652	0.10048789385826284	0.09619904332198019	-0.00029123607813119623	-0.00032268250546302335	-0.0002884304804824933	-0.00031957397702706003
0.4840931616252451	0.0008246065727841164	0.0008222367354641646	0.000900085259954667	0.0008944282911194108	0.0009452534268628433	0.0009374003005735243	0.0009949332088173058	0.0009844739070094574	0.0011044812814544932	0.0010876017640885527	0.10034129067103752	0.096058872431505	-0.00028945199772051344	-0.00032263819589906095	-0.0002866652746593701	-0.00031953197561193636
0.4870100664469608	0.0008240258120409375	0.0008216527317687813	0.0008993463632970062	0.0008936925080064373	0.0009444117259080974	0.0009365667006987875	0.000993971588423918	0.0009835269468186348	0.001103230871313268	0.0010863846145559317	0.10019488590733577	0.09591889050205446	-0.00028767722392503137	-0.00032259207305643245	-0.0002849092606127812	-0.0003194881728171006
0.4899445470875755	0.0008234447341599364	0.0008210684225256867	0.0008986073962173382	0.0008929566578851389	0.0009435701476481353	0.0009357332174503936	0.0009930103443837343	0.0009825803417616004	0.001101981556068519	0.0010851684847471477	0.10004868043112333	0.09577909836380552	-0.00028591172531178266	-0.000322544144114395	-0.0002831624074577932	-0.00031944257572369406
0.49289670945023945	0.0008228633426007589	0.0008204838112214311	0.0008978683630178064	0.0008922207450449699	0.0009427286967856845	0.0009348998555004109	0.0009920494817199468	0.000981634096821345	0.0011007333408788813	0.0010839533798228003	0.09990267509969634	0.09563949684056387	-0.00028415547036017563	-0.0003224944162565635	-0.0002814246842202106	-0.0003193951914165494
0.4958666600762229	0.0008222816408192849	0.0008198989013384495	0.0008971292679879862	0.000891484773762782	0.0009418873780047253	0.0009340666195024177	0.0009910890054295651	0.0009806882169553378	0.0010994862308588394	0.0010827393049011032	0.0997568707637014	0.09550008674978117	-0.00028240842746393713	-0.00032244289666952253	-0.0002796960598400733	-0.0003193460269844961
0.4988545061487607	0.0008216996322675716	0.0008193136963550039	0.0008963901154048537	0.0008907487483027887	0.0009410461959704859	0.0009332335140914929	0.000990128920483453	0.0009797427070955544	0.0010982402310789053	0.0010815262650580373	0.09961126826715233	0.09536086890257237	-0.00028067056493402687	-0.00032238959254299315	-0.0002779765031739878	-0.000319295089520083
0.5018603554969207	0.0008211173203937904	0.0008187281997451237	0.0008956509095327468	0.0008900126729165298	0.0009402051553294307	0.0009324005438842066	0.0009891692318263565	0.0009787975721485076	0.0010969953465657849	0.0010803142653275102	0.09946586844744823	0.09522184410373301	-0.00027894185100119095	-0.00032233451106875033	-0.00027626598299734795	-0.000319242386117885
0.5048843165994948	0.0008205347086421746	0.0008181424149785515	0.0008949116546233374	0.0008892765518428423	0.0009393642607092615	0.0009315677134786178	0.0009882099443769496	0.000977852816995284	0.0010957515823025589	0.0010791033107015163	0.0993206721353949	0.09508301315175914	-0.0002772222538194591	-0.00032227765944134457	-0.0002745644680084425	-0.0003191879238761963
0.5079264985889148	0.0008199518004529526	0.0008175563455206782	0.0008941723549155895	0.0008885403893078201	0.0009385235167189014	0.0009307350274542581	0.0009872510630278566	0.0009769084464915651	0.0010945089432288478	0.001077893406130289	0.09917568015522112	0.09494437683886137	-0.00027551174146744906	-0.00032221904485602026	-0.0002728719268291768	-0.00031913170989408823
0.5109870112551897	0.0008193685992623051	0.0008169699948325008	0.0008934330146357446	0.0008878041895247967	0.0009376829279485078	0.0009299024903721435	0.0009862925926457117	0.0009759644654676816	0.001093267434241006	0.0010766845565224786	0.09903089332459993	0.09480593595098712	-0.0002738102819511423	-0.00032215867450849367	-0.00027118832800804293	-0.0003190737512718256
0.5140659650498691	0.0008187851085022981	0.0008163833663705554	0.0008926936379972767	0.0008870679566943041	0.0009368424989694567	0.000929070106774757	0.0009853345380711831	0.0009750208787286339	0.001092027060192286	0.001075476766745301	0.09888631245466879	0.09466769126783771	-0.00027211784320754773	-0.00032209655559539696	-0.00026951364002372746	-0.0003190140551107279
0.5171634710900281	0.0008182013316008359	0.0008157964635868719	0.0008919542292008759	0.000886331695004054	0.0009360022343343534	0.0009282378811860595	0.0009843769041190254	0.0009740776910541414	0.0010907878258930295	0.0010742700416247147	0.09874193835004764	0.09452964356288675	-0.000270434393105895	-0.0003220326953129182	-0.0002678478312864996	-0.0003189526285125588
0.5202796411622786	0.0008176172719815994	0.0008152092899289129	0.0008912147924344106	0.0008855954086289011	0.0009351621385770244	0.0009274058181114775	0.000983419695578116	0.0009731349071986728	0.0010895497361108394	0.0010730643859455749	0.09859777180886267	0.09439179360340086	-0.0002687598994510487	-0.0003219671008567182	-0.00026619087014129184	-0.0003188894785787211
0.5234145877268029	0.0008170329330640035	0.0008146218488395306	0.000890475331872913	0.0008848591017308288	0.0009343222162125284	0.0009265739220379165	0.000982462917211508	0.0009721925318914983	0.0010883127955707739	0.0010718598044518156	0.09845381362276291	0.0942541421504583	-0.00026709432998586746	-0.0003218997794212919	-0.00026454272486994834	-0.0003188246124099514
0.5265684239214125	0.0008164483182631323	0.0008140341437569049	0.0008897358516785425	0.0008841227784589124	0.0009334824717371508	0.000925742197433752	0.0009815065737564673	0.0009712505698367192	0.0010870770089555183	0.0010706563018466043	0.09831006457694424	0.09411668995896857	-0.00026543765239384065	-0.00032183073820016284	-0.00026290336369438894	-0.00031875803710662565
0.5297412635656308	0.0008158634309896955	0.0008134461781144984	0.000888996356000568	0.0008833864429493026	0.0009326429096284148	0.0009249106487488394	0.0009805506699245262	0.0009703090257133199	0.0010858423809055788	0.0010694538827925204	0.09816652545016981	0.09397943777769308	-0.00026378983430064284	-0.0003217599843839125	-0.0002612727547774696	-0.0003186897597665106
0.5329332211648017	0.0008152782746499746	0.0008128579553410057	0.0008882568489753449	0.0008826500993252017	0.0009318035343450857	0.0009240792804145187	0.0009795952104015315	0.0009693679041752115	0.001084608916019467	0.0010682525519117262	0.09802319701479063	0.09384238634926474	-0.0002621508432773534	-0.00032168752516076315	-0.0002596508662266461	-0.0003186197874854857
0.5361444119142209	0.0008146928526457745	0.0008122694788603032	0.0008875173347262923	0.0008819137516968411	0.0009309643503271785	0.0009232480968436187	0.0009786401998476946	0.0009684272098512776	0.0010833766188538872	0.0010670523137861375	0.09788008003676846	0.09370553641020975	-0.00026052064684262133	-0.0003216133677158284	-0.0002580376660961392	-0.0003185481273570434
0.5393749517032939	0.0008141071683743723	0.000811680752091401	0.0008867778173638735	0.000881177404161463	0.0009301253619959666	0.000922417102430466	0.0009776856428976451	0.0009674869473454229	0.0010821454939239277	0.0010658531729576004	0.0977371752756978	0.0935688886909662	-0.0002588992124656908	-0.0003215375192313352	-0.000256433122389349	-0.0003184747864718729
0.5426249571197181	0.0008135212252284667	0.0008110917784483923	0.0008860383009855722	0.000880441060803295	0.0009292865737539883	0.0009215863015508902	0.000976731544160477	0.0009665471212366178	0.001080915545703244	0.0010646551339280593	0.0975944834848268	0.09343244391590808	-0.0002572865075679276	-0.00032145998688543065	-0.00025483720306104796	-0.00031839977191736035
0.5458945454536906	0.0008129350265961339	0.0008105025613404099	0.0008852987896758794	0.0008797047256935389	0.0009284479899850618	0.0009207556985622361	0.0009757779082198107	0.0009656077360789541	0.0010796867786242587	0.001063458201159742	0.09745200541108072	0.0932962028033637	-0.00025568249952540034	-0.0003213807778515154	-0.0002532498760196289	-0.0003183230907763679
0.5491838347021408	0.0008123485758607773	0.0008099131041715769	0.0008845592875062712	0.0008789684028903487	0.0009276096150542949	0.0009199252978033749	0.000974824739633844	0.0009646687964016941	0.0010784591970783466	0.0010622623790753313	0.09730974179508622	0.09316016606563957	-0.00025408715567112883	-0.0003212998992978555	-0.00025167110912927004	-0.00031824475012745546
0.5524929435729888	0.0008117618764010843	0.0008093234103409644	0.0008838197985351983	0.0008782320964388178	0.0009267714533081012	0.0009190951035947156	0.0009738720429354123	0.0009637303067093235	0.0010772328054160349	0.001061067672058146	0.09716769337119022	0.09302433440903958	-0.0002525004432975819	-0.0003212173583879707	-0.0002501008702127383	-0.0003181647570447699
0.55582199148943	0.0008111749315909758	0.0008087334832425429	0.000883080326808063	0.0008774958103709602	0.0009259335090742097	0.0009182651202382168	0.0009729198226320418	0.0009627922714816053	0.00107600760794719	0.0010598740844523188	0.09702586086748761	0.09288870853388993	-0.0002509223296596752	-0.0003211331622801905	-0.00024853912705383174	-0.0003180831185975175
0.5591710985942444	0.0008105877447995636	0.0008081433262651386	0.0008823408763572086	0.0008767595487056969	0.0009250957866616826	0.0009174353520174007	0.0009719680832060112	0.000961854695173633	0.0010747836089412162	0.0010586816205629753	0.09688424500584203	0.09275328913455921	-0.0002493527819751318	-0.0003210473181253226	-0.00024698584739835105	-0.00031799984184838204
0.5625403857541326	0.0008100003193911077	0.0008075529427923939	0.0008816014512019081	0.0008760233154488462	0.0009242582903609353	0.0009166058031973725	0.0009710168291144141	0.000960917582215891	0.001073560812627254	0.0010574902846564194	0.0967428465019103	0.09261807689948105	-0.0002477917674287011	-0.0003209598330686514	-0.00024544099895759675	-0.0003179149338544407
0.565929974564078	0.0008094126587249684	0.0008069623362027183	0.0008808620553483464	0.0008752871145931055	0.0009234210244437463	0.0009157764780248307	0.0009700660647892152	0.0009599809370143071	0.0010723392231943723	0.0010563000809603108	0.09660166606516661	0.09248307251117799	-0.0002462392531736024	-0.00032087071424855007	-0.0002439045494103953	-0.0003178284016666366
0.569339987351735	0.000808824766155567	0.000806371509869252	0.0008801226927896137	0.0008745509501180454	0.0009225839931632833	0.0009149473807280895	0.0009691157946373172	0.0009590447639503153	0.0010711188447917696	0.001055111013663852	0.09646070439892525	0.09234827664628324	-0.0002446952063332175	-0.0003207799687952595	-0.0002423764664045147	-0.00031774025232830794
0.5727705471818436	0.0008082366450323416	0.0008057804671598213	0.000879383367505691	0.000873814825990096	0.0009217472007541193	0.0009141185155170948	0.0009681660230406226	0.0009581090673809119	0.001069899681528971	0.0010539230869179698	0.0963199622003678	0.09221368997556373	-0.00024315959400356135	-0.00032068760383099915	-0.0002408567175594123	-0.0003176504928755486
0.5762217778606706	0.0008076482986997084	0.0008051892114369014	0.0008786440834634465	0.0008730787461625412	0.0009209106514322581	0.0009132898865834468	0.0009672167543561019	0.0009571738516387212	0.0010686817374760324	0.0010527363048355044	0.0961794401605646	0.09207931316394395	-0.00024163238325611291	-0.0003205936264703557	-0.0002393452704681498	-0.0003175591303365144
0.5796938039404782	0.0008070597304970171	0.0008045977460575728	0.0008779048446166201	0.0008723427145755067	0.0009200743493951492	0.0009124614981004185	0.0009662679929158536	0.0009562391210320524	0.0010674650166637347	0.0010515506714913905	0.09603913896450092	0.09194514687052878	-0.0002401135411396471	-0.000320498043819617	-0.0002378420927002245	-0.00031746617173203373
0.5831867507240184	0.0008064709437585119	0.0008040060743734836	0.0008771656549058193	0.0008716067351559533	0.0009192382988217159	0.0009116333542229756	0.0009653197430271755	0.0009553048798449636	0.0010662495230837866	0.0010503661909228455	0.09589905929110273	0.09181119174862779	-0.0002386030346817336	-0.00032040086297532855	-0.00023634715180290145	-0.0003173716240740254
0.5867007442690553	0.0008058819418132935	0.000803414199730812	0.0008764265182585125	0.0008708708118176717	0.0009184025038723779	0.0009108054590878029	0.0009643720089726306	0.0009543711323373277	0.0010650352606890287	0.0010491828671295577	0.09575920181325973	0.09167744844577884	-0.000237100830890985	-0.00032030209102423823	-0.00023486041530265678	-0.00031727549436455504
0.5902359113929144	0.000805292727985282	0.00080282212547023	0.0008756874385890259	0.0008701349484612798	0.0009175669686890802	0.0009099778168133299	0.0009634247950101217	0.0009534378827448991	0.0010638222333936385	0.0010480007040738776	0.09561956719785304	0.09154391760377141	-0.00023560689675986013	-0.0003202017350439068	-0.00023338185070900797	-0.0003171777895973338
0.5937923796770596	0.0008047033055931725	0.0008022298549268617	0.0008749484197985317	0.0008693991489742098	0.0009167316973953117	0.0009091504314997479	0.0009624781053729516	0.0009525051352793732	0.0010626104450733246	0.001046819705681	0.09548015610577872	0.09141059985867304	-0.0002341211992659964	-0.00032009980210132016	-0.00023191142551495791	-0.0003170785167556922
0.597370277471697	0.0008041136779504075	0.000801637391430254	0.0008742094657750538	0.0008686634172307165	0.0009158966940961424	0.0009083233072290477	0.000961531944269906	0.000951572894128463	0.0010613998995655436	0.0010456398758391615	0.09534096919197524	0.09127749584084997	-0.00023264370537487422	-0.00031999629925325013	-0.00023044910720013134	-0.000316977682813524
0.6009697339004076	0.0008035238483651278	0.000801044738304332	0.0008734705803934537	0.0008679277570918603	0.0009150619628782385	0.000907496448065031	0.0009605863158853127	0.0009506411634559554	0.00106019060066969	0.001044461218399822	0.09520200710544778	0.09114460617499609	-0.00023117438204073304	-0.0003198912335447279	-0.00022899486323184337	-0.00031687529473353737
0.6045908788648067	0.0008029338201401523	0.0008004518988673759	0.0008727317675154428	0.0008671921724055229	0.0009142275078099096	0.0009066698580533572	0.0009596412243791308	0.0009497099474017959	0.0010589825521473196	0.0010432837371778698	0.09506327048929565	0.09101193148015381	-0.000229713196209555	-0.0003197846120095438	-0.00022754866106737548	-0.0003167713594674493
0.6082338430492322	0.0008023435965729277	0.0007998588764319756	0.0008719930309895662	0.0008664566670063886	0.0009133933329411197	0.000905843541221554	0.0009586966738870084	0.0009487792500821426	0.001057775757722337	0.001042107435951797	0.09492475998073804	0.0908794723697425	-0.0002282601148210217	-0.0003196764416703024	-0.00022611046815662617	-0.0003166658839565961
0.611898757925461	0.000801753180955505	0.000799265674305006	0.0008712543746512158	0.0008657212447159595	0.0009125594423035345	0.0009050175015790614	0.0009577526685203713	0.0009478490755894499	0.0010565702210812177	0.0010409323184639063	0.0947864762111404	0.09074722945157965	-0.00022681510480977718	-0.0003195667295369242	-0.00022468025194261054	-0.00031655887512951897
0.6155857557574533	0.0008011625765744983	0.0007986722957875878	0.0008705158023226201	0.0008649859093425445	0.0009117258399105404	0.0009041917431172539	0.0009568092123664887	0.0009469194279925321	0.0010553659458732033	0.0010397583884204935	0.09464841980604152	0.09061520332791032	-0.00022537813310788413	-0.0003194554826070062	-0.00022325797986494367	-0.00031645033990368443
0.6192949696061266	0.0008005717867110585	0.0007980787441750614	0.0008697773178128563	0.0008642506646812716	0.0009108925297572896	0.0009033662698094761	0.000955866309488559	0.0009459903113366435	0.001054162935710519	0.00103858564949205	0.09451059138517846	0.0904833945954293	-0.0002239491666462673	-0.00031934270786493357	-0.00022184361936046504	-0.000316340285183736
0.6230265333341571	0.000799980814640834	0.0007974850227569502	0.0008690389249178428	0.0008635155145140819	0.0009100595158207244	0.0009025410856110744	0.0009549239639257803	0.0009450617296435455	0.001052961194168574	0.0010374141053134495	0.09437299156251704	0.0903518038453086	-0.0002225281723572392	-0.00031922841228218535	-0.00022043713786562558	-0.0003162287178613554
0.6267805816108112	0.000799389663633946	0.0007968911348169361	0.0008683006274203521	0.000862780462609741	0.0009092268020596195	0.0009017161944594327	0.000953982179693437	0.0009441336869115892	0.0010517607247861787	0.001036243759484152	0.09423562094627586	0.09022043166322238	-0.0002211151171757908	-0.000319112602816779	-0.00021903850281847215	-0.0003161156448157343
0.6305572499168048	0.0007987983369549507	0.0007962970836328227	0.0008675624290900071	0.0008620455127238365	0.0009083943924146112	0.0009008916002740021	0.0009530409607829707	0.0009432061871157822	0.0010505615310657432	0.0010350746155683881	0.09409848013895411	0.0900892786293724	-0.0002197099680416731	-0.0003189952864123269	-0.00021764768166034065	-0.000316001072912353
0.634356674549194	0.0007982068378628148	0.0007957028724765124	0.0008668243336832923	0.0008613106685987888	0.0009075622908082417	0.0009000673069563422	0.0009521003111620694	0.0009422792342078735	0.0010493636164734985	0.0010339066770953657	0.09396156973736029	0.08995834531851536	-0.00021831269190132618	-0.00031887646999881336	-0.00021626464183746585	-0.000315885009002953
0.6381789926262927	0.0007976151696108802	0.0007951085046139725	0.0008660863449435544	0.000860575933963853	0.0009067305011449873	0.0008992433183901521	0.0009511602347747408	0.0009413528321164247	0.0010481669844396961	0.001032739947559457	0.09382489033263813	0.08982763229998808	-0.00021692325570923932	-0.00031875616049106825	-0.00021488935080285487	-0.0003157674599249538
0.642024342092622	0.0007970233354468424	0.0007945139833052137	0.000865348466601016	0.0008598413125351316	0.0009058990273113086	0.0008984196384413137	0.0009502207355414047	0.0009404269847468946	0.0010469716383588292	0.0010315744304204067	0.09368844251029608	0.0896971401377341	-0.00021554162642972718	-0.0003186343647884615	-0.0002135217760179664	-0.0003156484325012865
0.6458928617238878	0.0007964313386127156	0.0007939193118042582	0.0008646107023727784	0.000859106808015578	0.0009050678731756809	0.0008975962709579244	0.0009492818173589676	0.0009395016959817135	0.0010457775815898357	0.0010304101291035196	0.09355222685023301	0.08956686939032985	-0.00021416777103974716	-0.0003185110897764576	-0.00021216188495513932	-0.00031552793354078235
0.6497846911319898	0.0007958391823448065	0.0007933244933591123	0.0008638730559628289	0.0008583724240950043	0.0009042370425886372	0.0008967732197703377	0.0009483434841009088	0.0009385769696803636	0.0010445848174563109	0.0010292470469998604	0.09341624392676852	0.08943682061101195	-0.00021280165652957928	-0.0003183863423245892	-0.00021080964509861966	-0.00031540596983714586
0.6536999707700591	0.0007952468698736867	0.0007927295312117428	0.0008631355310620525	0.0008576381644500926	0.0009034065393828071	0.0008959504886912014	0.0009474057396173645	0.0009376528096794593	0.0010433933492467195	0.0010280851874664534	0.0932804943086687	0.0893069943477028	-0.00021144324990428343	-0.00031826012928523606	-0.00020946502394553201	-0.0003152825481671784
0.6576388419375281	0.0007946544044241746	0.0007921344285980575	0.000862398131348248	0.000856904032744412	0.0009025763673729681	0.0008951280815155079	0.0009464685877352221	0.0009367292197928384	0.0010422031802146154	0.0010269245538264886	0.09314497855917604	0.08917739114303883	-0.00021009251818583652	-0.00031813245749512387	-0.00020812798900896046	-0.0003151576752930263
0.661601446785229	0.0007940617892152963	0.0007915391887478694	0.0008616608604861272	0.0008561700326284174	0.0009017465303560761	0.0008943060020206202	0.0009455320322581923	0.000935806203811629	0.00104101431357884	0.0010257651493695054	0.09300969723603658	0.08904801153439583	-0.0002087494284159913	-0.00031800333377565715	-0.00020679850781987752	-0.000315031357961737
0.6655879283205246	0.0007934690274602684	0.0007909438148848789	0.0008609237221273326	0.0008554361677394684	0.0009009170321113147	0.0008934842539663248	0.0009445960769669055	0.0009348837655043418	0.0010398267525237443	0.0010246069773516026	0.09287465089153135	0.08891885605391747	-0.00020741394765556864	-0.00031787276492956096	-0.00020547654792667236	-0.00031490360290220565
0.6695984304124688	0.0007928761223664749	0.0007903483102266539	0.0008601867199104543	0.0008547024417018442	0.0009000878764001429	0.0008926628410948733	0.0009436607256189993	0.000933961908616956	0.0010386405001994014	0.0010234500409956383	0.09273984007249957	0.0887899252285421	-0.00020608604298764932	-0.00031774075774312904	-0.00020416207689855081	-0.0003147744168274791
0.6736330977969988	0.0007922830771354391	0.0007897526779846008	0.0008594498574610356	0.000853968858126752	0.000899259066966334	0.0008918417671310241	0.0009427259819492039	0.0009330406368729972	0.0010374555597218167	0.001022294343491425	0.09260526532037278	0.08866121958002934	-0.0002047656815193366	-0.00031760731898586303	-0.00020285506232704809	-0.0003146438064340895
0.6776920760821589	0.0007916898949628013	0.0007891569213639462	0.0008587131383915902	0.0008532354206123441	0.0008984306075360239	0.0008910210357820859	0.0009417918496694314	0.0009321199539736268	0.0010362719341731408	0.0010211398879959317	0.09247092717120063	0.08853273962498813	-0.00020345283038208928	-0.00031747245540808544	-0.00020155547182640343	-0.0003145117784001672
0.6817755117533548	0.0007910965790383013	0.0007885610435637175	0.0008579765663016215	0.0008525021327437345	0.0008976025018177624	0.0008902006507379711	0.0009408583324688719	0.0009311998635977303	0.0010350896266018892	0.0010199866776334898	0.09233682615568031	0.08840448587490453	-0.0002021474567343029	-0.0003173361737426328	-0.00020026327303639124	-0.000314378339386967
0.6858835521786408	0.0007905031325457491	0.0007879650477767171	0.0008572401447776302	0.0008517689980930105	0.0008967747535025538	0.00088938061567123	0.0009399254340140762	0.0009302803694019984	0.0010339086400231487	0.0010188347154959849	0.09220296279918691	0.08827645883616887	-0.00020084952776286413	-0.000317198480704467	-0.00019897843362345902	-0.00031424349603806356
0.6900163456140378	0.0007899095586630096	0.0007873689371895073	0.0008565038773931374	0.0008510360202192536	0.0008959473662639094	0.0008885609342371085	0.0009389931579490524	0.0009293614750210193	0.0010327289774187955	0.001017684004643066	0.09206933762180072	0.08814865901010338	-0.00019955901068409443	-0.00031705938298937086	-0.00019770092128171268	-0.00031410725497832415
0.6941740412088835	0.0007893158605619782	0.0007867727149823889	0.0008557677677086973	0.0008503032026685539	0.0008951203437578952	0.0008877416100735894	0.0009380615078953551	0.0009284431840673644	0.0010315506417377083	0.0010165345481023412	0.09193595113833763	0.08802108689299026	-0.00019827587274579006	-0.00031691888727436446	-0.0001964307037353452	-0.00031396962281465823
0.6983567890112157	0.000788722041408563	0.0007861763843293817	0.000855031819271918	0.0008495705489740293	0.0008942936896231817	0.000886922646801443	0.0009371304874521801	0.0009275255001316774	0.0010303736358959824	0.0010153863488695826	0.09180280385837793	0.08789374297609968	-0.00019700008122834622	-0.0003167770002172332	-0.00019516774873941378	-0.00031383060613518476
0.702564739973187	0.0007881281043626648	0.0007855799483982088	0.0008542960356174782	0.0008488380626558444	0.0008934674074810948	0.0008861040480242758	0.0009362001001964567	0.000926608426782765	0.0010291979627771446	0.0010142394099089268	0.09166989628629686	0.08776662774571826	-0.00019573160344632523	-0.0003166337284560561	-0.00019391202408139407	-0.00031369021150873255
0.7067980459565127	0.0007875340525781597	0.0007849834103502786	0.0008535604202671492	0.0008481057472212312	0.0008926415009356674	0.0008852858173285823	0.0009352703496829434	0.0009256919675676874	0.001028023625232369	0.0010130937341530795	0.0915372289212924	0.08763974168317588	-0.00019447040674960836	-0.0003164890786087615	-0.00019266349758244317	-0.0003135484454844517
0.7110568597379514	0.0007869398892028803	0.0007843867733406681	0.0008528249767298131	0.000847373606164509	0.0008918159735736936	0.0008844679582837952	0.0009343412394443223	0.0009247761260118488	0.0010268506260806914	0.001011949324503515	0.09140480225741694	0.08751308526487518	-0.0001932164585259355	-0.0003163430572743764	-0.00019142213709995304	-0.0003134053145932847
0.7153413350148182	0.0007863456173785949	0.0007837900405181029	0.0008520897085014811	0.0008466416429671005	0.0008909908289647725	0.0008836504744423308	0.0009334127729912889	0.0009238609056190833	0.0010256789681092175	0.0010108061838306748	0.09127261678360454	0.08738665896231831	-0.0001919697262012937	-0.0003161956710312219	-0.00019018791052770323	-0.0003132608253457181
0.7196516264105322	0.0007857512402409964	0.000783193215024949	0.00085135461906532	0.0008459098610975617	0.0008901660706613724	0.0008828333693396506	0.0009324849538126566	0.0009229463098717572	0.0010245086540733484	0.0010096643149741795	0.0911406729837037	0.08726046324213807	-0.00019073017724084707	-0.00031604692643599774	-0.00018896078579712372	-0.00031311498423139406
0.7239878894801961	0.0007851567609196831	0.000782596299997192	0.0008506197118916727	0.0008451782640115992	0.00088934170219888	0.0008820166464943075	0.0009315577853754482	0.0009220323422308539	0.0010233396866969895	0.0010085237207430244	0.09100897133650396	0.08713449856612289	-0.00018949777915186483	-0.00031589683002605784	-0.00018774073088011212	-0.00031296779772108096
0.7283502807162107	0.0007845621825381411	0.0007819992985644237	0.0008498849904380764	0.0008444468551520919	0.0008885177270956518	0.0008812003094079991	0.0009306312711249909	0.0009211190061360682	0.0010221720686727626	0.0010073844039157809	0.09087751231576936	0.08700876539124859	-0.00018827249948391578	-0.0003157453883169403	-0.0001865277137887561	-0.00031281927226389783
0.7327389575539218	0.0007839675082137343	0.0007814022138498322	0.0008491504581492944	0.0008437156379491208	0.0008876941488530765	0.0008803843615656267	0.00092970541448502	0.0009202063050059036	0.001021005802662228	0.0010062463672408056	0.09074629639026534	0.08688326416970425	-0.00018705430583021432	-0.000315592607802645	-0.00018532170257742897	-0.0003126694142883413
0.7371540783773028	0.000783372741057685	0.0007808050489701839	0.0008484161184573335	0.0008429846158199872	0.0008868709709556248	0.0008795688064353439	0.0009287802188577718	0.0009192942422377613	0.001019840891296094	0.0010051096134364383	0.09061532402379122	0.0867579953489216	-0.00018584316582960503	-0.00031543849495618836	-0.00018412266534430233	-0.0003125182302022578
0.74159580252467	0.0007827778841750633	0.0007802078070358135	0.0008476819747814723	0.0008422537921692407	0.0008860481968709098	0.0008787536474686166	0.0009278556876240836	0.0009183828212080404	0.0010186773371744324	0.0010039741451912056	0.09048459567520796	0.08663295937160648	-0.00018463904716717328	-0.0003152830562282438	-0.0001829305702319428	-0.00031236572639159466
0.746064290294433	0.0007821829406647724	0.0007796104911506128	0.0008469480305282856	0.0008415231703887054	0.0008852258300497423	0.0008779388881002762	0.0009269318241434945	0.0009174720452722289	0.001017515142866896	0.0010028399651640242	0.0903541117984713	0.08650815667576263	-0.000183441917576313	-0.00031512629804819614	-0.0001817453854297546	-0.0003122119092218434
0.7505597029508803	0.0007815879136195338	0.000779013104412015	0.000846214289091668	0.0008407927538575024	0.0008844038739261869	0.0008771245317485736	0.0009260086317543403	0.0009165619177650002	0.001016354310912927	0.001001707075984401	0.09022387284266015	0.08638358769472529	-0.0001822517448387545	-0.0003149682268220877	-0.0001805670791734243	-0.00031205678503523626
0.7550822027299987	0.0007809928061258825	0.0007784156499109927	0.0008454807538528691	0.0008400625459420847	0.0008835823319176281	0.000876310581815247	0.0009250861137738622	0.0009156524420003146	0.0010151948438219833	0.001000575480252645	0.0900938792520064	0.08625925285718687	-0.00018106849678689585	-0.00031480884893408945	-0.00017939561974759932	-0.0003119003601525505
0.7596319528453285	0.0007803976212641459	0.0007778181307320377	0.0008447474281805097	0.0008393325499962553	0.0008827612074248181	0.0008754970416855648	0.0009241642734982977	0.0009147436212715088	0.0010140367440737389	0.0009994451805400574	0.08996413146592837	0.08613515258722881	-0.0001798921413048854	-0.0003146481707457516	-0.0001782309754872341	-0.0003117426408732471
0.7642091174938536	0.000779802362108441	0.0007772205499531587	0.0008440143154306195	0.0008386027693612033	0.0008819405038319468	0.0008746839147283955	0.0009232431142029887	0.0009138354588513986	0.0010128800141183095	0.0009983161793891443	0.08983462991905652	0.08601128730434743	-0.00017872264632926016	-0.00031448619859533733	-0.00017707311477743737	-0.0003115836334730282
0.7688138618619275	0.0007792070317266566	0.000776622910645867	0.0008432814189466576	0.0008378732073655264	0.0008811202245066933	0.0008738712042962603	0.0009223226391424781	0.0009129279579923713	0.0010117246563764596	0.0009971884793138128	0.08970537504126952	0.08588765742348438	-0.0001775599798505556	-0.00031432293879798956	-0.00017592200605587305	-0.00031142334420561357
0.7734463521312342	0.000778611633180452	0.0007760252158751744	0.0008425487420595501	0.0008371438673252674	0.0008803003728002952	0.0008730589137253964	0.0009214028515506174	0.0009120211219264927	0.0010105706732398232	0.0009960620827995806	0.08957636725772027	0.08576426335505748	-0.0001764041099142355	-0.0003141583976452311	-0.00017477761781331536	-0.0003112617793015193
0.7781067554847866	0.0007780161695252401	0.0007754274686995789	0.000841816288087714	0.0008364147525439381	0.0008794809520476031	0.0008722470463358143	0.0009204837546406641	0.0009111149538655971	0.0010094180670711123	0.0009949369923037718	0.0894476069888688	0.08564110550498717	-0.0001752550046223017	-0.00031399258140543673	-0.0001736399185950921	-0.0003110989449681689
0.7827952401129585	0.0007774206438101834	0.000774829672171062	0.00084108406033709	0.0008356858663125533	0.0008786619655671459	0.000871435605431361	0.000919565351605387	0.0009102094570013915	0.0010082668402043343	0.0009938132102557248	0.08931909465051216	0.08551818427472788	-0.00017411263213408523	-0.0003138254963231668	-0.00017250887700226425	-0.0003109348473901985
0.7875119752195561	0.0007768250590781813	0.0007742318293350772	0.0008403520621011705	0.000834957211909659	0.0008778434166611901	0.0008706245942997756	0.0009186476456171667	0.0009093046345055512	0.0010071169949450013	0.0009926907390569878	0.08919083065381685	0.0853955000612959	-0.00017297696066698176	-0.00031365714861825156	-0.00017138446169222277	-0.00031076949272790255
0.792257131027923	0.0007762294183658708	0.0007736339432305518	0.0008396202966610394	0.0008342287926013715	0.0008770253086158099	0.0008698140162127606	0.000917730639828106	0.0009084004895298267	0.0010059685335703531	0.0009915695810815328	0.08906281540534618	0.08527305325729823	-0.0001718479584981586	-0.00031348754448662364	-0.00017026664138010406	-0.00031060288711790007
0.7970308787870847	0.0007756337247036097	0.0007730360168898718	0.0008388887672853943	0.0008335006116414005	0.0008762076447009414	0.0008690038744260345	0.0009168143373701256	0.0009074970252061368	0.0010048214583295585	0.0009904497386759457	0.08893504930709446	0.08515084425096485	-0.00017072559396576203	-0.0003133166901005402	-0.0001691553848404137	-0.0003104350366739117
0.8018333907779276	0.0007750379811154757	0.0007724380533388833	0.0008381574772305855	0.0008327726722710873	0.0008753904281704522	0.0008681941721793986	0.0009158987413550737	0.0009065942446466731	0.0010036757714439375	0.0009893312141596344	0.08880753275651625	0.08502887342617606	-0.0001696098354689729	-0.0003131445916061959	-0.00016805066090677667	-0.00031026594748392866
0.8066648403194178	0.0007744421906192613	0.0007718400555968869	0.0008374264297406496	0.0008320449777194407	0.0008745736622622074	0.0008673849126968041	0.0009149838548748313	0.0009056921509440015	0.001002531475107172	0.0009882140098250328	0.08868026614655707	0.08490714116248908	-0.00016850065147019921	-0.0003129712551260544	-0.00016695243847439367	-0.0003100956256129328
0.8115254017748545	0.0007738463562264637	0.0007712420266766301	0.0008366956280473389	0.0008313175312031636	0.0008737573501981282	0.0008665760991864059	0.0009140696810014124	0.0009047907471711615	0.0010013885714855147	0.000987098127937795	0.08855324986568477	0.08478564783517446	-0.00016739801049554803	-0.00031279668675746053	-0.0001658606865002632	-0.00030992407710112024
0.8164152505581643	0.0007732504809422841	0.0007706439695843087	0.0008359650753701606	0.0008305903359266957	0.0008729414951842635	0.0008657677348406369	0.0009131562227870753	0.0009038900363817702	0.0010002470627180076	0.000985983570737005	0.08842648429792073	0.08466439381523826	-0.00016630188113560262	-0.00031262089257172443	-0.00016477537400394482	-0.00030975130796304096
0.8213345631402307	0.0007726545677656226	0.0007700458873195619	0.0008352347749164101	0.0008298633950822442	0.0008721261004108544	0.0008649598228362688	0.0009122434832644264	0.000902990021610125	0.0009991069509166913	0.0009848703404353742	0.08829996982287058	0.08454337946945686	-0.00016521223204692126	-0.00031244387861559253	-0.00016369647006921062	-0.00030957732418909756
0.8262835170552626	0.0007720586196890735	0.0007694477828754696	0.0008345047298812068	0.0008291367118498216	0.0008713111690523985	0.0008641523663344762	0.0009113314654465256	0.0009020907058713062	0.000997968238166817	0.0009837584392194442	0.08817370681575488	0.08442260516040442	-0.00016412903195288375	-0.00031226565091002634	-0.00016262394384504442	-0.00030940213174496245
0.8312622909072027	0.0007714626396989211	0.0007688496592385497	0.0008337749434475292	0.0008284102893972793	0.0008704967042677191	0.0008633453684809022	0.0009104201723269928	0.0009011920921612763	0.0009968309265270567	0.0009826478692497843	0.0880476956474399	0.08430207124648174	-0.000163052249644427	-0.00031208621545011916	-0.00016155776454590542	-0.00030922573657043984
0.8362710643761712	0.0007708666307751396	0.0007682515193887588	0.0008330454187862533	0.0008276841308803483	0.0008696827092000318	0.0008625388324057278	0.0009095096068801167	0.0009002941834569884	0.0009956950180297192	0.0009815386326611976	0.08792193668446978	0.08418177808194631	-0.00016198185398098863	-0.00031190557820501286	-0.00016049790145306053	-0.0003090481445797988
0.8413100182249524	0.0007702705958913898	0.0007676533662994914	0.0008323161590561894	0.0008269582394426749	0.0008688691869770132	0.0008617327612237354	0.0009085997720609609	0.0008993969827164885	0.0009945605146809582	0.0009804307315629188	0.08779643028909677	0.08406172601694317	-0.00016091781389190873	-0.0003117237451180088	-0.00015944432391577779	-0.00030886936166232837
0.8463793343055166	0.0007696745380150144	0.0007670552029375757	0.0008315871674041163	0.000826232618215855	0.0008680561407108665	0.000860927158034376	0.0009076906708054691	0.0008985004928790161	0.00099342741846098	0.0009793241680388122	0.08767117681931288	0.08394191539753416	-0.00015986009837662407	-0.0003115407221056521	-0.00015839700135167334	-0.0003086893936807833
0.8514791955655843	0.0007690784601070441	0.0007664570322632816	0.0008308584469648288	0.0008255072703194821	0.0008672435734983959	0.0008601220259218398	0.0009067823060305802	0.000897604716865116	0.0009922957313242635	0.00097821894414758	0.08754617662887967	0.08382234656572485	-0.0001588086765060004	-0.0003113565150582309	-0.0001573559032479882	-0.0003085082464722999
0.8566097860552276	0.000768482365122188	0.0007658588572303122	0.0008301300008611644	0.0008247821988611744	0.0008664314884210695	0.0008593173679551199	0.000905874680634326	0.0008967096575767339	0.0009911654551997603	0.0009771150619229513	0.08742143006736047	0.08370301985949866	-0.00015776351742335937	-0.00031117112983986006	-0.00015632099916247644	-0.00030832592584825735
0.861771290933513	0.0007678862560088405	0.0007652606807858125	0.0008294018322040519	0.0008240574069366227	0.0008656198885450924	0.0008585131871880834	0.000904967797495949	0.0008958153178973285	0.0009900365919911103	0.0009760125233738907	0.08729693748015199	0.08358393561284339	-0.00015672459034513087	-0.0003109845722877591	-0.00015529225872415453	-0.00030814243759333393
0.8669638964751838	0.0007672901357090758	0.0007646625058703652	0.0008286739440925445	0.0008233328976296252	0.0008648087769214745	0.0008577094866595382	0.0009040616594760028	0.0008949217006919702	0.000988909143576848	0.0009749113304847912	0.08717269920851368	0.08346509415578102	-0.0001556918645612554	-0.00031079684821147535	-0.00015426965163385653	-0.0003079577874655903
0.8721877900773816	0.000766694007158656	0.000764064335418	0.0008279463396138674	0.0008226086740121341	0.0008639981565861064	0.0008569062693933065	0.0009031562694164704	0.0008940288088074556	0.000987783111810618	0.00097381148521568	0.08704871558960037	0.083346495814399	-0.00015466530943683554	-0.0003106079633944381	-0.00015325314766574671	-0.00030777198119716354
0.877443160266411	0.0007660978732870229	0.0007634661723561872	0.0008272190218434488	0.0008218847391442867	0.0008631880305598205	0.000856103538398286	0.0009022516301408618	0.0008931366450724012	0.0009866584985213718	0.0009727129895024089	0.08692498695649259	0.08322814091087878	-0.0001536448944124691	-0.00031041792359243203	-0.00015224271666754163	-0.00030758502449301783
0.8827301967045416	0.0007655017370173102	0.0007628680196058514	0.0008264919938449724	0.0008211610960744587	0.0008623784018484736	0.0008553012966685304	0.000901347744454337	0.0008922452122973626	0.0009855353055135926	0.0009716158452568624	0.08680151363822919	0.08311002976352598	-0.00015263058900488735	-0.0003102267345335141	-0.00015123832856123176	-0.0003073969230307505
0.8880490901968541	0.0007649056012663368	0.0007622698800813658	0.0008257652586704078	0.0008204377478392948	0.0008615692734430091	0.0008544995471833118	0.0009004446151438015	0.0008913545132749291	0.0009844135345674875	0.0009705200543671474	0.08667829595983562	0.08299216268679999	-0.00015162236280837071	-0.0003100344019190404	-0.0001502399533446358	-0.0003072076824618686
0.8934000326981257	0.0007643094689446157	0.0007616717566905628	0.0008250388193600614	0.0008197146974637594	0.0008607606483195347	0.0008536982929071942	0.000899542244978027	0.0008904645507798375	0.0009832931874392066	0.000969425618697796	0.08655533424235747	0.08287453999134252	-0.00015062018549488743	-0.00030984093142205626	-0.00014924756109135906	-0.00030701730841017905
0.8987832173197573	0.0007637133429563538	0.0007610736523347351	0.0008243126789426132	0.0008189919479611737	0.0008599525294393915	0.0008528975367901052	0.0008986406367077557	0.0008895753275690763	0.0009821742658610438	0.0009683325400899617	0.08643262880289142	0.08275716198401092	-0.0001496240268150928	-0.00030964632868799025	-0.00014826112195183427	-0.00030682580647195534
0.904198838336744	0.0007631172261994572	0.0007604755699086428	0.0008235868404351636	0.0008182695023332621	0.0008591449197492297	0.0008520972817674073	0.0008977397930658127	0.0008886868463819913	0.000981056771541647	0.0009672408203616157	0.08631017995461483	0.08264002896790214	-0.00014863385659913408	-0.00030945059933445984	-0.0001472806061542098	-0.00030663318221657576
0.9096470911946843	0.000762521121565534	0.0007598775123005175	0.000822861306843273	0.0008175473635701939	0.000858337822181078	0.0008512975307599675	0.0008968397167672147	0.0008877991099403948	0.0009799407061662215	0.0009661504613077444	0.08618798800681869	0.08252314124238795	-0.00014764964475745546	-0.0003092537489511882	-0.00014630598400505734	-0.0003064394411856908
0.915128172516836	0.0007619250319399005	0.0007592794823920698	0.0008221360811610091	0.000816825534650628	0.000857531239652419	0.0008504982866742315	0.0008959404105092822	0.0008869121209486708	0.0009788260713967393	0.0009650614647005462	0.08606605326493759	0.08240649910314074	-0.00014667136128078406	-0.000309055783098644	-0.00014533722588953857	-0.00030624458889258466
0.9206422801112097	0.0007613289602015871	0.0007586814830584965	0.0008214111663709911	0.0008161040185417594	0.0008567251750662672	0.0008496995524022988	0.0008950418769717514	0.0008860258820938874	0.000977712868872145	0.0009639738322896295	0.08594437603058064	0.08229010284216655	-0.00014569897624201744	-0.0003088567073102899	-0.0001443743022727928	-0.00030604863082320244
0.9261896129777101	0.0007607329092233399	0.000758083517168484	0.0008206865654444295	0.0008153828181993592	0.0008559196313112319	0.0008489013308219888	0.0008941441188168806	0.0008851403960458962	0.0009766011002085553	0.000962887565802202	0.08582295660156472	0.0821739527478311	-0.00014473245979600147	-0.0003086565270903896	-0.0001434171837003534	-0.0003058515724354838
0.931770371315315	0.0007601368818716323	0.0007574855875842213	0.0008199622813411791	0.0008146619365678258	0.0008551146112616061	0.0008481036247969222	0.0008932471386895673	0.000884255665457449	0.0009754907669994728	0.0009618026669432754	0.08570179527194173	0.08205804910489253	-0.00014377178218048792	-0.0003084552479149516	-0.00014246584079889713	-0.0003056534191594462
0.9373847565293029	0.0007595408810066646	0.000756887697161401	0.000819238317009776	0.0008139413765802235	0.0008543101177774261	0.0008473064371765845	0.0008923509392174525	0.0008833716929642968	0.0009743818708159786	0.0009607191373958503	0.0855808923320332	0.08194239219452971	-0.00014281691371682836	-0.0003082528752309799	-0.0001415202442765079	-0.0003054541763962415
0.9430329712385201	0.0007589449094823804	0.0007562898487492371	0.0008185146753874926	0.0008132211411583385	0.0008535061537045615	0.000846509770796413	0.000891455523011042	0.0008824884811853094	0.0009732744132069504	0.000959636978821122	0.08546024806846053	0.08182698229437191	-0.00014186782481019622	-0.00030804941445627954	-0.00014058036492368975	-0.0003052538495187662
0.9487152192826929	0.0007583489701464642	0.0007556920451904636	0.0008177913594003757	0.0008125012332127149	0.0008527027218747791	0.0008457136284778578	0.0008905608926638069	0.000881606032722571	0.000972168395699253	0.0009585561928586633	0.08533986276417393	0.08171181967852781	-0.00014092448595125207	-0.00030784487098103885	-0.00013964617361429676	-0.0003050524438723834
0.9544317057297852	0.0007577530658403549	0.0007550942893213506	0.0008170683719632973	0.0008117816556427075	0.0008518998251058229	0.000844918013028464	0.0008896670507523015	0.0008807243501614982	0.0009710638197979471	0.000957476781126626	0.08521973669848561	0.08159690461761775	-0.00013998686771546365	-0.000307639250165026	-0.0001387176413052693	-0.0003048499647727021
0.9601826368833979	0.0007571571993992539	0.0007544965839717129	0.0008163457159800026	0.0008110624113365295	0.0008510974662014923	0.0008441229272419454	0.0008887739998362758	0.0008798434360709446	0.0009699606869864923	0.0009563987452219325	0.08509987014710038	0.08148223737879928	-0.00013905494076463243	-0.00030743255733969854	-0.00013779473903798023	-0.00030464641750718724
0.9659682202902156	0.0007565613736521306	0.0007538989319649167	0.0008156233943431527	0.000810343503171296	0.0008502956479517119	0.0008433283738982569	0.0008878817424587831	0.0008789632930033082	0.0009688589987269456	0.0009553220867204653	0.08498026338214776	0.08136781822579921	-0.00013812867584696298	-0.0003072247978067044	-0.0001368774379384291	-0.0003044418073342714
0.9717886647474951	0.0007559655914217374	0.0007533013361178974	0.0008149014099343816	0.0008096249340130784	0.0008494943731326172	0.000842534355763674	0.0008869902811462995	0.0008780839234946478	0.0009677587564601688	0.0009542468071772676	0.08486091667220956	0.0812536474189449	-0.00013720804379765972	-0.00030701597683790993	-0.00013596570921789453	-0.0003042361394831883
0.9776441803106027	0.0007553698555246117	0.0007527037992411618	0.0008141797656243335	0.0008089067067169454	0.0008486936445066237	0.0008417408755908651	0.0008860996184088256	0.000877205330064781	0.0009666599616060209	0.0009531729081267251	0.08474183028235313	0.0811397252151893	-0.00013629301554016204	-0.0003068060996770927	-0.00013505952417383615	-0.0003040294191551107
0.9835349783005937	0.0007547741687710923	0.0007521063241388062	0.0008134584642727186	0.0008081888241270172	0.0008478934648225056	0.0008409479361189668	0.0008852097567400074	0.0008763275152174014	0.0009655626155635647	0.0009521003910827652	0.0846230044741635	0.08102605186814414	-0.00013538356208586677	-0.0003065951715375548	-0.00013415885418995022	-0.00030382165152120777
0.9894612713118381	0.0007541785339653271	0.0007515089136085255	0.0008127375087283607	0.0008074712890765132	0.0008470938368154758	0.0008401555400736638	0.0008843206986172458	0.0008754504814401855	0.0009644667197112665	0.000951029257539046	0.08450443950577141	0.08091262762810798	-0.0001344796545345861	-0.0003063831976022058	-0.00013326367073664136	-0.00030361284172322756
0.9954232732196957	0.000753582953905285	0.0007509115704416275	0.000812016901829246	0.0008067541043878018	0.0008462947632072637	0.0008393636901672638	0.0008834324465018091	0.0008745742312049032	0.000963372275407193	0.0009499595089691474	0.08438613563188617	0.08079945274209634	-0.0001335812640761158	-0.0003061701830256447	-0.00013237394537231328	-0.0003034029948745798
1.0014211991882311	0.0007529874313827639	0.0007503142974230408	0.000811296646402571	0.000806037272872447	0.0008454962467061854	0.0008385723890987691	0.0008825450028389433	0.0008736987669675214	0.000962279283989209	0.0009488911468267575	0.084268093103826	0.08068652745386909	-0.00013268836198959688	-0.000305956132931523	-0.0001314896497428969	-0.00030319211605822627
1.0074552656779823	0.0007523919691834101	0.0007497170973313369	0.0008105767452647983	0.0008053207973312665	0.0008446982900072357	0.0008377816395539654	0.0008816583700579907	0.0008728240911683251	0.0009611877467751829	0.0009478241725458719	0.08415031216954816	0.08057385200396283	-0.00013180091964458407	-0.00030574105241376603	-0.00013061075558305768	-0.00030298021032806877
1.013525690453769	0.0007517965700867196	0.0007491199729387323	0.0008098572012216984	0.0008046046805543709	0.0008439008957921502	0.000836991444205483	0.0008807725505724938	0.0008719502062320135	0.0009600976650631733	0.0009467585875409703	0.08403279307368057	0.0804614266297197	-0.00013091890850139287	-0.00030552494653635076	-0.00012973723471633447	-0.0003027672827084493
1.0196326925925556	0.0007512012368660625	0.0007485229270111141	0.0008091380170684101	0.0008038889253212274	0.0008431040667295005	0.0008362018057128914	0.0008798875467803188	0.0008710771145678216	0.0009590090401316387	0.0009456943932072187	0.0839155360575527	0.08034925156531315	-0.00013004230011147422	-0.0003053078203327786	-0.00012886905905547252	-0.00030255333819326213
1.0257764924913542	0.0007506059722886851	0.0007479259623080446	0.0008084191955894828	0.0008031735344006993	0.0008423078054747568	0.0008354127267227624	0.0008790033610637576	0.0008702048185696213	0.0009579218732396229	0.0009446315909206466	0.08379854135922547	0.08023732704178312	-0.00012917106611835816	-0.00030508967880704674	-0.00012800620060365864	-0.0003023383817480352
1.0319573118751795	0.0007500107791157317	0.0007473290815827831	0.0008077007395589347	0.0008024585105511061	0.000841512114670381	0.000834624209868756	0.0008781199957896481	0.0008693333206160366	0.0009568361656269596	0.0009435701820383422	0.08368180921352104	0.08012565328706014	-0.00012830517825705712	-0.00030487052693145555	-0.00012714863145385502	-0.00030212241830679387
1.0381753738050519	0.0007494156601022529	0.0007467322875822973	0.0008069826517403004	0.0008017438565202716	0.0008407169969458967	0.0008338362577716972	0.0008772374533094855	0.0008684626230705513	0.0009557519185144631	0.0009425101678986375	0.08356533985205758	0.08001423052599747	-0.00012744460835577287	-0.0003046503696493841	-0.00012629632378989564	-0.00030190545277450354
1.0444309026860459	0.0007488206179972226	0.00074613558304728	0.0008062649348866845	0.000801029575045575	0.0008399224549179722	0.0008330488730396532	0.0008763557359595318	0.0008675927282816183	0.0009546691331041251	0.0009414515498212936	0.08344913350327382	0.07990305898040014	-0.00012658932833531367	-0.0003044292118726255	-0.00012544924988691641	-0.0003016874900256816
1.05072412427539	0.0007482256555435529	0.0007455389707121668	0.0008055475917408155	0.0008003156688540089	0.000839128491190501	0.0008322620582680135	0.0008754748460609353	0.0008667236385827733	0.0009535878105793111	0.000940394329107692	0.08333319039246484	0.07979213886905202	-0.0001257393102101767	-0.0003042070584834966	-0.0001246073821118826	-0.0003014685349056745
1.057055265690613	0.0007476307754781028	0.0007449424533051457	0.0008048306250350912	0.0007996021406622218	0.0008383351083546759	0.0008314758160395623	0.0008745947859198328	0.0008658553562927362	0.000952507952104946	0.0009393385070410117	0.08321751074180997	0.07968147040774784	-0.00012489452608817342	-0.0003039839143320344	-0.00012377069292310305	-0.00030124859222799283
1.0634245554177415	0.000747035980531707	0.0007443460335481865	0.0008041140374916463	0.0007988889931765863	0.0008375423089890826	0.0008306901489245725	0.0008737155578274791	0.0008649878837155363	0.0009514295588277235	0.0009382840848864286	0.08310209477040298	0.07957105380932095	-0.00012405494817148421	-0.00030375978423843875	-0.00012293915487160412	-0.00030102766677653214
1.0698322233195456	0.0007464412734291759	0.0007437497141570438	0.0008033978318223888	0.0007981762290932369	0.0008367500956597627	0.0008299050594808655	0.0008728371640603429	0.0008641212231406047	0.0009503526318762807	0.0009372310638912848	0.08298694269428483	0.07946088928367132	-0.0001232205487573801	-0.0003035346729932664	-0.00012211274060155985	-0.00030080576330593356
1.0762785006438331	0.000745846656889322	0.0007431534978412842	0.0008026820107290651	0.0007974638510981345	0.0008359584709203046	0.0008291205502539049	0.0008719596068802299	0.0008632553768428979	0.000949277172361402	0.0009361794452852849	0.08287205472647143	0.07935097703779724	-0.0001223913002371957	-0.00030330858535423944	-0.00012129142284958427	-0.0003005828865388638
1.0827636200317978	0.0007452521336249732	0.0007425573873043003	0.0008019665769033095	0.0007967518618671154	0.0008351674373119241	0.0008283366237768694	0.0008710828885343935	0.0008623903470830013	0.0009482031813762072	0.0009351292302806736	0.08275743107698534	0.0792413172758218	-0.0001215671750977032	-0.00030308152604860417	-0.00012047517444584155	-0.00030035904116748613
1.089287815526412	0.0007446577063429919	0.0007419613852433323	0.0008012515330267022	0.0007960402640659501	0.0008343769973635433	0.000827553282570739	0.0008702070112556506	0.000861526136107244	0.000947130659996346	0.0009340804200724251	0.08264307195288616	0.07913191019902235	-0.00012074814592157035	-0.0003028534997732424	-0.00011966396831460113	-0.0003001342318542377
1.0958513225808764	0.000744063377744287	0.0007413654943494809	0.000800536881770816	0.0007953290603503908	0.0008335871535918689	0.0008267705291443635	0.000869331977262487	0.000860662746147803	0.0009460596092801804	0.0009330330158384174	0.08252897755830052	0.07902275600586173	-0.00011993418538726319	-0.00030262451119386635	-0.00011885777747438347	-0.00029990846323108
1.1024543780671139	0.0007434691505238367	0.0007407697173077305	0.0007998226257972791	0.0007946182533662329	0.0008327979085014784	0.000825988365994554	0.0008684577887591784	0.0008598001794228185	0.0009449900302689828	0.0009319870187396223	0.08241514809445213	0.07891385489201348	-0.00011912526626938619	-0.0003023945649447968	-0.00011805657503762002	-0.00029968173989813884
1.1090972202843215	0.0007428750273707037	0.0007401740567969685	0.0007991087677578255	0.0007939078457493669	0.0008320092645848963	0.0008252067956061565	0.0008675844479358993	0.0008589384381365012	0.0009439219239871203	0.0009309424299202831	0.08230158375969229	0.07880520705039282	-0.00011832136143901523	-0.000302163665628824	-0.00011726033421183973	-0.0002994540664253975
1.115780088967567	0.0007422810109680564	0.0007395785154900049	0.0007983953102943538	0.0007931978401258359	0.0008312212243226825	0.000824425820452136	0.0008667119569688389	0.0008580775244792468	0.0009428552914422482	0.0009298992505081001	0.08218828474952933	0.07869681267118635	-0.00011752244386412786	-0.0003019318178179575	-0.0001164690282996414	-0.0002992254473520861
1.1225032252964444	0.0007416871039931825	0.0007389830960535895	0.0007976822560389776	0.0007924882391118873	0.0008304337901835056	0.0008236454429936532	0.0008658403180203098	0.0008572174406277386	0.0009417901336254906	0.0009288574816144042	0.0820752512566606	0.0785886719418783	-0.0001167284866099294	-0.0003016990260528152	-0.00011568263069901275	-0.0002989958871866538
1.1292668719037753	0.000741093309117514	0.000738387801148437	0.0007969696076140874	0.0007917790453140348	0.0008296469646242319	0.0008228656656801479	0.0008649695332388658	0.0008563581887450661	0.0009407264515116371	0.0009278171243343459	0.08196248347099928	0.0784807850472808	-0.0001159394628387142	-0.0003014652948422347	-0.00011490111490327498	-0.0002987653904057419
1.1360712728843656	0.0007404996290066427	0.000737792633429245	0.0007962573676324026	0.0007910702613291092	0.0008288607500900033	0.0008220864909494217	0.0008640996047594117	0.00085549977098083	0.0009396642460593229	0.0009267781797470694	0.0818499815797073	0.07837315216956256	-0.00011515534581071907	-0.0003012306286642452	-0.00011412445450191544	-0.00029853396145593236
1.1429166738038161	0.0007399060663203411	0.0007371975955447143	0.0007955455386970284	0.0007903618897443175	0.00082807514901432	0.0008213079212277129	0.0008632305347033174	0.0008546421894712538	0.0009386035182112171	0.0009257406489158922	0.08173774576722444	0.07826577348827758	-0.00011437610888392902	-0.00030099503196487354	-0.00011335262318042105	-0.00029830160475191603
1.1498033217073829	0.0007393126237125837	0.0007366026901375746	0.0007948341234015151	0.0007896539331373006	0.0008272901638191243	0.0008205299589297861	0.0008623623251785319	0.0008537854463392949	0.0009375442688942106	0.0009247045328884872	0.08162577621529758	0.0781586491803916	-0.00011360172551450748	-0.00030075850915878277	-0.00011258559472085428	-0.0002980683246781024
1.1567314651288954	0.0007387193038315638	0.0007360079198446004	0.0007941231243299102	0.0007889463940761858	0.0008265057969148808	0.0008197526064590028	0.0008614949782796912	0.0008529295436947514	0.0009364864990195965	0.0009236698326970547	0.08151407310300983	0.07805177942031415	-0.00011283216925696976	-0.0003005210646290779	-0.00011182334300182534	-0.0002978341255873429
1.1637013540997225	0.0007381261093197201	0.0007354132872966386	0.0007934125440568205	0.0007882392751196499	0.0008257220507006609	0.0008189758662074141	0.0008606284960882392	0.000852074483634378	0.0009354302094832605	0.0009226365493585076	0.08140263660681343	0.07794516437992469	-0.00011206741376448837	-0.0003002827027271948	-0.00011106584199861019	-0.0002975990118005978
1.1707132401577995	0.0007375330428137525	0.0007348187951186286	0.0007927023851474663	0.0007875325788169727	0.0008249389275642237	0.0008181997405558348	0.0008597628806725335	0.0008512202682419904	0.0009343754011658597	0.0009216046838746425	0.08129146690055598	0.07783880422860096	-0.00011130743278896238	-0.0003000434277727615	-0.00011031306578387218	-0.0002973629876086292
1.177767376356704	0.0007369401069446461	0.0007342244459296248	0.0007919926501577395	0.0007868263077080962	0.0008241564298821006	0.000817424231873927	0.000858898134087961	0.0008503668995885782	0.000933322074933008	0.0009205742372323183	0.08118056415551182	0.07773269913324757	-0.00011055220018138523	-0.00029980324405379233	-0.00010956498852746077	-0.0002971260572703083
1.1848640172747877	0.0007363473043376932	0.000733630242342821	0.0007912833416342628	0.000786120464323682	0.0008233745600196761	0.0008166493425202829	0.0008580342583770514	0.0008495143797324152	0.0009322702316354601	0.0009195452104036326	0.0810699285404124	0.07762684925832622	-0.00010980168989197653	-0.0002995621558265771	-0.00010882158449664059	-0.00029688822501319767
1.1920034190243662	0.0007357546376125145	0.0007330361869655729	0.0007905744621144452	0.0007854150511851689	0.0008225933203312721	0.0008158750748425052	0.0008571712555695864	0.0008486627107191674	0.0009312198721092905	0.0009185176043460957	0.08095956022147324	0.07752125476588151	-0.00010905587597025146	-0.00029932016731526456	-0.00010808282805638975	-0.0002966494950332188
1.1991858392609598	0.0007351621093830831	0.000732442282399424	0.0007898660141265443	0.0007847100708048338	0.000821812713160232	0.0008151014311772918	0.0008563091276827172	0.000847811894582005	0.0009301709971760789	0.0009174914200028075	0.08084945936242564	0.07741591581556925	-0.00010831473256531915	-0.0002990772827121957	-0.0001073486936695664	-0.00029640987149498477
1.2064115371925936	0.0007345697222577453	0.000731848531240127	0.0007891580001897203	0.0007840055256858477	0.0008210327408390019	0.0008143284138505144	0.0008554478767210728	0.0008469619333417115	0.0009291236076430868	0.0009164666583026296	0.08073962612454623	0.07731083256468642	-0.00010757823392625737	-0.00029883350617837534	-0.00010661915589716547	-0.0002961693585319669
1.2136807735891502	0.0007339774788392452	0.0007312549360776703	0.0007884504228140974	0.0007833014183223352	0.0008202534056892131	0.0008135560251773027	0.0008545875046768734	0.0008461128290067924	0.0009280777043034411	0.0009154433201603603	0.08063006066668467	0.07720600516819758	-0.00010684635440187662	-0.0002985888418424454	-0.00010589418939829787	-0.0002959279602458287
1.2209938107917835	0.0007333853817247471	0.000730661499496301	0.0007877432845008212	0.0007825977511994322	0.0008194747100217684	0.0008127842674621262	0.0008537280135300431	0.0008452645835735855	0.0009270332879363097	0.0009144214064769048	0.08052076314529476	0.07710143377876517	-0.00010611906844088664	-0.00029834329380057367	-0.00010517376893026675	-0.0002956856807060926
1.2283509127223842	0.0007327934335058622	0.0007300682240745543	0.0007870365877421214	0.0007818945267933512	0.0008186966561369255	0.0008120131429988794	0.0008528694052483245	0.000844417199026374	0.0009259903593070881	0.0009134009181394556	0.0804117337144622	0.07699711854677342	-0.00010539635059252789	-0.0002980968661178973	-0.00010445786934924067	-0.00029544252395163895
1.2357523448931043	0.0007322016367686667	0.000729475112385272	0.0007863303350213642	0.0007811917475714305	0.000817919246324376	0.0008112426540709574	0.0008520116817873846	0.0008435706773374882	0.0009249489191675672	0.0009123818560216534	0.08030297252593578	0.07689305962036051	-0.00010467817550614822	-0.0002978495628268296	-0.00010374646560974699	-0.0002951984939892349
1.2431983744159416	0.0007316099940937336	0.0007288821669956358	0.0007856245288131199	0.0007804894159922037	0.0008171424828633357	0.0008104728029513476	0.0008511548450909342	0.0008427250204674241	0.0009239089682561199	0.0009113642209837675	0.08019447972915399	0.07678925714544478	-0.000103964517931536	-0.00029760138792761515	-0.00010303953276509514	-0.00029495359479339567
1.2506892700123766	0.0007310185080561528	0.000728289390467188	0.0007849191715832173	0.000779787534505454	0.000816366368022623	0.0008097035919027054	0.0008502988970908356	0.0008418802303649473	0.0009228705072978747	0.0009103480138728634	0.08008625547127703	0.0766857112657522	-0.00010325535271915598	-0.00029735234538877386	-0.00010233704596763343	-0.0002947078303079387
1.2582253020230734	0.000730427181225557	0.0007276967853558604	0.0007842142657888057	0.0007790861055522761	0.0008155909040607467	0.0008089350231774402	0.0008494438397072141	0.000841036308967203	0.0009218335370048919	0.0009093332355229725	0.07997829989721174	0.07658242212284348	-0.00010255065482010078	-0.0002971024391464905	-0.00010163898046855468	-0.0002944612044440964
1.2658067424176331	0.0007298360161661474	0.0007271043542120008	0.0007835098138784144	0.0007783851315651353	0.0008148160932259858	0.0008081670990177982	0.0008485896748485733	0.0008401932581998277	0.0009207980580763403	0.0009083198867552624	0.07987061314964634	0.07647938985614548	-0.00010185039928622269	-0.0002968516731046422	-0.00010094531161821546	-0.0002942137210815987
1.2734338648044117	0.0007292450154367209	0.0007265120995804001	0.0007828058182920144	0.000777684614967931	0.0008140419377564787	0.000807399821655945	0.0008477364044119039	0.0008393510799770565	0.0009197640711986734	0.0009073079683782082	0.07976319536907393	0.07637661460297324	-0.00010115456127043204	-0.00029660005113557597	-0.00010025601486635116	-0.0002939653840688117
1.2811069444403917	0.0007286541815906903	0.0007259200240003157	0.0007821022814610736	0.00077698455817605	0.000813268439880299	0.0008066331933140454	0.000846884030282793	0.000838509776201829	0.0009187315770457982	0.0009062974811877536	0.07965604669382505	0.07627409649856243	-0.0001004631160263017	-0.0002963475770785262	-9.957106576176378e-05	-0.0002937161972215996
1.2888262582411194	0.0007280635171761202	0.0007253281300055081	0.0007813992058086278	0.0007762849635964386	0.0008124956018155516	0.0008058672162043543	0.0008460325543355439	0.0008376693487659085	0.0009177005762792607	0.0009052884259674923	0.07954916726009396	0.07617183567609467	-9.977603890830994e-05	-0.00029609425474003137	-9.889043995247454e-05	-0.00029346616432363026
1.296592084790695	0.0007274730247357456	0.0007247364201242604	0.0007806965937493327	0.0007755858336276544	0.0008117234257704476	0.0008051018925292934	0.0008451819784332796	0.0008368297995499807	0.000916671069548409	0.000904280803488824	0.07944255720196884	0.07606983226672509	-9.909330537268696e-05	-0.0002958400878963763	-9.821411318645945e-05	-0.00029321528912795713
1.3044047043518285	0.0007268827068070004	0.0007241448968794079	0.0007799944476895264	0.0007748871706599287	0.0008109519139433878	0.0008043372244815343	0.0008443323044280555	0.0008359911304237651	0.0009156430574905681	0.000903274614511122	0.07933621665146043	0.07596808639961086	-9.841489097613815e-05	-0.00029558508028951214	-9.754206131071946e-05	-0.0002929635753544102
1.312264398875954	0.0007262925659220488	0.0007235535627883727	0.0007792927700272955	0.0007741889770752343	0.0008101810685230575	0.0008035732142440884	0.000843483534160976	0.0008351533432461297	0.000914616540731218	0.0009022698597819098	0.07923014573853082	0.07586659820193714	-9.774077137683634e-05	-0.0002953292356298043	-9.687426027202295e-05	-0.00029271102669140014
1.320171452013404	0.0007257026046078057	0.000722962420363183	0.0007785915631525295	0.0007734912552473377	0.0008094108916884971	0.0008028098639903814	0.0008426356694622963	0.0008343164398651902	0.0009135915198841561	0.0009012665400370125	0.07912434459112047	0.0757653677989453	-9.707092233426917e-05	-0.0002950725575954771	-9.621068611684325e-05	-0.00029245764679561304
1.3281261491236485	0.0007251128253859716	0.0007223714721105108	0.0007778908294469895	0.0007727940075418684	0.0008086413856091988	0.0008020471758843442	0.0008417887121515435	0.0008334804221184263	0.0009125679955516768	0.000900264656000734	0.07901881333517917	0.07566439531395958	-9.640531970904476e-05	-0.0002948150498319202	-9.55513149911158e-05	-0.0002922034392913164
1.3361287772855897	0.0007245232307730552	0.0007217807205316954	0.0007771905712843645	0.0007720972363163764	0.0008078725524451817	0.0008012851520804912	0.0008409426640376185	0.0008326452918327867	0.0009115459683247349	0.0008992642083860144	0.07891355209469121	0.0755636808684158	-9.574393946330112e-05	-0.0002945567159526319	-9.489612314066143e-05	-0.000291948407771081
1.3441796253079266	0.0007239338232804051	0.0007211901681227763	0.0007764907910303359	0.0007714009439203965	0.0008071043943470826	0.0008005237947240074	0.000840097526918914	0.0008318110508247986	0.0009105254387831203	0.0008982651978945979	0.0788085609917087	0.07546322458188691	-9.508675766030372e-05	-0.00029429755953813697	-9.424508691081857e-05	-0.00029169255579480913
1.352278983739575	0.0007233446054142365	0.0007205998173745211	0.0007757914910426393	0.0007707051326955091	0.0008063369134562372	0.0007997631059508314	0.0008392533025834198	0.000830977700900675	0.0009095064074956243	0.0008972676252171945	0.07870384014637417	0.07536302657211015	-9.443375046471608e-05	-0.00029403758413668046	-9.359818274678328e-05	-0.00029143588689087285
1.3604271448801535	0.0007227555796756622	0.0007200096707724587	0.000775092673671128	0.0007700098049754047	0.0008055701119047682	0.0007990030878877374	0.0008384099928088372	0.0008301452438564252	0.00090848887502021	0.000896271491033645	0.07859938967695264	0.0752630869550153	-9.378489414259977e-05	-0.0002937767932641999	-9.29553871935121e-05	-0.00029117840455550326
1.3686244027905345	0.000722166748560719	0.0007194197307969056	0.0007743943412578323	0.0007693149630859429	0.0008048039918156652	0.0007982437426524208	0.0008375675993626868	0.000829313681477959	0.0009074728419041778	0.0008952767960130796	0.07849520969985928	0.07516340584474994	-9.314016506147688e-05	-0.0002935151904043254	-9.231667689573592e-05	-0.0002909201122528182
1.3768710533034536	0.0007215781145603987	0.0007188299999229993	0.0007736964961370246	0.0007686206093452182	0.0008040385553028728	0.0007974850723535801	0.0008367261240024192	0.0008284830155411984	0.0009064583086843339	0.0008942835408140837	0.0783913003296863	0.07506398335370858	-9.249953969008018e-05	-0.00029325277900793534	-9.168202859798774e-05	-0.00029066101341487793
1.3851673940341884	0.0007209896801606779	0.0007182404806207287	0.000772999140635281	0.000767926746063621	0.0008032738044713745	0.000796727079091002	0.0008358855684755261	0.0008276532478121835	0.0009054452758871569	0.0008932917260848565	0.07828766167923268	0.07496481959255778	-9.186299459853359e-05	-0.0002929895624933232	-9.105141914445003e-05	-0.00029040111144135183
1.3935137243912972	0.0007204014478425486	0.0007176511753549664	0.0007723022770715467	0.0007672333755439025	0.0008025097414172782	0.0007959697649556458	0.0008350459345196503	0.0008268243800471812	0.000904433744028966	0.0008923013524633744	0.07818429385952966	0.07486591467026306	-9.12305064582411e-05	-0.0002927255442462806	-9.042482547905184e-05	-0.00029014040969985166
1.4019103455874267	0.0007198134200820463	0.0007170620865854976	0.0007716059077571946	0.0007665405000812351	0.0008017463682279002	0.0007952131320297263	0.0008342072238626941	0.0008259964139927919	0.0009034237136160813	0.0008913124205775475	0.07808119697987184	0.07476726869411691	-9.060205204203253e-05	-0.0002924607276204305	-8.980222464556598e-05	-0.0002898789115259315
1.410357560650181	0.0007192255993502822	0.0007164732167670546	0.0007709100349960919	0.0007658481219632781	0.0008009836869818498	0.0007944571823867977	0.0008333694382229306	0.0008251693513860579	0.0009024151851449927	0.000890324931045383	0.0779783711478434	0.07466888176976422	-8.997760822394146e-05	-0.0002921951159365055	-8.918359378735224e-05	-0.00028961662022278234
1.4188556744330574	0.0007186379881134742	0.0007158845683493482	0.0007702146610846632	0.0007651562434702405	0.000800221699749115	0.0007937019180918385	0.0008325325793091129	0.0008243431939545705	0.0009014081591025234	0.0008893388844751417	0.0778758164693454	0.0745707540012288	-8.935715197919136e-05	-0.0002919287124827086	-8.856891014755175e-05	-0.00028935353906170413
1.4274049936264492	0.0007180505888329775	0.0007152961437770988	0.0007695197883119527	0.0007644648668749434	0.0007994604085911477	0.0007929473412013337	0.0008316966488205836	0.0008235179434165766	0.0009004026359659938	0.0008883542814654979	0.077773533048625	0.07447288549094114	-8.874066038416784e-05	-0.00029166152051465777	-8.795815106879545e-05	-0.0002890896712814117
1.4360058267687137	0.0007174634039653157	0.0007147079454900709	0.0007688254189596895	0.0007637739944428864	0.0007986998155609485	0.0007921934537633625	0.0008308616484473841	0.0008226936014810887	0.0008993986162033827	0.0008873711226056969	0.07767152098830131	0.07437527633976422	-8.81281106166476e-05	-0.0002913935432559134	-8.735129399349562e-05	-0.0002888250200889231
1.4446584842573071	0.0007168764359622105	0.0007141199759231022	0.0007681315553023472	0.0007630836284323053	0.000797939922703148	0.000791440257817675	0.0008300275798703613	0.000821870169847985	0.0008983961002734891	0.00088638940847571	0.07756978038939505	0.07427792664701975	-8.751947995519482e-05	-0.0002911247838967568	-8.674831646347109e-05	-0.00028855958865867115
1.453363278359986	0.0007162896872706201	0.0007135322375061437	0.000767438199607216	0.0007623937710942461	0.0007971807320541008	0.000790687755395787	0.0008291944447612848	0.0008210476502081273	0.0008973950886261005	0.0008854091396463975	0.0774683113513557	0.07418083651051542	-8.691474577937619e-05	-0.00029085524559485654	-8.614919611987792e-05	-0.00028829338013236505
1.4621205232260774	0.0007157031603327624	0.0007129447326642849	0.000766745354134457	0.0007617044246726193	0.0007964222456419607	0.000789935948521055	0.0008283622447829443	0.0008202260442434568	0.0008963955817021446	0.0008844303166796574	0.07736711397208727	0.07408400602656924	-8.631388557010095e-05	-0.0002905849314762121	-8.555391070368124e-05	-0.00028802639762068316
1.470930534897817	0.0007151168575861537	0.000712357463817793	0.0007660530211371739	0.0007610155914042693	0.0007956644654867704	0.000789184839208763	0.0008275309815892672	0.0008194053536271076	0.0008953975799338568	0.0008834529401285869	0.07726618834797705	0.07398743529003912	-8.571687690871188e-05	-0.00029031384463309995	-8.496243805482945e-05	-0.0002877586442009694
1.4797936313217521	0.0007145307814636399	0.0007117704333821453	0.0007653612028614737	0.000760327273519039	0.0007949073936005487	0.0007884344294662103	0.000826700656825425	0.0008185855800235114	0.0008944010837449385	0.000882477010537636	0.0771655345739244	0.07389112439434523	-8.512369747754045e-05	-0.0002900419881257388	-8.437475611271228e-05	-0.00028749012291881537
1.48871013236022	0.0007139449343934274	0.0007111836437680616	0.0007646699015465318	0.0007596394732398305	0.0007941510319873699	0.000787684721292789	0.0008258712721279396	0.0008177667250885028	0.0008934060935507144	0.0008815025284427592	0.07706515274336521	0.07379507343150052	-8.453432505965003e-05	-0.0002897693649817068	-8.379084291588318e-05	-0.0002872208367873663
1.4976803598028874	0.0007133593187991192	0.0007105970973815416	0.000763979119424658	0.0007589521927826754	0.0007933953826434552	0.0007869357166800762	0.0008250428291247949	0.0008169487904694278	0.0008924126097582956	0.0008805294943715757	0.07696504294830052	0.07369928249213095	-8.394873753869714e-05	-0.00028949597819585837	-8.321067660204545e-05	-0.00028695078878751556
1.5067046373783677	0.0007127739370997444	0.0007100107966238957	0.0007632888587213572	0.0007582654343567929	0.0007926404475572516	0.0007861874176119091	0.0008242153294355415	0.0008161317778052469	0.0008914206327667319	0.0008795579088435155	0.07686520527932501	0.07360375166550799	-8.336691289897308e-05	-0.0002892218307308514	-8.263423540798287e-05	-0.0002866799818683763
1.5157832907659001	0.0007121887917097959	0.000709424743891783	0.000762599121655399	0.0007575792001646598	0.0007918862287095212	0.0007854398260644766	0.0008233887746714085	0.0008153156887266446	0.000890430162967175	0.0008785877723699783	0.07676563982565271	0.07350848103957133	-8.27888292249529e-05	-0.00028894692551587053	-8.206149766921272e-05	-0.00028640841894578273
1.5249166476071065	0.0007116038850392623	0.0007088389415772456	0.0007619099104388805	0.0007568934924020742	0.0007911327280734266	0.0007846929440064013	0.0008225631664354095	0.0008145005248561329	0.000889441200743034	0.0008776190854544844	0.07666634667514308	0.07341347070095318	-8.22144647015105e-05	-0.000288671265447793	-8.149244182015236e-05	-0.000286136102903789
1.5341050375178134	0.0007110192194936621	0.0007082533920677438	0.0007612212272772918	0.0007562083132582203	0.0007903799476146143	0.0007839467733988234	0.0008217385063224513	0.0008136862878081589	0.0008884537464701307	0.0008766518485928265	0.07656732591433038	0.07331872073500756	-8.164379761402968e-05	-0.0002883948533917158	-8.092704639414e-05	-0.0002858630365945858
1.5433487920999491	0.0007104347974740758	0.0007076680977461885	0.0007605330743695776	0.0007555236649157305	0.0007896278892912966	0.0007832013161954822	0.0008209147959194381	0.000812872979189206	0.000887467800516854	0.0008756860622732169	0.07646857762844972	0.07322423122583406	-8.107680634762693e-05	-0.0002881176921789852	-8.036529002294901e-05	-0.00028558922283766774
1.5526482449535108	0.0007098506213771855	0.000707083060990983	0.0007598454539082095	0.0007548395495507573	0.000788876555054346	0.0007824565743428063	0.0008200920368053851	0.0008120606005979069	0.0008864833632443211	0.0008747217269764474	0.07637010190146319	0.07313000225630431	-8.051346938731802e-05	-0.0002878397846081959	-7.980715143671852e-05	-0.0002853146644196114
1.5620037316886017	0.0007092666935953067	0.0007064982841760558	0.0007591583680792474	0.0007541559693330349	0.0007881259468473723	0.0007817125497799946	0.0008192702305515223	0.0008112491536251439	0.0008855004350065273	0.0008737588431760334	0.07627189881608615	0.07303603390808715	-7.995376531839266e-05	-0.0002875611334464956	-7.925260946428647e-05	-0.0002850393640959903
1.5714155899375468	0.0007086830165164203	0.0007059137696708931	0.0007584718190624013	0.0007534729264259411	0.0007873760666068084	0.0007809692444390972	0.0008184493787213994	0.0008104386398541518	0.0008845190161504996	0.0008727974113383616	0.0761739684538177	0.07294232626167531	-7.939767282542226e-05	-0.00028728174142725327	-7.870164303249577e-05	-0.0002847633245890435
1.580884159367074	0.0007080995925242162	0.0007053295198405844	0.0007577858090311062	0.000752790422986573	0.0007866269162620019	0.0007802266602451081	0.0008176294828710006	0.0008096290608606319	0.0008835391070164569	0.0008718374319228481	0.07607631089496344	0.0728488793964091	-7.88451706928775e-05	-0.00028700161125203016	-7.81542311663469e-05	-0.00028448654858886924
1.5904097816905756	0.0007075164239981177	0.0007047455370458481	0.000757100340152577	0.0007521084611657999	0.000785878497735289	0.0007794847991160408	0.0008168105445488405	0.0008088204182128455	0.0008825607079379528	0.0008708789053820761	0.07597892621866335	0.07275569339050435	-7.829623780445522e-05	-0.00028672074558916405	-7.761035298896324e-05	-0.00028420903875389647
1.5999928006804371	0.0007069335133133283	0.0007041618236430784	0.0007564154145878848	0.0007514270431083415	0.0007851308129420936	0.0007787436629630179	0.0008159925652960821	0.0008080127134717291	0.0008815838192420391	0.0008699218321619543	0.07588181450291809	0.07266276832107564	-7.775085314305069e-05	-0.0002864391470739913	-7.706998772114698e-05	-0.0002839307977094141
1.6096335621804478	0.0007063508628408601	0.0007035783819843758	0.0007557310344920148	0.0007507461709528249	0.000784383863791001	0.0007780032536903535	0.000815175546646636	0.0008072059481909922	0.00088060844124941	0.0008689662127018584	0.07578497582461766	0.07257010426416337	-7.720899579098661e-05	-0.00028615681831031803	-7.653311468141383e-05	-0.0002836518280485978
1.6193324141182788	0.0007057684749475722	0.0007029952144175876	0.0007550472020139359	0.0007500658468318557	0.0007836376521838485	0.0007772635731956394	0.0008143594901272695	0.0008064001239172252	0.0008796345742745562	0.0008680120474347799	0.07568841025956521	0.07247770129475761	-7.667064492945797e-05	-0.0002858737618689766	-7.599971328595828e-05	-0.00028337213233281533
1.6290897065180392	0.0007051863519962071	0.0007024123232863431	0.0007543639192966659	0.000749386072872081	0.0007828921800158071	0.0007765246233698252	0.0008135443972577115	0.0008055952421900014	0.0008786622186259154	0.0008670593367874724	0.07559211788250417	0.07238555948682449	-7.613577983828917e-05	-0.00028558998028715976	-7.546976304829284e-05	-0.00028309171309068293
1.6389057915129117	0.0007046044963454303	0.0007018297109300953	0.0007536811884773411	0.0007487068511942592	0.0007821474491754747	0.0007757864060973076	0.0008127302695507633	0.000804791304541986	0.000877691374606026	0.0008661080811806015	0.07549609876714507	0.0722936789133324	-7.560437989613533e-05	-0.00028530547607030776	-7.494324357914389e-05	-0.00028281057281842603
1.6487810233578566	0.0007040229103498605	0.0007012473796841542	0.000752999011687276	0.0007480281839133226	0.000781403461544949	0.000775048923256011	0.000811917108512398	0.0008039883124990335	0.0008767220425116697	0.0008651582810288846	0.07540035298619263	0.072202059646274	-7.507642458022545e-05	-0.0002850202516914979	-7.442013458638236e-05	-0.00028252871398029566
1.6587157584424002	0.0007034415963601132	0.0007006653318797283	0.0007523173910520357	0.0007473500731384467	0.0007806602189999233	0.0007743121767174741	0.0008111049156418707	0.0008031862675802974	0.0008757542226340272	0.0008642099367412404	0.0753048806113698	0.07211070175669453	-7.455189346586288e-05	-0.00028473430959030654	-7.390041587472529e-05	-0.00028224613900787454
1.6687103553034934	0.0007028605567228339	0.0007000835698439615	0.0007516363286914999	0.0007466725209731155	0.0007799177234097661	0.0007735761683469327	0.0008102936924318241	0.0008023851712983312	0.0008747879152588247	0.0008632630487209317	0.07520968171344643	0.07201960531471502	-7.403076622666815e-05	-0.0002844476521742523	-7.338406734568037e-05	-0.00028196285030065993
1.6787651746384535	0.0007022797937807386	0.0006995020958999735	0.0007509558267199307	0.0007459955295151889	0.0007791759766376081	0.0007728409000034057	0.0008094834403683928	0.0008015850251591937	0.0008738231206664824	0.0008623176173657119	0.07511475636226289	0.07192877038955858	-7.351302263407244e-05	-0.0002841602818176858	-7.287106899719203e-05	-0.0002816788502253975
1.6888805793179813	0.0007016993098726499	0.0006989209123668971	0.0007502758872460389	0.0007453191008569698	0.0007784349805404284	0.0007721063735397791	0.0008086741609313105	0.0008007858306625527	0.0008728598391322616	0.0008613736430679667	0.0750201046267584	0.07183819704957424	-7.299864255756044e-05	-0.0002838722008632333	-7.23614009239329e-05	-0.0002813941411175802
1.6990569343992543	0.000701119107333532	0.0006983400215599145	0.0007495965123730475	0.0007446432370852665	0.000777694736969134	0.0007713725908028848	0.0008078658555940097	0.0007999875893017831	0.0008718980709264099	0.0008604311262148545	0.07492572657499524	0.07174788536226226	-7.24876059640181e-05	-0.0002835834116204361	-7.185504331655435e-05	-0.00028110872527975506
1.7092946071391046	0.0007005391884945354	0.000697759425790304	0.0007489177041987656	0.0007439679402814673	0.0007769552477686527	0.0007706395536335947	0.0008070585258237369	0.0007991903025640798	0.0008709378163143127	0.0008594900671884566	0.07483162227418717	0.0716578353942994	-7.197989291760076e-05	-0.00028329391636558454	-7.135197646155472e-05	-0.0002808226049812734
1.7195939670072704	0.000699959555683031	0.0006971791273654732	0.0007482394648156501	0.0007432932125216027	0.0007762165147780141	0.0007699072638668987	0.0008062521730816493	0.0007983939719305546	0.0008699790755566366	0.0008585504663659147	0.07473779179072214	0.07156804721156357	-7.147548357985117e-05	-0.00028300371734299445	-7.085218074163319e-05	-0.0002805357824607335
1.7299553856997325	0.0006993802112226481	0.0006965991285890002	0.0007475617963108744	0.0007426190558764126	0.0007754785398304349	0.0007691757233319884	0.0008054467988229228	0.0007975985988763392	0.0008690218489094732	0.0008576123241195717	0.07464423519019028	0.07147852087915753	-7.09743582092831e-05	-0.00028271281676439663	-7.035563663490563e-05	-0.0002802482599235656
1.7403792371521247	0.000698801157433316	0.0006960194317606749	0.0007468847007663955	0.0007419454724114148	0.0007747413247534042	0.0007684449338523454	0.000804642404496856	0.0007968041848706907	0.000868066136624487	0.0008566756408171155	0.0745509525374091	0.07138925646143547	-7.04764971612426e-05	-0.00028242121680893684	-6.986232471500875e-05	-0.00027996003954297577
1.7508658975532332	0.0006982223966313007	0.0006954400391765374	0.0007462081802590218	0.0007412724641869725	0.0007740048713687678	0.0007677148972458213	0.0008038389915469759	0.0007960107313770931	0.0008671119389490589	0.0008557404168217195	0.07445794389644915	0.071300254022026	-6.998188088751939e-05	-0.00028212891962256514	-6.9372225650767e-05	-0.0002796711234598903
1.76141574535857	0.0006976439311292463	0.0006948609531289202	0.0007455322368604808	0.000740600033258361	0.0007732691814928173	0.0007669856153247268	0.000803036561411143	0.0007952182398533606	0.0008661592561264313	0.0008548066524921833	0.07436520933066089	0.07121151362385755	-6.949048993638851e-05	-0.00028183592731911844	-6.888532020610239e-05	-0.00027938151378301135
1.7720291613040315	0.0006970657632362117	0.0006942821759064874	0.0007448568726374852	0.0007399281816758356	0.0007725342569363692	0.0007662570898959106	0.0008022351155216522	0.0007944267117517399	0.0008652080883958498	0.0008538743481830714	0.07427274890269765	0.0711230353291837	-6.90023049524438e-05	-0.00028154224198023714	-6.84015892399234e-05	-0.0002790912125893441
1.7827065284196406	0.0006964878952577102	0.000693703709794272	0.0007441820896517991	0.0007392569114846961	0.0007718000995048521	0.000765529322760845	0.0008014346553053378	0.0007936361485190087	0.0008642584359927035	0.0008529435042448496	0.07418056267454365	0.07103481919960497	-6.85173066759387e-05	-0.00028124786565394966	-6.792101370545894e-05	-0.00027880022192244835
1.7934482320433673	0.000695910329495755	0.0006931255570737267	0.0007435078899603131	0.0007385862247253622	0.0007710667109983962	0.0007648023157157156	0.0008006351821836837	0.0007928465515965878	0.0008633102991486789	0.0008520141210240347	0.07408865070753827	0.07094686529609658	-6.803547594298048e-05	-0.00028095280035608794	-6.744357465044565e-05	-0.0002785085437939927
1.8042546598350382	0.0006953330682488915	0.0006925477200227539	0.0007428342756151023	0.0007379161234334332	0.0007703340932119117	0.0007640760705514983	0.0007998366975729186	0.0007920579224206336	0.0008623636780918883	0.000851086198863321	0.0739970130624032	0.07085917367903126	-6.755679368524586e-05	-0.0002806570480700654	-6.696925321693359e-05	-0.00027821618018353256
1.8151262017903238	0.0006947561138122434	0.0006919702009157555	0.0007421612486635023	0.0007372466096397615	0.0007696022479351794	0.0007633505890540487	0.0007990392028841269	0.0007912702624221454	0.000861418573047021	0.0008501597381017258	0.07390564979926514	0.07077174440820237	-6.708124092970336e-05	-0.00028036061074698804	-6.649803064095322e-05	-0.00027792313303881544
1.8260632502548164	0.0006941794684775477	0.0006913930020236662	0.0007414888111481692	0.0007365776853705142	0.0007688711769529288	0.0007626258730041798	0.0007982426995233447	0.0007904835730270625	0.000860474984235477	0.0008492347390747224	0.07381456097768382	0.0706845775428508	-6.66087987983427e-05	-0.0002800634903049326	-6.602988825223782e-05	-0.0002776294042748373
1.8370661999381863	0.0006936031345332014	0.0006908161256140035	0.0007408169651071559	0.0007359093526472485	0.000768140882044932	0.0007619019241777549	0.0007974471888916714	0.0007896978556563728	0.0008595329118755152	0.0008483112021143817	0.073723746656675	0.07059767314168801	-6.613944850786951e-05	-0.0002797656886290856	-6.556480747388349e-05	-0.00027733499577367593
1.848135447928429	0.000693027114264298	0.000690239573950905	0.0007401457125739742	0.0007352416134869756	0.0007674113649860816	0.0007611787443457663	0.000796652672385368	0.0007889131117262096	0.0008585923561823881	0.0008473891275495064	0.07363320689473844	0.07051103126291929	-6.56731713697678e-05	-0.0002794672075728255	-6.510276982257118e-05	-0.0002770399093862397
1.8592713937061955	0.00069245140995267	0.0006896633492951702	0.0007394750555776659	0.0007345744699022287	0.000766682627546479	0.0007604563352744192	0.0007958591513959617	0.0007881293426479531	0.0008576533173684836	0.0008464685157057674	0.07354294174988023	0.07042465196426904	-6.520994878966152e-05	-0.000279168048956141	-6.464375690787283e-05	-0.00027674414693046323
1.8704744391592067	0.0006918760238769317	0.0006890874539043071	0.0007388049961428722	0.0007339079239011346	0.0007659546714915198	0.0007597346987252197	0.0007950666273103511	0.0007873465498283366	0.0008567157956434666	0.000845549366905843	0.07345295127963952	0.07033853530300527	-6.474976226752277e-05	-0.00027886821456735156	-6.418775043227909e-05	-0.0002764477101925289
1.8817449885967616	0.0006913009583125152	0.0006885118900325665	0.0007381355362898955	0.0007332419774874757	0.0007652274985819745	0.0007590138364550533	0.0007942751015109027	0.0007865647346695388	0.0008557797912144096	0.0008446316814695464	0.07336323554111433	0.07025268133596235	-6.429259339703342e-05	-0.00027856770616149773	-6.373473219078302e-05	-0.0002761506009257009
1.8930834487643238	0.0006907262155317201	0.0006879366599309948	0.0007374666780347776	0.0007325766326607665	0.0007645011105740805	0.0007582937502162771	0.0007934845753755627	0.0007857838985692958	0.0008548453042859424	0.0008437154597139715	0.07327379459098504	0.07016709011956608	-6.383842386546712e-05	-0.0002782665254611183	-6.328468407079679e-05	-0.0002758528208514355
1.9044902288582053	0.000690151797803748	0.0006873617658474681	0.00073679842338936	0.0007319118914163151	0.0007637755092196203	0.0007575744417567943	0.000792695050277952	0.0007850040429209929	0.0008539123350603809	0.000842800701953618	0.07318462848553992	0.0700817617098572	-6.338723545361302e-05	-0.0002779646741566666	-6.283758805189499e-05	-0.0002755543716590203
1.9159657405403292	0.0006895777073947497	0.0006867872100267416	0.0007361307743613574	0.0007312477557452974	0.0007630506962660105	0.0007568559128201472	0.0007919065275874745	0.0007842251691137725	0.00085298088373787	0.0008418874085005332	0.07309573728070208	0.06999669616251547	-6.293901003530389e-05	-0.0002776621539057056	-6.239342620546762e-05	-0.00027525525500526893
1.9275103979530908	0.0006890039465678631	0.0006862129947104877	0.0007354637329544233	0.00073058422763482	0.0007623266734563844	0.0007561381651455941	0.0007911190086694136	0.0007834472785326289	0.0008520509505165162	0.0008409755796644394	0.07300712103204995	0.06991189353288377	-6.249372957718713e-05	-0.0002773589663331022	-6.195218069452585e-05	-0.00027495547251479846
1.9391246177343011	0.0006884305175832603	0.0006856391221373442	0.0007347973011682223	0.000729921309067995	0.0007616034425296803	0.0007554212004681998	0.0007903324948850413	0.0007826703725585138	0.0008511225355925295	0.0008400652157528727	0.07291877979484672	0.06982735387599094	-6.205137613852357e-05	-0.0002770551130311383	-6.1513833773362e-05	-0.00027465502577952994
1.9508088190322228	0.0006878574226981864	0.0006850655945429548	0.0007341314809984957	0.0007292590020240043	0.0007608810052207229	0.0007547050205189159	0.0007895469875917155	0.0007818944525684353	0.0008501956391603552	0.0008391563170713125	0.0728307136240632	0.06974307724657797	-6.161193187106256e-05	-0.000276750595560149	-6.107836778757036e-05	-0.0002743539163599096
1.9625634235206988	0.0006872846641670032	0.0006844924141600134	0.0007334662744371312	0.0007285973084781713	0.0007601593632603086	0.0007539896270246653	0.0007887624881429832	0.0007811195199355563	0.0008492702614128108	0.0008382488839233158	0.07274292257440283	0.06965906369911759	-6.117537901852849e-05	-0.00027644541544746826	-6.064576517352677e-05	-0.00027405214578379855
1.9743888554143678	0.000686712244241233	0.0006839195832183083	0.0007328016834722332	0.0007279362304020272	0.0007594385183752924	0.0007532750217084265	0.0007879789978886832	0.000780345576029298	0.0008483464025412215	0.0008373429166106485	0.07265540670032619	0.06957531328784344	-6.0741699916405656e-05	-0.00027613957418751167	-6.021600845817349e-05	-0.00027374971554661176
1.9862855414839768	0.0006861401651696029	0.0006833471039447679	0.0007321377100881921	0.0007272757697633837	0.0007587184722886733	0.0007525612062893199	0.000787196518175048	0.0007795726222154385	0.0008474240627355569	0.0008364384154334187	0.07256816605607486	0.06949182606676844	-6.0310876991868934e-05	-0.0002758330732426373	-5.978908025881802e-05	-0.00027344662711156764
1.9982539110717792	0.0006855684291980847	0.0006827749785635024	0.0007314743562657511	0.0007266159285263986	0.0007579992267196752	0.0007518481824826888	0.0007864150503448054	0.0007788006598562137	0.0008465032421845625	0.0008355353806902071	0.07248120069570012	0.0694086020897133	-5.988289276342984e-05	-0.0002755259140431454	-5.9364963282952654e-05	-0.0002731428819102433
2.010294396107033	0.0006849970385699401	0.0006822032092958487	0.0007308116239820767	0.0007259567086516464	0.0007572807833838341	0.000751135952000184	0.0007856345957372772	0.0007780296903104146	0.0008455839410758943	0.0008346338126781957	0.07239451067308159	0.06932564141032543	-5.945772984043002e-05	-0.0002752180979858354	-5.8943640327716734e-05	-0.0002728384813409368
2.0224074311215867	0.0006844259955257671	0.0006816317983604193	0.0007301495152108303	0.00072529811209619	0.0007565631439930857	0.0007504245165498519	0.0007848551556884869	0.0007772597149334927	0.0008446661595962553	0.0008337337116933055	0.07230809604195655	0.0692429440821059	-5.903537092310715e-05	-0.0002749096264353934	-5.85250942799348e-05	-0.0002725334267704438
2.0345934532655616	0.0006838553023035388	0.0006810607479731403	0.0007294880319222332	0.0007246401408136446	0.0007558463102558446	0.0007497138778362116	0.0007840767315312541	0.0007764907350776535	0.0008437498979315246	0.0008328350780303185	0.07222195685594236	0.06916051015843214	-5.861579880207454e-05	-0.00027460050072375397	-5.8109308115689845e-05	-0.00027222771953303027
2.0468529023231294	0.0006832849611386536	0.0006804900603473035	0.0007288271760831417	0.0007239827967542544	0.0007551302838770968	0.0007490040375603474	0.0007832993245953029	0.0007757227520919622	0.0008428351562668954	0.0008319379119830151	0.07213609316856236	0.06907833969258022	-5.819899635815806e-05	-0.0002742907221503499	-5.769626490001803e-05	-0.0002719213609307103
2.059186220728381	0.0006827149742639736	0.0006799197376936064	0.0007281669496571116	0.0007233260818649557	0.0007544150665584764	0.0007482949974199848	0.0007825229362073561	0.0007749557673224384	0.0008419219347870022	0.0008310422138442972	0.07205050503326779	0.06899643273774979	-5.778494656230593e-05	-0.0002739802919828893	-5.7285947786887836e-05	-0.0002716143522337733
2.0715938535812968	0.0006821453439098719	0.0006793497822201991	0.0007275073546044696	0.0007226699980894493	0.0007537006599983544	0.0007475867591095792	0.0007817475676912399	0.0007741897821121573	0.0008410102336760554	0.0008301479839063219	0.07196519250346518	0.06891478934708678	-5.737363247484972e-05	-0.0002736692114555239	-5.6878340018502727e-05	-0.0002713066946793963
2.084076248663807	0.0006815760723042785	0.0006787801961327326	0.0007268483928823847	0.000722014547368271	0.0007529870658919255	0.0007468793243204008	0.0007809732203679856	0.0007734247978013516	0.0008401000531179742	0.0008292552224606298	0.07188015563253951	0.06883340957370811	-5.6965037245539085e-05	-0.00027335748176993135	-5.647342492534971e-05	-0.0002709983894727819
2.0966338564559543	0.0006810071616727232	0.000678210981634401	0.0007261900664449372	0.0007213597316388607	0.0007522742859312899	0.0007461726947406165	0.0007801998955559292	0.0007726608157275066	0.0008391913932965168	0.0008283639297982716	0.07179539447387825	0.06875229347072141	-5.65591441132815e-05	-0.0002730451040957871	-5.607118592590096e-05	-0.000270689437787186
2.109267130152151	0.0006804386142383814	0.0006776421409259898	0.0007255323772431872	0.0007207055528356316	0.0007515623218055392	0.0007454668720553743	0.0007794275945708115	0.0007718978372254629	0.0008382842543954111	0.0008274741062099387	0.07171090908089624	0.068671441091253	-5.615593640573291e-05	-0.000272732079570015	-5.5671606526266904e-05	-0.0002703798407637792
2.1219765256775314	0.0006798704322221181	0.0006770736762059201	0.000724875327225246	0.0007200520128900402	0.0007508511752008412	0.0007447618579468863	0.0007786563187258784	0.0007711358636275124	0.000837378636598484	0.0008265857519860883	0.07162669950705862	0.06859085248846805	-5.575539753907219e-05	-0.0002724184092969262	-5.527467031984576e-05	-0.00027006959951084153
2.1347625017044103	0.0006793026178425353	0.0006765055896702974	0.0007242189183363462	0.0007193991137306576	0.000750140847800525	0.0007440576540945175	0.0007778860693319844	0.0007703748962635009	0.0008364745400897959	0.0008256988674170749	0.0715427658059079	0.06851052771559535	-5.5357511017612576e-05	-0.00027210409434819116	-5.4880360987070304e-05	-0.0002697587151044567
2.147625519668832	0.0006787351733160171	0.0006759378835129566	0.0007235631525189115	0.0007187468572832392	0.0007494313412851667	0.0007433542621748653	0.0007771168476976906	0.0007696149364609243	0.0008355719650537675	0.0008248134527932739	0.07145910803108683	0.0684304668259492	-5.496226043364555e-05	-0.00027178913576300645	-5.4488662295296836e-05	-0.0002694471885890948
2.160566043787228	0.000678168100856774	0.0006753705599255086	0.0007229080317126276	0.0007180952454707937	0.0007487226573326727	0.0007426516838618447	0.0007763486551293643	0.0007688559855450282	0.0008346709116753088	0.0008239295084052102	0.07137572623635986	0.06835066987295418	-5.456962946722224e-05	-0.00027147353454864964	-5.4099558098392314e-05	-0.0002691350209766963
2.1735845410731627	0.0006776014026768899	0.0006748036210973871	0.0007222535578545104	0.0007174442802136543	0.0007480147976183634	0.0007419499208267725	0.0007755814929312814	0.0007680980448389062	0.0008337713801399499	0.0008230470345436833	0.0712926204756432	0.06827113691016666	-5.4179601885490786e-05	-0.00027115729167870306	-5.371303233629027e-05	-0.0002688222132465057
2.1866814813541975	0.0006770350809863697	0.0006742370692158979	0.0007215997328789811	0.0007167939634295504	0.0007473077638150647	0.0007412489747384544	0.0007748153624057254	0.0007673411156636009	0.000832873370633971	0.0008221660314998976	0.0712097908030212	0.06819186799129916	-5.379216154267896e-05	-0.00027084040809438603	-5.332906903484508e-05	-0.00026850876634526566
2.199857337288837	0.0006764691379931842	0.0006736709064662642	0.000720946558717933	0.000716144297033677	0.000746601557593186	0.0007405488472632667	0.0007740502648530903	0.0007665851993382018	0.0008319768833445302	0.000821286499565585	0.07112723727277948	0.06811286317024405	-5.340729237999359e-05	-0.0002705228847054153	-5.2947652305773e-05	-0.0002681946811886604
2.213112584383593	0.0006759035759033148	0.0006731051350316729	0.000720294037300801	0.0007154952829387636	0.0007458961806208062	0.0007398495400652375	0.0007732862015719739	0.0007658302971799397	0.0008310819184597888	0.0008204084390331294	0.07104495993942181	0.06803412250109363	-5.30249784249405e-05	-0.00027020472238836746	-5.25687663460693e-05	-0.00026787995865956704
2.2264477010101436	0.0006753383969208028	0.0006725397570933238	0.0007196421705546359	0.0007148469230551462	0.0007451916345637609	0.0007391510548061358	0.0007725231738592836	0.00076507641050429	0.0008301884761690424	0.0008195318501956944	0.07096295885769646	0.06795564603816737	-5.264520379107129e-05	-0.00026988592198648464	-5.219239543757803e-05	-0.0002675645996077225
2.2398631684225956	0.0006747736032477973	0.0006719747748304791	0.0007189909604041748	0.0007141992192908411	0.0007444879210857286	0.0007384533931455562	0.0007717611830103365	0.0007643235406250708	0.0008292965566628499	0.0008186567333473503	0.07088123408262147	0.06787743383603041	-5.226795267790699e-05	-0.00026956648431122887	-5.1818523947113476e-05	-0.0002672486048515832
2.2533594707748548	0.000674209197084598	0.0006714101904205069	0.0007183404087719082	0.0007135521735516088	0.000743785041848311	0.0007377565567409967	0.0007710002303189544	0.0007635716888545375	0.0008284061601331564	0.000817783088783193	0.07079978566950772	0.06779948594952166	-5.189320937058067e-05	-0.00026924641014175466	-5.1447136325929316e-05	-0.0002669319751771315
2.2669370951380965	0.0006736451806297066	0.000670846006038934	0.0007176905175781554	0.0007129057877410322	0.0007430829985111211	0.000737060547247951	0.0007702403170775679	0.000762820856503486	0.0008275172867734242	0.0008169109167994752	0.07071861367398262	0.06772180243377215	-5.1520958239348325e-05	-0.0002689257002239931	-5.107821710933699e-05	-0.000266614711337515
2.2805965315183476	0.000673081556079872	0.0006702822238594913	0.0007170412887411338	0.0007122600637605829	0.0007423817927318682	0.0007363653663199869	0.0007694814445773141	0.0007620710448813468	0.0008266299367787578	0.0008160402176937256	0.0706377181520136	0.0676443833442305	-5.115118373944308e-05	-0.00026860435527140125	-5.071175091664326e-05	-0.00026629681405407335
2.294338272874165	0.0006725183256301382	0.0006697188460541626	0.0007163927241770295	0.000711615003509694	0.0007416814261664425	0.0007356710156088341	0.0007687236141081361	0.0007613222552962848	0.00082574411034603	0.0008151709917648755	0.07055709915993356	0.06756722873668408	-5.0783870410787274e-05	-0.00026828237596510096	-5.03477224507165e-05	-0.0002659782840160607
2.308162815134429	0.0006719554914738924	0.000669155874793234	0.0007157448258000686	0.0007109706088858298	0.0007409819004689993	0.0007349774967644645	0.0007679668269588827	0.0007605744890552975	0.0008248598076740085	0.0008143032393133809	0.07047675675446402	0.06749033866728593	-5.0419002877510194e-05	-0.0002679597629530739	-4.998611649754264e-05	-0.00026565912187928586
2.3220706572162446	0.000671393055802915	0.0006685933122453449	0.0007150975955225918	0.000710326881784562	0.0007402832172920474	0.000734284811435185	0.0007672110844174105	0.0007598277474643154	0.0008239770289634851	0.0008134369606413502	0.07039669099273875	0.06741371319257207	-5.0056565847916845e-05	-0.0002676365168513828	-4.9626917926232084e-05	-0.0002653393282681382
2.336062301042938	0.000670831020807422	0.0006680311605775304	0.0007144510352551195	0.0007096838240996323	0.0007395853782865278	0.0007335929612677096	0.0007664563877706765	0.0007590820318282922	0.0008230957744173932	0.000812572156052659	0.07031690193232726	0.06733735236948794	-4.969654411397101e-05	-0.00026731263824320006	-4.927011168862766e-05	-0.0002650189037751993
2.3501382515621807	0.0006702693886761195	0.000667469421955278	0.0007138051469064289	0.0007090414377230322	0.000738888385101906	0.0007329019479072537	0.0007657027383048446	0.000758337343451312	0.0008222160442409418	0.0008117088258530823	0.07023738963126082	0.06726125625541117	-4.933892255095523e-05	-0.0002669881276784747	-4.8915682818711365e-05	-0.00026469784895905013
2.3642990167642037	0.0006697081615962506	0.0006669080985425735	0.000713159932383625	0.0007083997245450717	0.0007381922393862537	0.000732211772997616	0.0007649501373053824	0.0007575936836366826	0.0008213378386417373	0.0008108469703504122	0.07015815414805311	0.06718542490817216	-4.8983686117411857e-05	-0.0002666629856756253	-4.856361643270149e-05	-0.00026437616434732414
2.378545107700138	0.0006691473417536394	0.0006663471925019486	0.0007125153935922076	0.0007077586864544471	0.000737496942786331	0.0007315224381812591	0.0007641985860571563	0.0007568510536870313	0.0008204611578299042	0.0008099865898545785	0.07007919554172636	0.06710985838607994	-4.863081985449422e-05	-0.00026633721271920874	-4.821389772849058e-05	-0.0002640538504344314
2.392877038500453	0.0006685869313327491	0.0006657867059945365	0.0007118715324361511	0.0007071183253383199	0.0007368024969476814	0.0007308339450994017	0.0007634480858445391	0.0007561094549044093	0.000819586002018219	0.0008091276846777795	0.07000051387183376	0.06703455674794365	-4.82803088859389e-05	-0.0002660108092618074	-4.786651198541991e-05	-0.00026373090768264107
2.4072953263935135	0.000668026932516721	0.0006652266411801149	0.0007112283508179678	0.0007064786430823829	0.0007361089035147033	0.0007301462953920946	0.0007626986379515005	0.000755368888590381	0.000818712371422225	0.0008082702551345922	0.06992210919848565	0.0669595200530925	-4.7932138417736136e-05	-0.00026568377572389057	-4.752144456407481e-05	-0.00026340733652222004
2.4218004917242455	0.00066746734748743	0.0006646670002171604	0.0007105858506387858	0.0007058396415709338	0.0007354161641307466	0.0007294594906983107	0.0007619502436617102	0.0007546293560461282	0.000817840266260361	0.0008074143015421028	0.0698439815823692	0.06688474836140386	-4.7586293737460206e-05	-0.000265356112491677	-4.7178680905764214e-05	-0.00026308313735051714
2.436393057972914	0.0006669081784255338	0.0006641077852628983	0.00070994403379842	0.0007052013226869482	0.0007347242804381938	0.000728773532656028	0.0007612029042586386	0.0007538908585725448	0.0008169696867540866	0.0008065598242200261	0.06976613108477572	0.06681024173332249	-4.7242760214373514e-05	-0.0002650278199194389	-4.683820653231599e-05	-0.00026275831053224064
2.4510735517740176	0.0006663494275105201	0.0006635489984733533	0.0007093029021954433	0.0007045636883121522	0.0007340332540785463	0.0007280884229023162	0.0007604566210256531	0.0007531533974703369	0.000816100633128004	0.0008057068234908272	0.06968855776762391	0.06673600022988375	-4.690152329902761e-05	-0.00026469889832944626	-4.6500007045865294e-05	-0.0002624328564003464
2.46584250293529	0.0006657910969207569	0.0006629906420033973	0.0007086624577272588	0.000703926740327091	0.0007333430866925058	0.0007274041630734163	0.0007597113952461159	0.0007524169740401158	0.0008152331056099786	0.0008048552996798389	0.06961126169348106	0.06666202391273743	-4.656256852282256e-05	-0.0002643693480104681	-4.616406812844864e-05	-0.000262106775255011
2.4807004444568266	0.0006652331888335431	0.0006624327180068026	0.0007080227022901722	0.0007032904806112043	0.000732653779920066	0.0007267207548048311	0.0007589672282034856	0.0007516815895824991	0.0008143671044312674	0.0008040052531153869	0.06953424292558964	0.066588312844169	-4.622588149762186e-05	-0.00026403916921810544	-4.5830375541542484e-05	-0.0002617800673632431
2.4956479125503126	0.0006646757054251604	0.0006618752286362946	0.0007073836377794679	0.0007026549110429009	0.0007319653354005952	0.0007260381997314084	0.0007582241211814173	0.0007509472453982099	0.0008135026298266404	0.0008031566841289122	0.06945750152788999	0.06651486708712338	-4.5891447915738515e-05	-0.00026370836217629035	-4.549891512612911e-05	-0.0002614527329608818
2.510685446658382	0.0006641186488709185	0.0006613181760435974	0.000706745266089474	0.0007020200334996231	0.0007312777547729188	0.0007253564994874207	0.0007574820754638546	0.000750213942788167	0.000812639682034499	0.0008023095930550836	0.06938103756504369	0.06644168670522768	-4.5559253549341816e-05	-0.0002633769270751485	-4.5169672802065214e-05	-0.0002611247722503207
2.5258135894740787	0.000663562021345212	0.0006607615623794918	0.000706107589113644	0.0007013858498579301	0.0007305910396754126	0.0007246756557066597	0.0007567410923351375	0.0007494816830535921	0.0008117782612970061	0.0008014639802319276	0.06930485110245664	0.06636877176281271	-4.522928425016934e-05	-0.000263044864072165	-4.4842634567714146e-05	-0.00026079618540089666
2.54103288696045	0.0006630058250215675	0.0006602053897938631	0.0007054706087446241	0.0007007523619935631	0.0007299051917460805	0.000723995670022514	0.0007560011730800957	0.0007487504674961009	0.0008109183678602045	0.0008006198460009437	0.06922894220630531	0.06629612232493776	-4.4901525949530424e-05	-0.0002627121732930726	-4.451778650014712e-05	-0.00026046697255130424
2.556343888370238	0.0006624500620726922	0.0006596496604357502	0.0007048343268743245	0.0007001195717815179	0.0007292202126226423	0.0007233165440680522	0.0007552623189841452	0.0007480202974177994	0.0008100600019741356	0.0007997771907072219	0.06915331094355757	0.06622373845741165	-4.45759646574978e-05	-0.0002623788548294925	-4.419511475420648e-05	-0.00026013713380587666
2.571747146265715	0.0006618947346705308	0.0006590943764534041	0.0007041987453939989	0.0006994874810961239	0.0007285361039426237	0.0007226382794761178	0.000754524531333394	0.0007472911741213866	0.0008092031638929692	0.0007989360146995693	0.06907795738199755	0.06615162022681428	-4.425258646278615e-05	-0.0002620449087401	-4.3874605562356506e-05	-0.00025980666923625106
2.5872432165386163	0.0006613398449863141	0.0006585395399943368	0.0007035638661943146	0.0006988560918111139	0.0007278528673434385	0.000721960877879406	0.0007537878114147372	0.0007465630989102505	0.0008083478538751214	0.0007980963183306274	0.06900288159024916	0.06607976770052275	-4.3931377532620275e-05	-0.00026171033505137387	-4.355624523478055e-05	-0.00025947557888278405
2.602832658430207	0.0006607853951906077	0.0006579851532053703	0.0007029296911654222	0.0006982254057996938	0.0007271705044624741	0.0007212843409105493	0.000753052160515953	0.0007458360730885614	0.0008074940721833738	0.0007972581019569864	0.06892808363780017	0.06600818094673165	-4.361232411229099e-05	-0.00026137513375704136	-4.324002015860737e-05	-0.0002591438627526643
2.6185160345514573	0.0006602313874533665	0.0006574312182326932	0.000702296222197034	0.00069759542493462	0.000726489016937177	0.0007206086702022062	0.0007523175799258053	0.0007451100979613732	0.0008066418190849989	0.0007964213659393117	0.06885356359502515	0.06593686003447657	-4.32954125246833e-05	-0.000261039304817301	-4.2925916797668245e-05	-0.0002588115208197739
2.6342939109033563	0.0006596778239439876	0.0006568777372219129	0.000701663461178496	0.0006969661510882741	0.0007258084064051424	0.0007199338673871449	0.0007515840709341424	0.000744385174834721	0.0008057910948518815	0.0007955861106424604	0.06877932153321038	0.06586580503365498	-4.29806291700717e-05	-0.0002607028481592111	-4.2613921692354756e-05	-0.000258478553025826
2.6501668568973313	0.0006591247068313593	0.0006563247123181065	0.0007010314099988607	0.0006963375861327313	0.0007251286745041972	0.0007192599340983279	0.0007508516348319928	0.0007436613050157161	0.000804941899760637	0.0007947523364355998	0.06870535752457516	0.06579501601505205	-4.2667960525977905e-05	-0.0002603657636779111	-4.230402145921977e-05	-0.0002581449592801155
2.666135445375801	0.0006585720382839133	0.0006557721456658737	0.0007004000705469597	0.0006957097319398375	0.0007244498228724839	0.000718586871968997	0.0007501202729116653	0.000742938489812644	0.0008040942340927338	0.0007939200436923257	0.06863167164229857	0.06572449305036027	-4.235739314641107e-05	-0.00026002805123387374	-4.19962027905299e-05	-0.00025781073945818633
2.6822002526328483	0.0006580198204696837	0.0006552200394093954	0.0006997694447114847	0.0006950825903812857	0.0007237718531485577	0.0007179146826327638	0.0007493899864668526	0.0007422167305350676	0.0008032480981346196	0.0007930892327907884	0.06855826396053984	0.06565423621220536	-4.20489136619788e-05	-0.0002596897106555973	-4.169045245410938e-05	-0.0002574758934034693
2.6983618584350144	0.0006574680555563481	0.0006546683956924774	0.00069913953438105	0.000694456163328682	0.0007230947669714554	0.0007172433677236879	0.0007486607767927198	0.0007414960284939132	0.0008024034921778316	0.0007922599041137993	0.06848513455446523	0.06558424557416453	-4.1742508779533255e-05	-0.0002593507417392449	-4.1386757293142284e-05	-0.00025714042092706
2.71462084604223	0.0006569167457112894	0.0006541172166586119	0.0006985103414442759	0.0006938304526536266	0.0007224185659807965	0.0007165729288763655	0.0007479326451860117	0.0007407763850015779	0.0008015604165191256	0.0007914320580489588	0.06841228350026865	0.0655145212107938	-4.1438165281411365e-05	-0.0002590111442460352	-4.108510422549255e-05	-0.0002568043218064142
2.730977802228858	0.0006563658931016461	0.0006535665044510279	0.000697881867789859	0.0006932054602277848	0.0007217432518168631	0.0007159033677260181	0.0007472055929451493	0.0007400578013720236	0.0008007188714605953	0.0007906056949887731	0.0683397108751989	0.06544506319764862	-4.113587002561522e-05	-0.00025867091790535146	-4.078548024362763e-05	-0.00025646759578620837
2.747433317304874	0.0006558154998943645	0.0006530162612127458	0.0006972541153066478	0.0006925811879229637	0.0007210688261206872	0.000715234685908574	0.0007464796213703266	0.0007393402789208736	0.0007998788573097895	0.0007897808153307708	0.06826741675757837	0.06537587161130347	-4.0835609945198e-05	-0.00025833006241271494	-4.048787241433746e-05	-0.0002561302425785339
2.763987985137163	0.0006552655682562544	0.0006524664890866326	0.0006966270858837177	0.0006919576376111833	0.0007203952905341397	0.000714566885060757	0.0007457547317636144	0.0007386238189655135	0.0007990403743798386	0.0007889574194776244	0.06819540122683317	0.06530694652938226	-4.0537372048139036e-05	-0.000257988577431173	-4.019226787832508e-05	-0.0002557922618627029
2.780642403170963	0.0006547161003540367	0.0006519171902154512	0.0006960007814104413	0.000691334811164751	0.0007197226467000106	0.0007138999668201688	0.0007450309254290501	0.0007379084228251823	0.0007982034229895654	0.0007881355078372625	0.06812366436351014	0.06523828803057394	-4.024114341683732e-05	-0.00025764646258993884	-3.9898653849814586e-05	-0.0002554536532842766
2.797397172451417	0.0006541670983544067	0.0006513683667419237	0.0006953752037765717	0.0006907127104563426	0.0007190508962621054	0.0007132339328253826	0.0007443082036727484	0.0007371940918210799	0.000797368003463618	0.0007873150808229972	0.06805220624930543	0.06516989619465711	-3.994691120783739e-05	-0.00025730371748500236	-3.960701761637764e-05	-0.00025511441645628685
2.8142528976452668	0.000653618564424079	0.0006508200208087769	0.000694750354872308	0.0006900913373590679	0.0007183800408653228	0.0007125687847160193	0.0007435865678029908	0.0007364808272764549	0.0007965341161325775	0.0007864961388536341	0.06798102696708727	0.06510177110252545	-3.9654662651662786e-05	-0.00025696034167968507	-3.931734653869409e-05	-0.0002547745509595689
2.831210187062679	0.0006530705007298458	0.0006502721545588022	0.0006941262365883766	0.0006894706937465507	0.0007177100821557463	0.0007119045241328392	0.0007428660191303277	0.0007357686305167071	0.0007957017613330863	0.0007856786823535934	0.0679101266009167	0.06503391283620687	-3.936438505224363e-05	-0.0002566163347031136	-3.902962804990667e-05	-0.00025443405634048566
2.848269652679189	0.0006525229094386312	0.0006497247701349101	0.0006935028508161039	0.0006888507814930046	0.0007170410217807318	0.0007112411527178304	0.0007421465589676786	0.0007350575028694861	0.0007948709394079651	0.0007848627117530297	0.06783950523607528	0.06496632147888803	-3.907606578674658e-05	-0.0002562716960513578	-3.874384965555158e-05	-0.00025409293211273165
2.865431910157798	0.0006519757927175452	0.0006491778696801853	0.0006928801994474932	0.0006882316024733059	0.0007163728613889924	0.0007105786721142908	0.0007414281886304316	0.0007343474456647877	0.0007940416507063343	0.0007840482274879484	0.06776916295908743	0.06489899711493796	-3.878969230524526e-05	-0.00025592642518720843	-3.845999893327401e-05	-0.00025375117775733314
2.882697578871184	0.0006514291527339373	0.0006486314553379404	0.0006922582843752982	0.0006876131585630696	0.0007157056026306872	0.0007099170839669163	0.000740710909436539	0.0007336384602350507	0.0007932138955837316	0.0007832352300003227	0.06769909985774264	0.06483193982992808	-3.850525213040454e-05	-0.00025558052154009414	-3.817806353239098e-05	-0.0002534087927219264
2.900067281924058	0.0006508829916554521	0.000648085529251773	0.0006916371074930989	0.000686995451638724	0.0007150392471575063	0.0007092563899218872	0.0007399947227066187	0.0007329305479152563	0.0007923876744022331	0.0007824237197382125	0.06762931602112157	0.06476514971065864	-3.822273285703989e-05	-0.000255233984505443	-3.789803117353052e-05	-0.0002530657764204247
2.9175416461756507	0.000650337311650087	0.0006475400935656233	0.0006910166706953806	0.0006863784835775903	0.0007143737966227634	0.0007085965916269574	0.0007392796297640565	0.0007322237100430279	0.000791562987530577	0.0007816136971558845	0.06755981153961886	0.06469862684517819	-3.7942122151933544e-05	-0.00025488681344548736	-3.761988964847557e-05	-0.0002527221282340175
2.9351213022623317	0.000649792114886242	0.0006469951504238253	0.0006903969758776043	0.0006857622562579516	0.0007137092526814767	0.0007079376907315363	0.0007385656319350988	0.0007315179479587241	0.0007907398353442751	0.0007808051627139253	0.06749058650496689	0.06463237132280887	-3.76634077535222e-05	-0.0002545390076892362	-3.734362681978923e-05	-0.00025237784751072634
2.952806884620376	0.0006492474035327791	0.0006464507019711669	0.0006897780249362872	0.0006851467715591342	0.0007130456169904613	0.0007072796888867799	0.0007378527305489572	0.0007308132630055409	0.0007899182182257395	0.0007799981168793623	0.06742164101025956	0.06456638323416776	-3.738657747141827e-05	-0.0002541905665314481	-3.7069230620388055e-05	-0.0002520329335645721
2.970599031508854	0.0006487031797590782	0.000645906750352946	0.0006891598197690778	0.0006845320313615828	0.0007123828912084148	0.0007066225877456767	0.0007371409269379071	0.0007301096565296102	0.0007890981365644012	0.0007791925601257833	0.06735297514997733	0.06450066267119031	-3.7111619186208644e-05	-0.0002538414892332974	-3.679668905335817e-05	-0.00025168738567657445
2.9884983850326714	0.0006481594457350903	0.0006453632977150249	0.0006885423622748305	0.0006839180375469337	0.0007117210769960076	0.0007059663889631346	0.0007364302224373846	0.0007294071298800952	0.0007882795907568267	0.0007783884929334492	0.06728458902000847	0.06443520972715452	-3.683852084917713e-05	-0.0002534917750228738	-3.652599019162567e-05	-0.00025134120309452945
3.006505591165733	0.0006476162036313945	0.0006448203462038882	0.0006879256543536831	0.0006833047919980939	0.0007110601760159653	0.000705311094196067	0.0007357206183860885	0.0007287056844092891	0.0007874625812068401	0.0007775859157894157	0.06721648271767676	0.06437002449670012	-3.656727048185343e-05	-0.0002531414230939888	-3.6257122177533324e-05	-0.00025099438503231597
3.0246212997742656	0.000647073455619257	0.0006442778979667014	0.0006873096979071364	0.0006826922965993185	0.0007104001899331653	0.0007046567051034836	0.0007350121161260811	0.0007280053214727182	0.0007866471083256452	0.0007767848291876516	0.06714865634176229	0.06430510707585647	-3.6297856175711296e-05	-0.0002527904326063146	-3.599007322262204e-05	-0.0002506469306704229
3.0428461646402667	0.0006465312038706831	0.0006437359551513651	0.0006866944948381251	0.0006820805532362828	0.0007097411204147173	0.0007040032233465744	0.0007343047170028836	0.0007273060424292338	0.0007858331725319391	0.0007759852336291526	0.0670811099925263	0.06424045756206273	-3.60302660919673e-05	-0.00025243880268630003	-3.5724831607322066e-05	-0.00025029883915583806
3.0611808434850984	0.0006459894505584781	0.0006431945199065756	0.0006860800470511011	0.0006814695637961655	0.0007090829691300573	0.0007033506505887998	0.0007335984223655821	0.0007266078486411165	0.0007850207742520392	0.0007751871296220652	0.06701384377173684	0.06417607605419012	-3.576448846115063e-05	-0.0002520865324261712	-3.5461385680560925e-05	-0.00024995010960179864
3.079625997993227	0.0006454481978563004	0.000642653594381879	0.0006854663564521054	0.0006808593301677197	0.0007084257377510316	0.0007026989884959768	0.0007328932335669209	0.0007259107414741705	0.0007842099139199968	0.0007743905176817977	0.06694685778268993	0.06411196265256727	-3.5500511582881034e-05	-0.000251733620884792	-3.519972385951364e-05	-0.000249600741088013
3.0981822938360946	0.0006449074479387208	0.0006421131807277313	0.0006848534249488485	0.000680249854241353	0.0007077694279519875	0.0007020482387363682	0.0007321891519634081	0.0007252147222978249	0.0007834005919777203	0.0007735953983311435	0.06688015213023678	0.0640481174590014	-3.523832382532066e-05	-0.0002513800670856936	-3.493983462925579e-05	-0.0002492507326601334
3.116850400696155	0.0006443672029812814	0.0006415732810955578	0.0006842412544507886	0.0006796411379092068	0.0007071140414098657	0.0007013984029807705	0.0007314861789154142	0.0007245197924852348	0.0007825928088750963	0.0007728017721003986	0.06681372692080507	0.06398454057680321	-3.4977913625146295e-05	-0.0002510258700195167	-3.4681706542472046e-05	-0.00024890008333045
3.135630992291033	0.0006438274651605474	0.0006410338976378056	0.0006836298468692044	0.0006790331830652272	0.0007064595798042808	0.0007007494829026005	0.0007307843157872684	0.0007238259534133734	0.0007817865650701042	0.0007720096395274749	0.06674758226242437	0.06392123211080865	-3.4719269487074045e-05	-0.0002506710286423741	-3.4425328219102325e-05	-0.00024854879207705793
3.1545247463978408	0.0006432882366541722	0.0006404950325080097	0.0006830192041172801	0.0006784259916052511	0.0007058060448176202	0.000700101480177987	0.000730083563947367	0.0007231332064631394	0.0007809818610289431	0.0007712190011580247	0.06668171826475108	0.06385819216740171	-3.4462379983533215e-05	-0.00025031554187618377	-3.417068834606421e-05	-0.00024819685784419065
3.1735323448776414	0.0006427495196409488	0.0006399566878608448	0.0006824093281101766	0.0006778195654270771	0.0007051534381351243	0.0006994543964858554	0.0007293839247682662	0.00072244155301945	0.0007801786972261459	0.0007704298575455542	0.06661613503909215	0.06379542085453925	-3.420723375446161e-05	-0.0002499594086090018	-3.3917775676975404e-05	-0.0002478442795426916
3.192654473700048	0.0006422113163008717	0.0006394188658521878	0.0006818002207651133	0.0006772139064305464	0.0007045017614449823	0.0006988082335080183	0.0007286853996267861	0.0007217509944713437	0.0007793770741447022	0.000769642209251543	0.06655083269842785	0.06373291828177388	-3.395381950677123e-05	-0.00024960262769385677	-3.366657903169923e-05	-0.000247491056048349
3.211891822967991	0.0006416736288151947	0.0006388815686391765	0.000681191884001447	0.0006766090165176218	0.0007038510164384199	0.0006981629929292669	0.0007279879899041129	0.0007210615322120789	0.0007785769922761799	0.0007688560568455639	0.06648581135743827	0.0636706845602754	-3.370212601426503e-05	-0.00024924519794994326	-3.341708729614687e-05	-0.0002471371862033944
3.2312450869426166	0.000641136459366489	0.0006383447983802688	0.0006805843197407486	0.000676004897592465	0.0007032012048097872	0.000697518676437455	0.0007272916969858975	0.0007203731676392348	0.0007777784521208421	0.0007680714009054006	0.06642107113252615	0.06360871980285708	-3.3452142117175454e-05	-0.0002488871181618446	-3.3169289422003284e-05	-0.00024678266881605904
3.2507149640683446	0.0006405998101387019	0.0006378085572353006	0.0006799775299068828	0.0006754015515615144	0.000702552328256652	0.0006968752857235923	0.0007265965222623577	0.0007196859021548084	0.0007769814541877703	0.0007672882420171644	0.0663566121418423	0.06354702412399639	-3.320385672188689e-05	-0.00024852838707967173	-3.292317442630047e-05	-0.0002464275026603513
3.2703021569980693	0.0006400636833172158	0.000637272847365547	0.0006793715164260862	0.0006747989803335648	0.0007019043884798863	0.0006962328224819301	0.0007259024671283786	0.0007189997371653166	0.0007761859989949827	0.0007665065807754142	0.06629243450530985	0.06348559763985999	-3.2957258800696276e-05	-0.0002481690034193962	-3.267873139117805e-05	-0.00024607168647572397
3.2900073726185273	0.000639528081088907	0.000636737670933782	0.0006787662812270469	0.0006741971858198462	0.0007012573871837583	0.0006955912884100553	0.0007252095329836135	0.0007183146740818964	0.0007753920870695562	0.0007657264177832753	0.06622853834464716	0.06342444046832657	-3.2712337391258006e-05	-0.0002478089658613791	-3.2435949463487795e-05	-0.0002457152189671852
3.3098313220758016	0.0006389930056422084	0.0006362030301043396	0.0006781618262409866	0.0006735961699341047	0.0007006113260760256	0.0006949506852089767	0.0007245177212325902	0.0007176307143204058	0.0007745997189477486	0.0007649477536525603	0.06616492378339509	0.06336355272901067	-3.246908159659778e-05	-0.00024744827305234196	-3.219481785467909e-05	-0.000245358098806131
3.329774720800988	0.0006384584591671625	0.0006356689270431699	0.0006775581534017327	0.0006729959345926762	0.0006999662068680177	0.0006943110145832141	0.0007238270332848031	0.0007169478593015198	0.0007738088951751138	0.0007641705890038814	0.06610159094693929	0.06330293454328594	-3.2227480584630375e-05	-0.00024708692360433937	-3.195532584024732e-05	-0.000245000324628708
3.349838288536016	0.0006379244438554876	0.0006351353639179054	0.000676955264645806	0.0006723964817145725	0.0006993220312747346	0.000693672278240892	0.0007231374705548247	0.0007162661104508369	0.0007730196163066291	0.0007633949244667763	0.0660385399625365	0.06324258603430838	-3.1987523587635736e-05	-0.00024672491609298297	-3.171746275953263e-05	-0.00024464189503647926
3.370022749359618	0.0006373909619006369	0.0006346023428979193	0.0006763531619124981	0.0006717978132215585	0.0006986788010149381	0.0006930344778938277	0.0007224490344624035	0.0007155854691989781	0.0007722318829068142	0.0007626207606798263	0.06597577095933649	0.06318250732704217	-3.1749199902390834e-05	-0.00024636224906079973	-3.148121801546666e-05	-0.00024428280859700724
3.390328831713469	0.0006368580154978543	0.0006340698661543839	0.0006757518471439478	0.0006711999310382294	0.0006980365178112336	0.0006923976152576205	0.0007217617264325643	0.0007149059369816842	0.0007714456955498495	0.0007618480982907711	0.06591328406841129	0.06312269854828015	-3.151249888954516e-05	-0.00024599892101462295	-3.124658107416661e-05	-0.00024392306384260487
3.4107572684284713	0.0006363256068442412	0.0006335379358603369	0.0006751513222852273	0.0006706028370920962	0.0006973951833901737	0.0006917616920517456	0.0007210755478957144	0.0007142275152399222	0.0007706610548197027	0.0007610769379566341	0.0658510794227751	0.0630631598266687	-3.12774099733501e-05	-0.00024563493042628615	-3.1013541464727096e-05	-0.00024356265927144571
3.431308796751202	0.0006357937381388114	0.0006330065541907373	0.0006745515892844168	0.0006700065333136595	0.0006967547994823381	0.0006911267099996387	0.0007203905002877419	0.0007135502054199811	0.0007698779613102438	0.0007603072803438365	0.06578915715741261	0.06300389129273323	-3.104392264140915e-05	-0.00024527027573242877	-3.0782088778741334e-05	-0.00024320159334595415
3.4519841583705158	0.000635262411582559	0.0006324757233225343	0.0006739526500926921	0.0006694110216364985	0.0006961153678224369	0.0006904926708287983	0.000719706585050125	0.0007128740089735817	0.0007690964156253756	0.0007595391261283247	0.06572751740930333	0.06294489307890051	-3.081202644430667e-05	-0.0002449049553344962	-3.055221267018668e-05	-0.00024283986449430417
3.47278409944432	0.000634731629378511	0.0006319454454347191	0.0006733545066643981	0.0006688163039973408	0.000695476890149391	0.0006898595762708621	0.0007190238036300248	0.000712198927357966	0.0007683164183791452	0.0007587724759956789	0.06566616031744314	0.0628861653195225	-3.058171099539625e-05	-0.00024453896759896177	-3.032390285502562e-05	-0.00024247747110958673
3.4937093706264992	0.0006342013937317982	0.000631415722708399	0.0006727571609571366	0.0006682223823361557	0.0006948393682064344	0.000689227428061713	0.0007183421574804004	0.0007115249620360126	0.0007675379701958768	0.0007580073306412472	0.06560508602287587	0.06282770815090034	-3.035296597028378e-05	-0.00024417231085613333	-3.009714911085537e-05	-0.00024211441154931013
3.514760727094002	0.0006336717068497096	0.00063088655732685	0.0006721606149318438	0.0006676292585962255	0.0006942028037412	0.0006885962279415592	0.0007176616480601026	0.0007108521144763286	0.000766761071710285	0.0007572436907702546	0.06554429466871134	0.0627695217113089	-3.0125781106834365e-05	-0.00024380498340206835	-2.987194127678297e-05	-0.0002417506841370376
3.535938928574102	0.000633142570941757	0.000630357951475583	0.0006715648705528719	0.0006670369347242301	0.0006935671985058132	0.0006879659776550314	0.0007169822768339811	0.0007101803861533555	0.0007659857235676013	0.0007564815570979277	0.0654837864001559	0.06271160614102199	-2.9900146204592942e-05	-0.00024343698349674203	-2.964826925288752e-05	-0.00024138628715991706
3.557244739371806	0.0006326139882197379	0.0006298299073424076	0.0006709699297880731	0.0006664454126703306	0.0006929325542569864	0.0006873366789512752	0.0007163040452729878	0.0007095097785474721	0.0007652119264236969	0.0007557209303496163	0.06542356136453317	0.06265396158233295	-2.9676051124524067e-05	-0.0002430683093641306	-2.9426123000025894e-05	-0.00024102121887009664
3.578678928397448	0.0006320859608977976	0.0006293024271174947	0.0006703757946088801	0.0006658546943882497	0.0006922988727561123	0.0006867083335840419	0.0007156269548542824	0.0007088402931450974	0.0007644396809452054	0.0007549618112609139	0.06536361971131459	0.06259658817958252	-2.945348578877599e-05	-0.0002426989591927109	-2.920549253953436e-05	-0.0002406554774842251
3.600242269194432	0.0006315584911924919	0.0006287755129934398	0.0006697824669903903	0.0006652647818353542	0.0006916661557693555	0.0006860809433117824	0.0007149510070613353	0.0007081719314387931	0.0007636689878096466	0.0007542042005777794	0.06530396159213975	0.06253948607918149	-2.9232440180420455e-05	-0.00024232893113590448	-2.8986367952971853e-05	-0.0002402890611839792
3.6219355399671502	0.0006310315813228481	0.0006282491671653238	0.0006691899489114443	0.0006646756769727345	0.0006910344050677444	0.000685454509897736	0.0007142762033840287	0.000707504694927364	0.0007628998477055458	0.000753448099056655	0.06524458716084404	0.06248265542963492	-2.9012904342956558e-05	-0.000241958223310218	-2.8768739381745262e-05	-0.0002399219681150644
3.643759523609069	0.000630505233510432	0.0006277233918307823	0.0006685982423547142	0.0006640873817652923	0.0006904036224272714	0.0006848290351100289	0.0007136025453187681	0.0007068385851159671	0.0007621322613325632	0.0007526935074645938	0.0651854965734842	0.06242609638156786	-2.8794868380140753e-05	-0.0002415868337964644	-2.8552597026710452e-05	-0.00023955419638704845
3.6657150077309777	0.0006299794499794089	0.0006271981891900658	0.0006680073493067832	0.0006634998981818204	0.0006897738096289792	0.0006842045207217655	0.0007129300343685827	0.0007061736035162108	0.0007613662294016158	0.0007519404265793779	0.0651266899883642	0.062369809087747675	-2.85783224557596e-05	-0.0002412147606403181	-2.8337931148172263e-05	-0.00023918574407474913
3.6878027846894206	0.0006294542329566052	0.0006266735614461027	0.0006674172717582274	0.0006629132281950837	0.0006891449684590581	0.0006835809685111169	0.0007122586720432279	0.0007055097516462578	0.0007606017526349966	0.0007511888571896385	0.06506816756605918	0.06231379370311035	-2.8363256793064243e-05	-0.00024084200184981697	-2.812473206525133e-05	-0.0002388166092161248
3.710023651615288	0.0006289295846715798	0.000626149510804571	0.0006668280117037063	0.0006623273737819096	0.0006885171007089445	0.0006829583802614255	0.0007115884598593001	0.0007048470310309365	0.0007598388317665097	0.000750438800094987	0.06500992946944294	0.06225805038478485	-2.8149661674756535e-05	-0.00024046855539794354	-2.7912990155825115e-05	-0.00023844678981393974
3.732378410442586	0.000628405507356677	0.0006256260394739515	0.0006662395711420356	0.0006617423369232607	0.0006878902081754059	0.000682336757761284	0.0007109193993403292	0.0007041854432018335	0.0007590774675415816	0.0007496902561061241	0.06495197586371323	0.062202579292117775	-2.7937527442569235e-05	-0.00024009441922132058	-2.7702695856141046e-05	-0.0002380762838349315
3.7548678679373717	0.0006278820032471014	0.0006251031496656048	0.0006656519520762819	0.0006611581196043296	0.000687264292660645	0.0006817161028046444	0.0007102514920168959	0.0007035249896974096	0.0007583176607173965	0.0007489432260449764	0.06489430691641683	0.06214738058669687	-2.7726844496754263e-05	-0.00023971959121862896	-2.7493839660362035e-05	-0.0002377050892083954
3.777492835726878	0.0006273590745809791	0.0006245808435938307	0.0006650651565138432	0.0006605747238146177	0.0006866393559723945	0.0006810964171909043	0.0007095847394267339	0.0007028656720630997	0.0007575594120630199	0.0007481977107448134	0.06483692279747591	0.0620924544323779	-2.7517603296153825e-05	-0.0002393440692533555	-2.7286412120582082e-05	-0.00023733320382865464
3.8002541303288	0.0006268367235994199	0.0006240591234759333	0.0006644791864665306	0.0006599921515480189	0.000686015399924005	0.0006804777027250027	0.0007089191431148343	0.0007022074918514176	0.0007568027223595196	0.0007474537110503702	0.06477982367921574	0.06203780099530892	-2.730979435777367e-05	-0.0002389678511528215	-2.7080403846370046e-05	-0.00023696062555383923
3.823152573180761	0.000626314952546584	0.0006235379915322872	0.000663894043950655	0.0006594104048029048	0.0006853924263345462	0.0006798599612175139	0.0007082547046335519	0.0007015504506220593	0.000756047592400094	0.0007467112278179714	0.06472300973638717	0.0619834204439527	-2.710340825626094e-05	-0.0002385909347061288	-2.6875805504381067e-05	-0.00023658735220474791
3.8461889906699622	0.0006257937636697517	0.0006230174499864077	0.0006633097309871164	0.0006588294855822121	0.0006847704370289052	0.0006792431944847479	0.000707591425542719	0.0007008945499420169	0.0007552940229902013	0.0007459702619156603	0.06466648114619684	0.061929312949118326	-2.6898435623866e-05	-0.00023821331766621379	-2.667260781816054e-05	-0.00023621338156548655
3.8693642141629967	0.0006252731592193828	0.0006224975010650114	0.0006627262496014823	0.0006582493958935249	0.0006841494338378766	0.000678627404348841	0.0007069293074097437	0.0007002397913856753	0.0007545420149476813	0.000745230814223317	0.06461023808833012	0.06187547868397857	-2.6694867150069482e-05	-0.00023783499774923667	-2.6470801567922073e-05	-0.00023583871138452284
3.892679080035866	0.0006247531414491869	0.000621978146998087	0.0006621436018240788	0.0006576701377491615	0.0006835294185982651	0.0006780125926378524	0.0007062683518097243	0.0006995861765349238	0.000753791569102886	0.0007444928856327884	0.06455428074498022	0.061821917824099966	-2.649269358124401e-05	-0.00023745597263391538	-2.6270377590136354e-05	-0.00023546333937288222
3.9161344297041563	0.0006242337126161874	0.0006214593900189592	0.000661561789690073	0.0006570917131662586	0.0006829103931529772	0.0006773987611858616	0.0007056085603255519	0.0006989337069792601	0.0007530426862988025	0.000743756477048008	0.06449860930087233	0.06176863054746719	-2.6291905720397454e-05	-0.00023707623996205296	-2.60713267772536e-05	-0.00023508726320475848
3.9397311096534064	0.00062371487498079	0.0006209412323643588	0.0006609808152395622	0.0006565141241668595	0.0006822923593511227	0.0006767859118330641	0.0007049499345480235	0.0006982823843159001	0.0007522953673911861	0.000743021589385128	0.06444322394329172	0.061715617034509396	-2.6092494426869367e-05	-0.00023669579733806567	-2.587364007746243e-05	-0.0002347104805172362
3.963469971469652	0.0006231966308068483	0.0006204236762744878	0.0006604006805176582	0.0006559373727779993	0.0006816753190481085	0.0006761740464258689	0.0007042924760759466	0.0006976322101498814	0.0007515496132486835	0.0007422882235726394	0.0643881248621102	0.061662877468121303	-2.5894450616001374e-05	-0.00023631464232859445	-2.5677308494327297e-05	-0.000234332988910263
3.987351871870168	0.0006226789823617318	0.00061990672399309	0.0006598213875745758	0.0006553614610317919	0.0006810592741057412	0.0006755631668169953	0.0007036361865162512	0.0006969831860941757	0.0007508054247529651	0.0007415563805515024	0.06433331224981265	0.06161041203369642	-2.569776525888738e-05	-0.00023593277246300448	-2.5482323086608097e-05	-0.0002339547859466773
4.01137767273438	0.0006221619319163923	0.0006193903777675154	0.0006592429384657195	0.0006547863909655153	0.0006804442263923198	0.0006749532748655689	0.0007029810674840959	0.0006963353137697916	0.0007500628027988494	0.000740826061275271	0.06427878630152198	0.06155822091914683	-2.5502429382104688e-05	-0.0002355501852333297	-2.528867496788892e-05	-0.00023357586915212503
4.035548241134971	0.0006216454817454324	0.0006188746398487912	0.0006586653352517694	0.0006542121646217011	0.0006798301777827373	0.0006743443724372203	0.0007023271206029796	0.0006956885948058845	0.0007493217482944365	0.0007400972667102194	0.06422454721503086	0.061506304314928935	-2.530843406734276e-05	-0.0002351668780934124	-2.5096355306295295e-05	-0.00023319623601464334
4.059864449369175	0.0006211296341271724	0.0006183595124916887	0.0006580885799987705	0.0006536387840482198	0.0006792171301585783	0.0006737364614041825	0.0007016743475048497	0.0006950430308398669	0.0007485822621612326	0.0007393699978354716	0.06417059519082371	0.06145466241407441	-2.5115770451158634e-05	-0.00023478284845918074	-2.49053553242045e-05	-0.00023281588398441078
4.08432717499025	0.0006206143913437209	0.000617844997954794	0.0006575126747782213	0.0006530662512983706	0.0006786050854082194	0.0006731295436453909	0.0007010227498302139	0.0006943986235175151	0.0007478443453342855	0.0007386442556431274	0.06411693043210663	0.06140329541221075	-2.4924429724666394e-05	-0.0002343980937085377	-2.4715666297981873e-05	-0.00023243481047394154
4.108937300839158	0.0006200997556810411	0.0006173310985005759	0.000656937621667161	0.0006524945684309691	0.000677994045426928	0.0006725236210465803	0.0007003723292282499	0.0006937553744930798	0.0007471079987623114	0.0007379200411383927	0.06406355314483385	0.06135220350758938	-2.4734403133276975e-05	-0.00023401261118119465	-2.4527279557691115e-05	-0.0002320530128581133
4.133695715076422	0.0006195857294290214	0.0006168178163954563	0.0006563634227482589	0.0006519237375104339	0.000677384012116961	0.0006719186955003837	0.000699723087356917	0.0006931132854293953	0.0007463732234078268	0.0007371973553397062	0.0640104635377361	0.061301386901114786	-2.454568197645876e-05	-0.0002336263981793929	-2.434018648683929e-05	-0.00023167048847391736
4.15860331121418	0.0006190723148815408	0.0006163051539098773	0.0006557900801099009	0.0006513537606068759	0.0006767749873876634	0.0006713147689064313	0.0006990750258830636	0.0006924723579979866	0.0007456400202472772	0.0007364761992788673	0.06395766182234604	0.06125084579636568	-2.4358257607262276e-05	-0.0002332394519656278	-2.4154378521991718e-05	-0.00023128723461976475
4.183660988148428	0.0006185595143365448	0.0006157931133183753	0.0006552175958462841	0.0006507846397961909	0.0006761669731555762	0.000670711843171453	0.0006984281464825451	0.0006918325938791858	0.0007449083902711744	0.000735756574001171	0.06390514821302708	0.06120058039962459	-2.4172121432162325e-05	-0.00023285176976389765	-2.3969847152558593e-05	-0.00023090324855581934
4.208869650191461	0.0006180473300961114	0.0006152816968996505	0.0006546459720575033	0.0006502163771601451	0.0006755599713445291	0.0006701099202093753	0.0006977824508403334	0.0006911939947622386	0.0007441783344842249	0.0007350384805655338	0.06385292292700223	0.06115059091990468	-2.3987264910929618e-05	-0.00023246334876114716	-2.3786583920593768e-05	-0.00023051852750466395
4.2342302071045115	0.0006175357644665175	0.0006147709069366324	0.0006540752108496375	0.0006496489747864645	0.0006749539838857419	0.0006695090019414211	0.0006971379406506243	0.0006905565623454132	0.0007434498539054597	0.0007343219200446223	0.06380098618438043	0.06110087756897397	-2.3803679556034033e-05	-0.00023207418610407538	-2.3604580420341983e-05	-0.00023013306864955174
4.259743574130585	0.000617024819758317	0.0006142607457165584	0.0006535053143348476	0.0006490824347689274	0.0006743490127179327	0.0006689090902962143	0.0006964946176169576	0.0006899202983361171	0.0007427229495683735	0.0007336068935249888	0.06374933820818321	0.06105144056138541	-2.362135693248675e-05	-0.00023168427890016274	-2.3423828298067134e-05	-0.00022974686913518338
4.285410672027485	0.0006165144982864068	0.0006137512155310408	0.0006529362846314623	0.0006485167592074546	0.0006737450597874147	0.0006683101872098767	0.0006958524834523278	0.0006892852044510059	0.0007419976225210557	0.0007328934021072017	0.06369797922437721	0.06100228011450067	-2.344028865767546e-05	-0.0002312936242187813	-2.3244319251783385e-05	-0.00022935992606790134
4.311232427101037	0.0006160048023700972	0.000613242318676138	0.0006523681238640692	0.0006479519502081987	0.0006731421270481975	0.0006677122946261311	0.0006952115398792946	0.0006886512824160949	0.000741273873826322	0.0007321814469059736	0.06364690946189701	0.06095339644851801	-2.3260466400956692e-05	-0.00023090221908969588	-2.3066045030904758e-05	-0.00022897223651466292
4.337209771238533	0.0006154957343331861	0.0006127340574524283	0.0006518008341636088	0.0006473880098836349	0.0006725402164620934	0.0006671154144964042	0.0006945717886301013	0.0006880185339668732	0.0007405517045618533	0.000731471029050299	0.06359612915267683	0.06090478978650153	-2.3081881883364394e-05	-0.00023051006050298084	-2.288899743600921e-05	-0.00022858379750342883
4.363343641942354	0.0006149872965040281	0.0006122264341650804	0.0006512344176674627	0.0006468249403526544	0.0006719393299988173	0.0006665195487799266	0.0006939332314467854	0.0006873869608484166	0.000739831115820327	0.0007307621496835825	0.06354563853167804	0.06085646035440597	-2.290452687740349e-05	-0.00023011714540938089	-2.271316831858536e-05	-0.0002281946060231077
4.389634982363801	0.0006144794912156085	0.000611719451123929	0.0006506688765195497	0.0006462627437406559	0.0006713394696360925	0.0006659246994438369	0.0006932958700812976	0.0006867565648155004	0.0007391121087095565	0.0007300548099637771	0.06349543783691781	0.0608084083811037	-2.2728393206706415e-05	-0.00022972347071986698	-2.253854958072024e-05	-0.00022780465902311198
4.416084741337141	0.0006139723208056138	0.0006112131106435428	0.000650104212870415	0.0006457014221796355	0.0006707406373597527	0.0006653308684632835	0.0006926597062956133	0.0006861273476327138	0.0007383946843526235	0.000729349011063513	0.06344552730949814	0.060760634098415055	-2.2553472745809322e-05	-0.00022932903330558085	-2.236513317478879e-05	-0.00022741395341299708
4.442693873413836	0.0006134657876165055	0.0006107074150433032	0.0006495404288773249	0.0006451409778082827	0.0006701428351638471	0.0006647380578215311	0.0006920247418618507	0.0006854993110745744	0.0007376788438880186	0.0007286447541702373	0.06339590719363358	0.060713137741132815	-2.2379757419846782e-05	-0.00022893382999789047	-2.219291110331159e-05	-0.00022702248606332187
4.469463338897009	0.0006129598939955915	0.0006102023666474718	0.0006489775267043584	0.0006445814127720693	0.000669546065050744	0.0006641462695100573	0.0006913909785623842	0.0006848724569256411	0.0007369645884697739	0.0007279420404863431	0.0633465777366809	0.06066591954705189	-2.220723920426035e-05	-0.00022853785758764067	-2.2021875418559364e-05	-0.00022663025380456614
4.49639410387609	0.0006124546422951013	0.0006096979677852695	0.0006484155085225024	0.0006440227292233458	0.000668950329031237	0.0006635555055286653	0.0006907584181899641	0.000684246786980632	0.0007362519192676059	0.0007272408712293113	0.06329753918916822	0.0606189797569972	-2.2035910124505384e-05	-0.0002281411128251254	-2.185201822225459e-05	-0.0002262372534264645
4.523487140261684	0.0006119500348722602	0.0006091942207909496	0.0006478543765097469	0.0006434649293214362	0.0006683556291246519	0.0006629657678855837	0.0006901270625478342	0.0006836223030445404	0.0007355408374670532	0.0007265412476318442	0.06324879180482408	0.06057231861484989	-2.186576225589841e-05	-0.00022774359242097586	-2.1683331665462227e-05	-0.00022584348167972723
4.550743425820648	0.0006114460740893577	0.0006086911280038682	0.0006472941328511736	0.0006429080152327258	0.0006677619673589459	0.0006623770585975706	0.0006894969134498436	0.0006829990069327451	0.0007348313442696096	0.0007258431709419987	0.06320033584060723	0.06052593636757689	-2.169678772321118e-05	-0.0002273452930448283	-2.15158079481699e-05	-0.00022544893527406962
4.578163944211368	0.0006109427623138293	0.0006081886917685648	0.0006467347797390578	0.0006423519891307629	0.0006671693457708228	0.0006617893796900232	0.0006888679727205719	0.0006823769004711348	0.0007341234408928727	0.0007251466424233304	0.06315217155673566	0.06047983326525921	-2.1528978700386184e-05	-0.00022694621132485215	-2.1349439319046787e-05	-0.0002250536108786838
4.605749685019276	0.0006104401019183262	0.0006076869144348339	0.0006461763193729598	0.0006417968531963503	0.0006665777664058338	0.00066120273319708	0.0006882402421954432	0.0006817559854962216	0.0007334171285706784	0.0007244516633550271	0.06310429921671519	0.06043400956112037	-2.1362327410408277e-05	-0.00022654634384908223	-2.118421807526666e-05	-0.00022465750512259963
4.633501643792551	0.0006099380952807912	0.000607185798357801	0.0006456187539598192	0.000641242609617639	0.0006659872313184861	0.0006606171211617273	0.0006876137237208461	0.0006811362638552558	0.0007327124085532428	0.0007237582350320477	0.06305671908737266	0.060388465511553635	-2.119682612489876e-05	-0.0002261456871640033	-2.102013656213493e-05	-0.00022426061459376867
4.6614208220780515	0.0006094367447845354	0.0006066853458980001	0.0006450620857140556	0.0006406892605902278	0.0006653977425723515	0.000660032545635908	0.0006869884191542546	0.0006805177374063501	0.0007320092821073061	0.0007230663587652633	0.0630094314388814	0.06034320137615268	-2.103246716388639e-05	-0.0002257442377747998	-2.0857187172805894e-05	-0.0002238629358385924
4.689508227457455	0.0006089360528183124	0.0006061855594214485	0.0006445063168576602	0.0006401368083172569	0.0006648093022401731	0.0006594490086806289	0.0006863643303643466	0.0006799004080185934	0.0007313077505162723	0.0007223760358815967	0.06296243654479511	0.06029821741773822	-2.0869242895573195e-05	-0.00022534199214513384	-2.0695362348149143e-05	-0.00022346446536300468
4.717764873583629	0.0006084360217763949	0.0006056864412997237	0.0006439514496202953	0.0006395852550095037	0.0006642219124039752	0.0006588665123660652	0.0006857414592311248	0.0006792842775721715	0.0007306078150803539	0.0007216872677241603	0.06291573468207579	0.06025351390238982	-2.0707145736025695e-05	-0.00022493894669711745	-2.053465457638702e-05	-0.0002230651996315003
4.746191780217212	0.0006079366540586508	0.00060518799391004	0.0006433974862393906	0.0006390346028854816	0.0006636355751551702	0.0006582850587716715	0.0006851198076460373	0.0006786693479584863	0.000729909477116713	0.0007210000556524003	0.06286932613112428	0.06020909109947174	-2.0546168148938976e-05	-0.00022453509781106273	-2.0375056392874305e-05	-0.00022266513506724595
4.774789973263409	0.0006074379520706184	0.0006046902196353251	0.0006428444289602392	0.0006384848541715345	0.0006630502925946697	0.0006577046499862872	0.000684499377512099	0.0006780556210802743	0.0007292127379596077	0.0007203144010422358	0.0628232111758134	0.060164949281664395	-2.038630264530536e-05	-0.0002241304418248713	-2.0216560379742593e-05	-0.00022226426805105337
4.803560484809025	0.0006069399182235889	0.0006041931208643023	0.0006422922800361015	0.0006379360111019403	0.0006624660668329954	0.0006571252881082517	0.0006838801707440175	0.0006774430988517336	0.0007285175989605395	0.000719630305286206	0.06277739010351471	0.060121088724993714	-2.02275417832444e-05	-0.00022372497503439503	-2.0059159165730298e-05	-0.00022186259492185112
4.832504353159697	0.0006064425549346761	0.0006036966999915619	0.0006417410417282955	0.0006373880759190019	0.0006618828999903865	0.0006565469752455075	0.0006832621892683087	0.0006768317831986359	0.0007278240614883921	0.0007189477697936072	0.06273186320513228	0.06007750970885895	-2.0069878167688904e-05	-0.00022331869369326962	-1.9902845425983154e-05	-0.00022146011197760052
4.861622622877388	0.0006059458646269008	0.000603200959417644	0.0006411907163063026	0.0006368410508731503	0.0006613007941969133	0.0006559697135157117	0.0006826454350234264	0.0006762216760584548	0.0007271321269295846	0.0007182667959906413	0.06268663077513252	0.06003421251606507	-1.9913304450100422e-05	-0.00022291159401233163	-1.9747611881618804e-05	-0.00022105681547279765
4.890916344818065	0.0006054498497292649	0.0006027059015491164	0.0006406413060478631	0.0006362949382230432	0.000660719751592587	0.0006553935050463503	0.0006820299099598828	0.0006756127793804863	0.0007264417966882149	0.0007175873853205584	0.06264169311157626	0.0599911974328498	-1.975781332824375e-05	-0.00022250367215942424	-1.9593451299586284e-05	-0.00022065270161988892
4.9203865761696335	0.000604954512676833	0.0006022115287986533	0.0006400928132390788	0.0006357497402356637	0.0006601397743274738	0.0006548183519748441	0.0006814156160403747	0.0006750050951259711	0.00072575307218621	0.0007169095392438032	0.06259705051614876	0.05994846474891635	-1.960339754589896e-05	-0.00022209492425945276	-1.9440356492400612e-05	-0.00022024776658868817
4.950034380490085	0.0006044598559108088	0.0006017178435851157	0.0006395452401745114	0.0006352054591864201	0.0006595608645618053	0.0006542442564486646	0.0006808025552399069	0.0006743986252682187	0.000725065954863473	0.0007162332592381607	0.06255270329419219	0.05990601475746218	-1.945004989268792e-05	-0.0002216853463947177	-1.9288320317863497e-05	-0.00021984200650626562
4.979860827745887	0.0006039658818786155	0.0006012248483336294	0.0006389985891572824	0.0006346620973592469	0.0006589830244660898	0.0006536712206254417	0.0006801907295459173	0.0006737933717927296	0.0007243804461780316	0.0007155585467989014	0.0625086517547381	0.0598638477552085	-1.9297763203673587e-05	-0.00022127493460352698	-1.9137335678841294e-05	-0.0002194354174567814
5.009866994350591	0.0006034725930339763	0.0006007325454756677	0.0006384528624991778	0.0006341196570467066	0.0006584062562212315	0.0006530992466730798	0.0006795801409584056	0.0006731893366973234	0.0007236965476061916	0.000714885403438932	0.06246489621053745	0.05982196404243259	-1.9146530359184788e-05	-0.0002208636848803902	-1.8987395522935407e-05	-0.00021902799548062513
5.040053963203681	0.0006029799918369933	0.0006002409374491317	0.0006379080625207477	0.000633578140550089	0.0006578305620186386	0.0006525283367698698	0.0006789707914900577	0.000672586521992261	0.0007230142606426856	0.0007142138306889417	0.06242143697809318	0.0597803639229989	-1.899634428459071e-05	-0.00022045159317668483	-1.883849284230188e-05	-0.0002186197365749848
5.070422823729659	0.0006024880807542283	0.0005997500266984296	0.0006373641915514066	0.0006330375501795142	0.0006572559440603413	0.0006519584931046024	0.0006783626831663736	0.0006719849297003703	0.0007223335868008246	0.0007135438300975511	0.062378274377695005	0.05973904770438707	-1.8847197949964367e-05	-0.0002200386553991851	-1.8690620673382508e-05	-0.00021821063669361096
5.100974671917351	0.0006019968622587844	0.0005992598156745599	0.0006368212519295409	0.0006324978882540363	0.0006566824045591061	0.0006513897178766822	0.000677755818025796	0.0006713845618571748	0.0007216545276126522	0.0007128754032314634	0.06233540873344767	0.059698015697724593	-1.8699084369870958e-05	-0.00021962486741070042	-1.8543772096644637e-05	-0.00021780069174621997
5.131710610359471	0.0006015063388303873	0.0005987703068351935	0.0006362792460026083	0.0006319591571017433	0.0006561099457385514	0.0006508220132962429	0.0006771501981198387	0.0006707854205110196	0.0007209770846290973	0.0007122085516756152	0.06229284037330665	0.05965726821782114	-1.855199660315103e-05	-0.0002192102250296868	-1.8397940236334828e-05	-0.0002173898975985078
5.1626317482924104	0.0006010165129554651	0.0005982815026447547	0.0006357381761272419	0.0006314213590598627	0.0006555385698332621	0.0006502553815842617	0.000676545825513215	0.0006701875077231974	0.0007203012594201278	0.0007115432770333257	0.06225056962911078	0.059616805583194155	-1.840592775259088e-05	-0.0002187947240296917	-1.8253118260208243e-05	-0.000216978250071595
5.193739201636265	0.0006005273871272345	0.0005977934055745062	0.0006351980446693573	0.0006308844964748668	0.0006549682790889107	0.0006496898249726776	0.0006759427022839691	0.0006695908255680803	0.0007196270535749082	0.0007108795809264537	0.062208596836612194	0.05957662811610339	-1.8260870964690104e-05	-0.00021837836013910428	-1.8109299379299656e-05	-0.00021656574494220704
5.225034093035115	0.0006000389638457799	0.0005973060181026299	0.0006346588540042544	0.0006303485717025728	0.0006543990757623712	0.0006491253457045046	0.0006753408305236065	0.0006689953761332465	0.0007189544687019534	0.000710217464995547	0.06216692233551484	0.05953673614258551	-1.81168194295072e-05	-0.00021796112904209908	-1.796647684771703e-05	-0.00021615237794268827
5.256517551897525	0.0005995512456181358	0.0005968193427143109	0.0006341206065167222	0.0006298135871082492	0.000653830962121836	0.0006485619460339505	0.0006747402123372213	0.0006684011615196074	0.0007182835064292847	0.0007095569308999966	0.06212554646950168	0.05949712999248068	-1.7973766380288345e-05	-0.00021754302637702616	-1.782464396232579e-05	-0.00021573814476019693
5.288190714437326	0.0005990642349583738	0.000596333381901823	0.0006335833046011474	0.0006292795450667245	0.000653263940446938	0.0006479996282265336	0.0006741408498436351	0.0006678081838415432	0.0007176141684045909	0.0007088979803181935	0.062084469586274324	0.05945780999946742	-1.783170509323667e-05	-0.00021712404773621685	-1.7683794062531982e-05	-0.0002153230410365664
5.320054723714605	0.0005985779343876842	0.0005958481381646122	0.0006330469506616192	0.0006287464479624887	0.0006526980130288688	0.0006474383945592024	0.0006735427451755238	0.0006672164452270309	0.000716946456295386	0.0007082406149476844	0.062043692037581706	0.059418776501096796	-1.7690628887314513e-05	-0.0002167041886666221	-1.7543920530022072e-05	-0.00021490706236812485
5.352110729676963	0.0005980923464344608	0.0005953636140093822	0.0006325115471120362	0.0006282142981898038	0.0006521331821704974	0.0006468782473204536	0.0006729459004795548	0.0006666259478177767	0.0007162803717891685	0.0007075848365053288	0.062003214179258304	0.059380029838821305	-1.755053112402309e-05	-0.00021628344466956273	-1.7405016788582528e-05	-0.0002144902043060698
5.384359889201005	0.0005976074736343837	0.0005948798119501772	0.0006319770963762127	0.000627683098152806	0.0006515694501864891	0.0006463191888104494	0.0006723503179165163	0.0006660366937693459	0.0007156159165935795	0.0007069306467274533	0.0619630363712543	0.059341570358029595	-1.7411405207053837e-05	-0.00021586181119948034	-1.7267076303759815e-05	-0.00021407246235514987
5.41680336613411	0.0005971233185305088	0.0005943967345084726	0.0006314436008879895	0.0006271528502656183	0.0006510068194034316	0.0006457612213411427	0.0006717559996614581	0.0006654486852513004	0.0007149530924365711	0.0007062780473700162	0.06192315897767399	0.05930339840807996	-1.7273244582109715e-05	-0.00021543928366452025	-1.7130092582716416e-05	-0.00021365383197440024
5.44944233133642	0.0005966398836733476	0.0005939143842132545	0.0006309110630913382	0.0006266235569524536	0.0006504452921599506	0.0006452043472363903	0.0006711629479038209	0.0006648619244473267	0.0007142919010665603	0.0007056270402087599	0.06188358236680779	0.05926551434233175	-1.7136042736676238e-05	-0.00021501585742607354	-1.6994059173923784e-05	-0.00021323430857630998
5.482277962723094	0.0005961571716209602	0.0005934327636011151	0.000630379485440476	0.0006260952206477301	0.0006498848708068379	0.0006446485688320826	0.000670571164847578	0.0006642764135553785	0.0007136323442526014	0.0007049776270393803	0.06184430691116661	0.05922791851818069	-1.6999793199724833e-05	-0.00021459152779843005	-1.6858969666914275e-05	-0.00021281388752644737
5.515311445306831	0.0005956751849390349	0.0005929518752163302	0.0006298488703999696	0.0006255678437961731	0.0006493255577071688	0.0006440938884762588	0.000669980652711368	0.0006636921547878026	0.0007129744237845432	0.000704329809677679	0.061805332987519515	0.05919061129709009	-1.6864489541520283e-05	-0.00021416629004866738	-1.672481769212676e-05	-0.00021239256414408436
5.548543971240616	0.0005951939262009808	0.0005924717216109555	0.0006293192204448495	0.0006250414288529304	0.0006487673552364319	0.0006435403085292333	0.0006693914137286357	0.0006631091503714828	0.0007123181414732004	0.0007036835899597336	0.06176666097692701	0.05915359304462767	-1.6730125373376134e-05	-0.00021374013939658154	-1.659159692061693e-05	-0.00021197033370137786
5.581976739860765	0.0005947133979880095	0.0005919923053449063	0.0006287905380607166	0.0006245159782836781	0.0006482102657826455	0.0006429878313637152	0.0006688034501477665	0.0006625274025479692	0.0007116634991505145	0.000703038969742054	0.061728291264777455	0.059116864130496175	-1.6596694347401422e-05	-0.00021331307101403463	-1.6459301063764115e-05	-0.00021154719142248146
5.615610957730194	0.0005942336028892307	0.0005915136289860554	0.0006282628257438603	0.0006239914945647374	0.000647654291746491	0.0006424364593649389	0.0006682167642322325	0.0006619469135736251	0.0007110104986697283	0.000702395950901756	0.061690224240822655	0.05908042492857173	-1.6464190156221387e-05	-0.0002128850800244969	-1.6327923873135988e-05	-0.00021112313248440595
5.649447838681973	0.0005937545435017323	0.0005910356951103134	0.0006277360860013628	0.0006234679801831801	0.0006470994355414325	0.00064188619493078	0.0006676313582607231	0.0006613676857197545	0.0007103591419055477	0.000701754535336717	0.06165246029921147	0.05904427581693262	-1.6332606532869914e-05	-0.00021245616150405988	-1.619745914023009e-05	-0.0002106981520165474
5.6834886038631165	0.0005932762224306746	0.0005905585063017225	0.0006272103213512159	0.0006229454376369439	0.0006465456995938441	0.0006413370404718875	0.000667047234527294	0.0006607897212727493	0.0007097094307543161	0.0007011147249657485	0.06161499983853169	0.059008417177900764	-1.6201937250387086e-05	-0.00021202631047936848	-1.606790069615463e-05	-0.00021027224509927167
5.717734481778674	0.0005927986422893785	0.0005900820651525474	0.0006266855343224358	0.0006224238694349468	0.0006459930863431411	0.0006407889984118076	0.0006664643953415053	0.0006602130225342257	0.0007090613671341846	0.0007004765217287636	0.06157784326183888	0.058972849398068836	-1.607217612168907e-05	-0.00021159552192841213	-1.593924241153309e-05	-0.00020984540676544094
5.75218670833605	0.0005923218056994144	0.0005896063742633624	0.0006261617274551721	0.0006219032780971959	0.000645441598241902	0.0006402420711871077	0.000665882843028564	0.000659637591821165	0.000708414952985282	0.0006998399275869434	0.061540990976700176	0.05893757286834315	-1.5943316999359955e-05	-0.0002111637907807884	-1.5811478196186765e-05	-0.00020941763199895658
5.786846526889619	0.0005918457152906923	0.0005891314362431447	0.0006256389033008254	0.0006213836661549052	0.0006448912377559997	0.000639696261247508	0.0006653025799294673	0.0006590634314660554	0.0007077701902698905	0.0006992049445229076	0.06150444339522722	0.05890258798397338	-1.5815353775316954e-05	-0.00021073111191594052	-1.56846019989023e-05	-0.00020898891573452316
5.821715188285586	0.0005913703737015542	0.0005886572537093655	0.0006251170644221626	0.0006208650361506094	0.0006443420073647313	0.0006391515710560063	0.0006647236084011476	0.0006584905438170349	0.0007071270809726176	0.000698571574540887	0.06146820093411294	0.05886789514459088	-1.56882803806057e-05	-0.0002102974801633517	-1.555860780722701e-05	-0.00020855925285749588
5.856793950907131	0.0005908957835788665	0.0005881838292880829	0.0006245962133934334	0.0006203473906382806	0.0006437939095609496	0.0006386080030890111	0.0006641459308166189	0.000657918931238035	0.0007064856271005762	0.0006979398196668954	0.06143226401467099	0.05883349475424223	-1.5562090785297897e-05	-0.0002098628903039329	-1.5433489647262433e-05	-0.0002081286382043246
5.892084080719833	0.0005904219475781049	0.0005877111656140294	0.00062407635280048	0.0006198307321834374	0.000643246946851185	0.0006380655598364636	0.000663569549565116	0.0006573485961089196	0.0007058458306835515	0.0006973096819488969	0.06139663306287363	0.05879938722142915	-1.5436778998097547e-05	-0.0002094273370674693	-1.5309241583412805e-05	-0.00020769706656147136
5.927586851317345	0.0005899488683634559	0.0005872392653307127	0.000623557485240864	0.0006193150633632719	0.0006427011217557897	0.0006375242438019761	0.0006629944670522498	0.0006567795408256378	0.0007052076937741907	0.00069668116345699	0.06136130850938649	0.058765572959140394	-1.531233906613451e-05	-0.0002089908151326203	-1.518585771811097e-05	-0.00020726453266466105
5.963303543967366	0.0005894765486079037	0.0005867681310905027	0.0006230396133239774	0.0006188003867667592	0.000642156436809061	0.000636984057502959	0.0006624206857001501	0.0006562117678003634	0.0007045712184481737	0.0006960542662835756	0.06132629078961074	0.058732052384890966	-1.5188765074877764e-05	-0.00020855331912870978	-1.5063332191709092e-05	-0.00020683103120008872
5.999235447657878	0.0005890049909933249	0.0005862977655547283	0.0006225227396711625	0.0006182867049947778	0.0006416128945593752	0.0006364450034707518	0.0006618482079476134	0.0006556452794616437	0.0007039364068043952	0.0006954289925435355	0.061291580343717234	0.0586988259207579	-1.5066051147729492e-05	-0.00020811484363282562	-1.494165918215079e-05	-0.00020639655680294855
6.035383859143656	0.000588534198210584	0.0005858281713937723	0.0006220068669158329	0.000617774020660229	0.0006410704975693262	0.0006359070842507584	0.0006612770362502564	0.0006550800782545476	0.0007033032609651491	0.0006948053443744127	0.0612571776166892	0.058665893993418136	-1.4944191445922725e-05	-0.00020767538317102707	-1.4820832904799408e-05	-0.00020596110405744772
6.071750082993084	0.0005880641729596245	0.0005853593512871638	0.0006214919977035883	0.0006172623363881544	0.0006405292484158534	0.0006353703024025778	0.0006607071730806606	0.0006545161666408124	0.0007026717830763061	0.0006941833239365859	0.06122308305835928	0.058633257034184816	-1.4823180168231642e-05	-0.000207234932217637	-1.4700847612181267e-05	-0.00020552466749629295
6.108335431635222	0.0005875949179495678	0.000584891307923678	0.0006209781346923428	0.0006167516548158585	0.0006399891496903832	0.000634834660500142	0.0006601386209285302	0.0006539535470989947	0.0007020419753075034	0.0006935629334134558	0.0611892971234475	0.058600915479043676	-1.4703011550787695e-05	-0.0002067934851950476	-1.458169759380526e-05	-0.00020508724160096803
6.145141225407182	0.0005871264358988053	0.0005844240440014283	0.0006204652805524372	0.0006162419785930257	0.0006394502039989592	0.0006343001611318457	0.0006595713823008382	0.0006533922221246192	0.000701413839852324	0.00069294417501162	0.06115582027160414	0.05856886976869519	-1.4583679866826335e-05	-0.00020635103647299868	-1.4463377175926925e-05	-0.0002046488208008318
6.182168792601758	0.0005866587295350973	0.000583957562227966	0.0006199534379667679	0.0006157333103818452	0.0006389124139623862	0.0006337668069006882	0.0006590054597219842	0.0006528321942303311	0.0007007873789284889	0.0006923270509610617	0.06112265296744619	0.05853712034858812	-1.4465179426503133e-05	-0.0002059075803690913	-1.4345880721336815e-05	-0.00020420939947346506
6.2194194695153895	0.000586191801595665	0.0005834918653203733	0.0006194426096309032	0.0006152256528571299	0.0006383757822163586	0.0006332346004244021	0.0006584408557339434	0.0006522734659460463	0.0007001625947780381	0.0006917115635153277	0.0610897956805995	0.05850566766895947	-1.4347504576663062e-05	-0.00020546311114792715	-1.4229202629141915e-05	-0.00020376897194386567
6.256894600496366	0.0005857256548272933	0.0005830269560053672	0.000618932798253213	0.0006147190087064417	0.0006378403114116083	0.0006327035443355987	0.0006578775728964271	0.0006517160398191066	0.0006995394896675276	0.0006910977149517198	0.0610572488857363	0.05847451218487385	-1.4230649700519571e-05	-0.00020501762301965154	-1.4113337334465542e-05	-0.0002033275324830608
6.294595537993358	0.0005852602919864262	0.0005825628370193939	0.000618424006554989	0.0006142133806302155	0.0006373060042140409	0.0006321736412819041	0.0006573156137870374	0.0006511599184144339	0.0006989180658882158	0.0006904855075714786	0.06102501306262059	0.05844365435626089	-1.4114609217645915e-05	-0.00020457111014249296	-1.3998279308405706e-05	-0.00020288507531049382
6.332523642604218	0.0005847957158392619	0.0005820995111087263	0.0006179162372705678	0.0006137087713418787	0.0006367728633048708	0.0006316448939260925	0.0006567549810014193	0.000650605104314681	0.0006982983257562526	0.000689874943699969	0.060993088696143824	0.058413094647954834	-1.3999377583572697e-05	-0.00020412356661962672	-1.3884023057674291e-05	-0.000202441594591235
6.370680283125076	0.0005843319291618582	0.0005816369810295699	0.0006174094931474626	0.0006132051835679845	0.0006362408913807731	0.0006311173049462366	0.0006561956771534283	0.0006500516001203959	0.0006976802716128808	0.0006892660256868772	0.060961476276370316	0.05838283352973538	-1.3884949289633478e-05	-0.00020367498650004923	-1.3770563124423582e-05	-0.00020199708443656428
6.40906683659976	0.0005838689347402248	0.0005811752495481543	0.0006169037769464819	0.0006127026200483279	0.0006357100911540142	0.000630590877035838	0.0006556377048752788	0.000649499408450169	0.0006970639058246208	0.0006886587559063911	0.0609301762985745	0.05835287147636582	-1.3771318862805179e-05	-0.00020322536377875844	-1.365789408607973e-05	-0.00020155153890402677
6.447684688369473	0.0005834067353704285	0.0005807143194408413	0.000616399091441862	0.000612201083536081	0.0006351804653526033	0.0006300656129039768	0.0006550810668177135	0.0006489485319407988	0.0006964492307834755	0.0006880531367574009	0.060899189263287995	0.05832320896763208	-1.3658480865402778e-05	-0.00020277469239517176	-1.3546010555086016e-05	-0.00020110495199654466
6.486535232122802	0.0005829453338586901	0.00058025419349422	0.0006158954394213905	0.0006117005767979119	0.000634652016720431	0.0006295415152754472	0.000654525765650157	0.0006483989732474453	0.0006958362489071207	0.0006874491706636865	0.06086851567633699	0.05829384648838692	-1.3546429894909298e-05	-0.00020232296623345913	-1.3434907178675598e-05	-0.00020065731766190364
6.525619869945995	0.0005824847330214897	0.0005797948745052155	0.0006153928236865412	0.0006112011026141228	0.0006341247480174185	0.0006290185868909095	0.0006539718040608853	0.0006478507350437968	0.0006952249626391111	0.0006868468600741191	0.060838156048885886	0.05826478452858519	-1.3435160583767647e-05	-0.00020187017912202954	-1.3324578638675491e-05	-0.00020020862979248932
6.564940012373588	0.0005820249356856651	0.0005793363652811862	0.0006148912470525964	0.0006107026637787703	0.0006335986620196599	0.0006284968305070278	0.0006534191847571844	0.0006473038200222253	0.0006946153744490754	0.0006862462074628514	0.060808110897482524	0.05823602358332924	-1.3324667599170711e-05	-0.0002014163248335865	-1.3215019651352175e-05	-0.0001997588822258145
6.604497078439295	0.0005815659446885152	0.0005788786686400279	0.0006143907123487814	0.000610205263099799	0.00063307376151957	0.0006279762488966179	0.0006528679104655154	0.000646758230893951	0.0006940074868329204	0.0006856472153295184	0.06077838074409675	0.0582075641529074	-1.3214945642867071e-05	-0.00020096139708462857	-1.3106224967175673e-05	-0.00019930806874357554
6.644292495727218	0.0005811077628779013	0.0005784217874102766	0.0006138912224183922	0.0006097089033991686	0.0006325500493260303	0.0006274568448487907	0.0006523179839316799	0.000646213970389204	0.0006934013023130329	0.0006850498861994339	0.060748966116168444	0.05817940674283772	-1.3105989450878236e-05	-0.00020050538953413077	-1.2998189370532452e-05	-0.0001988561830702923
6.684327700423376	0.0005806503931123558	0.0005779657244312179	0.000613392780118933	0.0006092135875129927	0.000632027528264543	0.0006269386211691074	0.0006517694079209905	0.0006456710412573933	0.0006927968234384892	0.0006844542226237969	0.060719867546646496	0.05815155186390527	-1.2997793793368545e-05	-0.0002000482957844052	-1.2890907679621345e-05	-0.00019840321887440449
6.724604137367524	0.0005801938382611801	0.000577510482552985	0.0006128953883222418	0.0006087193182916619	0.0006315062011773724	0.0006264215806797173	0.0006512221852184326	0.0006451294462672672	0.0006921940527852565	0.0006838602271798871	0.06069108557403685	0.058124000032210646	-1.2890353474436997e-05	-0.00019959010938049027	-1.2784374746255787e-05	-0.00019794916976792476
6.76512326010531	0.000579738101204554	0.0005770560646366692	0.0006123990499146282	0.0006082260985999824	0.0006309860709237027	0.0006259057262195134	0.0006506763186288385	0.0006445891882070837	0.0006915929929564039	0.0006832679024712741	0.06066262074244527	0.05809675176920865	-1.278366333183796e-05	-0.00019913082380884628	-1.2678585455529884e-05	-0.00019749402930406557
6.805886530940724	0.0005792831848336394	0.0005766024735544245	0.0006119037677970077	0.000607733931317309	0.0006304671403797858	0.0006253910606442844	0.0006501318109770554	0.0006440502698847762	0.0006909936465823125	0.0006826772511280203	0.06063447360162117	0.05806980760174868	-1.2677718236892704e-05	-0.00019867043249874317	-1.2573534725779378e-05	-0.000197037790979529
6.846895420988873	0.0005788290920506853	0.0005761497121895727	0.0006114095448850337	0.0006072428193376765	0.0006299494124390918	0.0006248775868268575	0.0006495886651081154	0.0006435126941281225	0.0006903960163208839	0.0006820882758068865	0.06060664470700351	0.05804316806212443	-1.25725130941624e-05	-0.00019820892881983188	-1.2469217508300628e-05	-0.00019658044823275822
6.888151410229076	0.0005783758257691384	0.0005756977834367155	0.0006109163841092378	0.0006067527655699412	0.0006294328900124694	0.0006243653076572595	0.0006490468838874111	0.0006429764637849177	0.0006898001048577583	0.0006815009791915443	0.06057913461976531	0.058016833688109344	-1.2468042841298071e-05	-0.000197746306082755	-1.2365628787106876e-05	-0.00019612199444289657
6.92965598755826	0.0005779233889137464	0.0005752466902018378	0.0006104242884151634	0.0006062637729379119	0.0006289175760282939	0.000623854226042865	0.0006485064702008675	0.000642441581723142	0.0006892059149065246	0.0006809153639927832	0.0605519439068607	0.05799080502300595	-1.2364302448898343e-05	-0.0001972825575395909	-1.2262763578825032e-05	-0.00019566242293088398
6.971410650844719	0.0005774717844206678	0.0005747964354024198	0.0006099332607635052	0.0006057758443804885	0.0006284034734326245	0.0006233443449085519	0.0006479674269551168	0.0006419080508311365	0.0006886134492089386	0.0006803314329487225	0.06052507314106935	0.057965082615690916	-1.2261286920211938e-05	-0.00019681767638177194	-1.216061693244501e-05	-0.00019520172695833282
7.01341690698215	0.0005770210152375814	0.0005743470219675444	0.0006094433041302469	0.0006052889828518021	0.0006278905851893633	0.0006228356671968558	0.000647429757077675	0.0006413758740177735	0.0006880227105351416	0.0006797491888250261	0.06049852290104318	0.05793966702065205	-1.215899129096941e-05	-0.00019635165574051483	-1.2059183929104614e-05	-0.0001947398997266675
7.055676271944047	0.0005765710843237951	0.0005738984528380105	0.0006089544215068018	0.0006048031913213531	0.000627378914280411	0.0006223281958681292	0.0006468934635171207	0.0006408450542126369	0.0006874337016838807	0.0006791686344151181	0.06047229377135523	0.057914558798041436	-1.2057410629250434e-05	-0.00019588448868715358	-1.1958459681935159e-05	-0.0001942769343776518
7.098190270838397	0.0005761219946503552	0.0005734507309664392	0.0006084666159001517	0.0006043184727741492	0.0006268684637058229	0.0006218219339006941	0.0006463585492432705	0.0006403155943661914	0.000686846425482728	0.0006785897725403956	0.060446386342543366	0.05788975851371457	-1.1956540035162888e-05	-0.00019541616823094687	-1.1858439335835948e-05	-0.00019381282399219546
7.1409604379627405	0.0005756737492001602	0.0005730038593173913	0.0006079798903329925	0.000603834830210851	0.0006263592364839776	0.0006213168842910066	0.0006458250172473646	0.0006397874974499679	0.0006862608847883078	0.0006780126060504546	0.06042080121115962	0.057865266739278984	-1.1856374640740498e-05	-0.00019494668732007725	-1.1759118067299068e-05	-0.00019334756159053446
7.183988316859528	0.0005752263509680675	0.0005725578408674734	0.000607494247843869	0.0006033522666479072	0.0006258512356517266	0.000620813050053809	0.0006452928705422402	0.0006392607664567347	0.0006856770824865171	0.0006774371378233012	0.060395538979818114	0.05784108405213947	-1.175690960974942e-05	-0.0001944760388412764	-1.1660491084204694e-05	-0.0001928811401313707
7.227275460371831	0.0005747798029610105	0.0005721126786054563	0.0006070096914873266	0.0006028707851177048	0.0006253444642645654	0.0006203104342222986	0.0006447621121625223	0.0006387354044006837	0.000685095021492758	0.0006768633707655814	0.06037060025724273	0.05781721103554127	-1.1658140137429766e-05	-0.00019400421561839576	-1.1562553625632868e-05	-0.00019241355251169157
7.270823430699384	0.0005743341081981077	0.0005716683755323845	0.0006065262243340491	0.0006023903886687057	0.0006248389253967903	0.0006198090398482811	0.0006442327451648014	0.0006382114143176079	0.0006845147047521605	0.0006762913078127996	0.06034598565831604	0.05779364827862234	-1.1560061450348151e-05	-0.0001935312104126563	-1.146530096168049e-05	-0.00019194479156643685
7.31463379945495	0.0005738892697107794	0.0005712249346616941	0.000606043849471009	0.0006019110803655976	0.0006243346221416687	0.0006193088700023411	0.0006437047726278227	0.0006376887992650867	0.000683936135239819	0.000675720951929548	0.06032169580412602	0.05777039637645399	-1.146266880615917e-05	-0.0001930570159215661	-1.1368728393221054e-05	-0.00019147485006723586
7.358708147721062	0.0005734452905428614	0.0005707823590193268	0.0006055625700016102	0.0006014328632894362	0.0006238315576116015	0.0006188099277740016	0.0006431781976526721	0.0006371675623226697	0.0006833593159610231	0.0006751523061097329	0.06029773132202057	0.05774745593009346	-1.1365957493503047e-05	-0.00019258162477985008	-1.1272831251794499e-05	-0.00019100372072329563
7.403048066107065	0.000573002173750718	0.0005703406516438446	0.0006050823890458365	0.0006009557405377929	0.0006233297349382876	0.0006183122162718907	0.0006426530233629623	0.0006366477065920603	0.0006827842499514893	0.0006745853733768026	0.06027409284565159	0.05772482754662667	-1.1269922831746298e-05	-0.00019210502955785413	-1.1177604899382555e-05	-0.00019053139618023518
7.447655154806527	0.0005725599224033599	0.000569899815586547	0.0006046033097403993	0.000600479715224901	0.0006228291572728955	0.0006178157386239061	0.0006421292529050234	0.0006361292351973031	0.0006822109402775999	0.0006740201567839784	0.06025078101502861	0.05770251183921946	-1.1174560170793511e-05	-0.00019162722276125366	-1.1083044728197114e-05	-0.0001900578690195026
7.49253102365499	0.0005721185395825602	0.0005694598539115895	0.0006041253352388877	0.0006000047904818063	0.0006223298277862299	0.0006173204979773861	0.0006416068894480945	0.0006356121512849738	0.0006816393900366419	0.0006734566594144907	0.06022779647656814	0.05768050942716613	-1.1079864890873106e-05	-0.00019114819683009598	-1.0989146160492874e-05	-0.0001895831317576674
7.537677292188054	0.0005716780283829735	0.0005690207696961027	0.0006036484687119197	0.0005995309694565187	0.0006218317496689066	0.0006168264974992765	0.0006410859361845166	0.0006350964580243695	0.0006810696023570479	0.0006728948843818128	0.0602051398831444	0.057658820935935225	-1.0985832402447132e-05	-0.00019066794413975796	-1.0895904648454587e-05	-0.00018910717684719747
7.583095589699846	0.00057123839191225	0.0005685825660303072	0.0006031727133472899	0.0005990582553141563	0.0006213349261315155	0.0006163337403762986	0.0006405663963299231	0.0006345821586076945	0.0006805015803986352	0.0006723348348298949	0.06018281189414128	0.057637446997221606	-1.0892458145952792e-05	-0.0001901864569997247	-1.0803315673920365e-05	-0.00018862999667468294
7.628787555301809	0.0005707996332911589	0.0005681452460176379	0.0006026980723501266	0.0005985866512371048	0.0006208393604048015	0.0006158422298151248	0.0006400482731234391	0.0006340692562502593	0.0006799353273528541	0.000671776513933408	0.06016081317550372	0.05761638824899407	-1.0799737591592543e-05	-0.0001897037276523128	-1.0711374748259388e-05	-0.0001881515835610581
7.674754837981857	0.0005703617556537048	0.0005677088127748613	0.0006022245489430407	0.0005981161604251649	0.0006203450557398339	0.0006153519690425456	0.0006395315698278741	0.00063355775419067	0.0006793708464430315	0.0006712199248979797	0.06013914439978952	0.05759564533554718	-1.0707666239217865e-05	-0.00018921974827340593	-1.0620077412153324e-05	-0.00018767192976082425
7.720999096663877	0.0005699247621472504	0.0005672732694321993	0.000601752146366284	0.0005976467860957101	0.0006198520154081834	0.0006148629613056493	0.0006390162897299243	0.0006330476556910265	0.0006788081409246226	0.0006706650709604425	0.06011780624622341	0.05757521890754874	-1.061623961808554e-05	-0.00018873451097119187	-1.0529419235416788e-05	-0.000187191027461453
7.767522000267617	0.0005694886559326368	0.0005668386191334502	0.0006012808678779028	0.0005971785314838389	0.000619360242702099	0.0006143752098719922	0.0006385024361403697	0.0006325389640371182	0.0006782472140854591	0.0006701119553890744	0.06009679940074835	0.05755510962209371	-1.0525453286722337e-05	-0.00018824800778621809	-1.0439395816862033e-05	-0.00018670886878362214
7.814325227768903	0.0005690534401843045	0.00056640486503611	0.000600810716753894	0.0005967113998425309	0.0006188697409346835	0.0006138887180297764	0.0006379900123942744	0.0006320316825386212	0.0006776880692460019	0.0006695605814838474	0.060076124556078976	0.05753531814275355	-1.0435302832713378e-05	-0.00018776023069055903	-1.035000278405869e-05	-0.00018622544577993894
7.861410468260233	0.0005686191180904181	0.0005659720103114989	0.000600341696288365	0.000596245394442807	0.0006183805134400755	0.0006134034890880278	0.0006374790218511926	0.0006315258145293018	0.0006771307097595985	0.0006690109525766776	0.060055782411756735	0.05751584513962855	-1.0345783872535604e-05	-0.00018727117158745532	-1.0261235793196724e-05	-0.0001857407504348152
7.908779421011744	0.0005681856928529885	0.000565540058144884	0.0005998738097936895	0.000595780518573883	0.0006178925635736264	0.0006129195263767735	0.0006369694678953704	0.0006310213633672127	0.0006765751390127371	0.0006684630720316746	0.06003577367420556	0.05749669128939845	-1.0256892051340935e-05	-0.00018678082231021742	-1.0173090528857454e-05	-0.00018525477466339868
7.956433795532517	0.0005677531676880011	0.000565109011735608	0.0005994070606006733	0.0005953167755433365	0.0006174058947120886	0.000612436833247226	0.0006364613539359546	0.0006305183324349037	0.0006760213604253116	0.0006679169432453997	0.06001609905678117	0.05747785727537574	-1.016862304282877e-05	-0.00018628917462264194	-1.0085562703900791e-05	-0.0001847675103120311
8.004375311632296	0.0005673215458255338	0.0005646788742972094	0.0005989414520587067	0.0005948541686772574	0.00061692051025379	0.0006119554130719584	0.0006359546834071953	0.0006300167251396175	0.0006754693774508751	0.0006673725696471132	0.059996759279833285	0.05745934378756019	-1.0080972549058632e-05	-0.00018579622021809572	-9.998648059264884e-06	-0.00018427894915713783
8.052605699483543	0.000566890830509892	0.0005642496490575561	0.0005984769875359373	0.0005943927013204194	0.0006164364136188265	0.0006114752692450932	0.0006354494597686621	0.0006295165449135039	0.0006749191935769125	0.0006668299546990415	0.0599777550707554	0.05744115152268901	-9.993936300239405e-06	-0.00018530195071887745	-9.912342363767486e-06	-0.00018378908290493656
8.101126699683881	0.0005664610249997275	0.0005638213392589681	0.0005980136704194224	0.0005939323768364349	0.0006159536082492408	0.0006109964051824806	0.0006349456865054473	0.0006290177952138208	0.000674370812325099	0.0006662891018966293	0.059959087164045896	0.057423281184293205	-9.907510054575804e-06	-0.00018480635767556541	-9.82664141394897e-06	-0.00018329790319022987
8.149940063318896	0.0005660321325681737	0.0005633939481583508	0.0005975515041153045	0.0005934731986079265	0.0006154720976092177	0.0006105188243218922	0.0006344433671283854	0.0006285204795231508	0.0006738242372515761	0.0006657500147688081	0.05994075630135982	0.05740573348274984	-9.821689598075826e-06	-0.00018430943256651788	-9.741541033876297e-06	-0.00018280540157644687
8.199047552025359	0.0005656041565029688	0.0005629674790273213	0.000597090492048969	0.0005930151700366856	0.0006149918851852659	0.0006100425301232005	0.0006339425051742629	0.0006280246013496058	0.0006732794719472166	0.0006652126968782572	0.05992276323157038	0.0573885091353383	-9.736470744447535e-06	-0.00018381116679848375	-9.657037075068431e-06	-0.0001823115695561428
8.248450938054788	0.000565177100106587	0.0005625419351523395	0.0005966306376652137	0.000592558294543842	0.0006145129744864093	0.0006095675260685685	0.0006334431042060339	0.0006275301642270425	0.0006727365200378998	0.0006646771518216701	0.05990510871082404	0.057371608866294235	-9.651849334787674e-06	-0.00018331155170359104	-9.573125416154592e-06	-0.00018181639854787657
8.298152004337403	0.0005647509666963731	0.0005621173198348438	0.000596171944428422	0.0005921025755700348	0.0006140353690443855	0.0006090938156626466	0.0006329451678130447	0.0006270371717152811	0.0006721953851847922	0.0006641433832300289	0.059887793502599575	0.05735503340686548	-9.567821237536564e-06	-0.00018281057854095673	-9.489801962830023e-06	-0.0001813198798975152
8.348152544546481	0.0005643257596046672	0.0005616936363913771	0.0005957144158227247	0.000591648016575575	0.0006135590724138283	0.0006086214024327547	0.0006324486996112434	0.0006265456274003143	0.0006716560710846171	0.0006636113947688701	0.05987081837776568	0.057338783495368556	-9.484382348283818e-06	-0.00018230823849600675	-9.407062647711142e-06	-0.0001808220048785808
8.398454363163072	0.00056390148217894	0.0005612708881537224	0.0005952580553521735	0.0005911946210406173	0.0006130840881724693	0.000608150289929078	0.0006319537032434056	0.0006260555348945277	0.0006711185814699398	0.0006630811901385589	0.05985418411464152	0.05732285987724482	-9.401528589502925e-06	-0.0001818045226779086	-9.324903430018953e-06	-0.00018032276468854525
8.449059275541144	0.0005634781377819306	0.0005608490784690422	0.0005948028665409193	0.0005907423924653381	0.0006126104199213348	0.0006076804817248679	0.0006314601823793618	0.0006255668978369253	0.0006705829201094555	0.0006625527730745734	0.059837891499053567	0.05730726330511671	-9.319255910498342e-06	-0.00018129942212119499	-9.243320295540015e-06	-0.00017982215045103667
8.49996910797308	0.0005630557297917721	0.0005604282107000046	0.0005943488529333752	0.0005902913343700986	0.0006121380712849377	0.0006072119814166262	0.000630968140716214	0.0006250797198933425	0.000670049090808266	0.0006620261473477733	0.05982194132439995	0.05729199453884709	-9.237560287190388e-06	-0.00018079292778452882	-9.162309256441695e-06	-0.00017932015321461825
8.551185697755594	0.0005626342616021333	0.000560008288224927	0.0005938960180943985	0.0005898414502956257	0.0006116670459114822	0.0006067447926243126	0.0006304775819785687	0.0006245940047566754	0.0006695170974081744	0.0006615013167646882	0.059806334391707815	0.05727705434559538	-9.156437721923559e-06	-0.0001802850305492737	-9.08186635104058e-06	-0.0001788167639510535
8.602710893256043	0.0005622137366223522	0.0005595893144379092	0.0005934443656094652	0.0005893927438031846	0.0006111973474730618	0.0006062789189915383	0.000629988509918762	0.0006241097561471038	0.0006689869437879749	0.0006609782851677991	0.05979107150969352	0.057262443499876484	-9.075884243342491e-06	-0.0001797757212201878	-9.001987643704468e-06	-0.0001783119735562777
8.654546553979111	0.0005617941582775735	0.0005591712927489723	0.0005929938990848448	0.0005889452184747551	0.0006107289796658613	0.0006058143641857677	0.0006295009283170909	0.0006236269778123174	0.0006684586338637443	0.0006604570564358249	0.05977615349482789	0.05724816278362034	-8.995895906181196e-06	-0.00017926499052349498	-8.922669224659813e-06	-0.00017780577284869092
8.706694550633951	0.0005613755300088875	0.0005587542265841998	0.0005925446221477835	0.0005884988779132126	0.0006102619462103648	0.0006053511318985215	0.0006290148409820488	0.0006231456735277484	0.0006679321715891435	0.0006599376344840146	0.0597615811713968	0.05723421298623065	-8.916468791148567e-06	-0.00017875282910766177	-8.843907209831262e-06	-0.00017729815256919967
8.759156765201672	0.0005609578552734656	0.0005583381193858733	0.0005920965384466778	0.0005880537257425022	0.000609796250851553	0.0006048892258455778	0.0006285302517505523	0.0006226658470967972	0.0006674075609557082	0.0006594200232644326	0.059747355371563	0.057220594904646524	-8.837599004723681e-06	-0.00017823922754166277	-8.765697740675121e-06	-0.00017678910338010667
8.811935091003267	0.0005605411375447059	0.000557922974612618	0.0005916496516512638	0.0005876097656078254	0.000609331897359121	0.0006044286497671811	0.0006280471644881863	0.0006221875023510704	0.0006668848059931603	0.0006589042267662615	0.05973347693542929	0.057207309343400514	-8.759282678996207e-06	-0.00017772417631470305	-8.68803698403451e-06	-0.0001762786158650831
8.865031432767935	0.000560125380312368	0.0005575087957395403	0.0005912039654527916	0.0005871670011758164	0.0006088688895276765	0.0006039694074282439	0.0006275655830894336	0.00062171064315061	0.0006663639107697041	0.0006583902490160904	0.0597199467111041	0.05719435711468155	-8.681515971521551e-06	-0.00017720766583577408	-8.61092113194073e-06	-0.00017576668052762812
8.918447706701835	0.0005597105870827211	0.0005570955862583764	0.0005907594835642183	0.000586725436134732	0.0006084072311769606	0.0006035115026185633	0.0006270855114779238	0.0006212352733841363	0.0006658448793923411	0.0006578780940782237	0.05970676555476329	0.057181739038394956	-8.604295065142188e-06	-0.00017668968643272387	-8.534346401489236e-06	-0.0001752532877913604
8.972185840557227	0.0005592967613786802	0.0005566833496776298	0.0005903162097203832	0.000586285074194629	0.00060794692615205	0.0006030549391530212	0.0006266069536066663	0.0006207613969692796	0.0006653277160071722	0.0006573677660549753	0.05969393433071926	0.057169455942226145	-8.52761616785061e-06	-0.00017617022835192397	-8.458309034694786e-06	-0.00017473842799924089
9.02624777370205	0.0005588839067399572	0.0005562720895227225	0.0005898741476782072	0.0005858459190875584	0.0006074879783235798	0.0006025997208718047	0.0006261299134583044	0.0006202890178528284	0.0006648124247997203	0.000656859269086982	0.05968145391148055	0.05715750866170292	-8.451475512603716e-06	-0.00017564928175752004	-8.382805298270263e-06	-0.00017422209141224054
9.080635457189915	0.0005584720267231983	0.0005558618093361343	0.0005894333012168672	0.0005854079745677444	0.0006070303915879502	0.0006021458516406139	0.0006256543950453499	0.000619818140010963	0.0006642990099952345	0.0006563526073535025	0.059669325177823036	0.0571458980402576	-8.375869357165819e-06	-0.00017512683673034934	-8.307831483518255e-06	-0.00017370426820914608
9.135350853830497	0.000558061124902138	0.0005554525126775583	0.0005889936741379997	0.0005849712444117832	0.0006065741698675542	0.0006016933353508827	0.0006251804024104443	0.0006193487674495109	0.0006637874758590228	0.0006558477850727389	0.05965754901885458	0.05713462492929241	-8.300793983934303e-06	-0.00017460288326724693	-8.233383906144573e-06	-0.00017318494848574117
9.190395938260405	0.0005576512048677405	0.0005550442031240426	0.0005885552702658827	0.0005845357324188269	0.0006061193171109885	0.0006012421759199916	0.0006247079396265998	0.0006188809042041845	0.0006632778266967631	0.0006553448065021428	0.059646126332081585	0.0571236901882412	-8.226245699864167e-06	-0.00017407741128180887	-8.159458906155902e-06	-0.00017266412225477867
9.245772697014415	0.0005572422702283492	0.0005546368842701415	0.0005881180934476329	0.0005841014424107782	0.0006056658372932767	0.0006007923772914873	0.0006242370107974553	0.000618414554340835	0.0006627700668548332	0.0006548436759387357	0.05963505802347715	0.057113094684636906	-8.152220836216487e-06	-0.00017355041060200527	-8.086052847650765e-06	-0.00017214177944457898
9.301483128597186	0.0005568343246098376	0.0005542305597280668	0.0005876821475533981	0.0005836683782324826	0.0006052137344160929	0.0006003439434353042	0.0006237676200575319	0.0006179497219557014	0.0006622642007206379	0.0006543443977194273	0.05962434500755163	0.05710283929417718	-8.078715748430915e-06	-0.00017302187096981947	-8.013162118676413e-06	-0.00017161790989825287
9.357529243555355	0.000556427371655757	0.0005538252331278375	0.0005872474364765544	0.0005832365437519251	0.0006047630125079867	0.0005998968783479877	0.0006232997715724886	0.0006174864111756643	0.0006617602327229403	0.0006538469762213398	0.0596139882074189	0.05709292490078856	-8.005726815978227e-06	-0.00017249178204092885	-7.940783131081368e-06	-0.0001710925033734101
9.413913064550128	0.0005560214150274904	0.0005534209081174348	0.0005868139641339034	0.0005828059428604275	0.0006043136756246091	0.0005994511860529166	0.0006228334695393821	0.0006170246261585018	0.000661258167332196	0.0006533514158621332	0.05960398855486688	0.05708335239669312	-7.93325044223716e-06	-0.00017196013338437177	-7.868912320390525e-06	-0.00017056554954179848
9.47063662643026	0.0005556164584044024	0.0005530175883629523	0.0005863817344658704	0.0005823765794728431	0.0006038657278489378	0.0005990068706005291	0.0006223687181869276	0.0006165643710931448	0.0006607580090608888	0.0006528577211003327	0.0595943469904284	0.05707412268247785	-7.861283054263687e-06	-0.0001714269144805075	-7.797546145579641e-06	-0.00017003703798709746
9.527701976305488	0.0005552125054839976	0.0005526152775487567	0.0005859507514367077	0.0005819484575277636	0.0006034191732915151	0.000598563936068556	0.0006219055217757657	0.0006161056501999425	0.0006602597624638777	0.0006523658964356662	0.05958506446345225	0.05706523666715992	-7.789821102697353e-06	-0.00017089211472133548	-7.726681088991195e-06	-0.0001695069582058062
9.585111173620431	0.0005548095599820697	0.0005522139793776371	0.0005855210190346937	0.0005815215809877129	0.0006029740160906715	0.0005981223865622424	0.0006214438845987241	0.0006156484677309173	0.0006597634321387332	0.0006518759464093928	0.05957614193217325	0.057056695268256796	-7.7188610616407e-06	-0.00017035572341025929	-7.656313656206025e-06	-0.0001689752996065219
9.642866290228868	0.0005544076256328598	0.0005518136975709658	0.0005850925412723372	0.0005810959538393536	0.0006025302604127635	0.0005976822262145851	0.0006209838109810874	0.000615192827970033	0.000659269022726088	0.0006513878756046449	0.05956758036378593	0.05704849941185569	-7.64839942842075e-06	-0.0001698177297599357	-7.586440375796991e-06	-0.00016844205150769176
9.700969410468568	0.0005540067061892144	0.000551414435868856	0.0005846653221865848	0.0005806715800936929	0.0006020879104524098	0.0005972434591865654	0.000620525305280869	0.0006147387352334614	0.0006587765389099883	0.000650901688646769	0.059559380734515936	0.05704065003268084	-7.578432723478849e-06	-0.00016927812289192767	-7.517057799261324e-06	-0.00016790720313811236
9.75942263123647	0.0005536068054227429	0.0005510161980303216	0.0005842393658390257	0.0005802484637862866	0.0006016469704327307	0.0005968060896673839	0.0006200683718890839	0.0006142861938698505	0.000658285985418247	0.0006504173902036717	0.05955154402969632	0.057033148074166026	-7.508957490242295e-06	-0.0001687368918364962	-7.44816250083935e-06	-0.0001673707436356392
9.818228062064373	0.0005532079271239773	0.0005506189878334381	0.0005838146763161034	0.0005798266089774498	0.0006012074446055844	0.0005963701218747003	0.0006196130152300245	0.000613835208260598	0.0006577973670228018	0.0006499349849861681	0.05954407124383865	0.057025994488525855	-7.439970294956938e-06	-0.0001681940255315595	-7.379751077378309e-06	-0.00016683266204677027
9.877387825195074	0.000552810075102532	0.0005502228090755029	0.0005833912577293231	0.0005794060197524639	0.000600769337251813	0.0005959355600548704	0.0006191592397615373	0.000613385782820121	0.0006573106885400747	0.0006494544777483305	0.059536963380709414	0.057019190236824474	-7.371467726557945e-06	-0.00016764951282211005	-7.311820148204855e-06	-0.00016629294732599387
9.936904055658934	0.0005524132531872659	0.0005498276655732	0.0005829691142154651	0.0005789867002217892	0.0006003326526814814	0.0005955024084831891	0.0006187070499753035	0.000612937921996136	0.0006568259548313378	0.0006489758732878474	0.0595302214534046	0.05701273628905115	-7.303446396474643e-06	-0.00016710334245864655	-7.244366354932502e-06	-0.0001657515883342897
9.996778901350961	0.0005520174652264465	0.0005494335611627635	0.0005825482499368002	0.0005785686545212784	0.0005998973952341315	0.0005950706714641358	0.0006182564503971243	0.0006124916302699354	0.0006563431708030807	0.0006484991764463797	0.05952384648442702	0.05700663362419034	-7.235902938529035e-06	-0.00016655550309684075	-7.177386361348868e-06	-0.0001652085738386433
10.05701452310831	0.0005516227150879139	0.0005490404997001452	0.0005821286690813038	0.0005781518868123928	0.0005994635692790225	0.0005946403533316185	0.000617807445587204	0.0006120469121566713	0.0006558623414073835	0.0006480243921099245	0.05951783950576216	0.05700088323029757	-7.168834008801361e-06	-0.00016600598329755134	-7.1108768532907735e-06	-0.00016466389251204583
10.117613094788254	0.0005512290066592441	0.0005486484850611773	0.0005817103758628722	0.0005777364012824142	0.0005990311792153856	0.000594211458449221	0.0006173600401404382	0.0006116037722056343	0.0006553834716422884	0.0006475515252091769	0.05951220155895749	0.05699548610457215	-7.102236285452292e-06	-0.0001654547715248117	-7.044834538468166e-06	-0.00016411753293164855
10.178576803346665	0.0005508363438479186	0.0005482575211417443	0.0005812933745215449	0.0005773222021446689	0.0005986002294726744	0.0005937839912104555	0.0006169142386867057	0.000611162215000545	0.0006549065665521831	0.0006470805807199032	0.059506933695198015	0.056990443253432506	-7.03610646857547e-06	-0.00016490185614509434	-6.979256146310599e-06	-0.00016356948357777734
10.239907848916916	0.0005504447305814923	0.000547867611857952	0.0005808776693237234	0.0005769092936387454	0.0005981707245108236	0.000593357956039015	0.0006164700458911621	0.0006107222451598408	0.0006544316312281817	0.0006466115636633129	0.0595020369753897	0.056985755692592684	-6.9704412800769555e-06	-0.00016434722542706115	-6.914138427872689e-06	-0.00016301973283437687
10.301608444889292	0.0005500541708077601	0.0005474787611462958	0.0005804632645623951	0.000576497680030716	0.0005977426688205008	0.0005929333573890244	0.0006160274664545332	0.0006102838673369662	0.0006539586708085096	0.0006461444791064328	0.05949751247023295	0.0569814244471374	-6.90523746355292e-06	-0.00016379086754081396	-6.849478155678858e-06	-0.00016246826898720645
10.363680817990868	0.0005496646684949306	0.0005470909729638351	0.0005800501645573574	0.0005760873656133618	0.0005973160669233688	0.0005925101997453012	0.000615586505113416	0.0006098470862206672	0.0006534876904788962	0.0006456793321624884	0.059493361260308665	0.056977450551597975	-6.840491784091893e-06	-0.0001632327705561737	-6.785272123556799e-06	-0.00016191508022322942
10.426127208365882	0.0005492762276317955	0.0005467042512883649	0.0005796383736554438	0.0005756783547063971	0.0005968909233723467	0.0005920884876236106	0.0006151471666405786	0.0006094119065352892	0.0006530186954729671	0.0006452161279912882	0.05948958443615689	0.056973835050034755	-6.776201028175881e-06	-0.00016267292244231957	-6.7215171465134435e-06	-0.000161360154629267
10.488949869656532	0.0005488888522279065	0.0005463186001185934	0.0005792278962307547	0.0005752706516567003	0.0005964672427518738	0.0005916682255709326	0.0006147094558452676	0.0006089783330410771	0.0006525516910726456	0.0006447548717996127	0.05948618309836167	0.05697057899610953	-6.712362003537253e-06	-0.00016211131106730337	-6.658210060612665e-06	-0.00016080348019210933
10.552151069084381	0.0005485025463137448	0.0005459340234743134	0.0005788187366848851	0.0005748642608385388	0.0005960450296781736	0.0005912494181657174	0.0006142733775735086	0.0006085463705344735	0.0006520866826085502	0.0006442955688416011	0.05948315835762737	0.056967683453168556	-6.648971539009556e-06	-0.00016154792419645347	-6.595347722830429e-06	-0.00016024504479707213
10.615733087532126	0.0005481173139409018	0.0005455505253965842	0.000578410899447159	0.0005744591866538046	0.0005956242887995255	0.000590832070018159	0.0006138389367084229	0.0006081160238484282	0.0006516236754604039	0.0006438382244191521	0.05948051133486964	0.056965149494321056	-6.586026484388732e-06	-0.00016098274949172264	-6.53292701088392e-06	-0.00015968483622653962
10.679698219625935	0.0005477331591822539	0.0005451681099479084	0.0005780043889748626	0.0005740554335322463	0.0005952050247965329	0.000590416185770459	0.0006134061381705361	0.0006076872978527043	0.0006511626750574449	0.0006433828438823214	0.05947824316129617	0.05696297820252055	-6.5235237103255725e-06	-0.00016041577451141042	-6.4709448231829725e-06	-0.00015912284216086647
10.744048773818252	0.0005473500861321404	0.0005447867812124103	0.0005775992097534795	0.0005736530059317022	0.0005947872423823958	0.000590001770097095	0.0006129749869180931	0.0006072601974541857	0.0006507036868788367	0.0006429294326297219	0.05947635497849181	0.056961170670645336	-6.4614601081453005e-06	-0.00015984698670826192	-6.409398078597618e-06	-0.00015855905017547745
10.808787072471103	0.0005469680989065454	0.00054440654329602	0.0005771953662969306	0.0005732519083383405	0.0005943709463031886	0.0005895888277050996	0.0006125454879473777	0.0006068347275971953	0.0006502467164540911	0.0006424779961089347	0.05947484793850451	0.05695972800158317	-6.399832589713134e-06	-0.00015927637342821876	-6.348283716347929e-06	-0.00015799344774015955
10.87391545193992	0.0005465872016432806	0.0005440274003266576	0.0005767928631478159	0.0005728521452669005	0.0005939561413381402	0.0005891773633343332	0.0006121176462930364	0.0006064108932638101	0.0006497917693634914	0.0006420285398169222	0.05947372320393262	0.056958651308309696	-6.338638087342342e-06	-0.00015870392191105753	-6.2875986959242194e-06	-0.00015742602221965885
10.93943626265785	0.0005462073985021644	0.0005436493564544142	0.0005763917048776538	0.0005724537212609297	0.0005935428322999075	0.0005887673817577587	0.0006116914670283987	0.0006059886994741781	0.0006493388512385156	0.0006415810693004392	0.059472981948012975	0.05695794171397564	-6.277873553662411e-06	-0.0001581296192890852	-6.22733999691618e-06	-0.00015685676087175138
11.00535186922059	0.0005458286936652081	0.0005432724158517385	0.0005759918960871253	0.0005720566408930282	0.0005931310240348627	0.0005883588877817251	0.0006112669552658055	0.0006055681512868419	0.0006488879677622701	0.0006411355901564542	0.059472625354708965	0.0569576003519914	-6.217535961421279e-06	-0.00015755345258457176	-6.1675046188654215e-06	-0.00015628565084582768
11.071664650471687	0.0005454510913368021	0.0005428965827136258	0.0005755934414063233	0.0005716609087650974	0.0005927207214233803	0.0005879518862462495	0.0006108441161569395	0.0006051492537990642	0.0006484391246699241	0.0006406921080325744	0.05947265461879581	0.05695762836610905	-6.157622303392535e-06	-0.00015697540871026372	-6.10808958115272e-06	-0.0001557126791826291
11.138376999588447	0.0005450745957439035	0.0005425218612578067	0.0005751963454949995	0.000571266529508585	0.0005923119293801219	0.0005875463820253025	0.0006104229548931612	0.0006047320121471567	0.0006479923277491539	0.0006402506286274749	0.0594730709459587	0.0569580269105129	-6.098129592253983e-06	-0.0001563954744678575	-6.049091922879189e-06	-0.0001551378328130959
11.205491324168262	0.0005446992111362241	0.0005421482557249366	0.0005748006130428166	0.0005708735077847359	0.0005919046528543299	0.000587142380027095	0.0006100034767058432	0.0006043164315068113	0.0006475475828405841	0.0006398111576913304	0.05947387555287592	0.056958797149904525	-6.039054860446265e-06	-0.00015581363654729175	-5.9905087027196935e-06	-0.00015456109855738198
11.273010046315514	0.00054432494178642	0.0005417757703787867	0.0005744062487695984	0.0005704818482848438	0.000591498896830118	0.0005867398851943697	0.0006095856868667097	0.0006039025170934322	0.0006471048958382367	0.000639373701026251	0.059475069667315125	0.05695994025958731	-5.980395160061838e-06	-0.00015522988152617823	-5.932336998796216e-06	-0.00015398246312371688
11.340935602728974	0.0005439517919902838	0.0005414044095064387	0.0005740132574255866	0.0005700915557305048	0.000591094666326766	0.0005863389025046936	0.0006091695906881799	0.0006034902741624761	0.000646664272689986	0.000638938264486725	0.059476654528224766	0.056961457425561	-5.9221475626602266e-06	-0.00015464419586717904	-5.874573908554691e-06	-0.00015340191310760087
11.409270444789758	0.0005435797660669392	0.0005410341774184806	0.0005736216437916987	0.0005697026348738757	0.0005906919663990254	0.0005859394369707541	0.0006087551935237159	0.0006030797080097924	0.0006462257193980191	0.0006385048539800675	0.05947863138582743	0.05696334984460613	-5.864309159190825e-06	-0.000154056565918409	-5.817216548635769e-06	-0.0001528194349905837
11.478017038649782	0.000543208868359034	0.0005406650784492007	0.0005732314126797874	0.0005693150904979305	0.0005902908021374113	0.0005855414936406573	0.0006083425007681698	0.0006026708239719664	0.0006457892420192963	0.0006380734754668668	0.05948100150171243	0.05696561872437708	-5.806877059855858e-06	-0.0001534669779121034	-5.760262054741241e-06	-0.00015223501513929316
11.547177865320764	0.000542839103232938	0.0005402971169567878	0.0005728425689329013	0.000568928927416723	0.000589891178668515	0.0005851450775982289	0.0006079315178581399	0.0006022636274266691	0.000645354846666022	0.0006376441349614431	0.0594837661489367	0.05696826528349327	-5.749848393953386e-06	-0.00015287541796282778	-5.703707581518683e-06	-0.00015164863980433874
11.616755420763786	0.0005424704750789398	0.0005399302973235309	0.0005724551174255502	0.0005685441504756502	0.0005894931011553057	0.0005847501939633191	0.0006075222502723233	0.0006018581237930049	0.0006449225395061167	0.0006372168385323082	0.05948692661211378	0.05697129075162719	-5.693220309808782e-06	-0.00015228187206788035	-5.647550302432212e-06	-0.00015106029511952057
11.686752215979308	0.0005421029883114469	0.0005395646239560182	0.0005720690630639706	0.000568160764551715	0.0005890965747974401	0.0005843568478921074	0.0006071147035318779	0.0006014543185318666	0.0006444923267636943	0.0006367915923026285	0.05949048418751654	0.05697469636960398	-5.636989974594324e-06	-0.00015168632610483568	-5.591787409652341e-06	-0.00015046996710076088
11.75717077709787	0.0005417366473691868	0.0005392001012853424	0.0005716844107863953	0.0005677787745537967	0.0005887016048315784	0.0005839650445774128	0.0006067088832007854	0.0006010522171462934	0.0006440642147195461	0.0006363684024506967	0.059494440183172646	0.0569784833894897	-5.5811545742268445e-06	-0.000151088765830934	-5.53641611390418e-06	-0.000149877641644508
11.82801364547121	0.0005413714567154088	0.0005388367337673038	0.0005713011655633228	0.0005673981854229202	0.0005883081965316958	0.0005835747892490063	0.0006063047948862166	0.0006006518251818303	0.0006436382097116281	0.000635947275210405	0.05949879591896522	0.05698265307468774	-5.525711313230687e-06	-0.000150489176881749	-5.481433644341678e-06	-0.00014928330452666783
11.899283377763982	0.0005410074208380918	0.0005384745258826194	0.0005709193323977952	0.0005670190021325301	0.0005879163552094055	0.0005831860871739284	0.0006059024442389047	0.0006002531482268961	0.0006432143181355574	0.0006355282168717277	0.0595035527267296	0.05698720670003608	-5.470657414633623e-06	-0.00014988754477052169	-5.426837248469554e-06	-0.0001486869414023123
11.970982546046038	0.0005406445442501461	0.000538113482137126	0.0005705389163256684	0.0005666412296887628	0.0005875260862142742	0.0005827989436568016	0.000605501836953515	0.0005998561919131452	0.0006427925464451054	0.0006351112337812007	0.0595087119503582	0.056992145551900616	-5.415990119840217e-06	-0.00014928385488693907	-5.3726241919845735e-06	-0.00014808853780373665
12.043113737885237	0.0005402828314896239	0.0005377536070619943	0.0005701599224158944	0.0005662648731307268	0.0005871373949341518	0.0005824133640401584	0.0006051029787690261	0.0005994609619158454	0.0006423729011527057	0.0006346963323424166	0.05951427494590179	0.05699747092827636	-5.36170668849912e-06	-0.00014867809249571873	-5.318791758648911e-06	-0.0001474880791394878
12.115679556440844	0.0005399222871199277	0.0005373949052139375	0.000569782355770801	0.0005658899375307802	0.0005867502867954934	0.0005820293537047594	0.0006047058754691083	0.000599067463954247	0.0006419553888299611	0.0006342835190165147	0.05952024308167	0.05700318413888184	-5.3078043983842416e-06	-0.00014807024273542913	-5.2653372502155585e-06	-0.00014688555069389264
12.188682620557461	0.0005395629157300225	0.0005370373811754263	0.0005694062215263756	0.0005655164279948157	0.0005863647672636953	0.000581646918069923	0.0006043105328825098	0.0005986757037919663	0.0006415400161081591	0.0006338728003226851	0.059526617738335605	0.05700928650526164	-5.254280545265513e-06	-0.00014746029061721289	-5.212257986253119e-06	-0.00014628093762467098
12.26212556485955	0.0005392047219346479	0.0005366810395549019	0.0005690315248525504	0.0005651443496625427	0.0005859808418434243	0.0005812660625938567	0.0006039169568834457	0.0005982856872373648	0.000641126789678791	0.0006334641828386715	0.05953340030904409	0.05701577936088575	-5.201132442816947e-06	-0.00014684822102431494	-5.159551304060803e-06	-0.0001456742249627413
12.336011039846525	0.0005388477103745324	0.000536325884986994	0.0005686582709534914	0.0005647737077077772	0.0005855985160789557	0.0005808867927739875	0.0006035251533919884	0.0005978974201439367	0.0006407157162940773	0.0006330576732012824	0.05954059219951288	0.05702266405125052	-5.148357422475255e-06	-0.000146234018710098	-5.107214558536157e-06	-0.00014506539761055537
12.41034171198835	0.0005384918857166116	0.0005359719221327391	0.00056828646506789	0.000564404507338731	0.0005852177955545129	0.0005805091141473011	0.0006031351283744666	0.0005975109084106981	0.0006403068027675	0.0006326532781069074	0.05954819482814324	0.057029941933980546	-5.095952833323626e-06	-0.00014561766829732092	-5.055245122063609e-06	-0.00014445444034102972
12.485120263821853	0.0005381372526542448	0.0005356191556798007	0.0005679161124692559	0.0005640367537983046	0.0005848386858946094	0.0005801330322906795	0.0006027468878438636	0.0005971261579825819	0.0006399000559743376	0.0006322510043120398	0.05955620962612637	0.057037614378933815	-5.043916041962918e-06	-0.0001449991542761403	-5.003640384400841e-06	-0.0001438413377964215
12.560349394047481	0.0005377838159074359	0.0005352675903426901	0.0005675472184662143	0.0005636704523643811	0.0005844611927643985	0.0005797585528212447	0.0006023604378602218	0.0005967431748508333	0.0006394954828522086	0.0006318508586338011	0.0595646380375525	0.05704568276830472	-4.9922444324331655e-06	-0.00014437846100412433	-4.952397752566902e-06	-0.00014322607448727376
12.63603181762671	0.000537431580223054	0.0005349172308629918	0.0005671797884028025	0.0005633056083501263	0.0005840853218700158	0.0005793856813967024	0.0006019757845310506	0.0005963619650534116	0.0006390930904016186	0.0006314528479504754	0.0595734815195232	0.05705414849672792	-4.940935406053549e-06	-0.0001437555727038936	-4.901514650700392e-06	-0.0001426086347903477
12.712170265880024	0.0005370805503750601	0.0005345680820095894	0.0005668138276587761	0.0005629422271042891	0.0005837110789589406	0.0005790144237156963	0.0006015929340117394	0.0005959825346753987	0.0006386928856865166	0.0006310569792020488	0.05958274154225833	0.05706301297138805	-4.8899863813035675e-06	-0.0001431304734616362	-4.8509885199605855e-06	-0.00014198900294791483
12.78876748658549	0.0005367307311647303	0.0005342201485788931	0.0005664493416499111	0.0005625803140115044	0.0005833384698203464	0.0005786447855181557	0.0006012118925059747	0.0005956048898494052	0.0006382948758348543	0.0006306632593907525	0.059592419589213075	0.05707227761212513	-4.839394793769696e-06	-0.0001425031472274546	-4.800816818435055e-06	-0.00014136716306689667
12.865826244077915	0.0005363821274208832	0.0005338734353950676	0.0005660863358283094	0.0005622198744925988	0.0005829675002854606	0.000578276772585654	0.0006008326662661569	0.0005952290367559846	0.0006378990680391505	0.0006302716955816114	0.059602517157188464	0.05708194385154309	-4.789158095972346e-06	-0.00014187357781268728	-4.750997020997426e-06	-0.000140743099117005
12.943349319348618	0.0005360347440001098	0.000533527947310266	0.0005657248156827113	0.0005618609140049005	0.0005825981762279289	0.0005779103907417664	0.0006004552615938283	0.0005948549816240515	0.0006375054695570649	0.0006298822949030026	0.05961303575644799	0.057092013135119565	-4.739273757256579e-06	-0.0001412417488885348	-4.701526619201989e-06	-0.00014011679492952067
13.0213395101458	0.000535688585787006	0.000533183689204862	0.0005653647867388095	0.0005615034380425511	0.0005822305035641819	0.0005775456458524342	0.0006000796848401015	0.0005944827307313034	0.000637114087711978	0.0006294950645472161	0.05962397691083059	0.05710248692131714	-4.689739263695394e-06	-0.0001406076439850884	-4.652403121160973e-06	-0.00013948823419550338
13.099799631075467	0.0005353436576944049	0.0005328406659876866	0.0005650062545595615	0.0005611474521368217	0.000581864488253805	0.0005771825438263321	0.0005997059424060924	0.0005941122904046479	0.0006367249298935738	0.0006291100117710236	0.05963534215787214	0.05711336668169388	-4.6405521179765374e-06	-0.00013997124649017811	-4.603624051471248e-06	-0.0001388574004658888
13.178732513703073	0.0005349999646636118	0.0005324988825962637	0.0005646492247455116	0.0005607929618564269	0.000581500136299911	0.000576821090615233	0.0005993340407433561	0.0005937436670206301	0.0006363380035584323	0.0006287271438962516	0.05964713304891774	0.05712465390101846	-4.591709839286279e-06	-0.00013933253964780457	-4.555186951067311e-06	-0.00013822427714881014
13.258141006655675	0.0005346575116646407	0.0005321583439970502	0.0005642937029351098	0.000560439972807849	0.0005811374537495176	0.0005764612922143871	0.0005989639863543299	0.0005933768670058689	0.0006359533162306253	0.0006283464683103615	0.05965935114924425	0.05713635007737969	-4.543209963186676e-06	-0.0001386915065563349	-4.5070893770946495e-06	-0.0001375888475078635
13.338027975724735	0.0005343163036964577	0.0005318190551856804	0.0005639396948050403	0.0005600884906356607	0.00058077644669393	0.0005761031546628976	0.0005985957857927839	0.0005930118968374985	0.0006355708755023253	0.0006279679924670405	0.05967199803818387	0.05714845672230817	-4.495050041531876e-06	-0.00013804813016796147	-4.459328902856833e-06	-0.00013695109466234368
13.418396303969553	0.0005339763457872158	0.0005314810211872039	0.0005635872060705444	0.0005597385210228505	0.0005804171212691209	0.000575746684044098	0.0005982294456642626	0.0005926487630436065	0.0006351906890344093	0.0006275917238867879	0.05968507530923734	0.05716097536088515	-4.447227642331939e-06	-0.00013740239328653703	-4.411903117670663e-06	-0.00013631100158476017
13.49924889182131	0.000533637642994505	0.0005311442470563376	0.0005632362424857562	0.0005593900696911538	0.0005800594836561249	0.0005753918864859405	0.0005978649726265514	0.0005922874722036881	0.0006348127645570842	0.0006272176701575218	0.059698584570205895	0.0571739075318681	-4.399740349658732e-06	-0.00013675427856647826	-4.364809626765127e-06	-0.00013566855109971299
13.580588657187745	0.0005333002004055911	0.0005308087378777073	0.0005628868098440308	0.0005590431424013833	0.0005797035400814236	0.0005750387681613796	0.0005975023733901262	0.000591928030949091	0.0006344371098705032	0.0006268458389351785	0.05971252744330905	0.05718725478780039	-4.352585763522758e-06	-0.0001361037685109895	-4.318046051156061e-06	-0.00013502372588185263
13.662418535558457	0.0005329640231376701	0.000530474498766104	0.0005625389139782882	0.000558697744953769	0.0005793492968173494	0.0005746873352887709	0.000597141654718628	0.0005915704459634817	0.0006340637328454056	0.0006264762379443325	0.05972690556531199	0.0572010186951392	-4.305761499772114e-06	-0.00013545084547073039	-4.27161002755725e-06	-0.00013437650845490867
13.744741480110864	0.0005326291163381125	0.0005301415348667309	0.000562192560761347	0.0005583538831882932	0.0005789967601824779	0.0005743375941322594	0.0005967828234293263	0.0005912147239833001	0.0006336926414237484	0.0006261088749788109	0.05974172058765539	0.05721520083437151	-4.259265190013559e-06	-0.00013479549164321925	-4.225499208294556e-06	-0.00013372688119105136
13.827560461816718	0.0005322954851847174	0.0005298098513554592	0.0005618477561062714	0.0005580115629850336	0.0005786459365420344	0.0005739895510021828	0.0005964258863935947	0.0005908608717982288	0.0006333238436193536	0.000625743757902321	0.05975697417657656	0.057229802800138965	-4.213094481438605e-06	-0.000134137689069308	-4.179711261146756e-06	-0.0001330748263074777
13.910878469549415	0.0005319631348859672	0.0005294794534390868	0.000561504505966717	0.0005576707902645102	0.0005782968323083052	0.0005736432122554763	0.000596070850537392	0.0005905088962516643	0.0006329573475185634	0.000625380894649086	0.059772668013244115	0.05724482620135902	-4.1672470367905626e-06	-0.00013347741963382065	-4.1342438692935045e-06	-0.00013242032586675834
13.9946985101918	0.0005316320706812799	0.0005291503463555915	0.0005611628163372783	0.000557331570988031	0.0005779494539410402	0.0005732985842960747	0.000595717722841743	0.0005901588042411906	0.0006325931612808941	0.0006250202932244806	0.05978880379388653	0.05726027266135063	-4.1217205342110146e-06	-0.00013281466506255557	-4.089094731176118e-06	-0.00013176336177417314
14.079023608744702	0.0005313022978412752	0.0005288225353744002	0.0005608226932538474	0.0005569939111580496	0.0005776038079478799	0.0005729556735753311	0.0005953665103432342	0.0005898106027190677	0.0006322312931397126	0.0006246619617056863	0.05980538322992466	0.057276143817962165	-4.076512667148743e-06	-0.00013214940692130028	-4.044261560406069e-06	-0.00013110391577654534
14.163856808436103	0.0005309738216680245	0.0005284960257966423	0.0005604841427939625	0.000556657816818511	0.0005772599008847637	0.000572614486592425	0.0005950172201344988	0.0005894642986927061	0.0006318717514028991	0.0006243059082423361	0.059822408048103855	0.05729244132369665	-4.031621144260852e-06	-0.00013148162661409668	-3.999742085659171e-06	-0.00013044196946049302
14.24920117083096	0.0005306466474953254	0.0005281708229554252	0.0005601471710771767	0.0005563232940552215	0.0005769177393563656	0.0005722750298947903	0.0005946698593647266	0.0005891198992251698	0.0006315145444535422	0.0006239521410571866	0.05983987999062889	0.05730916684583947	-3.987043689284396e-06	-0.00013081130538122876	-3.955534050565854e-06	-0.00012977750425081924
14.335059775941703	0.0005303207806889575	0.0005278469322160937	0.0005598117842654139	0.0005559903489962018	0.0005765773300165126	0.0005719373100785313	0.0005943244352401598	0.0005887774114356628	0.0006311596807506176	0.0006236006684467801	0.05985780081529998	0.0573263220665901	-3.942778040985206e-06	-0.0001301384242989867	-3.911635213644377e-06	-0.00012911050140994307
14.421435722339384	0.0005299962266469542	0.0005275243589765043	0.0005594779885633388	0.0005556589878120558	0.0005762386795686224	0.0005716013337888544	0.0005939809550246073	0.0005884368425000352	0.000630807168829692	0.0006232514987821238	0.05987617229564967	0.057343908683193126	-3.898821953006969e-06	-0.00012946296427655823	-3.868043348147308e-06	-0.00012844094203452727
14.50833212726552	0.0005296729907998729	0.0005272031086672983	0.0005591457902187269	0.0005553292167163417	0.0005759017947661374	0.0005712671077205012	0.0005936394260399599	0.00058809819965129	0.000630457017303628	0.0006229046405093763	0.05989499622108355	0.057361928408069376	-3.85517319378189e-06	-0.0001287849060548213	-3.824756241989965e-06	-0.00012776880705492322
14.595752126744532	0.0005293510786110649	0.0005268831867521743	0.0005588151955228373	0.0005550010419659399	0.000575566682412969	0.000570934638618183	0.0005932998556667089	0.000587761490180091	0.0006301092348632952	0.0006225601021505362	0.05991427439701728	0.05738038296895116	-3.8118295464166334e-06	-0.00012810423020417905	-3.7817716976402613e-06	-0.00012709407723304755
14.683698875697011	0.0005290304955769538	0.000526564598728168	0.0005584862108107939	0.0005546744698614346	0.0005752333493639432	0.0005706039332770255	0.0005929622513444753	0.000587426721435286	0.0006297638302782961	0.0006222178923041469	0.05993400864501832	0.05739927410901733	-3.768788808639848e-06	-0.0001274209171245183	-3.739087532036306e-06	-0.0001264167331613969
14.772175548053516	0.0005287112472273072	0.0005262473501259294	0.0005581588424619588	0.0005543495067474876	0.000574901802525244	0.0005702749985430078	0.000592626620572537	0.0005870939008244222	0.0006294208123976896	0.0006218780196459978	0.059954200802953134	0.057418603587029216	-3.7260487926586185e-06	-0.0001267349470419621	-3.696701576474514e-06	-0.00012573675526092454
14.861185336869132	0.0005283933391255202	0.0005259314465100069	0.0005578330969003248	0.0005540261590132258	0.0005745720488548773	0.0005699478413134188	0.0005922929709103695	0.0005867630358142792	0.0006290801901507347	0.0006215404929298465	0.059974852725125205	0.05743837317746969	-3.6836073250413708e-06	-0.0001260463000066353	-3.654611676487743e-06	-0.00012505412377838976
14.95073145443871	0.0005280767768688982	0.000525616893479133	0.0005575089805948995	0.0005537044330926285	0.0005742440953631251	0.0005696224685373096	0.0005919613099781887	0.0005864341339314021	0.0006287419725476356	0.0006212053209881405	0.05999596628242766	0.057458584670681524	-3.6414622466797095e-06	-0.00012535495589274803	-3.6128156917945506e-06	-0.0001243688187862746
15.040817132412794	0.0005277615660889358	0.0005253036966665087	0.0005571865000600984	0.0005533843354649155	0.0005739179491130092	0.0005692988872159506	0.0005916316454574965	0.0005861072027626372	0.000628406168680294	0.0006208725127327475	0.060017543362484396	0.05747923987300722	-3.599611412644435e-06	-0.00012466089439563954	-3.5713114961634547e-06	-0.00012368082017989723
15.131445621914246	0.0005274477124516108	0.0005249918617400964	0.0005568656618561418	0.0005530658726549439	0.0005735936172207611	0.0005689771044032986	0.0005913039850916391	0.0005857822499556816	0.0006280727877230773	0.0006205420771556997	0.060039585869803895	0.057500340606935645	-3.5580526920962058e-06	-0.00012396409502982153	-3.530096977335303e-06	-0.00012299010767595486
15.222620193655578	0.0005271352216576678	0.0005246813944029095	0.0005565464725894516	0.0005527490512336049	0.0005732711068562954	0.000568657127206462	0.0005909783366863631	0.0005854592832196293	0.000627741838933586	0.0006202140233299388	0.06006209572592789	0.05752188871124146	-3.5167839681866583e-06	-0.00012326453712750707	-3.4891700369183223e-06	-0.0001222966608108167
15.31434413805701	0.0005268240994429144	0.0005243723003933103	0.0005562289389130597	0.000552433877818228	0.0005729504252436878	0.0005683389627861764	0.0005906547081103856	0.0005851383103255318	0.00062741333165344	0.0006198883604100776	0.06008507486958209	0.05754388604113356	-3.475803137978177e-06	-0.000122562199836862	-3.4485285902901078e-06	-0.00012160045893806759
15.406620765365147	0.0005265143515785141	0.000524064585485307	0.0005559130675270128	0.0005521203590729875	0.0005726315796616572	0.0005680226183572826	0.000590333107295965	0.0005848193391069586	0.0006270872753090659	0.0006195650976331641	0.06010852525683177	0.05756633446839908	-3.4351081123302693e-06	-0.00012185706211995107	-3.4081705665217274e-06	-0.00012090148122782807
15.499453405772549	0.0005262059838712829	0.0005237582554888517	0.0005555988651787825	0.0005518085017093095	0.0005723145774440551	0.0005677081011892064	0.0005900135422394778	0.000584502377460563	0.0006267636794124961	0.0006192442443194551	0.06013244886123743	0.057589235881552535	-3.3946968158089265e-06	-0.0001211491027508782	-3.368093908254991e-06	-0.00012019970666379831
15.592845409537835	0.0005258990021639907	0.0005234533162501462	0.0005552863386636839	0.0005514983124862894	0.0005719994259803564	0.0005673954186064512	0.0005896960210020048	0.0005841874333466606	0.0006264425535621787	0.0006189258098732025	0.0601568476740091	0.05761259218598764	-3.354567186587311e-06	-0.00012043830031353842	-3.328296571609643e-06	-0.0001194951140411904
15.686800147106629	0.0005255934123356655	0.0005231497736519496	0.0005549754948252964	0.0005511897982111111	0.0005716861327161616	0.0005670845779890889	0.0005893805517099242	0.0005838745147898103	0.0006261239074437975	0.0006186098037834481	0.060181723704167044	0.05763640530412747	-3.314717176352948e-06	-0.00011972463319993853	-3.2887765261282835e-06	-0.00011878768196620093
15.781321009233178	0.0005252892203018943	0.0005228476336138806	0.0005546663405558818	0.0005508829657394653	0.0005713747051536957	0.0005667755867732552	0.0005890671425555029	0.0005835636298793952	0.0006258077508310947	0.0006182962356248194	0.060207078978701936	0.05766067717557522	-3.2751447502344343e-06	-0.00011900807960892046	-3.2495317546449645e-06	-0.00011807738885299957
15.87641140710273	0.0005249864320151346	0.0005225469020927345	0.0005543588827968179	0.0005505778219759793	0.0005710651508523172	0.0005664684524516567	0.0005887558017975046	0.0005832547867702218	0.0006254940935867115	0.000617985115058347	0.060232915542734855	0.057685409757273785	-3.235847886669165e-06	-0.0001182886175426362	-3.2105602531988867e-06	-0.00011736421292159183
15.972074772454643	0.0005246850534650256	0.0005222475850827963	0.0005540531285390299	0.0005502743738746477	0.0005707574774290354	0.0005661631825740767	0.0005884465377618004	0.0005829479936831171	0.0006251829456630351	0.0006176764518322827	0.060259235459682294	0.057710605023657456	-3.1968245773296086e-06	-0.00011756622480543766	-3.171860030938556e-06	-0.00011664813219594561
16.06831455770623	0.0005243850906787012	0.0005219496886161574	0.0005537490848234252	0.000549972628439268	0.0005704516925590254	0.000565859784747892	0.000588139358841983	0.0005826432589055355	0.0006248743171030545	0.0006173702557829324	0.0602860408114215	0.05773626496681193	-3.158072827050013e-06	-0.00011684087900230844	-3.1334291100562975e-06	-0.00011592912450276993
16.165134236077357	0.0005240865497211054	0.0005216532187630335	0.000553446758741335	0.0005496725927238768	0.000570147803976153	0.000565558266638586	0.0005878342734999906	0.0005823405907921681	0.0006245682180412269	0.000617066536835491	0.06031333369845601	0.0577623915966336	-3.1195906536993397e-06	-0.00011611255753569971	-3.095265525677668e-06	-0.00011520716746879489
16.262537301715792	0.0005237894366953143	0.0005213581816320922	0.0005531461574349604	0.0005493742738331987	0.0005698458194735071	0.0005652586359702787	0.0005875312902667392	0.0005820399977655669	0.0006242646587043568	0.0006167653050048979	0.06034111624008755	0.05778898694098996	-3.081376088106668e-06	-0.00011538123760380936	-3.0573673257565034e-06	-0.00011448223851814876
16.36052726982327	0.0005234937577428568	0.0005210645833707744	0.0005528472880978219	0.0005490776789230907	0.0005695457469039328	0.0005649609005262538	0.000587230417742757	0.0005817414883167672	0.0006239636494124815	0.0006164665703966946	0.060369390574581246	0.057816053045884344	-3.0434271739818337e-06	-0.00011464689619922197	-3.0197325710224453e-06	-0.00011375431487174736
16.459107676782416	0.0005231995190440391	0.0005207724301656248	0.0005525501579752121	0.0005487828152009952	0.0005692475941805713	0.0005646650681494927	0.0005869316645988294	0.0005814450710059196	0.0006236652005797681	0.0006161703432078914	0.06039815885934358	0.05784359197561904	-3.0057419678070074e-06	-0.00011390951010564754	-2.982359334853437e-06	-0.0001130233735435332
16.55828208028434	0.0005229067268182764	0.0005204817282426251	0.0005522547743646576	0.000548489689926401	0.0005689513692774098	0.0005643711467432192	0.0005866350395766516	0.0005811507544629328	0.0006233693227154254	0.0006158766337278537	0.06042742327109294	0.057871605812959914	-2.968318538748658e-06	-0.00011316905589621451	-2.945245703207637e-06	-0.00011228939133928195
16.658054059457015	0.0005226153873244205	0.0005201924838675264	0.0005519611446163785	0.0005481983104112996	0.0005686570802298305	0.000564079144271442	0.0005863405514894832	0.0005808585473881175	0.0006230760264246184	0.0006155854523391861	0.06045718600603693	0.057900096659311034	-2.931154968571683e-06	-0.0001124255099310828	-2.9083897745332127e-06	-0.00011155234485429877
16.758427214994473	0.000522325506861098	0.0005199047033461903	0.0005516692761337612	0.0005479086840206582	0.0005683647351351727	0.0005637890687595102	0.0005860482092228187	0.000580568458552842	0.0006227853224094042	0.0006152968095186395	0.06048744928004939	0.05792906663487505	-2.8942493515570107e-06	-0.00011167884835568131	-2.8717896596781346e-06	-0.00011081221047105905
16.859405169286727	0.0005220370917670428	0.0005196183930249265	0.0005513791763738258	0.0005476208181728837	0.0005680743421532914	0.0005635009282946682	0.0005857580217350548	0.0005802804968001894	0.0006224972214696661	0.0006150107158380157	0.06051821532885227	0.05795851787883333	-2.8575997944070564e-06	-0.0001109290470979879	-2.8354434817939e-06	-0.00011006896435675206
16.960991566550526	0.0005217501484214434	0.0005193335592908413	0.0005510908528477094	0.0005473347203403064	0.0005677859095071334	0.0005632147310266245	0.000585469998058176	0.0005799946710456322	0.0006222117345040733	0.0006147271819650974	0.060549486408194554	0.05798845254951587	-2.8212044161572518e-06	-0.0001101760818664893	-2.7993493762683112e-06	-0.0001093225824616989
17.063190072960847	0.0005214646832442781	0.0005190502085721792	0.000550804313121142	0.0005470503980496525	0.000567499445483306	0.0005629304851681138	0.000585184147298435	0.0005797109902776985	0.0006219288725110359	0.0006144462186645725	0.06058126479403655	0.05801887282457662	-2.7850613480906103e-06	-0.00010941992814761381	-2.7635054906257304e-06	-0.00010857304051656302
17.166004376783235	0.0005211807026966709	0.000518768347338681	0.0005505195648149409	0.0005467678588825387	0.0005672149584326676	0.0005626481989954819	0.0005849004786370575	0.0005794294635586642	0.0006216486465896896	0.000614167836798988	0.06061355278273721	0.05804978090116976	-2.749168733643184e-06	-0.00010866056120316381	-2.7279099844316687e-06	-0.00010782031402946368
17.26943818850684	0.0005208982132812345	0.0005184879821019311	0.000550236615605496	0.0005464871104759552	0.0005669324567709088	0.0005623678808492613	0.0005846190013309351	0.0005791501000252362	0.0006213710679408742	0.0006138920473296967	0.06064635269123896	0.0580811789961313	-2.7135247283294715e-06	-0.00010789795606874764	-2.6925610292277344e-06	-0.00010706437828494897
17.37349524097843	0.000520617221542429	0.00051820911941572	0.0005499554732252733	0.0005462081605227665	0.0005666519489791518	0.0005620895391347631	0.0005843397247133456	0.0005788729088892562	0.0006210961478681384	0.0006136188613178325	0.060679666857260436	0.05811306934616021	-2.678127499652211e-06	-0.00010713208755064318	-2.657456808436657e-06	-0.00010630520834062351
17.478179289537028	0.0005203377340669134	0.0005179317658764005	0.0005496761454633118	0.0005459310167722088	0.0005663734436045476	0.0005618131823226683	0.0005840626581946632	0.0005785978994384007	0.0006208238977787464	0.0006133482899252813	0.060713497639484436	0.058145454207997334	-2.6429752270264867e-06	-0.00010636293022403542	-2.622595517282056e-06	-0.00010554277902510845
17.583494112149474	0.0005200597574839102	0.0005176559281232549	0.0005493986401657343	0.0005456556870303972	0.0005660969492608846	0.000561538818949632	0.0005837878112630908	0.0005783250810368997	0.000620554329184702	0.0006130803444156756	0.060747847417754366	0.05817833585861641	-2.6080661016587327e-06	-0.00010559045842910286	-2.5879753626912964e-06	-0.0001047770649352936
17.689443509546752	0.0005197832984655661	0.0005173816128388611	0.0005491229652362593	0.0005453821791608374	0.0005658224746292061	0.0005612664576188879	0.000583515193485393	0.0005780544631262547	0.0006202874537037847	0.0006128150361553963	0.06078271859326832	0.058211716595404556	-2.5733983265090014e-06	-0.00010481464627030979	-2.5535945632287026e-06	-0.00010400804043421419
17.79603130536116	0.0005195083637273198	0.0005171088267494641	0.0005488491286367186	0.0005451105010849404	0.000565550028458423	0.0005609961070008644	0.0005832448145076397	0.0005777860552259713	0.0006200232830605968	0.0006125523766145861	0.06081811358877826	0.058245598736357346	-2.538970116191218e-06	-0.00010403546761328375	-2.5194513490062187e-06	-0.00010323567964856672
17.90326134626431	0.0005192349600282702	0.000516837576625348	0.0005485771383875782	0.0005448406607825434	0.0005652796195659472	0.0005607277758338017	0.0005829766840559548	0.0005775198669342929	0.0006197618290876212	0.0006122923773681739	0.06085403484878955	0.058279984620265256	-2.504779696859555e-06	-0.00010325289608086041	-2.4855439615871326e-06	-0.0001024599564653228
18.011137502105942	0.0005189630941715555	0.0005165678692812199	0.0005483070025684739	0.0005445726662924421	0.0005650112568383252	0.0005604614729243854	0.0005827108119372823	0.0005772559079289541	0.0006195031037263018	0.0006120350500969196	0.060890484839761144	0.0583148766069089	-2.470825306172004e-06	-0.00010246690505276435	-2.4518706539340338e-06	-0.00010168084453070214
18.119663666053608	0.0005186927730047217	0.0005162997115765817	0.0005480387293187353	0.0005443065257129128	0.000564744949231873	0.0005601972071483692	0.0005824472080401455	0.0005769941879679239	0.0006192471190281188	0.0006117804065884565	0.060927466050312074	0.05835027707725388	-2.4371051931828223e-06	-0.0001016774676613208	-2.418429690299092e-06	-0.0001008983172460648
18.228843754733095	0.0005184240034201125	0.0005160331104161263	0.0005477723268379353	0.0005440422472022627	0.0005644807057733319	0.0005599349874512298	0.0005821858823354341	0.0005767347168901815	0.0006189938871557007	0.0006115284587383651	0.06096498099142769	0.05838618843364622	-2.4036176182597006e-06	-0.00010088455678942954	-2.3852193461546684e-06	-0.000100112347766107
18.338681708369887	0.0005181567923552457	0.000515768072750116	0.000547507803386426	0.000543779838979361	0.0005642185355605148	0.0005596748228487995	0.0005819268448771816	0.0005764775046164764	0.0006187434203839252	0.0006112792185512406	0.06100303219666924	0.05842261310001589	-2.370360853003097e-06	-0.00010008814506751174	-2.3522379081135185e-06	-9.932290899609952e-05
18.44918149093129	0.0005178911467932084	0.000515504605574784	0.0005472451672858985	0.0005435193093241997	0.0005639584477629767	0.0005594167224279345	0.0005816701058033663	0.0005762225611501183	0.0006184957311010571	0.0006110326981417923	0.061041622222380736	0.0584595535220731	-2.33733318018162e-06	-9.928820487142831e-05	-2.3194836738407547e-06	-9.852997358865412e-05
18.56034709026951	0.0005176270737630408	0.000515242715932722	0.0005469844269199305	0.0005432606665784368	0.0005637004516226726	0.0005591606953471653	0.0005814156753367098	0.0005759698965777572	0.0006182508318098781	0.0006107889097359374	0.061080753647908534	0.05849701216751698	-2.3045328936275103e-06	-9.848470831891332e-05	-2.286954951984891e-06	-9.77335139418084e-05
18.672182518265565	0.0005173645803401405	0.0005149824109132882	0.0005467255907345582	0.000543003919145968	0.0005634445564546469	0.0005589067508373746	0.0005811635637854961	0.0005757195210701905	0.0006180087351288513	0.0006105478656719283	0.06112042907581077	0.05853499152623721	-2.2719582981694207e-06	-9.76776272671176e-05	-2.2546500620893722e-06	-9.693350219554253e-05
18.784691810974078	0.000517103673646652	0.0005147236976530036	0.0005464686672388336	0.0005427490754934826	0.0005631907716477032	0.0005586548982024659	0.0005809137815443861	0.0005754714448831612	0.0006177694537932794	0.0006103095784014715	0.06116065113208083	0.058573494110525884	-2.239607709556956e-06	-9.686693331015239e-05	-2.2225673345253535e-06	-9.612991022972528e-05
18.897879028768923	0.0005168443608518777	0.0005144665833359658	0.0005462136650054084	0.000542496144151044	0.0005629391066651073	0.0005584051468200522	0.0005806663390952561	0.0005752256783581808	0.0006175330006564973	0.0006100740604908824	0.06120142246636202	0.05861252245528451	-2.207479454353553e-06	-9.605259777480113e-05	-2.1907051103811116e-06	-9.532270965970091e-05
19.01174825648978	0.0005165866491726814	0.0005142110751942578	0.0005459605926711101	0.0005422451337126651	0.0005626895710452793	0.0005581575061421478	0.0005804212470080381	0.0005749822319233543	0.0006172993886910659	0.0006098413246222395	0.06124274575217775	0.05865207911824069	-2.1755718699152313e-06	-9.523459172024185e-05	-2.159061741434723e-06	-9.45118718356508e-05
19.126303603589555	0.0005163305458738958	0.0005139571805083608	0.0005457094589375243	0.0005419960528368894	0.0005624421744024977	0.0005579119856958597	0.0005801785159415628	0.0005747411160942094	0.0006170686309899801	0.0006096113835945532	0.0612846236871483	0.058692166680159204	-2.143883304243574e-06	-9.44128859319826e-05	-2.127635590044776e-06	-9.369736783833293e-05
19.241549204282624	0.000516076058268744	0.0005137049066075792	0.0005454602725715949	0.0005417489102473871	0.0005621969264276227	0.0005576685950841022	0.0005799381566444318	0.0005745023414745494	0.0006168407407679049	0.0006093842503249604	0.06132705899322564	0.05873278774506348	-2.1124121159492998e-06	-9.358745092083454e-05	-2.096425029057998e-06	-9.287916847547373e-05
19.357489217694134	0.0005158231937192516	0.0005134542608704602	0.0005452130424062171	0.0005415037147335489	0.0005619538368888075	0.0005574273439863073	0.0005797001799558795	0.0005742659187573014	0.0006166157313624119	0.0006091599378499218	0.06137005441691865	0.05877394494045002	-2.0811566741759345e-06	-9.27582569196922e-05	-2.065428441768921e-06	-9.205724428029693e-05
19.474127828010037	0.0005155719596366723	0.0005132052507252217	0.0005449677773408428	0.000541260475151088	0.0005617129156322361	0.000557188242159146	0.000579464596806656	0.0005740318587253826	0.0006163936162352394	0.0006089384593264386	0.06141361272952982	0.05881564091751662	-2.05011535849833e-06	-9.192527387980043e-05	-2.034644221827076e-06	-9.123156550785994e-05
19.59146924462811	0.0005153223634819145	0.0005129578836501857	0.0005447244863420951	0.0005410192004226519	0.0005614741725828555	0.0005569512994372591	0.0005792314182199198	0.000573800172252575	0.0006161744089735669	0.0006087198280332863	0.061457736727387205	0.05885787835138341	-2.0192865588619484e-06	-9.108847146785393e-05	-2.0040707731489547e-06	-9.040210213123734e-05
19.709517702309874	0.0005150744127659728	0.0005127121671742138	0.0005444831784443836	0.000540779899538438	0.0005612376177451285	0.0005567165257339975	0.0005790006553121369	0.00057357087030441	0.0006159581232913061	0.0006085040573722618	0.06150242923208415	0.058900659941321314	-1.9886686755043667e-06	-9.024781906309676e-05	-1.9737065098616308e-06	-8.956882383967524e-05
19.828277461333414	0.0005148281150503588	0.0005124681088771441	0.0005442438627505272	0.0005405425815568127	0.0005610032612037806	0.0005564839310421628	0.0005787723192939905	0.0005733439639390586	0.000615744773030403	0.0006082911608694429	0.06154769309072003	0.05894398841098016	-1.958260118890224e-06	-8.940328575443579e-05	-1.943549856223397e-06	-8.873170003473319e-05
19.94775280764713	0.0005145834779475461	0.0005122257163902411	0.0005440065484323901	0.0005403072556049457	0.0005607711131245679	0.0005562535254347681	0.0005785464214713083	0.0005731194643082438	0.0006155343721621656	0.0006080811521764717	0.06159353117614243	0.058987866508625	-1.928059309605837e-06	-8.855484033590266e-05	-1.913599246531391e-06	-8.789069982657882e-05
20.067948053024427	0.0005143405091214088	0.0005119849973966402	0.0005437712447315141	0.0005400739308794414	0.0005605411837550482	0.0005560253190657975	0.0005783229732459888	0.0005728973826581485	0.000615326934788599	0.0006078740450718457	0.061639946387192744	0.05903229700736506	-1.8980646783136636e-06	-8.770245130478027e-05	-1.8838531250769258e-06	-8.704579203211438e-05
20.188867535219305	0.0005140992162876724	0.0005117459596318021	0.0005435379609597667	0.0005398426166469837	0.0005603134834253581	0.0005557993221709767	0.0005781019861169506	0.0005726777303303455	0.0006151224751437642	0.000607669853462229	0.061686941648957	0.0590772827053952	-1.8682746656746747e-06	-8.684608685805006e-05	-1.8543099460544173e-06	-8.619694517086884e-05
20.31051561812294	0.0005138596072143617	0.000511508610883969	0.0005433067064999887	0.0005396133222449821	0.000560088022549003	0.0005555755450685546	0.0005778834716810816	0.0005724605187627315	0.0006149210075951468	0.0006074685913837786	0.061734519913015484	0.05912282642623554	-1.8386877222473057e-06	-8.598571488784013e-05	-1.8249681734707444e-06	-8.53441274607375e-05
20.432896691921076	0.0005136216897222649	0.0005112729589946318	0.0005430774908066604	0.000539386057082236	0.0005598648116236576	0.0005553539981600951	0.0005776674416342131	0.0005722457594904811	0.0006147225466450567	0.0006072702730034939	0.06178268415769647	0.05916893101897235	-1.8093023084427874e-06	-8.512130297932963e-05	-1.795826281113591e-06	-8.448730681676064e-05
20.55601517325261	0.0005133854716853838	0.0005110390118589878	0.0005428503234065554	0.0005391608306395866	0.0005596438612319674	0.0005551346919312662	0.0005774539077720856	0.0005720334641469955	0.0006145271069320243	0.0006070749126205676	0.061831437388334506	0.05921559935850478	-1.7801168944423136e-06	-8.425281840687693e-05	-1.7668827524473622e-06	-8.362645084605824e-05
20.679875505368887	0.00051315096103141	0.0005108067774264207	0.0005426252138994248	0.0005389376524705979	0.0005594251820423688	0.0005549176369526567	0.0005772428819913495	0.0005718236444648829	0.0006143347032322379	0.0006068825246677748	0.061880782637530385	0.0592628343457944	-1.7511299601155085e-06	-8.338022813014767e-05	-1.7381360805381572e-06	-8.276152684440208e-05
20.804482158294064	0.000512918165742187	0.0005105762637009701	0.0005424021719586686	0.0005387165322022279	0.0005592087848099112	0.0005547028438805848	0.0005770343762905561	0.0005716163122769326	0.0006141453504609799	0.0006066931237128595	0.06193072296541235	0.059310638908112875	-1.7223399949679516e-06	-8.250349879142249e-05	-1.7095847680134377e-06	-8.189250179414798e-05
20.92983962898646	0.0005126870938541882	0.0005103474787418154	0.0005421812073320274	0.0005384974795355164	0.0005589946803770908	0.0005544903234579249	0.0005768284027711758	0.0005714114795171112	0.0006139590636740936	0.0006065067244599534	0.0619812614599049	0.059359015999297826	-1.6937454980488036e-06	-8.162259671119776e-05	-1.6812273269557754e-06	-8.101934235889285e-05
21.055952441500814	0.0005124577534589951	0.0005101204306637585	0.0005419623298422749	0.0005382805042462762	0.000558782879674696	0.0005542800865149437	0.0005766249736386186	0.0005712091582215671	0.0006137758580694635	0.0006063233417510037	0.062032401236994	0.05940796860001055	-1.6653449778840194e-06	-8.073748788466062e-05	-1.653062278845173e-06	-8.014201488072692e-05
21.18282514715158	0.0005122301527037819	0.0005098951276377158	0.0005417455493879212	0.0005380656161857945	0.0005585733937226595	0.000554072143970142	0.0005764241012032719	0.0005710093605296451	0.0006135957489885154	0.000606142990567225	0.06208414544100025	0.05945749971798972	-1.6371369524060923e-06	-7.984813797815016e-05	-1.6250881545013841e-06	-7.926048537726382e-05
21.31046232467717	0.0005120042997918037	0.0005096715778912115	0.0005415308759439216	0.0005378528252815381	0.0005583662336309221	0.000553866506831106	0.0005762257978815495	0.0005708120986849183	0.000613418751917737	0.0006059656860305652	0.06213649724485518	0.05950761238832347	-1.6091199488872665e-06	-7.895451232547979e-05	-1.5973034939854684e-06	-7.837471953625608e-05
21.438868580405217	0.0005117802029828911	0.0005094497897088796	0.0005413183195623956	0.0005376421415378733	0.0005581614106003041	0.0005536631861953771	0.0005760300761969534	0.0005706173850362279	0.000613244882490218	0.0006057914434051953	0.06218945985037778	0.05955830967370524	-1.58129250386798e-06	-7.805657592428739e-05	-1.5697068465481828e-06	-7.74846827130693e-05
21.568048548418737	0.0005115578705939463	0.0005092297714329652	0.00054110789037335	0.0005374335750367828	0.0005579589359233877	0.0005534621932513164	0.0005758369487811448	0.0005704252320387338	0.0006130741564872062	0.0006056202780990117	0.06224303648855514	0.05960959466470755	-1.5536531630766341e-06	-7.715429343163605e-05	-1.542296770571435e-06	-7.659033992736541e-05
21.69800689072348	0.0005113373109994489	0.0005090115314638366	0.0005408995985854138	0.0005372271359386012	0.0005577588209854122	0.0005532635392789924	0.0005756464283750335	0.0005702356522549833	0.0006129065898396893	0.0006054522056651624	0.062297230419827807	0.059661470480050875	-1.526200481371913e-06	-7.624762916069727e-05	-1.5150718334715728e-06	-7.569165585780135e-05
21.828748297416116	0.0005111185326319616	0.0005087950782604991	0.0005406934544865777	0.0005370228344827512	0.0005575610772651729	0.0005530672356510719	0.0005754585278298751	0.0005700486583559885	0.0006127421986299935	0.0006052872418035932	0.06235204493437652	0.05971394026688139	-1.4989330226716606e-06	-7.533654707676807e-05	-1.4880306116399691e-06	-7.478859483879552e-05
21.960277486853503	0.0005109015439826473	0.0005085804203411161	0.0005404894684449458	0.0005368206809884933	0.0005573657163359375	0.0005528732938337259	0.0005752732601083867	0.0005698642631223181	0.000612580999093405	0.0006051254023626105	0.06240748335241323	0.05976700720104332	-1.4718493598644099e-06	-7.442101079237207e-05	-1.4611716903862107e-06	-7.388112085697507e-05
22.092599205822967	0.0005106863536017835	0.0005083675662835323	0.000540287650909491	0.0005366206858556785	0.0005571727498663703	0.0005526817253875382	0.0005750906382858706	0.0005696824794452012	0.0006124230076198107	0.0006049667033404675	0.06246354902447499	0.05982067448736411	-1.4449480747729532e-06	-7.35009835647199e-05	-1.4344936638674075e-06	-7.296919754708198e-05
22.225718229713628	0.0005104729700992881	0.000508156524725805	0.0005400880124108204	0.0005364228595655123	0.0005569821896214622	0.0005524925419684329	0.0005749106755513545	0.0005695033203276441	0.0006122682407553602	0.0006048111608869687	0.0625202453317231	0.0598749453599355	-1.4182277580563306e-06	-7.257642829022748e-05	-1.407995134995385e-06	-7.205278818690763e-05
22.359639362688714	0.0005102614021452501	0.0005079473043667415	0.0005398905635619536	0.0005362272126813287	0.0005567940474634836	0.00055230575532861	0.0005747333852087473	0.000569326798885566	0.0006121167152041542	0.0006046587913050977	0.06257757568623931	0.059929823082404264	-1.3916870091543188e-06	-7.164730750090775e-05	-1.3816747154002558e-06	-7.113185569444791e-05
22.494367437858962	0.0005100516584704596	0.0005077399139664374	0.0005396953150591007	0.0005360337558493689	0.0005566083353529323	0.0005521213773174865	0.0005745587806780038	0.0005691529283489378	0.0006119684478299469	0.0006045096110526633	0.06263554353133594	0.05998531094825627	-1.3653244362349555e-06	-7.071358336110944e-05	-1.3555310253592946e-06	-7.020636262368429e-05
22.629907317457054	0.000509843747866949	0.0005075343623468228	0.0005395022776824547	0.0005358424997995676	0.0005564250653495044	0.0005519394198826549	0.000574386875496305	0.0005689817220629427	0.0006118234556578751	0.0006043636367439662	0.06269415234185831	0.060041412281117104	-1.3391386560917574e-06	-6.977521766113326e-05	-1.3295626937071675e-06	-6.927627115922708e-05
22.766263893012997	0.0005096376791885405	0.0005073306583922186	0.0005393114622969946	0.0005356534553463577	0.0005562442496130753	0.0005517598950708524	0.0005742176833192596	0.0005688131934891514	0.0006116817558762147	0.0006042208851514953	0.06275340562450003	0.06009813043504293	-1.313128294100352e-06	-6.883217181449797e-05	-1.3037683577825886e-06	-6.834154311260998e-05
22.903442085530802	0.0005094334613513938	0.0005071288110498904	0.0005391228798532927	0.0005354666333894709	0.0005560659004046847	0.000551582815028938	0.0005740512179221102	0.000568647356206708	0.0006115433658381517	0.0006040813732076373	0.06281330691811503	0.06015546879482881	-1.287291984156027e-06	-6.78844068536244e-05	-1.2781466633819162e-06	-6.74021399191399e-05
23.041446845665973	0.0005092311033345609	0.0005069288293306105	0.00053893654138833	0.0005352820449147545	0.0005558900300875401	0.0005514081920048788	0.000573887493200957	0.0005684842239135261	0.0006114083030635787	0.0006039451180064087	0.06287385979403708	0.06021343077630201	-1.2616283685852603e-06	-6.693188342402068e-05	-1.2526962646576718e-06	-6.6458022631527e-05
23.180283153904217	0.0005090306141805523	0.0005067307223092322	0.0005387524580263288	0.0005350997009949991	0.0005557166511280319	0.00055123603834876	0.0005737265231740037	0.000568323810427513	0.0006112765852409229	0.0006038121368052208	0.06293506785640156	0.06027201982663815	-1.2361360981006167e-06	-6.597456178128458e-05	-1.2274158240730033e-06	-6.550915191648465e-05
23.31995602074116	0.0005088320029958989	0.0005065344991252584	0.000538570640979584	0.0005349196127907678	0.0005555457760967531	0.0005510663665137891	0.0005735683219828075	0.0005681661296877936	0.0006111482302289857	0.0006036824470266547	0.06299693474247264	0.06033123942466907	-1.2108138317274558e-06	-6.501240178584389e-05	-1.2023040123431382e-06	-6.455548805063549e-05
23.460470486863187	0.0005086352789517289	0.0005063401689834273	0.0005383911015493122	0.0005347417915512437	0.000555377417669542	0.000550899189057327	0.0005734129038935524	0.0005680111957559604	0.000611023256058818	0.00060355606626027	0.06305946412296996	0.060391093081196355	-1.1856602367258696e-06	-6.40453628977522e-05	-1.1773595083471294e-06	-6.359699091465498e-05
23.60183162332936	0.0005084404512843456	0.0005061477411542951	0.0005382138511265059	0.0005345662486150806	0.000555211588628528	0.000550734518641923	0.0005732602832983357	0.0005678590228173321	0.0006109016809356142	0.0006034330122644316	0.06312265970240409	0.06045158433931008	-1.1606739885507839e-06	-6.307340417344154e-05	-1.152580999087523e-06	-6.263361998996853e-05
23.744044531754422	0.0005082475292958104	0.0005059572249748307	0.0005380389011927969	0.0005343929954112637	0.0005550483018631921	0.0005505723680363635	0.0005731104747164681	0.0005677096251822306	0.0006107835232406315	0.0006033133029681619	0.0631865252194134	0.060512716774712	-1.1358537707710763e-06	-6.209648425989367e-05	-1.1279671796155487e-06	-6.166533435340849e-05
23.887114344492932	0.0005080565223545353	0.0005057686298490129	0.0005378662633213327	0.0005342220434599847	0.0005548875703714432	0.0005504127501167338	0.0005729634927957946	0.0005675630172872733	0.0006106688015331389	0.00060319695647302	0.06325106444710539	0.06057449399603741	-1.1111982749982367e-06	-6.111456138961635e-05	-1.1035167529597784e-06	-6.0692092672065545e-05
24.031046224824397	0.0005078674398958794	0.000505581965248436	0.0005376959491776602	0.0005340534043735208	0.000554729407260704	0.0005502556778674945	0.0005728193523140274	0.0005674192136966822	0.0006105575345523882	0.0006030839910550032	0.06331628119340053	0.060636919645191016	-1.0867062008386615e-06	-6.0127593376771427e-05	-1.0792284300756034e-06	-5.971385319947231e-05
24.175845367139747	0.0005076802914227492	0.0005053972407129189	0.0005375279705206185	0.0005338870898571268	0.0005545738257490085	0.0005501011643825635	0.000572678068180095	0.0005672782291036042	0.0006104497412196112	0.0006029744251664723	0.06338217930138103	0.06069999739767107	-1.0623762558210122e-06	-5.913553761133228e-05	-1.0551009297801815e-06	-5.873057377002444e-05
24.32151699712871	0.0005074950865062119	0.0005052144658511252	0.0005373623392032464	0.000533723111709938	0.0005544208391661175	0.0005499492228664205	0.0005725396554355164	0.0005671400783314577	0.0006103454406400506	0.0006028682774381106	0.06344876264964848	0.06076373096291558	-1.0382071553326818e-06	-5.81383510544764e-05	-1.0311329786771937e-06	-5.7742211793915255e-05
24.468066371968433	0.0005073118347861055	0.0005050336503411824	0.0005371990671736927	0.0005335614818258805	0.0005542704609546408	0.0005497998666352164	0.0005724041292557769	0.0005670047763352831	0.0006102446521050066	0.0006027655666808967	0.0635160351526746	0.060828124084634824	-1.014197622553007e-06	-5.713599023313143e-05	-1.00732331110155e-06	-5.674872425219524e-05
24.61549878051318	0.0005071305459716654	0.0005048548039313175	0.0005370381664761474	0.0005334022121945965	0.000554122704671181	0.0005496531091179025	0.0005722715049517396	0.0005668723382031241	0.0006101473950939245	0.0006026663118881176	0.06358400076116673	0.06089318054116222	-9.903463883988422e-07	-5.612841123525669e-05	-9.836706690653958e-07	-5.5750067692247884e-05
24.763819543485244	0.0005069512298421472	0.0005046779364404868	0.0005368796492517701	0.0005332453149023714	0.00055397758398748	0.0005495089638573651	0.0005721417979710564	0.0005667427791574108	0.0006100536892764971	0.0006025705322373958	0.0636526634624322	0.060958904145800574	-9.6665219146406e-07	-5.511556970486109e-05	-9.60173802194578e-07	-5.474619822258553e-05
24.91303401366693	0.0005067738962474625	0.0005045030577590221	0.0005367235277396388	0.0005330908021330807	0.000553835112691589	0.0005493674445115803	0.0005720150238996093	0.0005666161145563725	0.0006099635545148049	0.0006024782470927516	0.06372202728074974	0.06102529874717585	-9.431137779360686e-07	-5.409742083534175e-05	-9.368314676377887e-07	-5.3737071505868816e-05
25.063147576093755	0.0005065985551088232	0.0005043301778492826	0.0005365698142777108	0.0005329386861691465	0.00055369530468905	0.0005492285648547855	0.0005718911984629678	0.000566492359895466	0.0006098770108654857	0.0006023894760066954	0.06379209627774099	0.06109236822959307	-9.197299015552621e-07	-5.307391936554273e-05	-9.136424300448809e-07	-5.272264275596461e-05
25.214165648248784	0.0005064252164193835	0.0005041593067463057	0.0005364185213037838	0.000532788979392496	0.0005535581740040861	0.0005490923387786503	0.000571770337527857	0.0005663715308088131	0.000609794078581925	0.0006023042387223369	0.06386287455275166	0.06116011651339919	-8.964993235488841e-07	-5.204501957382923e-05	-8.906054614922759e-07	-5.1702866731742625e-05
25.366093680258146	0.0005062538902448964	0.0005039904545584738	0.0005362696613564784	0.0005326416942855423	0.0005534237347808137	0.0005489587802934794	0.0005716524571036531	0.0005662536430706668	0.0006097147781164848	0.0006022225551755361	0.06393436624323352	0.06122854755534681	-8.734208125568688e-07	-5.101067527203684e-05	-8.677193414038161e-07	-5.0677697730538984e-05
25.518937155087716	0.0005060845867243763	0.0005038236314681846	0.0005361232470762293	0.0005324968434321705	0.000553292001284465	0.0005488279035294178	0.0005715375733438946	0.0005661387125968923	0.0006096391301227617	0.0006021444454970767	0.06400657552513163	0.06129766534896773	-8.5049314459411e-07	-4.997083980105843e-05	-8.449828565167215e-07	-4.964708958428432e-05
25.672701588741027	0.0005059173160707618	0.0005036588477325242	0.000535979291206282	0.0005323544395187337	0.0005531629879026227	0.0005486997227376747	0.0005714257025478091	0.0005660267554464602	0.0006095671554578689	0.0006020699300148659	0.06407950661327866	0.06136747392494095	-8.277151029598227e-07	-4.892546602358605e-05	-8.223948007996234e-07	-4.861099565257876e-05
25.827392530458226	0.0005057520885715967	0.0005034961136839565	0.0005358378065937116	0.0005322144953350679	0.0005530367091464805	0.0005485742522917635	0.0005713168611618666	0.0005659177878229723	0.000609498875184762	0.0006019990292561754	0.06415316376178903	0.06143797735147627	-8.050854781959087e-07	-4.7874506319461885e-05	-7.999539754052938e-07	-4.7569368817682034e-05
25.983015562916506	0.0005055889145897053	0.0005033354397310095	0.0005356988061904421	0.0005320770237755078	0.0005529131796521024	0.0005484515066887527	0.0005712110657813443	0.0005658118260761907	0.0006094343105745822	0.0006019317639498989	0.06422755126446215	0.061509179734695274	-7.826030680373013e-07	-4.6817912580224275e-05	-7.77659188617736e-07	-4.6522161479226054e-05
26.139576302431465	0.0005054278045638841	0.0005031768363589748	0.000535562303054285	0.0005319420378399224	0.0005527924141817108	0.000548331500550534	0.0005711083331519165	0.0005657088867035976	0.0006093734831090424	0.0006018681550288507	0.06430267345518792	0.06158108521901951	-7.602666773117838e-07	-4.57556362011835e-05	-7.555092557591601e-07	-4.5469325546540484e-05
26.297080399159835	0.0005052687690096	0.0005030203141306174	0.0005354283103499898	0.0005318095506347632	0.0005526744276249881	0.0005482142486251118	0.0005710086801712675	0.0005656089863519751	0.0006093164144828473	0.0006018082236320964	0.06437853470835907	0.06165369798756392	-7.380751179183066e-07	-4.4687628077452746e-05	-7.335029991693831e-07	-4.4410812434655944e-05
26.455533537303385	0.0005051118185196885	0.0005028658836868825	0.0005352968413503005	0.0005316795753741172	0.0005525592350003854	0.0005480997657878931	0.0005709121238907152	0.0005655121418189938	0.0006092631266061349	0.0006017519911073044	0.06445513943928537	0.06172702226252971	-7.16027208762151e-07	-4.361383859757817e-05	-7.116392481312361e-07	-4.334657305775369e-05
26.614941435314055	0.0005049569637650665	0.0005027135557476189	0.0005351679094370299	0.0005315521253807767	0.0005524468514564563	0.0005479880670430115	0.0005708186815168636	0.0005654183700548337	0.0006092136416069638	0.0006016994790131428	0.06453249210461591	0.06180106230561187	-6.941217756746988e-07	-4.253421763619758e-05	-6.899168388037769e-07	-4.22765578223655e-05
26.77530984610034	0.0005048042154954505	0.0005025633411123076	0.0005350415281021447	0.0005314272140873248	0.0005523372922732051	0.0005478791675246514	0.000570728370413275	0.000565327688163819	0.0006091679818338299	0.0006016507091217012	0.06461059720276564	0.06187582241839647	-6.723576513668113e-07	-4.144871454846155e-05	-6.683346141741521e-07	-4.120071662190583e-05
26.93664455723489	0.0005046535845400831	0.0005024152506607983	0.0005349177109488654	0.0005313048550372275	0.0005522305728634495	0.0005477730824984018	0.0005706412081021633	0.0005652401134060809	0.0006091261698582226	0.0006016057034209531	0.06468945927434422	0.06195130694278405	-6.507336753744028e-07	-4.0357278163968835e-05	-6.468914239925443e-07	-4.0118998830024344e-05
27.098951391163432	0.0005045050818084624	0.0005022692953540491	0.0005347964716927728	0.0005311850618859395	0.0005521267087741998	0.0005476698273626145	0.0005705572122661055	0.0005651556631992285	0.0006090882284772069	0.000601564484117241	0.06476908290259435	0.06202752026139453	-6.292486940014108e-07	-3.9259856780382574e-05	-6.255861247296719e-07	-3.903135329501317e-05
27.26223620541477	0.0005043587182910854	0.0005021254862348812	0.0005346778241629336	0.0005310678484020275	0.0005520257156880555	0.0005475694176497867	0.0005704764007497807	0.0005650743551200559	0.000609054180716052	0.0006015270736378093	0.06484947271383362	0.06210446679799452	-6.079015602376142e-07	-3.815639815567262e-05	-6.044175794881011e-07	-3.793772833184106e-05
27.426504892812353	0.0005042145050601977	0.0005019838344287392	0.0005345617823030399	0.0005309532284683034	0.0005519276094246248	0.0005474718690279623	0.0005703987915617302	0.0005649962069062637	0.0006090240498308945	0.0006014934946333652	0.06493063337789859	0.06218215101792112	-5.866911337254564e-07	-3.7046849502633816e-05	-5.833846579731891e-07	-3.683807171696307e-05
27.59176338168682	0.0005040724532705471	0.0005018443511444546	0.0005344483601725542	0.000530841216082968	0.0005518324059419499	0.0005473771973021397	0.000570324402876136	0.0005649212364582011	0.0006089978593114328	0.0006014637699806745	0.06501256960859918	0.06226057742851445	-5.656162807025824e-07	-3.593115748255771e-05	-5.62486236430201e-07	-3.5732330681520486e-05
27.758017636089992	0.0005039325741601491	0.000501707047675024	0.0005343375719478754	0.0005307318253607732	0.0005517401213379594	0.0005472854184157095	0.0005702532530346273	0.0005648494618406346	0.0006089756328836658	0.0006014379227851963	0.06509528616417636	0.062339750579552565	-5.446758739250778e-07	-3.4809268196961396e-05	-5.417211975712339e-07	-3.4620451903819016e-05
27.925273656010095	0.0005037948790510604	0.0005015719353983926	0.0005342294319235165	0.0005306250705341965	0.0005516507718519365	0.0005471965484519019	0.0005701853605481092	0.0005647809012845389	0.0006089573945126696	0.0006014159763837557	0.06517878784776422	0.06241967506369371	-5.238687926236666e-07	-3.368112718184213e-05	-5.210884305390049e-07	-3.3502381503514034e-05
28.09353747758831	0.0005036593793501577	0.0005014390257782451	0.0005341239545132939	0.0005305209659546254	0.0005515643738660021	0.0005471106036352539	0.0005701207440986134	0.000564715573188908	0.0006089431684054095	0.0006013979543472505	0.06526307950785923	0.06250035551692479	-5.031939224436465e-07	-3.25466794001833e-05	-5.0058683083486e-07	-3.237806503381124e-05
28.2628151733366	0.0005035260865499286	0.000501308330364808	0.0005340211542515342	0.0005304195260935627	0.0005514809439066215	0.0005470276003330981	0.0005700594225411749	0.0005646534961225936	0.0006089329790135973	0.000601383880483399	0.06534816603879408	0.06258179661900974	-4.826501553826558e-07	-3.140586923462696e-05	-4.802153002684672e-07	-3.124744747498576e-05
28.43311285235687	0.0005033950122292681	0.0005011798607956569	0.0005339210457942921	0.0005303207655438392	0.0005514004986461258	0.0005469475550570636	0.000570001414905733	0.0005645946888261648	0.0006089268510365838	0.0006013737788395249	0.06543405238121909	0.06266400309395256	-4.6223638974448623e-07	-3.0258640481076182e-05	-4.599727469040398e-07	-3.011047322726279e-05
28.604436660561465	0.000503266168054284	0.0005010536287965358	0.0005338236439205849	0.0005302246990208459	0.0005513230549042523	0.0005468704844646012	0.0005699467403990559	0.0005645391702137936	0.0006089248094242975	0.0006013676737053828	0.06552074352258748	0.06274697971045612	-4.4195153006947735e-07	-2.910493634029898e-05	-4.398580849952847e-07	-2.896708610305998e-05
28.77679278089485	0.000503139565779113	0.0005009296461821827	0.0005337289635336415	0.0005301313413637777	0.0005512486296497091	0.0005467964053605259	0.0005698954184066923	0.0005644869593751643	0.0006089268793802216	0.0006013655896160234	0.06560824449764671	0.06283073128239468	-4.2179448708702834e-07	-2.794469941135025e-05	-4.198702349407328e-07	-2.781722932046482e-05
28.950187433556945	0.0005030152172467412	0.0005008079248571646	0.0005336370196621635	0.0005300407075368923	0.000551177240001751	0.0005467253346985755	0.0005698474684949455	0.0005644380755774063	0.0006089330863644132	0.0006013675513546963	0.06569656038893577	0.06291526266928568	-4.0176417766117113e-07	-2.6777871683952847e-05	-4.000081232223736e-07	-2.666084549536596e-05
29.124626876227456	0.0005028931343898381	0.0005006884768167224	0.0005335478274616043	0.0005299528126307856	0.0005511089032317824	0.0005466572895829938	0.000569802910412878	0.0005643925382670559	0.0006089434560965692	0.0006013735839558	0.06578569632729327	0.06300057877677241	-3.8185952472378354e-07	-2.560439453021257e-05	-3.802706823464574e-07	-2.549787663366776e-05
29.30011740429177	0.0005027733292315975	0.0005005713141476248	0.0005334614022154646	0.0005298676718636816	0.0005510436367649773	0.0005465922872701312	0.0005697617640943394	0.000564350367072041	0.000608958014559135	0.0006013837127078707	0.06587565749236113	0.06308668455710881	-3.620794572249328e-07	-2.442420869730455e-05	-3.6065685079340534e-07	-2.432826412407385e-05
29.476665351068124	0.0005026558138865856	0.0005004564490290294	0.0005333777593365983	0.0005297853005827363	0.00055098145818192	0.000546530345170064	0.0005697240496600206	0.000564311581803692	0.0006089767880004545	0.0006013979631566116	0.0659664491131056	0.0631735850096524	-3.4242291007996646e-07	-2.3237254299895982e-05	-3.4116557296251515e-07	-2.315194873020454e-05
29.654277088036206	0.000502540600561602	0.0005003438937333562	0.000533296914368538	0.0005297057142653595	0.0005509223852202654	0.0005464714808482365	0.0005696897874195385	0.0005642762024587815	0.0006089998029379704	0.0006014163611079701	0.06605807646833994	0.0632612851813628	-3.228888241083635e-07	-2.2043470811458632e-05	-3.217957991136309e-07	-2.1968870582547706e-05
29.832959025067048	0.0005024277015565472	0.0005002336606271683	0.0005332188829868371	0.0005296289285205512	0.0005508664357764239	0.0005464157120271233	0.0005696589978735451	0.0005642442492215883	0.0006090270861614684	0.0006014389326312574	0.06615054488725046	0.06334979016730555	-3.03476145982343e-07	-2.084279705691361e-05	-3.0254648531770345e-07	-2.077896917096478e-05
30.0127176106544	0.0005023171292652985	0.0005001257621720612	0.0005331436810004226	0.0005295549590902516	0.0005508136279072606	0.0005463630565879094	0.0005696317017158634	0.0005642157424659883	0.0006090586647363663	0.0006014657040623089	0.06624385974993371	0.06343910511116307	-2.8418382817568984e-07	-1.9635171204276936e-05	-2.834165933997615e-07	-1.958218333615591e-05
30.193559332147448	0.0005022088961765999	0.0005000202109255659	0.0005330713243529715	0.0005294838218507141	0.0005507639798318242	0.0005463135325721973	0.000569607919835659	0.0005641907027575779	0.0006090945660070559	0.0006014967020066984	0.06633802648794118	0.06352923520575104	-2.6501082888872804e-07	-1.842053075518102e-05	-2.644050908736425e-07	-1.837845126100024e-05
30.37549071598484	0.000502103014874958	0.0004999170195420586	0.0005330018291243001	0.0005294155328138883	0.0005507175099330949	0.0005462671581837326	0.0005695876733196327	0.0005641691508558211	0.0006091348176002906	0.0006015319533429936	0.0664330505848221	0.06362018569354254	-2.459561120188303e-07	-1.7198812538157804e-05	-2.4551095090968346e-07	-1.716771046349208e-05
30.55851832793038	0.0005019994980415462	0.000499816200773679	0.0005329352115317659	0.0005293501081288215	0.0005506742367597492	0.0005462239517901479	0.0005695709834542448	0.0005641511077162244	0.0006091794474286201	0.0006015714852260558	0.06652893757668676	0.06371196186719591	-2.2701864710143738e-07	-1.5969952699548817e-05	-2.2673315226945205e-07	-1.5949897787609357e-05
30.742648773309874	0.0005018983584551217	0.0004997177674712605	0.0005328714879316936	0.0005292875640830769	0.0005506341790279542	0.0005461839319247355	0.0005695578717279701	0.0005641365944925432	0.0006092284836938779	0.0006016153250903935	0.06662569305276281	0.06380456907009212	-2.0819740923026103e-07	-1.473388669336051e-05	-2.0807067923787545e-07	-1.4724949393779552e-05
30.92788869724955	0.0005017996089929561	0.0004996217325852759	0.0005328106748208194	0.0005292279171041753	0.0005505973556231862	0.0005461471172882417	0.0005695483598335879	0.0005641256325390231	0.0006092819548907259	0.0006016635006535663	0.06672332265596766	0.06389801269687866	-1.894913790401534e-07	-1.3490549274783326e-05	-1.895225215991711e-07	-1.3492800752162859e-05
31.114244784915854	0.0005017032626317618	0.000499528109166778	0.0005327527888377386	0.0005291711837610384	0.0005505637856020585	0.0005461135267506743	0.0005695424696704868	0.0005641182434126538	0.0006093398898102324	0.0006017160399196242	0.06682183208348433	0.06399229819401689	-1.7089954262557508e-07	-1.2239874489491931e-05	-1.7108767455943467e-07	-1.2253386632271601e-05
31.30172376175672	0.0005016093324486496	0.0004994369103683713	0.0005326978467643924	0.0005291173807654713	0.0005505334881941958	0.0005460831793531509	0.0005695402233470248	0.0005641144488754775	0.0006094023175435291	0.0006017729711826197	0.06692122708734585	0.0640874310603397	-1.5242089149549234e-07	-1.0981795664943839e-05	-1.5276513869676676e-07	-1.1006641094185587e-05
31.4903323937443	0.0005015178316220759	0.0004993481494451749	0.0005326458655275521	0.0005290665249736422	0.0005505064828041074	0.0005460560943097527	0.0005695416431828966	0.000564114270896905	0.0006094692674854971	0.0006018343230301485	0.06702151347502577	0.06418341684761385	-1.340544225235038e-07	-9.716245401761303e-06	-1.3455391991833848e-07	-9.752497480156053e-06
31.68007748761912	0.0005014287734328163	0.0004992618397558105	0.0005325968622003373	0.0005290186333875968	0.0005504827890131067	0.000546032291009416	0.0005695467517115525	0.000564117731656082	0.0006095407693385255	0.0006019001243469612	0.06712269711003709	0.06428026116111127	-1.1579913788387249e-07	-8.443155563239713e-06	-1.1645302940119402e-07	-8.49088840493284e-06
31.870965891135747	0.0005013421712649394	0.0004991779947633913	0.0005325508540037421	0.0005289737231567782	0.000550462426581239	0.0005460117890178371	0.0005695555716826361	0.0005641248535442722	0.0006096168531163133	0.0006019704043186127	0.06722478391253608	0.06437796966018558	-9.765404501596402e-08	-7.162457267631539e-06	-9.846148354150999e-08	-7.2217457467160795e-06
32.063004493309954	0.0005012580386067958	0.0004990966280365273	0.0005325078583081845	0.0005289318115795745	0.0005504454154492414	0.0005459946080794105	0.0005695681260644643	0.0005641356591672837	0.0006096975491477355	0.0006020451924351766	0.06732777985994015	0.06447654805885746	-7.961815654531669e-08	-5.874080876100418e-06	-8.057830388542332e-08	-5.94500063627601e-06
32.25620022466719	0.0005011763890520207	0.0004990177532503426	0.0005324678926350783	0.0005288929161048832	0.0005504317757405331	0.0005459807681191905	0.0005695844380465388	0.0005641501713479247	0.0006097828880807666	0.0006021245184950108	0.06743169098754351	0.06457600212640568	-6.169049025154909e-08	-4.577955984907955e-06	-6.280251710756406e-08	-4.660583449653255e-06
32.45056005749291	0.0005010972363005376	0.0004989413841874958	0.0005324309746584121	0.0005288570543336886	0.0005504215277632166	0.0005459702892448685	0.0005696045310420844	0.0005641684131284865	0.0006098729008864527	0.0006022084126085731	0.06753652338915017	0.06467633768796659	-4.387006901284893e-08	-3.274011415171918e-06	-4.513315493754645e-08	-3.3684237968761854e-06
32.64609100608406	0.0005010205941595853	0.0004988675347392227	0.0005323971222063633	0.0005288242440206686	0.0005504146920121214	0.0005459631917487922	0.000569628428690636	0.0005641904077732712	0.0006099676188629585	0.0006022969052023046	0.06764228321771036	0.06477756062514055	-2.6155920734849403e-08	-1.962175201430938e-06	-2.756925409990417e-08	-2.068450511455433e-06
32.84280012700226	0.0005009464765447479	0.0004987962189063834	0.0005323663532629215	0.0005287945030758148	0.0005504112891708641	0.0005459594961099982	0.0005696561548606494	0.0005642161787711476	0.0006100670736396627	0.0006023900270225624	0.06774897668596333	0.06487967687660873	-8.547078318103113e-09	-6.42374582901506e-07	-1.0109856283949462e-08	-7.605916418906844e-07
33.040694519328454	0.0005008748974810001	0.0004987274508005222	0.0005323386859695354	0.0005287678495660741	0.0005504113401139385	0.0005459592229962759	0.0005696877336521526	0.0005642457498381406	0.0006101712971813198	0.0006024878091396135	0.06785661006709219	0.06498269243875093	8.957420394176477e-09	6.854640067499584e-07	7.245991914340069e-09	5.55225558918071e-07
33.239781324919136	0.0005008058711037574	0.000498661244644937	0.0005323141386267762	0.0005287443017170064	0.0005504148659088294	0.0005459623932662548	0.0005697231893994297	0.0005642791449200566	0.0006102803217922795	0.0006025902829516842	0.06796518969538505	0.06508661336628119	2.635853268637134e-08	2.021414951425271e-06	2.4499239059758843e-08	1.8790746453278828e-06
33.44006772866406	0.0005007394116599512	0.0004985976147757707	0.0005322927296960319	0.000528723877914476	0.0005504218878181639	0.0005459690279715296	0.0005697625466737516	0.0005643163881951533	0.0006103941801207834	0.0006026974801890838	0.06807472196690374	0.06519144577287873	4.365721101794694e-08	3.3655534627113903e-06	4.1650828918205623e-08	3.211029988417491e-06
33.64156095874556	0.0005006755335091019	0.0004985365756431006	0.0005322744778012092	0.0005287065967063472	0.0005504324273018794	0.0005459791483587966	0.0005698058302861318	0.0005643575040768335	0.0006105129051633085	0.0006028094329183712	0.06818521334016332	0.0652971958318413	6.085440306183298e-08	4.717955589844669e-06	5.8701700504605256e-08	4.551166786673222e-06
33.84426828689945	0.0005006142511244131	0.000498478141812051	0.0005322594017304686	0.0005286924768042136	0.0005504465060194268	0.0005459927758720347	0.0005698530652901302	0.0005644025172163855	0.00061063653026899	0.0006029261735466005	0.06829667033681706	0.06540386977673363	7.795105176795769e-08	6.078698231534729e-06	7.565278814514187e-08	5.899561077396531e-06
34.04819702867729	0.0005005555790938703	0.0004984223279639107	0.0005322475204379695	0.00052868153708514	0.0005504641458319991	0.0005460099321547014	0.0005699042769846883	0.000564451452505755	0.0006107650891441034	0.000603047734825618	0.06840909954235525	0.06551147390205404	9.494809541659051e-08	7.447859147094449e-06	9.2505021516507e-08	7.256289746765399e-06
34.25335454371064	0.0005004995321213607	0.0004983691488972686	0.0005322388530456486	0.000528673796593434	0.0005504853688047941	0.0005460306390519663	0.0005699594909170102	0.0005645043350803607	0.0006108986158566205	0.0006031741498564341	0.06852250760680527	0.06562001456390182	1.118464676632281e-07	8.825516967556069e-06	1.0925932570509701e-07	8.621430541880248e-06
34.45974823597649	0.000500446125027797	0.0004983186195291572	0.0005322334188450106	0.0005286692745424324	0.0005505101972092998	0.0005460549186129696	0.0005700187328854777	0.0005645611903219435	0.0006110371448408289	0.0006033054520936538	0.06863690124544863	0.06572949818065917	1.286470975999602e-07	1.0211751207467312e-05	1.259166212631748e-07	9.995062082213124e-06
34.66738555406454	0.0005003953727522613	0.0004982707548962152	0.00053223123729895	0.0005286679903163173	0.0005505386535256195	0.0005460827930931158	0.0005700820289426139	0.0005646220438614636	0.0006111807109020309	0.0006034416753499823	0.06875228723954166	0.06583993123367941	1.4535090980425866e-07	1.1606642276798529e-05	1.4247782425440628e-07	1.1377263870807064e-05
34.87627399144595	0.0005003472903531548	0.0004982255701558559	0.0005322323280435888	0.0005286699634719479	0.0005505707604448189	0.0005461142849563906	0.0005701494053980791	0.0005646869215820267	0.0006113293492213041	0.0006035828538007915	0.06886867243704729	0.06595132026798188	1.6195882438538138e-07	1.3010271492100434e-05	1.5894384630113154e-07	1.2768116305642008e-05
35.086421086743854	0.0005003018930093655	0.0004981830805874538	0.0005322367108901409	0.0005286752137407207	0.0005506065408713093	0.0005461494168777136	0.0005702208888217156	0.0005647558496218613	0.0006114830953603424	0.0006037290219887595	0.06898606375337746	0.06606367189295977	1.784717570366308e-07	1.4422721088633295e-05	1.7531559463814135e-07	1.4167700691625207e-05
35.29783442400536	0.0005002591960214448	0.00049814330159354	0.0005322444058267966	0.0005286837610304474	0.0005506460179252585	0.0005461882117453178	0.0005702965060466296	0.0005648288543773286	0.000611641985266367	0.0006038802148285804	0.0691044681721424	0.0661769927830946	1.9489061910127337e-07	1.5844074233758998e-05	1.9159397217079037e-07	1.557609925334491e-05
35.51052163297529	0.0005002192148128036	0.000498106248701019	0.0005322554330206386	0.0005286956254272653	0.0005506892149450436	0.0005462306926631691	0.0005703762841723245	0.0005649059625059848	0.0006118060552771199	0.0006040364676117503	0.06922389274591152	0.06629128967867876	2.1121631760636674e-07	1.7274415038182056e-05	2.0777987752183466e-07	1.6993395146991386e-05
35.72449038937153	0.0005001819649309131	0.0004980719375623894	0.0005322698128195717	0.0005287108271975628	0.0005507361554897204	0.000546276882953408	0.0005704602505678695	0.0005649872009296766	0.0006119753421259255	0.0006041978160114197	0.06934434459698485	0.0664065693865502	2.2744975532195712e-07	1.8713828568744928e-05	2.2387420507610084e-07	1.8419672472111404e-05
35.93974841516195	0.0005001474620485274	0.0004980403839569858	0.0005322875657542848	0.0005287293867899331	0.0005507868633415429	0.0005463268061588302	0.0005705484328751183	0.0005650725968376866	0.0006121498829468382	0.0006043642960873256	0.06946583091817123	0.06652283878083706	2.4359183081702415e-07	2.0162400861820085e-05	2.3987784503881615e-07	1.9855016284889282e-05
36.15630347884324	0.0005001157219649139	0.0004980116037922304	0.0005323087125402343	0.0005287513248371535	0.0005508413625085034	0.0005463804860453978	0.000570640859011971	0.0005651621776899186	0.0006123297152798657	0.0006045359442907972	0.06958835897357833	0.06664010480370583	2.596434385006806e-07	2.162021893560573e-05	2.557916834867828e-07	2.1299512611136495e-05
36.374163395721176	0.0005000867606071023	0.0004979856131049028	0.0005323332740796539	0.0005287766621581906	0.000550899677226915	0.0005464379466047874	0.0005707375571756866	0.0005652559712201342	0.0006125148770762775	0.0006047127974698438	0.06971193609941809	0.06675837446612651	2.756054686846223e-07	2.3087370804045215e-05	2.716166024123966e-07	2.2753248458601272e-05
36.59333602819267	0.0005000605940311416	0.0004979624280624179	0.0005323612714635878	0.0005288054197602234	0.0005509618319640251	0.0005464992120569658	0.0005708385558462329	0.0005653540054392255	0.0006127054067039893	0.0006048948928743118	0.06983656970480939	0.06687765484864482	2.9147880763083327e-07	2.4563945489941563e-05	2.873534797871811e-07	2.4216311831096182e-05
36.813829286029524	0.0005000372384233804	0.000497942064964128	0.0005323927259739556	0.0005288376188407062	0.0005510278514206659	0.000546564306852812	0.0005709438837896987	0.0005654563086385468	0.0006129013429530439	0.0006050822681611355	0.06996226727260729	0.06699795310216236	3.0726433759451985e-07	2.605003303803033e-05	3.030031895958317e-07	2.568879174090488e-05
37.03565112666392	0.0005000167101017501	0.0004979245402426269	0.0005324276590856333	0.0005288732807894413	0.0005510977605339367	0.000546633255676757	0.0005710535700617373	0.0005655629093932789	0.0006131027250411611	0.0006052749613996536	0.07008903636022913	0.0671192764487301	3.2296293688872935e-07	2.7545724529759452e-05	3.185666018964972e-07	2.7170778222840308e-05
37.25880955547555	0.000499999025517075	0.0004979098704650827	0.0005324660924685734	0.0005289124271906934	0.0005511715844799309	0.0005467060834494797	0.0005711676440110768	0.0005656738365658567	0.0006133095926193942	0.0006054730110770255	0.07021688460050253	0.0672416321823504	3.385754799311875e-07	2.9051112097028264e-05	3.340445828769415e-07	2.8662362348733095e-05
37.483312626080554	0.0004999842012543863	0.0004978980723345744	0.0005325080479899413	0.00052895507982532	0.0005512493486764901	0.0005467828153306225	0.000571286135283067	0.0005657891193094332	0.0006135219857778582	0.0006056764561037189	0.0703458197025159	0.06736502766979038	3.541028372859318e-07	3.056628893566282e-05	3.4943799489162326e-07	3.01636362401575e-05
37.70916844062219	0.0004999722540342583	0.00049788916269145	0.0005325535477162848	0.0005290012606729337	0.000551331078786002	0.0005468634767215525	0.0005714090738232839	0.0005659087870713991	0.0006137399450515601	0.0006058853358190897	0.0704758494524862	0.06748947035140482	3.695458757342184e-07	3.209134932155577e-05	3.6474769652501335e-07	3.167469308418269e-05
37.93638515006311	0.0004999632007141588	0.0004978831585147001	0.0005326026139157332	0.000529050991914095	0.0005514168007182377	0.0005469480932681605	0.0005715364898811875	0.0005660328695969548	0.0006139635114263186	0.0006060996899970518	0.0706069817146334	0.06761496774197212	3.849054583092166e-07	3.362638862383638e-05	3.799745426353966e-07	3.3195627146598294e-05
38.164970954479706	0.0004999570582898096	0.0004978800769233428	0.0005326552690602166	0.0005291042959325268	0.0005515065406332195	0.0005470366908636908	0.0005716684140138249	0.0005661613969327264	0.0006141927263447733	0.0006063195588518287	0.07073922443207066	0.06774152743153636	4.0018244434870086e-07	3.517150332023322e-05	3.9511938440062525e-07	3.4726533786944014e-05
38.39493410335793	0.0004999538438965698	0.0004978799351778284	0.0005327115358277231	0.0005291611953173613	0.0005516003249441371	0.0005471292956516182	0.000571804877089595	0.0005662943994304397	0.0006144276317124955	0.000606544983043802	0.07087258562770268	0.06786915708626717	4.153776895588022e-07	3.672679101296428e-05	4.1018306938338765e-07	3.626750947412216e-05
38.626282895891045	0.0004999535748108307	0.0004978827506814605	0.0005327714371045798	0.0005292217128654175	0.0005516981803202996	0.0005472259340285603	0.000571945910292064	0.0005664319077506474	0.0006146682699041947	0.0006067760036854534	0.07100707340513733	0.06799786444932607	4.3049204605022026e-07	3.8292350443142054e-05	4.2516644156872195e-07	3.781865180081667e-05
38.859025681279114	0.0004999562684514266	0.0004978885409818303	0.0005328349959877643	0.0005292858715835039	0.0005518001336901257	0.0005473266326472283	0.0005720915451238362	0.0005665739528665054	0.0006149146837700227	0.0006070126623473948	0.07114269594961205	0.06812765734174497	4.455263624021915e-07	3.986828150737143e-05	4.400703414255986e-07	3.938005949960521e-05
39.09317085903034	0.0004999619423810655	0.0004978973237722719	0.0005329022357872482	0.0005293536946907569	0.0005519062122441831	0.0005474314184194246	0.0005722418134104829	0.0005667205660676103	0.000615166916641982	0.0006072550010645028	0.07127946152892638	0.06825854366331603	4.604814837056402e-07	4.145468527302909e-05	4.54895605944217e-07	4.0951832457739035e-05
39.328726879264174	0.0004999706143077693	0.0004979091168933277	0.0005329731800283663	0.0005294252056210003	0.0005520164434382581	0.0005475403185190702	0.000572396747304525	0.0005668717789638849	0.0006154250123404318	0.0006075030623421406	0.07141737849439285	0.06839053139349838	4.75358251614353e-07	4.305166399438953e-05	4.696430686930344e-07	4.25340717333661e-05
39.56570224301631	0.0004999823020863389	0.0004979239383342383	0.0005330478524542229	0.0005295004280251463	0.0005521308549964793	0.0005476533603852867	0.0005725563792894786	0.0005670276234895273	0.0006156890151807056	0.00060775688916249	0.07155645528179663	0.06852362859232664	4.901575044022246e-07	4.465932112943105e-05	4.843135598762288e-07	4.412687957223993e-05
39.80410550254544	0.0004999970237198288	0.0004979418062344447	0.0005331262770281237	0.0005295793857736199	0.0005522494749144748	0.0005477705717255117	0.0005727207421839563	0.0005671881319070139	0.0006159589699798306	0.0006080165249909785	0.07169670041237151	0.06865784340134236	5.048800770135649e-07	4.627776135665562e-05	4.989079063766333e-07	4.573035942374848e-05
40.04394526164196	0.0005000147973610458	0.0004979627388851106	0.0005332084779360455	0.0005296621029588209	0.0005523723314625835	0.0005478919805186639	0.0005728898691458315	0.0005673533368111632	0.0006162349220633599	0.0006082820137828128	0.07183812249378374	0.06879318404452964	5.195268011103701e-07	4.7907090591464696e-05	5.13426931809946e-07	4.7344615957581326e-05
40.28523017593832	0.000500035641314056	0.0004979867547306585	0.0005332944795891301	0.0005297486038976101	0.0005524994531890979	0.0005480176150183449	0.0005730637936764587	0.000567523271133254	0.0006165169172723095	0.0006085533999896126	0.0719807302211341	0.06892965882926841	5.340985051215455e-07	4.954741600322887e-05	5.278714565665806e-07	4.896975508003609e-05
40.52796895322162	0.0005000595740357192	0.0004980138723703288	0.0005333843066262195	0.0005298389131338369	0.0005526308689235649	0.0005481475037560906	0.0005732425496249638	0.0005676979681452107	0.0006168050019702166	0.0006088307285661583	0.07212453237797176	0.06906727614729773	5.48596014309042e-07	5.1198846034022916e-05	5.42242297878236e-07	5.060588395250365e-05
40.77217035374772	0.0005000866141372344	0.0004980441105597542	0.0005334779839164191	0.0005299330554408959	0.0005527666077801255	0.0005482816755446687	0.0005734261711925916	0.0005678774614638475	0.0006170992230503065	0.000609114044977245	0.07226953783731942	0.06920604447569266	5.630201508032007e-07	5.286149041507093e-05	5.565402698577953e-07	5.225311100807983e-05
41.017843190557436	0.0005001167803857039	0.0004980774882125508	0.0005335755365616951	0.0005300310558243144	0.0005529066991609018	0.0005484201594814169	0.0005736146929371199	0.0005680617850551718	0.0006173996279427782	0.0006094033952046439	0.07241575556271727	0.06934597237785549	5.773717336595655e-07	5.453546018517608e-05	5.707661835489819e-07	5.391154596919023e-05
41.26499632979458	0.0005001500917057185	0.0004981140244019316	0.0005336769898995082	0.0005301329395243802	0.0005530511727594335	0.0005485629849516325	0.0005738081497773383	0.000568250973238756	0.0006177062646222107	0.0006096988257541837	0.0725631946092741	0.06948706850451601	5.916515789156952e-07	5.622086770933066e-05	5.849208469864246e-07	5.558129986636684e-05
41.51363869102594	0.0005001865671809589	0.0004981537383623361	0.0005337823695054804	0.0005302387320187986	0.000553200058564161	0.0005487101816320081	0.0005740065769975953	0.0005684450606921721	0.0006180191816150916	0.000610000383662943	0.07271186412473896	0.069629341594752	6.058604996414703e-07	5.791782669757606e-05	5.990050652420614e-07	5.726248505617815e-05
41.763779247563185	0.0005002262260558173	0.0004981966494910815	0.0005338917011960989	0.0005303484590253896	0.0005533533868619606	0.0005488617794941156	0.0005742100102524131	0.0005686440824554932	0.0006183384280074685	0.0006103081165065632	0.072861773350584	0.06977280047701728	6.199993059841959e-07	5.962645222304386e-05	6.130196404726274e-07	5.8955215239644976e-05
42.0154270267867	0.0005002690877370346	0.0004982427773500285	0.000534005011031452	0.0005304621465048139	0.0005535111882417221	0.0005490178088079375	0.0005744184855711676	0.0005688480739358585	0.0006186640534527244	0.0006106220724066767	0.07301293162310359	0.0699174540701886	6.340688052251971e-07	6.134686074167617e-05	6.26965371975383e-07	6.0659605481308554e-05
42.26859111047143	0.0005003151717953613	0.0004982921416672725	0.0005341223253180062	0.0005305798206633434	0.000553673493597987	0.0005491783001454499	0.0005746320393628437	0.00056905707091211	0.0006189961081794877	0.0006109423000384623	0.07316534837452573	0.07006331138461948	6.480698018361975e-07	6.307917011225128e-05	6.408430562386373e-07	6.23757722286733e-05
42.523280635114425	0.0005003644979672343	0.0004983447623388507	0.0005342436706114163	0.0005307015079556609	0.0005538403341346295	0.0005493432843842561	0.0005748507084208577	0.000569271109539497	0.000619334642999668	0.0006112688486383218	0.07331903313414233	0.07021038152321778	6.620030975248558e-07	6.482349961546563e-05	6.546534869907548e-07	6.41038333313304e-05
42.77950479226489	0.0005004170861564747	0.0004984006594304697	0.0005343690737193754	0.0005308272350877022	0.0005540117413685956	0.0005495127927112696	0.0005750745299279548	0.0005694902263544506	0.0006196797093166287	0.0006116017680116844	0.07347399552945075	0.07035867368253067	6.758694912922282e-07	6.657996997473659e-05	6.683974552591353e-07	6.58439080614831e-05
43.03727282885567	0.0005004729564360067	0.0004984598531792569	0.0005344985617045023	0.0005309570290195351	0.0005541877471336921	0.0005496868566264533	0.0005753035414611805	0.000569714458279432	0.0006200313591334961	0.0006119411085409417	0.07363024528731493	0.07050819715384787	6.89669779481341e-07	6.834870337646404e-05	6.820757494133654e-07	6.759611713362534e-05
43.29659404753705	0.0005005321290495945	0.0004985223639955277	0.0005346321618872669	0.0005310909169682752	0.0005543683835844312	0.0005498655079466067	0.0005755377809969254	0.0005699438426278505	0.0006203896450616061	0.0006122869211935114	0.07378779223514026	0.07065896132431712	7.03404755827931e-07	7.012982349033359e-05	6.95689155216176e-07	6.936058272453971e-05
43.55747780701245	0.0005005946244135988	0.0004985882124645746	0.0005347699018489534	0.0005312289264110396	0.0005545536831999257	0.000550048778809209	0.0005757772869160446	0.0005701784171090554	0.0006207546203290898	0.0006126392575300354	0.07394664630206298	0.07081097567807869	7.170752115222452e-07	7.192345549179857e-05	7.092384558848083e-07	7.113742849533533e-05
43.81993352237618	0.0005006604631187603	0.0004986574193484831	0.0005349118094346703	0.000531371085087948	0.000554743678787851	0.0005502367016763207	0.0005760220980090638	0.0005704182198334105	0.0006211263387896145	0.0006129981697127212	0.07410681752015987	0.07096424979741214	7.306819352565289e-07	7.372972608278572e-05	7.227244321367666e-07	7.292677961190375e-05
44.08397066545326	0.0005007296659319949	0.0004987300055879597	0.0005350579127563886	0.0005315174210051523	0.000554938403488448	0.0005504293093385343	0.0005762722534814504	0.000570663289317433	0.0006215048549312552	0.0006133637105138105	0.07426831602567176	0.07111879336389865	7.442257132709955e-07	7.554876351317796e-05	7.36147862240126e-07	7.472876276636009e-05
44.349598765141174	0.0005008022537982185	0.0004988059923041908	0.0005352082401960346	0.0005316679624379185	0.0005551378907785975	0.0005506266349189874	0.0005765277929589795	0.000570913664489023	0.0006218902238855332	0.0006137359333242029	0.07443115206024388	0.0712746161596026	7.57707329420397e-07	7.738069760412913e-05	7.495095220731631e-07	7.654350619942796e-05
44.6168274077539	0.0005008782478421877	0.0004988854008007162	0.000535362820408613	0.0005318227379337407	0.0005553421744759449	0.0005508287118774301	0.0005767887564931699	0.0005711693846927634	0.0006222825014365945	0.0006141148921622151	0.07459533597218515	0.07143172806826747	7.711275652202108e-07	7.922565977019902e-05	7.628101851694588e-07	7.837113972222753e-05
44.88566623736761	0.0005009576693703664	0.000498968252565331	0.0005355216823253806	0.0005319817763155051	0.0005555512887430893	0.0005510355740143517	0.0005770551845668127	0.0005714304896953054	0.0006226817440305535	0.0006145006416824931	0.07476087821774269	0.07159013907652514	7.844871998982476e-07	8.108378304187702e-05	7.760506227690728e-07	8.021179473856332e-05
45.15612495616904	0.0005010405398728097	0.0004990545692720041	0.0005356848551570561	0.0005321451066846887	0.0005557652680918268	0.0005512472554751652	0.0005773271180995757	0.0005716970196908326	0.0006230880087849869	0.0006148932371850694	0.07492778936239536	0.07174985927512861	7.977870104475607e-07	8.29552020892993e-05	7.892316038801261e-07	8.206560426871068e-05
45.42821332480542	0.0005011268810250753	0.0004991443727828256	0.0005358523683970794	0.0005323127584246096	0.0005559841473874627	0.0005514637907544569	0.0005776045984537024	0.0005719690153066127	0.0006235013534985996	0.0006152927346245814	0.07509608008216476	0.07191089886019426	8.110277716934493e-07	8.484005324700672e-05	8.023538953301924e-07	8.393270297295252e-05
45.701941162736816	0.0005012167146901575	0.0004992376851499753	0.0005360242518249136	0.0005324847612037184	0.0005562079618531841	0.0005516852147002944	0.0005778876674397965	0.0005722465176086342	0.0006239218366610512	0.0006156991906196414	0.07526576116494545	0.07207326813446795	8.242102563301053e-07	8.673847453630201e-05	8.154182618098828e-07	8.581322717379769e-05
45.97731834859046	0.0005013100629204356	0.0004993345286177095	0.0005362005355093859	0.000532661144978928	0.0005564367470744889	0.0005519115625185926	0.0005781763673226882	0.0005725295681073214	0.0006243495174629457	0.0006161126624623625	0.0754368435118523	0.07223697750860282	8.373352349830623e-07	8.865060569100691e-05	8.284254659344289e-07	8.77073148814328e-05
46.25435482051728	0.0005014069479596603	0.0004994349256243829	0.0005363812498120865	0.0005328419399990019	0.0005566705390036923	0.0005521428697775534	0.0005784707408274062	0.0005728182087633526	0.0006247844558060068	0.0006165332081280578	0.07560933813858708	0.07240203750246085	8.504034762642741e-07	9.057658818210912e-05	8.413762682976753e-07	8.961510581817489e-05
46.533060576550575	0.0005015073922449484	0.000499538898804482	0.0005365664253907999	0.0005330271768079747	0.0005569093739644851	0.0005523791724121599	0.0005787708311452252	0.000573112481993552	0.0006252267123134132	0.0006169608862850938	0.07578325617682406	0.07256845874642709	8.634157468241557e-07	9.251656524303375e-05	8.542714275204359e-07	9.153674144267432e-05
46.813445674966815	0.0005016114184088143	0.0004996464709906935	0.000536756093202995	0.0005332168862486311	0.0005571532886565721	0.0005526205067287428	0.0005790766819398231	0.0005734124306768855	0.0006256763483403255	0.0006173957563049215	0.07595860887561656	0.07273625198274553	8.76372811415985e-07	9.4470681896483e-05	8.67111700313377e-07	9.347236497640743e-05
47.09552023464871	0.0005017190492812187	0.0004997576652159923	0.0005369502845093572	0.0005334110994660269	0.0005574023201603696	0.0005528669094096121	0.0005793883373535252	0.0005737180981605439	0.0006261334259845908	0.0006178378782722774	0.07613540760282135	0.07290542806687322	8.892754329297304e-07	9.643908497844467e-05	8.798978415170246e-07	9.542212142803208e-05
47.37929443545016	0.0005018303078916394	0.0004998725047157523	0.000537149030877366	0.0005336098479110551	0.0005576565059417695	0.0005531184175177505	0.0005797058420136436	0.000574029528266115	0.0006265980080976261	0.0006182873129955541	0.0763136638465425	0.07307599796884866	9.021243724659928e-07	9.842192316671106e-05	8.926306041693102e-07	9.738615762060199e-05
47.66477851856398	0.0005019452174711774	0.0004999910129298913	0.0005373523641849322	0.0005338131633440706	0.0005579158838569864	0.0005533750685015882	0.0005800292410389275	0.0005743467652958679	0.0006270701582955088	0.0006187441220173644	0.07649338921659898	0.07324797277469128	9.149203893930348e-07	0.00010041934700825983	9.053107395557694e-07	9.93646222182537e-05
47.951982786891236	0.0005020638014546779	0.0005001132135050321	0.0005375603166240747	0.0005340210778385562	0.000558180492157463	0.0005536369001998344	0.0005803585800461026	0.0005746698540391177	0.0006275499409702444	0.000619208367625274	0.07667459544600945	0.07342136368780586	9.276642413876554e-07	0.00010243150894527486	9.179389972634264e-07	0.0001013576657527826
48.24091760541319	0.0005021860834828822	0.0005002391302966968	0.0005377729207046537	0.0005342336237848437	0.0005584503694948545	0.0005539039508463913	0.0005806939051565206	0.0005749988397787015	0.00062803742130124	0.0006196801128627294	0.07685729439250069	0.07359618203041632	9.403566845018682e-07	0.00010445856334427572	9.30516125236848e-07	0.00010336544065156494
48.53159340156531	0.0005023120874046044	0.0005003687873715236	0.0005379902092581552	0.0005344508338938843	0.0005587255549260852	0.0005541762590753313	0.0005810352630029102	0.0005753337682975505	0.0006285326652669787	0.0006201594215401737	0.07704149804003414	0.07377243924501796	9.529984732184124e-07	0.00010650066652446999	9.430428698299674e-07	0.0001053881012650082
48.82402066561362	0.0005024418372789332	0.0005005022090095122	0.0005382122154415254	0.0005346727412010733	0.0005590060879184806	0.0005544538639259539	0.0005813827007362365	0.0005756746858853681	0.0006290357396568985	0.0006206463582463554	0.07722721850035835	0.07395014689584799	9.655903605084327e-07	0.00010855797678716028	9.555199758713544e-07	0.00010742580389629108
49.11820995103327	0.0005025753573774651	0.0005006394197062985	0.000538438972741064	0.0005348993790701284	0.0005592920083549784	0.0005547368048479185	0.0005817362660326714	0.0005760216393454144	0.0006295467120834834	0.0006211409883598411	0.07741446801458117	0.07412931667037978	9.781330978807018e-07	0.0001106306544440272	9.67948186708016e-07	0.00010947870682878613
49.41417187488941	0.0005027126721865547	0.0005007804441754491	0.0005386705149763615	0.0005351307811970156	0.0005595833565394073	0.0005550251217064443	0.0005820960071006644	0.0005763746760013891	0.0006300656509945625	0.0006216433780607188	0.07760325895476272	0.07430996038083419	9.906274354476484e-07	0.00011271886184842372	9.803282442709914e-07	0.00011154697035675731
49.71191711822035	0.0005028538064096071	0.0005009253073507974	0.0005389068763043067	0.0005353669816139416	0.0005598801732018616	0.000555318854787603	0.0005824619726881444	0.0005767338437044399	0.0006305926256858407	0.0006221535943425229	0.07779360382553524	0.07449208996571927	1.0030741219835791e-06	0.00011482276342578146	9.926608891294535e-07	0.0001136307568149475
50.01145642642306	0.0005029987849693814	0.0005010740343887935	0.0005391480912231331	0.0005356080146933895	0.000560182499504139	0.0005556180448036734	0.0005828342120898158	0.000577099190840264	0.0006311277063136354	0.0006226717050243557	0.07798551526574404	0.07467571749138442	1.0154739049712987e-06	0.00011694252570347563	1.0049468605409072e-06	0.00011573023060827692
50.3128006096408	0.0005031476330103371	0.0005012266506708925	0.0005393941945765365	0.0005358539151522199	0.0005604903770452701	0.0005559227328985886	0.0005832127751545866	0.0005774707663363347	0.0006316709639078554	0.0006231977787632322	0.07817900605010908	0.07486085515360016	1.0278275306769202e-06	0.00011907831734418728	1.0171868965216631e-06	0.0001178455582444421
50.61596054315354	0.0005033003759009999	0.0005013831818059703	0.0005396452215578423	0.0005361047180558265	0.0005608038478671312	0.0005562329606534619	0.0005835977122931106	0.0005778486196692411	0.0006322224703852072	0.0006237318850666428	0.07837408909091818	0.07504751527916269	1.040135744195727e-06	0.00012123030917672584	1.0293817338942165e-06	0.00011997690836430819
50.9209471677702	0.0005034570392363592	0.0005015436536327653	0.0005399012077142327	0.0005363604588223481	0.0005611229544601346	0.0005565487700921909	0.0005839890744854462	0.0005782328008721404	0.0006327822985626344	0.0006242740943053351	0.0785707774397344	0.07523571032751772	1.052399289515056e-06	0.00012339867422904438	1.041532108345903e-06	0.00012212445177404996
51.22777149022361	0.0005036176488402963	0.0005017080922223547	0.0005401621889510367	0.0005366211732269434	0.0005614477397690129	0.000556870203687152	0.0005843869132888483	0.0005786233605423354	0.0006333505221710074	0.0006248244777263313	0.07876908428913829	0.07542545289240993	1.0646189095756637e-06	0.00012558358776167122	1.053638754489614e-06	0.00012428836147797273
51.53644458356769	0.0005037822307680384	0.000501876523880657	0.000540428201536075	0.0005368868974061231	0.0005617782471986847	0.0005571973043649763	0.000584791280845675	0.0005790203498489682	0.0006339272158690516	0.0006253831074661706	0.07896902297448719	0.07561675570355375	1.0767953463275632e-06	0.0001277852273012664	1.0657024059221266e-06	0.00012646881271184685
51.84697758757708	0.0005039508113086483	0.0005020489751509702	0.0005406992821040727	0.0005371576678621464	0.000562114520620213	0.0005575301155124169	0.0005852022298914323	0.0005794238205408437	0.0006345124552575364	0.0006259500565643964	0.07917060697570487	0.0758096316283314	1.0889293407957256e-06	0.00013000377267542718	1.0777237952839516e-06	0.0001286659829765613
52.15938170914916	0.0005041234169875396	0.0005022254728165368	0.0005409754676611299	0.000537433521467477	0.0005624566043768534	0.0005578686809823011	0.0005856198137629431	0.0005798338249543754	0.0006351063168937166	0.0006265253989772829	0.0793738499190968	0.07600409367351385	1.1010216331397123e-06	0.00013223940604778495	1.089703654318856e-06	0.00013088005207276265
52.47366822270851	0.0005043000745690274	0.0005024060439031445	0.0005412567955892597	0.0005377144954693044	0.0005628045432901955	0.0005582130450995784	0.0005860440864066531	0.0005802504160216615	0.0006357088783060397	0.0006271092095918111	0.07957876557918973	0.07620015498700722	1.1130729627084265e-06	0.00013449231195282463	1.10164271393176e-06	0.00013311120213532757
52.789848470613855	0.0005044808110589047	0.0005025907156817542	0.0005415433036509853	0.000538000627494127	0.000563158382666392	0.0005585632526674524	0.000586475102387066	0.0005806736472786893	0.0006363202180091174	0.0006277015642398939	0.07978536788059797	0.07639782885962275	1.1250840681082015e-06	0.00013676267733293834	1.1135417042460903e-06	0.0001353596176688482
53.107933863567155	0.0005046656537070565	0.0005027795156711649	0.000541835029994009	0.0005382919555524036	0.0005635181683024942	0.0005589193489736135	0.0005869129168953253	0.0005811035728736765	0.0006369404155189784	0.0006283025397128652	0.07999367089992153	0.07659712872687473	1.137055687261239e-06	0.00013905069157478522	1.1254013546704595e-06	0.0001376254855841308
53.42793588102576	0.000504854630010101	0.0005029724716407087	0.0005421320131559418	0.0005385885180432663	0.000563883946492871	0.000559281379796563	0.0005873575857579275	0.0005815402475755448	0.0006375695513685937	0.0006289122137762266	0.08020368886766566	0.07679806817080531	1.1489885574684925e-06	0.00014135654654706675	1.1372223939588389e-06	0.000139908995235416
53.74986607161648	0.0005050477677140703	0.000503169611612984	0.0005424342920691077	0.00053889035375931	0.0005642557640357408	0.0005596493914120378	0.000587809165445588	0.0005819837267825386	0.0006382077071236967	0.0006295306651846713	0.08041543617019432	0.07700066092183303	1.1608834154795992e-06	0.00014368043663952335	1.149005550269539e-06	0.00014221033845723818
54.073736053552395	0.0005052450948171162	0.0005033709638666158	0.00054274190606541	0.0005391975018914401	0.0005646336682397943	0.000560023430599528	0.0005882677130822457	0.0005824340665309746	0.0006388549653988872	0.000630157973697375	0.08062892735170958	0.07720492086062887	1.172740997544379e-06	0.00014602255880018233	1.1607515512284186e-06	0.00014452970960256162
54.399557515052166	0.0005054466395722554	0.0005035765569390556	0.0005430548948812719	0.0005395100020337954	0.000565017706930921	0.0005604035446489006	0.0005887332864542176	0.0005828913235041441	0.0006395114098740387	0.0006307942200935712	0.0808441771162586	0.07741086202002455	1.18456203948038e-06	0.0001483831125755758	1.1724611239884077e-06	0.00014686730558154115
54.727342214761876	0.0005056524304901456	0.0005037864196294131	0.0005433732986626451	0.0005398278941887405	0.0005654079284590417	0.000560789781367119	0.0005892059440195068	0.0005833555550413562	0.0006401771253110078	0.0006314394861884125	0.08106120032977539	0.07761849858694282	1.1963472767457378e-06	0.00015076230015204084	1.1841349952979204e-06	0.00014922332590140697
55.057101982179326	0.0005058624963419001	0.000504000581001328	0.0005436971579700964	0.000540151218771933	0.0005658043817050501	0.0005611821890850753	0.0005896857449172658	0.0005838268191471338	0.0006408521975706594	0.0006320938548491265	0.08128001202214612	0.07782784490435703	1.2080974444927343e-06	0.00015316032639513255	1.1957738915622206e-06	0.00015159797270652975
55.38884871808102	0.0005060768661619318	0.0005042190703858713	0.0005440265137839591	0.0005404800166174573	0.0005662071160878516	0.0005615808166645181	0.0005901727489774128	0.0005843051745005587	0.0006415367136302037	0.0006327574100114683	0.08150062738931327	0.07803891547328624	1.2198132776374037e-06	0.00015557739889197897	1.2073785389020777e-06	0.000153991450818583
55.722594394951685	0.0005062955692508379	0.0005044419173844867	0.0005443614075095676	0.0005408143289830397	0.0005666161815715255	0.0005619857135050953	0.0005906670167304125	0.0005847906804647729	0.0006422307616008641	0.0006334302366964786	0.0817230617954028	0.07825172495480968	1.23149551093109e-06	0.00015801372799446878	1.2189496632282514e-06	0.0001564039677793838
56.058351057416104	0.0005065186351783185	0.0005046691518719712	0.0005447018809825629	0.0005411541975553359	0.0005670316286725892	0.0005623969295515042	0.0005911686094172192	0.0005852833970966397	0.0006429344307458735	0.0006341124210275572	0.08194733077488818	0.07846628817212	1.2431448790188853e-06	0.00016046952686118998	1.230487990301339e-06	0.00015883573389258165
56.39613082267415	0.0005067460937861325	0.0005049008039994882	0.0005450479764742776	0.000541499664455295	0.0005674535084673796	0.0005628145153007535	0.0005916775889993866	0.0005857833851565627	0.0006436478114988126	0.0006348040502478514	0.08217345003478724	0.07868262011260242	1.254762116507718e-06	0.0001629450115018527	1.2419942457905396e-06	0.00016128696226597183
56.7359458809379	0.000506977975191086	0.0005051369041976185	0.0005453997366971947	0.0005418507722436002	0.0005678818725995485	0.0005632385218095328	0.0005921940181693432	0.0005862907061184663	0.0006443709954822879	0.0006355052127379679	0.08240143545688819	0.0789007359299442	1.2663479580396443e-06	0.00016544040082258626	1.253469155352042e-06	0.00016375786885691745
57.07780849587155	0.0005072143097880696	0.0005053774831794582	0.0005457572048104967	0.0005422075639261956	0.0005683167732876808	0.0005636690007017122	0.0005927179603608514	0.0005868054221799539	0.0006451040755269782	0.0006362159980340288	0.08263130310001116	0.07912065094627938	1.2779031383551662e-06	0.00016795591667083387	1.2649134446883308e-06	0.00016624867251589792
57.42173100503407	0.0005074551282531178	0.0005056225719437424	0.000546120424425681	0.0005425700829598824	0.0005687582633330238	0.0005641060041759389	0.0005932494797596285	0.0005873275962726217	0.0006458471456910229	0.0006369364968460488	0.08286306920230563	0.07934238065436348	1.2894283923639213e-06	0.00017049178388216235	1.2763278396181162e-06	0.00016875959503256932
57.7677258203244	0.0005077004615465251	0.0005058722017780228	0.000546489439612274	0.0005429383732580108	0.0005692063961273503	0.0005645495850133768	0.0005937886413141638	0.0005878572920725615	0.000646600301279804	0.0006376668010766816	0.08309675018357908	0.07956594071977978	1.3009244552162399e-06	0.00017304823032750216	1.2877130661449656e-06	0.00017129086118192194
58.115805428429454	0.0005079503409159837	0.0005061264042618716	0.0005468642949036141	0.0005433124791962422	0.0005696612256609337	0.0005649997965855451	0.0005943355107467028	0.000588394574011025	0.000647363638866083	0.0006384070038403009	0.08333236264766232	0.07979134698317915	1.3123920623672215e-06	0.00017562548696063718	1.2990698505196442e-06	0.00017384269877057656
58.465982391274686	0.0005082047978997745	0.0005063852112701374	0.0005472450353027294	0.000543692445618405	0.0005701228065306589	0.0005654566928622981	0.0005948901545644318	0.0005889395072852829	0.0006481372563105399	0.000639157199482457	0.08356992338481421	0.08001861546255777	1.323831949656966e-06	0.00017822378786831738	1.3103989193205632e-06	0.00017641533868642534
58.818269346477535	0.0005084638643299928	0.0005066486549762372	0.0005476317062883013	0.000544078317842435	0.00057059119394826	0.0005659203284199236	0.0005954526400708462	0.0005894921578696582	0.000648921252782704	0.000639917483599702	0.08380944937415412	0.08024776235556114	1.335244853373674e-06	0.0001808433703191087	1.3217009995127602e-06	0.00017900901494591337
59.172679007803275	0.000508727572335812	0.0005069167678554879	0.0005480243538207099	0.0005444701416663975	0.000571066443748684	0.0005663907584493688	0.000596023035377313	0.0005900525925267482	0.0006497157287822811	0.0006406879530597849	0.08405095778614256	0.08047880404183093	1.3466315103284566e-06	0.00018348447481411623	1.332976818523143e-06	0.0001816239647441792
59.52922416562417	0.0005089959543467961	0.0005071895826884872	0.0005484230243481756	0.0005448679633746084	0.0005715486123985955	0.0005668680387646017	0.0005966014094148346	0.0005906208788188448	0.0006505207861609046	0.0006414687060222483	0.08429446598509029	0.0807117570853837	1.357992657932748e-06	0.00018614734513971998	1.344227104315191e-06	0.00018426042850647195
59.887917687380885	0.0005092690430962483	0.0005074671325645317	0.0005488277648129915	0.0005452718297438379	0.0005720377570050143	0.0005673522258111037	0.0005971878319460147	0.0005911970851195403	0.0006513365281443021	0.000642259841959409	0.08453999153171161	0.08094663823702514	1.3693290342692115e-06	0.00018883222841961644	1.3554525854550916e-06	0.0001869186499387776
60.24877251804685	0.0005095468716246058	0.0005077494508850813	0.0005492386226578436	0.0005456817880496101	0.0005725339353240915	0.0005678433766744957	0.0005977823735772271	0.0005917812806255386	0.0006521630593548944	0.0006430614616777485	0.0847875521857138	0.08118346443680394	1.3806413781647072e-06	0.00019153937516819264	1.3666539911879596e-06	0.0001895988760807349
60.6118016805955	0.0005098294732828744	0.0005080365713672673	0.0005496556458322297	0.0005460978860725958	0.0005730372057700259	0.0005683415490893073	0.0005983851057709976	0.000592373535368666	0.0006530004858348357	0.0006438736673397158	0.0850371659084284	0.08142225281649904	1.3919304292632582e-06	0.00019426903934488537	1.3778320515088526e-06	0.0001923013573588428
60.97701827647021	0.0005101168817361112	0.0005083285280474453	0.0005500788827989713	0.000546520172105099	0.0005735476274241244	0.0005688468014478802	0.0005989961008585988	0.0005929739202280884	0.0006538489150695072	0.0006446965624859521	0.08528885086548262	0.08166302070214877	1.4031969281126785e-06	0.0001970214784110802	1.3889874972393152e-06	0.00019502634764112514
61.34443548605718	0.000510409130966949	0.000508625355284795	0.0005505083825408267	0.0005469486949576438	0.0005740652600440142	0.0005693591928094223	0.000599615432052865	0.0005935825069427428	0.0006547084560114703	0.0006455302520579503	0.08554262542950815	0.08190578561661759	1.4144416162337452e-06	0.00019979695338591397	1.400121060105117e-06	0.00019777410429301645
61.71406656916102	0.0005107062552791666	0.000508927087764965	0.0005509441945671995	0.0005473835039656561	0.000574590164072995	0.000569878782909203	0.0006002431734612308	0.0005941993681239806	0.0006555792191048932	0.0006463748424211541	0.085798508182901	0.08215056528220237	1.425665236196418e-06	0.0002025957289034791	1.4112334728037974e-06	0.0002005448882326788
62.085924865483435	0.0005110082893013052	0.0005092337605037639	0.0005513863689209484	0.0005478246489962472	0.00057512240064955	0.0005704056321678965	0.0006008794000989924	0.0005948245772684294	0.0006564613163104567	0.0006472304413885099	0.08605651792061295	0.08239737762327708	1.4368685317039725e-06	0.00020541807327258133	1.4223254690873917e-06	0.00020333896398934403
62.46002379510434	0.0005113152679903305	0.0005095454088509008	0.0005518349561853021	0.0005482721804550997	0.0005756620316170083	0.0005709398017010803	0.0006015241879028079	0.000595458208771081	0.0006573548611307584	0.000648097158244479	0.08631667365299563	0.08264624076898029	1.448052247667378e-06	0.00020826425853567865	1.4333977838396246e-06	0.00020615659976180867
62.83637685896657	0.0005116272266353428	0.0005098620684937728	0.0005522900074908748	0.0005487261492934562	0.0005762091195333657	0.000571481353328885	0.0006021776137444286	0.0005961003379386067	0.0006582599686362199	0.0006489751037695257	0.08657899460868404	0.08289717305594543	1.4592171302938751e-06	0.00021113456053109547	1.4444511531570099e-06	0.00020899806747858019
63.21499763936286	0.0005119442008613382	0.0005101837754613053	0.0005527515745227943	0.0005491866070152175	0.0005767637276812706	0.0005720303495858056	0.00060283975544468	0.0005967510410029076	0.0006591767554915123	0.0006498643902650906	0.08684350023752747	0.0831501930310699	1.4703639271639556e-06	0.00021402925895451508	1.4554863144222501e-06	0.00021186364285767645
63.59589980042612	0.0005122662266330096	0.0005105105661278342	0.0005532197095279292	0.0005496536056841398	0.0005773259200781654	0.0005725868537306641	0.0006035106917876772	0.000597410395134896	0.0006601053399825079	0.0006507651315790497	0.08711021021356354	0.08340531945433079	1.4814933873067131e-06	0.0002169486374212215	1.466504006383167e-06	0.00021475360546849287
63.979097088622495	0.0005125933402586043	0.0005108424772170438	0.0005536944653222302	0.0005501271979311467	0.0005778957614865976	0.0005731509297567433	0.0006041905025352997	0.0005980784784585223	0.00066104584204377	0.0006516774431316847	0.0873791444380418	0.0836625713016414	1.492606261296013e-06	0.00021989298353250475	1.4775049692449665e-06	0.00021766823879650066
64.36460333324754	0.0005129255783938337	0.0005111795458059611	0.0005541758952981892	0.0005506074369617573	0.0005784733174247073	0.0005737226424020869	0.0006048792684419291	0.000598755370065057	0.0006619983832866098	0.0006526014419421783	0.08765032304249595	0.08392196776775597	1.5037033013281208e-06	0.00022286258894035904	1.4884899447429895e-06	0.00022060783030601605
64.75243244692527	0.0005132629780458233	0.0005115218093289876	0.0005546640534323989	0.0005510943765636131	0.0005790586541768768	0.0005743020571599606	0.0006055770712694313	0.0005994411500276082	0.0006629630870276901	0.0006535372466556213	0.08792376639185971	0.08418352826921716	1.51478526130692e-06	0.00022585774941426273	1.49945967622652e-06	0.00022357267150584226
65.14259842611021	0.0005136055765771257	0.0005118693055820001	0.0005551589942932407	0.0005515880711141354	0.0005796518388045654	0.0005748892402894959	0.0006062839938024228	0.0006001358994159116	0.0006639400783182256	0.0006544849775705784	0.08819949508763553	0.08444727244734831	1.5258528969330342e-06	0.0002288787649100399	1.510414908746172e-06	0.00022656305801657672
65.53511535159264	0.0005139534117097776	0.0005122220727264921	0.0005556607730486818	0.0005520885755882875	0.0005802529391573193	0.0005754842588265009	0.0006070001198638013	0.0006008397003113751	0.0006649294839737651	0.0006554447566671974	0.08847752997111528	0.0847132201713015	1.5369069657901295e-06	0.00023192593963899943	1.5213563891379152e-06	0.00022957928963826535
65.92999738900669	0.0005143065215294156	0.0005125801492937781	0.0005561694454741975	0.000552595945566465	0.0005808620238839667	0.000576087180594458	0.0006077255343305573	0.0006015526358223932	0.0006659314326045887	0.0006564167076358909	0.08875789212664842	0.08498139154113853	1.5479482274334934e-06	0.00023499958213882288	1.5322848661082937e-06	0.00023262167041963877
66.32725878934137	0.0005146649444894394	0.0005129435741892466	0.0005566850679608098	0.0005531102372424975	0.0005814791624439968	0.0005766980742156955	0.0006084603231498661	0.0006022747900999339	0.0006669460546467192	0.0006574009559065937	0.08904060288496211	0.08525180689097989	1.5589774434786145e-06	0.0002381000053456317	1.5432010903225707e-06	0.00023569050872858377
66.72691388945532	0.0005150287194152374	0.0005133123866966754	0.0005572076975232571	0.0005536315074317859	0.000582104425119133	0.0005773170091227535	0.0006092045733554788	0.0006030062483534079	0.0006679734823935776	0.0006583976286786202	0.08932568382654024	0.08552448679218391	1.5699953776982184e-06	0.00024122752666846936	1.5541058144947183e-06	0.00023878611732480737
67.12897711259382	0.0005153978855084618	0.0005136866264825979	0.0005577373918082839	0.0005541598135795537	0.0005827378830250987	0.0005779440555699347	0.0006099583730843993	0.0006037470968668186	0.0006690138500282847	0.0006594068549511248	0.08961315678504835	0.08579945205659187	1.5810027961086787e-06	0.00024438246806327	1.564999793475237e-06	0.00024190881343225112
67.53346296890952	0.0005157724823513613	0.0005140663336007299	0.0005582742091030611	0.0005546952137692301	0.0005833796081235771	0.0005785792846450474	0.0006107218115938705	0.0006044974230152046	0.0006700672936566293	0.0006604287655541847	0.08990304385082211	0.08607672373982021	1.5920004670629331e-06	0.000247565156109672	1.575883784341362e-06	0.00024505891881436426
67.94038605598601	0.0005161525499111717	0.000514451548496455	0.0005588182083437378	0.0005552377667309667	0.0005840296732343779	0.0005792227682813499	0.0006114949792786655	0.0006052573152813787	0.0006711339513407226	0.0006614634931805224	0.09019536737440385	0.08635632314459654	1.6029891613519648e-06	0.00025077592208937183	1.5867585464906294e-06	0.00024823675984994575
68.3497610593647	0.0005165381285445643	0.0005148423120113671	0.0005593694491241244	0.0005557875318502784	0.0005846881520478056	0.0005798745792696887	0.0006122779676886957	0.0006060268632729692	0.0006722139631333493	0.0006625111724178758	0.09049014997014236	0.08663827182416538	1.613969652288611e-06	0.0002540151020643533	1.5976248417298895e-06	0.00025144266761051304
68.7616027530747	0.00051692925900215	0.0005152386653878726	0.0005599279917045103	0.0005563445691768239	0.0005853551191372351	0.0005805347912708469	0.0006130708695469377	0.0006068061577397699	0.0006733074711130318	0.0006635719397820395	0.09078741451984836	0.08692259158573547	1.624942715821513e-06	0.00025728303695994603	1.608483434379607e-06	0.00025467697794079314
69.17592600016614	0.0005173259824330519	0.0005156406502738628	0.0005604938970206266	0.0005569089394333265	0.0005860306499719126	0.0005812034788281022	0.0006138737787676985	0.0006075952905914116	0.0006744146194198403	0.0006646459337505913	0.09108718417651061	0.0872093044939879	1.635909130620443e-06	0.00026058007264559424	1.619335091357886e-06	0.00025794003153753464
69.59274575324658	0.0005177283403895238	0.0005160483087274302	0.000561067226692735	0.0005574807040246216	0.0005867148209299533	0.0005818807173799871	0.000614686790475198	0.0006083943549153426	0.0006755355542919327	0.0006657332947973079	0.0913894823680696	0.08749843287464136	1.6468696781808201e-06	0.00026390656001977486	1.6301805822849886e-06	0.00026123217403306587
70.01207705502031	0.0005181363748316469	0.0005164616832216685	0.0005616480430348759	0.0005580599250468629	0.0005874077093115843	0.0005825665832732817	0.0006155100010225164	0.0006092034449951563	0.0006766704241028865	0.0006668341654273131	0.09169433280125708	0.08778999931807284	1.6578251429268196e-06	0.00026726285509579006	1.6410206795793936e-06	0.0002645537560784783
70.43393503883172	0.0005185501281320729	0.000516880816649519	0.0005622364090642457	0.0005586466652968559	0.0005881093933525917	0.0005832611537762093	0.00061634350801087	0.0006100226563292363	0.0006778193793997993	0.0006679486902129432	0.09200175946549664	0.08808402668299897	1.668776312309492e-06	0.00027064931908898915	1.6518561585553756e-06	0.00026790513342904443
70.85833492921113	0.0005189696430808442	0.0005173057523286936	0.0005628323885107368	0.0005592409882815529	0.0005888199522380175	0.0005839645070918742	0.0006171874103092623	0.0006108520856497603	0.0006789825729422129	0.000669077015830379	0.09231178663686603	0.0883805381002164	1.6797239769198455e-06	0.0002740663185070019	1.6626877975315334e-06	0.0002712866670323416
71.2852920424243	0.0005193949628902684	0.0005177365340066569	0.0005634360458266166	0.0005598429582276866	0.0005895394661160774	0.0005846767223719171	0.000618041808074488	0.0006116918309420432	0.0006801601597418507	0.0006702192910970348	0.09262443888212867	0.08867955697640231	1.6906689305844734e-06	0.00027751422523945857	1.6735163779230556e-06	0.00027469872311547405
71.71482178702524	0.0005198261311998632	0.0005181732058656779	0.0005640474461963666	0.0005604526400915621	0.0005902680161123262	0.0005853978797304084	0.0006189068027715156	0.0006125419914642452	0.000681352297103213	0.0006713756670097456	0.09293974106282846	0.08898110699798167	1.701611970480587e-06	0.000280993416651637	1.684342684354044e-06	0.0002781416732769021
72.14693966441222	0.000520263192081366	0.0005186158125279495	0.000564666655546674	0.0005610700995690017	0.0005910056843440645	0.0005861280602579823	0.0006197824971942501	0.0006134026677674411	0.0006825591446650333	0.0006725462967837549	0.09325771833945577	0.08928521213505024	1.7125538972390152e-06	0.0002845042756784988	1.6951675047560677e-06	0.0002816158945779662
72.58166126938723	0.0005207061900438081	0.0005190643990607727	0.000565293740556582	0.0005616954031054442	0.0005917525539349943	0.0005868673460362081	0.0006206689954866804	0.0006142739617160625	0.0006837808644426274	0.0006737313358925322	0.09357839617567838	0.08959189664536964	1.7234955150603228e-06	0.0002880471909219584	1.7059916304826544e-06	0.00028512176963796376
73.01900229071879	0.0005211551700386646	0.0005195190109818195	0.0005659287686678078	0.0005623286179062142	0.0005925087090301335	0.00058761582015222	0.0006215664031644338	0.0006151559765087281	0.0006850176208711582	0.0006749309421084439	0.09390180034264513	0.08990118507842268	1.734437631828109e-06	0.00029162255674945736	1.716815856417711e-06	0.0002886596867302249
73.45897851170821	0.0005216101774650669	0.0005199796942644592	0.0005665718080952182	0.0005629698119469457	0.0005932742348109858	0.0005883735667135903	0.0006224748271367297	0.0006160488166994573	0.0006862695808498297	0.0006761452755442862	0.09422795692336428	0.09021310227954119	1.7453810592136338e-06	0.0002952307733930237	1.7276409810752704e-06	0.000292230039878591
73.90160581075892	0.0005220712581750827	0.0005204464953431542	0.0005672229278374717	0.0005636190539841709	0.0005940492175109719	0.0005891406708634615	0.000623394375728742	0.0006169525882192774	0.0006875369137870365	0.0006773744986957042	0.09455689231714688	0.09052767339409673	1.7563266128000667e-06	0.0002988722470529809	1.7384678067218972e-06	0.00029583322895881947
74.34690016194996	0.0005225384584790801	0.0005209194611189412	0.0005678821976878427	0.0005642764135660912	0.0005948337444311412	0.0005899172187959501	0.0006243251587044052	0.0006178673983982521	0.0006888197916465079	0.0006786187764845387	0.09488863324413574	0.09084492387176424	1.7672751121990387e-06	0.0003025473900022946	1.749297139488253e-06	0.00029946965980007234
74.79487763561212	0.0005230118251511489	0.0005213986389649716	0.0005685496882452048	0.0005649419610435038	0.0005956279039561467	0.0005907032977718077	0.0006252672872896301	0.0006187933559879078	0.0006901183889944436	0.0006798782763030894	0.09522320674989936	0.09116487947085608	1.7782273811689292e-06	0.00030625662069312665	1.7601297894849965e-06	0.00030313974428933244
75.24555439890803	0.0005234914054346094	0.0005218840767321417	0.0005692254709252061	0.0005656157675809211	0.0005964317855705132	0.0005914989961343688	0.0006262208741959852	0.0006197305711841025	0.000691432883047698	0.0006811531680593559	0.09556064021011301	0.09148756626273004	1.7891842477361876e-06	0.00031000036386553964	1.770966570917385e-06	0.00030684390047666654
75.6989467164156	0.0005239772470475843	0.0005223758227547859	0.00056990961797161	0.0005662979051678533	0.000597245479875179	0.0005923044033257621	0.0006271860336448102	0.0006206791556503097	0.0006927634537230046	0.0006824436242232401	0.09590096133531327	0.0918130106362676	1.8001465443134032e-06	0.00031377905065765876	1.781808302200958e-06	0.00031058255268302803
76.15507095071504	0.0005244693981886524	0.0005228739258564559	0.0005706022024678312	0.0005669884466302826	0.0005980690786043394	0.0005931196099034209	0.0006281628813918058	0.0006216392225413587	0.0006941102836873011	0.0006837498198737719	0.09624419817573399	0.09214123930243182	1.8111151078348308e-06	0.00031759311872062157	1.7926558060937011e-06	0.0003143561316125004
76.61394356297929	0.0005249679075425814	0.0005233784353557793	0.0005713032983486543	0.0005676874656423243	0.000598902674642588	0.0005939447075568793	0.0006291515347520933	0.0006226108865276265	0.000695473558409163	0.0006850719327473633	0.09659037912622712	0.0924722792988983	1.8220907798768447e-06	0.0003214430123330142	1.8035099098097796e-06	0.00031816507446331965
77.07558111356816	0.0005254728242861335	0.0005238894010723922	0.000572012980412143	0.0005683950367380688	0.000599746362042357	0.0005947797891248627	0.0006301521126257541	0.000623594263819685	0.0006968534662113754	0.0006864101432871151	0.09693953293126455	0.09280615799476685	1.8330744067856586e-06	0.000325329182518555	1.8143714451444382e-06	0.00032200982504280995
77.54000026262605	0.000525984198093954	0.0005244068733329593	0.0005727313243317436	0.0005691112353236246	0.0006006002360416733	0.0005956249486126835	0.0006311647355238673	0.0006245894721934296	0.0006982501983246798	0.0006877646346932174	0.09729168869002788	0.09314290309535166	1.8440668398137178e-06	0.00032925208716730325	1.8252412486048641e-06	0.00032589083388549767
78.00721777068286	0.0005265020791445401	0.000524930902977272	0.0005734584066685878	0.0005698361376893511	0.0006014643930822302	0.0005964802812099469	0.0006321895255950506	0.0006255966310156877	0.0006996639489427225	0.0006891355929744576	0.0976468758615828	0.09348254264705558	1.8550689352493698e-06	0.0003332121911576863	1.8361201615373643e-06	0.0003298085583720023
78.47725049925933	0.0005270265181262903	0.0005254615413644339	0.0005741943048839946	0.0005705698210222958	0.0006023389308277815	0.000597345883308569	0.0006332266066525188	0.0006266158612703218	0.0007010949152782322	0.0006905232070008737	0.09800512427014703	0.09382510504232362	1.8660815545551e-06	0.0003372099664824685	1.847009030257903e-06	0.0003337634628516051
78.95011541147531	0.0005275575662436411	0.0005259988403791304	0.0005749390973521807	0.0005713123634188338	0.0006032239481828697	0.0005982218525211204	0.0006342761042016709	0.0006276472855848401	0.0007025432976204669	0.0006919276685575765	0.09836646411044332	0.09417061902468266	1.8771055645027323e-06	0.00034124589237605196	1.8579087061848087e-06	0.00033775601876638583
79.42582957266194	0.0005280952752232812	0.0005265428524379827	0.0005756928633731758	0.0005720638438975114	0.0006041195453118845	0.0005991082876994931	0.0006353381454682156	0.0006286910282575197	0.0007040092993939529	0.0006933491723997733	0.09873092595315247	0.09451911369387028	1.8881418373157838e-06	0.0003453204554455108	1.8688200459731057e-06	0.0003417867047783435
79.90441015097758	0.0005286396973204606	0.0005270936304959933	0.000576455683185956	0.0005728243424121063	0.0006050258236584747	0.0006000052889539068	0.0006364128594268508	0.000629747215285063	0.0007054931272185599	0.0006947879163090244	0.0990985407504515	0.0948706185110473	1.899191250812472e-06	0.0003494341498038317	1.8797439116563291e-06	0.00034585600689975016
80.38587441802741	0.0005291908853253781	0.0005276512280530779	0.0005772276379817897	0.0005735939398648991	0.0006059428859653018	0.000600912957672256	0.0006375003768305078	0.0006308159743907916	0.0007069949909709396	0.0006962441011507638	0.09946933984165877	0.09522516330410374	1.910254688547962e-06	0.00035358747720569406	1.8906811707821575e-06	0.00034996441862530925
80.87023974948666	0.000529748892569665	0.00052821569916069	0.0005780088099178086	0.0005743727181201661	0.0006068708362941611	0.0006018313965398062	0.0006386008302401742	0.0006318974350533936	0.0007085151038473685	0.0006977179309331172	0.09984335495897112	0.09558277827305528	1.9213330399661535e-06	0.0003577809471868587	1.9016326965559617e-06	0.00035411244106699213
81.35752362572781	0.000530313772932954	0.0005287870984285364	0.0005787992821308016	0.0005751607600178942	0.0006078097800464618	0.0006027607095592446	0.0006397143540553047	0.0006329917285362342	0.0007100536824280285	0.0006992096128670484	0.10022061823330093	0.09594349399553201	1.9324272005436655e-06	0.0003620150772051661	1.912599367983594e-06	0.00035830058309220536
81.8477436324513	0.0005308855808495398	0.0005293654810313851	0.0005795991387512383	0.0005759581493877237	0.0006087598239840843	0.0006037010020710971	0.0006408410845448396	0.0006340989879172462	0.0007116109467427657	0.0007007193574278755	0.10060116220022171	0.09630734143236584	1.9435380719502954e-06	0.0003662903927865585	1.9235820700233943e-06	0.0003625293614652886
82.34091746132043	0.0005314643713151384	0.000529950902715973	0.0005804084649175313	0.0005767649710631254	0.000609721076250622	0.0006046523807745172	0.0006419811598788437	0.0006352193481194129	0.0007131871203383697	0.0007022473784181879	0.10098501980601267	0.09667435193327363	1.9546665621993997e-06	0.0003706074276722121	1.9345816937321215e-06	0.000366799300990886
82.83706291059936	0.0005320501998937319	0.0005305434198080042	0.0005812273467905299	0.0005775813108958113	0.0006106936463930061	0.0006056149537484511	0.0006431347201607716	0.0006363529459418502	0.0007147824303474042	0.0007037938930321992	0.10137222441381315	0.09704455724263757	1.965813585806512e-06	0.0003749667239693888	1.945599136416636e-06	0.00037111093466055123
83.33619788579601	0.0005326431227245181	0.0005311430892192512	0.0005820558715682642	0.0005784072557703875	0.0006116776453835357	0.0006065888304731919	0.0006443019074603874	0.0006374999200915127	0.0007163971075586433	0.0007053591219215806	0.10176280980988531	0.09741798950539164	1.976980063949263e-06	0.00037936883230560436	1.9566353017892637e-06	0.0003754648038028635
83.83834040030794	0.000533243196528948	0.0005317499684547501	0.0005828941275009291	0.0005792428936192496	0.0006126731856423056	0.0006075741218523283	0.0006454828658473392	0.0006386604112155266	0.0007180313864891436	0.0007069432892628067	0.10215681020998854	0.09779468127300939	1.9881669246362994e-06	0.00038381431198701577	1.967691100129886e-06	0.00037986145823737383
84.34350857607244	0.0005338504786178759	0.0005323641156201079	0.0005837422039061331	0.0005800883134377385	0.0006136803810600636	0.000608570940235101	0.000646677741425424	0.0006398345619341798	0.0007196855054580136	0.0007085466228260659	0.10255426026586809	0.09817466550959579	1.999375102871106e-06	0.0003883037311586818	1.9787674484408706e-06	0.00038430145642988356
84.85172064422062	0.0005344650268987945	0.0005329855894288974	0.0005846001911843903	0.0005809436052995363	0.0006146993470214745	0.0006095793994391625	0.000647886682367531	0.0006410225168745604	0.0007213597066619028	0.0007101693540457564	0.10295519507185985	0.09855797559809126	2.010605540816589e-06	0.00039283766696790456	1.989865270609595e-06	0.00038878536565215005
85.36299494573534	0.0005350868998831845	0.000533614449210171	0.0005854681808348862	0.0005818088603723347	0.0006157302004288297	0.0006105996147737666	0.000649109838951306	0.000642224422704884	0.0007230542362522801	0.0007118117180926349	0.10335965017161104	0.09894464534658082	2.0218591879789553e-06	0.00039741670573402443	2.000985497582785e-06	0.00039331376214613023
85.87734993211305	0.0005357161566939632	0.0005342507549160724	0.000586346265471508	0.0005826841709337635	0.0006167730597261968	0.0006116317030633851	0.0006503473635955411	0.0006434404281695104	0.0007247693444145396	0.0007134739539476472	0.10376766156492788	0.09933470899472079	2.0331370013754397e-06	0.0004020414431182562	2.012129067527628e-06	0.00039788723128952874
86.39480416602983	0.0005363528570730384	0.0005348945671295584	0.0005872345388391445	0.0005835696303875884	0.0006178280449240161	0.0006126757826717615	0.0006515994108973025	0.0006446706841246687	0.0007265052854489799	0.0007151563044774866	0.10417926571474102	0.0997282012202772	2.044439945715691e-06	0.0004067124842994235	2.023296926008172e-06	0.00040250636776623105
86.91537632201124	0.000536997061388973	0.0005355459470722325	0.00058813309583027	0.000584465333280188	0.0006188952776241667	0.0006137319735264169	0.0006528661376698287	0.0006459153435749109	0.0007282623178537204	0.0007168590165119366	0.10459449955420214	0.10012515714578112	2.0557689935851112e-06	0.000411430444152594	2.034490026158039e-06	0.0004071717757398591
87.43908518710603	0.0005376488306447515	0.0005362049566122843	0.0005890420325018057	0.000585371375317305	0.0006199748810454946	0.0006148003971436081	0.0006541477029811974	0.0006471745617103045	0.000730040704409592	0.0007185823409230316	0.10501340049390512	0.10052561234530756	2.067125125632097e-06	0.000416195947432349	2.045709328862247e-06	0.00041188406903164276
87.9659496615646	0.0005383082264856693	0.0005368716582725514	0.0005899614460922794	0.0005862878533810946	0.0006210669800498367	0.0006158811766537642	0.0006554442681938041	0.0006484484959443944	0.0007318407122670807	0.0007203265327061076	0.10543600642924236	0.10092960285137148	2.0785093307566912e-06	0.0004210096289594123	2.056955802939896e-06	0.000416643871302233
88.4959887595208	0.0005389753112073236	0.0005375461152386878	0.0005908914350392701	0.0005872148655474537	0.0006221717011685215	0.0006169744368273913	0.0006567559970046462	0.0006497373059529346	0.0007336626130353527	0.000722091851062767	0.10586235574789678	0.10133716516195404	2.08992260630357e-06	0.0004258721338112892	2.068230425326099e-06	0.0004214518162359987
89.0292216096782	0.0005396501477637249	0.0005382283913674543	0.0005918320989971622	0.0005881525111036552	0.0006232891726293875	0.0006180803041014709	0.000658083055486451	0.0006510411537134225	0.0007355066828734412	0.0007238785594858351	0.10629248733746599	0.10174833624765182	2.101365958258935e-06	0.000430784117517527	2.0795341812621495e-06	0.00042630854773084703
89.56566745600044	0.0005403327997755231	0.0005389185511951251	0.0005927835388552002	0.0005891008905662816	0.0006244195243843039	0.0006191989066063562	0.0006594256121296569	0.0006523602035454469	0.0007373732025836439	0.0007256869258463457	0.1067264405932338	0.10216315355896007	2.112840401451632e-06	0.000435746246258889	2.090868064490571e-06	0.00043121472009192974
90.1053456584057	0.0005410233315383536	0.00053961665994602	0.0005937458567558621	0.0005900601056994729	0.0006255628881372275	0.0006203303741931806	0.000660783837885277	0.0006536946221518749	0.0007392624577072015	0.000727517222482626	0.1071642554260811	0.10258165503368555	2.1243469597586077e-06	0.0004407591970714553	2.1022330774490795e-06	0.000436170998229124
90.6482756934654	0.0005417218080313019	0.0005403227835411523	0.0005947191561135474	0.000591030259533485	0.0006267193973727886	0.0006214748384617838	0.0006621579062086563	0.000655044578660891	0.0007411747386223116	0.0007293697262915276	0.10760597227054493	0.10300387910449972	2.135886666311884e-06	0.00044582365805449775	2.1136302314708364e-06	0.0004411780578591068
91.19447715510712	0.0005424282949254928	0.0005410369886070098	0.0005957035416335941	0.000592011456383574	0.000627889187385433	0.0006226324327891758	0.0006635479931041545	0.0006564102446689164	0.0007431103406445552	0.0007312447188218719	0.10805163209302673	0.10342986470662686	2.14746056371529e-06	0.00045094032858404576	2.1250605469906635e-06	0.00044623658571191216
91.74396975532183	0.0005431428585928044	0.000541759342484458	0.0005966991193316287	0.0005930038018692099	0.0006290723953091218	0.000623803292358541	0.0006649542771707721	0.0006577917942844251	0.0007450695641297988	0.0007331424863701691	0.10850127640015624	0.103859651285677	2.159069704252628e-06	0.0004561099195290602	2.136525053747355e-06	0.0004513472797415541
92.29677332487483	0.0005438655661147017	0.0005424899132377701	0.0005977059965532468	0.0005940074029336169	0.0006302691601476005	0.000624987554188799	0.0006663769396487346	0.0006591894041726726	0.0007470527145796328	0.0007350633200786678	0.10895494724730925	0.10429327880562107	2.170715150118718e-06	0.0004613331534754489	2.148024791002144e-06	0.00045651084934240915
92.85290781402206	0.0005445964852912136	0.0005432287696637988	0.0005987242819940556	0.0005950223678636713	0.00063147962280527	0.000626185357164741	0.0006678161644670846	0.0006606032536013821	0.0007490601027494512	0.0007370075160358237	0.10941268724728889	0.10473078775691869	2.182397973643285e-06	0.00046661076495367604	2.159560807753701e-06	0.00046172801556997045
93.41239329322968	0.0005453356846500274	0.0005439759813012705	0.0005997540857200544	0.0005960488063101328	0.000632703926118642	0.0006273968420677401	0.0006692721382922715	0.0006620335244873803	0.0007510920447592067	0.000738975375379226	0.10987453957916694	0.10517221916479326	2.1941192575130036e-06	0.00047194350066923074	2.1711341629517206e-06	0.0004669995113646547
93.97524995389855	0.0005460832334557188	0.0005447316184402181	0.0006007955191883788	0.0005970868293082362	0.0006339422148884118	0.0006286221516070563	0.0006707450505777855	0.0006634804014442243	0.0007531488622069425	0.0007409672044010677	0.11034054799729559	0.10561761459766353	2.2058800950140343e-06	0.0004773321197424629	2.182745925729591e-06	0.00047232608178388036
94.54149810909283	0.0005468392017191263	0.0005454957521315593	0.00060184869526842	0.0005981365492986535	0.0006351946359121665	0.0006298614304517584	0.0006722350936148664	0.0006649440718308517	0.0007552308822851915	0.000742983314656244	0.11081075684048959	0.10606701617573489	2.2176815902715235e-06	0.00048277739395152786	2.194397175630993e-06	0.00047770848423744905
95.11115819427312	0.000547603660206852	0.000546268454196805	0.0006029137282633086	0.000599198080148816	0.000636461338017725	0.000631114825263256	0.0006737424625842924	0.0006664247258012551	0.0007573384379002938	0.0007450240230731244	0.11128521104138359	0.10652046657974959	2.229524858489212e-06	0.00048828010798017407	2.2060890028408357e-06	0.0004831474887276449
95.68425076803395	0.0005483766804509088	0.0005470497972379166	0.0006039907339317864	0.0006002715371746178	0.0006377424720971389	0.0006323824847284746	0.0006752673556092947	0.0006679225563552262	0.0007594718677947489	0.0007470896520671049	0.1117639561359678	0.10697800905990554	2.241411026203898e-06	0.0004938410596731918	2.217822508428875e-06	0.0004886438780965924
96.26079651284576	0.000549158334758511	0.00054783985464731	0.0006050798295104707	0.0006013570371625105	0.000639038191141366	0.000633664559593679	0.0006768099738096213	0.0006694377593901924	0.0007616315166726783	0.0007491805296570053	0.11224703827330818	0.10743968744494221	2.2533412315361035e-06	0.0004994610602958582	2.2295988045893233e-06	0.0004941984482776524
96.84081623580131	0.0005499486962220055	0.0005486387006180015	0.0006061811337365108	0.0006024546983919817	0.0006403486502756247	0.0006349612026989602	0.0006783705213567714	0.0006709705337541625	0.0007638177353284851	0.0007512969895843946	0.11273450422545311	0.10790554615139952	2.2653166244514765e-06	0.0005051409348004049	2.2414190148894574e-06	0.0004998120085529939
97.42433086936633	0.0005507478387289529	0.0005494464101539079	0.0006072947668706555	0.0006035646406584412	0.0006416740067954568	0.000636272569013401	0.0006799492055304404	0.0006725210812998227	0.000766030880778818	0.0007534393714359363	0.11322640139753179	0.10837563019305509	2.2773383670263115e-06	0.0005108815220981749	2.2532842745239716e-06	0.0005054853818173416
98.01136147213543	0.0005515558369723602	0.0005502630590803014	0.0006084208507207361	0.0006046869852965169	0.0006430144202035046	0.0006375988156709412	0.0006815462367762011	0.0006740896069398057	0.0007682713163979292	0.0007556080207688387	0.11372277783804893	0.10884998519054158	2.2894076337178415e-06	0.000516683675338539	2.265195730575295e-06	0.0005112194048479957
98.60192922959182	0.0005523727664610654	0.0005510887240544165	0.0006095595086655736	0.0006058218552037686	0.0006443700522470268	0.000638940102006952	0.0006831618287644545	0.0006756763187031622	0.0007705394120565324	0.0007578032892395049	0.11422368224938013	0.10932865738114775	2.3015256116419016e-06	0.0005225482621936395	2.277154542273583e-06	0.000517014928579515
99.1960554548718	0.0005531987035302745	0.0005519234825762155	0.0006107108656793136	0.0006069693748648247	0.0006457410669561621	0.000640296589595533	0.0006847961984506753	0.0006772814277930622	0.0007728355442642567	0.0007600255347354621	0.11472916399847179	0.1098116936288115	2.3136935008517866e-06	0.0005284761651495606	2.2891618812687434e-06	0.0005228728183864356
99.79376158953411	0.0005540337253522605	0.0005527674129993173	0.0006118750483562098	0.0006081296703759612	0.0006471276306829646	0.0006416684422875631	0.0006864495661369992	0.0006789051486457672	0.0007751600963158176	0.0007622751215106964	0.1152392731277523	0.11029914143430476	2.325912514630226e-06	0.0005344682818054919	2.3012189319059333e-06	0.0005287939543720394
100.39506920433367	0.0005548779099472208	0.0005536205945420877	0.0006130521849358536	0.0006093028694701208	0.0006485299121412281	0.0006430558262495038	0.0006881221555351718	0.0006805476989908926	0.000777513458441007	0.0007645524203244613	0.11575406036625556	0.11079104894561514	2.33818387978201e-06	0.0005405255251787339	2.3133268915044147e-06	0.0005347792316629241
101.00000000000001	0.0005557313361943012	0.0005544831072988984	0.0006142424053288671	0.0006104891015423885	0.0006499480824471136	0.0006444589100029872	0.0006898141938309069	0.0006822092999130053	0.0007798960279586239	0.0007668578085836905	0.11627357714096967	0.11128746496853355	2.3443513143075053e-06	0.0005435705436450999	2.3194120113158732e-06	0.0005377880184738264
