# Supplementary material for: White matter micro- and macrostructure brain charts for the human lifespan
Source: Nature. 2026 May 13;655(8124):979–89. doi: 10.1038/s41586-026-10454-2 (PMC13391363; doi:10.1038/s41586-026-10454-2)
Supplement: Supplementary file 12 — Centiles trajectories of brain charts. SDT.T9.1–5 contain the brain charts for the global metrics; SDT.T9.6–509 contain the brain charts for the tract-specific metrics (unnormalized); and SDT.T9.510–1157 contain the brain charts for the tract-specific macrostructural metrics (normalized). Included in each table are the male and female centile trajectories for the 2.5th, 25th, 50th, 75th and 97.5th percentiles; the interquartile range normalized by the 50th centile; and the derivatives of the 50th centiles with respect to both age and log(age). Charts are sampled in logarithmically spaced intervals. Age is reported in years, while centile trajectory values are reported in metric-specific units: diffusivities in mm2 s−1, volume in mm3, surface area in mm2, average length in mm, and FA is dimensionless (unitless). [file 41586_2026_10454_MOESM12_ESM.zip › plotted_curves/SDT.T9.214-MLF_right_surface_area_curve_metrics.csv]

ages	male_0.025th_percentile	female_0.025th_percentile	male_0.25th_percentile	female_0.25th_percentile	male_0.5th_percentile	female_0.5th_percentile	male_0.75th_percentile	female_0.75th_percentile	male_0.975th_percentile	female_0.975th_percentile	male_normalized_quantile_range	fwmale_normalized_quantile_range	male_median_centile_d_age	male_median_centile_d_log_age	female_median_centile_d_age	female_median_centile_d_log_age
0.25	16447.83017368655	15540.969646185464	19697.713110328645	18445.15861940559	21387.747934260442	19955.185361763302	23058.440554971086	21448.537392957835	26174.854835709622	24236.843849578236	0.1571333015038477	0.15050618268408095	21715.66118210699	12538.162742253166	20261.134812524106	11698.350029124467
0.25150637576242696	16472.986656495632	15564.739111960545	19727.840196094363	18473.36995911251	21420.459879930244	19985.706244164154	23093.707777196527	21481.342314557212	26214.88852439034	24273.913406105956	0.15713330152429597	0.15050618270360258	21679.860471232794	12555.07933798479	20227.732052065432	11714.133542425465
0.2530218281966045	16498.21102197554	15588.572717657273	19758.048577296988	18501.657424775065	21453.26009607027	20016.309484632962	23129.070165097248	21514.235757517738	26255.030240666543	24311.082991763684	0.1571333015450529	0.15050618272341895	21608.092195075937	12588.917421300896	20160.77085273061	11745.70513322018
0.25454641199404576	16523.50328975602	15612.470481823104	19788.33827744501	18530.021038406896	21486.14860820611	20046.995106985592	23164.527746192813	21547.217747437615	26295.28001577729	24348.352635477484	0.1571333015661238	0.15050618274353467	21536.42228671722	12622.765110623091	20093.901432467625	11777.28568660561
0.2560801821758082	16548.863478753745	15636.432422331749	19818.709319193003	18558.460821221983	21519.125440936128	20077.76313417281	23200.08054700315	21580.28830898519	26335.637879826863	24385.7223651227	0.1571333015875132	0.1505061827639548	21464.851440773346	12656.622050146572	20027.12443937268	11808.874870613683
0.25762319409447826	16574.291607170697	15660.458556381629	19849.161724339607	18586.97679363283	21552.190617929333	20108.613588278266	23235.728593046242	21613.447465896825	26376.103861782194	24423.19220752152	0.15713330160922667	0.1505061827846842	21393.380346486345	12690.487883266527	19960.440516513772	11840.472352518234
0.2591755034361701	16599.78769249256	15684.548900494345	19879.695513825638	18615.568975248658	21585.34416192333	20139.546490516575	23271.471908835894	21646.695240974797	26416.67798947032	24460.762188440625	0.1571333016312693	0.1505061828057277	21322.009687767364	12724.362252615858	19893.850301994942	11872.077798892278
0.2607371662225343	16625.35175148727	15708.703470513346	19910.31070773236	18644.23738487378	21618.586094722396	20170.56186123157	23307.310517879698	21680.031656085444	26457.36028957608	24498.432332589087	0.1571333016536464	0.1505061828270908	21250.74014309235	12758.244799997658	19827.354428851046	11903.690875530709
0.2623082388127803	16650.983800203125	15732.922281602116	19941.00732527921	18672.982040505518	21651.91643719507	20201.659719893993	23343.24444267639	21713.45673215668	26498.150787639122	24536.202663615568	0.15713330167636325	0.15050618284877812	21179.572385507636	12792.135166396853	19760.953525045887	11935.311247465666
0.2638887779057103	16676.683853967406	15757.205348242867	19971.785384822146	18701.80295933259	21685.335209272293	20232.84008509982	23379.273704713894	21746.970489176172	26539.049508051652	24574.073204106255	0.1571333016994251	0.15050618287079495	21108.50708267931	12826.03299200721	19694.64821352344	11966.938578991685
0.26547884054176485	16702.451927384587	15781.552684234859	20002.644903851506	18730.700157733147	21718.842429945144	20264.102974568083	23415.398324466853	21780.572946189048	26580.056474055647	24612.043975582244	0.15713330172283801	0.15050618289314666	21037.54489686899	12859.9379162197	19628.439112187363	11998.57253365172
0.2670784841050822	16728.288034334888	15805.964302693039	20033.585898990263	18759.673651273137	21752.43811726291	20295.448405139134	23451.618321394544	21814.264121295982	26621.17170774049	24650.114998497414	0.15713330174660758	0.15050618291583912	20966.686484922655	12893.849577617366	19562.32683389075	12030.21277423948
0.26868776632556873	16754.19218797249	15830.44021604633	20064.60838599191	18788.723454704315	21786.12228833081	20326.876392772472	23487.933713938426	21848.044031650872	26662.395230040212	24688.28629223581	0.15713330177073942	0.15050618293887713	20895.93249820918	12927.767613938544	19496.31198636815	12061.858962753788
0.2703067452809827	16780.164400723912	15854.980436036132	20095.712379738514	18817.849581962415	21819.894959307858	20358.386952544766	23524.344519519847	21881.912693458737	26703.72706073085	24726.557875109214	0.1571333017952389	0.1505061829622665	20825.283582673408	12961.691662109457	19430.395172298886	12093.510760440491
0.2719354793990299	16806.204684286393	15879.58497371476	20126.897894238748	18847.052046165325	21853.756145404746	20389.980098647902	23560.850754537772	21915.87012197359	26745.16721842787	24764.929764354798	0.15713330182011262	0.15050618298601295	20754.74037881568	12995.621358226053	19364.576989288442	12125.16782777384
0.27357402745947257	16832.31304962618	15904.253839443856	20158.16494262588	18876.330859611197	21887.705860881662	20421.655844386907	23597.45243436639	21949.91633149622	26786.71572058348	24803.401976132584	0.15713330184536622	0.15050618301012203	20684.303521693684	13029.556337567512	19298.858029856347	12156.829824461136
0.2752224485962505	16858.489506976955	15928.987042892868	20189.51353715586	18905.686033776637	21921.74411904618	20453.414202178024	23634.149573352897	21984.05133537213	26828.372583484084	24841.974525523103	0.15713330187100613	0.15050618303459992	20613.973640922457	13063.496234580874	19233.23888143897	12188.496409430634
0.27688080229961526	16884.734065838064	15953.784593037404	20220.943689205214	18935.117579314756	21955.87093225104	20485.255183546582	23670.942184815034	22018.27514598922	26870.137822247518	24880.647426524843	0.15713330189703872	0.15050618305945274	20543.75136060547	13097.440682847984	19167.72012634296	12220.167240808718
0.2785491484182772	16911.046734972817	15978.646498157634	20252.45540926901	18964.625506053268	21990.086311891853	20517.17879912493	23707.830281038678	22052.5877747756	26912.01145082028	24919.4206920517	0.15713330192347008	0.15050618308468583	20473.63729940355	13131.389315112494	19102.302341793664	12251.841975943651
0.28022754716156506	16937.42752240686	16003.572765836714	20284.048706958896	18994.20982299263	22024.390268405037	20549.185058650444	23744.813873275572	22086.98923219744	26953.993481974976	24958.294333930564	0.15713330195030628	0.15050618311030609	20403.63207056094	13165.341763317585	19036.98609995097	12283.520271422807
0.2819160591015993	16963.87643542651	16028.563402959251	20315.72359100113	19023.87053830421	22058.782811265675	20581.273970963557	23781.89297174103	22121.479527756816	26996.083927307714	24997.268362898954	0.15713330197755454	0.15050618313631942	20333.736281788908	13199.29765850585	18971.77196782455	12315.201783004217
0.28361474517547763	16990.393480576884	16053.618415709494	20347.480069234287	19053.607659328154	22093.26394898497	20613.445544005397	23819.067585611207	22156.058669989237	27038.282797235002	25036.342788602127	0.1571333020052211	0.15050618316273226	20263.950535320677	13233.256630865857	18906.6605073167	12346.886165651027
0.2853236666874746	17016.97866366033	16078.737809569911	20379.318148607454	19083.421192571666	22127.83368910835	20645.699784816	23856.337723021035	22190.726666461658	27080.59010099139	25075.517619590897	0.15713330203331305	0.15050618318955106	20194.27542794682	13267.218309744261	18841.652275238186	12378.573073532898
0.2870428853112538	17043.63198973457	16103.921589319374	20411.237835177944	19113.31114370689	22162.492038212946	20678.036699531956	23893.70339106152	22225.483523770003	27123.005846626424	25114.7928633188	0.1571333020618372	0.1505061832167826	20124.711550960317	13301.182323614135	18776.74782327749	12410.26216000691
0.28877246309209376	17070.353463111103	16129.169759031674	20443.23913410942	19143.277517569142	22197.23900190556	20710.456293384526	23931.164595777544	22260.329247537098	27165.530041002145	25154.16852613979	0.15713330209080048	0.15050618324443318	20055.259490155615	13335.148300061002	18711.947697990574	12441.953077604529
0.2905124624491269	17097.143087353204	16154.482322073663	20475.322049669478	19173.320318154667	22232.074584820082	20742.95857069722	23968.72134216506	22295.263842410106	27208.1626897899	25193.644613305325	0.15713330212021026	0.15050618327251006	19985.919825898483	13369.115865833126	18647.252440874465	12473.645478074439
0.29226294617759224	17124.00086527458	16179.859281103918	20507.486585228056	19203.439548619106	22266.99879061569	20775.543534884127	24006.37363416919	22330.287312058696	27250.903797468196	25233.22112896228	0.15713330215007343	0.1505061833010199	19916.693133051507	13403.08464677725	18582.66258828435	12505.339012327604
0.294023977451102	17150.926798937133	16205.30063807068	20539.732743254728	19233.635211275014	22302.01162197396	20808.211188447214	24044.121474681102	22365.399659172177	27293.75336731912	25272.898076149744	0.15713330218039762	0.1505061833299697	19847.579980952665	13437.05426783394	18518.178671428934	12537.033330423292
0.29579561982392083	17177.920889649497	16230.80639421045	20572.060525316992	19263.907307590216	22337.113080597	20840.96153297459	24081.96486553597	22400.6008854576	27336.71140142607	25312.675456796856	0.1571333022111902	0.15050618335936677	19778.58093349915	13471.024353072979	18453.801216426305	12568.728081609588
0.29757793723326015	17204.983137965013	16256.376550046085	20604.46993207781	19294.255838185523	22372.303167204795	20873.794569138005	24119.903807510127	22435.89099163708	27379.777900670484	25352.55327171977	0.1571333022424592	0.15050618338921842	19709.696549067274	13504.994525643066	18389.530744257383	12600.42291427916
0.29937099400158496	17232.113543680112	16282.011105385258	20636.96096329367	19324.680802832925	22407.58188153305	20906.710296690886	24157.93830031875	22471.2699774457	27422.952864729254	25392.531520619308	0.15713330227421163	0.1505061834195319	19640.927380650304	13538.964407853782	18325.367770875804	12632.1174760391
0.3011748548389356	17259.312105832534	16307.710059318782	20669.53361781249	19355.182200453593	22442.94922233097	20939.708714466204	24196.06834261346	22506.737841629205	27466.236292071953	25432.61020207834	0.15713330230645586	0.15050618345031508	19572.273975684308	13572.933621052653	18261.312807049602	12663.811413598713
0.30298958484526295	17286.578822699226	16333.47341021863	20702.18789357106	19385.760029115543	22478.405187358465	20972.789820373928	24234.293931979297	22542.294581941256	27509.628179957428	25472.789313558675	0.15713330233919992	0.1505061834815753	19503.7368761003	13606.901785652153	18197.366358407773	12695.504372795578
0.30481524951277783	17313.91369179472	16359.301155736392	20734.92378759312	19416.41428603177	22513.949773384054	21005.953611399007	24272.615064932474	22577.940195141276	27553.128524431264	25513.068851398657	0.15713330237245193	0.15050618351332004	19435.31661842577	13640.86852119863	18133.52892554365	12727.195998658426
0.3066519147283146	17341.316709869265	16385.193292801516	20767.741295987136	19447.144967558204	22549.58297618244	21039.20008359918	24311.031736917765	22613.6746769921	27596.73732032278	25553.44881081047	0.15713330240622012	0.15050618354555798	19367.013733691536	13674.833446281962	18069.80100392271	12758.885935329366
0.3084996467757088	17368.787872906883	16411.149817619465	20800.640413943933	19477.95206919149	22585.304790531965	21072.529232102537	24349.543942305758	22649.49802225734	27640.45456124195	25593.92918587718	0.15713330244051293	0.1505061835782967	19298.828747455962	13708.796178570949	18006.18308389932	12790.573826080188
0.31035851233818973	17396.327176123566	16437.170725670043	20833.621135734586	19508.83558556702	22621.115210212323	21105.94105110542	24388.15167439037	22685.410224699124	27684.280239576572	25634.509969550203	0.157133302475339	0.1505061836115444	19230.762179845944	13742.756334809586	17942.675650757737	12822.259313325863
0.3122285785007863	17423.934613965404	16463.256011705562	20866.68345470812	19539.79551045674	22657.01422800204	21139.43553387004	24426.85492538616	22721.411277075567	27728.21434648919	25675.191153646396	0.15713330251070715	0.15050618364530954	19162.814545488916	13776.71353076864	17879.27918465808	12853.942038574256
0.3141099127527488	17451.610180106567	16489.405669749	20899.827363289143	19570.83183676699	22693.00183567591	21173.01267272214	24465.65368642554	22757.501171138214	27772.25687191395	25715.97272884521	0.15713330254662575	0.1505061836796004	19094.986353554763	13810.667381272651	17815.994160667993	12885.621642451733
0.31600258298998396	17479.35386744749	16515.619693092267	20933.052852975652	19601.944556536408	22729.07802400262	21206.672459048725	24504.547947556242	22793.67989762965	27816.407804553764	25756.854684685964	0.1571333025831043	0.15050618371442578	19027.278107794933	13844.617500203662	17752.821048796177	12917.297764700837
0.3179066575175057	17507.165668112917	16541.898074294317	20966.35991433669	19633.133660933745	22765.242782742207	21240.414883295714	24543.537697738553	22829.947446280923	27860.667131877075	25797.83700956497	0.1571333026201521	0.15050618374979466	18959.69030653406	13878.563500500284	17689.7603139868	12948.97004418308
0.3198222050518999	17535.04557345007	16568.24080517949	20999.74853701016	19664.399140255828	22801.49610064368	21274.23993496571	24582.622924842744	22866.303805809184	27905.034840115044	25838.91969073281	0.15713330265777783	0.15050618378571548	18892.22344261594	13912.504994095303	17626.812416073866	12980.638118827716
0.32174929472380437	17562.993574026452	16594.64787683537	21033.218709700184	19695.740983925087	22837.837965442144	21308.147602615347	24621.803615646015	22902.748963914826	27949.510914258004	25880.10271429116	0.15713330269599166	0.15050618382219735	18824.87800344173	13946.441591941752	17563.977809815668	13012.30162564572
0.32368799608040405	17591.00965962811	16621.119279611194	21066.770420175042	19727.159180487608	22874.268363856572	21342.13787385316	24661.079755830044	22939.28290727921	27994.09533805271	25921.38606519016	0.157133302734803	0.15050618385924971	18757.654471033253	13980.372904037125	17501.25694494322	13043.960200755391
0.3256383790879404	17619.093819257538	16647.65500311583	21100.403655264618	19758.653717610767	22910.78728158705	21376.210735337056	24700.45132997802	22975.905621561902	28038.788093998985	25962.769727225364	0.15713330277422152	0.1505061838968817	18690.553321964107	14014.298539373092	17438.650266110897	13075.613479340449
0.32760051413423674	17647.246041131715	16674.255036215953	21134.118400858122	19790.224582081068	22947.394703312268	21410.366172771963	24739.91832157197	23012.61709139819	28083.589163346667	26004.253683034873	0.15713330281425725	0.15050618393510298	18623.575027419254	14048.21810595598	17376.158212943003	13107.261095662601
0.3295744720312385	17675.46631268015	16700.919367034166	21167.91464190167	19821.87175980189	22984.0906126869	21444.604170907376	24779.480712989935	23049.41730039644	28128.498526092375	26045.837914096366	0.15713330285492047	0.1505061839739234	18556.720053168014	14082.131210787222	17313.781220013276	13138.90268304525
0.33156032401756863	17703.75462054278	16727.64798294707	21201.79236239583	19853.595235791203	23020.87499233897	21478.924713534907	24819.138485503074	23086.306231135433	28173.5161609763	26087.522400724127	0.1571333028962212	0.15050618401335256	18489.98885958735	14116.037459851243	17251.519716859795	13170.537873866037
0.33355814176109866	17732.110950567992	16754.440870583323	21235.751545393203	19885.394994179293	23057.747823867197	21513.32778348581	24858.89161927287	23123.283865161746	28218.642045478955	26129.307122066006	0.1571333029381705	0.15050618405340066	18423.38190164976	14149.936458105221	17189.37412798032	13202.166299540084
0.33556799736153503	17760.53528781049	16781.29801582168	21269.792172995916	19917.271018206397	23094.709087838277	21547.813362628425	24898.740093348144	23160.35018298697	28263.87615581782	26171.192056100375	0.15713330298077838	0.1505061840940774	18356.899628957734	14183.8278094884	17127.34487286769	13233.787590539549
0.3375899633530214	17789.027616529336	16808.219403789128	21303.914226353245	19949.2232902205	23131.75876378429	21582.38143186582	24938.683885662325	23197.5051640852	28309.21846694425	26213.177179633203	0.157133303024056	0.15050618413539377	18290.542485780083	14217.711116932333	17065.43236603029	13265.401376389433
0.3396241127067558	17817.587920185866	16835.20501885889	21338.117685659116	19981.251791674982	23168.89683020004	21617.031971133198	24978.7229730305	23234.74878689024	28354.668952540105	26255.262468294943	0.1571333030680146	0.1505061841773602	18224.310910997912	14251.585982311517	17003.63701694738	13297.00728562614
0.3416705188336247	17846.216181441516	16862.254844648418	21372.40253014953	20013.356503126226	23206.123264540183	21651.76495939534	25018.857331146388	23272.08102879284	28400.227585014338	26297.44789653742	0.15713330311266488	0.150506184219987	18158.205338125117	14285.45200643316	16941.959230105393	13328.60494580213
0.343729255586852	17874.912382155744	16889.368864017375	21406.76873810005	20045.53740423122	23243.438043216556	21686.58037464403	25059.086934579424	23309.501866137944	28445.89433549965	26339.73343763068	0.15713330315801874	0.15050618426328535	18092.226195341907	14319.308789062314	16880.39940499887	13360.193983486388
0.34580039726466444	17903.676503383904	16916.547059065684	21441.21628682325	20077.794473745238	23280.84114159539	21721.478193895484	25099.411756771762	23347.011274221943	28491.66917384914	26382.119063659917	0.15713330320408783	0.15050618430726653	18026.37390553672	14353.155928921886	16818.957936193794	13391.774024282116
0.3478840186129729	17932.5085253752	16943.789411131544	21475.745152666306	20110.12768951951	23318.33253399467	21756.458393187895	25139.831770035435	23384.609227289995	28537.552068633035	26424.604745522443	0.15713330325088354	0.15050618435194155	17960.64888627082	14386.99302366376	16757.635213281028	13423.344692790415
0.34998019482807	17961.408427570423	16971.095900789325	21510.35531100823	20142.537028498693	23355.912193681183	21791.520947578658	25180.346945549154	23422.295698533067	28583.5429871351	26467.190452924337	0.15713330329841804	0.15050618439732183	17895.051549767144	14420.819669838995	16696.43162087258	13454.905612582806
0.352089001559344	17990.3761885998	16998.466507847537	21545.04673625734	20175.022466718456	23393.580092867724	21826.665831141763	25220.957253355333	23460.070660085155	28629.64189534918	26509.876154377296	0.1571333033467037	0.1505061844434193	17829.582302939147	14454.635462895967	16635.347538628615	13486.45640620729
0.3542105149120084	18019.411786280732	17025.90121134665	21579.81940184852	20207.583979302944	23431.336202710132	21861.893016965074	25261.66266235686	23497.934083020296	28675.84875797564	26552.661817195287	0.1571333033957529	0.15050618449024536	17764.24154747557	14488.439997242764	16574.383341331035	13517.9966952377
0.35634481144984936	18048.515197615863	17053.399989557314	21614.673280240924	20240.221540462622	23469.180493304837	21897.20247714796	25302.46314031443	23535.885937350096	28722.163538418285	26595.54740749172	0.15713330344557788	0.15050618453781242	17699.02967978269	14522.232866171747	16513.539398832247	13549.526100207586
0.35849196819798806	18077.68639879054	17080.962819977965	21649.60834291494	20272.93512349141	23507.112933685483	21932.594182798228	25343.358653843003	23573.92619202038	28768.586198780296	26638.532890175684	0.15713330349619206	0.15050618458613263	17633.947090950795	14556.013661823235	16452.816076032817	13581.044240577146
0.36065206264566085	18106.925365170744	17108.589679332814	21684.624560369688	20305.724700764375	23545.133491820292	21968.068104029608	25384.349168408844	23612.054814908515	28815.116699860973	26681.61822894891	0.15713330354760827	0.15050618463521878	17568.994166886434	14589.781975270249	16392.213732987642	13612.550734811462
0.3628251727490157	18136.232071300845	17136.28054356979	21719.72190212036	20338.59024373522	23583.242134609147	22003.624209959053	25425.43464832644	23650.27177282049	28861.755001152138	26724.803386302494	0.15713330359984015	0.1505061846850835	17504.17128826212	14623.537396458909	16331.732724872418	13644.045200317167
0.3650113769339257	18165.606490901355	17164.03538785837	21754.900336695508	20371.53172293374	23621.438827880607	22039.262468703946	25466.615056755276	23688.577031487934	28908.501060834547	26768.0883235135	0.1571333036529001	0.15050618473573885	17439.478830483742	14657.279514163733	16271.373401946388	13675.527253415436
0.36721075409881926	18195.04859686647	17191.854186587283	21790.159831634108	20404.54910796309	23659.723536388792	22074.982847379204	25507.890355696487	23726.970555564996	28955.35483577403	26811.473000641432	0.15713330370680317	0.15050618478719924	17374.917163767852	14691.007916028611	16211.136109629646	13706.996509372257
0.3694233836175272	18224.558361261956	17219.736913362518	21825.500353483043	20437.64236749741	23698.096223810597	22110.785312094664	25549.260505989816	23765.45230862552	29002.316281518077	26854.957376525093	0.15713330376156273	0.15050618483947692	17310.486653155647	14724.72218856588	16151.021188517101	13738.452582393773
0.37164934534214805	18254.135755322757	17247.68354100503	21860.921867794197	20470.811469279128	23736.55685274256	22146.66982795219	25590.72546731027	23804.022253159954	29049.385352292047	26898.541408779023	0.157133303817193	0.1505061848925859	17246.187658511102	14758.421917120926	16091.028974359855	13769.895085598342
0.3738887196059291	18283.78074945071	17275.69404154859	21896.424339121775	20504.056380116395	23775.10538469793	22182.636359042874	25632.285198164962	23842.68035057235	29096.562000995527	26942.225053790145	0.15713330387370866	0.15050618494654028	17182.02053454332	14792.10668588709	16031.159798115492	13801.323631030507
0.3761415872261661	18313.493313212177	17303.76838623761	21932.00773101942	20537.377065880482	23813.741780103574	22218.68486844424	25673.939655889742	23881.42656117733	29143.84617919861	26986.008266714332	0.15713330393112404	0.1505061850013537	17117.98563077394	14825.776077845134	15971.413985895924	13832.737829605117
0.3784080295071193	18343.273415335563	17331.90654552469	21967.672006037257	20570.773491502907	23852.465998296728	22254.815318217137	25715.68879664575	23920.26084419676	29191.237837137858	27029.891001472664	0.15713330398945477	0.15050618505704075	17054.083291592076	14859.42967479024	15911.791859014891	13864.137291126885
0.3806881282429484	18373.121023709034	17360.10848906856	22003.41712571919	20604.245620972975	23891.277997522084	22291.027669403054	25757.53257541621	23959.18315775688	29238.736923712768	27073.873210748174	0.15713330404871545	0.1505061851136157	16990.313856321387	14893.067057370208	15852.293734075502	13895.521624332294
0.38298196572066395	18403.036105378193	17388.37418573182	22039.24305060006	20637.79341733509	23930.177734928704	22327.321882021246	25799.470946003155	23998.193458885187	29286.34338648199	27117.954845982287	0.15713330410892154	0.15050618517109343	16926.67765913345	14926.687804988585	15792.919922865927	13926.890436801128
0.3852896247230969	18433.01862654343	17416.703603578462	22075.149740202523	20671.416842685834	23969.16516656662	22363.697915065546	25841.503861023743	24037.291703507028	29334.057171659184	27162.13585737104	0.15713330417008917	0.15050618522948908	16863.17502916418	14960.291495881043	15733.670732469298	13958.243335009553
0.38761118853188686	18463.068552557856	17445.09670987193	22111.13715303454	20705.11585817161	24008.24024738413	22400.155726501827	25883.631271907318	24076.477846442864	29381.878224109656	27206.416193861947	0.15713330423223415	0.15050618528881757	16799.80629043281	14993.877707019448	15674.546465206891	13989.579924273305
0.3899467409304866	18493.185847924335	17473.553471072275	22147.20524658585	20738.890423985355	24047.402931223925	22436.695273264446	25925.8531288913	24115.75184140446	29429.806487345697	27250.79580314969	0.1571333042953728	0.15050618534909516	16736.571761864237	15027.446014120243	15615.547418644652	14020.89980872348
0.39229636620718694	18523.37047629336	17502.073852834208	22183.35397732542	20772.740499364158	24086.65317082038	22473.316511253663	25968.169381018186	24155.113640992087	29477.841903523204	27295.27463167299	0.15713330435952208	0.15050618541033692	16673.471757460386	15060.995991751552	15556.67388574779	14052.20259142667
0.3946601491581577	18553.622400460616	17530.657820004726	22219.583300698505	20806.666042586457	24125.990917796313	22510.01939533262	26010.579976132096	24194.563196691295	29525.98441343775	27339.852624610932	0.15713330442469817	0.15050618547255926	16610.506586142816	15094.527213190682	15497.926154747605	14083.48787423689
0.3970381750905084	18583.94158236422	17559.305336620568	22255.89317112338	20840.667010969053	24165.41612265945	22546.803879324078	26053.08486087498	24234.100458869412	29574.23395652022	27384.52972587901	0.1571333044909185	0.15050618553577846	16547.67655178439	15128.039250412956	15439.304509164765	14114.755257803947
0.39943052982536675	18614.327983082243	17588.016365905838	22292.28354198834	20874.743360864235	24204.92873479919	22583.669916007366	26095.683980683094	24273.725376772236	29622.590470832914	27429.30587812541	0.15713330455820104	0.1505061856000115	16484.981953340583	15161.531674188562	15380.809227930382	14146.004341646098
0.4018372997009759	18644.781562830376	17616.79087026981	22328.75436564893	20908.89504765722	24244.528702483552	22620.61745711555	26138.377279783712	24313.437898521013	29671.053893065735	27474.18102272758	0.1571333046265624	0.15050618566527493	16422.423084788024	15195.00405400619	15322.440585326403	14177.234724088572
0.40425857157581063	18675.30228095911	17645.62881130425	22365.30559342453	20943.122025762965	24284.215972855527	22657.646453332018	26181.16470119123	24353.237971108763	29719.624158531806	27519.155099788073	0.15713330469602138	0.15050618573158597	16360.000235118903	15228.455958041362	15264.198850993067	14208.446002229117
0.4066944328317112	18705.89009595127	17674.530149781127	22401.93717559547	20977.424248623425	24323.99049192989	22694.7568542875	26224.04618670368	24393.125540397097	29768.301201163482	27564.22804813096	0.15713330476659623	0.1505061857989625	16297.71368839778	15261.886953174137	15206.084289968014	14239.637771963142
0.4091449713770379	18736.544965419314	17703.49484565001	22438.64906139971	21011.80166870449	24363.85220458962	22731.94860855678	26267.021676898916	24433.100551112624	29817.08495350806	27609.399805297773	0.1571333048383057	0.15050618586742207	16235.563723807223	15295.296605020761	15148.097162732854	14270.809627996758
0.411610275649843	18767.266846102935	17732.522858035823	22475.44119903004	21046.25423749333	24403.801054582873	22769.22166365577	26310.091111131303	24473.16294684388	29865.975346723986	27654.670307544035	0.15713330491116842	0.15050618593698276	16173.550615612417	15328.68447785452	15090.23772517778	14301.961163789965
0.41409043462106226	18798.055693866085	17761.61414523604	22512.313535630467	21080.781905495027	24443.836984519032	22806.575966037937	26353.25442752751	24513.312670037434	29914.972310576093	27700.03948983484	0.15713330498520423	0.15050618600766322	16111.67463321425	15362.050134645775	15032.506228668615	14333.091971588321
0.41658553779772634	18828.911463694712	17790.768664718547	22549.266017293554	21115.384622230078	24483.959935865827	22844.011461091537	26396.51156298336	24553.54966199494	29964.07577343203	27745.507285841548	0.15713330506043224	0.15050618607948202	16049.936041139998	15395.393137015402	14974.902920005843	14364.201642372645
0.41909567522619073	18859.834109693606	17819.98637311865	22586.298589056594	21150.06233623081	24524.169848945196	22881.528093135777	26439.862453159392	24593.873862869008	30013.285662257225	27791.0736279371	0.15713330513687268	0.15050618615245828	15988.33509905357	15428.713045223616	14917.428041461855	14395.28976585716
0.4216209374953856	18890.823585084094	17849.267226236912	22623.411194898887	21184.81499503884	24564.46666293031	22919.125805418058	26483.307032477656	24634.28521166023	30062.601902611223	27836.738447192693	0.15713330521454605	0.1505061862266116	15926.872061858885	15462.009418234229	14860.081830873154	14426.355930549093
0.42416141574008476	18921.879842201164	17878.6111790364	22660.60377773825	21219.6425452018	24604.85031584179	22956.80454011042	26526.84523411762	24674.78364621337	30112.02441864308	27882.501673373405	0.15713330529347277	0.1505061863019613	15865.547179613262	15495.281813602895	14802.864521542564	14457.39972363785
0.4267172016441951	18953.00283249067	17908.018185640114	22697.87627942774	21254.544932270273	24645.32074454415	22994.564238306237	26570.47699001234	24715.36910321382	30161.553133086985	27928.36323493427	0.15713330537367406	0.1505061863785277	15804.360697595403	15528.529787524603	14745.776342323981	14488.420731045306
0.42928838744406506	18984.19250650665	17937.48819932837	22735.228640752382	21289.52210079471	24685.877884742233	23032.404840016887	26614.202230844636	24756.041518184	30211.187967257934	27974.323059016144	0.15713330545517107	0.1505061864563313	15743.31285638269	15561.752894867212	14688.817517677322	14519.418537453748
0.43187506593181346	19015.4488139087	17967.02117253639	22772.660801426046	21324.573994322538	24726.521670977858	23070.32628416862	26658.020886043436	24796.800825479997	30260.928841047567	28020.381071441967	0.15713330553798577	0.15050618653539286	15682.403891732916	15594.950689027086	14631.98826756794	14550.392726171762
0.4344773304586784	19046.771703458715	17996.61705685116	22810.172700087533	21359.700555394465	24767.252036625516	23108.328508598537	26701.932883779184	24837.646958287274	30310.775672918957	28066.53719671185	0.15713330562214017	0.15050618661573362	15621.634034697898	15628.122722024098	14575.288807577454	14581.342879229225
0.4370952749383861	19078.16112301859	18026.275803009314	22847.76427429786	21394.90172554197	24808.06891388946	23146.411450051924	26745.938150960672	24878.579848617737	30360.728379903056	28112.791357999835	0.15713330570765685	0.15050618669737467	15561.003511670977	15661.268544501625	14518.719348931685	14612.268577366136
0.4397289938505404	19109.617019547	18055.997360894056	22885.43546053635	21430.177445283603	24848.972233799454	23184.575044178193	26790.03661323047	24919.599427305453	30410.78687759342	28159.143477148988	0.1571333057945591	0.15050618678033814	15500.512544319034	15694.387705639936	14462.28009845037	14643.169399957173
0.4423785822440318	19141.13933909676	18085.78167953269	22923.186194197526	21465.5276541221	24889.961926207376	23222.81922552781	26834.22819496124	24960.705624003283	30460.95108014212	28205.593474667625	0.15713330588286933	0.15050618686464606	15440.161349681206	15727.47975321766	14405.971258634701	14674.04492507223
0.4450441357404687	19172.728026811837	18115.628707093765	22961.016409587482	21500.952290540976	24931.03791978332	23261.143927548575	26878.512819251584	25001.89836717894	30511.220900254964	28252.14126972486	0.15713330597261188	0.15050618695032159	15379.950140166096	15760.544233584777	14349.793027663603	14704.894729447551
0.44772575053762753	19204.383026924603	18145.538390884496	22998.926039920603	21536.45129200147	24972.200142012014	23299.549082582354	26922.890407922117	25043.177584111407	30561.59624918708	28298.78678014656	0.15713330606381085	0.15050618703738772	15319.879123541526	15793.580691611394	14293.745599396527	14735.718388440087
0.4504235234129248	19236.104282752647	18175.510677347775	23036.9150173158	21572.02459493901	25013.4485191887	23338.03462186118	26967.360881511093	25084.543200886812	30612.077036737905	28345.52992241067	0.1571333061564905	0.15050618712586708	15259.94850295037	15826.58867068123	14237.829163362272	14766.515476013534
0.4531375517269096	19267.891736695983	18205.545512059496	23074.983272793103	21607.672134759992	25054.782976415485	23376.600475503874	27011.924159270417	25125.995142394768	30662.663171246713	28392.370611643088	0.15713330625067584	0.15050618721578418	15200.158477040939	15859.567712785676	14182.04390490707	14797.28556483984
0.4558679334267773	19299.745330234266	18235.64283972594	23113.13073627034	21643.393845838746	25096.20343759774	23415.24657251267	27056.580159161782	25167.533332324747	30713.354559588188	28439.308761613564	0.15713330634639278	0.15050618730716311	15140.509239852428	15892.51735838037	14126.390005074441	14828.028226155788
0.45861476704990445	19331.665003923412	18265.80260418059	23151.357336559136	21679.18966151369	25137.70982543967	23453.972840769115	27101.32879785191	25209.157693161666	30764.151107167043	28486.344284730712	0.15713330644366638	0.1505061874000285	15081.00098087266	15925.43714640662	14070.867640658282	14858.743029784411
0.4613781517274047	19363.65069739289	18296.02474838156	23189.663001361605	21715.059514084325	25179.30206144085	23492.77920703078	27146.169990708782	25250.868146182365	30815.052717913735	28533.47709203803	0.15713330654252344	0.15050618749440525	15021.633885163814	15958.326614386402	14015.47698432114	14889.42954422161
0.4641581871877068	19395.702349342755	18326.30921440877	23228.04765726683	21751.003334807865	25220.980065892294	23531.665596927643	27191.103651797435	25292.66461145172	30866.059294279683	28580.707093209505	0.15713330664299052	0.15050618759031933	14962.408133222722	15991.18529825937	13960.21820447594	14920.087336491793
0.4669549737601532	19427.819897540256	18356.655943460813	23266.511229746815	21787.021053895507	25262.74375787211	23570.63193495802	27236.12969387526	25334.547007818255	30917.170737231972	28628.03419654468	0.1571333067450947	0.15050618768779592	14903.323901101016	16024.012732451782	13905.091465381905	14950.71597220935
0.46976861237862133	19460.00327881713	18387.064875852324	23305.053643153224	21823.112600509332	25304.59305524196	23609.67814448526	27281.248028388185	25376.515252910605	30968.386946248953	28675.458308964604	0.15713330684886376	0.15050618778686214	14844.381360434927	16056.808449893259	13850.096927178092	14981.315015585162
0.4725992045851658	19492.25242906632	18417.535951010912	23343.674820713444	21859.277902758644	25346.527874642787	23648.80414773374	27326.458565466066	25418.569263133213	31019.70781931507	28722.979336007033	0.15713330695432587	0.15050618788754508	14785.580678402446	16089.57198192738	13795.234745842405	15011.884029353969
0.4754468525336833	19524.567283238917	18448.069107474257	23382.374684526938	21895.516887696554	25388.54813149081	23688.009865785178	27371.761213918395	25460.70895366233	31071.133252915977	28770.597181821864	0.15713330706150944	0.15050618798987075	14726.922017803416	16122.302858363837	13740.505073275883	15042.422574820928
0.47831165899359906	19556.947775341036	18478.664282887166	23421.153155561504	21931.829481316443	25430.653739973535	23727.295218574847	27417.155881229963	25502.934238442012	31122.663142033576	28818.311749166623	0.15713330717044388	0.15050618809386837	14668.405537063256	16155.000607453287	13685.908057285007	15072.930211831816
0.4811937273535759	19589.39383843066	18509.32141399862	23460.0101536495	21968.215608548486	25472.8446130456	23766.660124887745	27462.642473556403	25545.24503017995	31174.297380140993	28866.122939401772	0.1571333072811588	0.15050618819956554	14610.031390246935	16187.664755862206	13631.443841619883	15103.406498758122
0.4840931616252451	19621.90540461447	18540.04043665871	23498.945597484028	22004.675193256026	25515.120662424655	23806.10450235473	27508.22089571973	25587.641240343335	31226.035859197553	28914.03065248601	0.1571333073936836	0.15050618830699108	14551.799727097154	16220.294828675687	13577.11256599566	15133.850992497988
0.4870100664469608	19654.482405044673	18570.82128581571	23537.959404615158	22041.20815823207	25557.48179858726	23845.628267448723	27553.89105120396	25630.122779154764	31277.878469643703	28962.03478697167	0.1571333075080499	0.15050618841617444	14493.710693042725	16252.890349381603	13522.914366095327	15164.263248452917
0.4899445470875755	19687.124769915747	18601.66389551295	23577.051491446004	22077.814425195596	25599.92793076462	23885.231335480657	27599.65284215046	25672.68955558792	31329.825100395818	29010.13523999982	0.15713330762428862	0.150506188527145	14435.764429239556	16285.450839866884	13468.849373622332	15194.642820536159
0.49289670945023945	19719.832428461275	18632.568198885867	23616.221773228972	22114.493914788054	25642.45896693852	23924.913620595788	27645.506169353583	25715.341477363556	31381.87563884125	29058.331907295727	0.15713330774243103	0.1505061886399334	14377.961072557606	16317.975820377469	13414.917716281954	15224.989261129871
0.4958666600762229	19752.605308950515	18663.53412815873	23655.470164061615	22151.246546569473	25685.074813836807	23964.675035769385	27691.450932255844	25758.078450944922	31434.029970832773	29106.624683163715	0.15713330786251034	0.15050618875457045	14320.300755641423	16350.464809545316	13361.119517827407	15255.302121103741
0.4988545061487607	19785.44333868537	18694.561614641792	23694.796576883033	22188.07223901508	25727.775376929505	24004.515492803148	27737.48702894363	25800.90038153386	31486.28798068382	29155.013460482704	0.15713330798455818	0.15050618887108755	14262.783606950194	16382.91732439585	13307.454898119904	15285.58094983641
0.5018603554969207	19818.346443996965	18725.650588728062	23734.20092346974	22224.97090951148	25770.560560424303	24044.434902321023	27783.614356142465	25843.807173066332	31538.649551163002	29203.498130701206	0.15713330810860923	0.15050618898951634	14205.40975072328	16415.332880267873	13253.923973073717	15315.825295127928
0.5048843165994948	19851.3145502423	18756.80097989012	23773.683114431697	22261.942474352873	25813.430267262273	24084.433173765134	27829.83280921226	25886.798728208058	31591.114563488823	29252.078583832383	0.1571333082346964	0.15050618910988925	14148.179307023063	16447.710990835913	13200.526854710653	15346.034703227691
0.5079264985889148	19884.347581800903	18788.012716676985	23813.243059208286	22298.986848737328	25856.384399113475	24124.510215391765	27876.14228214269	25929.874948350178	31643.68289732433	29300.754708449105	0.15713330836285475	0.1505061892322396	14091.092391795479	16480.051168131642	13147.26365121128	15376.208718853071
0.5109870112551897	19917.445462071595	18819.285726711038	23852.88066606442	22336.10394676313	25899.422856372756	24164.665934267374	27922.542667548583	25973.035733604975	31696.354430771957	29349.526391679196	0.15713330849311927	0.1505061893566007	14034.149116840214	16512.35292247124	13094.134466885589	15406.346885117702
0.5140659650498691	19950.60811346886	18850.619936684594	23892.595842086208	22373.293681424733	25942.54553815503	24204.900236264242	27969.033856664897	26016.2809828012	31749.12904036777	29398.39351920006	0.15713330862552646	0.15050618948300698	13977.349589875434	16544.615762501955	13041.139402238186	15436.448743584566
0.5171634710900281	19983.835457419747	18882.015272356974	23932.38849317728	22410.555964609262	25985.752342291275	24245.21302605669	28015.61573934233	26059.610593479985	31802.00660107654	29447.355975234153	0.15713330876011167	0.15050618961149279	13920.693914569449	16576.839195189998	12988.278553991113	15466.51383423619
0.5202796411622786	20017.127414360228	18913.471658551083	23972.258524054356	22447.89070709246	26029.043165323754	24285.604207116652	28062.28820404224	26103.024461890156	31854.98698628592	29496.413642543605	0.15713330889691246	0.15050618974209398	13864.182190483436	16609.022725717165	12935.552015039138	15496.541695403866
0.5234145877268029	20050.483903731696	18944.989019150064	24012.20583824312	22485.29781853473	26072.417902501504	24326.073681709462	28109.051137831757	26146.522482983593	31908.07006780092	29545.566402425036	0.1571333090359666	0.15050618987484615	13807.814513207413	16641.165857610293	12882.959874568973	15526.531863864511
0.5265684239214125	20083.904843977776	18976.567277094327	24052.23033807436	22522.777207477597	26115.876447776183	24366.62135088997	28155.904426379264	26190.10455041115	31961.255715838797	29594.814134704924	0.15713330917731225	0.15050619000978596	13751.590974330436	16673.26809265185	12830.502218036912	15556.483874777332
0.5297412635656308	20117.39015254058	19008.206354377984	24092.331924679504	22560.32878133946	26159.41869379716	24407.247114497975	28202.847953949175	26233.77055651771	32014.543799023104	29644.15671773401	0.15713330932098823	0.15050619014695082	13695.511661431286	16705.32893084176	12778.179127152544	15586.397261627018
0.5329332211648017	20150.93974585726	19039.906172045587	24132.51049798646	22597.952446411757	26203.044531907093	24447.950871154066	28249.881603397112	26277.520392337705	32067.9341843782	29693.594028382264	0.15713330946703488	0.15050619028637854	13639.57665812876	16737.34787041135	12725.990679933224	15616.271556253545
0.5361444119142209	20184.55353935636	19071.666650188705	24172.765956715302	22635.64810785487	26246.75385213713	24488.732518255187	28297.005256164768	26321.35394759038	32121.426737323465	29743.12594203349	0.1571333096154918	0.15050619042810778	13583.78604416782	16769.324407888576	12673.936950787436	15646.106288912706
0.5393749517032939	20218.231447454615	19103.4877079429	24213.09819837441	22673.41566969458	26290.54654320282	24529.591951970808	28344.218792275475	26365.271110675643	32175.02132166823	29792.752332580672	0.15713330976640075	0.15050619057217726	13528.139895373955	16801.25803800579	12622.018010458909	15675.900988177396
0.5426249571197181	20251.973383552955	19135.369263483895	24253.50711925566	22711.255034817463	26334.422492498838	24570.529067237978	28391.52209032852	26409.271768668757	32228.717799605358	29842.47307241998	0.1571333099198033	0.15050619071862728	13472.63828363549	16833.14825362619	12570.233926020097	15705.655180878006
0.5458945454536906	20285.779260033036	19167.311234024386	24293.992614430303	22749.166104967135	26378.381586094503	24611.54375775718	28438.91502749432	26453.35580731594	32282.51603170573	29892.28803244574	0.15713331007574152	0.150506190867499	13417.281277063303	16864.994545916095	12518.584761020262	15735.36839226447
0.5491838347021408	20319.64898825384	19199.31353581076	24334.55457774489	22787.148780740376	26422.423708729402	24652.635915988223	28486.397479509713	26497.52311102983	32336.415876912928	29942.197082045423	0.15713331023425922	0.1505061910188325	13362.068939902354	16896.796404183842	12467.070575403515	15765.04014585074
0.5524929435729888	20353.582478547643	19231.37608411931	24375.192901816426	22825.20296158261	26466.54874380808	24693.805433145302	28533.96932067221	26541.77356288431	32390.417192536705	29992.20008909366	0.1571333103954002	0.15050619117267067	13307.001332589425	16928.553315904923	12415.691425555386	15794.669963443652
0.55582199148943	20387.579640216703	19263.498793253108	24415.907478028428	22863.3285457842	26510.75657339578	24735.05219919301	28581.63042383543	26586.10704461013	32444.519834247778	30042.296919947406	0.15713331055920948	0.15050619132905596	13252.078511800151	16960.264766755514	12364.4473643573	15824.257365167141
0.5591710985942444	20421.64038152932	19295.68157653828	24456.698196526195	22901.52543047604	26555.047078213316	24776.376102841572	28629.380660403527	26630.523436589807	32498.72365607157	30092.487439440123	0.15713331072573192	0.1505061914880318	13197.300530408975	16991.930240503512	12313.338441141415	15853.80186936818
0.5625403857541326	20455.764609716145	19327.924346320517	24497.564946212373	22939.793511625387	26599.420137632238	24817.777031542315	28677.219900326054	26675.022617852792	32553.02851038229	30142.771510876337	0.1571333108950147	0.15050619164964257	13142.667437589262	17023.549219107255	12262.36470178701	15883.30299270153
0.565929974564078	20489.95223096659	19360.227013961678	24538.507614742706	22978.13268403187	26643.87562967022	24859.254871483376	28725.14801209292	26719.60446607081	32607.434247897276	30193.14899602634	0.1571333110671044	0.15050619181393365	13088.179278830532	17055.12118268106	12211.526188738644	15912.760250105523
0.569339987351735	20524.203150425026	19392.589489836202	24579.526088521412	23016.54284132321	26688.413430986075	24900.809507585054	28773.164862729045	26764.268857552874	32661.940717670892	30243.619755120628	0.15713331124204966	0.15050619198095005	13033.836095914245	17086.645609433763	12160.822940978687	15942.173154742457
0.5727705471818436	20558.517272186953	19425.0116833275	24620.620252696644	23055.02387595092	26733.03341687478	24942.440823495162	28821.270317788993	26809.015667240325	32716.547767088472	30294.183646844212	0.15713331141989886	0.15050619215073924	12979.637926953379	17118.121975673363	12110.254994065966	15971.541217992082
0.5762217778606706	20592.894499295166	19457.493502824305	24661.789991155918	23093.57567918602	26777.735461262524	24984.148701584396	28869.464241351638	26853.844768701798	32771.25524186023	30344.840528331002	0.15713331160070154	0.15050619232334772	12925.584806436207	17149.54975581821	12059.82238018047	16000.863949478604
0.5796938039404782	20627.334733736	19490.03485571718	24703.03518652156	23132.19814111482	26822.519436701805	25025.93302294179	28917.746496014854	26898.756034128393	32826.06298601525	30395.590255158288	0.15713331178450812	0.15050619249882483	12871.676765243523	17180.928422371857	12009.525128131267	16030.140857038088
0.5831867507240184	20661.837876435453	19522.635648394753	24744.355720146094	23170.89115063457	26867.385214366364	25067.793667369944	28966.116942890116	26943.749334328513	32880.97084189532	30446.432681340953	0.1571333119713707	0.15050619267721874	12817.913830678444	17212.25744593516	11959.363263397012	16059.3714467315
0.5867007442690553	20696.403827255384	19555.295786240247	24785.751472107702	23209.654595449203	26912.332664046287	25109.730513380528	29014.57544159715	26988.824538723013	32935.978650148965	30497.367659326	0.1571333121613413	0.15050619285857955	12764.296026482247	17243.536295163445	11909.336808125954	16088.555222802795
0.5902359113929144	20731.032484989508	19588.015173627606	24827.222321205405	23248.48836206483	26957.361654142784	25151.743438189296	29063.121850258314	27033.981515339918	32991.086249724955	30548.395039986513	0.15713331235447292	0.15050619304295873	12710.823372845538	17274.764436753467	11859.445781157818	16117.691687670536
0.5937923796770596	20765.72374735954	19620.793713917905	24868.768144954476	23287.39233578547	27002.472051663164	25193.832317711545	29111.756025493243	27079.22013080944	33046.29347786625	30599.51467261611	0.1571333125508199	0.1505061932304072	12657.495886464603	17305.94133546669	11809.690198072232	16146.780341950245
0.597370277471697	20800.477511011315	19653.63130945562	24910.388819581738	23326.36640070859	27047.66372221577	25235.99702655725	29160.477822413326	27124.540250358845	33101.6001701038	30650.726404923094	0.15713331275043732	0.15050619342097815	12604.31358057307	17337.066454122774	11760.070071211085	16175.820684436709
0.6009697339004076	20835.29367151084	19686.527861564988	24952.084220020894	23365.41043972081	27092.93653000493	25278.237438026434	29209.287094616255	27169.941737807396	33157.00616025026	30702.030083024765	0.15713331295338132	0.15050619361472456	12551.276464911178	17368.139253532514	11710.585409668274	16204.812212059274
0.6045908788648067	20870.172123340166	19719.483270546032	24993.854219907567	23404.524334493173	27138.29033782549	25320.553424104055	29258.183694180192	27215.424455560915	33212.51128039346	30753.425551441243	0.15713331315970852	0.1505061938117013	12498.384545763955	17399.159192483872	11661.236219304614	16233.754419855773
0.6082338430492322	20905.112759893436	19752.497435670855	25035.698691574555	23443.70796547677	27183.72500705774	25362.944855455247	29307.167471658267	27260.988264606658	33268.11536089009	30804.912653089712	0.15713331336947775	0.15050619401196388	12445.637826067861	17430.12572784815	11612.022502859123	16262.646801075898
0.611898757925461	20940.115473473128	19785.57025518009	25077.61750604735	23482.9612118985	27229.24039766252	25405.411601420772	29356.23827607328	27306.633024508385	33323.81823035972	30856.491229278843	0.1571333135827478	0.15050619421556827	12393.036305335816	17461.03831444122	11562.944259880576	16291.488847057335
0.6155857557574533	20975.180155285554	19818.70162627864	25119.610533038733	23522.283951756035	27274.83636817534	25447.953530011553	29405.395954911382	27352.358593400546	33379.61971567765	30908.161119702196	0.15713331379957843	0.15050619442257257	12340.579979701433	17491.89640503563	11514.001486759633	16320.280047220178
0.6192949696061266	21010.306695437164	19851.891445132213	25161.67764094436	23561.67606181369	27320.51277570162	25490.570507904176	29454.64035411695	27398.164827983393	33435.519641969004	30959.922162432737	0.15713331402003095	0.15050619463303402	12288.268842019606	17522.69945044443	11465.194176828489	16349.019889163785
0.6230265333341571	21045.494982930373	19885.139606863326	25203.818696837756	23601.137417597707	27366.26947591122	25533.262400435855	29503.971318086693	27444.051583517616	33491.51783260218	31011.774193916743	0.15713331424416788	0.15050619484701297	12236.102881767321	17553.446899354458	11416.522320272867	16377.707858507521
0.6267805816108112	21080.74490565922	19918.446005547266	25246.033566465136	23640.66789339142	27412.106323032825	25576.02907159915	29553.388689663578	27490.01871381862	33547.614109181806	31063.717048967366	0.157133314472052	0.15050619506456941	12184.082085202914	17584.138198488392	11367.98590426799	16406.343439026736
0.6305572499168048	21116.056350405797	19951.810534208656	25288.3221142411	23680.267362231225	27458.0231698493	25618.870384037633	29602.892310131832	27536.066071251902	33603.80829154319	31115.750560759385	0.15713331470374797	0.1505061952857653	12132.20643529063	17614.772792466916	11319.584912920836	16434.926112545654
0.634356674549194	21151.42920283539	19985.233084816908	25330.684203242836	23719.935695901182	27504.019867691368	25661.78619904001	29652.48201921014	27582.19350672672	33660.100197744505	31167.87456082207	0.15713331493932153	0.15050619551066252	12080.47591171693	17645.350123770535	11271.319327277131	16463.45535888616
0.6381789926262927	21186.863347492766	20018.713548282692	25373.11969520568	23759.67276492878	27550.096266432778	25704.776376535592	29702.157655046423	27628.400869691228	33716.48964406094	31220.08887903367	0.15713331517883916	0.15050619573932525	12028.890491010621	17675.869632875547	11223.189125440083	16491.930656004697
0.642024342092622	21222.358667797813	20052.25181445385	25415.628450517885	23799.478438580125	27596.252214484666	25747.840775089073	29751.919054211754	27674.688008126854	33772.976444977736	31272.39334361507	0.15713331542236905	0.15050619597181825	11977.45014650328	17706.330758155324	11175.194282528013	16520.351479890756
0.6458928617238878	21257.915046041482	20085.847772111494	25458.21032821574	23839.352584855296	27642.48755879021	25790.979251895475	29801.7660516946	27721.05476854288	33829.560413183695	31324.787781123665	0.15713331566997943	0.15050619620820727	11926.154848354403	17736.732935849577	11127.334770695772	16548.717304545455
0.6497846911319898	21293.53236338129	20119.501308965824	25500.86518597823	23879.29507048342	27688.80214481889	25834.19166277486	29851.69848089465	27767.500995970753	33886.24135956412	31377.272016446943	0.15713331592174154	0.15050619644855964	11875.004563591443	17767.07560009975	11079.610559180379	16577.027602010407
0.6536999707700591	21329.210499837325	20153.212311652333	25543.592880122225	23919.305760918098	27735.19581656121	25877.477862167358	29901.716173617093	27814.026533958746	33943.019093194394	31429.84587279642	0.1571333161777264	0.15050619669294338	11823.999256118666	17797.358182906173	11032.021614304278	16605.281842331402
0.6576388419375281	21364.94933428774	20186.980665727522	25586.393265597086	23959.38452033238	27781.668416522843	25920.837703127738	29951.818960066343	27860.63122456611	33999.89342133279	31482.509171701087	0.15713331643800657	0.1505061969414278	11773.138886748813	17827.58011411503	10984.567899509333	16633.479493550956
0.661601446785229	21400.74874446456	20220.806255664993	25629.266195979668	23999.53121161411	27828.21978571926	25964.27103732039	30002.00666884022	27907.31490835769	34056.8641494139	31535.261733001265	0.15713331670265632	0.15050619719408373	11722.42341326829	17857.740821490064	10937.249375403393	16661.620021754876
0.6655879283205246	21436.60860694951	20254.688964851444	25672.21152346928	24039.745696361166	27874.849763670205	26007.777715014134	30052.27912692401	27954.077424398358	34113.9310810419	31588.10337484236	0.15713331697175112	0.15050619745098298	11671.852790377103	17887.839730564505	10890.06599972304	16689.70289095398
0.6695984304124688	21472.528797169267	20288.62867558223	25715.229098882042	24080.027834876193	27921.55818839359	26051.357585076577	30102.63615968388	28000.91861024693	34171.09401798303	31641.03391366797	0.15713331724536747	0.1505061977121992	11621.426969756838	17917.876264687628	10843.017727388535	16717.727563127875
0.6736330977969988	21508.509189391418	20322.625269057527	25758.318771646034	24120.377486162077	27968.344896400213	26095.010494969152	30153.07759086118	28047.83830195084	34228.35276015919	31694.05316421386	0.1571333175235833	0.1505061979778064	11571.145900154486	17947.849845116027	10796.10451057367	16745.693498291075
0.6776920760821589	21544.5496567201	20356.678625378205	25801.480389796056	24160.79450791701	28015.20972268811	26138.73629074184	30203.60324256633	28094.836334040458	34285.70710564097	31747.16093950158	0.15713331780647766	0.15050619824788006	11521.009527287446	17977.759890823625	10749.326298638247	16773.600154340267
0.6817755117533548	21580.650071091208	20390.788623541324	25844.71379996792	24201.278756529173	28062.1525007363	26182.534817027386	30254.212935272164	28141.91253952291	34343.15685064007	31800.35705083144	0.1571333180941321	0.15050619852249789	11471.017793957144	18007.605818616226	10702.683038213756	16801.446987143718
0.6858835521786408	21616.81030326849	20424.95514143641	25888.018847393756	24241.830087072292	28109.173062499718	26226.405917036507	30304.906487808355	28189.06674987687	34400.70178950303	31853.641307776637	0.15713331838662814	0.15050619880173816	11421.170640064403	18037.387043109164	10656.17467322154	16829.233450522646
0.6900163456140378	21653.03022283862	20459.178055840843	25931.395375896132	24282.448353300202	28156.27123840286	26270.349432551986	30355.683717354623	28236.29879504626	34458.341714703456	31907.013518176158	0.1571333186840494	0.15050619908568028	11371.468002598733	18067.102976669557	10609.801144876517	16856.958996207453
0.6941740412088835	21689.309698207144	20493.457242415974	25974.843227883164	24323.133407642217	28203.446857334402	26314.365203923695	30406.544439434954	28283.608503434887	34516.07641683554	31960.47348812869	0.15713331898648095	0.15050619937440593	11321.909815679304	18096.75302942749	10563.56239171233	16884.62307384424
0.6983567890112157	21725.64859659356	20527.792575702522	26018.36224434265	24363.88510119766	28250.699746640916	26358.453070062664	30457.488467910778	28330.995701900054	34573.90568460621	32014.021021985416	0.15713331929400978	0.15050619966799758	11272.496010565199	18126.33660924621	10517.458349588327	16912.225130947307
0.702564739973187	21762.04678402708	20562.183929116556	26061.952264837022	24404.7032837311	28298.02973212131	26402.61286843592	30508.515614975	28378.460215747036	34631.82930482847	32067.655922343798	0.15713331960672336	0.15050619996653908	11223.226515734568	18155.853121791035	10471.488951772917	16939.764612995088
0.7067980459565127	21798.50412534209	20596.631174945196	26105.613127497843	24445.587803667273	28345.436638020936	26446.844435061004	30559.62569114564	28426.00186872318	34689.84706241408	32121.37799004085	0.15713331992471202	0.15050620027011644	11174.101256844122	18185.30197042413	10425.65412890492	16967.240963316523
0.7110568597379514	21835.020484173456	20631.134184342172	26149.344669020255	24486.53850808579	28392.920287025463	26491.147604500242	30610.818505259253	28473.620483011746	34747.95874036617	32175.18702414624	0.15713332024806656	0.15050620057881686	11125.120156758	18214.68255619891	10379.953809015919	16994.653623080812
0.7153413350148182	21871.595722951915	20665.69282732351	26193.14672465743	24527.555242716015	28440.480500254936	26535.52220985522	30662.093864464485	28521.315879225935	34806.16411977188	32229.08282195551	0.15713332057687976	0.15050620089272818	11076.283135629725	18243.99427794479	10334.387917605694	17022.002031384967
0.7196516264105322	21908.22970289976	20700.306972763403	26237.01912821539	24568.63785193218	28488.11709725814	26579.96808276146	30713.451574216007	28569.08787640325	34864.46297979546	32283.06517898373	0.15713332091124602	0.1505062012119411	11027.590110886376	18273.23653218802	10288.956377630122	17049.28562517278
0.7239878894801961	21944.922284025928	20734.976488389595	26280.961712047152	24609.78617874791	28535.82989600619	26624.48505338254	30764.89143826766	28616.936291999096	34922.85509767053	32337.1338889582	0.157133321251262	0.15050620153654742	10979.040997219738	18302.408713091165	10243.659109500702	17076.503839194775
0.7283502807162107	21981.673325121432	20769.701240779068	26324.974307047254	24651.00006481109	28583.618712886648	26669.072950404538	30816.413258666005	28664.860941880837	34981.34024869277	32391.28874381185	0.1571333215970247	0.1505062018666405	10930.635706674773	18331.510212551802	10198.49603114929	17103.656106070615
0.7327389575539218	22018.48268375479	20804.481095353724	26369.05674264627	24692.279350398752	28631.48336269754	26713.73160103044	30868.016835743983	28712.86164032181	35039.918206212664	32445.529533676374	0.1571333219486341	0.15050620220231498	10882.37414862914	18360.540420106612	10153.467058023438	17130.741856232285
0.7371540783773028	22055.350216267158	20839.315916375774	26413.208846805002	24733.6238744116	28679.423658641055	26758.460830974316	30919.701968114055	28760.93819999503	35098.58874162776	32499.85604687516	0.15713332230619131	0.1505062025436681	10834.25622984115	18389.498722982593	10108.572103130631	17157.7605179511
0.74159580252467	22092.275777767925	20874.20556694358	26457.430446009173	24775.03347436907	28727.439412317774	26803.260464455896	30971.468452662022	28809.09043196737	35157.35162437563	32554.268069916714	0.15713332266979965	0.15050620289079783	10786.281854457688	18418.384506035596	10063.811077034567	17184.71151728276
0.746064290294433	22129.25922212959	20909.14990898682	26501.72136526334	24816.507986403627	28775.530433720083	26848.130324194433	31023.316084539878	28857.318145692978	35216.206621925805	32608.76538748723	0.15713332303956382	0.15050620324380423	10738.450924028642	18447.19715175219	10019.183887880296	17211.594278076664
0.7505597029508803	22166.30040198334	20944.148803262306	26546.081428085567	24858.047245255748	28823.696531226375	26893.07023140329	31075.244657159586	28905.621149007442	35275.15349977266	32663.34778244398	0.15713332341559022	0.15050620360278924	10690.763337577693	18475.936040291563	9974.690441457089	17238.408222013153
0.7550822027299987	22203.39916871419	20979.2021093494	26590.510456501608	24899.651084268527	28871.937511594737	26938.080005784068	31127.253962186307	28953.999248121512	35334.19202142772	32718.015035808203	0.15713332379798825	0.1505062039678569	10643.218991570175	18504.60054939706	9930.33064116165	17265.152768511325
0.7596319528453285	22240.55537245611	21014.3096856454	26635.0082710391	24941.319335382177	28920.253179956635	26983.15946552068	31179.3437895315	29002.452247614678	35393.32194841191	32772.76692675791	0.1571333241868671	0.15050620433911205	10595.81777996337	18533.19005444087	9886.104388057254	17291.82733478211
0.7642091174938536	22277.76886208737	21049.471389361144	26679.57469072194	24983.051829128828	28968.64333981085	27028.308427273732	31231.513927346507	29050.979950429195	35452.543040248165	32827.60323262106	0.15713332458234092	0.15050620471666296	10548.559594237246	18561.70392839983	9842.011580890045	17318.43133580219
0.7688138618619275	22315.039485225607	21084.68707651634	26724.209533064437	25024.848394626984	29017.107793017058	27073.526706174493	31283.764162015515	29099.582157863537	35511.85505445354	32882.523728868255	0.1571333249845228	0.15050620510061782	10501.444323382806	18590.141541807912	9798.052116089035	17344.964184266515
0.7734463521312342	22352.367088222927	21119.956601934966	26768.91261406541	25066.708859576054	29065.6463397895	27118.81411581904	31336.094278148805	29148.25866956615	35571.2577465315	32937.52818910556	0.1571333253935295	0.1505062054910886	10454.471853972413	18618.50226281956	9754.225887822919	17371.425290653482
0.7781067554847866	22389.75151616125	21155.279819240845	26813.683748202635	25108.633050251112	29114.25877869089	27164.170468262524	31388.504058576174	29197.00928352927	35630.75086996442	32992.61638506763	0.15713332580947967	0.1505062058881881	10407.642070146278	18646.785457138903	9710.532787992619	17397.81406315323
0.7827952401129585	22427.192612847153	21190.65658085278	26858.52274842665	25150.620791497127	29162.944906625744	27209.59557401296	31440.993284339722	29245.833796082272	35690.33417620548	33047.78808661015	0.15713332623249396	0.1505062062920316	10360.954853658564	18674.99048804771	9666.97270627087	17424.12990769185
0.7875119752195561	22464.690220807268	21226.086737980208	26903.429426155257	25192.6719067238	29211.70451883437	27255.089242025635	31493.56173468738	29294.73200188563	35750.00741467127	33103.04306170299	0.15713332666269497	0.1505062067027361	10314.410083892755	18703.116716384888	9623.545530122705	17450.372227923013
0.792257131027923	22502.2441812831	21261.570140618314	26948.403591267328	25234.78621789976	29260.53740888615	27300.651279696853	31546.209187065706	29343.70369392419	35809.7703327336	33158.381076422666	0.15713332710020791	0.15050620712042065	10268.007637852337	18731.163500473835	9580.251144790556	17476.540425152518
0.7970308787870847	22539.854334226107	21297.10663754335	26993.44505209692	25276.96354554703	29309.443368673157	27346.28149285791	31598.935417112934	29392.748663500763	35869.62267571167	33213.80189494503	0.15713332754515927	0.15050620754520722	10221.747390246484	18759.130196230486	9537.089433371555	17502.633898433298
0.8018333907779276	22577.520518292942	21332.69607630819	27038.553615427525	25319.20370873573	29358.422188403947	27391.979685769387	31651.740198652333	29441.866700229883	35929.56418686446	33269.305279538254	0.15713332799767876	0.15050620797721848	10175.62921347702	18787.016157093458	9494.060276818927	17528.652044515125
0.8066648403194178	22615.24257084027	21368.33830323738	27083.729086485953	25361.506525078235	29407.473656596834	27437.74566111483	31704.62330368496	29491.05759203111	35989.59460738255	33324.89099055528	0.15713332845789774	0.15050620841658044	10129.652977642138	18814.820733966306	9451.163553928956	17554.594257778488
0.8115254017748545	22653.02032791979	21404.033163422457	27128.971268936293	25403.87181072359	29456.597560073427	27483.579219994717	31757.584502382655	29540.321125122497	36049.71367638017	33380.5587864264	0.15713332892595028	0.15050620886342114	10083.818550596014	18842.54327529017	9408.399141407106	17580.459930302575
0.8164152505581643	22690.853624273284	21439.780500717294	27174.279964874033	25446.299380351997	29505.793683952194	27529.480161920463	31810.623563081135	29589.657084014154	36109.92113088735	33436.30842365203	0.15713332940197258	0.15050620931787023	10038.125797961373	18870.183127007447	9365.766913879197	17606.248451847583
0.8213345631402307	22728.742293327603	21475.58015773333	27219.654974820027	25488.789047169164	29555.06181164191	27575.448284808335	31863.740252272943	29639.065251501743	36170.216705841915	33492.1396567953	0.15713332988610376	0.1505062097800607	9992.574583158828	18897.739632572047	9323.266743912827	17631.95920983795
0.8262835170552626	22766.686167189626	21511.431975834814	27265.096097714504	25531.340622900658	29604.40172483517	27621.48338497334	31916.934334600406	29688.545408659844	36230.600134081484	33548.05223847462	0.15713333037848454	0.15050621025012695	9947.164767357986	18925.212132798508	9280.89850197453	17657.591589240357
0.8312622909072027	22804.685076640715	21547.335795133593	27310.603130910375	25573.953917785708	29653.81320350115	27667.585257122508	31970.20557284786	29738.097334834794	36291.07114633468	33604.045919355565	0.15713333087925896	0.15050621072820602	9901.896209611557	18952.599966069683	9238.662056559697	17683.144972755574
0.8362710643761712	22842.738851132523	21583.291454485086	27356.17587016827	25616.62874057246	29703.296025880132	27713.75369434979	32023.553727935752	29787.720807639173	36351.62947121444	33660.12044814462	0.1571333313885722	0.15050621121443764	9856.768766835332	18979.902468243614	9196.557274170686	17708.618740729056
0.8413100182249524	22880.847318781056	21619.29879148275	27401.814109649367	25659.36489851138	29752.849968475817	27759.988488128885	32076.978558912375	29837.415602944104	36412.27483520855	33716.27557158055	0.15713333190657391	0.1505062117089638	9811.78229375789	19007.118972509168	9154.584019262344	17734.01227101125
0.8463793343055166	22919.01030636184	21655.35764245348	27447.51764190968	25702.16219734981	29802.474806049075	27806.289428307362	32130.47982294708	29887.18149487295	36473.00696267203	33772.51103442718	0.15713333243341557	0.1505062122119288	9766.93664306309	19034.24880960863	9112.742154386826	17759.324939170852
0.8514791955655843	22957.22763930497	21691.467842452923	27493.286257894062	25745.0204413264	29852.170311611437	27852.656303100655	32184.05727532329	29937.01825579485	36533.82557581919	33828.82657946618	0.1571333329692509	0.15050621272348025	9722.23166532442	19061.291307656094	9071.031540128868	17784.55611833185
0.8566097860552276	22995.499141689517	21727.6292252602	27539.119746929566	25787.93943316487	29901.936256417885	27899.088899085305	32237.71066943072	29986.925656317424	36594.7303947148	33885.22194748879	0.15713333351423653	0.15050621324376734	9677.667209061328	19088.245792197995	9029.452035151888	17809.70517920889
0.861771290933513	23033.82463623878	21763.841623373417	27585.017896719724	25830.918974068656	29951.772409960657	27945.587001193155	32291.439756758722	30036.9034652806	36655.72113726649	33941.69687728884	0.15713333406853233	0.15050621377294265	9633.243120770436	19115.11158622522	8988.00349623384	17834.771490144543
0.8669638964751838	23072.203944314795	21800.10486800449	27630.98049333799	25873.958863714794	30001.678539962126	27992.15039270476	32345.24428688857	30086.951449749464	36716.79751921604	33998.25110565469	0.15713333463230061	0.15050621431116093	9588.959244892467	19141.888010052033	8946.68577823788	17859.754416977987
0.8721877900773816	23110.636885913063	21836.418789074167	27677.007321221427	25917.05890024798	30051.654412367927	28038.778855242934	32399.12400748608	30137.069375007388	36777.959254131	34054.8843673614	0.15713333520570633	0.1505062148585802	9544.815423911903	19168.574381459504	8905.498734196182	17884.653323187493
0.877443160266411	23149.12327965767	21872.783215207375	27723.09816316487	25960.2188802751	30101.699791340652	28085.472168766864	32453.078664294804	30187.257004549654	36839.20605339697	34111.59639516367	0.15713333578891808	0.15050621541536105	9500.811498323921	19195.170015592128	8864.442215288524	17909.467569787987
0.8827301967045416	23187.662942795552	21909.197973727863	27769.25280031404	26003.438598858826	30151.814439252346	28132.23011156515	32507.108001127945	30237.514100075998	36900.5376262084	34168.38691978727	0.15713333638210683	0.15050621598166672	9456.947306665592	19221.67422494758	8823.516070867423	17934.196515330113
0.8880490901968541	23226.255691191633	21945.662890653566	27815.471012159767	26046.71784951215	30201.998116678245	28179.052460249917	32561.211759861595	30287.840421484278	36961.95367956094	34225.25566992195	0.15713333698544665	0.1505062165576632	9413.22268555127	19248.086319418624	8782.720148491673	17958.83951592911
0.8934000326981257	23264.901339323224	21982.17779069131	27861.752576531224	26090.056424192087	30252.25058238943	28225.938989749997	32615.389680426844	30338.235726863153	37023.45391824246	34282.20237221317	0.15713333759911494	0.1505062171435202	9369.637469677255	19274.405606235377	8742.0542939296	17983.39592521917
0.8987832173197573	23303.599700274888	22018.74249723201	27908.097269589864	26133.454113293985	30302.571593346263	28272.88947330477	32669.64150080266	30388.699772485452	37085.03804482501	34339.22675125462	0.15713333822329192	0.1505062177394095	9326.191491868813	19300.631390015595	8701.518351202365	18007.865094395354
0.904198838336744	23342.350585733122	22055.35683234558	27954.504865822957	26176.910705645463	30352.960904691347	28319.90368245762	32723.96695700835	30439.232312801163	37146.70575965621	34396.32852958024	0.15713333885816147	0.1505062183455072	9282.884583059233	19326.762972670607	8661.112162569072	18032.246372126974
0.9096470911946843	23381.153805980826	22092.020616775742	28000.975138037044	26220.4259885003	30403.418269742422	28366.98138704931	32778.36578309586	30489.833100430256	37208.45676085056	34453.507427656215	0.1571333395039101	0.1505062189619906	9239.716572346631	19352.799653471448	8620.835568574723	18056.539104621857
0.915128172516836	23420.00916989219	22128.733669935194	28047.507857351786	26263.999747532675	30453.9434399857	28414.12235521173	32832.83771114263	30540.501886156075	37270.29074428134	34510.76316387338	0.15713334016072805	0.15050621958904187	9196.687287002802	19378.740729011595	8580.68840806	18080.742635589093
0.9206422801112097	23458.91648492707	22165.495809900305	28094.102793193244	26307.631766830847	30504.53616506856	28461.32635336114	32887.38247124369	30591.238418917932	37332.20740357152	34568.09545453899	0.15713334082880895	0.1505062202268452	9153.796552489512	19404.585493196733	8540.670518179424	18104.85630623065
0.9261896129777101	23497.875557125823	22202.306853406208	28140.759713287676	26351.321828891385	30555.19619279283	28508.59314619184	32941.999791504415	30642.042445804447	37394.206430085746	34625.50401386907	0.15713334150834957	0.15050622087558937	9111.04419248784	19430.33323724754	8500.78173442185	18128.879455239512
0.931770371315315	23536.886191103687	22239.16661584151	28187.478383654845	26395.06971461287	30605.9232691075	28555.922496669395	32996.68939803269	30692.913712046167	37456.28751292126	34682.98855398016	0.1571333421995503	0.15050622153546517	9068.430028915405	19455.983249689452	8461.02189063374	18152.811418799683
0.9373847565293029	23575.94819004557	22276.074911243373	28234.25856860175	26438.87520329004	30656.71713810193	28603.314166024327	33051.451014931605	30743.851961008815	37518.450338899704	34740.5487848817	0.1571333429026154	0.15050622220666737	9025.95388193708	19481.53481632471	8421.390819027089	18176.651530552655
0.9430329712385201	23615.061355700345	22313.03155229209	28281.100030715803	26482.7380726074	30707.57754199844	28650.76791374516	33106.284364291416	30794.85693418584	37580.694592557964	34798.184414467505	0.15713334361775227	0.1505062228893944	8983.615569991525	19506.9872202361	8381.888350198511	18200.399121596478
0.9487152192826929	23654.2254883756	22350.036350306174	28328.00253085857	26526.658098633354	30758.504221145515	28698.283497572083	33161.18916618225	30845.928371191585	37643.019956139935	34855.89514850817	0.15713334434517198	0.15050622358384771	8941.41490983218	19532.33974182047	8342.514313178137	18224.053520531394
0.9544317057297852	23693.44038693214	22387.08911523713	28374.965828159144	26570.635055814026	30809.496914010622	28745.860673490286	33216.165138646385	30897.066009754133	37705.426109587694	34913.68069064292	0.15713334508508983	0.15050622429023267	8899.351716502104	19557.591658690944	8303.268535398412	18247.614053360187
0.9601826368833979	23732.70584877828	22424.18965566407	28421.989680007384	26614.668716966877	30860.55535717285	28793.49919572305	33271.21199769026	30948.26958570786	37767.912730532495	34971.540742371246	0.15713334583772434	0.15050622500875796	8857.42580339918	19582.742245761678	8264.150842754636	18271.080043561757
0.9659682202902156	23772.021669864705	22461.33777878887	28469.07384204768	26658.758853274918	30911.679285316164	28841.19881672549	33326.32945727728	30999.53883298675	37830.47949428654	35029.475003045256	0.15713334660329886	0.15050622573963676	8815.636982274707	19607.790775190108	8225.161059605889	18294.450812045485
0.9717886647474951	23811.387644678576	22498.533290430565	28516.218068171976	26702.905234280137	30962.868431221792	28888.9592871774	33381.517229319514	31050.873483616673	37893.12607383365	35087.4831698611	0.15713334738203882	0.15050622648308473	8773.98506323481	19632.73651634995	8186.299008778296	18317.725677119568
0.9776441803106027	23850.803566238195	22535.77599502035	28563.422110513307	26747.107627877504	31014.122525761293	28936.78035597684	33436.77502367032	31102.27326770852	37955.852139820796	35145.564937851064	0.15713334817417632	0.15050622723932255	8732.469854820054	19657.578735923395	8147.564511639532	18340.903954592533
0.9835349783005937	23890.26922608756	22573.06569559643	28610.68571943938	26791.365800308886	31065.44129788947	28984.66177023352	33492.10254811664	31153.73791345105	38018.657360549405	35203.7199998756	0.15713334897994502	0.15050622800857394	8691.091163963545	19682.316697780043	8108.957388052251	18363.984957641922
0.9894612713118381	23929.784414290523	22610.40219379846	28658.00864354548	26835.679516156444	31116.824474636764	29032.60327526166	33547.49950837085	31205.267147103277	38081.54140196612	35261.94804661466	0.15713334979958446	0.1505062287910677	8649.84879600117	19706.94966294896	8070.477456390392	18386.96799678821
0.9954232732196957	23969.348919425203	22647.785289862324	28705.390629647853	26880.048538336458	31168.27178110205	29080.604614573287	33602.96560806292	31256.860692987222	38144.50392765389	35320.24876655955	0.15713335063333755	0.15050622958703527	8608.742554773577	19731.47688978538	8032.124533634167	18409.852380062453
1.0014211991882311	24008.962528578817	22685.214782615203	28752.831422777494	26924.47262809346	31219.782940445864	29128.665529871934	33658.5005487332	31308.51827348116	38207.544598823784	35378.62184600529	0.15713335148145166	0.15050623039671313	8567.772242581472	19755.897633828223	7993.898435326759	18432.63741287589
1.0074552656779823	24048.62502734159	22722.690469469846	28800.330766172847	26968.95154499345	31271.357673882514	29176.785761045285	33714.10402982387	31360.239609011707	38270.66307430527	35437.06696904165	0.157133352344179	0.15050623122034174	8526.937660200056	19780.21114778053	7955.7989755892195	18455.32239798736
1.013525690453769	24088.3361998014	22760.212146419508	28847.888401273452	27013.48504691789	31322.995700673146	29224.96504615866	33769.77574867148	31412.02441804683	38333.85901053778	35495.583817545266	0.15713335322177557	0.1505062320581658	8486.238606910687	19804.416681529023	7917.825967145152	18477.90663552098
1.0196326925925556	24128.09582853785	22797.77960803235	28895.50406771277	27058.072890057032	31374.696738117997	29273.203121447834	33825.51540049858	31463.872417088125	38397.13206156121	35554.17207117096	0.15713335411450222	0.15050623291043475	8445.674880547449	19828.513482201844	7879.979221370537	18500.389423036948
1.0257764924913542	24167.903694617115	22835.392647446562	28943.177503312054	27102.71482890419	31426.46050154973	29321.4997213128	33881.32267840657	31515.783320664104	38460.48187900778	35612.83140734411	0.15713335502262502	0.15050623377740138	8405.246277479455	19852.500794079155	7842.258548274171	18522.770055434667
1.0319573118751795	24207.759577585646	22873.051056364417	28990.908444072855	27147.41061624865	31478.28670432527	29369.85457831013	33937.19727336685	31567.75684132202	38523.90811209203	35671.56150125141	0.15713335594641345	0.15050623465932422	8364.952592642512	19876.377858611755	7804.663756526075	18545.047824975103
1.0381753738050519	24247.663255465093	22910.75462504748	29038.696624170872	27192.160003169985	31530.175057819164	29418.267423146837	33993.13887421375	31619.792689621216	38587.41040760274	35730.362025833376	0.15713335688614344	0.1505062355564654	8324.793619573116	19900.143914459273	7767.194653495215	18567.22202131711
1.0444309026860459	24287.61450474621	22948.50314231085	29086.541775948706	27236.96273903124	31582.125271415694	29466.737984672956	34049.14716763591	31671.890574125224	38650.98840989322	35789.23265177544	0.15713335784209395	0.15050623646909264	8284.769150388893	19923.79819739051	7729.851045219693	18589.29193141125
1.05072412427539	24327.613100383267	22986.296395517867	29134.443629909183	27281.818571472664	31634.13705250165	29515.265989874824	34105.22183816858	31724.050201394453	38714.64176087253	35848.173047499666	0.15713335881455018	0.15050623739747734	8244.878975837491	19947.339940337464	7692.632736464962	18611.256839574315
1.057055265690613	24367.6588157883	23024.13417057471	29182.401914708407	27326.727246405262	31686.210106458773	29563.851163868054	34161.362568185476	31776.271275978757	38778.37009999622	35907.182879156324	0.15713335980380247	0.15050623834189703	8205.122885311488	19970.76837339718	7655.539530730341	18633.116027474403
1.0634245554177415	24407.751422825477	23062.016251925015	29230.416357149104	27371.688508004474	31738.34413665653	29612.49322989074	34217.56903789091	31828.55350041001	38842.17306425746	35966.26181061559	0.15713336081014526	0.150506239302633	8165.5006668563	19994.08272379823	7618.571230259258	18654.868774099275
1.0698322233195456	24447.890691805165	23099.942422544354	29278.486682173454	27416.702098703558	31790.538844444338	29661.19190929628	34273.84092531153	31880.896575194456	38906.050288177605	36025.40950345883	0.15713336183387963	0.1505062402799717	8126.012107208837	20017.282215939835	7581.727636070922	18676.514355801977
1.0762785006438331	24488.07639147852	23137.912463935034	29326.612612856658	27461.76775918749	31842.79392914459	29709.94692154676	34330.17790628868	31933.300198805642	38970.00140379757	36084.625616970625	0.1571333628753108	0.15050624127420542	8086.656991797965	20040.366071336903	7545.008547966834	18698.052046237513
1.0827636200317978	24528.30828903131	23175.92615612034	29374.79387039953	27506.885228386072	31895.10908804459	29758.757984205557	34386.57965446979	31985.76406767637	39034.02604066805	36143.90980812971	0.1571333639347498	0.15050624228563098	8047.435104724485	20063.333508539014	7508.413764512166	18719.481116306968
1.089287815526412	24568.58615007819	23213.98327763907	29423.03017412165	27552.0542434675	31947.48401638915	29807.624812930313	34443.04584130037	32038.287876191232	39098.12382584043	36203.26173160053	0.15713336501251368	0.1505062433145508	8008.3462288742885	20086.183743342757	7471.94308313122	18740.800834325142
1.0958513225808764	24608.90973865733	23252.083605540472	29471.321241454934	27597.27453983235	31999.91840737359	29856.547121466483	34499.576136016476	32090.87131667963	39162.294383858185	36262.68103972536	0.15713336610892437	0.15050624436127244	7969.390145857818	20108.915988602675	7435.596300064586	18762.010465878062
1.1024543780671139	24649.278817224014	23290.22691537824	29519.666787935977	27642.545851106417	32052.411952135437	29905.524621639575	34556.17020563574	32143.51407940745	39226.53733674684	36322.167382514854	0.15713336722431004	0.15050624542610908	7930.566636044998	20131.52945426386	7399.373210392892	18783.109273827635
1.1090972202843215	24689.693146645306	23328.4129812054	29568.06652719967	27687.86790913472	32104.964339747497	29954.55702334865	34612.82771494992	32196.2158525701	39290.852304005384	36381.720407640285	0.15713336835900457	0.15050624650937972	7891.8754786020145	20154.02334740851	7363.273608075455	18804.096518370323
1.115780088967567	24730.152486193918	23366.641575568585	29616.520170971875	27733.240443974653	32157.57525720989	30003.64403455894	34669.54832651632	32248.97632228453	39355.23890259656	36441.33976042441	0.15713336951334758	0.1505062476114081	7853.316451480612	20176.396872175857	7327.2972859344445	18824.9714569496
1.1225032252964444	24770.6565935425	23404.912469502582	29665.027429062557	27778.663183889552	32210.24438944262	30052.785361294864	34726.33170064977	32301.79517258178	39419.696746937836	36501.02508383315	0.1571333706876849	0.1505062487325249	7814.889331459533	20198.64922982175	7291.444035701454	18845.733344324864
1.1292668719037753	24811.205224757767	23443.225432524836	29713.588009358806	27824.135855342156	32262.97141927798	30101.980707633003	34783.17749541444	32354.67208539938	39484.225448892044	36560.77601846696	0.15713337188236862	0.15050624987306593	7776.593894143589	20220.779618666507	7255.713648012839	18866.381432520226
1.1360712728843656	24851.798134294575	23481.580232629825	29762.20161781772	27869.65818298797	32315.75602745283	30151.22977569484	34840.08536661555	32407.60674057361	39548.824617757986	36620.59220255206	0.157133373097757	0.15050625103337312	7738.429914004169	20242.78723414708	7220.105912445579	18886.91497085709
1.1429166738038161	24892.435074990266	23519.976636283707	29810.867958459614	27915.229889668866	32368.597892601265	30200.53226563996	34897.054967791395	32460.598815832127	39613.49386026142	36680.473271932184	0.1571333743342145	0.150506252213795	7700.397164367139	20264.671268745326	7184.620617507491	18907.33320591133
1.1498033217073829	24933.115798058443	23558.414408418463	29859.58673336065	27960.850696406193	32421.496691246524	30249.88787565845	34954.08595020472	32513.647986785847	39678.23278054522	36740.41886005938	0.1571333755921123	0.15050625341468488	7662.49541744031	20286.43091200106	7149.257550664246	18927.635381504893
1.1567314651288954	24973.840053083364	23596.893312426604	29908.357642646068	28006.52032239446	32474.452097793754	30299.296301964212	35011.17796283482	32566.75392692175	39743.0409801605	36800.42859798578	0.15713337687182813	0.15050625463640432	7624.72444435535	20308.065350583754	7114.016498378478	18947.820738789625
1.1637013540997225	25014.60758801402	23635.413110155536	29957.180384483083	28052.23848499467	32527.463784522217	30348.75723878765	35068.33065236926	32619.916307595013	39807.918058057105	36860.50211435491	0.1571333781737466	0.15050625587932018	7587.084015129134	20329.573768129572	7078.8972460711375	18967.888516081497
1.1707132401577995	25055.4181491579	23673.97356190171	30006.054655073494	28098.00489972739	32580.531421577325	30398.27037836824	35125.54366319514	32673.134798021012	39872.86361057379	36920.639035392516	0.15713337949825845	0.15050625714380564	7549.573898723349	20350.955345363356	7043.899578180164	18987.83794898819
1.177767376356704	25096.271481175474	23712.57442640539	30054.980148647042	28143.819280266558	32633.654676963364	30447.835410947777	35182.81663739143	32726.40906526811	39937.87723142948	36980.83898489843	0.1571333808457626	0.15050625843024115	7512.193863069639	20372.209260110743	7009.023278180044	19007.668270402588
1.1848640172747877	25137.167327074083	23751.215460844913	30103.956557454105	28189.681338432605	32686.833216535655	30497.452024762995	35240.14921472034	32779.73877424968	40002.958511713514	37041.10158423763	0.15713338221666365	0.15050625973901324	7474.943675055169	20393.334687212482	6974.268128571566	19027.378710435703
1.1920034190243662	25178.10542820204	23789.896420831054	30152.983571758636	28235.590784185886	32740.066703992823	30547.119906038424	35297.54103261914	32833.12358771648	40068.10703987632	37101.426452331565	0.15713338361137485	0.1505062610705166	7437.823100536596	20414.330798525363	6939.633910897188	19046.968496415764
1.1991858392609598	25219.08552424257	23828.617060401342	30202.060879830926	28281.54732561985	32793.35480086895	30596.838738979022	35354.99172619162	32886.56316624866	40133.32240171975	37161.81320564913	0.15713338503031576	0.15050626242515136	7400.83190437872	20435.19676295668	6905.120405770838	19066.436852925457
1.2064115371925936	25260.107353208	23867.377132014582	30251.188167940643	28327.550668954605	32846.697166526035	30646.608205763194	35412.50092819999	32940.05716824837	40198.60418038791	37222.26145819835	0.1571333864739138	0.15050626380332585	7363.969850466587	20455.931746470742	6870.727392890956	19085.783001786098
1.2136807735891502	25301.17065143371	23906.1763865451	30300.36512034961	28373.60051853004	32900.09345814618	30696.427986535375	35470.06826905641	32993.605249931694	40263.95195635753	37282.77082151727	0.1571333879426038	0.15050626520545538	7327.236701714341	20476.53491205536	6836.454651050968	19105.00616205018
1.2209938107917835	25342.275153572242	23945.01457327722	30349.591419304754	28419.69657679932	32953.54333072387	30746.29775939901	35527.6933768148	33047.20706532114	40329.36530742862	37343.34090466544	0.15713338943682884	0.15050626663196257	7290.632220073603	20497.005419707857	6802.301958152326	19124.1055499902
1.2283509127223842	25383.42059258718	23983.891439899457	30398.866745030766	28465.838544321992	33007.04643705808	30796.217200409057	35585.375877162165	33100.8622662376	40394.84380871475	37403.971314214876	0.15713339095703932	0.15050626808327752	7254.156166560482	20517.342426445335	6768.26909121545	19143.080379086547
1.2357523448931043	25424.60669974729	24022.80673249899	30448.190775723135	28512.026119757425	33060.602427744656	30846.185983564912	35643.115393410524	33154.57050229276	40460.38703263378	37464.66165424142	0.1571333925036943	0.15050626955983848	7217.808301273268	20537.54508632794	6734.355826407671	19161.929860060103
1.2431983744159416	25465.83320462049	24061.760195555926	30497.56318754086	28558.258999858008	33114.21095116845	30896.203780803084	35700.911546488336	33208.33142088115	40525.994548898205	37525.411526315875	0.15713339407726012	0.15050627106209075	7181.588383389637	20557.61255039368	6700.561939039035	19180.653200816363
1.2506892700123766	25507.09983506772	24100.7515719376	30546.983654599222	28604.5368794624	33167.87165349543	30946.27026198985	35758.763954932074	33262.14466717235	40591.66592450556	37586.22052949509	0.15713339567821208	0.15050627259048788	7145.496171216946	20577.543966751546	6666.887203602819	19199.2496065218
1.2582253020230734	25548.406317237284	24139.780602893134	30596.45184896292	28650.85945148908	33221.58417866532	30996.385094914287	35816.67223487821	33316.00988410349	40657.40072372933	37647.08826031353	0.15713339730703405	0.15050627414549206	7109.531422177795	20597.338480502367	6633.331393769942	19217.718279539607
1.2658067424176331	25589.752375558455	24178.847028047436	30645.967440638477	28697.226406929232	33275.348168383236	31046.54794528062	35874.6360000543	33369.92671237096	40723.19850810885	37708.01431277395	0.15713339896421796	0.15050627572757316	7073.693892813753	20616.995233701542	6599.894282392692	19236.05841940455
1.2734338648044117	25631.137732735624	24217.95058539569	30695.530097567225	28743.637434840206	33329.16326211215	31096.758476701107	35932.6548617708	33423.8947904228	40789.058836439996	37768.99827833877	0.15713340065026546	0.1505062773372093	7037.983338829596	20636.51336543262	6566.575641537551	19254.26922286395
1.2811069444403917	25672.562109742168	24257.091011297536	30745.13948561799	28790.09222233864	33383.02909706496	31147.016350688617	35990.728428912495	33477.91375445075	40854.98126476552	37830.0397459211	0.1571334023656858	0.15050627897488694	7002.3995150970295	20655.89201178495	6533.375242494512	19272.349883865565
1.2888262582411194	25714.02522581456	24296.2680404715	30794.79526858001	28836.59045459383	33436.945308196744	31197.321226649456	36048.85630793024	33531.98323838256	40920.965346365614	37891.13830187602	0.15713340411099844	0.15050628064110275	6966.9421756831	20675.130305882543	6500.292855803389	19290.299593606032
1.296592084790695	25755.526798446353	24335.481405989336	30844.497108155763	28883.13181482104	33490.91152819706	31247.672761876154	36107.03810283258	33586.102873874166	40987.01063174844	37952.293529991824	0.15713340588673186	0.1505062823363602	6931.611073835753	20694.227377794683	6467.328251240775	19308.117540426552
1.3044047043518285	25797.066543381894	24374.73083927008	30894.24466395348	28929.715984274455	33544.92738748172	31298.070611539813	36165.273415176925	33640.27229030152	41053.11666864012	38013.50501148074	0.1571334076934233	0.150506284061173	6896.405962012708	20713.182354584336	6434.481197844259	19325.802909858525
1.312264398875954	25838.644174610523	24414.016070074547	30944.03759348014	28976.342642240656	33598.9925141853	31348.51442868307	36223.561844061485	33694.49111475302	41119.283001975535	38074.77232497038	0.1571334095316209	0.15050628581606357	6861.326591907069	20731.994360338897	6401.751463940367	19343.354884662665
1.320171452013404	25880.259404360426	24453.33682649956	30993.875552134185	29023.01146603176	33653.10653415312	31399.0038642127	36281.9029861166	33748.75897202159	41185.509173888604	38136.09504649479	0.15713341140188106	0.15050628760156448	6826.372714444529	20750.662516103126	6369.138817137573	19360.77264476288
1.3281261491236485	25921.91194309254	24492.692834972142	31043.75819319818	29069.722130978596	33707.26907093339	31449.538566892184	36340.29643549628	33803.075484596615	41251.79472370257	38197.47274948545	0.15713341330477104	0.15050628941821592	6791.544079803629	20769.185939914547	6336.643024346791	19378.05536726676
1.3361287772855897	25963.601499494514	24532.083820243897	31093.68516783164	29116.474310423968	33761.47974576936	31500.11818333447	36398.741783869795	33857.440272656284	41318.139187920526	38258.90500476244	0.15713341524086866	0.15050629126657	6756.8404374348465	20787.56374680251	6304.263851803029	19395.202226490714
1.3441796253079266	26005.32778047473	24571.50950538524	31143.656125063833	29163.267675715877	33815.738177591484	31550.742357994637	36457.23862041316	33911.852954059585	41384.54210021574	38320.39138052556	0.1571334172107606	0.1505062931471869	6722.261536065722	20805.79504877515	6272.001065061428	19412.212393909693
1.352278983739575	26047.090491156076	24610.969611779623	31193.670711786366	29210.101896200624	33870.04398300948	31601.41073316241	36515.786531800615	33966.313144338375	41451.00299142198	38381.93144234528	0.15713341921504526	0.15050629506063792	6687.80712371855	20823.878954806365	6239.854429024039	19429.0850381935
1.3604271448801535	26088.889334869957	24650.463859117834	31243.72857274603	29256.976639216125	33924.39677630445	31652.122948954988	36574.38510219616	34020.82045668958	41517.521389523936	38443.524753154	0.15713342125433144	0.15050629700750406	6653.4769477257505	20841.814570859075	6207.82370794937	19445.819325193763
1.3686244027905345	26130.72401315023	24689.991965392248	31293.829350537515	29303.89157008503	33978.796169421046	31702.878643309545	36633.033913245046	34075.3745019672	41584.09681964756	38505.170873237	0.1571334233292381	0.1505062989883767	6619.270754755242	20859.60099991318	6175.908665469615	19462.414417965338
1.3768710533034536	26172.59422572724	24729.553646891203	31343.972685596294	29350.846352108103	34033.24177195974	31753.677451976102	36691.73254406551	34129.97488867463	41650.72880405068	38566.869360223754	0.1571334254403963	0.1505063010038578	6585.188290788326	20877.237341859378	6144.10906458227	19478.869476693682
1.3851673940341884	26214.499670521323	24769.148618192925	31394.158216190903	29397.840646557004	34087.73319116842	31804.5190085097	36750.48057123969	34184.62122295628	41717.41686211271	38628.619769078454	0.15713342758844773	0.15050630305456006	6551.229301161598	20894.72269357741	6112.4246676841285	19495.183658760972
1.3935137243912972	26256.44004363726	24808.776592160164	31444.385578416208	29444.874112667923	34142.270031935106	31855.402944263595	36809.2775688058	34239.3131085902	41784.16051032576	38690.421652091725	0.15713342977404612	0.15050630514110763	6517.393530591391	20912.0561489705	6080.855236588046	19511.356118756346
1.4019103455874267	26298.415039357817	24848.437279934216	31494.65440618579	29491.94640763452	34196.85189677968	31906.328888381497	36868.12310824917	34294.05014697982	41850.959262284494	38752.27455887131	0.157133431997856	0.15050630726413514	6483.680723152356	20929.23679887317	6049.400532511529	19527.38600841537
1.410357560650181	26340.42435013784	24888.13039092927	31544.96433122481	29539.057186601225	34251.47838584616	31957.296467790435	36927.01675849397	34348.83193714622	41917.81262867673	38814.178036333265	0.15713343426055443	0.1505063094242887	6450.090622311458	20946.263731094077	6018.060316106072	19543.2724766545
1.4188556744330574	26382.46766659801	24927.85563282653	31595.314983062595	29586.206102656255	34306.149096894624	32008.305307193175	36985.95808589449	34403.65807572003	41984.72011727356	38876.13162869289	0.15713343656283046	0.15050631162222622	6416.622970932163	20963.136030397378	5986.834347457625	19559.0146695422
1.4274049936264492	26424.544677518843	24967.612711568545	31645.705989025428	29633.39280682491	34360.86362529342	32059.355029060942	37044.94665422675	34458.528156933586	42051.68123291983	38938.13487745586	0.15713343890538528	0.1505063138586169	6383.277511305874	20979.852778568864	5955.722386117326	19574.6117303567
1.4360058267687137	26466.65506983468	25007.401331353525	31696.136974229386	29680.61694806284	34415.62156401139	32110.445253626163	37103.982024680095	34513.44177261317	42118.6954775246	39000.18732140942	0.1571334412889327	0.15050631613414236	6350.053985154722	20996.41305436939	5924.72419110965	19590.062799582258
1.4446584842573071	26508.798528627565	25047.22119462959	31746.607561573022	29727.878173249217	34470.42250360989	32161.575598875115	37163.063755848685	34568.39851217107	42185.76235005148	39062.288496613466	0.15713344371419957	0.15050631844949652	6316.952133615967	21012.815933456644	5893.839520912385	19605.36701479554
1.453363278359986	26550.974737120854	25087.072002088673	31797.117371729706	29775.176127179533	34525.26603223453	32212.745680540113	37222.19140372246	34623.397962597206	42252.881346508504	39124.437936391085	0.15713344618192468	0.1505063208053857	6283.971697295085	21029.06048850622	5863.068133502267	19620.52351077553
1.4621205232260774	26593.183376673605	25126.95345266128	31847.666023140948	29822.51045255938	34580.151735607935	32263.95511209273	37281.36452167947	34678.43970845185	42320.05195993918	39186.635171320326	0.15713344869286167	0.1505063232025275	6251.112416276243	21045.145789216273	5832.40978637361	19635.531419539824
1.470930534897817	26635.424126774204	25166.865243510434	31898.25313200877	29869.880789997285	34635.07919702142	32315.20350473617	37340.58266047682	34733.52333185744	42387.27368041248	39248.87972922496	0.1571334512477768	0.1505063256416544	6218.374030094594	21061.070902165957	5801.864236509893	19650.38987019565
1.4797936313217521	26677.696665034193	25206.80707002585	31948.87831228831	29917.286777997793	34690.04799732701	32366.49046739771	37399.84536824211	34788.64841249044	42454.54599501302	39311.1711351653	0.1571334538474497	0.1505063281235108	6185.756277791224	21076.83489096258	5771.431240431266	19665.097989074886
1.48871013236022	26720.00066718251	25246.778625818497	31999.54117568097	29964.72805295504	34745.057714929964	32417.81560672175	37459.15219046537	34843.81452757389	42521.86838783189	39373.50891142978	0.15713345649267418	0.1505063306488543	6153.258897908032	21092.43681618385	5741.110554191517	19679.65489967726
1.4976803598028874	26762.335807059004	25286.779602714483	32050.24133162666	30012.204249145514	34800.107925780416	32469.17852706203	37518.50266999007	34899.021251869075	42589.24033995652	39435.89257752553	0.15713345918425853	0.15050633321845683	6120.881628484232	21107.875735332258	5710.901933377609	19694.059722643346
1.5067046373783677	26804.701756608563	25326.80969074948	32100.978387296756	30059.714998721436	34855.19820336568	32520.578830474446	37577.89634700481	34954.26815766774	42656.66132946124	39498.32165016967	0.1571334619230251	0.1505063358331036	6088.624207116198	21123.150702984072	5680.805133161135	19708.311575871892
1.5157832907659001	26847.09818587521	25366.868578163183	32151.751947587076	30107.259931704215	34910.3281187027	32572.016116709972	37637.3327590352	35009.55481478454	42724.130831398	39560.79564328072	0.15713346470981182	0.15050633849359324	6056.4863709204365	21138.260770639405	5650.81990826712	19722.409574401565
1.5249166476071065	26889.52476299563	25406.955951393145	32202.561615110117	30154.838675977124	34965.49724032953	32623.489983206775	37696.81144093466	35064.88079054859	42791.6483177861	39623.31406796901	0.15713346754547006	0.15050634120074066	6024.467856549192	21153.204986728728	5620.946012988919	19736.352830405347
1.5341050375178134	26931.981154193272	25447.07149506928	32253.406990188065	30202.45085727883	35020.705134297845	32675.000025083176	37756.331924876395	35120.24564979581	42859.21325760291	39685.8764325282	0.15713347043086778	0.1505063439553728	5992.568400235847	21167.982396733947	5591.1832012254745	19750.140453297645
1.5433487920999491	26974.46702377235	25487.2148920081	32304.287670845537	30250.09609919653	35075.951364165034	32726.54583513028	37815.89374034482	35175.648954861135	42926.82511677428	39748.48224242631	0.157133473366888	0.15050634675833327	5960.787737782812	21182.592043100856	5561.531226476654	19763.77154967189
1.5526482449535108	27016.982034111694	25527.385823207005	32355.20325280233	30297.774023159196	35131.23549098629	32778.127003804635	37875.49641412712	35231.090265570536	42994.48335816489	39811.13100029685	0.1571334763544295	0.15050634961048012	5929.125604568282	21197.032965237275	5531.989841846516	19777.245223280042
1.5620037316886017	27059.5258456586	25567.583967838407	32406.153329466008	30345.48424843063	35186.557073306634	32829.74311922074	37935.139470304566	35286.56913923301	43062.18744156848	39873.82220592972	0.15713347939440714	0.1505063525126866	5897.581735575339	21211.304199568927	5502.558800067753	19790.56057509221
1.5714155899375468	27102.09811692299	25607.809003244205	32457.137491924925	30393.226392102923	35241.91566715336	32881.393767144	37994.822430244414	35342.08513063303	43129.936823698576	39936.55535626264	0.1571334824877524	0.15050635546584232	5866.1558653914835	21225.404779499397	5473.2378535058815	19803.71670325566
1.580884159367074	27144.698504471056	25648.060604929873	32508.155328940717	30441.00006908945	35297.31082602779	32933.07853098309	38054.54481259106	35397.6377920223	43197.73095817856	39999.32994537199	0.15713348563541302	0.15050635847085178	5834.84772820794	21239.333735377528	5444.026754157152	19816.71270307526
1.5904097816905756	27187.326662919368	25688.338446558755	32559.206426941146	30488.80489211812	35352.74210089761	32984.79699178273	38114.30613325774	35453.22667311204	43265.569295532165	40062.14546446393	0.15713348883835382	0.15050636152863606	5803.657057863893	21253.090094608255	5414.925253689056	19829.54766710475
1.5999928006804371	27229.98224492887	25728.642199946527	32610.290370013023	30536.640471724797	35408.20904018916	33036.548728216556	38174.10590541825	35508.85132106529	43333.45128317415	40125.00140186586	0.15713349209755742	0.15050636464013328	5772.583587839967	21266.672881606035	5385.933103434043	19842.220685110427
1.6096335621804478	27272.66490119882	25768.971535055396	32661.40673989492	30584.506416246466	35463.71118977953	33088.333316579694	38233.943639498386	35564.51128048899	43401.3763654006	40187.89724301738	0.15713349541402324	0.1505063678062978	5741.627051247284	21280.081117708236	5357.050054378575	19854.730843978934
1.6193324141182788	27315.3742804605	25809.326119988156	32712.55511596967	30632.402331814184	35519.24809298843	33140.15033078119	38293.81884316725	35620.20609342579	43469.34398337905	40250.83247046112	0.157133498788769	0.15050637102810124	5710.7871808733325	21293.313821302727	5328.275857210392	19867.07722786069
1.6290897065180392	27358.110029471616	25849.705620982946	32763.735075257686	30680.32782234687	35574.81929057092	33191.99934233727	38353.73102132942	35675.93529934685	43537.35357513955	40313.806563834565	0.15713350222283087	0.15050637430653205	5680.063709175447	21306.37000778783	5299.61026230827	19879.258918107487
1.6389057915129117	27400.871793009814	25890.109702407084	32814.94619240923	30728.282489544006	35630.424320709055	33243.8799203635	38413.679676115884	35731.6984351434	43605.404575564535	40376.818999860545	0.15713350571726326	0.15050637764259753	5649.4563682808075	21319.248689516447	5271.05301973992	19891.274993223138
1.6487810233578566	27443.659213866915	25930.538026751634	32866.18803969749	30776.26593287921	35686.06271900438	33295.79163156776	38473.66430687599	35787.49503511923	43673.496416379574	40439.86925233877	0.15713350927313913	0.1505063810373222	5618.964890035568	21331.9488759432	5242.603879312752	19903.124529018998
1.6587157584424002	27486.47193284303	25970.99025462585	32917.46018701158	30824.277749593668	35741.73401847032	33347.7340402432	38533.68441016929	35843.32463098311	43741.62852614418	40502.95679213729	0.1571335128915515	0.15050638449174933	5588.589005965507	21344.46957346797	5214.262590537313	19914.806598450057
1.6687103553034934	27529.309588740063	26011.466044751036	32968.76220184881	30872.317534688867	35797.43774952381	33399.70670826041	38593.73947975647	35899.18675184031	43809.8003302415	40566.08108718291	0.15713351657361246	0.15050638800694008	5558.328447324922	21356.809785548598	5186.028902668273	19926.320271733217
1.6787651746384535	27572.171818356426	26051.965053955555	33020.09364930832	30920.384880920672	35853.17343997835	33451.70919506096	38653.82900659193	35955.0809241858	43878.01125086994	40629.24160245347	0.1571335203204542	0.1505063915839758	5528.182945088716	21368.96851266548	5157.902564699762	19937.664616297
1.6888805793179813	27615.058256480297	26092.486937168465	33071.45409208307	30968.479378791806	35908.94061503541	33503.741057649284	38713.95247881441	36011.00667189546	43946.260707032525	40692.43779996805	0.15713352413322867	0.15050639522395634	5498.152229953324	21380.94475228153	5129.883325367002	19948.838696760125
1.6990569343992543	27657.968535884153	26133.03134741434	33122.843090453316	31016.600616545744	35964.73879727726	33555.801850586155	38774.109381739436	36066.96351621904	44014.54811452831	40755.6691387789	0.15713352801310912	0.15050639892800163	5468.236032374902	21392.73749894742	5101.9709331828635	19959.841575033963
1.7092946071391046	27700.902287318557	26173.597935807422	33174.260202279154	31064.748180159735	36020.567506658954	33607.89112598107	38834.29919785055	36122.95097577204	44082.87288594254	40818.935074962355	0.15713353196128999	0.1505064026972518	5438.43408255768	21404.34574423451	5074.165136420401	19970.67231022846
1.7195939670072704	27743.859139506338	26214.1863515461	33225.704982993644	31112.921653338355	36076.4262605008	33660.00843348527	38894.52140679128	36178.96856652822	44151.23443063739	40882.235061610365	0.15713353597898602	0.15050640653286707	5408.746110471431	21415.76847676374	5046.465683137532	19981.32995871827
1.7299553856997325	27786.8387191365	26254.79624190718	33277.17698559547	31161.120617506665	36132.31457348049	33712.15332028444	38954.77548535663	36235.0158018117	44219.63215474248	40945.56854882158	0.1571335400674349	0.15050641043602803	5379.171845855191	21427.004682182334	5018.872321176808	19991.813574102707
1.7403792371521247	27829.840650858343	26295.427252240323	33328.67576064195	31209.34465180362	36188.23195762548	33764.325331091495	39015.06090748483	36291.09219228932	44288.06546114546	41008.934983692714	0.15713354422789547	0.15050641440793802	5349.711018231465	21438.053343205713	4991.384798177052	20002.122207235545
1.7508658975532332	27872.864557275483	26336.079025962386	33380.200856241936	31257.593333075452	36244.17792230527	33816.524008139495	39075.377144249185	36347.19724596289	44356.533749482696	41072.33381030986	0.15713354846165078	0.15050641844982027	5320.36335692415	21448.913439632393	4964.002861593384	20012.254906256683
1.76141574535857	27915.910058940106	26376.751204552005	33431.75181804891	31305.86623586919	36300.15197422393	33868.7488911746	39135.72366384982	36403.33046816177	44425.03641613008	41135.76446974004	0.15713355277000474	0.15050642256292068	5291.128591050394	21459.583948291838	4936.726258685812	20022.210716534406
1.7720291613040315	27958.976774346727	26417.44342754371	33483.32818925355	31354.162932425737	36356.15361741209	33920.99951744859	39196.09993160518	36459.491361534776	44493.572854193284	41199.22640002216	0.15713355715428615	0.15050642674850762	5262.006449539214	21470.063843096606	4909.554736542748	20031.988680717535
1.7827065284196406	28002.064319926634	26458.15533252266	33534.92951057713	31402.48299267362	36412.182353219694	33973.27542171219	39256.505409944235	36515.679426042974	44562.142453498935	41262.719036158815	0.15713356161584702	0.15050643100787184	5232.9966611473355	21480.352095050737	4882.488042087294	20041.58783873543
1.7934482320433673	28045.17231004174	26498.88655511882	33586.55532026414	31450.825984222145	36468.2376803081	34025.576136207565	39316.939558397906	36571.89415895172	44630.74460058496	41326.241810107334	0.15713356615606425	0.15050643534232777	5204.098954448942	21490.44767220132	4855.525922074681	20051.007227763534
1.8042546598350382	28088.300356978776	26539.63672900154	33638.20515407539	31499.19147235493	36524.31909464254	34077.901190661425	39377.40183359098	36628.13505482313	44699.37867869138	41389.79415077135	0.15713357077633863	0.15050643975321204	5175.313057873165	21500.349539751187	4828.668123125099	20060.245882324874
1.8151262017903238	28131.448070943632	26580.405485874144	33689.87854528128	31547.579020023553	36580.42608948482	34130.25011227809	39437.89168923427	36684.4016055088	44768.04406775143	41453.375483992444	0.15713357547809634	0.1505064442418872	5146.638699684525	21510.05665994063	4801.914391704835	20069.30283417646
1.8260632502548164	28174.61506005508	26621.192455468023	33741.57502465426	31595.988187840558	36636.558155385166	34182.622425732014	39498.40857611581	36740.69330014164	44836.74014438163	41516.985232541076	0.15713358026278904	0.15050644880973932	5118.075608006911	21519.567992132157	4775.264474149328	20078.17711239215
1.8370661999381863	28217.800930339385	26661.99726553756	33793.294120462444	31644.41853407346	36692.71478017536	34235.01765316123	39558.951942093474	36797.009625128885	44905.46628187334	41580.622816108655	0.1571335851318951	0.1505064534581784	5089.623510836158	21528.882492820732	4748.718116671778	20086.867743358947
1.848135447928429	28261.005285724128	26702.81954185427	33845.03535846224	31692.86961463778	36748.895448960626	34287.435314159906	39619.52123208625	36853.350064144135	44974.22185018297	41644.28765129855	0.15713359008691855	0.1505064581886414	5061.282136036083	21537.999115594663	4722.275065365713	20095.373750772327
1.8592713937061955	28304.227728032703	26743.658908201625	33896.79826189179	31741.340983091	36805.099644112604	34339.874925771735	39680.115888066655	36909.71409812023	45043.006215923335	41707.979151618085	0.15713359512939057	0.15050646300259005	5033.051211358281	21546.91681118682	4695.935066219186	20103.694155651145
1.8704744391592067	28347.46785697822	26784.514986369275	33948.582351463665	31789.832190625668	36861.32684526146	34392.33600248257	39740.73534905229	36966.10120524136	45111.818742354066	41771.69672746956	0.15713360026087086	0.1505064679015129	5004.930464437464	21555.634527428076	4669.697865110356	20111.82797630783
1.8817449885967616	28390.72527015789	26825.387396147806	34000.38714535825	31838.342786063233	36917.57652928863	34444.8180562137	39801.37905109794	37022.5108609358	45180.65878937279	41835.439786142226	0.15713360548294558	0.1505064728869243	4976.919622828485	21564.15120937582	4643.563207842642	20119.774228468537
1.8930834487643238	28433.999563047466	26866.275755323353	34052.21215921702	31886.872315847697	36973.84817031961	34497.320596315025	39862.046427287896	37078.942537868694	45249.525713506264	41899.20773180397	0.15713361079722996	0.15050647796036687	4949.018413969316	21572.465799133293	4617.530840109568	20127.53192509152
1.9044902288582053	28477.290328994837	26907.179679671706	34104.05690613502	31935.420324038612	37030.14123971575	34549.8431295575	39922.73690772711	37135.39570593381	45318.41886790046	41962.99996549215	0.15713361620536867	0.15050648312340978	4921.226565230405	21580.57723602187	4591.600507545285	20135.100076568313
1.9159657405403292	28520.597159215227	26948.098782953693	34155.920896655014	31983.986352305645	37086.455206067956	34602.38516012725	39983.44991953438	37191.869832247365	45387.337602312844	42026.815885106545	0.15713362170903536	0.15050648837765174	4893.543803910259	21588.484456548467	4565.771955714328	20142.477690639906
1.9275103979530908	28563.91964278459	26989.032676908937	34207.80363875975	32032.569939921224	37142.789535188276	34654.946189617636	40044.18488683333	37248.36438113938	45456.281263102144	42090.65488539969	0.1571336273099337	0.15050649372471878	4865.969857225427	21596.186394331045	4540.044930104632	20149.66377235949
1.9391246177343011	28607.25736663455	27029.980971251116	34259.70463786581	32081.170623754908	37199.14369010327	34707.525717023185	40104.94123074526	37304.87881414725	45525.24919322026	42154.51635796956	0.1571336330097984	0.15050649916626696	4838.504452345893	21603.68198021874	4514.419176161755	20156.657324198633
1.9508088190322228	28650.609915546265	27070.943273662146	34311.623396816394	32129.78793826652	37255.51713104617	34760.12323873217	40165.71836938068	37361.41259000776	45594.24073220267	42218.399691250605	0.15713363881039485	0.15050650470398216	4811.14731639158	21610.970142261125	4488.894439282129	20163.457346012816
1.9625634235206988	28693.976872145253	27111.91918978728	34363.5594158751	32178.4214155004	37311.909315450124	34812.738248520385	40226.51571783214	37417.96516465041	45663.255216160316	42282.30427050623	0.15713364471352065	0.15050651033957962	4783.898176437244	21618.0498057073	4463.470464822603	20170.06283504516
1.9743888554143678	28737.357816895215	27152.9083232293	34415.512192718576	32227.0705850785	37368.319697940315	34865.37023754373	40287.33268816558	37474.53599118945	45732.29197776987	42346.22947781983	0.15713365072100502	0.15050651607480625	4756.7567595187575	21624.919892998412	4438.146998103475	20176.472785927355
1.9862855414839768	28780.752328092884	27193.910275543676	34467.48122243045	32275.73497419467	37424.747730327246	34918.018694332	40348.1686894133	37531.12451991723	45801.35034626565	42410.17469208723	0.15713365683471056	0.15050652191144034	4729.722792646848	21631.579323810525	4412.92378442199	20182.686190704815
1.9982539110717792	28824.159981861972	27234.924646232772	34519.465997494	32324.414107607896	37481.19286159895	34970.68310478162	40409.023127565415	37587.730198296376	45870.42964743011	42474.139289007966	0.15713366305653287	0.15050652785129082	4702.796002818504	21638.027015073225	4387.800569059793	20188.702038859017
2.010294396107033	28867.58035214812	27275.951032741144	34571.466007786286	32373.10750763662	37537.654537914525	35023.362952149524	40469.89540556301	37644.35247095329	45939.52920358592	42538.122641077876	0.15713366938840237	0.15050653389620164	4675.976117013488	21644.26188094914	4362.777097284328	20194.51931728702
2.0224074311215867	28911.013010712744	27316.989030449688	34623.48074057068	32421.81469415196	37594.132202596105	35076.05771704578	40530.78492328941	37700.99077967013	46008.648333586236	42602.12411758013	0.15713367583228297	0.15050654004804737	4649.262862204574	21650.282832836732	4337.853114357684	20200.13701032102
2.0345934532655616	28954.457527127997	27358.038232670944	34675.50968049101	32470.53518457208	37650.62529612249	35128.766877427566	40591.69107756341	37757.64456337846	46077.786352806965	42666.14308457804	0.1571336823901749	0.15050654630873705	4622.6559653778095	21656.08877945412	4313.028365552658	20205.554099777713
2.0468529023231294	28997.913468770956	27399.09823064352	34727.552309564526	32519.268493855678	37707.13325612153	35181.48990859211	40652.613262131046	37814.31325815164	46146.94257313747	42730.178904906476	0.15713368906411418	0.15050655268021476	4596.155153517611	21661.678626736626	4288.302596141817	20210.76956488844
2.059186220728381	29041.380400818194	27440.168613527047	34779.60810717553	32568.01413449597	37763.655517363215	35234.226283170254	40713.550867658145	37870.99629719787	46216.11630297212	42794.230938164066	0.15713369585617223	0.15050655916445893	4569.760153636336	21667.051277962513	4263.675551422173	20215.78238239698
2.0715938535812968	29084.85788624039	27481.24896839702	34831.67655006889	32616.771616514678	37820.19151175272	35286.97547111986	40774.503281722864	37927.693110853186	46285.30684720188	42858.298540705306	0.15713370276845964	0.15050656576348287	4543.4706927638035	21672.205633671954	4239.146976708202	20220.591526497155
2.084076248663807	29128.34548579666	27522.338880239517	34883.75711234338	32665.54044745573	37876.740668323066	35339.73693971915	40835.46988880782	37984.40312657429	46354.51350720539	42922.381065632435	0.1571337098031234	0.15050657247933746	4517.286497964757	21677.140591736883	4214.716617347905	20225.195968898013
2.0966338564559543	29171.84275802946	27563.437931946293	34935.8492654455	32714.32013237953	37933.302413228565	35392.51015356039	40896.45007029298	38041.12576893178	46423.73558084093	42986.477862787884	0.15713371696234993	0.15050657931410913	4491.207296341192	21681.855047347955	4190.384218720254	20229.594678789377
2.109267130152151	29215.349259258714	27604.545704309352	34987.95247816265	32763.110173856527	37989.876169737356	35445.29457454305	40957.44320444765	38097.86045960282	46492.972362437366	43050.58827874594	0.15713372424836378	0.150506586269923	4465.232815044932	21686.347893046215	4166.149526254274	20233.786622907035
2.1219765256775314	29258.864543577005	27645.66177601629	35040.06621661726	32811.910071961735	38046.461358225046	35498.08966186784	41018.44866642369	38154.60661736474	46562.223142786475	43114.71165680563	0.15713373166343092	0.1505065933489415	4439.362781276694	21690.61801871285	4142.012285425328	20237.770765507594
2.1347625017044103	29302.388162843625	27686.78572364477	35092.18994425983	32860.719324268255	38103.0573961672	35550.894872029734	41079.46582824741	38211.36365808753	46631.48720913373	43178.847336982195	0.15713373920985788	0.1505066005533657	4413.596922296099	21694.664311582223	4117.972241760697	20241.546068364754
2.147625519668832	29345.919666679732	27727.91712165788	35144.32312186311	32909.53742584172	38159.66369813303	35603.70965881201	41140.49405881274	38268.13099472751	46700.763845170666	43242.994656	0.15713374688999146	0.1505066078854376	4387.934965442633	21698.48565633595	4094.0291408633348	20245.111490870826
2.160566043787228	29389.45860246287	27769.055542399	35196.46520751562	32958.363869234374	38216.279675778394	35656.53347327977	41201.53272387372	38324.90803732033	46770.05233102634	43307.152947284674	0.15713375470622107	0.15050661534743778	4362.376638109796	21702.080934951082	4070.1827283871826	20248.465989910066
2.1735845410731627	29433.00451532147	27810.200556086613	35248.6156566151	33007.198144478796	38272.90473783869	35709.36576377333	41262.581186036936	38381.69419297389	46839.35194325875	43371.321540955076	0.15713376266097995	0.1505066229416891	4336.921667772811	21705.44902681932	4046.4327500625513	20251.60851994157
2.1866814813541975	29476.55694812985	27851.35173080955	35300.77392186257	33056.03973908249	38329.53829012246	35762.20597590218	41323.63880475455	38438.488865861924	46908.661954847004	43435.499763816115	0.15713377075674484	0.15050663067055534	4311.5697820063215	21708.58880881965	4022.7789517119527	20254.538033085875
2.199857337288837	29520.115441503014	27892.5086325221	35352.93945325619	33104.888138021946	38386.17973550467	35815.05355253881	41384.704936317095	38495.29145721729	46977.98163518319	43499.686939351224	0.1571337789960359	0.15050663853644397	4286.320708466461	21711.499155206606	3999.221079233568	20257.25347900763
2.213112584383593	29563.679533791186	27933.67082503886	35405.11169808473	33153.74282373672	38442.82847391974	35867.9079338121	41445.77893384603	38552.101365324954	47047.31025006389	43563.882387714424	0.1571337873814199	0.15050664654180423	4261.174174910178	21714.17893768847	3975.7588786201086	20259.753805005923
2.2264477010101436	29607.248761074945	27974.837870030136	35457.290100921804	33202.60327612393	38499.483902355256	35920.76855710157	41506.860147286905	38608.91798551578	47116.64706168255	43628.08542572337	0.15713379591550863	0.15050665468913002	4236.129909207579	21716.62702547852	3952.3920959702227	20262.037956047803
2.2398631684225956	29650.82265715996	28016.009327016916	35509.47410361961	33251.468972532406	38556.145414845196	35973.634857030935	41567.947923402164	38665.740710159705	47185.99132862124	43692.29536685161	0.15713380460096188	0.15050666298096083	4211.187639328418	21718.84228520654	3929.120477474993	20264.1048746882
2.2533594707748548	29694.40075357172	28057.184753366037	35561.66314530272	33300.3393877569	38612.81240246324	36026.506265462	41629.04160576391	38722.568928659064	47255.34230584254	43756.51152122117	0.15713381344048713	0.15050667141988067	4186.3470933618955	21720.823581004515	3905.9437694379594	20265.953501157463
2.2669370951380965	29737.98257955066	28098.363704285402	35613.856662362276	33349.21399403263	38669.484253316434	36079.38221148862	41690.14053474706	38779.40202744225	47324.699244681884	43820.73319559535	0.1571338224368394	0.15050668000852038	4161.607999531785	21722.569774564356	3882.8617182862945	20267.582773401402
2.2805965315183476	29781.567662047142	28139.5457328194	35666.05408845002	33398.092261029684	38726.1603525388	36132.26212143083	41751.244047522596	38836.239389957365	47394.061392839736	43884.95969337161	0.15713383159282515	0.1505066887495593	4136.970086180838	21724.079725055024	3859.874070559861	20268.991627017036
2.294338272874165	29825.15552571616	28180.730389843782	35718.25485447202	33446.973655847214	38782.84008228452	36185.14541882844	41812.351478050085	38893.080396665326	47463.42799437337	43949.19031457382	0.15713384091129948	0.15050669764572247	4112.433081788477	21725.35228918027	3836.9805729258806	20270.17899530474
2.308162815134429	29868.745692912635	28221.91722406133	35770.458388583116	33495.85764300816	38839.52282172195	36238.03152443548	41873.46215707137	38949.924425033976	47532.79828968957	44013.42435584562	0.1571338503951702	0.1505067066997862	4087.9967149745207	21726.38632120099	3814.1809721812606	20271.143809278496
2.3220706572162446	29912.337683686153	28263.105781996794	35822.66411618067	33544.743684453395	38896.20794702681	36290.91985621379	41934.57541210321	39006.77084953121	47602.17151553643	44077.661110442765	0.1571338600473964	0.15050671591457604	4063.660714513855	21727.180672988296	3791.4750152695924	20271.884997729212
2.336062301042938	29955.931015776503	28304.295607992754	35874.87145989929	33593.63123953687	38952.89483137654	36343.80982932787	41995.69056743122	39063.61904161939	47671.54690499644	44141.89986822671	0.15713386987099137	0.15050672529296802	4039.4248093264177	21727.734193961136	3768.8624492699746	20272.401487160474
2.3501382515621807	29999.525204608137	28345.48624420434	35927.079839604245	33642.51976501939	39009.58284494316	36396.70085613807	42056.806944102194	39120.46836974817	47740.92368747786	44206.139915656684	0.15713387986902175	0.15050673483789007	4015.288728490472	21728.04573114775	3746.3430214051623	20272.692201837897
2.3642990167642037	30043.119763285984	28386.67723059532	35979.288672386516	33691.40871506395	39066.271354887926	36449.59234619572	42117.92385991838	39177.318199349145	47810.301088708264	44270.38053578359	0.15713389004461023	0.15050674455232313	3991.2522012626287	21728.11412926577	3723.916479067644	20272.756063869223
2.378545107700138	30086.714202590167	28427.86810493306	36031.49737255657	33740.297541229986	39122.959725354594	36502.48370623677	42179.04062943022	39234.167892829166	47879.678330726325	44334.62100824255	0.15713390040093475	0.15050675443930145	3967.314957044786	21727.938230553642	3701.5825697872788	20272.591993073
2.392877038500453	30130.30803097123	28469.058402784107	36083.70535163871	33789.185692468025	39179.64731746328	36555.374340176175	42240.15656392983	39291.01680956423	47949.05463187447	44398.860609245996	0.15713391094123108	0.15050676450191397	3943.476725425804	21727.516874969006	3679.3410412652884	20272.19890711736
2.4072953263935135	30173.900754545568	28510.247657509768	36135.91201836559	33838.07261511459	39236.333489304634	36608.26364910229	42301.27097144463	39347.864305893556	48018.429206791676	44463.098611577036	0.1571339216687932	0.15050677474330526	3919.737236187095	21726.848900212906	3657.1916413821746	20271.575721564703
2.4218004917242455	30217.491877090786	28551.435400261813	36188.11677867286	33886.957752887116	39293.017595933925	36661.151031271496	42362.38315673111	39404.70973511377	48087.80126640647	44527.33428458294	0.15713393258697367	0.15050678516667637	3896.096219280269	21725.933141591027	3635.134118179325	20270.72134975437
2.436393057972914	30261.08090004055	28592.621159977585	36240.31903569293	33935.84054687827	39349.69898936446	36714.03588210199	42423.49242126767	39461.55244747233	48157.17001792885	44591.5668941677	0.15713394369918668	0.15050679577528622	3872.5534048508853	21724.768432156183	3613.168219878804	20269.63470291905
2.4510735517740176	30304.66732248051	28633.804463376146	36292.51818975031	33984.72043555139	39406.37701856238	36766.91759416897	42484.5980632491	39518.39179016227	48226.534664844025	44655.795702786236	0.1571339550089064	0.15050680657245225	3849.1085232433397	21723.353602686897	3591.2936948870774	20268.31469017174
2.46584250293529	30348.250641143142	28674.984834953415	36344.71363835538	34033.59685473478	39463.05102944004	36819.79555719842	42545.699377579476	39575.227107315666	48295.89440690445	44720.01996943694	0.1571339665196709	0.15050681756155146	3825.761304997839	21721.687481702305	3569.5102917938493	20266.760218516923
2.4807004444568266	30391.830350403605	28716.161796978275	36396.90477619957	34082.46923761718	39519.7203648508	36872.66915806228	42606.79565586651	39632.05773999838	48365.24844012343	44784.238949655846	0.1571339782350807	0.15050682874602184	3802.5114808708895	21719.76889554411	3547.8177593911532	20264.97019292228
2.4956479125503126	30435.405942274956	28757.334869488026	36449.09099514969	34131.337014742436	39576.38436458289	36925.537780772705	42667.88618641503	39688.88302620395	48434.595956767786	44848.45189550979	0.15713399015880228	0.15050684012936305	3779.358781828312	21717.596668326296	3526.215846665902	20262.943516288884
2.510685446658382	30478.976906403856	28798.503570284367	36501.27168424286	34180.199614004785	39633.04236535393	36978.40080647698	42728.97025422109	39745.70230084816	48503.93614535121	44912.658055590284	0.1571340022945677	0.1505068517151382	3756.302939046873	21715.16962196678	3504.7043028015178	20260.67908945307
2.5258135894740787	30522.54273006582	28839.667414928885	36553.44622968097	34229.0564606436	39689.69370080493	37031.25761345185	42790.047140965464	39802.514895762986	48573.268190626986	44976.856675006675	0.15713401464617524	0.15050686350697384	3733.343683922896	21712.486576180905	3483.2828771860804	20258.175811209716
2.54103288696045	30566.102898160992	28880.825916739082	36605.614014825565	34277.90697723871	39746.33770149483	37084.10757709855	42851.11612500793	39859.32013969122	48642.59127358145	45041.046995380275	0.15713402721749323	0.1505068755085625	3710.4807480843738	21709.546348591335	3461.951319425367	20255.43257840071
2.556343888370238	30609.656893209733	28921.97858678422	36657.77442019277	34326.750583705565	39802.97369489497	37136.95006993754	42912.17648138125	39916.11735828093	48711.9045714273	45105.22825483797	0.15713404001245893	0.15050688772366286	3687.7138633895665	21706.347754690796	3440.709379338892	20252.448285877705
2.571747146265715	30653.204195348284	28963.124933881216	36709.92682344815	34375.58669729044	39859.601005383585	37189.784461603405	42973.22748178521	39972.90587407992	48781.20725759689	45169.39968800613	0.15713405303507966	0.1505069001561016	3665.0427619330585	21702.8896078635	3419.5568069666624	20249.22182652261
2.5872432165386163	30696.74428232449	29004.2644645906	36762.07059940162	34424.4147325657	39916.21895424029	37242.61011883972	43034.26839458087	40029.685006530315	48850.49850173567	45233.56052600451	0.15713406628943638	0.15050691280977385	3642.4671760406345	21699.170719371177	3398.4933525631204	20245.752091237344
2.602832658430207	30740.2766294933	29045.396683212297	36814.20512000222	34473.23410142492	39972.826859640496	37295.4264054938	43095.298484784405	40086.454071962915	48919.77746969538	45297.70999643988	0.15713407977968255	0.15050692568864535	3619.98683829559	21695.18989849463	3377.518766626483	20242.037969084457
2.6185160345514573	30783.800709813124	29086.521091782186	36866.32975433379	34522.04421307878	40029.42403665065	37348.23268251237	43156.31701406217	40143.21238359253	48989.0433235284	45361.84732340092	0.15713409351004692	0.15050693879675228	3597.6014815305825	21690.945952464826	3356.63279988477	20238.078347211704
2.6342939109033563	30827.315993841068	29127.63719006757	36918.44386860939	34570.84447404986	40086.00979722233	37401.028307935885	43217.32324072425	40199.95925151204	49058.29522148052	45425.97172745137	0.15713410748483428	0.15050695213820559	3575.3108388141263	21686.4376864098	3335.835203286726	20233.8721107943
2.6501668568973313	30870.821949728994	29168.744475563493	36970.54682616666	34619.634288168345	40142.583450187165	37453.81263689396	43278.31641971905	40256.69398268733	49127.532317984944	45490.08242562457	0.15713412170842678	0.150506965717188	3553.114643487148	21681.66390354652	3315.125728035113	20229.41814323794
2.666135445375801	30914.3180432196	29209.842443489037	37022.63798746322	34668.413056567675	40199.144301251945	37506.58502160068	43339.29580262809	40313.41588095243	49196.75376365631	45554.17863141793	0.15713413618528563	0.15050697953795852	3531.0126291550696	21676.623405141756	3294.5041255806573	20224.715326124802
2.6822002526328483	30957.80373764229	29250.930586783437	37074.716710071814	34717.18017768001	40255.69165299334	37559.34481134978	43400.26063766034	40370.12424700433	49265.9587052844	45618.2595547871	0.15713415091995256	0.1505069936048537	3509.0045296824537	21671.314990463667	3273.9701476146	20219.762539172545
2.6983618584350144	31001.278493909045	29292.008396102152	37126.782348675486	34765.93504723173	40312.224804852725	37612.09135250971	43461.21016964667	40426.818378397686	49335.14628582789	45682.32440214007	0.15713416591705096	0.1505070079222868	3487.0900792081375	21665.73745689355	3253.5235460835975	20214.558660331182
2.71462084604223	31044.741770510733	29333.075359813418	37178.83425506323	34814.67705823934	40368.743053131526	37664.82398851939	43522.14364003485	40483.49756954028	49404.31564440876	45746.372376332154	0.15713418118128766	0.15050702249475156	3465.2690121461637	21659.889599917457	3233.1640731939115	20209.10256579891
2.730977802228858	31088.193023513002	29374.130963994354	37230.871778125205	34863.405601005004	40425.24569098601	37717.5420598833	43583.060286884	40540.16111168785	49473.46591630608	45810.40267666011	0.1571341967174537	0.15050703732682225	3443.5410631850827	21653.770213114098	3212.8914814048912	20203.393129982986
2.747433317304874	31131.63170655245	29415.17469242738	37282.89426384825	34912.120063112365	40481.732008422514	37770.244904167026	43643.95934485953	40596.80829293925	49542.596232950214	45874.414498856844	0.1571342125304278	0.15050705242315535	3421.9059672998264	21647.37808824517	3192.7055234434083	20197.429225595668
2.763987985137163	31175.05727083291	29456.206026596676	37334.90105531152	34960.81982942242	40538.20129229274	37822.93185599288	43704.84004522801	40653.43839823187	49611.7057219172	45938.40703508619	0.15713422862517493	0.15050706778849238	3400.3634597582277	21640.712015291676	3172.6059523124713	20191.20972369518
2.780642403170963	31218.469165121795	29497.224445684766	37386.89149268221	35009.504282069596	40594.652826289144	37875.602247035655	43765.701615852326	40710.050709337	49680.79350692331	46002.37947393782	0.157134245006751	0.15050708342765856	3378.91327611194	21633.770782387815	3152.592521276325	20184.73349361308
2.797397172451417	31261.86683574607	29538.229426568712	37438.86491321092	35058.17280045729	40651.08589093996	37928.25540601786	43826.54328118631	40766.64450485488	49749.85870781896	46066.33100042168	0.15713426168030184	0.15050709934556758	3357.5551522055175	21626.55317588523	3132.6649838746525	20177.99940301571
2.8142528976452668	31305.24972658887	29579.220443816917	37490.82065122759	35106.824761254196	40707.49976360486	37980.890658705786	43887.36426227011	40823.2190602104	49818.9004405836	46130.26079596315	0.1571342786510668	0.15050711554722118	3336.28882418992	21619.057980446145	3112.8230939328205	20171.006318000145
2.831210187062679	31348.617279085865	29620.19696968571	37542.758038137355	35155.45953839036	40763.893718470455	38033.50732790528	43948.16377672546	40879.77364764865	49887.917817320325	46194.16803839822	0.15713429592437977	0.15050713203771118	3315.114028511569	21611.28397896979	3093.0666055511683	20163.753103015013
2.848269652679189	31391.96893222151	29661.158474115793	37594.67640241617	35204.07650305305	40820.26702654561	38086.10473345732	44008.94103875055	40936.30753623022	49956.909946250234	46258.05190196807	0.15713431350566998	0.15050714882222124	3294.030501927715	21603.22995270323	3073.3952731201425	20156.23862096574
2.865431910157798	31435.304122525864	29702.10442472929	37646.575069607075	35252.67502368339	40876.61895565749	38138.682192234424	44069.6952591159	40992.81999182728	50025.87593170777	46321.91155731491	0.15713433140046523	0.15050716590602767	3273.0379815087654	21594.89468124509	3053.8088513233233	20148.4617332248
2.882697578871184	31478.622284070938	29743.03428682624	37698.453362315944	35301.25446597223	40932.94877044696	38191.23901813624	44130.4256451594	41049.31027711908	50094.814874135205	46385.74617147675	0.15713434961439307	0.15050718329450413	3252.136204625014	21586.2769424757	3034.3070951227564	20140.421299558133
2.900067281924058	31521.92284846717	29783.947523381325	37750.31060020745	35349.81419285645	40989.25573236417	38243.774522085565	44191.131400781655	41105.77765158749	50163.725870077375	46449.55490788261	0.15713436815318124	0.15050720099311848	3231.324908975512	21577.375512748025	3014.889759788988	20132.116178311408
2.9175416461756507	31565.20524486048	29824.843595041053	37802.14610000156	35398.35356451571	41045.53909966502	38296.28801202492	44251.81172644216	41162.22137151351	50232.60801217749	46513.33692634857	0.15713438702266272	0.15050721900743907	3210.603832581779	21568.189166841097	2995.5566008910537	20123.545226355083
2.9351213022623317	31608.468899928594	29865.721960120365	37853.95917546939	35446.8719383685	41101.79812740648	38348.77879291226	44312.46581915434	41218.64068997266	50301.460389171545	46577.09138307267	0.157134406228774	0.15050723734313312	3189.9727137777954	21558.71667791903	2976.307374292286	20114.707299066707
2.952806884620376	31651.713237878	29906.58207459969	37905.749137429564	35495.36866906879	41158.032067442844	38401.246166717494	44373.09287248157	41275.03485683127	50370.2820858839	46640.817430630734	0.15713442577755932	0.15050725600597145	3169.431291238405	21548.956817711703	2957.141836171504	20105.60125047434
2.970599031508854	31694.937680440886	29947.423392122102	37957.51529374476	35543.84310850277	41214.24016842201	38453.68943241892	44433.69207653315	41331.403118742746	50439.07218322284	46704.514217972304	0.1571344456751719	0.1505072750018284	3148.9793039588258	21538.90835639462	2938.059743008809	20096.225933155976
2.9884983850326714	31738.14164687165	29988.245363990027	38009.256949317634	35592.29460578506	41270.42167578105	38506.10788599924	44494.26261795973	41387.74471914325	50507.82975817536	46768.18089041581	0.15713446592787603	0.15050729433668394	3128.6164912702516	21528.570062684827	2919.060851596063	20086.580198340118
3.006505591165733	31781.324553944236	30029.047439162732	38060.97340608779	35640.722507255814	41326.57583174305	38558.50082044245	44554.803679949764	41444.05889824849	50576.55388380336	46831.816589644994	0.15713448654204848	0.15050731401662637	3108.342592844274	21517.940703895874	2900.144919043407	20076.662895934656
3.0246212997742656	31824.48581594883	30069.82906425322	38112.66396302792	35689.12615647724	41382.70187531296	38610.867525730115	44615.314442225244	41500.34489304972	50645.24362923885	46895.42045370452	0.1571345075241816	0.15050733404785333	3088.157348689856	21507.019045921043	2881.3117027753033	20066.47287452966
3.0428461646402667	31867.624844689133	30110.58968352564	38164.32791614073	35737.50489423059	41438.79904227431	38663.20728883819	44675.79408103815	41556.60193731037	50713.89805967995	46958.99161699625	0.15713452888088433	0.1505073544366744	3068.0604991591536	21495.803853277117	2862.5609605368227	20056.00898142811
3.0611808434850984	31910.741049479228	30151.328738892375	38215.964558455315	35785.85805851281	41494.86656518534	38715.519393733484	44736.24176916632	41612.82926156233	50782.516236386415	47022.52921027509	0.15713455061888532	0.15050737518951324	3048.051784961717	21484.29388921801	2843.892450406449	20045.27006275952
3.079625997993227	31953.83383714131	30192.04566991187	38267.57318002457	35834.184984534164	41550.90367337625	38767.80312137109	44796.656675910606	41669.0260931032	50851.097216676404	47086.03236064599	0.1571345727450339	0.15050739631290924	3028.1309471398126	21472.487915570848	2825.305930773844	20034.25496332068
3.0981822938360946	31996.90261200187	30232.739913785077	38319.15306792082	35882.48500471413	41606.90959294452	38820.05774968999	44857.03796708984	41725.19165599166	50919.64005392091	47149.500191558815	0.1571345952663035	0.15050741781351898	3008.297727096593	21460.384692952037	2806.8011603648774	20022.96252677869
3.116850400696155	32039.946775890287	30273.4109053541	38370.70350623421	35930.75744867985	41662.883546753255	38872.28255361154	44917.3848050391	41781.32517104585	50988.143797541896	47212.93182280659	0.15713461818979324	0.1505074396981208	2988.551866599126	21447.98298077844	2788.3778982437216	20011.391595681198
3.135630992291033	32082.965728135085	30314.058077098667	38422.22377606846	35979.00164326219	41718.82475442662	38924.47680503516	44977.696348604884	41837.42585583882	51056.60749300692	47276.32637052048	0.1571346415227301	0.15050746197361337	2968.893107756274	21435.281537145376	2770.035903794691	19999.54101134278
3.1545247463978408	32125.958865561977	30354.680859134343	38473.71315553862	36027.21691249369	41774.732432347475	38976.63977283622	45037.97175314261	41893.49292469632	51125.03018182638	47339.682947167326	0.1571346652724716	0.15050748464702138	2949.3211930475663	21422.27911903523	2751.774936749134	19987.40961405076
3.1735323448776414	32168.925582491018	30395.2786792098	38525.17091976787	36075.402577605484	41830.60579365396	39028.770722862784	45098.21017051301	41949.525588693345	51193.41090154956	47403.00066154593	0.15713468944650863	0.15050750772549543	2929.8358653211035	21408.974482316524	2733.594757180079	19974.996243039146
3.192654473700048	32211.86527073454	30435.850962704902	38576.59634088518	36123.557957025165	41886.44404823704	39080.868917933345	45158.41074907953	42005.52305565175	51261.74868576173	47466.27861878434	0.15713471405246607	0.15050753121631544	2910.4368677851744	21395.366381696425	2715.495125497575	19962.29973646719
3.211891822967991	32254.777319594206	30476.39713262791	38627.98868802197	36171.682366373665	41942.24640273697	39132.933617833514	45218.572633704556	42061.48453013677	51330.042564080126	47529.51592033614	0.15713473909810685	0.1505075551268925	2891.1239440164063	21381.453570796177	2697.4758024553303	19949.318931478076
3.2312450869426166	32297.661115859206	30516.916609613814	38679.34722731009	36219.775118463345	41998.01206054114	39184.96407931403	45278.69496574724	42117.40921345492	51398.29156215135	47592.71166397809	0.1571347645913343	0.15050757946477158	2871.896837975364	21367.234802274033	2679.5365491654957	19936.05266432371
3.2507149640683446	32340.51604380377	30557.40881192201	38730.67122187909	36267.835523295464	42053.7402217812	39236.959556088084	45338.776883060396	42173.296303651194	51466.4947016482	47655.86494380712	0.1571347905401936	0.15050760423763332	2852.755293982569	21352.708827672526	2661.6771270764293	19922.499770211987
3.2703021569980693	32383.34148518476	30597.873155433994	38781.9599318534	36315.86288805754	42109.43008333009	39288.91929882854	45398.817519987424	42229.144995506154	51534.65100026612	47718.97485023709	0.15713481695287645	0.15050762945329793	2833.699056743644	21337.874397618696	2643.897297993535	19908.659083485603
3.2900073726185273	32426.136819240015	30638.30905365182	38833.21261435063	36363.856517121734	42165.08083880026	39340.84255516624	45458.81600736037	42284.954480534136	51602.75947172128	47782.04046999694	0.1571348438377205	0.15050765511972602	2814.7278713448904	21322.73026180081	2626.1968240810093	19894.529437637888
3.3098313220758016	32468.901422685787	30678.715917695747	38884.42852347864	36411.81571204218	42220.69167854057	39392.728569687206	45518.77147249681	42340.723946980346	51670.81912574698	47845.06088612742	0.15713487120321618	0.15050768124502228	2795.8414832570124	21307.27516902238	2608.5754678598605	19880.109665319324
3.329774720800988	32511.634669715324	30719.09315630282	38935.60691033403	36459.7397715535	42276.261789634744	39444.576583931084	45578.68303919808	42396.45257981919	51738.82896809194	47908.035177979466	0.157134899058005	0.1505077078374366	2777.0396383330226	21291.507867198437	2591.0329922066303	19865.398598348722
3.349838288536016	32554.335931996266	30759.440175824526	38986.74702299923	36507.62799156813	42331.79035589827	39496.38583638837	45638.54982774612	42452.13956075147	51806.78800051673	47970.96242121098	0.15713492741088533	0.15050773490536976	2758.3220828077756	21275.427103374153	2573.569160356652	19850.395067751408
3.370022749359618	32597.00457866934	30799.75638022547	39037.848106541125	36555.479665175	42387.276557877	39548.15556249899	45698.370954902064	42507.7840682028	51874.69522079231	48033.84168778526	0.1571349562708149	0.15050776245737224	2739.688563318108	21259.031623890623	2556.1837359179044	19835.097903874703
3.390328831713469	32639.63997634634	30840.04117108156	39088.90940300881	36603.294082637505	42442.71957284483	39599.88499465024	45758.14553390369	42563.38527732154	51942.54962269734	48096.672045968764	0.15713498564691197	0.1505077905021496	2721.138826887007	21242.320174293593	2538.876482860418	19819.505936346948
3.4107572684284713	32682.241489108514	30880.293947578473	39139.9301514319	36651.070531391866	42498.118574801905	39651.573362175055	45817.872674463724	42618.942359977016	52010.350196016305	48159.45256032918	0.15713501554846068	0.15050781904856517	2702.672620930127	21225.29149939306	2521.6471655205823	19803.617994099855
3.431308796751202	32724.808478504754	30920.514106509945	39190.90958781855	36698.80829604528	42553.472734472576	39703.21989135013	45877.55148276758	42674.454484757494	52078.09592653712	48222.182291733305	0.15713504598491165	0.1505078481056416	2684.28969325847	21207.9443433173	2504.495548602892	19787.432905430906
3.4519841583705158	32767.340303550143	30960.701042276436	39241.846945153906	36746.50665837457	42608.781219303855	39754.82380539446	45937.18106147185	42729.92081696877	52145.78579604959	48284.86029734557	0.1571350769658868	0.15050787768256413	2665.9897920913063	21190.27744961623	2487.4213971918216	19770.94949808996
3.47278409944432	32809.83632072462	31000.854146883852	39292.741453398754	36794.16489732478	42664.04319346397	39806.384324467974	45996.76050970283	42785.34051863273	52213.418782343775	48347.48563062651	0.15713510850118195	0.1505079077886842	2647.7726660389453	21172.289561171085	2470.4244767389027	19754.166599219665
3.4937093706264992	32852.295883971135	31040.972809941857	39343.59233948752	36841.78228900739	42719.25781784031	39857.900665669724	46056.28892305433	42840.71274848548	52280.99385920782	48410.057341330794	0.15713514060076833	0.15050793843352292	2629.638064120896	21153.97942034062	2453.5045530775096	19737.083035475574
3.514760727094002	32894.71834469488	31081.056418663145	39394.39882732754	36889.35810669967	42774.42425003876	39909.37204303715	46115.76539358714	42896.03666197665	52348.50999642729	48472.57447550658	0.15713517327479895	0.15050796962677204	2611.5857357619097	21135.345768966712	2436.661392416223	19719.697633011267
3.535938928574102	32937.10305176143	31121.104357861685	39445.16013779711	36936.8916208428	42829.541644381665	39960.7976675442	46175.189009826856	42951.31141126746	52415.96615978299	48535.03607549349	0.1571352065336096	0.15050800137829878	2593.615430787322	21116.387348355725	2419.894761339994	19702.009217501618
3.557244739371806	32979.449351495954	31161.116009952013	39495.87548874471	36984.382099041184	42884.609151907054	40012.17674710068	46234.55885676314	43006.536145230064	52483.36131105029	48597.44117992193	0.15713524038772242	0.15050803369814791	2575.726899439818	21097.10289943032	2403.204426823184	19684.016614270397
3.578678928397448	33021.75658768195	31201.090754948025	39546.54409498777	37031.828806061254	42939.62592036744	40063.50848655112	46293.874015848545	43061.71000944644	52550.69440799782	48659.788823712035	0.15713527484784945	0.15050806659654759	2557.9198923694203	21077.491162689403	2386.5901562195504	19665.718648224138
3.600242269194432	33064.0241015602	31241.027970462063	39597.16516831162	37079.23100383059	42994.59109422881	40114.79208767373	46353.13356499747	43116.83214620737	52617.96440438658	48722.07803807262	0.15713530992489677	0.15050810008390864	2540.194160641753	21057.55087829102	2370.0517172697	19647.114143963903
3.6219355399671502	33106.25123182788	31280.92703170403	39647.737917468745	37126.58795143711	43049.503814669835	40166.02674917981	46412.336578585455	43171.90169451182	52685.17024996919	48784.30785050069	0.1571353456299666	0.15050813417083017	2522.5494557380443	21037.280786078423	2353.5888781031827	19628.201925797388
3.643759523609069	33148.43731463767	31320.787311480555	39698.261548177834	37173.89890512827	43104.363219581035	40217.21166671283	46471.482127448384	43226.91779006616	52752.31089048922	48846.47728478062	0.15713538197436303	0.15050816886810384	2504.9855295532616	21016.679625593126	2337.201407235698	19608.980817754753
3.6657150077309777	33190.581683596814	31360.608180194256	39748.735263123046	37221.163118310375	43159.16844356402	40268.34603284789	46530.56927888169	43281.879565283525	52819.385267680474	48908.58536098365	0.15713541896959238	0.15050820418671465	2487.5021344014676	20995.74613614753	2320.8890735746827	19589.449643661268
3.6878027846894206	33232.683669766564	31400.38900584306	39799.15826195348	37268.37984154805	43213.91861793108	40319.42903709123	46589.59709664011	43336.786149283485	52886.39231926678	48970.63109546759	0.15713545662737044	0.15050824013784772	2470.099023017916	20974.479056872427	2304.651646418264	19569.607227151282
3.710023651615288	33274.74260166137	31440.12915401955	39849.52974128257	37315.548322563714	43268.61287070463	40370.45986587968	46648.564640937104	43391.63666789152	52953.330978961596	49032.613500876454	0.15713549495962414	0.150508276732889	2452.7759485618444	20952.877126769163	2288.4888954610797	19549.452391747385
3.732378410442586	33316.75780524859	31479.82798791068	39899.84889468791	37362.66780623739	43323.2503266171	40421.43770258065	46707.470968444904	43446.430243639086	53020.20017646819	49094.53158614068	0.15713553397849525	0.15050831398343079	2435.5326646161266	20930.93908473011	2272.4005907948595	19528.983960887417
3.7548678679373717	33358.728603947726	31519.484868297124	39950.114912710655	37409.73753460625	43377.83010711044	40472.3617274917	46766.31513229407	43501.1659957632	53086.998837479354	49156.38435647682	0.15713557369634565	0.15050835190127348	2418.3689251890173	20908.66366958525	2256.3865029070294	19508.200757949613
3.777492835726878	33400.65431863029	31559.099153553077	40000.326982855644	37456.75674686459	43432.35133033636	40523.23111784062	46825.09618207383	43555.84304020678	53153.725883677944	49218.17081338799	0.1571356141257603	0.1505083904984327	2401.2844847148517	20886.04962015245	2240.4464026814094	19487.101606276818
3.8002541303288	33442.534267619165	31598.67019964579	40050.48428959094	37503.72467936351	43486.81311115597	40574.04504778522	46883.81316383182	43610.46048961832	53220.380232736774	49279.889954663835	0.15713565527955148	0.15050842978713933	2384.279098054976	20863.095675257966	2224.5800614012405	19465.685329239815
3.823152573180761	33484.3677666887	31638.197360135535	40100.58601434811	37550.64056561117	43541.21456114019	40624.80268841367	46942.46512007464	43665.017453352506	53286.960798319466	49341.54077438129	0.15713569717076267	0.15050846977984658	2367.352520505432	20839.80057384353	2208.787250756519	19443.950750325806
3.8461889906699622	33526.154129064445	31677.67998617552	40150.631335522354	37597.50363627288	43595.55478856996	40675.50320774474	47001.05108976824	43719.51303747049	53353.466490081	49403.122262905104	0.1571357398126736	0.1505085104892313	2350.504507796606	20816.163054998033	2193.067742839805	19421.896693139337
3.8693642141629967	33567.892665423184	31717.117426511835	40200.619428472724	37644.313119171355	43649.83289843678	40726.14577072819	47059.57010833847	43773.94634474047	53419.89621366869	49464.6334068886	0.15713578321880317	0.15050855192820073	2333.7348160861293	20792.181857923977	2177.4213101455243	19399.52198141534
3.892679080035866	33609.58268389278	31756.50902748339	40250.549465522294	37691.06823928687	43704.0479924428	40776.72953924507	47118.0212076715	43828.31647463804	53486.24887072266	49526.07318927435	0.1571358274029151	0.1505085941098943	2317.043201965629	20767.855722037144	2161.847725571366	19376.825439079665
3.9161344297041563	33651.22349005243	31795.85413302215	40300.42061595875	37737.76821875783	43758.19916900179	40827.2536721084	47176.403416114845	43882.62252334715	53552.52335887736	49587.44058929535	0.1571358723790221	0.1505086370476896	2300.4294224672485	20743.18338704761	2146.34676242515	19353.80589032173
3.9397311096534064	33692.81438693284	31835.152084653335	40350.23204603496	37784.412276881274	43812.28552323975	40877.717325063895	47234.715758478174	43936.86358376083	53618.718571762656	49648.734582476136	0.15713591816138917	0.15050868075520507	2283.8932350585237	20718.163592969067	2130.918194422731	19330.462159631774
3.963469971469652	33734.354675016584	31874.40222149575	40399.98291896961	37830.99963011354	43866.30614699584	40928.119650790766	47292.95725603445	43991.03874548236	53684.833399005314	49709.95414063416	0.15713596476453956	0.15050872524630632	2267.434397653793	20692.795080227777	2115.561795696267	19306.793071885593
3.987351871870168	33775.843652238626	31913.60388026235	40449.67239494829	37877.529492071226	43920.26012882365	40978.45979890295	47351.126926521465	44045.1470948265	53750.86672623092	49771.09823188145	0.1571360122032597	0.15050877053510897	2251.052668598015	20667.07658958994	2100.277340778499	19282.79745225981
4.01137767273438	33817.28061398636	31952.75639526028	40499.2996311238	37924.001073531545	43974.14655399168	41028.73691594947	47409.22378414236	44099.187714820175	53816.81743506482	49832.1658206256	0.1571360604926015	0.15050881663598312	2234.747806674801	20641.006862239912	2085.0646046129987	19258.474126344547
4.035548241134971	33858.66485310054	31991.859098391757	40548.86378161757	37970.413582433626	44027.96450448503	41078.9501454162	47467.24683956776	44153.15968520435	53882.68440313462	49893.15586757203	0.15713610964789043	0.15050886356355986	2218.5195711236447	20614.58463998884	2069.923362569767	19233.821920314804
4.059864449369175	33899.99565987607	32030.911319154868	40598.363997520995	38016.76622387981	44081.71305900703	41129.09862772718	47525.19509993752	44207.06208243567	53948.46650407246	49954.06732972606	0.1571361596847288	0.15050891133273392	2202.3677216193173	20587.808665122837	2054.8533904212527	19208.839660767466
4.08432717499025	33941.27232206221	32069.91238464379	40647.79942689604	38063.05820013617	44135.39129298001	41179.181500245475	47583.067568861734	44260.89397968738	54014.16260751642	50014.8991603942	0.15713621061900018	0.1505089599586691	2186.2920182823436	20560.677680550143	2039.8544643591158	19183.526174902916
4.108937300839158	33982.494124864126	32108.86161955026	40697.16921477743	38109.28871063461	44188.99827854783	41229.19789727548	47640.86324642362	44314.654446852095	54079.77157911395	50075.65030918742	0.1571362624668753	0.15050900945680415	2170.2922216850566	20533.190429868177	2024.9263609959744	19157.880290568806
4.133695715076422	34023.66035094334	32147.758346164028	40746.472503173485	38155.456951973705	44242.53308457696	41279.14695006401	47698.58112918088	44368.34255054293	54145.29228052373	50136.319722022665	0.15713631524481841	0.15050905984285592	2154.368092839024	20505.345657316968	2010.068857353297	19131.90083619766
4.15860331121418	34064.770280418896	32186.601884374002	40795.70843106803	38201.56211792037	44295.99477665871	41329.027786802224	47756.220210168096	44421.95735409582	54210.723569418595	50196.90634112577	0.15713636896958982	0.1505091111328255	2138.519393210183	20477.142107952386	1995.2817308766535	19105.586640988477
4.183660988148428	34105.823190868585	32225.391551669443	40844.876134422106	38247.603399411615	44349.38241711127	41378.83953262773	47813.7794788992	44475.49791757183	54276.06429948859	50257.40910503415	0.15713642365825356	0.150509163343004	2122.745884715696	20448.578527644277	1980.5647594337352	19078.936534914188
4.208869650191461	34146.81835733018	32264.126663141113	40893.974746175874	38293.57998455625	44402.69506498194	41428.581309626505	47871.25792136998	44528.9632977594	54341.31332044407	50317.8269485997	0.15713647932818203	0.15050921648997603	2107.0473297203425	20419.653663115576	1965.9177213088842	19051.94934872724
4.2342302071045115	34187.75505230272	32302.80653148253	40943.00339625054	38339.49105863671	44455.931776049314	41478.25223683505	47928.65452006064	44582.3525481768	54406.46947801886	50378.15880299169	0.1571365359970619	0.1505092705906271	2091.4234910388477	20390.36626197025	1951.340395207284	19024.62391402386
4.259743574130585	34228.632545747816	32341.430466991307	40991.961211550355	38385.33580411098	44509.09160282574	41527.85143024262	47985.96825393852	44635.66471907462	54471.53161397363	50438.40359569991	0.15713659368289906	0.15050932566214692	2075.874131941586	20360.71507282555	1936.8325602571713	18996.959063325077
4.285410672027485	34269.45010509148	32379.99777757075	41040.84731596509	38431.113400614886	44562.17359456011	41577.37800279385	48043.19809846133	44688.8988574388	54536.498566099785	50498.56025053824	0.1571366524040257	0.15050938172203673	2060.3990161508555	20330.698845295236	1922.3939960111165	18968.9536301028
4.311232427101037	34310.20699522536	32418.50776873123	41089.66083037208	38476.82302496403	44615.17679724027	41626.83106439106	48100.3430255799	44742.054006993145	54601.36916822288	50558.62768764784	0.15713671217910494	0.1505094387881136	2044.9979078482138	20300.316330131143	1908.0244824494002	18940.606448885985
4.337209771238533	34350.90247850909	32456.95974359232	41138.40087263932	38522.46385115672	44668.10025359655	41676.20972189749	48157.40200374212	44795.12920820308	54666.14225020739	50618.60482350151	0.15713677302713694	0.15050949687851725	2029.6705716665601	20269.566279165447	1893.7237999725621	18911.916355211288
4.363343641942354	34391.53581477135	32495.35300288384	41187.06655762723	38568.03505037559	44720.94300310391	41725.51307913931	48214.37399789544	44848.12349827787	54730.81663795979	50678.490570906564	0.15713683496746642	0.15050955601171534	2014.416772690718	20238.447445381433	1879.4917294027982	18882.882185684517
4.389634982363801	34432.106261312336	32533.68684494828	41235.65699719201	38613.535790990834	44773.70408198576	41774.740236909194	48271.257969491155	44901.03591117465	54795.39115343376	50738.28383900958	0.1571368980197876	0.15050961620650913	1999.2362764764111	20206.958583140746	1865.328052002471	18853.50277821254
4.416084741337141	34472.613072905864	32571.960565742735	41284.171300188646	38658.9652385629	44826.38252321735	41823.89029296953	48328.052876488226	44953.865477601976	54859.86461463474	50797.983533300714	0.15713696220415013	0.15050967748204017	1984.1288490229053	20175.098447971046	1851.2325494488468	18823.77697179094
4.442693873413836	34513.05550180088	32610.17345884045	41332.60857247313	38704.32255584475	44878.97735652842	41872.96234205489	48384.757673356355	45006.61122502273	54924.235835623775	50857.58855561718	0.15713702754096662	0.15050973985779623	1969.094256794895	20142.865796802565	1837.205003850744	18793.703606716357
4.469463338897009	34553.43279772456	32648.3248154337	41380.96791690658	38749.606902785614	44931.48760840796	41921.955475876355	48441.3713110812	45059.27217765885	54988.50362652371	50917.097804148936	0.1571370940510196	0.150509803353617	1954.13226671773	20110.259388014674	1823.2451977489982	18763.281524647027
4.49639410387609	34593.7442078839	32686.4139243354	41429.24843335772	38794.81743653334	44983.91230210692	41970.868783124286	48497.89273716762	45111.847356494465	55052.666793523174	50976.510173442504	0.15713716175546652	0.15050986798970162	1939.2426461731084	20077.277981406078	1809.352914110059	18732.509568572044
4.523487140261684	34633.98897696877	32724.44007198197	41477.449218706926	38839.95331143823	45036.25045764296	42019.70134947251	48554.32089564481	45164.335779280635	55116.7241388828	51035.82455440652	0.15713723067584742	0.1505099337866141	1924.4251630067592	20043.920338341966	1795.527936331695	18701.38658292126
4.550743425820648	34674.166347153994	32762.402542435357	41525.56936684922	38885.013679055846	45088.501091803846	42068.45225758166	48610.6547270703	45216.73646053904	55180.67446093996	51095.039834316296	0.15713730083409239	0.15051000076529028	1909.6795855241362	20010.18522175029	1781.7700482428772	18669.9114136165
4.578163944211368	34714.27555810244	32800.30061738599	41573.60796869845	38929.99768815094	45140.66321815224	42117.12058710358	48666.89316853524	45269.04841156691	55244.51655411516	51154.15489681961	0.1571373722525281	0.15051006894704497	1895.0056824947242	19976.071396233514	1768.0790341041284	18638.082908119075
4.605749685019276	34754.315846967474	32838.13357615511	41621.56411219074	38974.904484700666	45192.735847029595	42165.70541468498	48723.03515366881	45321.27064044115	55308.24920891734	51213.16862194163	0.15713744495388485	0.15051013835357885	1880.4032231497113	19941.5776280798	1754.4546786070568	18605.89991547726
4.633501643792551	34794.28644839612	32875.90069569785	41669.43688228877	39019.73321189867	45244.71798556111	42214.20581397207	48779.07961264374	45373.402152023446	55371.871211950565	51272.07988609116	0.15713751896130423	0.15051020900698409	1865.8719771830365	19906.702685339376	1740.8967668761034	18573.36128638964
4.6614208220780515	34834.18659453177	32913.60125060575	41717.22536098556	39064.48301015855	45296.60863765997	42262.620855614536	48835.02547218114	45425.44194796474	55435.38134591973	51330.88756206577	0.1571375942983463	0.15051028092975327	1851.4117147518555	19871.445337880403	1727.4050844662124	18540.465873241425
4.689508227457455	34874.0155150175	32951.23451311002	41764.92862730893	39109.15301711817	45348.40680403251	42310.94960727033	48890.87165555622	45477.38902671061	55498.77838963746	51389.59051905834	0.1571376709889978	0.15051035414478567	1837.0222064836416	19835.80435751751	1713.9794173719129	18507.21253023669
4.717764873583629	34913.77243699938	32988.79975308463	41812.545757326036	39153.74236764383	45400.11148218332	42359.19113361043	48946.617082603974	45529.24238350653	55562.06111803096	51448.18762266329	0.15713774905767824	0.15051042867539507	1822.7032234668732	19799.77851797454	1700.6195520185865	18473.600113376975
4.746191780217212	34953.45658512956	33026.2962380493	41860.075824147556	39198.250193834225	45451.721666420024	42407.34449632341	49002.260669724674	45581.0010104029	55625.22830214851	51506.67773488257	0.15713782852925023	0.1505105045453162	1808.454537252197	19763.36659494415	1687.3252752624685	18439.62748049479
4.774789973263409	34993.06718156983	33063.72323317286	41907.51789793256	39242.675625025026	45503.23634785882	42455.40875412043	49057.80132988993	45632.66389626081	55688.27870916679	51565.05971413248	0.15713790942902536	0.15051058177871432	1794.2759198624408	19726.567366261035	1674.0963743992615	18405.29349141009
4.803560484809025	35032.60344599522	33101.08000127681	41954.871045893386	39287.017787793506	45554.654514430076	42503.38296274064	49113.23797264899	45684.2300267578	55751.21110239835	51623.33241525061	0.1571379917827736	0.15051066040019045	1780.1671437819023	19689.37961183302	1660.9326371571515	18370.59700790979
4.832504353159697	35072.06459559753	33138.36580283852	42002.1343323004	39331.27580596288	45605.9751508836	42551.266174956014	49168.56950413467	45735.69838439345	55814.02424129885	51681.494689502346	0.15713807561673038	0.15051074043479243	1766.1279819651973	19651.802113816142	1647.8338517016964	18335.536893852986
4.861622622877388	35111.44984508941	33175.57989599528	42049.30681848748	39375.44880060765	45657.19723879502	42599.057440577344	49223.79482707046	45787.067948495904	55876.716881475266	51739.545384588724	0.15713816095760694	0.15051082190802006	1752.1582078314386	19613.83365658112	1634.7998066332657	18300.112015185878
4.890916344818065	35150.758406707784	33212.72153654752	42096.387562856726	39419.535890057894	45708.319756571065	42646.75580645915	49278.91284077638	45838.3376952274	55939.28777469323	51797.483344652996	0.15713824783259697	0.15051090484583426	1738.2575952712214	19575.473026875407	1621.8302909906488	18264.32124006655
4.9203865761696335	35189.98949021858	33249.789977963286	42143.375620884726	39463.53618990516	45759.34167945664	42694.36031650628	49333.92244117693	45889.5065975916	56001.73566888623	51855.3074102892	0.1571383362693864	0.15051098927466697	1724.4259186415002	19536.719013821334	1608.925094248727	18228.163438865915
4.950034380490085	35229.14230292006	33286.78447138149	42190.27004512717	39507.44881300685	45810.26197954008	42741.87001167887	49388.82252080701	45940.57362543912	56064.05930816282	51913.01641854889	0.1571384262961622	0.15051107522142748	1710.6629527619807	19497.57040892169	1596.0840063138166	18191.637484189123
4.979860827745887	35268.21604964764	33323.70426561647	42237.06988522519	39551.27286949218	45861.07962576043	42789.28392999905	49443.611968819874	45991.537745474925	56126.257432816084	51970.60920294978	0.15713851794162145	0.15051116271351178	1696.9684729325818	19458.02600634098	1583.3068175411317	18154.74225112982
5.009866994350591	35307.20993277825	33360.54860716218	42283.774187911295	39595.00746676772	45911.79358391398	42836.6011065572	49498.289670994636	46042.39792126533	56188.328779332536	52028.08459348404	0.1571386112349807	0.150511251778813	1683.34225491283	19418.08460271731	1570.5933187137125	18117.476617082022
5.040053963203681	35346.123152234366	33397.31674019604	42330.38199701484	39638.65170952254	45962.40281666066	42883.82057351775	49552.854509743185	46093.15311324439	56250.272080400486	52085.441416625996	0.15713870620598433	0.15051134244572717	1669.7840749330353	19377.744997367263	1557.943301054067	18079.839461942203
5.070422823729659	35384.95490548922	33434.00790658389	42376.892353468844	39682.204699734655	46012.906283531614	42930.94136012637	49607.30536411886	46143.802278721996	56312.086064920164	52142.678495341504	0.15713880288491663	0.15051143474316586	1656.2937096965034	19337.00599235855	1545.3565562267322	18041.829668187536
5.100974671917351	35423.70438757109	33470.621345884094	42423.30429531593	39725.6655366765	46063.30294093597	42977.96249271627	49661.6411098238	46194.344371890686	56373.76945801268	52199.794649096206	0.15713890130260802	0.15051152870056306	1642.8709363703383	19295.86639248766	1532.8328763284953	18003.446120833047
5.131710610359471	35462.37079106831	33507.156295352346	42469.61685771489	39769.03331692126	46113.59174216834	43024.88299471518	49715.86061921742	46244.77834383355	56435.32098102999	52256.788693864786	0.15713900149044854	0.1505116243478852	1629.5155325994128	19254.325005484745	1520.3720539017813	17964.68770764023
5.1626317482924104	35500.95330613446	33543.61198994662	42515.829072947665	39812.30713434929	46163.77163741661	43071.701886652656	49769.96276132502	46295.10314253223	56496.73935156523	52313.65944214049	0.15713910348039548	0.15051172171564153	1616.2272764894878	19212.380641916767	1507.9738819202175	17925.55331901647
5.193739201636265	35539.451120492915	33579.987662331485	42561.9399704255	39855.486080153954	46213.84157376894	43118.41818616659	49823.9464018457	46345.31771287427	56558.02328346203	52370.4057029437	0.1571392073049848	0.15051182083489337	1603.0059466239763	19170.032115407288	1495.6381538016722	17886.04184823297
5.225034093035115	35577.86341944288	33616.28254288389	42607.94857669686	39898.56924284907	46263.800495222764	43165.030908011664	49877.81040316223	46395.42099666233	56619.17148682634	52427.02628183297	0.15713931299734146	0.15051192173726458	1589.8513220549794	19127.278242643923	1483.364663401735	17846.152191406116
5.256517551897525	35616.18938586391	33652.495859697476	42653.85391545361	39941.55570827465	46313.64734269169	43211.53906406571	49931.553624348846	46445.411932621384	56680.18266803567	52483.51998091349	0.15713942059118902	0.15051202445495104	1576.7631822989788	19084.117843357846	1471.1532050101086	17805.883247512393
5.288190714437326	35654.42820022191	33688.62683858833	42699.655007538946	39984.44455960448	46363.381054014564	43257.94166333829	49985.17492118133	46495.28945640813	56741.05552975109	52539.88559884817	0.1571395301208633	0.1505121290207314	1563.7413073497592	19040.54974057339	1459.0035733612021	17765.233918595128
5.320054723714605	35692.579040574565	33724.67470310008	42745.35087095461	40027.23487735275	46413.00056396355	43304.23771197814	50038.673146145986	46545.05250061927	56801.78877092787	52596.12193086746	0.1571396416213205	0.1505122354679774	1550.7854776735185	18996.57276060246	1446.915563630173	17724.203109765425
5.352110729676963	35730.64108257731	33760.638674509704	42790.94052086892	40069.925739381666	46462.50480425321	43350.426213281695	50092.04714844975	46594.69999480104	56862.38108682754	52652.227768780605	0.15713975512814965	0.1505123438306661	1537.895474200719	18952.185733025894	1434.8889714260586	17682.78972920403
5.384359889201005	35768.61349948865	33796.51797183256	42836.422969623796	40112.516220908095	46511.89270354849	43396.506167700594	50145.295774029066	46644.230865457386	56922.831169028424	52708.201900985296	0.15713987067758395	0.150512454143388	1525.0710783310933	18907.387490823865	1422.923592795385	17640.992688249797
5.41680336613411	35806.495462176616	33832.31181182852	42881.79722674341	40155.0053945116	46561.16318747444	43442.476572850675	50198.41786556078	46693.64403606007	56983.13770543855	52764.04311247961	0.15713998830651293	0.15051256644136124	1512.3120719456347	18862.1768705938	1411.019224233576	17598.810901626013
5.44944233133642	35844.286139124895	33868.019409007866	42927.0622989423	40197.39233014213	46610.31517862543	43488.33642352062	50251.412262472295	46742.93842705813	57043.29938030775	52819.75018487317	0.15714010805249387	0.15051268076044055	1499.6182373863412	18816.552712371573	1399.1756626658607	17556.24328726437
5.482277962723094	35881.98469643861	33903.639975636775	42972.21719013309	40239.676095127244	46659.34759657383	43534.08471168005	50304.277800951306	46792.112955886965	57103.31487423925	52875.32189639795	0.157140229953764	0.15051279713712973	1486.9893574650632	18770.51385981962	1387.3927054571686	17513.28876649309
5.515311445306831	35919.590297851144	33939.17272174386	43017.260901435555	40281.85575418062	46708.259357880255	43579.72042648917	50357.01331395717	46841.16653697894	57163.182864203125	52930.75702192064	0.1571403540492525	0.15051291560859478	1474.4252154742135	18724.05916043371	1375.6701504201628	17469.946264214814
5.548543971240616	35957.102104730635	33974.616855126325	43062.19243118526	40323.93036941017	46757.04937610333	43625.24255430774	50409.617631231784	46890.098081773336	57222.90202354924	52986.05433295457	0.1571404803785941	0.15051303621267306	1461.9255951705854	18677.187465406954	1364.0077958003385	17426.214708778076
5.581976739860765	35994.51927608634	34009.97158135608	43107.01077494203	40365.89900032601	46805.71656180921	43670.65007870414	50462.08957931019	46938.906498726436	57282.47102201983	53041.212597671474	0.15714060898214052	0.1505131589878881	1449.4902807741892	18629.897629704326	1352.4054402762558	17382.093032071367
5.615610957730194	36031.84096857531	34045.23610378613	43151.714925498854	40407.76070384885	46854.259822581764	43715.94198046472	50514.427981531844	46987.59069332186	57341.88852576297	53096.2305809138	0.15714073990097427	0.15051328397346048	1437.1190569874598	18582.188512368128	1340.8628829761874	17337.580169778317
5.649447838681973	36069.06633650997	34080.40962355771	43196.30387289186	40449.514534319285	46902.67806303365	43761.11723760429	50566.63165805303	47036.14956808212	57401.15319734713	53151.107044208264	0.15714087317692196	0.15051341120932082	1424.811708983034	18534.058976452798	1329.3799234672915	17292.67506133672
5.6834886038631165	36106.194531864516	34115.49133960649	43240.77660440893	40491.15954350595	46950.97018481617	43806.174825375194	50618.69942585777	47084.58202257881	57460.26369577429	53205.8407457779	0.15714100885256768	0.1505135407361236	1412.5680223917589	18485.50788894482	1317.9563617442036	17247.376649848185
5.717734481778674	36143.224704282075	34150.480448669376	43285.13210459918	40532.69478061441	46999.13508662995	43851.113716277374	50670.630098769674	47132.88695344362	57519.21867649403	53260.430440555145	0.15714114697126588	0.15051367259525833	1400.3877833227161	18436.53412108682	1306.591998248361	17201.68388240412
5.75218670833605	36180.15600108244	34185.37614529187	43329.36935528319	40574.11929229677	47047.17166423644	43895.93288006913	50722.42248746484	47181.06325438031	57578.01679141867	53314.87488019582	0.15714128757715703	0.1505138068288648	1388.2707783582155	18387.136548412964	1295.286633862299	17155.595710093156
5.786846526889619	36216.987567269294	34220.177621835	43373.48733556262	40615.432122660706	47095.07881046883	43940.63128377719	50774.07539948388	47229.109816175885	57636.65668893771	53369.172813092424	0.1571414307151807	0.15051394347984567	1376.2167945421534	18337.314050657675	1284.0400698983576	17109.111087925732
5.821715188285586	36253.718545537515	34254.88406848222	43417.485021830005	40656.632313278635	47142.85541524308	43985.20789170712	50825.587639244244	47277.025526712096	57695.13701393241	53423.32298438767	0.15714157643108986	0.15051408259188098	1364.2256193914218	18287.065512008965	1272.8521081125364	17062.228975079954
5.856793950907131	36290.3480762814	34289.49467324737	43461.361387779514	40697.71890319791	47190.50036557006	44029.66166545467	50876.958008053734	47324.80927097799	57753.45640779182	53477.324135989315	0.15714172477146696	0.1505142242094412	1352.297040893929	18236.389821138233	1261.7225506987888	17014.94833492115
5.892084080719833	36326.875297602084	34324.00862198166	43505.115404416974	40738.69092895008	47238.012545566824	44073.99156391624	50928.185304123064	47372.45993108155	57811.61350842769	53531.175006583886	0.1571418757837374	0.15051436837780283	1340.430847505806	18185.285871258005	1250.6512002877425	16967.268135046586
5.927586851317345	36363.29934531589	34358.42509838167	43548.74604007083	40779.547424561366	47285.39083646907	44118.196543300546	50979.26832257962	47419.97638626256	57869.60695029082	53584.874331651845	0.15714202951618553	0.15051451514306202	1328.6268281493103	18133.752560183406	1239.637859945884	16919.187347358093
5.963303543967366	36399.61935296199	34392.74328399665	43592.25226040241	40820.28742156217	47332.63411664267	44162.2755571394	51030.20585548042	47467.35751290461	57927.435364386445	53638.42084348177	0.15714218601797061	0.1505146645521497	1316.8847722162027	18081.788790443912	1228.6823331773048	16870.70494817011
5.999235447657878	36435.83445181118	34426.962358236924	43635.63302841751	40860.90994899802	47379.74126159676	44206.22755629993	51080.99669182657	47514.60218454855	57985.09737829143	53691.81327118626	0.1571423453391425	0.15051481665284733	1305.204469570308	18029.393469417468	1217.7844239273109	16821.819918312132
6.035383859143656	36471.943770873935	34461.08149838156	43678.8873044772	40901.41403343967	47426.711143995904	44250.05148899593	51131.63961757686	47561.70927190515	58042.591616170306	53745.05034071683	0.15714250753065684	0.15051497149380166	1293.585710537387	17976.565509278327	1206.9439365707804	16772.531243097037
6.071750082993084	36507.94643690906	34495.09987958659	43722.014046309174	40941.79869899384	47473.54263367298	44293.74630079991	51182.13341566208	47608.677642868344	58099.916698792375	53798.13077487958	0.15714267264439297	0.15051512912453968	1282.0282859149156	17923.303827200085	1196.160675924737	16722.837912509218
6.108335431635222	36543.84157443246	34529.01667489343	43765.01220901954	40982.062967314196	47520.23459764241	44337.31093465545	51232.476865999706	47655.50616252905	58157.07124354914	53851.05329335145	0.15714284073316945	0.15051528959548777	1270.5319869676605	17869.60734539479	1185.4344472406665	16672.73892123811
6.145141225407182	36579.628305725826	34562.83105523716	43807.880745104274	41022.205857612214	47566.78590011318	44380.74433088935	51282.66874550845	47702.193693188485	58214.05386447148	53903.816612696	0.1571430118507626	0.15051545295798355	1259.0966054246528	17815.474991159514	1174.7650562040508	16622.233268732205
6.182168792601758	36615.305750845706	34596.542189455125	43850.61860446134	41062.22638666842	47613.19540250238	44424.04542722431	51332.70782812327	47748.73909437227	58270.86317224762	53956.419446380074	0.1571431860519215	0.15051561926429521	1247.7219334860565	17760.90569705516	1164.1523089398397	16571.319959338754
6.2194194695153895	36650.873027632726	34630.14924429582	43893.22473440288	41102.123568843985	47659.4619634491	44467.213158791856	51382.59288481086	47795.14122284484	58327.49777424138	54008.86050479064	0.15714336339238807	0.1505157885676391	1236.407763812691	17705.89840084873	1153.5960120027885	16519.9980022721
6.256894600496366	36686.3292517204	34663.65138442722	43935.69807966698	41141.89641609172	47705.58443882773	44510.2464581448	51432.32268358445	47841.39893262306	58383.95627450986	54061.13849525115	0.1571435439289145	0.15051596092219388	1225.1538895333651	17650.45204570517	1143.0959723843262	16468.266411798075
6.294595537993358	36721.67353654514	34697.047772446385	43978.03758243097	41181.54393796853	47751.561681762825	44553.144255271116	51481.895989520286	47887.511074991766	58440.23727382298	54113.252122039645	0.15714372771927954	0.15051613638312072	1213.9601042448776	17594.565580278635	1132.6519975136034	16416.12420731224
6.332523642604218	36756.904993355296	34730.33756888809	44020.242182323476	41221.0651416468	47797.39254264287	44595.90547760683	51531.31156477308	47933.47649851796	58496.33936968181	54165.20008640556	0.15714391482231038	0.15051631500658041	1202.8262020059628	17538.237958719954	1122.263895248645	16363.570413326845
6.370680283125076	36792.022731221194	34763.51993223434	44062.31081643768	41260.45903192681	47843.075869135166	44638.52905004983	51580.568168592436	47979.294049066135	58552.26115633811	54216.98108658796	0.15714410529789913	0.15051649684975058	1191.751977343345	17481.46814084798	1111.9314738861285	16310.60405965522
6.40906683659976	36827.025857044835	34796.5940189237	44104.24241934436	41299.724611248996	47888.61050620059	44681.01389497377	51629.66455733935	48024.962569813666	58608.00122481388	54268.59381783356	0.15714429920702339	0.15051668197084495	1180.7372252458008	17424.2550921645	1101.6545421535848	16257.22418143414
6.447684688369473	36861.91347556986	34829.558983360774	44146.03592310503	41338.86087970629	47933.99529610844	44723.35893224185	51678.59948450273	48070.48090126611	58663.55816292106	54320.03697241483	0.15714449661176555	0.15051687042913228	1169.7817411625292	17366.59778392315	1091.432909207535	16203.429819149897
6.486535232122802	36896.684689391564	34862.41397792573	44187.69025728539	41377.86683505675	47979.22907845162	44765.563079221036	51727.371700716285	48115.84788127296	58718.930555281586	54371.309239648646	0.1571446975753329	0.15051706228495526	1158.8853210138623	17308.495193369687	1081.2663846445503	16149.220018895343
6.525619869945995	36931.33859896767	34895.15815298466	44229.20434896953	41416.741472736925	48024.3106901627	44807.62525079704	51775.97995377639	48161.0623450442	58774.11698334855	54422.40930591581	0.15714490216207816	0.15051725759974985	1148.0477611762471	17249.94630361721	1071.1547784868162	16094.593832252547
6.564940012373588	36965.87430262787	34927.79065689865	44270.57712277286	41455.483785873956	48069.23896552851	44849.54435938802	51824.42298865837	48206.123125165555	58829.11602542564	54473.335854679084	0.15714511043751983	0.1505174564360661	1137.2688584889984	17190.950103858486	1061.0979011887684	16039.550316471606
6.604497078439295	37000.29089658539	34960.31063603477	44311.807500857285	41494.09276529989	48114.01273620724	44891.31931496042	51872.69954753554	48251.029051616046	58883.92625668971	54524.087566503906	0.157145322468364	0.15051765885758567	1126.5484102619812	17131.5055895634	1051.09556364303	15984.088534660637
6.644292495727218	37034.58747494719	34992.717234775875	44352.894402944905	41532.5673995645	48158.630831244074	44932.94902504371	51920.80836979656	48295.77895178421	58938.546249211395	54574.6631190776	0.1571455383225262	0.1505178649291456	1115.886214256403	17071.611762274057	1041.1475771643454	15928.20755561255
6.684327700423376	37068.7631297247	35025.00959553084	44393.83674633242	41570.90667494882	48203.09207708731	44974.43239474534	51968.7481920634	48340.371650484885	58992.97457197661	54625.06118722914	0.15714575806915124	0.15051807471675813	1105.282068693894	17011.26762986742	1031.2537534972653	15871.906454037875
6.724604137367524	37102.81695084506	35057.18685874528	44434.633445905994	41609.10957547916	48247.395297605224	45015.7683267666	52016.51774821021	48384.805969976616	59047.20979090882	54675.28044294984	0.15714598177863798	0.15051828828763084	1094.7357722626766	16950.472206721082	1021.4139048206853	15815.184310710058
6.76512326010531	37136.74802616237	35089.24816291228	44475.28341415635	41647.17508294122	48291.539314103175	45056.95572141845	52064.11576938225	48429.08072997934	59101.25046889162	54725.3195554141	0.1571462095226615	0.15051850571019038	1084.2471241098829	16889.22451372072	1011.6278437424917	15758.040212474763
6.805886530940724	37170.55544146893	35121.19264458314	44515.78556119369	41685.10217689415	48335.52294534042	45097.993476637384	52111.54098401469	48473.19474769185	59155.095165791114	54775.1771910002	0.1571464413741951	0.15051872705410302	1073.815923839691	16827.523578302935	1001.8953832971165	15700.4732523188
6.846895420988873	37204.23828050665	35153.01943837829	44556.13879476308	41722.889834684975	48379.345007547505	45138.88048800156	52158.792117851975	48517.146837809785	59208.74243847894	54824.85201331151	0.1571466774075348	0.15051895239029695	1063.4419715122785	16765.36843455583	992.2163369441405	15642.482529429719
6.888151410229076	37237.79562497856	35184.72767699821	44596.34202025969	41760.53703146294	48423.004314443606	45179.615648747036	52205.86789396715	48560.935812543634	59262.19084085522	54874.342683197756	0.1571469176983241	0.1505191817909874	1053.1250676520867	16702.75812344998	982.5905185767915	15584.06714941375
6.92965598755826	37271.226554561115	35216.316491235266	44636.39414074529	41798.042740194964	48466.49967725503	45220.19784978507	52252.76703278243	48604.56048163786	59315.43892387315	54923.64785877771	0.15714716232357606	0.15051941532969762	1042.8650132378098	16639.691692773253	973.0177425123984	15525.226224267855
6.971410650844719	37304.53014691535	35247.78500998432	44676.29405696326	41835.40593167982	48509.829904732345	45260.62597971812	52299.4882520884	48648.01965238873	59368.48523556169	54972.7661954602	0.15714741136170135	0.15051965308128365	1032.6616097012302	16576.168197223917	963.4978234902956	15465.958872428164
7.01341690698215	37337.70547769954	35279.13236025479	44716.0406673554	41872.625574563834	48552.99380316931	45300.898924857465	52346.03026706497	48691.31212966381	59421.328321050685	55021.696345967284	0.15714766489253063	0.1505198951219583	1022.5146589399083	16512.186698708683	954.0305766853271	15406.264219064265
7.055676271944047	37370.7516205815	35310.35766718243	44755.6328680784	41909.70063535641	48595.990176421525	45341.01556924073	52392.3917903023	48734.43671592146	59473.96672259561	55070.43696035716	0.15714792299734254	0.15052014152931642	1012.423963299836	16447.746266171336	944.6158176899189	15346.141395920888
7.098190270838397	37403.66764725031	35341.46005404054	44795.06955301972	41946.63007844494	48638.817825924496	45380.97479464861	52438.57153182082	48777.39221122937	59526.398979601545	55118.98668604632	0.15714818575888803	0.15052039238235854	1002.3893255807925	16382.845975786448	935.2533625207143	15285.589541496709
7.1409604379627405	37436.45262742956	35372.43864225257	44834.34961381511	41983.412866111285	48681.475550713345	45420.77548062349	52484.56819909333	48820.17741328522	59578.62362864945	55167.34416783379	0.15714845326141966	0.15052064776151836	992.4105490416987	16317.484911141917	925.9430276232306	15224.607801232487
7.183988316859528	37469.10562888966	35403.29255140396	44873.47193986531	42020.04795854741	48723.962147441765	45460.41650448695	52530.38049706605	48862.79111743617	59630.63920352121	55215.508047924384	0.15714872559071558	0.15052090774868687	982.4874373933999	16251.662163246423	916.6846298635355	15163.195327470079
7.227275460371831	37501.62571746087	35434.02089925448	44912.435418353394	42056.534313871736	48766.27641040175	45499.896741358316	52576.00712818063	48905.23211669935	59682.444235225914	55263.476965952854	0.15714900283411043	0.15052117242724006	972.6197947977344	16185.376830585301	907.4779865291785	15101.351279556751
7.270823430699384	37534.01195704607	35464.622801750476	44951.238934261964	42092.870888145284	48808.41713154294	45539.21506417269	52621.446792395844	48947.49920178204	59734.03725202564	55311.24955900786	0.1571492850805221	0.15052144188206562	962.8074258733541	16118.628019370139	898.3229153341381	15039.074824044481
7.31463379945495	37566.263409634405	35495.097373037956	44989.88137039151	42129.05663538889	48850.38310049351	45578.37034370045	52666.698187210684	48989.59116110316	59785.41677946306	55358.82446165737	0.15714957242047958	0.15052171619958957	953.0501356862951	16051.414843453094	889.2192344098585	14976.36513463594
7.358708147721062	37598.379135313866	35525.44372547449	45028.361607377265	42165.090507599074	48892.173104579255	45617.3614485651	52711.760007685865	49031.506780813244	59836.5813403871	55406.20030597242	0.15714986494615374	0.1505219954678057	943.3477297550999	15983.736424535513	880.1667623099056	14913.221392357722
7.403048066107065	37630.35819228556	35555.66096964299	45066.678523708455	42200.97145476611	48933.78592884536	45656.18724526363	52756.63094646804	49073.24484481695	59887.52945498163	55453.37572155371	0.15715016275138707	0.15052227977630278	933.7000140508171	15915.591892277822	871.1653180103749	14849.642785670236
7.447655154806527	37662.1996368767	35585.74821436398	45104.83099574569	42236.698424890405	48975.22035607622	45694.84659818496	52801.30969381189	49114.80413479362	59938.25964079209	55500.34933555602	0.1571504659317234	0.1505225692162937	924.1067949886201	15846.980384264141	862.2147209014511	14785.628510441631
7.49253102365499	37693.902523554716	35615.70456670917	45142.817897740046	42272.270364000346	49016.47516681698	45733.338369630124	52845.79493760421	49156.183430219724	59988.770412754	55547.1197727148	0.1571507745844381	0.1505228638806464	914.5678794389823	15777.901046300307	853.3147907985258	14721.17777021043
7.537677292188054	37725.465904941186	35645.52913201475	45180.638101851786	42307.68621617003	49057.5491393948	45771.661419832126	52890.08536338767	49197.38150839088	60039.060283221435	55593.685655372305	0.1571510888085713	0.15052316386391115	905.0830747154541	15708.353032330051	844.4653479306726	14656.289776135236
7.583095589699846	37756.888831825694	35675.221013894625	45218.29047816911	42342.9449235367	49098.441049940186	45809.81460697582	52934.1796543846	49238.397144443945	60089.12776199537	55640.04560350384	0.15715140870495906	0.1505234692623537	895.6521885810653	15638.335504636168	835.6662129458273	14590.963747138157
7.628787555301809	37788.170353180394	35704.77931425429	45255.773894727696	42378.045426319266	49139.149672409076	45847.796787218605	52978.076491521664	49279.229111380104	60138.97135635317	55686.19823474507	0.15715173437626517	0.15052378017398518	886.2750292489072	15567.847633985803	826.9172069125343	14525.198910092935
7.674754837981857	37819.309516174464	35734.203133304734	45293.087217530265	42412.98666283663	49179.67377860505	45885.60681471114	53021.774553454765	49319.87618008788	60188.589571078264	55732.14216441936	0.1571520659270164	0.15052409669859415	876.9514053709572	15496.888599526137	818.2181513085961	14458.994499685243
7.720999096663877	37850.305366187975	35763.49156957565	45330.22931056543	42447.767569525364	49220.012138200866	45923.24354161744	53065.27251659291	49360.33711936544	60237.98090848879	55777.87600556434	0.1571524034636334	0.15052441893777893	867.681126046693	15425.457589069381	809.568868029688	14392.349758703262
7.767522000267617	37881.1569468276	35792.643719930405	45367.199035828715	42482.387080959496	49260.16351876212	45960.705818137045	53108.5690551249	49400.61069594529	60287.14386846931	55823.39836896112	0.15715274709446844	0.1505247469949802	858.4640008247225	15353.553799223155	800.9691793902311	14325.2639381513
7.814325227768903	37911.86329994084	35821.65867957974	45403.995253341964	42516.84412986881	49300.12668576947	45997.99249252572	53151.66284104397	49440.69567451734	60336.076948500406	55868.707863161726	0.15715309692983773	0.15052508097551412	849.2998396931216	15281.17643533647	792.4189081152435	14257.736297192052
7.861410468260233	37942.42346563133	35850.53554209631	45440.61682117401	42551.137647158146	49339.90040264205	46035.10241111735	53194.5525441741	49480.5908177532	60384.77864369002	55913.803094518	0.15715345308205936	0.15052542098660798	840.188453081646	15208.324711663648	783.9178773416206	14189.766103316098
7.908779421011744	37972.83648227381	35879.27339942905	45477.062595461015	42585.26656192659	49379.483430760534	46072.034418345465	53237.236832195726	49520.294886330244	60433.24744680434	55958.68266721017	0.157153815665487	0.1505257671374327	831.1296518638264	15134.9978515096	775.465910620871	14121.352632468566
7.956433795532517	38003.10138652977	35907.87134191813	45513.331430427585	42619.22980148735	49418.87452949124	46108.78735676584	53279.71437067275	49559.806638956674	60481.48184829991	56003.345183276586	0.15715418479654966	0.15052611953914	822.1232473553973	15061.195087317377	767.0628319164389	14052.495169123635
8.004375311632296	38033.21721336274	35936.32845830953	45549.42217840759	42653.02629138723	49458.07245620974	46145.360067078414	53321.98382307894	49599.124832395995	60529.48033635542	56047.78924264293	0.15715456059378752	0.1505264783048976	813.1690513109206	14986.915660737082	758.7084656015504	13983.193006364629
8.052605699483543	38063.182996054136	35964.64383577026	45585.3336898657	42686.65495542692	49497.075966325334	46181.75138815028	53364.04385082528	49638.24822149254	60577.241396904334	56092.013443152544	0.1571549431778903	0.15052684354992477	804.2668759252992	14912.158822758123	750.4026364614256	13913.445445999503
8.101126699683881	38092.99776621887	35992.81655990327	45621.064813418554	42720.11471568097	49535.88381330524	46217.96015703825	53405.89311328714	49677.17555919675	60624.76351366738	56136.016380596426	0.15715533267173873	0.15052721539153294	795.4165338309249	14836.923833774403	742.1451696882141	13843.251798627898
8.149940063318896	38122.6605538215	36020.84571476288	45656.61439585679	42753.40449251831	49574.494748699544	46253.9852090121	53447.53026783209	49715.905596590914	60672.04516818598	56179.796648743955	0.1571557292004407	0.1505275939491595	786.6178381009377	14761.209963792935	733.935890885652	13772.611383805051
8.199047552025359	38152.17038719247	36048.730382870286	45691.98128216707	42786.523204623154	49612.90752216633	46289.825377578105	53488.95396984813	49754.43708291553	60719.084839855925	56223.35283937427	0.1571561328913748	0.150527979344409	777.8706022428232	14685.01649239473	725.7746260635322	13701.523530058563
8.248450938054788	38181.526293044066	36076.46964522891	45727.16431555395	42819.46976901541	49651.12088149658	46325.47949450233	53530.16287277153	49792.76876559519	60765.88100596084	56266.68354230698	0.15715654387422928	0.15052837170109226	769.1746402006829	14608.34270892106	717.6612016386935	13629.987575026229
8.298152004337403	38210.72729648723	36104.062581340426	45762.162337462694	42852.243101072214	49689.13357264016	46360.94638983484	53571.15562811595	49830.89939026564	60812.43214170706	56309.787345434546	0.1571569622810458	0.1505287711452666	760.5297663545352	14531.187912581488	709.5954444345552	13558.00286556594
8.348152544546481	38239.77242104791	36131.50826922039	45796.97418760173	42884.84211454896	49726.94433973137	46396.22489193362	53611.93088550111	49868.827700800335	60858.736720257984	56352.66283475387	0.15715738824626116	0.15052917780527436	751.9357955199666	14453.551412569359	701.5771816814668	13485.568757850677
8.398454363163072	38268.66068868411	36158.80578541461	45831.598703965785	42917.265721601136	49764.55192511542	46431.313827489255	53652.487292682374	49906.55243933816	60904.79321276956	56395.308594399234	0.15715782190675176	0.15052959181178877	743.3925429467345	14375.432528154925	693.6062410147861	13412.684617483988
8.449059275541144	38297.3911198027	36185.95420501521	45866.034722859	42949.51283280598	49801.95506937459	46466.212021549465	53692.823495580174	49944.07234631061	60950.600088425614	56437.72320667487	0.1571582634018761	0.15053001329785157	734.8998243131209	14296.8305886928	685.6824504699907	13339.34981948696
8.49996910797308	38325.9627332762	36212.95260167666	45900.281078917935	42981.58235718414	49839.15251135469	46500.91829754371	53732.93813830961	49981.3861604694	60996.15581447336	56479.90525208777	0.15715871287352226	0.15053044239891947	726.4574557322776	14217.744933888316	677.8056384882075	13265.56374854222
8.551185697755594	38354.3745464606	36239.80004763288	45934.33660513584	43013.47320222247	49876.14298819257	46535.431477309	53772.82986321137	50018.4926189152	61041.458856260506	56521.853309381986	0.1571591704661521	0.15053087925290706	718.0652537513524	14138.174913886935	669.9756339157466	13191.325799107552
8.602710893256043	38382.62557521244	36266.49561371359	45968.20013288624	43045.184273896244	49912.925235343144	46569.75038111507	53812.49731088195	50055.39045712574	61086.507677271584	56563.56595557223	0.1571596363268485	0.15053132400023056	709.7230353421182	14058.119889220223	662.1922659950797	13116.635375319049
8.654546553979111	38410.71483390616	36293.03836936088	46001.87049194671	43076.7144766915	49949.4979866065	46603.87382768974	53851.939120204195	50092.07840898419	61131.3007391646	56605.041765977716	0.15716011060536397	0.15053177678385404	701.4306179097039	13977.579231122509	654.4553643730469	13041.491891322657
8.706694550633951	38438.6413354525	36319.42738264687	46035.34651052413	43108.06271362866	49985.859974156665	46637.800634245774	53891.15392837949	50128.55520680912	61175.83650180976	56646.27931425785	0.15716059345416722	0.15053223774933697	693.1878192855511	13896.552321488038	646.7647590948618	12965.894771235064
8.759156765201672	38466.40409131545	36345.66172028991	46068.627015278056	43139.22788628473	50022.00992856848	46671.52961650603	53930.140370958026	50164.819581382595	61220.11342332579	56687.277172446	0.15716108502849496	0.15053270704487834	684.9944577265996	13815.038553003222	639.1202806025976	12889.843449248001
8.811935091003267	38494.00211153108	36371.740447672644	46101.71083134666	43170.2088948175	50057.94657884702	46705.059588730895	53968.89708187173	50200.8702619809	61264.12996011968	56728.03391098603	0.15716158548639916	0.1505331848213672	676.8503519232618	13733.037329420447	631.5217597427545	12813.337369892746
8.865031432767935	38521.4344047254	36397.66262885911	46134.59678237133	43201.00463798876	50093.66865245591	46738.38936374479	54007.42269346617	50236.705976404075	61307.884566924906	56768.548098767664	0.15716209498880185	0.1505336712324312	668.7553209864418	13650.548065450042	623.9690277542104	12736.375987924635
8.918447706701835	38548.69997813269	36423.427326612255	46167.28369052198	43231.61401318807	50129.17487534618	46771.51775296307	54045.71583653291	50272.32545100609	61351.37569684047	56808.81830316259	0.15716261369954418	0.15053416643448517	660.7091844507959	13567.570186907426	616.4619162711897	12658.958768500015
8.972185840557227	38575.797837613914	36449.03360241164	46199.77037652252	43262.03591645673	50164.46397198542	46804.44356641931	54083.775140342346	50307.727410725354	61394.601801370394	56848.84309006093	0.15716314178544163	0.15053467058678346	652.7117622768856	13484.103130953386	609.0002573265228	12581.085187366232
9.02624777370205	38602.726987675655	36474.480516471565	46232.055659677084	43292.26924251241	50199.53466538772	46837.16561279334	54121.59923267732	50342.910579116	61437.561330464276	56888.62102390875	0.15716367941633588	0.1505351838514698	644.7628748499556	13400.146346135065	601.5838833482703	12502.7547309082
9.080635457189915	38629.48643148874	36499.76712775887	46264.13835789572	43322.31288477336	50234.385677143226	46869.68269943871	54159.186739866374	50377.87367837872	61480.25273255723	56928.150667744856	0.1571642267651523	0.1505357063936311	636.8623429728905	13315.699292410165	594.2126271546003	12423.966896167025
9.135350853830497	38656.07517090704	36524.89249401101	46296.01728772061	43352.165735383016	50269.015727448095	46901.993632410806	54196.53628681746	50412.61542939219	61522.67445461067	56967.43058323857	0.15716478400795456	0.15053623838135052	629.009987872676	13230.76144139655	586.8863219594932	12344.721191087738
9.190395938260405	38682.49220648698	36549.855671754754	46327.691264353045	43381.826685235385	50303.42353513537	46934.09721649564	54233.64649705266	50447.134551745374	61564.82494215404	57006.4593307283	0.15716535132400183	0.15053677998576243	621.2056311974884	13145.33227645047	579.6048013700056	12265.017134584486
9.245772697014415	38708.73653750659	36574.65571632437	46359.159101679936	43411.294623999966	50337.60781770541	46965.99225523832	54270.51599274243	50481.429763769265	61606.702639326264	57045.23546925969	0.1571659288958068	0.15053733138110664	613.4490950123873	13059.411292700097	572.3678993831272	12184.854256574064
9.301483128597186	38734.80716198488	36599.29168188031	46390.419612300786	43440.568440147195	50371.56729135681	46997.67755097196	54307.14339474051	50515.49978256947	61648.30598891776	57083.75755662464	0.15716651690919578	0.15053789274478652	605.7402017971035	12972.997997151688	565.1754503814154	12104.232098056003
9.357529243555355	38760.70307670116	36623.7626214277	46421.47160755477	43469.64702097379	50405.3006710175	47029.15190484662	54343.52732261882	50549.34332405854	61689.633432412666	57122.02414940012	0.15716711555336774	0.15053846425742465	598.0787744563422	12886.091909002513	558.0272891445784	12023.150211429223
9.413913064550128	38786.423277215676	36648.06758683603	46452.313897549175	43498.529252629545	50438.806670377286	47060.41411685984	54379.666394704174	50582.95910299018	61730.68341003308	57160.03380298918	0.15716772502095563	0.15053904610292346	590.4646363077336	12798.6925595738	550.9232508386485	11941.608160436153
9.47063662643026	38811.96675788839	36672.20562885733	46482.94529118602	43527.21402014243	50472.084001918505	47091.462985885286	54415.55922811292	50616.345832991436	61771.454360781	57197.78507165964	0.1571683455080906	0.15053963846852297	582.8976110816584	12710.799492383376	543.8631710141781	11859.60552020371
9.527701976305488	38837.33251189972	36696.17579714596	46513.364596190826	43555.7002074456	50505.13137694906	47122.29730970353	54451.20443878803	50649.50222659724	61811.94472248318	57235.276508585535	0.15716897721446374	0.15054024154486334	575.377522925206	12622.41226339899	536.84688561043	11777.14187749289
9.585111173620431	38862.51953127033	36719.9771402776	46543.570619140446	43583.98669740355	50537.94750563436	47152.91588503196	54486.60064153523	50682.42699528388	61852.15293183478	57272.506665887384	0.1571696203433912	0.15054085552604468	567.9041963992058	12533.530441114679	529.874230953108	11694.216830773279
9.642866290228868	38887.52680688182	36743.60870576917	46573.562165492054	43612.07237183945	50570.531097030675	47183.317507555956	54521.74645006059	50715.11884950411	61892.07742444485	57309.47409467432	0.157170275101881	0.15054148060969172	560.4774564779364	12444.153606655076	522.9450437538326	11610.829990308732
9.700969410468568	38912.35332849693	36767.06954009811	46603.33803961154	43639.95611156176	50602.88085911776	47213.50097195931	54556.640477007335	50747.5764987212	61931.71663488087	57346.17734508513	0.15717094170069865	0.1505421169970163	553.0971285434789	12354.28135380894	516.0591611049022	11526.98097821325
9.75942263123647	38936.99808478013	36790.35868872226	46632.89704480251	43667.63679639163	50634.99549883227	47243.46507195555	54591.281333993604	50779.79865144424	61971.068996714595	57382.61496633067	0.1571716203544371	0.15054276489288462	545.7630383902579	12263.913289256394	509.2164204834844	11442.669428640977
9.818228062064373	38961.46006331858	36813.47519609992	46662.23798333572	43695.1133051905	50666.87372210164	47273.20860031953	54625.66763165068	50811.784015263525	62010.132942568205	57418.78550673649	0.1571723112815858	0.15054342450588226	538.4750122227124	12173.049032656476	502.41665974940406	11357.894987873733
9.877387825195074	38985.738250642906	36836.41810570976	46691.35965647848	43722.3845158878	50698.51423387791	47302.73034891907	54659.79797966121	50843.5312968862	62048.906904160816	57454.68751378568	0.1571730147046013	0.15054409604838218	531.2328766545397	12081.688216773793	495.6597171445028	11272.657314440235
9.936904055658934	39009.831632248446	36859.1864600713	46720.26086452463	43749.44930550916	50729.91573817226	47332.02910874722	54693.67098679825	50875.03920217246	62087.389312355626	57490.31953416262	0.1571737308499794	0.15054477973661295	524.0364587063086	11989.830487543717	488.9454312901362	11186.956079177558
9.996778901350961	39033.73919261622	36881.779300764996	46748.940406824186	43776.30655020427	50761.07693808926	47361.10366995426	54727.285260963916	50906.306436171646	62125.57859720704	57525.680113796356	0.15717445994832846	0.15054547579073058	516.8855858005118	11897.475504137576	482.27364118327387	11100.790965300053
10.05701452310831	39057.45991523416	36904.195668452674	46777.39708181355	43802.95512527534	50791.99653586165	47389.952821880244	54760.63940922888	50937.33170315878	62163.47318800844	57560.76779790477	0.15717520223444598	0.15054618443488837	509.7800857720431	11804.622939290479	475.6441862056381	11014.161668691784
10.117613094788254	39080.99278261923	36926.434602898735	46805.62968704669	43829.393905206416	50822.67323288631	47418.57535308858	54793.73203787287	50968.11370667239	62201.071513341456	57595.58113104009	0.15717595794739192	0.15054690589731093	502.71978685923386	11711.27247928083	469.0569061153219	10927.067897897214
10.178576803346665	39104.336776338416	36948.49514299034	46833.6370192252	43855.6217636917	50853.10572975901	47446.970051398515	54826.56175242411	50998.65114955107	62238.37200112385	57630.118657133105	0.15717672733056864	0.1505476404103665	495.70451769884676	11617.423823937774	462.5116410427145	10839.509374119341
10.239907848916916	39127.49087703067	36970.37632675852	46861.4178742294	43881.637573664775	50883.292726310334	47475.1357039187	54859.12715769997	51028.942733971366	62275.373078659	57664.37891953893	0.15717751063179872	0.1505483882106447	488.73410733568016	11523.07668697834	456.00823149859207	10751.485831549391
10.301608444889292	39150.45406442912	36992.0771913995	46888.97104715004	43907.44020732845	50913.23292164225	47503.0710970814	54891.42685784838	51058.987161486184	62312.073172686214	57698.36046108336	0.15717830810340574	0.15054914953903106	481.8083852129057	11428.230795977637	449.5465183656779	10662.997017327696
10.363680817990868	39173.225317382574	37013.59677329536	46916.295332319096	43933.028536183774	50942.925014163826	47530.775016675834	54923.45945638835	51088.78313306253	62348.470709430054	57732.06182410846	0.15717912000229664	0.1505499246407871	474.92718117462937	11332.885892523453	443.12634290155256	10574.042691687122
10.426127208365882	39195.803613878255	37034.93410803597	46943.38952334221	43958.40143106053	50972.367701628646	47558.2462478832	54955.22355625229	51118.329349120846	62384.56411465187	57765.48155052033	0.15717994659004417	0.15055071376562806	468.09032546699746	11237.041732413694	436.7475467384793	10484.622628148645
10.488949869656532	39218.187931063905	37056.08823044013	46970.25241313032	43983.55776214702	51001.55968117149	47585.48357531092	54986.71775982768	51147.62450957381	62420.35181370058	57798.618181835736	0.15718078813297234	0.15055151716780638	461.29764873115346	11140.698085604236	430.4099718775251	10394.736613467336
10.552151069084381	39240.37724527004	37077.058174577076	46996.88279393186	44008.49639902039	51030.49964934565	47612.4857830275	55017.94066899936	51176.66731386551	62455.83223156423	57831.47025922985	0.15718164490224343	0.15055233510619118	454.5489820073708	11043.854736475274	424.1134606921696	10304.384447868913
10.615733087532126	39262.37053203292	37097.842973788516	47023.279457365454	44033.21621067738	51059.18630216075	47639.25165459793	55048.890885192486	51205.456461011556	62491.00379292228	57864.03632358466	0.15718251717394485	0.1505531678443555	447.8441567309201	10946.511483861133	417.85785592504544	10213.565945105627
10.679698219625935	39284.16676611683	37118.44166071014	47049.44119445239	44057.7160655649	51087.61833512044	47665.77997311889	55079.567009415325	51233.99064963876	62525.864922198016	57896.314915537085	0.15718340522918026	0.15055401565066015	441.18300473643467	10848.668141312897	411.6430006910232	10122.280932668597
10.744048773818252	39305.7649215377	37138.85326729423	47075.366795650305	44081.99483161172	51115.79444326143	47692.069521255224	55109.967642303534	51262.268578026335	62560.4140436124	57928.30457552898	0.15718430935415945	0.15055487879834056	434.5653582497034	10750.32453702204	405.4687384706922	10030.529251743108
10.808787072471103	39327.16397158506	37159.076824830954	47101.05505088535	44106.051376258794	51143.71332119087	47718.11908127493	55140.09138416272	51290.2889441455	62594.649581236234	57960.003843855164	0.1571852298402916	0.15055575756559672	427.9910498893587	10651.480514025316	399.334913111059	9938.310757396743
10.87391545193992	39348.36288884612	37179.1113639714	47126.50474958671	44129.88456649177	51171.37366312648	47743.927435086574	55169.93683501399	51318.05044570177	62628.569959045686	57991.411260714725	0.15718616698428187	0.15055665223568268	421.45991266838973	10552.135930368677	393.2413688270608	9845.625318720937
10.93943626265785	39369.36064522819	37198.95591474931	47151.714680719524	44153.493268871876	51198.77416293467	47769.49336427508	55199.5025946374	51345.5517801754	62662.173600975555	58022.525366260226	0.15718712108822458	0.15055756309699914	414.97177998826373	10452.290659127757	387.1879501964431	9752.472818847746
11.00535186922059	39390.15621198268	37218.609506604036	47176.68363281942	44176.87634956859	51225.913514170876	47794.815650139215	55228.78726261772	51372.791644863944	62695.458930975234	58053.344700649315	0.15718809245970417	0.15055849044318664	408.526485645154	10351.944588698447	381.1745021652314	9658.853155236691
11.071664650471687	39410.748559728374	37238.07116840312	47201.410394026665	44200.03267439166	51252.79041011914	47819.893073728825	55257.78943838961	51399.7687369242	62728.42437306394	58083.867804095804	0.1571890814118938	0.15055943457322182	402.12386382365366	10251.097622768953	375.20087004295783	9564.766239656135
11.138376999588447	39431.13665847514	37257.339928465044	47225.8937521207	44222.96110882374	51279.40354383236	47844.72441588232	55286.507721283364	51426.48175341487	62761.0683513869	58114.09321692154	0.15719008826365646	0.15056039579151334	395.76374909403967	10149.749680422246	369.2668994977139	9470.211998250335
11.205491324168262	39451.31947764733	37276.41481458179	47250.13249455444	44245.66051805259	51305.75160817237	47869.30845726413	55314.94071057065	51452.929391338854	62793.38929027129	58144.019479607974	0.15719111333965108	0.15056137440800169	389.4459764131461	10047.900696301833	363.3724365592352	9375.190371708944
11.273010046315514	39471.29598610798	37295.29485404223	47274.1254084897	44268.129767004495	51331.83329585103	47893.64397840321	55343.087005511334	51479.11034768706	62825.38561428378	58173.64513284939	0.15719215697043531	0.1505623707382598	383.1703811263433	9945.55062078312	357.517327620124	9279.701315432787
11.340935602728974	39491.06515218258	37313.979073654955	47297.871280832194	44290.36772037719	51357.64729947121	47917.72975973127	55370.94520540019	51505.02331948165	62857.055748287836	58202.96871760574	0.1571932194925743	0.15056338510359593	376.93679896579124	9842.699420103803	351.70141943352064	9183.744799656793
11.409270444789758	39510.62594368358	37332.46649977203	47321.368898267436	44312.37324267377	51383.19231156863	47941.56458162194	55398.513909614674	51530.66700382051	62888.39811750225	58231.98877515675	0.15719430124875125	0.1505644178311574	370.74506604642374	9739.347076395527	345.92455911060097	9087.32080947049
11.478017038649782	39529.97732793403	37350.756158311684	47344.617047295884	44334.14519823567	51408.46702465291	47965.14722442914	55425.79171766174	51556.04009792081	62919.41114755892	58260.703847155215	0.1571954025878759	0.15056546925403705	364.59501886181533	9635.49358772859	340.1865941154538	8990.429344864562
11.547177865320764	39549.11827179203	37368.847074781974	47367.61451426898	44355.68245127663	51433.470131249705	47988.476468526445	55452.777229226056	51581.14129916377	62950.093264562	58289.11247568158	0.1571965238652006	0.15056653971138262	358.486494294717	9531.138968525454	334.48737227526726	8893.070421114564
11.616755420763786	39568.04774167575	37386.738274304895	47390.36008542607	44376.983865917595	51458.20032394389	48011.55109434748	55479.46904421924	51605.96930514049	62980.442895148386	58317.213203299914	0.1571976654424356	0.15056762954850633	352.4193296050653	9426.283249402419	328.8267417702009	8795.244068639353
11.686752215979308	39586.76470358694	37404.42878163912	47412.8525469297	44398.04830621982	51482.656295420864	48034.36988242455	55505.86576282713	51630.5228136959	63010.45846654622	58345.004573111764	0.15719882768786475	0.15056873911699614	346.3933624330093	9320.926477393135	323.2045511342585	8696.950333209708
11.75717077709787	39605.26812313664	37421.91762120479	47435.090684903545	44418.87463622066	51506.836738510945	48056.9316134301	55531.965985560586	51654.80052297591	63040.13840663712	58372.4851288137	0.15720001097646752	0.15056986877483208	340.40843079972547	9215.068716129288	317.6206492581405	8598.189276106656
11.82801364547121	39623.55696556913	37439.20381710667	47457.07328546836	44439.46171996749	51530.74034623154	48079.23506821622	55557.76831330375	51678.80113147243	63069.481144015954	58399.653414752465	0.15720121569004	0.15057101888650165	334.46437310101464	9108.710045799613	312.07488538190955	8498.960974104702
11.899283377763982	39641.63019578717	37456.28639315852	47478.799134779714	44459.80842155316	51554.365811831405	48101.27902785595	55583.27134736467	51702.52333807029	63098.485108053166	58426.5079759825	0.1572024422173191	0.1505721898231188	328.5610281127738	9001.850563464686	306.56710910017136	8399.26551974006
11.970982546046038	39659.48677837692	37473.16437290719	47500.26701906528	44479.91360515125	51577.711828834385	48123.06227368422	55608.47368952549	51725.96584209398	63127.14872895677	58453.0473583232	0.15720369095410974	0.15057338196254377	322.6982349854661	8894.490383036435	301.0971703575342	8299.103021314368
12.043113737885237	39677.12567763292	37489.836779656755	47521.475724662494	44499.77613505143	51600.77709108366	48144.5835873392	55633.37394209309	51749.12734335471	63155.47043783494	58479.27010841663	0.15720496230341238	0.1505745956895072	316.8758332437137	8786.629635434598	295.6649194480269	8198.473603030667
12.115679556440844	39694.54585758314	37506.302636492794	47542.42403805637	44519.394875695216	51623.56029278619	48165.84175080392	55657.97070795014	51772.006542197945	63183.448666759105	58505.17477378589	0.15720625667555563	0.15057583139573552	311.09366278682137	8678.268468748778	290.2702070152154	8097.377405144274
12.188682620557461	39711.746282014494	37522.560966307	47563.11074591785	44538.76869171206	51646.06012855788	48186.835546448376	55682.262590606835	51794.60213955134	63211.08184882792	58530.759902894024	0.157207574488329	0.1505770894800763	305.3515638883691	8569.407048365101	284.9128840518533	7995.814584078267
12.26212556485955	39728.725914498085	37538.6107918216	47583.53463514221	44557.89644795551	51668.27529346868	48207.56375707183	55706.24819425277	51816.91283697313	63238.36841823153	58556.0240452034	0.1572089161671192	0.15057837034863147	299.64937719196314	8460.045557005331	279.59280189685524	7893.78531248495
12.336011039846525	39745.48371841448	37554.45113561388	47603.69449288749	44576.777009539495	51690.20448308794	48228.02516594517	55729.926123809	51838.93733670049	63265.306810316084	58580.96575123523	0.15721028214504856	0.15057967441488684	293.98694370983867	8350.184194834903	274.3098122327938	7791.289779316634
12.41034171198835	39762.0186569791	37570.081020140766	47623.589106613144	44595.40924187476	51711.84639353006	48248.218556853586	55753.294984980515	51860.674341698264	63291.895461648775	58605.58357262971	0.15721167286311635	0.15058100209984818	288.36410482792417	8239.823179760948	269.0637670910219	7688.328190108761
12.485120263821853	39778.329693268424	37585.49946776411	47643.21726411998	44613.792010706464	51733.19972150143	48268.142714140464	55776.35338431018	51882.122555709175	63318.13281008477	58629.87606220758	0.15721308877034137	0.1505823538321769	282.78070230042795	8128.962747428566	263.85451884689974	7584.900766991079
12.560349394047481	39794.415790245046	37600.70550077507	47662.57775358864	44631.92418215051	51754.26316434603	48287.79642275008	55799.09992923137	51903.28068330272	63344.0172948325	58653.841774030625	0.15721453032391072	0.15058373004833198	277.2365782467532	8017.60315127857	258.6819202169427	7481.007748743519
12.63603181762671	39810.275910783734	37615.69814141931	47681.669363619636	44649.80462273128	51775.0354200927	48307.17846827174	55821.533228122185	51924.14742992566	63369.5473565212	58677.479263463785	0.15721599798932548	0.15058513119271047	271.73157515306957	7905.744662744924	253.54582425992703	7376.649390969425
12.712170265880024	39825.90901769697	37630.476411921765	47700.490883272774	44667.432199418785	51795.515187501784	48326.28763698346	55843.65189035936	51944.721501952	63394.7214372678	58700.78708723706	0.15721749224055453	0.15058655771779175	266.26553587353555	7793.387571433559	248.44608437776333	7271.825966257602
12.78876748658549	39841.314073761416	37645.039334512294	47719.04110210782	44684.80577966702	51815.701166113264	48345.12271589693	55865.454526373695	51965.001606734586	63419.5379807459	58723.76380350905	0.15721901356018927	0.15058801008428677	260.83830362639856	7680.532185189426	243.38255431281868	7166.53776425682
12.865826244077915	39856.49004174335	37659.3859314504	47737.31881022418	44701.92423145142	51835.5920562938	48363.68249280153	55886.939747704295	51984.98645265565	63443.9954322535	58746.40797192951	0.15722056243959895	0.15058948876128783	255.44972199056065	7567.178830109537	238.35508814448258	7060.78509170562
12.943349319348618	39871.43588442486	37673.5152250506	47755.32279830155	44718.786423307196	51855.18655928494	48381.96575630949	55908.10616705433	52004.67474917842	63468.092238782265	58768.71815370331	0.15722213937909313	0.1505909942264194	250.09963491070084	7453.327850850299	233.36354029277572	6954.568272681907
13.0213395101458	39886.15056463018	37687.426237708	47773.05185764093	44735.39122436791	51874.483377251796	48399.97129590125	55928.95239834707	52024.06520689941	63491.82684908764	58790.69291165501	0.15722374488808305	0.15059252696599726	244.78788669180358	7338.979610653594	228.40776551462477	6847.887648638338
13.099799631075467	39900.63304525153	37701.117991923435	47790.504780205156	44751.7375044039	51893.48121333125	48417.697901970714	55949.47705678179	52043.1565376003	63515.19771375854	58812.33081029327	0.15722537948524878	0.15059408747518374	239.51432199857663	7224.134491428733	223.48761890269816	6740.743578510359
13.178732513703073	39914.88228927561	37714.58951032911	47807.680358660444	44767.82413386128	51912.178771681254	48435.14436587125	55969.67875889072	52061.94745430088	63538.20328528848	58833.63041587648	0.15722704369870807	0.1505956762581519	234.2787858558586	7108.792893955484	218.60295588622103	6633.1364388708025
13.258141006655675	39928.89725980968	37727.83981571408	47824.57738641752	44783.64998390086	51930.57475752992	48452.309479961725	55989.55612259578	52080.436671311865	63560.842018146686	58854.5902964783	0.15722873806618787	0.15059729382824805	229.0811236478621	6992.95523798652	213.75363222934538	6525.066624043509
13.338027975724735	39942.67692010824	37740.86793105004	47841.19465767362	44799.21392643775	51948.667877225475	48469.19203765306	56009.107767266585	52098.6229042887	63583.112368850445	58875.209022054485	0.1572304631352022	0.15059894070816035	223.92118111473974	6876.621962308884	208.93950402911287	6416.5345461610705
13.418396303969553	39956.220233598935	37753.67287951666	47857.53096745387	44814.514834180365	51966.45683828562	48485.790833454615	56028.332313777486	52116.50487028477	63605.012796036855	58895.48516450907	0.15723221946322652	0.15060061743008882	218.79880435205996	6759.793524879962	204.16042771429056	6307.5406352728605
13.49924889182131	39969.526163909344	37766.253684527524	47873.58511165364	44829.55158067045	51983.94034944818	48502.10466302134	56047.228384566464	52134.08128780589	63626.54176053638	58915.41729776221	0.1572340076178851	0.15060232453591887	213.71383981365943	6642.4704030528665	199.41626004775753	6198.085339585319
13.580588657187745	39982.59367489346	37778.60936975606	47889.355887081016	44844.323040323114	52001.11712072169	48518.13232320129	56065.79460369366	52151.35087686505	63647.69772544651	58935.00399781816	0.15723582817713075	0.15060406257739908	208.6661343058804	6524.6530935596675	194.70685812231386	6088.169125439599
13.662418535558457	39995.42173065802	37790.738959161	47904.8420914989	44858.82808846659	52017.985863435904	48533.87261208277	56084.02959690025	52168.312359036805	63668.47915620552	58954.24384283334	0.15723768172943822	0.1506058321163204	203.65553498832742	6406.342112684622	190.03207935969112	5977.792477445677
13.744741480110864	40008.00929558924	37802.64147701256	47920.04252366808	44873.06560138289	52034.54529029332	48549.32432904256	56101.93199166805	52184.964457512964	63688.88452066764	58973.135413185606	0.15723956887399262	0.15060763372469926	198.68188937293598	6287.5379963852465	185.3917815114837	5866.955898638815
13.827560461816718	40020.35533437921	37814.315947918156	47934.95598338994	44887.0344563481	52050.7941154203	48564.48627479376	56119.50041727926	52201.30589715795	63708.91228917796	58991.677291543434	0.1572414902208881	0.15060946798496566	193.74504532449646	6168.241300456226	180.78582265798468	5755.65991059877
13.910878469549415	40032.45881205294	37825.76139684867	47949.58127155004	44900.73353167353	52066.73105441948	48579.35725143475	56136.73350487717	52217.33540456533	63728.560934649024	59009.86806293651	0.15724344639132465	0.15061133549015224	188.8448510551243	6048.452600505203	176.2140612041694	5643.905053451657
13.9946985101918	40044.31869399419	37836.97684916381	47963.91719016063	44914.16170674588	52082.35482442073	48593.936062497	56153.62988752583	52233.05170811323	63747.82893263603	59027.7063148252	0.15724543801781307	0.1506132368440884	183.98115512734512	5928.17249221541	171.6763558826642	5531.691886110231
14.079023608744702	40055.93394597317	37847.96133063902	47977.96254240533	44927.3178620694	52097.664144134935	48608.22151299529	56170.18820027238	52248.453538022375	63766.71476141546	59045.19063717294	0.15724746574437956	0.1506151726615977	179.15380645543337	5807.401591505855	167.1725657536881	5419.020986402407
14.163856808436103	40067.303534172504	37858.71386749088	47991.71613268223	44940.200879306576	52112.65773390584	48622.21240947618	56186.40708020781	52263.539626412414	63785.21690206175	59062.31962251704	0.15724953022677834	0.1506171435686987	174.3626542953425	5686.140534404665	162.70255019672913	5305.89295097813
14.24920117083096	40078.426425214035	37869.23348640334	48005.17676664787	44952.80964131973	52127.3343157631	48635.90756006777	56202.28516652877	52278.30870735951	63803.33383852549	59079.091866040835	0.15725163213270477	0.15061915020280903	169.60754825198092	5564.389977382496	158.26616891752928	5192.308395629749
14.335059775941703	40089.30158618576	37879.519214553955	48018.343251261766	44965.14303221299	52141.69261347593	48649.30577452979	56217.82110060018	52292.75951695454	63821.06405771269	59095.50596564671	0.15725377214201278	0.1506211932129544	164.88833827653434	5442.150597456843	153.86328194505768	5078.267955362797
14.421435722339384	40099.92798466842	37889.570079640005	48031.21439483072	44977.19993737419	52155.73135260662	48662.40586430379	56233.013526017974	52306.89079336133	63838.40604956402	59111.56052202928	0.15725595094693937	0.1506232732599811	160.20487466227496	5319.423092182726	149.49374962726142	4963.77228439413
14.50833212726552	40110.30458876209	37899.38510990441	48043.78900705314	44988.97924351678	52169.44926056422	48675.20664256323	56247.86108867176	52320.70127687496	63855.35830713451	59127.254138748795	0.15725816925232933	0.1506253910167704	155.55700804659864	5196.208179879934	145.1574326340342	4848.82205638662
14.595752126744532	40120.43036711317	37908.963334162225	48056.065899064335	45000.47983872248	52182.84506665922	48687.706924264756	56262.36243680887	52334.18970998139	63871.919326674695	59142.58542230606	0.1572604277758654	0.15062754716846125	150.9445894100354	5072.506599735469	140.85419195547001	4733.4179645217955
14.683698875697011	40130.30428894087	37918.30378182655	48068.043883481085	45011.70061248358	52195.91750215772	48699.905526198876	56276.516221097976	52347.354837416366	63888.08760771135	59157.55298221685	0.15726272724830564	0.15062974241267169	146.36747007258236	4948.319111846387	136.5838888985454	4617.560721550137
14.772175548053516	40139.925324063894	37927.40548293478	48079.721774447	45022.640455745684	52208.66530033637	48711.80126704136	56290.32109469336	52360.19540622544	63903.86165312939	59172.15543108742	0.15726506841371904	0.1506319774597286	141.82550169626484	4823.646497435868	132.34638508968055	4501.251059988514
14.861185336869132	40149.29244292736	37936.26746817481	48091.098387678	45033.298260950694	52221.087196537694	48723.392967404965	56303.775713299976	52372.71016582424	63919.23996925451	59186.39138469075	0.1572674520297326	0.15063425303290093	137.31853628053796	4698.489558869973	128.14154247037368	4384.489732153714
14.95073145443871	40158.40461662904	37944.88876891105	48102.17254050758	45043.67292207964	52233.18192822507	48734.67944989102	56316.878735238024	52384.89786805862	63934.2210659356	59200.25946204252	0.15726987886777566	0.15063656986863383	132.84642616455676	4572.849119866267	123.96922329970403	4267.277510335669
15.040817132412794	40167.260816946546	37953.26841721089	48112.94305193307	45053.76333469638	52244.948235039155	48745.65953914209	56329.62882150925	52396.75726726626	63948.8034566292	59213.75828547898	0.1572723497133353	0.15063892871679285	128.40902402583743	4446.7260255832225	119.82929015211994	4149.615186896175
15.131445621914246	40175.860016363484	37961.40544587057	48123.408742661166	45063.56839599065	52256.384858853366	48756.33206189403	56342.02463586234	52408.28712033737	63962.985658483005	59226.886480733956	0.15727486536621302	0.1506413303409067	124.00618287490215	4320.121142623946	115.72160591359716	4031.503574261442
15.222620193655578	40184.20118809611	37969.298888441284	48133.56843515408	45073.08700482171	52267.49054383026	48766.69584702863	56354.064844859306	52419.48618677654	63976.76619242081	59239.642677017146	0.15727742664078578	0.1506437755184197	119.63775605981937	4193.035359289497	111.6460337851313	3912.9435051754117
15.31434413805701	40192.28330611997	37976.94777925549	48143.42095367604	45082.31806176229	52278.264036478395	48776.74972562701	56365.74811794246	52430.353228764936	63990.143583228135	59252.02550709315	0.15728003436627305	0.15064626504094492	115.30359726329334	4065.4695856738836	107.60243728000205	3793.93583278358
15.406620765365147	40200.10534519641	37984.351153452895	48152.96512433974	45091.26046914257	52288.704085709185	48786.4925310226	56377.0731275016	52440.88701122269	64003.11635963826	59264.03360736065	0.15728268938700968	0.15064879971452336	111.00356050115079	3937.4247537255287	103.59068022295833	3674.481430666521
15.499453405772549	40207.66628089891	37991.50804700652	48162.19977515296	45099.9131310942	52298.809442894075	48795.92309885491	56388.03854894153	52451.08630187175	64015.6830544189	59275.66561793238	0.15728539256272156	0.15065138035989029	106.73750012018718	3808.901817308739	99.61062674794812	3554.581192964688
15.592845409537835	40214.96508963933	37998.41749674854	48171.12373606518	45108.27495359445	52308.578861921735	48805.04026712294	56398.64306074972	52460.94987129873	64027.84220445897	59286.92018271523	0.15728814476880765	0.15065400781274105	102.50527079997119	3679.9017524514347	95.66214129925356	3434.2360345236957
15.686800147106629	40222.00074869456	38005.07854039658	48179.73583901502	45116.34484451108	52318.011099256495	48813.84287623984	56408.8853445653	52470.476493019116	64039.592350857405	59297.7959494919	0.15729094689662673	0.15065668292400855	98.30672755092382	3550.4255573954433	91.74508863023948	3313.446890993044
15.781321009233178	40228.77223623251	38011.49021657936	48188.034917977035	45124.12171364657	52327.10491399583	48822.32976908684	56418.76408524742	52479.66494354062	64050.9320390109	59308.29157000194	0.15729379985379108	0.15065940656013938	94.14172571327072	3420.4742526914924	87.85933380259667	3192.2147189341486
15.87641140710273	40235.27853133856	38017.65156486294	48196.01980900944	45131.60447278342	52335.85906792928	48830.49979106839	56428.27797094488	52488.514002428186	64061.85981870381	59318.40570002462	0.1572967045644629	0.15066217960338016	90.01012095320038	3290.048881245777	84.00474218229647	3070.5404958091676
15.972074772454643	40241.51861404108	38023.56162577583	48203.689350300825	45138.79203572817	52344.27232559618	48838.3517901661	56437.42569316484	52497.02245236754	64072.37424419675	59328.13699946043	0.15729966196965825	0.15066500295206517	85.91176926658954	3159.150508545339	80.18117944314145	2948.425220238045
16.06831455770623	40247.491465338295	38029.21944083571	48211.042382218875	45145.68331835766	52352.3434543458	48845.88461699522	56446.20594684413	52505.18907923175	64082.473874318464	59337.48413241604	0.1573026730275557	0.1506678775209131	81.84652697696583	3027.780222773552	76.38851156493183	2825.8699120916426
16.165134236077357	40253.19606722348	38034.624052574334	48218.077747357274	45152.2772386634	52360.071224395564	48853.09712485901	56454.61743041857	52513.012672145516	64092.15727255581	59346.44576728693	0.15730573871381087	0.15067080424132592	77.81425073172431	2895.9391347970814	72.6266048301768	2702.87561246939
16.262537301715792	40258.63140271132	38039.77450456371	48224.79429058429	45158.57271679752	52367.4544088912	48859.98816980514	56462.65884589457	52520.49202355175	64101.42300714607	59355.020576842675	0.15730886002187686	0.15067378406169576	73.81479750294238	2763.628378322348	68.89532582447282	2579.4433838706464
16.36052726982327	40263.79645586314	38044.66984144113	48231.19085909018	45164.56867511774	52374.49178396582	48866.55661068098	56470.32889891957	52527.62592927704	64110.26965116854	59363.20723831127	0.15731203796333085	0.15067681794771526	69.84802458807826	2630.849110081792	65.19454143734765	2455.574310347438
16.459107676782416	40268.69021181324	38049.30910893533	48237.26630243643	45170.26403823392	52381.18212880098	48872.8013091908	56477.626298854826	52534.41318859929	64118.695782638686	59371.00443346588	0.15731527356820688	0.1506799068826959	65.91378960630391	2497.602509835735	61.524118858913425	2331.2694975268096
16.55828208028434	40273.31165679353	38053.69135389107	48243.01947260295	45175.657733052874	52387.52422568572	48878.72112995106	56484.54975884602	52540.85260431345	64126.6999846002	59378.41084870978	0.15731856788533308	0.15068305186789055	62.01195049856324	2363.889780495316	57.88392557943007	2206.53007270582
16.658054059457015	40277.65977815979	38057.815624295166	48248.44922403772	45180.74868882527	52393.51686007838	48884.31494054827	56491.09799589707	52546.94298279996	64134.28084522077	59385.42517516444	0.1573219219826775	0.15068625392282275	58.1423655282706	2229.712148329243	54.273829391022446	2081.3571850657463
16.758427214994473	40281.733564416354	38061.68096930124	48253.55441370468	45185.53583719111	52399.158820666635	48889.58161159529	56497.26973094207	52552.68313409179	64141.436957885875	59392.04610875613	0.1573253369476993	0.1506895140856225	54.30489327642135	2095.0708628706634	50.693698382150615	1955.7520055770874
16.859405169286727	40285.53200524142	38065.28643925489	48258.333901132784	45190.01811222618	52404.44889942887	48894.52001678873	56503.06368891884	52558.07187194265	64148.16692129473	59398.272350304185	0.1573288138877062	0.1506928334133668	50.499392645899206	1959.967197244987	47.14340094162617	1829.7157272975892
16.960991566550526	40289.05409151234	38068.63108571894	48262.78654846518	45194.19445048865	52409.38589169592	48899.12903296682	56508.478598842885	52563.10801389582	64154.46933955687	59404.10260561003	0.15733235393021858	0.1506962129824275	46.72572285775095	1824.402448154986	43.62280575593468	1703.2495653815567
17.063190072960847	40292.298815330156	38071.71396149803	48266.91122050793	45198.06379106527	52413.968596212326	48903.4075401668	56513.51319388111	52567.79038135264	64160.342822288454	59409.535585545935	0.1573359582233412	0.15069965388882658	42.98374344652984	1688.377935854718	40.13178180420073	1576.3547570388764
17.166004376783235	40295.26517004408	38074.534120663186	48270.70678477885	45201.62507561772	52418.19581519797	48907.35442168264	56518.1662114259	52572.11779964135	64165.785984709495	59414.5700061446	0.1573396279361414	0.1507031572485956	39.273314266465604	1551.8950044997036	36.67019836403779	1449.0325618721545
17.26943818850684	40297.95215027674	38077.09061857704	48274.172111557724	45204.87724843014	52422.06635441119	48910.96856412416	56522.436393171025	52576.08909808771	64170.79744774307	59419.204588690525	0.15734336425903267	0.1507067241981444	35.59429548829212	1414.9550221655518	33.23792500892887	1321.284261887893
17.37349524097843	40300.35875194805	38079.38251191781	48277.30607393494	45207.8192564553	52425.57902321047	48914.24885747483	56526.32248518607	52579.70311008405	64175.37583811336	59423.43805981023	0.15734716840416835	0.15071035589463438	31.94654759496916	1277.559380831197	29.83483160403557	1193.1111614909023
17.478179289537028	40302.48397229961	38081.4088587039	48280.1075478613	45210.450049361905	52428.732634617445	48917.19419515082	56529.823237992474	52582.958673160065	64179.51978844535	59427.269151564375	0.15735104160584046	0.1507140535163605	28.329931383690564	1139.709496581927	26.46078830791521	1064.5145876705647
17.583494112149474	40304.32680991858	38083.168718317895	48282.57541219745	45212.76857958139	52431.526005379696	48919.803474059794	56532.937406639336	52585.85462905325	64183.22793736496	59430.696601539625	0.15735498512088625	0.1507178182631398	24.744307964021573	1001.4068096410483	23.1156655709201	935.4958900306374
17.689443509546752	40305.8862647616	38084.661151530694	48284.708548763636	45214.77380235521	52433.95795603395	48922.07559466016	56535.663750780026	52588.389823779966	64186.498929599715	59433.71915294167	0.1573590002291043	0.15072165135670545	21.189538758830167	862.6527845878154	19.799334136157995	806.0564409997314
17.79603130536116	40307.161338178645	38085.88522052558	48286.5058423898	45216.46467578234	52436.02731096991	48924.009461020854	56538.0010347493	52590.56310770733	64189.33141608086	59436.33555468909	0.15736308823367404	0.1507255540411122	17.665485500969226	723.448910318315	16.511665036407067	676.1976357866079
17.90326134626431	40308.15103293604	38086.839988921536	48287.966180964926	45217.84016086616	52437.73289849333	48925.60398088047	56539.94802763995	52592.37333562432	64191.72405404458	59438.54456150671	0.15736725046158742	0.15072952758314515	14.1720102338586	583.7967002112418	13.252529594406951	545.9208925496787
18.011137502105942	40308.85435324027	38087.52452179735	48289.08845548772	45218.89922156256	52439.07355089072	48926.85806570788	56541.50350338135	52593.819366814736	64193.67550713596	59440.344934021254	0.15737148826408767	0.15073357327273684	10.708975309564266	443.69769217446446	10.021799421490869	415.2276524361223
18.119663666053608	40309.27030476024	38087.93788571419	48289.8715601158	45219.64082482664	52440.04810449258	48927.77063076153	56542.666240816354	52594.900065128866	64195.18444551125	59441.735438855576	0.15737580301711307	0.15073769242339657	7.276243388070725	303.1534487567842	6.819346416305052	284.1193796712905
18.228843754733095	40309.397894650814	38088.079148739576	48290.31439221668	45220.06394066114	52440.655399738775	48928.34059515061	56543.435023780876	52595.61429905717	64196.24954594323	59442.714848725605	0.15738019612175383	0.1507418863726402	3.873677438328741	162.16555729322135	3.6450427663803566	152.5975617300719
18.338681708369887	40309.23613157484	38087.94738046979	48290.41585241745	45220.16754216363	52440.894281242516	48928.566881895174	56543.808641182	52595.9609418031	64196.86949192536	59443.28194253633	0.1573846690047139	0.1507461564824353	0.5011407349957153	20.73562991991639	0.49876094501814805	20.663709327578545
18.44918149093129	40308.78402572579	38087.54165205296	48290.17484465538	45219.95060557466	52440.76359785572	48928.448417987296	56543.78588707764	52595.93887135704	64197.042973777825	59443.435505479436	0.15738922311878278	0.15075050413964858	-2.8415031416807324	-121.13469631411135	-2.619626289437292	-111.6806434802711
18.56034709026951	40308.04058884954	38086.8610362114	48289.590276227995	45219.41211032523	52440.26220273372	48927.98413445171	56543.3655607558	52595.54697056997	64196.76868875333	59443.17432913067	0.15739385994331542	0.15075493075650698	-6.154390307201538	-263.44375938922167	-5.710245893918909	-244.43393921293318
18.672182518265565	40307.00483426628	38085.904607264	48288.661057843594	45218.55103908495	52439.38895340081	48927.17296640739	56542.546466814834	52594.784127228064	64196.04534114435	59442.4972115486	0.1573985809847229	0.15075943777106263	-9.437656571390107	-406.1898721139878	-8.773224539880175	-377.5945967976004
18.784691810974078	40305.6757768922	38084.67144114853	48287.38610367193	45217.366377810155	52438.14271181606	48926.01385312907	56541.327415244	52593.64923412757	64194.87164239101	59441.402957373946	0.15740338777696983	0.1507640266476699	-12.691437441797461	-549.3713221605867	-11.80868861649651	-511.1610116008669
18.897879028768923	40304.05243326049	38083.16061544322	48285.76433139441	45215.85711579159	52436.52234443864	48924.50573810867	56539.707221503886	52592.14118914952	64193.24631118891	59439.89037792882	0.15740828188208167	0.15076869887746952	-15.915868124866392	-692.9863719921559	-14.816764231625712	-645.13155535236
19.01174825648978	40302.13382154228	38081.37120938845	48283.79466225468	45214.02224570266	52434.52672229406	48922.64756911722	56537.68470660777	52590.258895335355	64191.16807359836	59437.95829131732	0.15741326489066423	0.1507734559788828	-19.111083523574052	-837.0332586411387	-17.79757720939233	-779.5045759361237
19.126303603589555	40299.91896156762	38079.30230390839	48281.476021109556	45211.86076364787	52432.15472104064	48920.43829826735	56535.25869720345	52588.001260963014	64188.63566315452	59435.60552252686	0.1574183384224282	0.15077829949811367	-22.277218241535593	-981.5101937633008	-20.751253094145795	-914.2783974334598
19.241549204282624	40297.40687484543	38076.952981631664	48278.80733647916	45209.37166921041	52429.40522103542	48917.876882075	56532.42802565471	52585.36719962258	64185.64782097717	59432.83090352926	0.15742350412672773	0.150783231009663	-25.414406583207892	-1126.4153635315597	-23.67791715078056	-1049.4513200279325
19.357489217694134	40294.59658458377	38074.322326912574	48275.787540598	45206.55396550092	52426.27710740124	48914.96228152238	56529.19153012413	52582.35563029325	64182.20329588242	59429.633273383515	0.15742876368310657	0.15078825211684846	-28.522782552521676	-1271.7469284683466	-26.577694363775663	-1185.021619874984
19.474127828010037	40291.487115709526	38071.40942585145	48272.41556946541	45203.40665920547	52422.769270093486	48911.69346212046	56525.54805465557	52578.96547741998	64178.30084449434	59426.01147833854	0.15743411880185554	0.15079336445233676	-31.602479856752325	-1417.5030234977603	-29.45070943981409	-1320.9875490888953
19.59146924462811	40288.077494887664	38068.21336631498	48268.69036289626	45199.928760633855	52418.880603966936	48908.069393971855	56521.49644925723	52575.195670990775	64173.939231357435	59421.96437193674	0.15743957122457933	0.15079856967868693	-34.65363190555945	-1563.681757779792	-32.29708680754993	-1457.347335619852
19.709517702309874	40284.36675054039	38064.73323795624	48264.61086457179	45196.11928376803	52414.61000884336	48904.08905183406	56517.03556998543	52571.045146614386	64169.11722905025	59417.49081511849	0.15744512272477654	0.15080386948890062	-37.67637181203463	-1710.2812146507204	-35.11695061888895	-1594.0991832260042
19.828277461333414	40280.35391286571	38060.96813223422	48260.17602209017	45191.97724631029	52409.95638957862	48899.751415182465	56512.164279028155	52566.512845598045	64163.83361829904	59412.58967632674	0.1574507751084265	0.15080926560698416	-40.67083239270141	-1857.2994515243918	-37.91042474826099	-1731.2412713188678
19.94775280764713	40276.03801385604	38056.9171424336	48255.3847870176	45187.50166973198	52404.918656130874	48895.055468274346	56506.881444789884	52561.597715026284	64158.08718809313	59407.25983161321	0.1574565302145915	0.15081475978852302	-43.637146171182394	-2004.7344999294728	-40.67763279634528	-1868.7717550266534
20.067948053024427	40271.41808731551	38052.57936368306	48250.236114938234	45182.691579321094	52399.49572362745	48890.0002002116	56501.185941975236	52556.29870783868	64151.87673579923	59401.50016474351	0.15746238991602676	0.15082035382126407	-46.57544537668582	-2152.5843653418124	-43.41869808910997	-2006.688765058294
20.188867535219305	40266.49316887812	38047.953892974656	48244.7289655057	45177.54600423143	52393.68651243387	48884.58460500543	56495.07665167503	52550.61478290973	64145.20106727886	59395.3095673052	0.15746835611980434	0.15082604952570983	-49.48586194420932	-2300.847027089447	-46.13374367702636	-2144.9904075674713
20.31051561812294	40261.262296024535	38043.0398291818	48238.862302493246	45172.06397753038	52387.48994822129	48878.80768163979	56488.55246145093	52544.54490512767	64138.058997004344	59388.68693881455	0.15747443076794676	0.15083184875572553	-52.368527516984614	-2449.520438356325	-48.8228923380957	-2283.6747641712427
20.432896691921076	40255.72450809905	38037.836273077555	48232.63509384476	45166.244536247716	52380.90496203549	48872.66843413594	56481.612265421776	52538.08804547455	64130.44934817721	59381.63118682539	0.15748061583807482	0.15083775339915437	-55.2235734477581	-2598.6025261357427	-51.48626657904242	-2422.7398919314146
20.55601517325261	40249.87884632538	38032.34232735171	48226.04631172477	45160.086721423184	52373.93049036454	48866.16587161609	56474.25496434892	52531.243181105616	64122.37095284552	59374.14122703708	0.15748691334406545	0.15084376537844907	-58.051130797248334	-2748.0911910589784	-54.123988633364206	-2562.1838231496513
20.679875505368887	40243.724353823374	38026.55709662885	48219.09493256995	45153.589578155836	52366.56547520866	48859.299008368886	56466.4794657238	52524.009295430675	64113.8226520244	59366.21598340531	0.1574933253367232	0.15084988665130855	-60.851330335310195	-2897.9843073524535	-56.73618046284537	-2702.0045653544366
20.804482158294064	40237.26007562379	38020.47968748466	48211.77993713889	45146.75215565147	52358.80886414819	48852.06686391322	56458.284683853984	52516.385378194005	64104.803295814716	59357.85438825142	0.157499853904464	0.15085611921133366	-63.62430254541687	-3048.27972294949	-59.32296376148588	-2842.2001013811678
20.92983962898646	40230.485058683305	38014.109208462425	48204.10031056272	45139.57350727103	52350.65961041279	48844.46846306327	56449.66953995054	52508.370425555615	64095.31174352404	59349.05538237348	0.15750650117401274	0.1508624650886917	-66.37017762105097	-3198.975259207189	-61.88445995232905	-2982.768389130011
21.055952441500814	40223.39835189935	38007.444770089394	48196.05504239579	45132.05269057904	52342.11667295089	48836.50283599356	56440.63296221587	52499.963440172774	64085.34686378815	59339.817915158135	0.1575132693111104	0.15086892635079155	-69.08908546660678	-3350.068710874766	-64.42079018836375	-3123.707361523062
21.18282514715158	40215.99900612411	38000.48548489245	48187.643126666066	45124.18876739185	52333.17901649915	48828.169018304245	56431.1738859319	52491.16343128208	64074.90753469342	59330.14094469307	0.15752016052124193	0.1508755051029779	-71.78115570239606	-3501.5578462332487	-66.93207535674446	-3265.0149266216904
21.31046232467717	40208.28607417745	37993.23046741275	48178.86356192468	45115.980803824954	52323.84561165104	48819.46605108554	56421.29125354738	52481.96941478043	64063.99264389847	59320.02343787899	0.15752717705036853	0.1508822034892307	-74.44651766165043	-3653.4404068365693	-69.41843607640476	-3406.6889673974365
21.438868580405217	40200.25861086088	37985.67883422143	48169.71535129721	45107.427870342115	52314.115434927735	48810.39298098422	56410.98401476795	52472.380413308834	64052.601088759395	59309.46437054465	0.15753432118568186	0.15088902369288423	-77.0853003912489	-3805.714107496664	-71.87999269852298	-3548.7273416984826
21.568048548418737	40191.91567296922	37977.829703933094	48160.197502532865	45098.52904180243	52303.9874688468	48800.948860268196	56400.25112664404	52462.395456334016	64040.73177645274	59298.46272756005	0.15754159525636743	0.15089596793735613	-79.69763265529764	-3958.376636337489	-74.3168653101311	-3691.1278823222965
21.69800689072348	40183.25631930313	37969.68219722031	48150.30902805508	45089.28339750877	52293.46070199272	48791.13274689268	56389.091553661	52452.01358023221	64028.38362410153	59287.01750295217	0.15754900163438532	0.15090303848689277	-82.28364293219056	-4111.425654569641	-76.72917373111704	-3833.888396784663
21.828748297416116	40174.27961068036	37961.23543682673	48140.04894501126	45079.69002125543	52282.534129086824	48780.9437045659	56377.50426782858	52441.23382837227	64015.555558900865	59275.127700020545	0.1575565427352632	0.15091023764732533	-84.84345941871288	-4264.858796617016	-79.11703751789173	-3977.0066674388945
21.960277486853503	40164.984609946456	37952.48854757996	48129.416275322386	45069.74800137573	52271.20675105712	48770.38080281473	56365.48824877096	52430.05525119931	64002.2465182444	59262.792331453464	0.15756422101890752	0.15091756776684395	-87.3772100287315	-4418.673669964075	-81.48057596266153	-4120.48045132868
22.092599205822967	40155.37038198545	37943.44065640423	48118.41004573311	45059.456430789956	52259.47757510905	48759.4431170511	56353.04248381752	52418.476906319105	63988.45544985222	59250.01041944553	0.15757203899042663	0.15092503123678438	-89.88502239540685	-4572.867855174467	-83.81990809505805	-4264.30748020485
22.225718229713628	40145.43599372895	37934.09089233183	48107.029287860634	45048.81440705234	52247.34561479518	48748.12972863754	56340.165968093024	52406.497858581824	63974.1813118983	59236.780995814894	0.1575799992009731	0.15093263049242983	-92.36702386976685	-4727.438905751333	-86.13515268079937	-4408.4854603894055
22.359639362688714	40135.18051416621	37924.43838651528	48095.27303824519	45037.821032399435	52234.809890086726	48736.43972495436	56326.85770460993	52394.11718016782	63959.4230731408	59223.103102122885	0.15758810424859904	0.15094036801382857	-94.82334152262774	-4882.384348161519	-88.4264282239019	-4553.012072807178
22.494367437858962	40124.60301435165	37914.48227223732	48083.14033839825	45026.4754137964	52221.86942744312	48724.372199465	56313.116704358625	52381.33395067152	63944.17971305048	59208.9757897921	0.15759635677912828	0.15094824632662748	-97.25410214805743	-5037.701681915671	-90.6938529695035	-4697.884973043576
22.629907317457054	40113.70256741316	37904.221684921606	48070.63023485204	45014.77666298462	52208.523259883055	48711.92625178284	56298.94198639988	52368.147257187185	63928.450221941814	59194.39812022689	0.15760475948704833	0.15095626800291914	-99.65943225898081	-5193.388379292563	-92.93754489975981	-4843.10179108195
22.766263893012997	40102.478248559484	37893.65576214252	48057.7417792088	45002.723896528994	52194.77042705559	48699.10098773804	56284.332577957175	52354.55619439491	63912.233601104635	59179.369164934345	0.1576133151164135	0.15096443566210868	-102.03945809055585	-5349.44188541919	-95.15762173730764	-4988.660131396726
22.903442085530802	40090.92913508657	37882.7836436342	48044.474028189274	44990.316235864535	52180.60997531068	48685.89551944382	56269.28751450902	52340.55986464618	63895.528862936015	59163.8880056454	0.15762202646177054	0.15097275197179352	-104.394305601425	-5505.859618294984	-97.3542009461089	-5134.55757294409
23.041446845665973	40079.05430638349	37871.60447129906	48030.82604368131	44977.552807343236	52166.04095777023	48672.30896536325	56253.80583988184	52326.15737805032	63878.335031073184	59147.95373443707	0.15763089636910052	0.15098121964866265	-106.72410047412268	-5662.638968706131	-99.52739973194548	-5280.791669107974
23.180283153904217	40066.852843937646	37860.11738921576	48016.79689278834	44964.432742280565	52151.062434399	48658.34045037596	56237.88660634308	52311.34785256092	63860.65114052727	59131.565453855226	0.15763992773677582	0.15098984145941183	-109.02896811522078	-5819.777300206944	-101.67733504244825	-5427.359947646037
23.31995602074116	40054.32383133923	37848.321543646554	48002.38564787762	44950.95517700206	52135.67347207583	48643.98910584515	56221.52887469491	52296.13041406295	63842.47623781793	59114.722277038345	0.15764912351654012	0.15099862022167668	-111.30903365518316	-5977.271949026734	-103.80412356721354	-5574.259910631925
23.460470486863187	40041.46635428523	37836.2160830441	47987.591386628395	44937.119252889664	52119.87314466498	48629.25406968456	56204.73171436814	52280.50419646002	63823.809381108986	59097.42332784204	0.15765848671450303	0.15100755880498304	-113.56442195142154	-6135.120224168524	-105.90788174045156	-5721.489034533501
23.60183162332936	40028.27950058203	37823.800158057216	47972.413192079315	44922.92411642746	52103.66053308687	48614.13448642514	56187.49420351607	52264.46834176145	63804.64964034395	59079.66774096365	0.1576680203921568	0.15101666013171589	-115.79525758698583	-6293.319407299161	-107.98872573950212	-5869.044770086184
23.744044531754422	40014.762360148234	37811.07292153671	47956.850152676576	44908.368919248125	52087.03472538996	48598.629507282654	56169.815429109534	52248.0220001708	63784.99609738391	59061.454662068725	0.15767772766740987	0.15102592717810706	-118.00166487251408	-6451.866752786562	-110.04677148739574	-6016.9245423562825
23.887114344492932	40000.91402501551	37798.03352853941	47940.90136232051	44893.45281817788	52069.99481682133	48582.738290224	56151.69448703098	52231.164330173015	63764.847846144316	59042.7832479168	0.1576876117156431	0.15103536297524126	-120.18376784567954	-6610.759487599134	-112.08213465160225	-6165.125750629231
24.031046224824397	39986.733589330106	37784.68113633307	47924.565920413675	44878.174975282935	52052.53990989905	48566.460000035404	56133.13048217073	52213.89449862408	63744.20399273488	59023.652666489856	0.157697675770784	0.1510449706100836	-122.34169027165626	-6769.994811324403	-114.09493064467097	-6313.64576841332
24.175845367139747	39972.220149352164	37771.014904398915	47907.84293190692	44862.534557914	52034.669114482735	48549.793808388764	56114.122528521526	52196.21168083871	63723.06365559814	59004.06209711944	0.157707923126402	0.1510547532265224	-124.47555564783397	-6929.569896323606	-116.08527462882921	-6462.481943601742
24.32151699712871	39957.3728034547	37757.03399443429	47890.73150734588	44846.53073875134	52016.381547844976	48532.73889390894	56094.66974927432	52178.11506067943	63701.4259656497	58984.01073061555	0.15771835713682633	0.15106471402643706	-126.58548719948158	-7089.481887493283	-118.05328151158756	-6611.6315982192755
24.468066371968433	39942.190652122335	37742.73757035486	47873.23076291786	44830.162695850064	51997.67633474329	48515.294442241466	56074.77127691499	52159.60383064642	63679.29006642001	58963.49776939682	0.15772898121828383	0.15107485627078315	-128.6716078807367	-7249.727902241051	-119.9990659468167	-6761.092028422281
24.61549878051318	39926.67279794855	37728.124798295554	47855.33982049775	44813.4296126846	51978.552607491576	48497.4596461198	56054.42625332066	52140.67719196693	63656.655114196474	58942.52242762089	0.15773979885005854	0.15108518328069936	-130.7340403785929	-7410.305030684918	-121.9227423388511	-6910.860504671931
24.763819543485244	39910.81834563187	37713.19484661056	47837.057807693265	44796.33067819257	51959.009506031056	48479.23370543215	56033.63382985588	52121.33435468474	63633.520278165495	58921.08393131488	0.15775081357567464	0.1510956984386367	-132.77290711269598	-7571.210335601121	-123.82442484144121	-7060.934271672741
24.91303401366693	39894.6264019716	37697.946885873	47818.38385789061	44778.8650868191	51939.046178002	48460.61582728905	56012.393167470065	52101.57453775056	63609.884740556685	58899.18151850777	0.1577620290041042	0.15110640518950866	-134.78833023345214	-7732.440852276981	-125.70422735673492	-7211.310548236594
25.063147576093755	39878.0960758627	37682.38008887373	47799.31711029975	44761.03203856078	51918.66177881545	48441.605226090905	55990.7034367949	52081.39696911261	63585.74769678763	58876.81443936321	0.1577734488109921	0.15111730704186174	-136.78043162424	-7893.993588604033	-127.56226353696547	-7361.986527372152
25.214165648248784	39861.2264782893	37666.49363061904	47779.85670999901	44742.83073900888	51897.85547172445	48422.201123595085	55968.56381824184	52060.800885807264	63561.10835560915	58853.98195631289	0.15778507673991057	0.15112840756907467	-138.74933290330227	-8055.865525152534	-129.3986467862851	-7512.959376342595
25.366093680258146	39844.01672231745	37650.28668832758	47760.00180797926	44724.26039939253	51876.626427895346	48402.402748983135	55945.97350209996	52039.78553404972	63535.96593925137	58830.68334419065	0.15779691660363832	0.1511397104105721	-140.6951554226107	-8218.053615076467	-131.21349025980453	-7664.22623657994
25.518937155087716	39826.46592308712	37633.7584414267	47739.751561188416	44705.32023662182	51854.97382647957	48382.20933892839	55922.93168863443	52018.350169325764	63510.31968357143	58806.917890367884	0.15780897228545707	0.15115121927307013	-142.61802026905934	-8380.554784175009	-133.00690686432063	-7815.784223711118
25.672701588741027	39808.57319780268	37616.90807154748	47719.10513257467	44686.0094733301	51832.896854684615	48361.620137663	55899.4375881848	51996.49405648288	63484.16883820113	58782.68489488914	0.15782124774048403	0.15116293793184007	-144.51804826632724	-8543.365930953994	-134.77900926070288	-7967.630427667871
25.827392530458226	39790.33766572274	37599.734762518994	47698.06169112985	44666.32733791612	51810.394707845415	48340.63439704498	55875.4904212637	51974.21646982198	63457.51266669575	58757.98367060863	0.1578337469970206	0.1511748702320006	-146.39535997310304	-8706.483926512301	-136.5299098615942	-8119.761912515387
25.983015562916506	39771.758448149165	37582.237700362144	47676.62041193272	44646.27306458642	51787.46658949604	48319.25137662614	55851.0894186565	51951.51669319009	63430.35044668469	58732.81354332842	0.15784647415793435	0.15118702008983304	-148.25007568477304	-8869.905614625663	-138.2597208331863	-8272.17571655102
26.139576302431465	39752.834668414354	37564.41607328169	47654.78047619109	44625.845893396385	51764.11171144051	48297.470343718574	55826.23382152013	51928.394020072046	63402.68147002149	58707.17385193606	0.15785943340206202	0.1511993914941222	-150.08231543540023	-9033.627811854705	-139.96855409743148	-8424.868852423504
26.297080399159835	39733.56545186789	37546.269071657895	47632.54107128394	44605.045070291504	51740.32929382404	48275.29057346206	55800.92288148299	51904.847753683294	63374.505042935714	58681.06394854393	0.15787262898564638	0.15121198850752532	-151.89219899711316	-9197.647307487205	-141.65652133058757	-8577.838307021186
26.455533537303385	39713.949925862005	37527.79588803699	47609.901390803076	44583.86984714822	51716.11856520409	48252.71134889105	55775.15586074472	51880.877207062724	63345.82048618548	58654.48319862913	0.15788606524379492	0.15122481526796536	-153.67984588030959	-9361.960863543674	-143.32373396432376	-8731.081041522324
26.614941435314055	39693.987219735915	37508.99571712081	47586.860634594464	44562.31948181435	51691.47876262157	48229.73196100181	55748.9320321767	51856.48170316583	63316.62713521116	58627.43098117437	0.15789974659197178	0.1512378759900528	-155.44537533499533	-9526.565214866772	-144.9703031865647	-8884.59399145469
26.77530984610034	39673.676464798875	37489.86775575503	47563.41800879874	44540.393238148994	51666.40913167148	48206.35170881917	55722.250679422206	51831.66057495788	63286.92434028939	58599.90668880941	0.15791367752751578	0.15125117496653406	-157.18890635151183	-9691.45706914924	-146.59633994207252	-9038.374066710472
26.93664455723489	39653.01679431217	37470.411202916825	47539.57272589167	44518.09038606215	51640.90892657392	48182.569899463524	55695.11109699742	51806.413165507714	63256.71146668884	58571.90972795366	0.15792786263118985	0.15126471656977178	-158.91055766085628	-9856.633106958121	-148.20195493262145	-9192.418151563033
27.098951391163432	39632.0073434698	37450.625259700995	47515.32400472371	44495.41020155384	51614.97741024463	48158.38584821749	55667.5125903922	51780.73882808146	63225.98789482611	58543.43951895929	0.15794230656876018	0.15127850525325032	-160.61044773532194	-10022.08998178877	-149.7872586181038	-9346.723104726523
27.26223620541477	39610.64724937804	37430.509129305334	47490.67107055941	44472.35196675285	51588.613854365714	48133.798878592635	55639.45447617159	51754.63692623657	63194.75302042316	58514.49549625551	0.15795701409260843	0.1512925455531101	-162.2886947883526	-10187.824320055544	-151.3523612158897	-9501.285759331658
27.426504892812353	39588.93565103379	37410.062017014876	47465.6131551163	44448.91496995519	51561.81753945621	48108.80832239624	55610.93608207739	51728.106833916514	63163.00625466567	58485.077108493795	0.157971990043371	0.15130684208971806	-163.9454167764634	-10353.832721216604	-152.89737270289334	-9656.102923044935
27.59176338168682	39566.871689301326	37389.28313018464	47440.14949660283	44425.098505661495	51534.587754942186	48083.41351979741	55581.95674712976	51701.14793554483	63130.74702436177	58455.18381869325	0.15798723935161638	0.15132139956926238	-165.5807314007834	-10520.111757904291	-154.42240281665	-9811.171378159896
27.758017636089992	39544.45450688772	37368.171678221304	47414.27933975583	44400.90187461433	51506.92379922662	48057.61381939335	55552.51582172894	51673.75962611994	63097.97477210193	58424.81510438738	0.15800276703955113	0.15133622278538308	-167.19475610365043	-10686.657975712791	-155.92756105258013	-9966.487881422043
27.925273656010095	39521.683248317975	37346.72687256459	47388.00193587854	44376.32438383575	51478.82497976059	48031.40857827641	55522.61266775873	51645.941311311006	63064.688956421174	58393.97045777263	0.15801857822276227	0.1513513166208319	-168.78760807280196	-10853.467893496156	-157.41295666768565	-10122.04916430451
28.09353747758831	39498.55705990683	37324.947926665605	47361.31654287589	44351.3653466625	51450.29061311163	48004.79716209891	55492.246658687436	51617.69240755189	63030.88905195956	58362.649385855424	0.15803467811199215	0.15136668604916753	-170.35940424201544	-11020.53800342977	-158.8786986808991	-10277.85193301551
28.2628151733366	39475.07508973114	37302.83405596586	47334.222425291344	44326.02408278264	51421.3200250346	47977.77894514012	55461.417179671924	51589.01234213769	62996.574549626384	58330.85141060278	0.1580510720149509	0.15138233613648241	-171.9102612885763	-11187.864770872518	-160.32489587107557	-10433.892868418247
28.43311285235687	39451.23648759961	37280.38447787378	47306.71885434191	44300.299918270524	51391.91255054071	47950.353310371574	55430.12362766013	51559.900553320076	62961.74495676383	58298.57606909212	0.1580677653381621	0.1513982720431658	-173.4402956374979	-11355.44463468343	-161.7516567806597	-10590.168626282364
28.604436660561465	39427.040405021406	37257.598411740284	47278.80510795261	44274.192185621316	51362.06753396676	47922.519649522656	55398.36541149417	51530.35649040301	62926.399797311744	58265.822913662334	0.15808476358884752	0.15141449902569917	-174.9496234600956	-11523.274007160217	-163.15908971440513	-10746.675837233663
28.77679278089485	39402.48599517339	37234.475078833224	47250.480470790826	44247.70022378538	51331.78432904455	47894.27736314624	55366.1419520142	51500.379613839206	62890.53861197406	58232.591512066196	0.1581020723768484	0.15143102243848922	-176.43836067407392	-11691.34927408956	-164.54730273981113	-10903.411106809974
28.950187433556945	39377.57241286584	37211.01370231029	47221.74423429962	44220.82337820176	51301.06229896979	47865.62586068396	55333.45268216205	51469.96939532648	62854.16095838582	58198.8814476234	0.15811969741658405	0.15144784773573902	-177.9066229466407	-11859.66679498367	-165.916403689218	-11060.371015634388
29.124626876227456	39352.29881450616	37187.21350719026	47192.59569673004	44193.561000830814	51269.900816470246	47836.564560530904	55300.29704708474	51439.12531790384	62817.266411280834	58164.69231937407	0.15813764452905163	0.15146498047335136	-179.35452569281915	-12028.222903033718	-167.2665001588466	-11217.552119404078
29.30011740429177	39326.664358061826	37163.073720323606	47163.03416317363	44165.912450186996	51238.299263874964	47807.092890101034	55266.67450423931	51407.84687604892	62779.85456266143	58130.02374223431	0.15815591964386427	0.1514824263108758	-180.7821840759716	-12197.013905184343	-168.597699509206	-11374.950948944315
29.476665351068124	39300.66820302101	37138.59357036091	47133.058945593395	44137.87709137027	51206.257033182024	47777.21028589152	55232.58452349681	51376.133575774555	62741.92502196834	58094.87534715171	0.1581745288013311	0.15150019101349088	-182.1897130102443	-12366.036082366481	-169.91010886707227	-11532.56401040405
29.654277088036206	39274.309510351755	37113.772287720036	47102.669362854285	44109.45429609709	51173.77352612649	47746.916193547164	55198.026587246895	51343.98493472593	62703.47741625178	58059.24678126209	0.15819347815457793	0.15151828045402785	-183.5772271596652	-12535.285689476877	-171.20383512493572	-11690.387785233557
29.832959025067048	39247.58744245976	37088.609104552175	47071.86474075313	44080.643442731016	51140.848154248306	47716.210067924854	55163.00019050283	51311.40048227823	62664.511390344145	58023.13770804758	0.1582127739717114	0.1515367006150343	-184.94484093858046	-12704.75895550847	-172.47898494105903	-11848.41873030737
30.0127176106544	39220.50116314402	37063.10325470579	47040.644412047564	44051.443916312186	51107.480338959605	47685.09137315737	55127.50484100647	51278.37975963397	62625.02660703325	57986.54780749514	0.1582324226380269	0.15155545759087993	-186.29266851421562	-12874.452083744109	-173.73566474227118	-12006.653278112411
30.193559332147448	39193.049837550716	37037.25397368917	47009.007716483895	44021.85510858608	51073.66951161151	47653.559582716814	55091.54005933302	51244.92231992056	62585.022747236326	57949.476776256044	0.15825243065825875	0.15157455758990496	-187.62082380449283	-13044.361251723021	-174.97398072156648	-12165.08783666417
30.37549071598484	39165.2326321261	37011.06049863198	46976.954000825164	43991.876418032516	51039.41511356168	47621.61417947885	55055.10537899744	51211.027728288915	62544.49951017671	57911.92432780744	0.1582728046588808	0.15159400693660824	-188.92942047983524	-13214.482611430809	-176.1940388399089	-12323.71878971532
30.55851832793038	39137.048714566314	36984.52206824417	46944.482618877	43961.50724989228	51004.71659624011	47589.254655785124	55018.200346559104	51176.69556201087	62503.45661355945	57873.8901926132	0.15829355139044665	0.15161381207388766	-190.21857196488418	-13384.812289478257	-177.39594482768734	-12482.542496902868
30.742648773309874	39108.497253766385	36957.63792277409	46911.5929315137	43930.74701619457	50969.57342121573	47556.48051350662	54980.82452172827	51141.92541057797	62461.89379374986	57835.374118287255	0.15831467772998487	0.1516339795653158	-191.4883914378879	-13555.346387185156	-178.57980418439547	-12641.555293809623
30.92788869724955	39079.57741976655	36930.40730396421	46878.2843067026	43899.5951357823	50933.98506026177	47523.29126410584	54942.977477471395	51106.71687579944	62419.81080595183	57796.37586975677	0.1583361906834342	0.15165451609747088	-192.7389918315166	-13726.080980695784	-179.7457221790828	-12800.753492077813
31.114244784915854	39050.28838369736	36902.82945500581	46844.55611952838	43868.05103433786	50897.950995421765	47489.68642869957	54904.65880011806	51071.06957190133	62377.20742438849	57756.89522942755	0.15835809738813802	0.1516754284823083	-193.97048583213473	-13897.012121049687	-180.89380384977267	-12960.133379446343
31.30172376175672	39020.629317722414	36874.9036204916	46810.40775221599	43836.11414440737	50861.470719074554	47455.66553812079	54865.868089467156	51034.98312562535	62334.08344248358	57716.931997349835	0.1583804051153819	0.15169672365958456	-195.18298588285688	-14068.135834461078	-182.0241540063289	-13119.69122003764
31.4903323937443	38990.59939497884	36846.62904636614	46775.83859415232	43803.7839054239	50824.54373399878	47421.228132980024	54826.604958893106	50998.457176327494	62290.43867304329	57676.485991384834	0.15840312127298586	0.15171840869932923	-196.37660418302403	-14239.448122432455	-183.136877229932	-13279.423254424706
31.68007748761912	38960.197789516154	36818.00497987506	46740.848041907506	43771.05976373034	50787.16955343738	47386.3737637269	54786.869035452895	50961.49137607739	62246.27294844039	57635.55704737294	0.15842625340794994	0.15174049080436594	-197.55145268863998	-14410.94496187009	-184.23207787326828	-13439.325699716806
31.870965891135747	38929.42367623271	36789.03066951198	46705.43549925471	43737.94117260103	50749.34770116144	47351.101990710966	54746.65995999276	50924.08538975757	62201.586120798725	57594.1450193027	0.15844980920915402	0.15176297731288863	-198.7076431128953	-14582.622305244207	-185.30986006133026	-13599.394749749452
32.063004493309954	38898.276230810174	36759.705364963665	46669.600377189345	43704.427592262735	50711.077711533806	47315.41238424235	54705.97738725538	50886.238895163	62156.37806217952	57552.249779481084	0.15847379651011098	0.15178587570108662	-199.84528692634194	-14754.476080715656	-186.37032769140205	-13759.626575155184
32.25620022466719	38866.75462964591	36730.02831705347	46633.342093947154	43670.5184899147	50672.359129572345	47279.304524652165	54664.82098598736	50847.95158310086	62110.64866476884	57509.8712187049	0.15849822329177965	0.15180919358582648	-200.96449535885768	-14926.502192415297	-187.4135844346165	-13920.017323611304
32.45056005749291	38834.85804978253	36699.99877768201	46596.66007502061	43636.21333974729	50633.191511012104	47242.77800235191	54623.190439046055	50809.22315748995	62064.39784106556	57467.00924643277	0.15852309768543366	0.15183293872738723	-202.06537939963164	-15098.696520561352	-188.43973373633344	-14080.563119959086
32.64609100608406	38802.58566883588	36669.61599976673	46559.553753175125	43601.51162296025	50593.57442236784	47205.83241789315	54581.08544350751	50770.05333546084	62017.625524071555	57423.66379095894	0.15854842797558888	0.15185711903225307	-203.14804979684413	-15271.054921591654	-189.44887881565955	-14241.260066324845
32.84280012700226	38769.93666492029	36638.87923717872	46522.022568463515	43566.41282777965	50553.50744099565	47168.467382026465	54538.50571077405	50730.44184745597	61970.331667482715	57379.8347995879	0.15857422260299356	0.1518817425559639	-204.2126170596748	-15443.573228433728	-190.44112266707816	-14402.10424231179
33.040694519328454	38736.9102165714	36607.787744677706	46484.06596823945	43530.9164494738	50512.990155154	47130.68251575994	54495.45096668206	50690.388437329704	61922.516245881154	57335.52223881021	0.15860049016767988	0.15190681750602408	-205.25919145805528	-15616.24725064449	-191.4165680604492	-14563.09170517698
33.239781324919136	38703.50550266681	36576.340777844765	46445.68340716993	43495.02199036831	50472.02216406464	47092.47745041731	54451.9209516101	50649.89286244877	61874.179254929084	57290.72609447951	0.15862723943207682	0.1519323522448712	-206.2878830229456	-15789.072774579749	-192.37531754130032	-14724.218489959836
33.44006772866406	38669.721702344104	36544.53759301303	46406.87434724637	43458.72895985999	50430.603077972744	47053.85182769578	54407.91542058704	50608.95489379287	61825.320711563814	57245.446371990925	0.15865447932419033	0.1519583552929088	-207.2988015483861	-15962.045563710853	-193.31747343218012	-14885.480609731749
33.64156095874556	38635.55799491608	36512.37744719555	46367.63825779424	43422.03687442938	50388.73251820618	47014.80529972278	54363.43414340008	50567.574316054954	61775.94065419383	57199.683096460125	0.15868221894084836	0.1519848353315994	-208.29205659108993	-16135.16135875322	-194.2431378330948	-15046.874055767432
33.84426828689945	38601.01355978378	36479.85959801153	46327.974615481835	43384.94525765256	50346.41011723499	46975.337529112956	54318.47690470334	50525.75092774214	61726.03914289667	57153.43631290418	0.15871046755101476	0.15201180120662403	-209.2677574702393	-16308.41587782465	-195.15241262056225	-15208.394797628745
34.04819702867729	38566.0875763468	36446.983303609944	46287.88290432771	43347.4536402118	50303.63551872982	46935.4481890245	54273.04350412661	50483.484541276826	61675.61625961833	57106.7060864238	0.15873923459917216	0.15203926193110756	-210.22601327074517	-16481.804816883057	-196.04539945081342	-15370.038783568889
34.25335454371064	38530.77922391026	36413.74782259018	46247.362615705955	43309.56155990424	50260.408377619155	46895.13696321401	54227.133756383126	50440.77498309681	61624.67210837283	57059.49250238551	0.1587685297087746	0.1520672266889104	-211.16693284201028	-16655.323849773034	-196.92219975875923	-15531.801940597594
34.45974823597649	38495.08768159009	36380.15241392124	46206.41324835157	43271.26856165065	50216.728360147375	46854.40354609245	54180.747491379305	50397.62209375726	61573.20681544502	57011.79566660709	0.15879836268577516	0.15209570483799126	-212.09062479679415	-16828.96862838231	-197.78291475691367	-15693.680174576119
34.66738555406454	38459.01212821488	36346.19633685788	46165.03430836349	43232.574197502225	50172.59514393137	46813.24764277954	54133.88455432344	50354.02572803181	61521.22052959399	56963.61570554318	0.15882874352222595	0.15212470591383967	-212.99719751540397	-17002.734783116728	-198.6276454389881	-15855.669370660558
34.87627399144595	38422.55174222454	36311.878850853835	46123.225309206	43193.47802664579	50128.008418015976	46771.66896915743	54086.54480583427	50309.98575501343	61468.71342225728	56914.952766471964	0.15885968239995474	0.15215423963298105	-213.88675914604391	-17176.617923155427	-199.4564925803861	-16017.765393525362
35.086421086743854	38385.70570156619	36277.19921547268	46080.98577170887	43153.97961540799	50082.9678829293	46729.667251923885	54038.72812205002	50265.502058215694	61415.68568775707	56865.807017683284	0.158891189694322	0.15218431589655543	-214.75941760239948	-17350.613636454567	-200.2695567359333	-16179.964087367058
35.29783442400536	38348.473183587965	36242.15669029672	46038.31522406701	43114.078537259025	50037.47325073812	46687.24222864597	53990.43439473843	50220.57453567521	61362.137543509096	56816.17864866951	0.1589232759780515	0.15221494479397282	-215.61528056637326	-17524.71749019064	-201.0669382422202	-16342.261276276782
35.51052163297529	38310.853364928094	36206.75053483172	45995.21320183675	43073.77437281335	49991.52424510095	46644.39364781126	53941.663531405145	50175.20310005229	61308.069230230794	56766.067870315615	0.15895595202515017	0.1522461366066481	-216.45445548990392	-17698.925031103194	-201.84873721949407	-16504.652764569968
35.72449038937153	38272.845421402104	36170.98000840995	45951.67924793199	43033.0667098303	49945.12060132159	46601.12126887981	53892.41545540351	50129.38767873301	61253.48101215285	56715.47491509209	0.15898922881490452	0.15227790181180947	-217.27704959284165	-17873.231785580516	-202.61505356937414	-16667.134336831048
35.93974841516195	38234.4485278864	36134.844370090075	45907.712912618284	42991.955143212916	49898.26206640175	46557.424862335145	53842.69010604423	50083.128213931166	61198.37317723174	56664.40003724923	0.15902311753596818	0.15231025108639534	-218.08316986598948	-18047.633260134608	-203.36598697786394	-16829.70175836049
36.15630347884324	38195.661858198226	36098.342878553616	45863.31375350488	42950.43927500485	49850.94839909224	46513.30420973395	53792.48743870449	50036.42466278978	61142.74603736336	56612.8435130119	0.15905762959053346	0.1523431953110317	-218.87292307104508	-18222.124941598624	-204.10163691513299	-16992.35077533312
36.374163395721176	38156.48458497288	36061.474791999244	45818.481335535806	42908.5187143866	49803.17936994429	46468.75910375606	53741.807424938066	49989.27699748338	61086.5999285993	56560.80564077703	0.15909277659859417	0.1523767455740914	-219.64641574070265	-18396.702297449112	-204.82210263556044	-17155.077115079388
36.59333602819267	38116.91587953697	36024.23936803324	45773.21523097862	42866.1930776694	49754.95476135939	46423.78934825292	53690.65005258477	49941.68520531985	61029.93521136392	56508.28674131162	0.15912857040229852	0.15241091317584846	-220.40375418054464	-18571.360776174814	-205.52748317968508	-17317.87648642622
36.813829286029524	38076.95491177834	35986.635863557196	45727.51501941153	42823.461988288036	49706.274367638456	46378.39475829559	53639.015325880326	49893.64928884252	60972.752270673416	56455.287157952676	0.15916502307039984	0.15244570963271334	-221.14504446909996	-18746.09580754116	-206.2178773736232	-17480.74457990378
37.03565112666392	38036.60085001247	35948.66353465258	45681.38028770895	42780.32507679194	49657.13799503035	46332.575160222244	53586.90326556632	49845.169265932534	60915.05151635687	56401.80725680889	0.1592021469027987	0.15248114668156745	-221.87039245809137	-18920.902802916244	-206.8933838299563	-17643.67706805654
37.25880955547555	37995.8528608452	35910.3216364618	45634.81063002501	42736.781980834596	49607.54546177942	46286.330391684554	53534.313909000215	49796.24516991105	60856.83338327875	56347.84742696353	0.1592399544351867	0.15251723628418612	-222.5799037744291	-19095.777155682445	-207.5541009491717	-17806.669605802745
37.483312626080554	37954.710109031425	35871.60942306591	45587.8056477749	42692.83234516112	49557.49659817175	46239.66030169323	53481.24731026516	49746.877049641414	60798.098331563066	56293.40808067902	0.15927845844379193	0.15255399063176042	-223.27368382026907	-19270.714241551235	-208.20012691960437	-17969.71783069335
37.70916844062219	37913.171757330274	35832.52614735912	45540.36494961478	42648.47582159443	49506.991246581114	46192.56475066309	53427.70354028026	49697.064969631756	60738.846846819746	56238.489653603305	0.1593176719502252	0.15259142214951688	-223.95183777391503	-19445.709418915212	-208.83155971842643	-18132.817363249138
37.93638515006311	37871.23696635613	35793.07106091946	45492.48815141916	42603.71206901922	49456.029261513446	46145.04361045692	53373.68268691055	49646.8090101372	60679.07944037247	56183.09260497765	0.15935760822643552	0.15262954350143787	-224.61447059045895	-19620.7580292318	-209.44849711208371	-18295.96380727738
38.164970954479706	37828.904894425854	35753.24341387623	45444.17487625677	42558.54075336461	49404.610509650716	46097.0967644288	53319.184855077365	49596.10926726268	60618.796649488795	56127.21741784651	0.1593982807997704	0.1526683675950861	-225.26168700278504	-19795.855397392064	-210.0510366570379	-18459.15275019221
38.39493410335793	37786.17469740162	35713.04245477348	45395.424754363834	42512.961547584484	49352.73486989346	46048.72410746627	53264.21016686846	49544.96585306526	60557.999037611764	56070.86459926866	0.15943970345815237	0.15270790758653435	-225.89359152260295	-19970.99683215283	-210.6392757010035	-18622.379763431847
38.626282895891045	37743.04552852966	35672.467430429766	45346.237423115395	42466.974131636125	49300.402233402456	45999.92554603157	53208.75876164825	49493.3788956568	60496.68719459368	56014.034680530385	0.15948189025536524	0.1527481768854047	-226.5102884406515	-20146.177626470104	-211.21331138290407	-18785.640402715653
38.859025681279114	37699.51653827497	35631.517585794376	45296.6125269947	42420.57819245707	49247.612503639524	45950.700998202396	53152.8307961684	49441.34853930683	60434.86173693222	55956.728217360585	0.15952485551645984	0.1527891891600178	-227.11188182870683	-20321.393058024347	-211.77324063437118	-18948.930208502337
39.09317085903034	37655.58687415079	35590.1921637989	45246.549717559516	42373.773423939274	49194.36559640642	45901.05039371081	53096.42644467757	49388.87494454467	60372.52330800739	55898.94579014691	0.1595686138432788	0.15283095834265648	-227.69847553994623	-20496.638389574364	-212.31916018050106	-19112.244706340134
39.328726879264174	37611.25568054462	35548.49040520571	45196.04865340714	42326.55952690221	49140.66143988378	45850.973673982095	53039.54589903244	49335.95828826282	60309.672578322235	55840.68800415503	0.1596131801201057	0.1528734986349495	-228.2701732084388	-20671.908869303763	-212.85116653925797	-19275.57940715179
39.56570224301631	37566.52209853909	35506.41154845171	45145.10900013655	42278.93620906325	49086.499974668244	45800.470792172244	52982.18936880798	49282.598763819544	60246.310245744615	55781.955489748965	0.15965856951943733	0.1529168245133692	-228.82707825256512	-20847.199731469154	-213.36935602428275	-19438.929807791486
39.80410550254544	37521.385265727724	35463.95482948777	45093.73043030773	42230.90318500567	49031.88115380802	45749.54171320388	52924.357081407456	49228.79658114133	60182.43703575079	55722.748902613115	0.15970479750788766	0.1529609507348569	-229.36929387462442	-21022.506196735427	-213.8738247446454	-19602.29139135033
40.04394526164196	37475.844316026734	35421.119481614405	45041.91262339938	42182.46017614526	48976.80494283823	45698.18641380211	52866.04928217351	49174.551966826286	60118.053701672456	55663.06892397729	0.15975187985222453	0.15300589234257278	-229.89692306122743	-21197.82347260788	-214.36466860503424	-19765.6596275419
40.28523017593832	37429.898379481216	35377.904735312586	44989.655265763366	42133.606910693896	48921.27131981419	45646.40488252851	52807.266234498304	49119.86516424672	60053.161024945046	55602.91626084283	0.15979983262554	0.153051664671775	-230.41006858591572	-21373.14675406739	-214.8419833083317	-19929.029973251745
40.52796895322162	37383.5465820663	35334.30981806999	44936.95805057674	42084.343123621074	48865.28027534359	45594.1971198141	52748.00821993393	49064.73643365202	59987.75981535834	55542.29164621107	0.15984867221356117	0.1530982833558317	-230.90883300900168	-21548.471223948523	-215.30586435525038	-20092.397872896865
40.77217035374772	37336.78804548342	35290.33395420291	44883.82067779111	42034.66855661311	48808.83181261755	45541.56313799137	52688.275538303074	49009.1660522716	59921.850911309935	55481.19583931408	0.15989841532110663	0.153145764332368	-231.39331867880537	-21723.792053474113	-215.7564070453518	-20255.758758857846
41.017843190557436	37289.621886951085	35245.97636467324	44830.24285407943	41984.58295802991	48751.92594744026	45488.50296132508	52628.06850780951	48953.15431441796	59855.435180060886	55419.62962584742	0.15994907897868418	0.15319412384955425	-231.86362773321162	-21899.10440282896	-216.1937064785743	-20419.108052007854
41.26499632979458	37242.047218990025	35201.236266900494	44776.22429277945	41934.08608285904	48694.562708256904	45435.01662604156	52567.38746514837	48896.70153158941	59788.51351799333	55357.59381820497	0.16000068054924355	0.15324337847253425	-232.31986209968454	-22074.403421599418	-216.6178575548256	-20582.441162075847
41.51363869102594	37194.063149203386	35156.112874569364	44721.76471383526	41883.17769266781	48636.74213618103	45381.10418035748	52506.232765617286	48839.8080325736	59721.086850871885	55295.08925571676	0.1600532377350812	0.15329354509000392	-232.7621234972903	-22249.684249397367	-217.02895497635473	-20745.75348824635
41.763779247563185	37145.66878005023	35110.60539743126	44666.86384373447	41831.85755555167	48578.46428501922	45326.765684506136	52444.60478322615	48782.474163549814	59653.156134105826	55232.116804887686	0.16010676858490563	0.1533446409209392	-233.19051343895262	-22424.94201654941	-217.42709324917814	-20909.040419707075
42.0154270267867	37096.86320861378	35064.71304110126	44611.521415443305	41780.12544608078	48519.7292212949	45272.001210763345	52382.503910807696	48724.70028819219	59584.72235301492	55168.6773596396	0.16016129150106162	0.15339668352147734	-233.60513322995394	-22600.171844419092	-217.81236668182828	-21072.297335956246
42.26859111047143	37047.64552636395	35018.43500684991	44555.73716833878	41727.98114524391	48460.53702427128	45216.810843472085	52319.930560128596	48666.486787773116	59515.786523098504	55104.77184155622	0.16021682524692504	0.15344969079195714	-234.00608397078759	-22775.368846163154	-218.1848693881475	-21235.51960748434
42.523280635114425	36998.01481891291	34971.7704913888	44499.510848136735	41675.424440388655	48400.88778597125	45161.19467906486	52256.885161999235	48607.834061265734	59446.34969030567	55040.40120012905	0.16027338895446738	0.15350368098412376	-234.393466559035	-22950.528127400205	-218.5446952884231	-21398.702596331015
42.77950479226489	36947.970165764935	34924.71868665104	44442.8422068173	41622.45512515951	48340.781611196806	45105.15282608546	52193.36816638445	48548.7425254472	59376.41293130976	54975.566413007145	0.16033100213199594	0.153558672708499	-234.7673816891329	-23125.644786713645	-218.89193810954748	-21561.841656550765
43.03727282885567	36897.51064005959	34877.2787795658	44385.73100254679	41569.07299943264	48280.218617546314	45048.6854052088	52129.380042513825	48489.21261500156	59305.97735378477	54910.26848624875	0.16038968467207373	0.15361468494192226	-235.1279298542795	-23300.713916329667	-219.2266913864878	-21724.932134801522
43.29659404753705	36846.635308308534	34829.44995182717	44328.17699959633	41515.27786924785	48219.19893543045	44991.79254925976	52064.9212789925	48429.244782623195	59235.04409668551	54844.508454576186	0.16044945685962797	0.15367173703527168	-235.47521134834096	-23475.730602869764	-219.54904846375575	-21887.96937098913
43.55747780701245	36795.34323012477	34781.23137965626	44270.17996825626	41461.06954673678	48157.7227080855	44934.47440322951	51999.992383910714	48368.83949911909	59163.61433052951	54778.287381632326	0.16051033938024326	0.1537298487213603	-235.80932626707363	-23650.689927993342	-219.85910249692097	-22050.94869886525
43.81993352237618	36743.633457945914	34732.62223355797	44211.7396847478	41406.44785004865	48095.79009158595	44876.731124291335	51934.59388495488	48307.9972535124	59091.689257683414	54711.606360241174	0.16057235332865732	0.15378904012302294	-236.13037450895354	-23825.586969053373	-220.15694645277108	-22213.865446574986
44.08397066545326	36691.50503674957	34683.62167807068	44152.85593113027	41351.412603272154	48033.40125485435	44818.56288181405	51868.7263295173	48246.71855314514	59019.27011265144	54644.46651267029	0.16063552021744984	0.15384933176139126	-236.4384557770827	-24000.416799861938	-220.4426731112908	-22376.714937336743
44.349598765141174	36638.95700376181	34634.228871509884	44093.52849520495	41295.963636354325	47970.55637966994	44759.96985737428	51802.390284806905	48185.003923781376	58946.358162367775	54576.868990896764	0.16069986198594507	0.15391074456436593	-236.7336695802078	-24175.17449136637	-220.7163750663458	-22539.492490051314
44.6168274077539	36585.98838815796	34584.44296570483	44033.757170414865	41240.100785015806	47907.25566067498	44700.952244766755	51735.58633795928	48122.85390971022	58872.95470649207	54508.81497687592	0.16076540100931966	0.1539732998752883	-237.01611523526662	-24349.855112526566	-220.9781447279529	-22702.193420041353
44.88566623736761	36532.5982107555	34534.26310572827	43973.541755740196	41183.82389066221	47843.49930537877	44641.510250012645	51668.31509614664	48060.26907384853	58799.061077707775	54440.30568281279	0.16083216010793264	0.15403701946182205	-237.2858918694983	-24524.453731151298	-221.2280743240699	-22864.813039803877
45.15612495616904	36478.78548369889	34483.68842961884	43912.8820555895	41127.13280029186	47779.28753415968	44581.644091366	51600.577186687566	47997.249997843544	58724.678642024184	54371.342351436586	0.16090016255687714	0.15410192552504365	-237.54309841952636	-24698.965414416045	-221.46625589969335	-23027.346659472212
45.42821332480542	36424.54921013744	34432.71806809737	43851.777879687994	41070.02736640094	47714.62058026636	44521.35399931958	51532.37325715824	47933.79728217684	58649.808799083425	54301.92625628007	0.1609694320957622	0.154168040708753	-237.78783363488037	-24873.385229904205	-221.69278132004547	-23189.789587706327
45.701941162736816	36369.88838389302	34381.3511442741	43790.229042959305	41012.50744688267	47649.49868981446	44460.64021660677	51463.70397550113	47869.91154626613	58574.45298246856	54232.05870195955	0.16103999293873164	0.1542353881090112	-238.02019608035334	-25047.708246489987	-221.90774227240763	-23352.13713249564
45.97731834859046	36314.8019891207	34329.58677334955	43728.23536540454	40954.57290492446	47583.92212178312	44399.50299820317	51394.57003013572	47805.59342856877	58498.612660017614	54161.74102446045	0.1611118697847243	0.15430399128390165	-238.24028413675842	-25221.92953512259	-222.11123026686255	-23514.38460182026
46.25435482051728	36259.288999959565	34277.424062306585	43665.79667197546	40896.223608899476	47517.8911480077	44337.94261132504	51324.97213006772	47740.843586684095	58422.28933413989	54090.974591424834	0.1611850878279851	0.1543738742635372	-238.44819600277697	-25396.04416971095	-222.30333663774945	-23676.527304423973
46.533060576550575	36203.348380175456	34224.862109595466	43602.91279244414	40837.45943225543	47451.406053171595	44275.959335426836	51254.91100499965	47675.662697456915	58345.48454213783	54019.7608024441	0.1612596727688338	0.15444506156030327	-238.6440296976216	-25570.04722812213	-222.48415254613792	-23838.560550717637
46.813445674966815	36146.97908279321	34171.90000480924	43539.58356126616	40778.28025339741	47384.46713479374	44213.55346219501	51184.38740543945	47610.05145707936	58268.19985653076	53948.101089353106	0.1613356508246943	0.1545175781793582	-238.82788306238945	-25743.93379305862	-222.65376898074464	-24000.479653529823
47.09552023464871	36090.18004972085	34118.536828352284	43475.808817440724	40718.68595556814	47317.0747032159	44150.72529554159	51113.40210281136	47544.010581194685	58190.43688538548	53875.996916530756	0.16141304874139958	0.15459144962938537	-238.9998537624051	-25917.698953069746	-222.81227676008712	-24162.279928982258
47.37929443545016	36032.95021136239	34064.77165109838	43411.588404363516	40658.676426721766	47249.22908158486	44087.475151593426	51041.95588956422	47477.54080499894	58112.19727264812	53803.44978120162	0.16149189380477316	0.1546667019336154	-239.16003928951977	-26091.337803572416	-222.95976653433172	-24323.95669739321
47.66477851856398	35975.28848622211	34010.60353404139	43346.92216967626	40598.251559394776	47180.93060583444	44023.80335868104	50970.049579282044	47410.64288334465	58033.4826984833	53730.46121374407	0.1615722138524987	0.1547433616411186	-239.30853696401755	-26264.84544784017	-223.09632878705452	-24485.505284160376
47.951982786891236	35917.19378049696	33956.03152793524	43281.809965108885	40537.41125057033	47112.17962466242	43959.71025732325	50897.68400679222	47343.317590842395	57954.29487961499	53657.03277800012	0.1616540372862849	0.154821455838378	-239.4454439372348	-26438.216998111457	-223.22205383723485	-24646.92102069594
48.24091760541319	35858.664987659875	33901.05467292591	43216.25164631801	40476.15540153939	47042.97649950686	43895.19620021119	50824.86002827591	47275.565721964434	57874.635569674545	53583.166071591644	0.16173739308433552	0.15490101216115146	-239.57085719305906	-26611.447576576844	-223.33703184065234	-24808.19924529828
48.53159340156531	35799.700988030956	33845.67199817238	43150.24707271814	40414.48391775541	46973.32160451786	43830.26155218832	50751.57852137651	47207.38809114666	57794.50655955166	53508.862726239226	0.16182231081412984	0.15498205880663066	-239.684873551887	-26784.532316692173	-223.44135279337934	-24969.33530432824
48.82402066561362	35740.30064833791	33789.88252145825	43083.79610730748	40352.39670868424	46903.215326527024	43764.90669022841	50677.84038530879	47138.78553289115	57713.90967775065	53434.124408086005	0.16190882064552942	0.1550646245459067	-239.78758967175963	-26957.46636415273	-223.53510653265403	-25130.324553038925
49.11820995103327	35680.46282126506	33733.68524879298	43016.89861648793	40289.89368764897	46832.65806501412	43699.132003411105	50603.646540968075	47069.7589018689	57632.84679075239	53358.952818026315	0.16199695336421124	0.15514873873674898	-239.87910205121443	-27130.244878130034	-223.61838273915055	-25291.162356643938
49.41417187488941	35620.18634499027	33677.07917400249	42949.55446987848	40226.974771668836	46761.650232070075	43632.93789289439	50528.99793103904	47000.309073022174	57551.319803380604	53283.34969203862	0.16208674038544574	0.1552344313367075	-239.959507032705	-27302.86303257011	-223.69127093996212	-25451.844091465697
49.71191711822035	35559.47004270964	33620.06327830869	42881.763540121945	40163.63988129241	46690.192252356945	43566.32477188419	50453.89552010426	46930.43694166675	57469.33065917367	53207.31680152309	0.16217821376822608	0.15532173291655152	-240.02890080476936	-27475.316017389297	-223.75386051065288	-25612.3651459869
50.01145642642306	35498.312722149756	33562.636529898075	42813.52570268548	40099.88894042516	46618.28456306457	43499.293065601276	50378.34029475297	46860.14342359435	57386.88134076194	53130.8559536446	0.16227140622975758	0.1554106746740471	-240.08737940446008	-27647.599039711058	-223.8062406770332	-25772.720921913162
50.3128006096408	35436.71317506725	33504.79788347888	42744.84083565431	40035.72187615111	46545.927613864136	43431.843211245396	50302.33326368981	46789.4294551753	57303.973870251044	53053.968991680675	0.1623663511603201	0.15550128844809225	-240.13503872105503	-27819.70732530579	-223.84850051850663	-25932.906835445203
50.61596054315354	35374.670176734384	33446.54627982584	42675.70881951765	39971.138618547564	46473.12186685735	43363.975657955525	50225.87545784273	46718.29599346017	57220.61030960983	52976.65779537397	0.1624630826385163	0.15559360673321415	-240.1719744996226	-27991.63611999899	-223.88072897092206	-26092.91831848584
50.9209471677702	35312.18248541148	33387.880645313184	42606.12953694802	39906.13910049409	46399.86779652256	43295.69086676761	50148.96793047128	46646.74401628221	57136.79276106512	52898.92428129078	0.16256163544691293	0.15568766269444134	-240.19828234257875	-28163.380690917373	-223.90301482821815	-26252.75081975665
51.22777149022361	35249.248841805485	33328.79989143525	42536.102872573305	39840.72325747497	46326.1658896575	43226.98931056913	50071.61175727516	46574.77452235977	57052.5233675027	52820.770403185285	0.1626620450880911	0.15578349018256282	-240.21405771425634	-28334.936328088865	-223.91544674585748	-26412.39980616141
51.53644458356769	35185.86796851326	33269.30291431354	42465.628712740196	39774.891027374215	46252.016645317104	43157.871474049636	49993.8080365015	46502.38853139788	56967.80431287355	52742.19815236838	0.1627643478011139	0.15588112374978547	-240.21939594346622	-28506.298345852643	-223.91811324330047	-26571.860764029436
51.84697758757708	35122.03856945103	33209.388594191354	42394.70694527095	39708.642350264585	46177.42057474877	43088.33785364885	49915.55788905355	46429.58708419105	56882.63782260805	52663.20955808399	0.16286858057843168	0.15598059866580155	-240.21439222786285	-28677.462084498256	-223.9111027077015	-26731.12920055166
52.15938170914916	35057.75932926715	33149.055794913584	42323.3374592104	39641.97716818809	46102.378201321706	43018.38895749972	49836.8624585972	46356.371242724235	56797.02616403475	52583.80668788921	0.16297478118322742	0.15608195093427774	-240.19914163732028	-28848.422911843285	-223.89450339665927	-26890.200645134784
52.47366822270851	34993.0289127404	33088.3033633936	42251.5201445662	39574.89542493046	46026.89006045397	42948.02530536945	49757.72291166942	46282.742090275606	56710.97164680814	52503.99164804295	0.16308298816722586	0.15618521730978208	-240.1737391166389	-29019.176224751398	-223.8684034406324	-27049.070650733076
52.789848470613855	34927.845964161126	33027.13012906481	42179.254892039324	39507.397065787074	45950.95669953381	42877.24742859555	49678.14043778515	46208.70073151803	56624.476623341994	52423.76658389929	0.16319324088897383	0.15629043531515846	-240.13827949100232	-29189.717450987548	-223.83289084753778	-27207.73479548283
53.107933863567155	34862.20910669589	32965.53490331759	42106.541592745816	39439.48203732124	45874.57867783714	42806.05587001845	49598.11624954447	46134.24829262092	56537.54348925039	52343.13368030806	0.16330557953261324	0.15639764325936698	-240.0928574691061	-29360.0420509018	-223.7880535053555	-27366.188684122637
53.42793588102576	34796.11694173483	32903.51647892065	42033.38013792961	39371.15028711449	45797.75656644005	42734.45118391007	49517.65158273956	46059.385921351866	56450.17468379625	52262.09516202209	0.1634200451271519	0.15650688025579607	-240.0375676475087	-29530.14551921189	-223.73397918583942	-27524.427949575707
53.74986607161648	34729.56804822121	32841.073629426675	41959.77041866555	39302.401763508366	45720.49094812687	42662.43393589812	49436.7476964615	45984.11478717843	56362.37269034742	52180.65329411142	0.1635366795662608	0.15661818624107526	-239.97250451480795	-29700.023386871442	-223.67075554814073	-27682.44825456571
54.073736053552395	34662.560981962764	32778.20510856161	41885.71232555279	39233.23641533769	45642.78241729313	42590.00470288637	49355.405873206895	45908.436081369735	56274.14003684093	52098.810382384734	0.16365552562860383	0.15673160199439137	-239.89776245621033	-29869.671222979203	-223.59847014268598	-27840.245293282904
54.399557515052166	34595.09427492383	32714.909649596902	41811.20574839801	39163.654191654874	45564.63157984349	42517.164072970154	49273.627418984135	45832.35101709782	56185.4792962549	52016.56877381808	0.16377662699872	0.15684716915732627	-239.81343575881328	-30039.084636859596	-223.5172104156445	-27997.814793195575
54.727342214761876	34527.166434498045	32651.185964704247	41736.250575887796	39093.65504144467	45486.039053083936	42443.91264534723	49191.41366341921	45755.86082953885	56096.39308708889	51933.930856990744	0.16390002828848113	0.15696493025424463	-239.71961861515592	-30208.259279925376	-223.42706371178065	-28155.152516628616
55.057101982179326	34458.775942761604	32587.032744293276	41660.84669525146	39023.23891333062	45407.00546561	42370.25103022504	49108.765959862474	45678.966775975125	56006.88407385395	51850.89906253052	0.16402577505913407	0.15708492871322868	-239.61640512850136	-30377.190847845748	-223.32811727930675	-28312.254262698814
55.38884871808102	34389.92125570482	32522.44865632957	41584.99399191126	38952.40575527029	45327.53145718758	42296.17984872146	49025.68568549351	45601.67013589569	55916.954967569975	51767.47586356509	0.16415391384395328	0.1572072088875989	-239.50388931926864	-30545.875082856044	-223.22045827504917	-28469.115869297646
55.722594394951685	34320.60080244292	32457.432345634395	41508.69234912201	38881.15551424126	45247.617678629096	42221.69973276174	48942.17424142679	45523.972211097636	55826.60852627317	51683.663776182955	0.16428449217152236	0.1573318160780228	-239.3821651287144	-30714.307775821537	-223.1041737675987	-28625.733214860782
56.058351057416104	34250.8129844049	32391.982433164765	41431.94164759895	38809.488135916814	45167.26479166369	42146.81132497002	48858.23305281701	45445.874325787336	55735.84755553309	51599.46535990285	0.16441755858966026	0.1574587965552396	-239.25132642501558	-30882.48476861231	-222.97935074274574	-28782.102220469154
56.39613082267415	34180.556174499296	32326.097515272904	41354.7417651329	38737.40356433033	45086.473468800825	42071.515278555264	48773.863568963854	45367.37782668125	55644.674908979	51514.88321815173	0.1645531626900222	0.15758819758342196	-239.1114670097304	-31050.401956584305	-222.84607610866078	-28938.218851974234
56.7359458809379	34109.828716256634	32259.77616294493	41277.092576192976	38664.90174152885	45005.244393187546	41995.81225719169	48689.06726341633	45288.484083106516	55553.093488836195	51429.9199987517	0.16469135513338762	0.1577200674441865	-238.96268062284798	-31218.055290954188	-222.70443670036911	-29094.079122059047
57.07780849587155	34038.62892294803	32193.01692101829	41198.99395151659	38591.9826072155	44923.57825845981	41919.70293489403	48603.84563407746	45209.194487102075	55461.106246473355	51344.578394417185	0.1648321876756649	0.1578544554612862	-238.80506094905286	-31385.440781364217	-222.55451928504044	-29249.679092468694
57.42173100503407	33966.95507667835	32125.818307376445	41120.44575768552	38518.646098379584	44841.475768586286	41843.187995886234	48518.200203307926	45129.510453518924	55368.71618295997	51258.861143260976	0.16497571319463367	0.15799141202599762	-238.6387016245062	-31552.55449857749	-222.39641056778055	-29405.014876340516
57.7677258203244	33894.805427454085	32058.17881212105	41041.44785668854	38444.89214891488	44758.9376377056	41766.26813446461	48432.1325180299	45049.43342012073	55275.92634963511	51172.77102931081	0.16512198571744788	0.15813098862323136	-238.46369624301587	-31719.392577143386	-222.23019719679723	-29560.082640511915
58.115805428429454	33822.17819222434	31990.09689672013	40962.000105469284	38370.720689225076	44675.964589956275	41688.94405485449	48345.644149830274	44968.96484768412	55182.73984868756	51086.310883036145	0.16527106044893158	0.15827323785838865	-238.2801383633414	-31885.951218288392	-222.05596576970856	-29714.87860802468
58.465982391274686	33749.07155389448	31921.57099313184	40882.10235545945	38296.13164581618	44592.55735929886	41611.21647106025	48258.73669506337	44888.106220098685	55089.15983374738	50999.483581885455	0.1654229938006836	0.15841821348498875	-238.08812151636084	-32052.22669283673	-221.87380283969105	-29869.3990606647
58.818269346477535	33675.48366031145	31852.59950290296	40801.75445209655	38221.12494087549	44508.71668933061	41533.0861067088	48171.41177495344	44806.859044466866	54995.18951048984	50912.292050834636	0.1655778434210282	0.15856597043309023	-237.88773921166285	-32218.215344123542	-221.68379492087843	-30023.64034145605
59.172679007803275	33601.41262322019	31783.18079624169	40720.9562343263	38145.70049183702	44424.443333092546	41454.553694886556	48083.67103569722	44725.2248512043	54900.832137252335	50824.73926294734	0.16573566822583685	0.1587165648385419	-237.67908494613948	-32383.913591258228	-221.48602849591407	-30177.598857508972
59.52922416562417	33526.85651718902	31713.313211062603	40639.7075340875	38069.858210931576	44339.73805286694	41375.61997796807	47995.51614856463	44643.20519413859	54806.091025662776	50736.828239945695	0.16589652843024666	0.15887005407308036	-237.46225221174245	-32549.317932311445	-221.28059002241935	-30331.271082773805
59.887917687380885	33451.813378504856	31642.995052004786	40558.008175781266	37993.59800472305	44254.601619967754	41296.28570743859	47906.948810000744	44560.80165060929	54710.96954128301	50648.56205279466	0.16606048558131462	0.15902649677530947	-237.23733450323198	-32714.42494760081	-221.06756593965838	-30484.653560869396
60.24877251804685	33376.28120403544	31572.224589420548	40475.85797572166	37916.919773628564	44169.03481452112	41216.55164370801	47817.97074172598	44478.01582156687	54615.4711042646	50559.943822297806	0.1662276025916353	0.15918595288259405	-237.00442532733723	-32879.23130325228	-220.8470426762433	-30637.742908162065
60.6118016805955	33300.25795005867	31501.00005833472	40393.256741568846	37839.823411423	44083.03842523711	41136.418555917306	47728.58369083631	44394.849331671605	54519.59919001966	50470.97671970654	0.16639794377394965	0.15934848366389182	-236.7636182112983	-33043.73375470936	-220.61910665750474	-30790.535816810094
60.97701827647021	33223.7415310575	31429.319657373206	40310.204271743154	37762.30880472704	43996.613249171874	41055.88722173663	47638.78942990292	44311.30382939238	54423.35732990587	50381.66396734251	0.16657157487679372	0.15951415175356481	-236.51500671243411	-33207.92915052548	-220.38384431369195	-30943.02905804757
61.34443548605718	33146.72981847894	31357.181547659675	40226.7003548195	37684.3758324779	43909.760091479664	40974.958427154605	47548.58975707075	44227.38098710471	54326.74911192643	50292.008839233386	0.1667485631212093	0.15968302118619565	-236.2586844276666	-33371.81443618424	-220.14134208791074	-31095.219485450536
61.71406656916102	33069.22063945688	31284.583851679676	40142.744768902194	37606.024365382764	43822.47976515506	40893.63296625935	47457.986496157115	44143.08250118918	54229.778181446214	50202.01466176351	0.16692897723856218	0.1598551574324549	-235.99474500305223	-33535.38665803615	-219.89168644429446	-31247.104038356803
62.085924865483435	32991.211775496566	31211.52465211077	40058.337280978565	37527.25426535386	43734.77309076437	40811.91164100996	47366.981496749235	44058.410092128994	54132.44824192352	50111.68481433889	0.16711288750950584	0.16003062743604204	-235.72328214455774	-33698.64296749234	-219.63496387735358	-31398.679745499976
62.46002379510434	32912.70096111999	31138.001990617646	39973.477646251136	37448.0653849245	43646.640896166085	40729.79526099858	47275.57663430112	43973.36550460746	54034.763055658696	50021.02273006717	0.16730036580412763	0.16020949965175385	-235.44438962897402	-33861.580625328235	-219.37126092112885	-31549.943728704937
62.83637685896657	32833.68588247034	31064.013866610763	39888.16560744716	37368.457566645484	43558.08401621974	40647.28464320258	47183.7738102294	43887.950507604706	53936.72644455945	49930.031896453314	0.16749148562332478	0.16039184408470622	-235.15816131467727	-34024.19700607285	-219.1006641582353	-31700.893206665292
63.21499763936286	32754.164175875085	30989.558235967972	39802.400894105645	37288.43064246157	43469.10329248344	40564.38061172688	47091.57495200905	43802.166894494636	53838.342290924775	49838.71585611184	0.16768632214145132	0.1605777323307628	-234.8646911534961	-34186.489602657966	-218.82326023023052	-31851.525498976
63.59589980042612	32674.133426364926	30914.63300971683	39716.18322183957	37207.98443306643	43379.69957289859	40481.08399753517	46998.98201326722	43716.01648314063	53739.61453824604	49747.07820749503	0.1678849522502817	0.16076723761820375	-234.56407320261496	-34348.45603116788	-218.53913584772818	-32001.83803022746
63.979097088622495	32593.59116614853	30839.236052677352	39629.51229157407	37127.11874723642	43289.87371146251	40397.39563817078	46905.9969738772	43629.5011159915	53640.54719202814	49655.12260563911	0.16808745460434138	0.16096043485068373	-234.25640163730714	-34510.094035828486	-218.24837780106463	-32151.828334297985
64.36460333324754	32512.53487304014	30763.36518206273	39542.387788758184	37045.83338114116	43199.626567887186	40313.316377465606	46812.62184005043	43542.622660176305	53541.14432062917	49562.85276292758	0.16829390966765062	0.1611574006515309	-233.94177076403867	-34671.40149416961	-217.95107297156937	-32301.494058787823
64.75243244692527	32430.96196883958	30687.018166037564	39454.809382550295	36964.128117631226	43108.95900724496	40228.847065237744	46718.858644428044	43455.38300759891	53441.410056120854	49470.27244987342	0.1685043997619368	0.1613582134094233	-233.62027503336867	-34832.37642225344	-217.64730834250804	-32450.832969550975
65.14259842611021	32348.869817662548	30610.19272223155	39366.77672497609	36882.002725501625	43017.871899599944	40143.98855697681	46624.70944617137	43367.78407503222	53341.34859517006	49377.38549592048	0.1687190091163664	0.16156295332550863	-233.29200905510515	-34993.01698040962	-217.33717101220827	-32599.84295563493
65.53511535159264	32266.25572421866	30532.88651620666	39278.289450056815	36799.45695872932	42926.36611962386	40058.741713515825	46530.17633105011	43279.82780421058	53240.96419994044	49284.195790263286	0.1689378239188545	0.1617717024620067	-232.95706761218025	-35153.32147885114	-217.0207482056867	-32748.52203410212
65.92999738900669	32183.116932037403	30455.09715987775	39189.34717290925	36716.490555686105	42834.44254619809	39973.10740069132	46435.26141153103	43191.51616192313	53140.261199018554	49190.70728268916	0.16916093236901278	0.1619845447923581	-232.61554567614075	-35313.28838369995	-216.69812728782563	-32896.86835522205
66.32725878934137	32099.450621637716	30376.822209882663	39099.949488813334	36633.1032383229	42742.102061998114	39887.086488988185	46339.96682686333	43102.85114010464	53039.24398836066	49096.92398443918	0.16938842473279006	0.16220156625297444	-232.26753842325707	-35472.9163232632	-216.36939577730664	-33044.880207884125
66.72691388945532	32015.25390864129	30298.05916590224	39010.09597224882	36549.29471132724	42649.3455530628	39800.67985317152	46244.29474316402	43013.83475592685	52937.91703226493	49002.84996909253	0.16962039339887805	0.16242285479664956	-231.91314125048666	-35632.20409437362	-216.03464135999093	-33192.55602503754
67.12897711259382	31930.523841826285	30218.805468926945	38919.78617589801	36465.06466125094	42556.17390834568	39713.888371903005	46148.2473535008	42924.46905188808	52836.284864367415	48908.48937347237	0.16985693293694396	0.16264850044769422	-231.55244979324198	-35791.150669227354	-215.69395190427167	-33339.89438960049
67.53346296890952	31845.257401119856	30139.05849946884	38829.01962961427	36380.41275560776	42462.58801924871	39626.71292734207	46051.82687797357	42834.756095902005	52734.35208866347	48813.846398574926	0.17009814015775807	0.16287859535885976	-231.18555994274357	-35949.75520226732	-215.34741547580052	-33486.89404036291
67.94038605598601	31759.451495527457	30058.81557571702	38737.79583935478	36295.338641939925	42368.58877913752	39539.154404731366	45955.03556379428	42744.69798138566	52632.123380555786	48718.92531052313	0.17034411417529433	0.16311323387012006	-230.81256786527229	-36108.017037555575	-214.99512035372754	-33633.55387831759
68.3497610593647	31673.102960995766	29978.073951633767	38646.11428607547	36209.84194685147	42274.17708283674	39451.21369196491	45857.875685363986	42654.29682734547	52529.603487928565	48623.730441543936	0.17059495647087314	0.1633525125693801	-230.43357002097036	-36265.93571622297	-214.6371550470576	-33779.872973103076
68.7616027530747	31586.20855820852	29896.830814990593	38553.97442458832	36123.92227500872	42179.353826106366	39362.89167913998	45760.349544349294	42563.55477846315	52426.797232251236	48528.2661909727	0.1708507709594328	0.16359653035518867	-230.04866318425047	-36423.51098438632	-214.27360831192345	-33925.850569780916
69.17592600016614	31498.764970310538	29815.083285340173	38461.37568237721	36037.5792081045	42084.11990509579	39274.189258089835	45662.45946975468	42472.47400517881	52323.70950970917	48432.53702628234	0.17111166405800296	0.1638453885015291	-229.65794446493237	-36580.74280131888	-213.9045691694555	-34071.486095864326
69.59274575324658	31410.76880055988	29732.82841192392	38368.31745837349	35950.81230378711	41988.476215777504	39185.10732189896	45564.20781799432	42381.05670377403	52220.345292366466	48336.54748414163	0.17137774475647488	0.16409919072477105	-229.2615113299471	-36737.63134795427	-213.53012692449556	-34216.779168634675
70.01207705502031	31322.216569903027	29650.063171510716	38274.799121686694	35863.621094550166	41892.423653356804	39095.64676439766	45465.59697295962	42289.30509645196	52116.709629357574	48240.30217150014	0.17164912469075375	0.16435804325286985	-228.85946162649634	-36894.17703581229	-213.15037118530745	-34361.72960280441
70.43393503883172	31233.104714472352	29566.78446616612	38180.820010291376	35776.005086583995	41795.96311165892	39005.808479637264	45366.6293460852	42197.221431416576	52012.80764811255	48143.80576670372	0.17192591821838785	0.16462205489689405	-228.45189360518998	-37050.38051610254	-212.7653918832366	-34506.33741834201
70.85833492921113	31143.429583001747	29482.989120948278	38086.3794296665	35687.96375858561	41699.09548249109	38915.59336134384	45267.30737641148	42104.807982949744	51908.64455561462	48047.06302063964	0.17220824249677455	0.1648913371249839	-228.038905945672	-37206.242689516395	-212.3752792946616	-34650.60284887813
71.2852920424243	31053.18743415762	29398.6738815281	37991.47665138592	35599.496560525935	41601.82165497877	38825.002302349654	45167.63353064369	42012.0670514858	51804.22563969171	47950.07875791288	0.17249621756404382	0.16516600413882734	-227.6205977817517	-37361.76471611019	-211.9801240624147	-34794.526350200176
71.71482178702524	30962.374433782916	29313.83541173158	37896.11091165897	35510.602912373426	41504.142514876046	38734.036194002474	45067.61030320852	41919.0009636849	51699.5562703443	47852.857878055576	0.17278996642272804	0.1654461729527619	-227.1970687284629	-37516.94802579004	-211.58001721878827	-34938.108609248884
72.14693966441222	30870.986652049556	29228.4702910001	37800.28140981736	35421.282202770875	41406.05894384716	38642.69592555014	44967.240216306025	41825.612072502896	51594.64190110879	47755.40535676911	0.1730896151263306	0.1657319634756007	-226.76841891068761	-37671.79432928562	-211.1750502100549	-35081.350553542376
72.58166126938723	30779.020060517138	29142.575011766672	37703.987306747826	35331.53378766463	41307.57181871963	38550.98238350065	44866.525819958195	41731.90275725919	51489.48807045925	47657.72624720115	0.17339529286890867	0.16602349859530008	-226.3347489918524	-37826.30562940892	-210.76531492100185	-35224.25336084701
73.01900229071879	30686.470529093735	29056.145976744578	37607.22772326743	35241.356988883905	41208.68201070708	38458.89645095626	44765.46969205338	41637.87542370168	51384.10040324818	47559.82568125875	0.1737071320777999	0.16632090426657903	-225.89616020488756	-37980.48423297703	-210.35090370110265	-35366.818469391204
73.45897851170821	30593.33382289519	28969.179496125005	37510.00173843941	35150.751092668135	41109.39038460008	38366.439006920315	44664.07443838585	41543.532504068535	51278.48461218751	47461.70887095807	0.17402526850961073	0.1666243096016106	-225.45275438369572	-38134.33276309632	-209.93190939167835	-35509.047588423826
73.90160581075892	30499.605598999646	28881.671784680726	37412.30838782758	35059.7153481406	41009.697797924964	38273.61092557628	44562.34269269139	41448.87645714725	51172.64649937215	47363.38110981325	0.17434984134961345	0.16693384696391697	-225.00463399665023	-38287.85417209752	-209.50842535417905	-35650.942709299736
74.34690016194996	30405.281403092184	28793.618958771298	37314.14666168548	34968.24896572515	40909.6051000671	38180.41307553664	44460.27711667664	41353.909768329315	51066.591957845776	47264.847774263915	0.1746809933146834	0.16724965206559414	-224.5519021817163	-38441.05175508186	-209.080545500452	-35792.50611711666
74.79487763561212	30310.356665996587	28705.017033246942	37215.51550307896	34876.35111550477	40809.11313135901	38086.846319061246	44357.88040004371	41258.63494966157	50960.32697321196	47166.11432514435	0.17501887075993153	0.16757186406800706	-224.09466278213222	-38593.92916386016	-208.6483643229658	-35933.74040265288
75.24555439890803	30214.826700089536	28615.86191824704	37116.41380593887	34784.02092551915	40708.222722130995	37992.91151124396	44255.155260508815	41163.05453989374	50853.85762529182	47067.18630919538	0.17536362378918036	0.16790062568610253	-223.63302038468828	-38746.490421745926	-208.21197692757414	-36074.648475049995
75.6989467164156	30118.686695592176	28526.149415888496	37016.84041304026	34691.25747999815	40606.934691722025	37898.60949916478	44152.104443814074	41067.171104520654	50747.1900898287	46968.06936061929	0.1757154063694539	0.16823608329648654	-223.16708035897318	-38898.73993879929	-207.77147906703613	-36215.23357491847
76.15507095071504	30021.931716735806	28435.875216841145	36916.79411390664	34598.05981752982	40505.24984745078	37803.94112100814	44048.730723733664	40970.98723582103	50640.3306402438	46868.76920268168	0.17607437644964627	0.16857838704943084	-222.69694889868697	-39050.68252789322	-207.3269671760936	-36355.49928805232
76.61394356297929	29924.55669779495	28345.034896784015	36816.27364263401	34504.42692915837	40403.168983542746	37708.90720514342	43945.0369020714	40874.505552889845	50533.28564944163	46769.29164935895	0.1764406960835452	0.16892769098497262	-222.2227330654423	-39202.323421572335	-206.87853840914613	-36495.44955993444
77.07558111356816	29826.55643898425	28253.623912739284	36715.277675632744	34410.35775641056	40300.692880013296	37613.50856916761	43841.02580865134	40777.72870166573	50426.06159166913	46669.64260703514	0.17681453155740998	0.16928415315327977	-221.74454083308956	-39353.66828943137	-206.42629067787493	-36635.08871061541
77.54000026262605	29727.925602213447	28161.63759927868	36613.80482928355	34315.8511892471	40197.822301504064	37517.74601890813	43736.700301300065	40680.65935495264	50318.66504442995	46569.82807624943	0.17719605352228243	0.16964793573947143	-221.26248113549082	-39504.723256541416	-205.97032269198826	-36774.42145047709
78.00721777068286	29628.65870669454	28069.071164597015	36511.85365750313	34220.90606393515	40094.55799606993	37421.62034738331	43632.063265819605	40583.30021243457	50211.10269045473	46469.85415349518	0.17758543713125347	0.17001920519308322	-220.7766639153415	-39655.49492255505	-205.5107340010436	-36913.45289664343
78.47725049925933	29528.750124396236	27975.919686448367	36409.42264921656	34125.52116083974	39990.90069391571	37325.13233371955	43527.11761595153	40485.654000684044	50103.38131973113	46369.72703307381	0.177982862181893	0.17039813236237503	-220.28720017609885	-39805.990381796844	-205.04762503870734	-37052.188590169884
78.95011541147531	29428.19407533867	27882.178107938515	36306.510225731196	34029.69520212897	39886.85110607817	37228.282742021984	43421.86629332995	40387.72347316225	49995.50783159344	46269.453009003526	0.1783885132640736	0.17078489263370086	-219.7942020360133	-39956.217244302854	-204.58109716877516	-37190.63451405801
79.42582957266194	29326.984622723405	27787.841233169125	36203.114738009084	33933.42684939093	39782.40992305313	37131.07232019787	43316.31226742433	40289.5114102122	49887.489236876085	46169.038476986876	0.1788025799134226	0.17117966607616136	-219.29778278416052	-40106.18365770392	-204.1112527331352	-37328.79711202532
79.90441015097758	29225.11566789114	27692.903722726798	36099.23446383219	33836.71470115711	39677.57781336317	37033.50179872914	43210.45853547012	40191.0206190425	49779.332660131695	46068.489936437625	0.1792252567706619	0.171582637591767	-218.79805694005336	-40255.89833036903	-203.63819510264875	-37466.68330831453
80.38587441802741	29122.580945101014	27597.360089011363	35994.8676048563	33739.55729032865	39572.35542206402	36935.571889392486	43104.308122386836	40092.25393370205	49671.045341916346	45967.81399256956	0.17965674374709031	0.17199399707136595	-218.29514031498547	-40405.370555398986	-203.16202872936265	-37604.30052822735
80.87023974948666	29019.374016124726	27501.204691397244	35890.012283549004	33641.953081501706	39466.74336918704	36837.28328392476	42997.8640806832	39993.21421504528	49562.634641145276	45867.01735855021	0.18009724619649067	0.17241393955658962	-217.78915007683827	-40554.61023594625	-202.68285920192284	-37741.65671981778
81.35752362572781	28915.488264647138	27404.43173122033	35784.666540005295	33543.90046818594	39360.742248113485	36738.63665262986	42891.12949034707	39893.904350685916	49454.10803751967	45766.10685771995	0.18054697509375295	0.17284266540809232	-217.28020481851854	-40703.62791179307	-202.2007933040877	-37878.76037664991
81.8477436324513	28810.916890466764	27307.035246584244	35678.82832863635	33445.39776991258	39254.352623878345	36639.63264292538	42784.10745872024	39794.327254939395	49345.473134028376	45665.0894258803	0.18100614722051891	0.1732803804803623	-216.76842462824425	-40852.434786990285	-201.715939074551	-38015.62056145258
82.34091746132043	28705.652903488022	27209.009106978614	35572.49551472578	33346.443229227	39147.575031400345	36540.271877826075	42676.80112035705	39694.48586875338	49236.73765952747	45563.972113653836	0.1814749853581708	0.17372729630341352	-216.25393116413034	-41001.04275902361	-201.2284058706864	-38152.24693107605
82.83706291059936	28599.68911749654	27110.34700770139	35465.66587084635	33247.03500855959	39040.409973633636	36440.55495436029	42569.21363686465	39594.38315962435	49127.90947139869	45462.76208891709	0.18195371848850359	0.1741836302716697	-215.73684773239074	-41149.46444939636	-200.73830443537008	-38288.649762694724
83.33619788579601	28493.01814370932	27011.04246407765	35358.33707313164	33147.17118697032	38932.85791963821	36340.482441916705	42461.348196724735	39494.02212150011	49018.99655829131	45361.46663931011	0.182442582002444	0.17464960584037403	-215.21729936896008	-41297.71323566791	-200.24574696649506	-38424.83998119179
83.83834040030794	28385.63238409065	26911.088805466487	35250.50669739548	33046.84975676063	38824.91930256432	36240.05488051778	42353.20801509449	39393.40577466678	48910.007042949	45260.093174824884	0.18294181791718203	0.17512545272987384	-214.69541292524082	-41445.803285113536	-199.7508471902911	-38560.82918798458
84.34350857607244	28277.52402442466	26810.479169047667	35142.17221509243	32946.06861994677	38716.594517547404	36139.27277901625	42244.79633358618	39292.537165619324	48800.949185125704	45158.649230475574	0.1834516751021231	0.175611407138152	-214.17131715782307	-41593.749590032734	-199.25372043795505	-38696.629691245966
84.85172064422062	28168.685027134376	26709.20649337875	35033.33098911146	32844.82558458794	38607.88391950819	36038.13661321078	42136.11642002299	39191.41936691412	48691.8313845928	45057.14246905332	0.18397240951407232	0.1761077119619902	-213.6451428231303	-41741.56800490711	-198.75448372626852	-38832.25453765597
85.36299494573534	28059.107123837613	26607.26351171357	34923.98026939532	32743.118360962493	38498.787820853744	35936.64682387676	42027.17156816996	39090.05547700248	48582.66218424105	44955.58068396871	0.18450428444209444	0.17661461702717918	-213.11702277612494	-41889.27528535575	-198.2532558420353	-38967.71754577663
85.87734993211305	27948.781807628882	26504.64274507226	34814.117188377146	32640.94455758502	38389.30648907428	35834.80381470787	41917.96509743803	38988.44862004347	48473.45027328079	44853.971802184875	0.18504757076251582	0.17713237932819967	-212.5870920743546	-42036.889129127376	-197.75015743081894	-39103.03334109299
86.39480416602983	27837.7003250765	26401.336495052758	34703.738756225874	32538.301677056752	38279.440144230364	35732.607950164005	41808.5003525594	38886.60194569461	48364.20449054353	44752.3238872446	0.1856025472045569	0.17766126327783807	-212.05548808675667	-42184.42821914703	-197.24531108982774	-39238.21739283111
86.91537632201124	27725.85366792354	26297.33683637321	34592.84185589105	32435.18711174147	38169.18895632506	35630.05955322071	41698.780703232034	38784.518628879	48254.933827888686	44650.64514239466	0.18616950062711385	0.17820154096721383	-211.52235060835665	-42331.91226880811	-196.7388414658417	-39373.28605270572
87.43908518710603	27613.23256448064	26192.635609134148	34481.42323793754	32331.598139258283	38058.553042554835	35527.158903014955	41588.80954373112	38682.20186952664	48145.64743371889	44548.94391381078	0.1867487263072382	0.1787534924367234	-210.98782198088156	-42479.36206971109	-196.23087535818922	-39508.25659575127
87.9659496615646	27499.827470698045	26087.224410788735	34369.47951515955	32227.531917782253	37947.53246443261	35423.90623238152	41478.59029248473	38579.65489228802	48036.354616607365	44447.228693926336	0.18734052824089134	0.17931740595844264	-210.45204721844493	-42626.79954162333	-195.721541826053	-39643.14726304449
88.4959887595208	27385.62856090528	25981.094587810174	34257.0071569646	32122.985481144744	37836.127224777876	35320.30172527575	41368.1263916127	38476.8809462192	47927.064849042916	44345.508124870175	0.18794521945658363	0.17989357833054725	-209.91517414084228	-42774.24778533727	-195.2109723022004	-39777.97730689589
89.0292216096782	27270.625718203093	25874.237227042016	34144.002483513854	32017.95573372164	37724.33726456409	35216.34551407425	41257.42130642321	38373.883304433846	47817.78777129351	44243.791002014455	0.18856312234254308	0.18048231518435248	-209.37735351361334	-42921.73113829363	-194.69930071264753	-39912.76703842357
89.56566745600044	27154.80852449574	25766.64314672005	34030.46165960911	31912.43944510092	37612.16245961845	35112.03767674933	41146.478524867	38270.66526372204	47708.5331953957	44142.08627763915	0.18919456898809964	0.1810839313046033	-208.83873919402686	-43069.27523290273	-194.1866636012419	-40047.53787742369
90.1053456584057	27038.166250148275	25658.30288715148	33916.38068831288	31806.433244517877	37499.60261716498	35007.378233909534	41035.301556944585	38167.23014413247	47599.31110927273	44040.40306471625	0.1898399015399995	0.18169875096368313	-208.2994882864441	-43216.90705835447	-193.67320026230664	-40182.31240520161
90.6482756934654	26920.687843253443	25549.206701036823	33801.75540428749	31699.933615045768	37386.65747220181	34902.36714569834	40923.89393406256	38063.581288514426	47490.131680984894	43938.75064081664	0.19049947257442332	0.1823271082704477	-207.75976130455092	-43364.6550254859	-193.15905287912028	-40317.114420035854
91.19447715510712	26802.361918494185	25439.344543421314	33686.581466841286	31592.93688753145	37273.326683705774	34797.00430854534	40812.25920833755	37959.72206201877	47381.00526311937	43837.13845214685	0.1911736454855072	0.1829693475344309	-207.21972234218993	-43512.54903521389	-192.64436666979236	-40451.968995681964
91.74396975532183	26683.176745583838	25328.706061258763	33570.85435266472	31485.439234261048	37159.60983065257	34691.28955175963	40700.400951841344	37855.6558515523	47271.9423973212	43735.57611771707	0.19186279489122993	0.1836258236462166	-206.67953925441543	-43660.62055089697	-192.12929004188845	-40586.902543238364
92.29677332487483	26563.12023726848	25217.280582573272	33454.56934824223	31377.436662343443	37045.506407843844	34585.22263395823	40588.32275578461	37751.38606518371	47162.95381897227	43634.073433646845	0.1925673070575684	0.18429690247481217	-206.13938384636276	-43808.90267435368	-191.61397475356353	-40721.94287610054
92.85290781402206	26442.17993687404	25105.057105201966	33337.72154192314	31268.925006796937	36931.01582153069	34478.80323932046	40476.02822963482	37646.91613149738	47054.0504620232	43532.640377613374	0.1932875803418888	0.18498296128291455	-205.59943207347533	-43957.43022627849	-191.09857608462698	-40857.11927872524
93.41239329322968	26320.343005379564	24992.02428510105	33220.30581563339	31159.89992332319	36816.137384820984	34372.03097365759	40363.521000162276	37542.24949889015	46945.24346398211	43431.28711344602	0.1940240256565857	0.18568438916101104	-205.05986425254378	-44106.23983118404	-190.58325301667355	-40992.46257922612
93.97524995389855	26197.596207998762	24878.17042419807	33102.31683621018	31050.35688075315	36700.87031285983	34264.90536028846	40250.804710410375	37437.38963480761	46836.54417106679	43330.023995873235	0.19477706695406066	0.18640158748130542	-204.52086528316067	-44255.37000685185	-190.06816842212356	-41128.005225805566
94.54149810909283	26073.92590025062	24763.48345777167	32983.749046340265	30940.291153147828	36585.21371777007	34157.42583571022	40137.88301858422	37332.3400249157	46727.964143525794	43228.861575427334	0.1955471417341775	0.18713497037254018	-203.98262488233377	-44404.86125906557	-189.55348926465012	-41263.78136774991
95.11115819427312	25949.31801349859	24647.950941338928	32864.59665507996	30829.697811534974	36469.16660333841	34049.591745051424	40024.75959685079	37227.104172201354	46619.51516113276	43127.810603510916	0.19633470157542307	0.18788496521683387	-203.44533783147563	-44554.75618160982	-189.03938681003638	-41399.82694088388
95.68425076803395	25823.75803993886	24531.560037031537	32744.85362793645	30718.571715264086	36352.72785943415	33941.402337296764	39911.438130045586	37121.68559599853	46511.2092288617	43026.88203763284	0.19714021269106186	0.1886520131697192	-202.909204236621	-44705.09956187848	-188.52603684823043	-41536.1797577925
96.26079651284576	25697.23101701612	24414.297499439257	32624.513676486305	30606.90750295842	36235.89625614423	33832.85676026945	39797.922314277996	37016.087830933175	46403.058582747966	42926.087046817804	0.1979641565116622	0.1894365697046657	-202.3744298038946	-44855.93849272188	-188.01361992873353	-41672.87960344367
96.84081623580131	25569.72151124497	24296.149660899406	32503.570247506468	30494.69958304277	36118.67043760836	33723.95405535699	39684.21585542786	36910.31442578062	46295.07569594122	42825.437017195756	0.19880703029546137	0.19023910518341908	-201.8412261300109	-45007.32249067351	-187.50232160862288	-41809.968336205
97.42433086936633	25441.213601415195	24177.10241621057	32382.016511592385	30381.942123824778	36001.048915537176	33614.693151966436	39570.32246752581	36804.3689422298	46187.273284957	42724.94355777792	0.19966934776811815	0.19106010545359722	-201.30981100859572	-45159.303620968945	-186.99233271408957	-41947.489994678646
98.01136147213543	25311.69086115787	24057.141206747492	32259.845351235366	30268.62904310552	35883.03006239502	33505.072861692744	39456.24587100861	36698.254953546755	46079.664316133865	42624.618506425155	0.2005516397935129	0.1919000724750669	-200.780408754581	-45311.93662999105	-186.4838496174707	-42085.49091087375
98.60192922959182	25181.13634084853	23936.2510039534	32137.049348329503	30154.753997293657	35764.61210422691	33395.09187218339	39341.98979083981	36591.97604312956	45972.262012301275	42524.47393601506	0.20145445507736348	0.19275952497671725	-200.25325054649147	-45465.27908545453	-185.97707452953182	-42224.01982999779
99.1960554548718	25049.532548824358	23814.41629218589	32013.620771078182	30040.31036999668	35645.793113109976	33284.7487406818	39227.55795448676	36485.535802947175	45865.07985966712	42424.52216081509	0.20237836090552297	0.19363899914536264	-199.7285747887836	-45619.391524937004	-185.47221580896803	-42363.12803738564
99.79376158953411	24916.861431889803	23691.621050890648	31889.551560265838	29925.29126005982	35526.57099920533	33174.04188722956	39112.95408974173	36378.937831852396	45758.13161492953	42324.775743067315	0.2033239439189746	0.19453904934860902	-199.20662749434996	-45774.33761317376	-184.96948828905806	-42502.869492898695
100.39506920433367	24783.10435508754	23567.848736078395	31764.8333148621	29809.68946902346	35406.94350238874	33062.969587508596	38998.18192237797	36272.18573376092	45651.43131262304	42225.247499793775	0.20429181092764667	0.19546024889364544	-198.68766269000844	-45930.18430892844	-184.4691136239744	-42643.30097352434
101.00000000000001	24648.24208070751	23443.08226107715	31639.457276918576	29693.49748796487	35286.908183431784	32951.52996529925	38883.245173625015	36165.283115684004	45544.99327270269	42125.95050982668	0.20528258976533414	0.19640319082405197	-198.42818354905455	-46008.34138979285	-184.21879495586813	-42713.696497909674
