# Supplementary material for: White matter micro- and macrostructure brain charts for the human lifespan
Source: Nature. 2026 May 13;655(8124):979–89. doi: 10.1038/s41586-026-10454-2 (PMC13391363; doi:10.1038/s41586-026-10454-2)
Supplement: Supplementary file 12 — Centiles trajectories of brain charts. SDT.T9.1–5 contain the brain charts for the global metrics; SDT.T9.6–509 contain the brain charts for the tract-specific metrics (unnormalized); and SDT.T9.510–1157 contain the brain charts for the tract-specific macrostructural metrics (normalized). Included in each table are the male and female centile trajectories for the 2.5th, 25th, 50th, 75th and 97.5th percentiles; the interquartile range normalized by the 50th centile; and the derivatives of the 50th centiles with respect to both age and log(age). Charts are sampled in logarithmically spaced intervals. Age is reported in years, while centile trajectory values are reported in metric-specific units: diffusivities in mm2 s−1, volume in mm3, surface area in mm2, average length in mm, and FA is dimensionless (unitless). [file 41586_2026_10454_MOESM12_ESM.zip › plotted_curves/SDT.T9.215-MLF_right_volume_curve_metrics.csv]

ages	male_0.025th_percentile	female_0.025th_percentile	male_0.25th_percentile	female_0.25th_percentile	male_0.5th_percentile	female_0.5th_percentile	male_0.75th_percentile	female_0.75th_percentile	male_0.975th_percentile	female_0.975th_percentile	male_normalized_quantile_range	fwmale_normalized_quantile_range	male_median_centile_d_age	male_median_centile_d_log_age	female_median_centile_d_age	female_median_centile_d_log_age
0.25	16693.590146318762	15868.582997988502	19617.44559028535	18499.48541865321	21064.847594261897	19804.126076383724	22449.981899744726	21054.686043846737	24923.183623471614	23293.174389780077	0.13446744851982514	0.12902364968482932	19348.34631981558	11171.325289934599	18190.356629259273	10502.726573446538
0.25150637576242696	16716.687837573936	15890.539187695875	19644.58880612288	18525.081795303533	21093.99347420111	19831.527588719942	22481.044288517354	21083.817864366138	24957.668000184603	23325.403442543895	0.13446744855892676	0.12902364972217262	19315.324903668836	11185.743182817474	18159.311529858038	10516.281562066171
0.2530218281966045	16739.845149315606	15912.55205141137	19671.802084899507	18550.744242142537	21123.21458642728	19858.999830725315	22512.18685653751	21113.024880887526	24992.24138910108	23357.715685994815	0.13446744859861876	0.1290236497600799	19249.13420142792	11214.579872846138	18097.082311057486	10543.392389448825
0.25454641199404576	16763.062085282636	15934.621592689096	19699.085431009295	18576.472763313905	21152.51093565883	19886.542806835878	22543.40960883401	21142.307098127178	25026.903795804043	23390.1111253507	0.13446744863891133	0.12902364979856043	19183.046319109388	11243.418222459499	18034.949758455157	10570.50477709435
0.2560801821758082	16786.338648597986	15956.747814497707	19726.438848122572	18602.267362278795	21181.882525837016	19914.15652075701	22574.71254960739	21171.664520024562	25061.655224957	23422.589764970046	0.13446744867981303	0.12902364983762288	19117.061877083033	11272.257933618035	17972.914455291815	10597.618444796652
0.25762319409447826	16809.674841768054	15978.930719219758	19753.862339185085	18628.128041815104	21211.3293601251	19941.84097546265	22606.095682229043	21201.097149741538	25096.495680302934	23455.151608351047	0.13446744872133445	0.12902364987727727	19051.18149021361	11301.098707954865	17910.976979629137	10624.733112046495
0.2591755034361701	16833.07066668199	16001.170308651055	19781.355906417248	18654.05480401671	21240.851440907463	19969.596173194474	22637.559009240267	21230.60498966145	25131.42516466333	23487.796658130643	0.13446744876348493	0.1290236499175325	18985.405767939985	11329.940246835817	17849.137904436328	10651.848498087376
0.2607371662225343	16856.526124611268	16023.466584000276	19808.919551313626	18680.047650293018	21270.4487697891	19997.42211546144	22669.102532351742	21260.18804138865	25166.443679937518	23520.524916083934	0.13446744880627526	0.12902364995839843	18919.735314250924	11358.782251338009	17787.397797557525	10678.964321884327
0.2623082388127803	16880.04121620892	16045.81954588821	19836.553274642014	18706.106581368087	21300.12134759462	20025.318803038797	22700.726252442422	21289.84630574748	25201.55122710151	23553.3363831231	0.1344674488497153	0.12902364999988497	18854.170727651566	11387.624422231223	17725.75722167082	10706.080302116461
0.2638887779057103	16903.61594150905	16068.2291943473	19864.2570764429	18732.2315972801	21329.869174367646	20053.286235967575	22732.43016955895	21319.579782781682	25236.747806207295	23586.23105929673	0.13446744889381537	0.12902365004200228	18788.712601182982	11416.46646000212	17664.21673432272	10733.196157192346
0.26547884054176485	16927.250299926112	16090.695528820961	19892.03095602857	18758.422697380556	21359.692249369913	20081.324413553677	22764.21428291464	21349.388471753453	25272.033416381746	23619.208943788784	0.1344674489385864	0.12902365008475994	18723.36152239982	11445.308064818848	17602.776887908578	10760.311605229508
0.2670784841050822	16950.944290254352	16113.21854816307	19919.87491198252	18784.67988033367	21389.59057108055	20109.433334367284	22796.078590888777	21379.27237114281	25307.40805582583	23652.270034917885	0.13446744898403915	0.12902365012816883	18658.118073369376	11474.14893655805	17541.438229660504	10787.426364068408
0.26868776632556873	16974.69791066713	16135.798250637292	19947.78894215859	18811.003144115628	21419.564137195233	20137.612996241984	22828.023091025654	21409.23147864669	25342.87172181354	23685.414330136307	0.13446744903018434	0.12902365017223907	18592.98283070512	11502.98877479881	17480.201301672496	10814.540151259862
0.2703067452809827	16998.511158716392	16158.434633916579	19975.77304368038	18837.392486013938	21449.612944625518	20165.863396274162	22860.047780033896	21439.265791178248	25378.424410691132	23718.641826029245	0.13446744907703378	0.12902365021698162	18527.95636552293	11531.827278812416	17419.066640882753	10841.65268408088
0.2719354793990299	17022.38403133191	16181.127695082474	20003.82721294036	18863.847902626676	21479.736989497876	20194.184530822142	22892.152653785415	21469.375304865982	25414.066117875987	23751.95251831381	0.13446744912459818	0.12902365026240703	18463.039243413135	11560.66414753627	17358.034779041074	10868.7636794867
0.27357402745947257	17046.31652482066	16203.877430624503	20031.951445599134	18890.369389861753	21509.936267152927	20222.576395505406	22924.337707314608	21499.56001505291	25449.79683785572	23785.346401838095	0.13446744917288928	0.12902365030852675	18398.23202454392	11589.499079640955	17297.106242781505	10895.872854182031
0.2752224485962505	17070.308634866356	16226.683836439719	20060.145736584862	18916.956942936384	21540.21077214481	20251.03898520403	22956.60293481768	21529.81991629594	25485.61656418739	23818.823470580548	0.13446744922191925	0.1290236503553514	18333.535263556056	11618.331773455255	17236.28155354876	10922.979924548417
0.27688080229961526	17094.360356528487	16249.546907831811	20088.410080092188	18943.610556376047	21570.560498240025	20279.572294057598	22988.948329651397	21560.155002364736	25521.52528949618	23852.383717648663	0.1344674492716992	0.12902365040289335	18268.949509556405	11647.161926970351	17175.561227588914	10950.084606653545
0.2785491484182772	17118.471684241882	16272.466639510676	20116.744469581678	18970.330224014	21600.985438416843	20308.176315464625	23021.373884332475	21590.56526624109	25557.523005474653	23886.027135278313	0.1344674493222417	0.12902365045116276	18204.4753062604	11675.989237914793	17114.945776076056	10977.186616317835
0.28022754716156506	17142.64261181607	16295.443025591816	20145.14889777909	18997.11593899056	21631.485584864517	20336.851042081846	23053.879590536737	21621.0507001182	25593.60970288187	23919.753714832917	0.13446744937355926	0.12902365050017278	18140.113191811368	11704.813403650653	17054.435704943724	11004.285669013392
0.2819160591015993	17166.8731324344	16318.4760595955	20173.62335667433	19023.96769375212	21662.06092898215	20365.596465823124	23086.465439097894	21651.611295399474	25629.785371542	23953.563446802153	0.13446744942566427	0.12902365054993492	18075.863698890433	11733.63412122475	16994.03151499387	11031.38147992082
0.28361474517547763	17191.163238653615	16341.565734446358	20202.167837520967	19050.885480050725	21692.711461378203	20394.412577859006	23119.13142000703	21682.247042698054	25666.050000343756	23987.45632080143	0.1344674494785697	0.1290236506004611	18011.727354672737	11762.451087349094	16933.733701854013	11058.473763905466
0.2853236666874746	17215.512922402893	16364.71204247247	20230.7823308351	19077.86928894294	21723.437171869224	20423.29936861553	23151.877522411258	21712.957931835586	25702.403577238932	24021.43232557048	0.13446744953228817	0.12902365065176416	17947.70468083676	11791.26399839716	16873.542755973525	11085.56223550858
0.2870428853112538	17239.922174983407	16387.914975404947	20259.466826394826	19104.919110789404	21754.238049479347	20452.256827773726	23184.70373461316	21743.74395184164	25738.84608924174	24055.4914489728	0.13446744958683318	0.1290236507038562	17883.796193629503	11820.072550441604	16813.459162705578	11112.646608993877
0.28877246309209376	17264.39098706752	16411.174524377166	20288.221313239315	19132.03493525394	21785.114082439246	20481.284944268667	23217.610044069686	21774.60509095275	25775.377522427607	24089.633677994505	0.13446744964221788	0.12902365075675035	17820.002403751016	11848.876439177431	16753.483402188867	11139.7265982721
0.2905124624491269	17288.91934869803	16434.490679924063	20317.04577966791	19159.216751302716	21816.065258185194	20510.38370628857	23250.596437391167	21805.541336611434	25811.99786193208	24123.858998743286	0.1344674496984562	0.12902365081045963	17756.32381646149	11877.675359978806	16693.615949437022	11166.801916946657
0.29226294617759224	17313.507249287584	16457.863431981557	20345.940213239453	19186.464547203574	21847.091563358328	20539.553101274094	23283.6629003405	21836.55267546544	25848.70709194993	24158.167396447585	0.1344674497555619	0.12902365086499748	17692.760931516998	11906.46900786087	16633.857274303213	11193.872278287075
0.294023977451102	17338.15467761781	16481.292769885735	20374.904600771242	19213.77831052509	21878.192983803525	20568.79311591731	23316.809417831977	21867.639093366655	25885.505195733833	24192.55885545537	0.13446744981354875	0.12902365092037688	17629.314243177883	11935.257077471353	16574.2078414578	11220.937395213638
0.29579561982392083	17362.86162183865	16504.778682372205	20403.93892833825	19241.158028135807	21909.36950456859	20598.103736160894	23350.03597393041	21898.80057537028	25922.3921555934	24227.033359233206	0.13446744987243167	0.129023650976612	17565.984240308404	11964.039263152983	16514.668110511266	11247.996980364434
0.29757793723326015	17387.62806946774	16528.32115757555	20433.04318127245	19268.60368620362	21940.621109903495	20627.484947197474	23383.342551850317	21930.037105734064	25959.367952894292	24261.59089036546	0.13446744993222504	0.12902365103371635	17502.77140623238	11992.815258845687	16455.23853586428	11275.050745998044
0.29937099400158496	17412.454007389384	16551.920183028295	20462.21734416152	19296.115270194554	21971.947783259016	20656.936733468294	23416.729133954464	21961.34866791698	25996.432568056596	24296.231430552776	0.13446744999294338	0.12902365109170444	17439.676218825392	12021.584758127108	16395.91956678871	11302.098404031247
0.3011748548389356	17437.33942185411	16575.575745660513	20491.461400848395	19323.6927648723	22003.34950728624	20686.459078662763	23450.19570175336	21992.73524457865	26033.58598055424	24330.95496061148	0.13446745005460206	0.12902365115059047	17376.699150584638	12050.347454266623	16336.711647501215	11329.139666088391
0.30298958484526295	17462.28429847779	16599.287831799003	20520.77533443019	19351.33615429727	22034.82626383541	20716.051965717397	23483.742235904007	22024.19681757829	26070.828168913635	24365.761460472404	0.1344674501172164	0.1290236512103892	17313.84066845011	12079.1030400889	16277.615216997452	11356.174243380781
0.30481524951277783	17487.28862224071	16623.056427166375	20550.159127257128	19379.04542182553	22066.378033954785	20745.715376814707	23517.36871620869	22055.733367973487	26108.159110712328	24400.650909179516	0.13446745018080217	0.12902365127111545	17251.10123393871	12107.85120805446	16218.63070917409	11383.20184677653
0.3066519147283146	17512.35237748699	16646.881516880523	20579.61276093187	19406.820550108176	22098.00479788988	20775.449293382524	23551.075121614183	22087.344876019513	26145.578782578108	24435.62328488918	0.134467450245375	0.12902365133278482	17188.48130316846	12136.591650275514	16159.758552851155	11410.222186811268
0.3084996467757088	17537.475547923706	16670.76308545377	20609.13621630844	19434.66152109036	22129.706535082383	20805.25369609294	23584.86143021056	22119.03132116816	26183.087160187675	24470.678564868875	0.13446745031095103	0.129023651395412	17125.9813268343	12165.324058482423	16100.9991717441	11437.234973666258
0.31035851233818973	17562.65811662021	16694.701116792246	20638.72947349148	19462.568316010525	22161.48322416928	20835.128564861512	23618.7276192303	22150.79268206694	26220.6842182657	24505.816725496272	0.1344674503775469	0.12902365145901296	17063.60175017547	12194.04812399298	16042.352984449826	11464.239917135797
0.3122285785007863	17587.9000660071	16718.695594194876	20668.39251183499	19490.54091539927	22193.334842981556	20865.07387884605	23652.673665046874	22182.628936557743	26258.369930583187	24541.037742257795	0.13446745044517883	0.12902365152360343	17001.343013001606	12222.763537721708	15983.820404453203	11491.236726630945
0.3141099127527488	17613.201377875568	16742.74650035281	20698.125309941606	19518.579299078643	22225.261368543393	20895.089616445828	23686.699543173905	22214.540061676067	26296.144269956592	24576.34158974773	0.13446745051386386	0.12902365158920032	16939.205549742095	12251.469990210608	15925.401840186678	11518.225111215841
0.31600258298998396	17638.562033376522	16766.853817348532	20727.92784566153	19546.683446161154	22257.262777071035	20925.175755300552	23720.80522826397	22246.526033649847	26334.007208246458	24611.728241666962	0.13446745058361984	0.12902365165581922	16877.18978944607	12280.167171600275	15867.097695017233	11545.20477957651
0.3179066575175057	17663.98201301981	16791.01752665515	20757.80009609164	19574.85333504889	22289.339043971824	20955.33227228942	23754.99069410753	22278.586827898504	26371.95871635627	24647.197670821915	0.13446745065446367	0.12902365172347724	16815.296155733988	12308.854771604761	15808.908367213793	11572.17543999711
0.3198222050518999	17689.461296673224	16815.23760913546	20787.742037574324	19603.08894343247	22321.490143842937	20985.55914352998	23789.255913631645	22310.722419031725	26409.99876423097	24682.749849123164	0.13446745072641333	0.12902365179219155	16753.525066854432	12337.532479531132	15750.834249993786	11599.136800379492
0.32174929472380437	17714.9998635618	16839.514045041265	20817.753645696648	19631.390248290212	22353.716050470517	21015.856344377262	23823.600858898993	22342.932780848518	26448.127320855932	24718.384747584452	0.1344674507994869	0.12902365186197953	16691.876935686916	12366.199984266423	15692.87573152408	11626.088568229228
0.32368799608040405	17740.59769226679	16863.846814012402	20847.83489528915	19659.75722588705	22386.01673682837	21046.22384942259	23858.025501106524	22375.21788633598	26486.3443542554	24754.102336321295	0.13446745087370351	0.12902365193285875	16630.35216973722	12394.856974262744	15635.03319492191	11653.030450647231
0.3256383790879404	17766.254760724903	16888.23589507601	20877.98576042493	19688.189851773634	22418.392175076984	21076.661632492644	23892.529810584358	22407.57770766826	26524.649831491348	24789.90258454983	0.13446745094908108	0.12902365200484633	16568.95117121283	12423.503137591295	15577.307018321939	11679.962154369801
0.32760051413423674	17791.971046227478	16912.681266645763	20908.206214418722	19716.688100785443	22450.842336562524	21107.169666648508	23927.11375679478	22440.012216205607	26563.043718662288	24825.785460585754	0.13446745102563876	0.1290236520779617	16507.67433691304	12452.138161828741	15519.697574779391	11706.88338567596
0.3295744720312385	17817.74652541926	16937.1829065207	20938.49622982542	19745.25194704145	22483.36719181527	21137.747924184234	23961.77730833055	22472.521382492767	26601.52598090141	24861.75093184259	0.13446745110339656	0.12902365215222275	16446.52205833234	12480.761734139174	15462.205232354812	11733.793850453105
0.33156032401756863	17843.58117429794	16961.740791884768	20968.855778439538	19773.88136394357	22515.966710549004	21168.396376626228	23996.520432914233	22505.1051762584	26640.09658237589	24897.79896483101	0.13446745118237347	0.12902365222764822	16385.494721678086	12509.373541262	15404.830354139209	11760.693254184444
0.33355814176109866	17869.47496821282	16986.35489930559	20999.284831293673	19802.576324175207	22548.64086165942	21199.114994731757	24031.343097396508	22537.76356641345	26678.755486284932	24933.929525157037	0.13446745126259005	0.1290236523042576	16324.592707792297	12537.973269440234	15347.573298184201	11787.58130189497
0.33556799736153503	17895.427881864118	17011.02520473377	21029.78335865764	19831.336799700475	22581.389613223124	21229.903748488057	24066.245267755137	22570.49652105021	26717.502654858705	24970.142577521005	0.1344674513440668	0.12902365238207025	16263.816392270848	12566.56060449779	15290.434417608194	11814.45769821247
0.3375899633530214	17921.439889301942	17035.751683501945	21060.351330037323	19860.162761763077	22614.212932496444	21260.76260711115	24101.226909093646	22603.30400744107	26756.338049356822	25006.438085716192	0.1344674514268241	0.12902365246110634	16203.166145415977	12595.135231789201	15233.414060547948	11841.322147321422
0.3396241127067558	17947.51096392536	17060.53431032387	21090.98871417352	19889.054180885243	22647.11078591418	21291.691539044714	24136.28798564003	22636.1859920373	26795.26163006692	25042.816012627474	0.13446745151088293	0.12902365254138518	16142.642332243733	12623.696836188436	15176.512570175342	11868.174352957401
0.3416705188336247	17973.641078481327	17085.373059293444	21121.695479040754	19918.011026866596	22680.083139088332	21322.690511958863	24171.428460745392	22669.14244046778	26834.273356303147	25079.27632022989	0.1344674515962655	0.12902365262292798	16082.245312511921	12652.245102092624	15119.73028471414	11895.014018404763
0.343729255586852	17999.830205063805	17110.267903883807	21152.47159184617	19947.03326878309	22713.12995680689	21353.759492749017	24206.64829688263	22702.173317537767	26873.373186404726	25115.818969587308	0.13446745168299257	0.12902365270575544	16021.97544075828	12680.779713441618	15063.06753748376	11921.840846517123
0.34580039726466444	18026.078315112758	17135.21881694645	21183.317019028385	19976.120874985976	22746.25120303265	21384.898447534793	24241.947455645215	22735.278587227738	26912.561077734546	25152.443920851132	0.13446745177108732	0.12902365278988884	15961.83306630142	12709.300353691913	15006.524656898342	11948.65453970246
0.3478840186129729	18052.38537941313	17160.22577071022	21214.23172625631	20005.273813100666	22779.446840901895	21416.107341658775	24277.32589774574	22768.458212692072	26951.836986677627	25189.151133258845	0.1344674518605719	0.1290236528753495	15901.818533192389	12737.806705769151	14950.101966420189	11975.454799858853
0.34998019482807	18078.751368093694	17185.28873678021	21245.215678427754	20034.492050025387	22812.716832722937	21447.3861396851	24312.783583014403	22801.71215625754	26991.20086863935	25225.940565132365	0.13446745195146942	0.12902365296215926	15841.93218031153	12766.298452130519	14893.799784640782	12002.241328448057
0.352089001559344	18105.17625062626	17210.407686137016	21276.26883966853	20063.775551930376	22846.061139975114	21478.73480539857	24348.320470397925	22835.040379422397	27030.652678044335	25262.812173876973	0.13446745204380298	0.12902365305034066	15782.174341380596	12794.775274743326	14837.618425313383	12029.013826474547
0.3542105149120084	18131.659995824448	17235.58258913558	21307.391173330976	20093.12428425649	22879.47972330726	21510.153301803177	24383.936517957907	22868.44284285478	27070.192368334578	25299.765915979613	0.13446745213759662	0.12902365313991684	15722.54534489289	12823.236855026335	14781.558197271079	12055.771994420793
0.35634481144984936	18158.20257184262	17260.813415504177	21338.582641992747	20122.538211714043	22912.972542536354	21541.641591120853	24419.631682869407	22901.919506391365	27109.81989196786	25336.80174700739	0.13446745223287396	0.1290236532309098	15663.04551421199	12851.682873898186	14725.61940452177	12082.515532304533
0.35849196819798806	18184.803946174907	17286.10013434346	21369.84320745563	20152.017298281677	22946.53955664628	21573.19963479028	24455.405921419628	22935.470329036147	27149.53520041631	25373.919621606172	0.13446745232966031	0.1290236533233439	15603.675167592242	12880.11301178392	14669.802346274257	12109.244139675051
0.36065206264566085	18211.46408565412	17311.44271412547	21401.172830744286	20181.561507205224	22980.180723786467	21604.827393465646	24491.25918900644	22969.095268959085	27189.338244164766	25411.119493499158	0.13446745242798058	0.12902365341724262	15544.434618103318	12908.526948530227	14614.107316862792	12135.957515543792
0.3628251727490157	18238.18295645046	17336.841122692367	21432.57147210474	20211.17080099623	23013.896001270256	21636.524827015077	24527.191440136645	23002.79428349445	27229.22897270885	25448.401315485	0.13446745252785952	0.12902365351263048	15485.32417373173	12936.92436346598	14558.53460583929	12162.655358429532
0.3650113769339257	18264.96052407067	17362.29532725566	21464.039091003357	20240.845141431048	23047.68534557382	21668.291894519647	24563.202628424857	23036.567329139772	27269.207334553714	25485.76503943667	0.13446745262932347	0.12902365360953164	15426.3441373799	12965.304935388267	14503.084497980773	12189.337366356514
0.36721075409881926	18291.796753356673	17387.805294394875	21495.575646125268	20270.584489549274	23081.54871233447	21700.12855427177	24599.292706591667	23070.414361554107	27309.273277211993	25523.210616299526	0.13446745273239893	0.12902365370797186	15367.494806845672	12993.668342523277	14447.757273255847	12216.00323680183
0.3694233836175272	18318.691608484558	17413.370990056617	21527.181095373177	20300.38880565268	23115.486056349353	21732.03476377396	24635.461626462253	23104.33533555676	27349.426747202295	25560.73799608991	0.13446745283711198	0.12902365380797634	15308.776474918239	13022.014262576587	14392.553206928074	12242.652666762471
0.37164934534214805	18345.64505296347	17438.99237955353	21558.85539586604	20330.258049303982	23149.497331574075	21764.01047973758	24671.709338964934	23138.330205125923	27389.667690047576	25598.34712789363	0.13446745294349038	0.12902365390957116	15250.189429306425	13050.342372666113	14337.472569499165	12269.285352686886
0.3738887196059291	18372.657049634276	17464.669427562985	21590.598503937512	20360.192179325324	23183.582491120986	21796.055658081204	24708.03579412933	23172.398923396944	27429.996050273086	25636.037959864047	0.13446745305156166	0.1290236540127825	15191.73395267129	13078.65234932024	14282.515626708977	12295.900990460534
0.3761415872261661	18399.72756066846	17490.402098126062	21622.410375134645	20390.191153797077	23217.741487257816	21828.170253929333	24744.440941084904	23206.541442660957	27470.41177140479	25673.810439220575	0.13446745316135372	0.1290236541176374	15133.41032270994	13106.943868522532	14227.682639625855	12322.49927545432
0.3784080295071193	18426.856547566964	17516.190354646435	21654.290964216532	20420.254930056548	23251.97427140621	21860.354221611	24780.92472805941	23240.757714363415	27510.914795967587	25711.664512247044	0.13446745327289528	0.12902365422416337	15075.218812103383	13135.216605657712	14172.973864618689	12349.079902485013
0.3806881282429484	18454.043971158877	17542.03415988914	21686.240225152756	20450.383464696555	23286.280794140053	21892.60751465826	24817.487102377116	23275.04768910247	27551.505065483387	25749.600124289893	0.13446745338621577	0.12902365433238835	15017.15968857333	13163.4702355247	14118.38955338858	12375.642565817107
0.38298196572066395	18481.289791600346	17567.93347597951	21718.25811112211	20480.576713564173	23320.661005184105	21924.930085804823	24854.128010457323	23309.41131662751	27592.18252046945	25787.617219756605	0.1344674535013445	0.1290236544423396	14959.233214889653	13191.704432330094	14063.929952970706	12402.186959150247
0.3852896247230969	18508.593968373185	17593.888264401892	21750.34457451097	20510.834631759226	23355.11485341227	21957.321886984482	24890.84739781253	23343.84854583753	27632.947100436348	25825.715742113825	0.13446745361831175	0.12902365455404707	14901.439648862928	13219.918869651854	14009.59530575201	12428.712775602937
0.38761118853188686	18535.95646028367	17619.898485998474	21782.499566911894	20541.157173632946	23389.64228684604	21989.78286932964	24927.6452090468	23378.359324779503	27673.79874388615	25863.895633885648	0.13446745373714783	0.12902365466753923	14843.779243415222	13248.11322048027	13955.385849516839	12455.219707738608
0.3899467409304866	18563.377225461307	17645.964100968133	21814.723039122146	20571.544292786606	23424.243252652977	22022.31298316988	24964.521387854118	23412.94360064691	27714.737388310587	25902.156836651917	0.13446745385788433	0.12902365478284633	14786.25224656798	13276.28715718165	13901.301817438565	12481.707447526976
0.39229636620718694	18590.85622135751	17672.085068865144	21847.014941142155	20601.99594207005	23458.91769714501	22054.91217803033	25001.475877016564	23447.601319778012	27755.762970189073	25940.499291046333	0.13446745398055224	0.1290236548999986	14728.858901431784	13304.440351471305	13847.343438080512	12508.175686332397
0.3946601491581577	18618.39340474421	17698.261348597905	21879.375222173876	20632.51207358017	23493.665565776704	22087.580402630112	25038.508618402517	23482.33242765412	27796.875424986643	25978.922936754592	0.13446745410518485	0.12902365501902624	14671.599446286447	13332.572474449873	13793.510935464874	12534.624114942737
0.3970381750905084	18645.988731712696	17724.492898427798	21911.803830619458	20663.092638659593	23528.486803143795	22120.31760488089	25075.61955296503	23517.13686889816	27838.074687152202	26017.427712512716	0.1344674542318137	0.12902365513996134	14614.474114588462	13360.683196592145	13739.804529068992	12561.052423554473
0.39943052982536675	18673.64215767221	17750.77967596787	21944.30071407953	20693.737587895146	23563.3813529814	22153.123731885225	25112.808620739983	23552.01458727284	27879.360690116446	26056.01355610508	0.13446745436047322	0.1290236552628352	14557.483134943992	13388.772187695839	13686.224433822557	12587.460301726125
0.4018372997009759	18701.353637348522	17777.12163818148	21976.865819351606	20724.446871116284	23598.349158162255	22185.99872993492	25150.075760844164	23586.965525678916	27920.733366289744	26094.6804043625	0.1344674544911969	0.1290236553876801	14500.626731147058	13416.83911688719	13632.77086012531	12613.847438389435
0.40425857157581063	18729.1231247826	17803.518741381027	22009.49909242846	20755.220437393586	23633.390160695002	22218.94254450938	25187.42091147345	23621.989626153492	27962.192647060125	26133.428193160275	0.1344674546240189	0.1290236555145297	14443.905122266151	13444.883652682416	13579.444013930857	12640.213521894999
0.4066944328317112	18756.9505733294	17829.970941226802	22042.20047849673	20786.058235037446	23668.504301722678	22251.95512027423	25224.84400990123	23657.086829868476	28003.738462791494	26172.256857416603	0.13446745475897506	0.12902365564341692	14387.318522572517	13472.90546288155	13526.244096690789	12666.55823993031
0.4091449713770379	18784.83593565613	17856.478192725335	22074.969921934884	20816.96021159614	23703.69152152053	22285.036401079233	25262.34499247602	23692.257077128423	28045.37074282105	26211.166331090073	0.1344674548961003	0.1290236557743759	14330.867141583934	13500.904214597307	13473.171305378899	12692.881279528141
0.411610275649843	18812.779163741125	17883.04045022834	22107.807366311878	20847.926313854558	23738.951759494594	22318.18632995696	25299.92379461999	23727.500307369093	28087.089415457573	26250.15654717816	0.1344674550354313	0.1290236559074417	14274.551184144802	13528.87957429327	13420.225832584314	12719.182327114046
0.41409043462106226	18840.780208872293	17909.65766743122	22140.712754385357	20878.95648783252	23774.284954179715	22351.404849120943	25337.58035082687	23762.816459155503	28128.894407979136	26289.22743771502	0.1344674551770053	0.12902365604264918	14218.370850398205	13556.831207728945	13367.407866470516	12745.461068456061
0.41658553779772634	18868.839021645766	17936.3297973718	22173.686028100044	20910.05067878327	23809.691043237886	22384.6918999641	25375.3145946601	23798.205470180237	28170.7856466311	26328.378933769643	0.13446745532085935	0.12902365618003428	14162.326335770078	13584.758779921569	13314.717590763234	12771.71718861349
0.41909567522619073	18896.95555196416	17963.05679242865	22206.727128585713	20941.20883119151	23845.16996345601	22418.04742305661	25413.12645875054	23833.667277261215	28212.76305662347	26367.610965443353	0.13446745546703184	0.1290236563196336	14106.417831047438	13612.66195519641	13262.155184833333	12797.950372005813
0.4216209374953856	18925.129749035474	17989.83860432007	22239.83599615589	20972.430888772233	23880.72165074454	22451.47135814469	25451.015874794957	23869.20181634035	28254.826562129307	26406.923461868384	0.13446745561556142	0.1290236564614845	14050.645522434264	13640.540397199802	13209.720823747106	12824.160302410834
0.42416141574008476	18953.361561371366	18016.675184102423	22273.012570305822	21003.716794468794	23916.346040135286	22484.96364414849	25488.982773553736	23904.809022481353	28296.976086282124	26446.316351205383	0.1344674557664881	0.1290236566056242	13995.009591463953	13668.39376879111	13157.414678164758	12850.346662865952
0.4267172016441951	18981.65093678563	18043.566482168706	22306.256789710704	21035.066490451216	23952.043065779515	22518.524219160314	25527.027084848803	23940.48882986781	28339.21155117362	26485.789560641344	0.13446745591985185	0.1290236567520912	13939.510215100832	13696.221732119098	13105.236914460547	12876.509135736153
0.42928838744406506	19009.99782239277	18070.51244824718	22339.568592223986	21066.4799181146	23987.812660946136	22552.153020442904	25565.14873756173	23976.24117180139	28381.532877851565	26525.34301638756	0.13446745607569366	0.1290236569009252	13884.147565756924	13724.023948602378	13053.1876947321	12902.647402707487
0.43187506593181346	19038.402164606407	18097.51303139988	22372.94791487552	21097.957018077406	24023.654758019693	22585.8499844276	25603.347659631574	24012.065980699845	28423.9399863174	26564.97664367748	0.13446745623405473	0.12902365705216523	13828.921811295673	13751.800078894012	13001.267176792957	12928.761144743301
0.4344773304586784	19066.8639091377	18124.568180021095	22406.394693869686	21129.497730179664	24059.569288498402	22619.615046712424	25641.623778052803	24047.963188095022	28466.432795523928	26604.69036676446	0.13446745639497823	0.12902365720585207	13773.83311503753	13779.54978287872	12949.475514190271	12954.850042081438
0.4370952749383861	19095.38300099378	18151.677841835844	22439.908864583547	21161.101993481203	24095.55618299208	22653.4481420602	25679.977018873087	24083.932724630828	28509.01122337287	26644.484108919536	0.13446745655850648	0.12902365736202712	13718.881635816768	13807.272719675675	12897.812856253237	12980.913774245419
0.4397289938505404	19123.959384476122	18178.841963898427	22473.49036156498	21192.769746259968	24131.61537122025	22687.349204396716	25718.40730719125	24119.97452006128	28551.675186712593	26684.357792429262	0.13446745672468371	0.1290236575207311	13664.067528016865	13834.968547658063	12846.279348121025	13006.952020055614
0.4423785822440318	19152.59300317906	18206.060492590896	22507.139118530875	21224.500926010234	24167.746782010116	22721.318166808865	25756.91456715515	24156.08850324857	28594.424601335755	26724.311338593543	0.13446745689355402	0.12902365768200802	13609.390941523947	13862.636924373917	12794.875130713917	13032.964457551017
0.4450441357404687	19181.28379998791	18233.33337362137	22540.855068364974	21256.295469440636	24203.950343294287	22755.35496154248	25795.498721959237	24192.2746021607	28637.25938197659	26764.34466772308	0.13446745706516305	0.12902365784590022	13554.852021815255	13890.277506593615	12743.600340801291	13058.950764048845
0.44772575053762753	19210.03171707759	18260.66055202267	22574.63814311623	21288.153312472576	24240.225982109012	22789.459520000688	25834.159693842677	24228.532743869768	28680.179442308832	26804.457699137412	0.13446745723955722	0.12902365801245222	13500.450909961946	13917.889950291254	12692.455111009069	13084.910616112873
0.4504235234129248	19238.836695910737	18288.04197215052	22608.48827399659	21320.074390238162	24276.573624591783	22823.631772741628	25872.89740408678	24264.862854549552	28723.184694942855	26844.650351162283	0.13446745741678284	0.1290236581817082	13446.187742654234	13945.473910636269	12641.439569849521	13110.843689547852
0.4531375517269096	19267.698677236243	18315.477577682195	22642.405391379285	21352.058637078575	24312.99319597952	22857.871649476794	25911.71177301309	24301.264859473722	28766.27505142355	26884.92254112764	0.13446745759688802	0.12902365835371435	13392.062652215362	13973.029041972943	12590.553841726389	13136.749659387395
0.4558679334267773	19296.6176010873	18342.967311614648	22676.389424796536	21384.105986541923	24349.48462060609	22892.179079068657	25950.602719980725	24337.73868301334	28809.4504222274	26925.274185364884	0.13446745777992114	0.12902365852851708	13338.075766604394	14000.554997789674	12539.79804693861	13162.628199859522
0.45861476704990445	19325.593406779826	18370.511116262987	22710.4403029377	21416.21637138148	24386.047821900334	22926.55398952883	25989.570163384284	24374.284248634867	28852.710716760106	26965.705199204665	0.13446745796593174	0.12902365870616295	13284.227209505625	14028.051430785097	12489.17230177112	13188.478984447196
0.4613781517274047	19354.626032910764	18398.10893325891	22744.55795364727	21448.389723553802	24422.68272238389	22960.99630801604	26028.614020651523	24410.901478898053	28896.05584335405	27006.215496974524	0.13446745815496958	0.12902365888670048	13230.517100313678	14055.517992809415	12438.676718469243	13214.301685839891
0.4641581871877068	19383.71541735629	18425.760703548935	22778.742303922758	21480.625974216742	24459.38924366897	22995.50596083398	26067.734208240992	24447.590295453636	28939.485709265646	27046.80499199638	0.13446745834708657	0.12902365907017818	13176.945554133505	14082.954334842041	12388.31140524894	13240.095975901
0.4669549737601532	19412.86149726997	18453.46636739272	22812.993279912575	21512.92505372743	24496.16730645604	23030.082873429183	26106.930641639534	24484.35061904107	28983.000220672595	27087.473596584012	0.1344674585423342	0.1290236592566457	13123.512681832537	14110.360107005574	12338.07646634616	13265.861525698565
0.46976861237862133	19442.064209081083	18481.225864361408	22847.310806914	21545.286891640375	24533.016830531633	23064.72697038897	26146.20323536001	24521.18236948636	29026.599282671337	27128.221222040618	0.13446745874076524	0.1290236594461538	13070.218590073287	14137.734958564863	12287.972002038267	13291.598005486652
0.4725992045851658	19471.32348849275	18509.0391333359	22881.694809371034	21577.711416705446	24569.9377347661	23099.438175439278	26185.55190293885	24558.08546569975	29070.282799274315	27169.04777865635	0.13446745894243375	0.12902365963875342	13017.063381284475	14165.078537868336	12237.998108621221	13317.305084659718
0.4754468525336833	19500.63927048	18536.906112504956	22916.145210872084	21610.198556865653	24606.929937111072	23134.216411442325	26224.976556933365	24595.059825673237	29114.050673407033	27209.953175705446	0.13446745914739447	0.1290236598344975	12964.047153778374	14192.390492435545	12188.154878525995	13342.982431834564
0.47831165899359906	19530.011489288274	18564.826739363845	22950.661934148262	21642.74823925559	24643.993354597646	23169.0616003949	26264.47710891983	24632.10536647874	29157.902806905902	27250.93732144433	0.13446745935570276	0.12902366003343863	12911.170001697727	14219.670468865894	12138.442400258966	13368.62971476093
0.4811937273535759	19559.44007843113	18592.800950712095	22985.24490107061	21675.36039019879	24681.127903333425	23203.97366342554	26304.05346949031	24669.222004265142	29201.839100514724	27292.000123108228	0.13446745956741557	0.12902366023563117	12858.432015049271	14246.918112836778	12088.8607584415	13394.246600319631
0.4840931616252451	19588.924970688713	18620.828682652103	23019.89403264839	21708.03493520612	24718.333498500655	23238.95252079284	26343.705548250684	24706.409654256437	29245.859453882495	27333.141486909193	0.13446745978259042	0.12902366044112995	12805.833279751241	14274.133069123141	12039.410033849534	13419.832754552364
0.4870100664469608	19618.466098105553	18648.909870586973	23054.60924902643	21740.771798973263	24755.61005435339	23273.99809188273	26383.433253817624	24743.668230748885	29289.963765560053	27374.36131803293	0.13446746000128582	0.12902366064999127	12753.373877668753	14301.314981604926	11990.090303450357	13445.387842649594
0.4899445470875755	19648.06339198906	18677.044449219153	23089.390469483384	21773.570905379114	24792.957484215636	23309.110295206785	26423.236493816607	24780.99764710917	29334.15193299787	27415.659520636753	0.1344674602235617	0.12902366086227204	12701.053886600304	14328.463493203744	11940.90164038539	13470.911528903991
0.49289670945023945	19677.716782907068	18705.232352548046	23124.237612428846	21806.432177483024	24830.375700478224	23344.289048399223	26463.115174878592	24818.39781577124	29378.423852542383	27457.03599784612	0.13446746044947847	0.12902366107802948	12648.87338031223	14355.578245895915	11891.844114004169	13496.40347671695
0.4958666600762229	19707.42620068638	18733.47351386866	23159.150595401643	21839.355537523195	24867.864614596994	23379.53426821525	26503.069202638104	24855.868648234573	29422.779419433813	27498.49065175265	0.1344674606790983	0.1290236612973237	12596.832428608555	14382.658880750649	11842.917789933272	13521.863348642364
0.4988545061487607	19737.191574410463	18761.76786576941	23194.12933506713	21872.340906914145	24905.424137089893	23414.8458705283	26543.09848173008	24893.410055061166	29467.218527802754	27540.023383410888	0.13446746091248324	0.12902366152021383	12544.931097264867	14409.705037816428	11794.122730012517	13547.29080627393
0.5018603554969207	19767.012832417542	18790.115340130298	23229.173747214933	21905.388206244566	24943.05417753454	23450.223770327775	26583.20291578736	24931.02194587319	29511.74107066729	27581.634092835622	0.13446746114969751	0.129023661746761	12493.16944815591	14436.716356232762	11745.458992414642	13572.685510345735
0.5048843165994948	19796.889902298735	18818.515868121147	23264.283746756773	21938.49735527528	24980.754644565917	23485.667881716836	26623.382407438145	24968.70422935065	29556.346939930245	27623.322678999335	0.13446746139080623	0.12902366197702764	12441.547539212741	14463.692474141717	11696.926631601993	13598.04712065868
0.5079264985889148	19826.8227108958	18846.969380199458	23299.459247723804	21971.668272936728	25018.525445873467	23521.178117909716	26663.636858302973	25006.456813228484	29601.036026375783	27665.08903982901	0.13446746163587564	0.1290236622110769	12390.06542447349	14490.633028705604	11648.525698381476	13623.37529609166
0.5109870112551897	19856.81118429933	18875.475806108694	23334.700163264533	22004.900877327003	25056.366488198903	23556.75439122963	26703.96616899233	25044.27960429436	29645.80821966679	27706.933072203665	0.13446746188497286	0.1290236624489722	12338.723154101986	14517.537656097673	11600.256239912938	13648.669694590382
0.5140659650498691	19886.855247846448	18904.035074876083	23370.006405642056	22038.195085709238	25094.277677333215	23592.396613105975	26744.370239103486	25082.172508385727	29690.663408341337	27748.854671951092	0.13446746213816604	0.12902366269078014	12287.520774400327	14544.405991470441	11552.118299725465	13673.929973145947
0.5171634710900281	19916.95482611892	18932.64711481085	23405.3778862319	22071.550814509592	25132.258918114363	23628.104694072143	26784.848967218044	25120.135430387454	29735.601479809968	27790.85373384528	0.13446746239552507	0.12902366293656622	12236.45832786709	14571.237668990158	11504.11191777559	13699.155787817203
0.5202796411622786	19947.109842940936	18961.311853502062	23440.81451551936	22104.967979314722	25170.310114424414	23663.87854376286	26825.402250898875	25158.16827422902	29780.622320352293	27832.930151603254	0.1344674626571208	0.12902366318639838	12185.535853201058	14598.032321800478	11456.237130444497	13724.346793705598
0.5234145877268029	19977.32022137711	18990.02921781677	23476.316203097187	22138.446494869604	25208.431169187083	23699.718070911844	26866.029986687485	25196.270942882013	29825.7258151141	27875.08381788235	0.13446746292302522	0.1290236634403457	12134.753385321237	14624.789582012221	11408.493970565498	13749.502644943073
0.5265684239214125	20007.585883730215	19018.79913389783	23511.882857662913	22171.986275075014	25246.621984364796	23735.623183349082	26906.73207010094	25234.443338357243	29870.911848103864	27917.314624277024	0.13446746319331174	0.12902366369847795	12084.110955378506	14651.509080669843	11360.882467423566	13774.62299465388
0.5297412635656308	20037.906751539016	19047.621527161868	23547.51438701632	22205.58723298515	25284.882460956065	23771.59378799831	26947.508395628993	25272.68536170206	29916.180302189652	27959.62246131584	0.13446746346805497	0.12902366396086623	12033.608590859454	14678.19044784084	11313.402646856848	13799.707495042123
0.5329332211648017	20068.282745576398	19076.49632229746	23583.210698057213	22239.24928080551	25323.212498993016	23807.629790874722	26988.358856731502	25310.99691299794	29961.531059096193	28002.00721845884	0.13446746374733043	0.12902366422758332	11983.246315496508	14704.833312470466	11266.054531182162	13824.75579726696
0.5361444119142209	20098.713785846612	19105.42344326257	23618.97169678223	22272.972329889904	25361.611997538006	23843.731097081803	27029.28334583482	25349.37789135708	30006.96399940088	28044.46878409377	0.13446746403121568	0.129023664498703	11933.024149363395	14731.437302448787	11218.83813926857	13849.767551489174
0.5393749517032939	20129.199791583633	19134.402813282926	23654.797288282858	22306.75629073857	25400.080854681502	23879.897610809287	27070.281754329502	25387.828194920232	30052.47900253126	28087.007045533694	0.13446746431978915	0.1290236647742999	11882.942108923104	14758.002044642344	11171.753486596048	13874.742406901903
0.5426249571197181	20159.740681248597	19163.43435484964	23690.687376742455	22340.60107299538	25438.61896753884	23916.129235330172	27111.353972566907	25426.347720853573	30098.075946761204	28129.62188901351	0.134467464613131	0.1290236650544505	11833.000206992961	14784.527164793573	11124.80058521498	13899.680011654273
0.5458945454536906	20190.336372527698	19192.517989717184	23726.6418654338	22374.506585445524	25477.22623224764	23952.42587299823	27152.49988985638	25464.93636534603	30143.754709207853	28172.31319968697	0.13446746491132222	0.1290236653392329	11783.198452781886	14811.012287544087	11077.979443781078	13924.580012849532
0.5491838347021408	20220.986782329743	19221.653638901043	23762.66065671617	22408.472736012725	25515.90254396463	23988.78742524505	27193.719394461918	25503.594023606114	30189.51516582784	28215.08086162326	0.13446746521444564	0.12902366562872536	11733.536851945333	14837.45703645423	11031.290067613125	13949.44205657579
0.5524929435729888	20251.691826784107	19250.841222675826	23798.743652032965	22442.499431757064	25554.647796863148	24025.213792577706	27235.012373599482	25542.32058985947	30235.357191414372	28257.92475780422	0.13446746552258576	0.12902366592300873	11684.01540660439	14863.86103397701	10984.73245870322	13974.265787883662
0.55582199148943	20282.451421238202	19280.0806605728	23834.890751908755	22476.586578872117	25593.461884129894	24061.704874575662	27276.378713433547	25581.115957345603	30281.280659593354	28300.844770120704	0.13446746583582758	0.1290236662221648	11634.634115352761	14890.223901442252	10938.30661573261	13999.050850769505
0.5591710985942444	20313.26548025538	19309.371871377967	23871.101855946792	22510.734082682673	25632.344697962337	24098.26056988838	27317.818299074333	25619.980018315277	30327.285442820343	28343.84077936981	0.13446746615425864	0.12902366652627678	11585.392973302398	14916.54525906127	10892.012534104753	14023.796888173558
0.5625403857541326	20344.133917612373	19338.714773129537	23907.376862825975	22544.94184764185	25671.29612956542	24134.88077623218	27359.33101457429	25658.912664027233	30373.37141237663	28386.912665251126	0.13446746647796753	0.12902366683542907	11536.291972063482	14942.824725861661	10845.85020592995	14048.50354192406
0.565929974564078	20375.05664629698	19368.109283115828	23943.71567029822	22579.209777328597	25710.316069148725	24171.5653903876	27400.916742925096	25697.913784745368	30419.538438365926	28430.060306363674	0.13446746680704433	0.12902366714970798	11487.331099847332	14969.06191978231	10799.819620126393	14073.170452824794
0.569339987351735	20406.03357850583	19397.555317873073	23980.118175185748	22613.53777444515	25749.40440592359	24208.314308196677	27442.575366054556	25736.98326973582	30465.786389710902	28473.283580202697	0.1344674671415809	0.12902366746920108	11438.51034144871	14995.256457601674	10753.920762400143	14097.797260594554
0.5727705471818436	20437.064625641895	19427.052793183073	24016.584273378183	22647.92574081432	25788.56102809997	24245.127424560014	27484.306764823294	25776.121007263886	30512.11513414953	28516.582363156216	0.1344674674816706	0.12902366779399735	11389.82967822859	15021.40795487538	10708.153615227435	14122.383603796363
0.5762217778606706	20468.149698311852	19456.601624070707	24053.113859829493	22682.373577376562	25827.785822883176	24282.004633433673	27526.110819021225	25815.326884590704	30558.524538231162	28559.956530501357	0.13446746782740818	0.12902366812418803	11341.289088216145	15047.51602603402	10662.518157952	14146.92911993526
0.5796938039404782	20499.288706324063	19486.201724801987	24089.706828555576	22716.881184187732	25867.078676471254	24318.94582782676	27567.987407364835	25854.600787970667	30605.014467313504	28603.405956401533	0.13446746817889066	0.1290236684598649	11292.88854612736	15073.580284344964	10617.014366802294	14171.433445426635
0.5831867507240184	20530.481558685835	19515.85300888147	24126.363072631055	22751.448460416053	25906.439474051575	24355.95089979817	27609.93640749347	25893.942602648007	30651.584785558516	28646.930513902622	0.13446746853621608	0.1290236688011222	11244.628023311496	15099.600341823883	10571.642214842606	14195.89621550776
0.5867007442690553	20561.72816360092	19545.55538904988	24163.08248418635	22786.07530433937	25945.868099797673	24393.01974045367	27651.95769596603	25933.35221285365	30698.235355928715	28690.530074929517	0.13446746889948483	0.1290236691480554	11196.507487869356	15125.57580933068	10526.40167208435	14220.317064327188
0.5902359113929144	20593.028428467285	19575.308777281967	24199.864954405028	22820.761613342605	25985.364436866403	24430.152239943167	27694.051148257888	25972.829501802327	30744.966040183794	28734.204510282907	0.1344674692687984	0.12902366950076177	11148.526904631872	15151.50629650522	10481.292705461849	14244.695624889806
0.5937923796770596	20624.38225987426	19605.113084783847	24236.710373520516	22855.50728391472	26024.92836739441	24467.348287457444	27736.216638757178	26012.374351689115	30791.776698876463	28777.953689635477	0.13446746964426048	0.12902366985933986	11100.686235167086	15177.391411732882	10436.31527884677	14269.031529018655
0.597370277471697	20655.789563600185	19634.9682219907	24273.61863081328	22890.312211646	26064.559772495093	24504.60777122527	27778.454040761528	26051.986643686367	30838.667191348843	28821.777481528483	0.13446747002597623	0.12902367022389105	11052.985437870957	15203.230762216263	10391.469353120308	14293.324407423846
0.6009697339004076	20687.25024460991	19664.874098564444	24310.589614607878	22925.17629122534	26104.258532255502	24541.930578510477	27820.763226474744	26091.66625794057	30885.637375728787	28865.675753368327	0.13446747041405335	0.12902367059451667	11005.424467945471	15229.023953911848	10346.75488616759	14317.573889648542
0.6045908788648067	20718.76420705211	19694.830623391157	24347.623212269893	22960.09941643726	26144.02452573293	24579.316595608798	27863.144067003228	26131.41307356904	30932.687108925897	28909.648371422805	0.13446747080860075	0.1290236709713219	10958.003277413547	15254.770591504872	10302.171832885128	14341.779604036361
0.6082338430492322	20750.331354256727	19724.83770457865	24384.719310202807	22995.08148015905	26183.85763095167	24616.765707844774	27905.59643235245	26171.22696865659	30979.816246627615	28953.69520081754	0.13446747120972924	0.12902367135441264	10910.721815194003	15280.470278457738	10257.720145245548	14365.941177779809
0.611898757925461	20781.95158873244	19754.895249454083	24421.877793845157	23030.122374358027	26223.75772489989	24654.277799568838	27948.120191423688	26211.107820252426	31027.024643295597	28997.81610553248	0.13446747161755182	0.12902367174389628	10863.580027060583	15306.122616915964	10213.399772270583	14390.058236842044
0.6155857557574533	20813.62481216378	19785.003164561185	24459.098547667036	23065.22199008827	26263.7246835259	24691.852754153806	27990.71521201002	26251.055504366475	31074.312152161256	29042.01094839783	0.13446747203218348	0.1290236721398829	10816.577855730895	15331.72720779758	10169.210660106037	14414.130406023003
0.6192949696061266	20845.3509254089	19815.16135565817	24496.381455167542	23100.380217488204	26303.75838173545	24729.49045399233	28033.38136079342	26291.06989596659	31121.67862522257	29086.27959109101	0.1344674724537413	0.1290236725424838	10769.715240887832	15357.283650756814	10125.152752045076	14438.157308941707
0.6230265333341571	20877.129828496592	19845.36972771488	24533.726398871255	23135.59694577725	26343.858693387865	24767.190780493267	28076.118503340687	26331.15086897478	31169.123913239542	29130.621894132408	0.1344674728823439	0.12902367295181325	10722.992119107861	15382.791544059291	10081.22598845791	14462.138567902148
0.6267805816108112	20908.96142062353	19875.628184910158	24571.133260324998	23170.87206325282	26384.025491292643	24804.953614078466	28118.926504099796	26371.29829626373	31216.64786573015	29175.03771688164	0.1344674733181127	0.1290236733679862	10676.408424027264	15408.2504847534	10037.430306953844	14486.073804070242
0.6305572499168048	20940.845600151977	19905.9366306297	24608.601920095134	23206.20545728773	26424.258647206527	24842.778834180048	28161.80522639677	26411.512049653942	31264.250330966865	29219.52691753428	0.13446747376117082	0.12902367379112095	10629.964086290449	15433.660068571568	9993.765642330516	14509.962637377903
0.634356674549194	20972.782264606623	19936.29496746304	24646.132257763875	23241.59701432676	26464.55803182953	24880.666319236647	28204.754532431452	26451.791999909725	31311.931155972004	29264.08935311748	0.1344674742116434	0.1290236742213364	10583.6590335574	15459.019889874384	9950.231926575303	14533.804686461575
0.6381789926262927	21004.771310672106	19966.70309720114	24683.724151926348	23277.046619883815	26504.923514801805	24918.61594669046	28247.77428327419	26492.138016736077	31359.690186513988	29308.724879486523	0.13446747466965828	0.1290236746587553	10537.493190594949	15484.329541753046	9906.82908895798	14557.599568767473
0.642024342092622	21036.81263419019	19997.1609208338	24721.37748018732	23312.55415853891	26545.354964700116	24956.62759298395	28290.864338862033	26532.549968775133	31407.527267103178	29353.433351320884	0.1344674751353448	0.12902367510350068	10491.466479237657	15509.588615922257	9863.557055991609	14581.34690044634
0.6458928617238878	21068.906130156924	20027.66833854688	24759.092119157787	23348.11951393493	26585.852249034182	24994.701133556395	28334.024557994886	26573.027723602583	31455.442240987555	29398.21462212025	0.13446747560883515	0.12902367555569946	10445.578818429261	15534.796702732332	9820.415751472116	14605.046296363696
0.6497846911319898	21101.05169271983	20058.225249719664	24796.867944451762	23383.742568774578	26626.415234243228	25032.83644284065	28377.254798331804	26613.571147724135	31503.43495014864	29443.068544200643	0.13446747609026397	0.12902367601547934	10399.830124299042	15559.953391231596	9777.405096545815	14628.697370164096
0.6536999707700591	21133.249215175296	20088.831552922376	24834.704830683142	23419.423204817456	26667.043785692636	25071.03339425998	28420.55491638741	26654.18010657222	31551.505235297514	29487.994968690753	0.13446747657976782	0.1290236764829711	10354.220310112927	15585.05826906208	9734.525009673554	14652.299734173343
0.6576388419375281	21165.498589965402	20119.487145913172	24872.60265146202	23455.161302876568	26707.73776766995	25109.291860224363	28463.92476752768	26694.854464502016	31599.65293587015	29532.993745527558	0.1344674770774857	0.1290236769583075	10308.749286352191	15610.11092251353	9691.775406692177	14675.852999441326
0.661601446785229	21197.799708675484	20150.191925635794	24910.56127939181	23490.956742815597	26748.49704338182	25147.61171212754	28507.364205966653	26735.594084788343	31647.877890023723	29578.064723452855	0.13446747758355906	0.12902367744162388	10263.416960700415	15635.110936469398	9649.156200810801	14699.356775694527
0.6655879283205246	21230.15246203075	20180.945788216384	24948.580586065284	23526.80940354519	26789.32147494973	25185.992820343043	28550.873084761904	26776.398829621434	31696.179934631644	29623.20775000862	0.13446747809813203	0.12902367793305766	10218.22323808819	15660.057894423604	9606.667302649003	14722.810671353713
0.6695984304124688	21262.55673989389	20211.7486289612	24986.660442061733	23562.719163020287	26830.210923407	25224.43505422137	28594.451255811324	26817.2685601039	31744.5589052799	29668.42267153364	0.1344674786213518	0.12902367843274878	10173.16802073177	15684.951378488913	9564.308620277327	14746.214293546975
0.6736330977969988	21295.01243126178	20242.600342353493	25024.80071694315	23598.68589823649	26871.165248694593	25262.93828208604	28638.09856984865	26858.203136246615	31793.01463626222	29713.70933315895	0.13446747915336626	0.12902367894084	10128.251208120957	15709.790969335474	9522.080059200991	14769.567248038948
0.6776920760821589	21327.519424262802	20273.500822050933	25063.00127925104	23634.709485227067	26912.184309657772	25301.502371230454	28681.814876439956	26899.20241696526	31841.546960576048	29759.067578804035	0.13446747969432793	0.12902367945747548	10083.472697086632	15734.576246252283	9479.981522424147	14792.86913930066
0.6817755117533548	21360.077606153787	20304.449960882735	25101.261996502828	23670.78979905961	26953.267964042236	25340.127187914255	28725.600023979463	26940.266260076594	31890.155709917977	29804.49725117267	0.13446748024439134	0.12902367998280337	10038.83238178445	15759.306787066162	9438.012910438236	14816.119570421986
0.6858835521786408	21392.686863317027	20335.44765084681	25139.5827351884	23706.926713832676	26994.416068490347	25378.81259735978	28769.45385968557	26981.394522294573	31938.840714679332	29849.998191748655	0.13446748080371312	0.12902368051697374	9994.330153757706	15783.982168192044	9396.174121277872	14839.318143174984
0.6900163456140378	21425.347081257434	20366.49378310704	25177.963360766706	23743.12010267268	27035.62847853756	25417.558463748723	28813.376229597023	27022.587059226826	31987.60180394187	29895.570240791927	0.1344674813724533	0.1290236810601387	9949.965901916847	15808.601964557543	9354.465050500818	14862.464457923546
0.6941740412088835	21458.058144599196	20397.588247990152	25216.403737661887	23779.369837730195	27076.905048608216	25456.364650218144	28857.36697856845	27063.843725370476	32036.438805472884	29941.2132373339	0.13446748195077463	0.12902368161245423	9905.739512599539	15833.165749654174	9312.885591250379	14885.558113690466
0.6983567890112157	21490.8199370832	20428.730934983207	25254.90372926019	23815.67579017706	27118.245632012247	25495.231018857423	28901.425950266843	27105.164374108812	32085.35154572129	29986.92701917383	0.13446748253884266	0.1290236821740778	9861.650869626086	15857.673095569946	9271.435634298716	14908.598708176985
0.702564739973187	21523.63234156381	20459.921732730578	25293.463197906236	23852.037830202826	27159.650080941163	25534.157430704432	28945.55298716728	27146.548857707287	32134.339849812844	30032.71142287433	0.13446748313682577	0.12902368274517106	9817.699854209553	15882.123572799377	9230.115067969076	14931.58583757747
0.7067980459565127	21556.495240005468	20491.16052903071	25332.082004899003	23888.45582701103	27201.118246463757	25573.143745741527	28989.747930548354	27187.99702730923	32183.403541545078	30078.566283756703	0.1344674837448957	0.12902368332589711	9773.88634510478	15906.516750438139	9188.923778270371	14954.519096778706
0.7110568597379514	21589.40851348029	20522.447210833827	25370.760010489023	23924.929648816484	27242.649978523066	25612.18982289269	29034.010620488916	27229.5087329328	32232.542443383732	30124.491435897526	0.13446748436322614	0.12902368391642244	9730.210218584165	15930.852196092717	9147.861648882274	14977.398079269566
0.7153413350148182	21622.372042164337	20553.781664238388	25409.497073873972	23961.459162841173	27284.245125931684	25651.29552001911	29078.34089586311	27271.083823466328	32281.756376457193	30170.486712123467	0.1344674849919953	0.12902368451691712	9686.671348431148	15955.129475827329	9106.928561142646	15000.222377085127
0.7196516264105322	21655.38570533494	20585.163774488574	25448.293053195564	23998.044235311285	27325.90353636836	25690.460693916015	29122.738594336744	27312.72214666489	32331.04516055247	30216.55194400758	0.13446748563138333	0.12902368512755338	9643.269606012385	15979.34815422725	9066.12439411832	15022.991580871865
0.7239878894801961	21688.44938136726	20616.593425970972	25487.14780553549	24034.684731453417	27367.62505637371	25729.685200308595	29167.20355236269	27354.423549146028	32380.408614110118	30262.68696186451	0.13446748628157434	0.12902368574850634	9600.00486026099	16003.50779431872	9025.449024583679	15045.70527980756
0.7283502807162107	21721.562947731276	20648.07050221174	25526.061186911884	24071.380515491204	27409.40953134637	25768.96889384842	29211.735605176833	27396.187876385924	32429.846554219737	30308.891594746266	0.13446748694275523	0.1290236863799552	9556.876977744978	16027.607957651839	8984.90232709283	15068.363061682321
0.7327389575539218	21754.726280988674	20679.594885873645	25565.03305227568	24108.13145064192	27451.256805539117	25808.31162810978	29256.33458679388	27438.014972715486	32479.358796615288	30355.165670437942	0.13446748761511598	0.1290236870220809	9513.885822666343	16051.64820422791	8944.484173977748	15090.964512835257
0.7371540783773028	21787.939256789552	20711.16645875293	25604.06325550673	24144.93739911278	27493.166722054702	25847.71325558576	29301.000330002975	27479.90468131623	32528.945155670277	30401.509015453084	0.13446748829885075	0.12902368767506953	9471.031256888062	16075.628092514351	8904.19443536643	15113.509218160063
0.74159580252467	21821.201749869375	20742.785101776415	25643.151649410236	24181.798222097623	27535.139122841978	25887.17362768463	29345.73266636355	27521.856844216392	32578.605444393103	30447.92145502943	0.13446748899415623	0.12902368833910846	9428.313139917795	16099.54717935808	8864.032979177777	15135.99676102493
0.746064290294433	21854.5136340453	20774.45069499802	25682.29808571244	24218.713779772796	27577.17384869134	25926.692594725522	29390.531426200458	27563.87130228634	32628.33947442169	30494.402813123892	0.13446748970123318	0.12902368901438968	9385.731329005212	16123.40502011031	8823.99967120355	15158.426723395474
0.7505597029508803	21887.874782213632	20806.163117596327	25721.50241505764	24255.68393129439	27619.27073923146	25966.270005935385	29435.396438600517	27605.94789523537	32678.147056019625	30540.95291240891	0.13446749042028552	0.12902368970110753	9343.285679146182	16147.201168570668	8784.094375119079	15180.798685777001
0.7550822027299987	21921.285066345998	20837.92224787096	25760.76448700367	24292.708534793932	27661.429632924483	26005.90570944445	29480.32753140736	27648.08646160686	32728.027998070476	30587.571574267145	0.1344674911515209	0.12902369039946074	9300.97604304878	16170.935176892206	8744.31695244601	15203.112227125093
0.7596319528453285	21954.74435748633	20869.727963239693	25800.08415001839	24329.787447375107	27703.65036706222	26045.599552282663	29525.324531217408	27690.28683877449	32777.9821080733	30634.25861878731	0.1344674918951504	0.12902369110965098	9258.802271212917	16194.60659567453	8704.667262634728	15225.366924940608
0.7642091174938536	21988.25252574743	20901.58014023523	25839.461251475637	24366.920525109934	27745.932777761846	26085.351380375654	29570.38726337528	27732.548862937918	32828.00919213754	30681.013864759392	0.13446749265138966	0.12902369183188345	9216.764211935923	16218.214973904192	8665.145163061563	15247.562355201691
0.7688138618619275	22021.809440307756	20933.478654502087	25878.895637651458	24404.10762303519	27788.2766999618	26125.161038540842	29615.515551969416	27774.87236911873	32878.10905497822	30727.837129670097	0.13446749342045725	0.12902369256636764	9174.861711362377	16241.759859008715	8625.750509076752	15269.698092421517
0.7734463521312342	22055.41496940816	20965.42338079356	25918.387153720298	24441.34859514885	27830.681967417746	26165.028370483666	29660.70921982777	27817.25719115634	32928.28149991106	30774.728229698434	0.1344674942025757	0.12902369331331567	9133.094613467343	16265.240796779282	8586.48315399466	15291.773709574714
0.7781067554847866	22089.068980348387	20997.414192968325	25957.935643750825	24478.64329440612	27873.14841269806	26204.953218793347	29705.968088513015	27859.70316170352	32978.52632884731	30821.686979710685	0.13446749499797137	0.12902369407294395	9091.462760069873	16288.657331337221	8547.342949104495	15313.78877807688
0.7827952401129585	22122.771339483672	21029.450963987285	25997.54095070202	24515.99157271579	27915.67586717965	26244.935424938958	29751.291978318095	27902.21011222226	33028.84334228864	30868.71319325584	0.13446749580687553	0.12902369484547305	9049.965990921017	16312.009005241096	8508.329743745271	15335.742867856286
0.7875119752195561	22156.521912221622	21061.533565910537	26037.20291641947	24553.393280936685	27958.264161043964	26284.97482926564	29796.680708261938	27944.777872979685	33079.23233932253	30915.806682561124	0.13446749662952218	0.1290236956311268	9008.60414366331	16335.295359374024	8469.44338527741	15357.635547276586
0.792257131027923	22190.320563018446	21093.661869893815	26076.92138163093	24590.848268873517	28000.913123272243	26325.071270990175	29842.134096084446	27987.406273043387	33129.69311761664	30962.96725852678	0.13446749746615067	0.1290236964301337	8967.377053887118	16358.515932983719	8430.683719130699	15379.466383164749
0.7970308787870847	22224.16715537594	21125.835746185643	26116.69618594283	24628.356385273586	28043.62258164175	26365.224588197427	29887.651958242423	28030.095140277634	33180.225473414284	31010.194730721923	0.13446749831700347	0.12902369724272553	8926.28455514647	16381.670263671316	8392.05058882339	15401.234940798022
0.8018333907779276	22258.06155183769	21158.05506412368	26156.52716783576	24665.91747782252	28086.392362720933	26405.434617835796	29933.234109904497	28072.84430133854	33230.82920152881	31057.488907379175	0.1344674991823286	0.12902369806913838	8885.326478961855	16404.757887343876	8353.543835956138	15422.940783856437
0.8066648403194178	22292.003613985828	21190.319692131678	26196.414164660728	24703.531393140725	28129.22229186542	26445.70119571344	29978.880364946748	28115.653581670038	33281.50409533879	31104.849595390202	0.13446750006237668	0.1290236989096126	8844.502654872369	16427.778338259086	8315.163300273474	15444.58347447589
0.8115254017748545	22325.99320243746	21222.62949771609	26236.357012634908	24741.197976779426	28172.11219321344	26486.024156493993	30024.590535947948	28158.522805499368	33332.24994678264	31152.276600300753	0.13446750095740465	0.12902369976439304	8803.812910454348	16450.731149008498	8276.908819669858	15466.162573223002
0.8164152505581643	22360.030176841334	21254.984347462858	26276.355546837753	24778.917073216944	28215.061889681674	26526.403333692655	30070.364434185038	28201.451795832843	33383.066546353715	31199.769726305953	0.13446750186767317	0.1290237006337285	8763.257071317174	16473.615850467235	8238.780230192002	15487.67763905134
0.8213345631402307	22394.11439587409	21287.384107033886	26316.409601206604	24816.68852585459	28258.071202960487	26566.8385596717	30116.201869628112	28244.440374451162	33433.953683094674	31247.32877624514	0.1344675027934468	0.12902370151787185	8722.834961144254	16496.431971815415	8200.777366077062	15509.128229319118
0.8262835170552626	22428.245717236958	21319.828641163887	26356.51900853278	24854.512177012984	28301.13995350981	26607.329665636615	30162.10265093601	28287.48836190527	33484.911144592574	31294.953551597264	0.1344675037349961	0.1290237024170816	8682.546401722357	16519.17904054094	8162.900059775449	15530.513899795711
0.8312622909072027	22462.423997652048	21352.317813656886	26396.683600457287	24892.387867927966	28344.267960554465	26647.876481631694	30208.066585451324	28330.59557751165	33535.9387169734	31342.64385247571	0.13446750469259536	0.1290237033316193	8642.391212954186	16541.856582420878	8125.148141971324	15551.83420464024
0.8362710643761712	22496.649092858985	21384.851487382966	26436.90320746678	24930.315438746842	28387.455042079888	26688.478836536044	30254.093479195857	28373.761839348106	33587.03618489696	31390.399477623618	0.13446750566652413	0.1290237042617524	8602.36921287328	16564.464121495374	8087.521441588644	15573.088696382008
0.8413100182249524	22530.920857611098	21417.42952427469	26477.177658889173	24968.294728524204	28430.70101482735	26729.13655805905	30300.18313686555	28416.986964248972	33638.203331551296	31438.22022440857	0.13446750665706697	0.12902370520775236	8562.480217677541	16587.001180080697	8050.019785826094	15594.27692592796
0.8463793343055166	22565.23914567207	21450.051785323914	26517.506782889654	25006.325575218198	28474.005694289754	26769.84947273647	30346.335361825953	28460.270767800892	33689.43993864764	31486.105888817943	0.1344675076645132	0.12902370616989595	8522.724041755777	16609.46727877576	8012.643000180367	15615.398442571051
0.8514791955655843	22599.60380981217	21482.71813057818	26557.890406466282	25044.407815686358	28517.368894706855	26810.6174059259	30392.549956107192	28503.613064338057	33740.74578641482	31534.05626545366	0.13446750868915772	0.12902370714846415	8483.100497678854	16631.86193639133	7975.390908439644	15636.452793916687
0.8566097860552276	22634.01470180464	21515.4284191373	26598.328355445738	25082.541285681596	28560.790429060733	26851.44018180253	30438.826720399087	28547.013666937677	33792.12065359388	31582.071147527146	0.1344675097313002	0.12902370814374364	8443.609396261163	16654.184670019895	7938.263332743198	15657.439525965601
0.861771290933513	22668.47167242215	21548.18250915	26638.820454479184	25120.725819848318	28604.27010907132	26892.317623354975	30485.16545404644	28590.472387415528	33843.56431743281	31630.15032685442	0.13446751079124578	0.12902370915602546	8404.25054656947	16676.43499500584	7901.260093583725	15678.358183071949
0.8669638964751838	22702.974571433144	21580.980257810406	26679.36652703795	25158.961251718323	28647.80774519179	26933.24955238088	30531.565955044087	28633.98903632132	33895.07655368108	31678.293593850984	0.13446751186930475	0.12902371018560613	8365.023755917326	16698.61242488399	7864.38100980781	15699.208307877183
0.8721877900773816	22737.52324759796	21613.821521354403	26719.966395409007	25197.24741370657	28691.403146603694	26974.235789482384	30578.02802003174	28677.563422933876	33946.65713658393	31726.50073752646	0.13446751296579323	0.12902371123278786	8325.928829913959	16720.7164714206	7827.625898659695	15719.989441379905
0.877443160266411	22772.117548665414	21646.706155056356	26760.619880690916	25235.58413710734	28735.056121212627	27015.276154062056	30624.551444289344	28721.19535525675	33998.30583887717	31774.77154547981	0.13446751408103283	0.12902371229787737	8286.965572490823	16742.74664462544	7790.994575804099	15740.701122911647
0.8827301967045416	22806.757321368925	21679.634013225437	26801.32680278932	25273.97125208999	28778.76647564337	27056.370464318283	30671.136021731934	28764.88464001341	34050.0224317815	31823.105803893926	0.1344675152153512	0.1290237133811872	8248.13378588995	16764.70245267544	7754.486855320167	15761.342890087515
0.8880490901968541	22841.4424114228	21712.604949202097	26842.086980412583	25312.40858769481	28822.5340152352	27097.518537240918	30717.7815449046	28808.631082642554	34101.806684996984	31871.5032975305	0.13446751636908041	0.12902371448303593	8209.433270719368	16786.58340197336	7718.102549750358	15781.914278854616
0.8934000326981257	22876.172663518595	21745.618815354614	26882.9002310675	25350.895971829043	28866.358544037324	27138.720188606934	30764.48780497767	28852.434487293514	34153.65836669757	31919.963809724963	0.13446751754256023	0.1290237156037464	8170.863825967535	16808.38899713382	7681.841470112093	15802.414823474362
0.8987832173197573	22910.947921321345	21778.675463075473	26923.766371054855	25389.433231262643	28910.239864804087	27179.975232975954	30811.254591741574	28896.294656821527	34205.57724352551	31968.487122381175	0.13446751873613563	0.12902371674364896	8132.425248992164	16830.118740904145	7645.703425892629	15822.844056459144
0.904198838336744	22945.768027465612	21811.77474277768	26964.685215464848	25428.020191623982	28954.17777899006	27221.283483685624	30858.081693601594	28940.21139278276	34257.56308058553	32017.07301596603	0.1344675199501573	0.12902371790307826	8094.117335577495	16851.772134232335	7609.688225097489	15843.20150862448
0.9096470911946843	22980.632823551954	21844.916503891323	27005.656578172893	25466.65667739587	28998.17208674554	27262.64475284737	30904.96889757312	28984.184495429854	34309.615641439465	32065.721269504436	0.13446752118498254	0.12902371908237575	8055.939879954327	16873.34867626801	7573.795674273744	15863.4867090974
0.915128172516836	23015.54215014303	21878.100594859927	27046.680271835063	25505.342511911287	29042.22258691166	27304.058851341822	30951.915989276396	29028.21376370704	34361.734688100536	32114.431660573984	0.13446752244097496	0.12902372028188866	8017.892674786039	16894.847864274867	7538.025578495581	15883.699185233563
0.9206422801112097	23050.49584675967	21911.326863136714	27087.75610788349	25544.07751734904	29086.32907701546	27345.52558881417	30998.922752931303	29072.298995245204	34413.9199810275	32163.203965299446	0.1344675237185048	0.1290237215019704	7979.975511218421	16916.26919368189	7502.37774140574	15903.83846266102
0.9261896129777101	23085.493751877202	21944.595155181072	27128.88389652205	25582.86151472966	29130.491353265228	27387.04477366977	31045.98897135237	29116.439986357218	34466.17127911917	32212.037958347635	0.13446752501794837	0.1290237227429804	7942.188178895041	16937.61215807963	7466.8519652392715	15923.90406527929
0.931770371315315	23120.53570292151	21977.905316454864	27170.063446721724	25621.69432391108	29174.709210545567	27428.616213069534	31093.114425943524	29160.636532033055	34518.48833970854	32260.93341292199	0.1344675263396889	0.1290237240052852	7904.530465975869	16958.876249192283	7431.448050834704	15943.895515237004
0.9373847565293029	23155.62153626524	22011.25719141878	27211.294566216173	25660.575763584427	29218.9824424126	27470.239712925395	31140.298896693002	29204.888425934932	34570.87091855716	32309.890100757246	0.13446752768411646	0.1290237252892563	7867.002159151714	16980.060956884176	7396.165797650814	15963.81233292818
0.9430329712385201	23190.75108722388	22044.650623528625	27252.577061497097	25699.505651269654	29263.310841089038	27511.91507789569	31187.542162168073	29249.195460392464	34623.318769849255	32358.907792113983	0.1344675290516285	0.12902372659527403	7829.603043666109	17001.16576912068	7361.0050037829205	15983.654036968015
0.9487152192826929	23225.924190051832	22078.085455231594	27293.910737809685	25738.48380331125	29307.69419745923	27553.642111380505	31234.84399950978	29293.55742639766	34675.83164618595	32407.986255773216	0.13446753044262846	0.12902372792372355	7792.332903336268	17022.190171999857	7325.9654659866355	16003.42014421057
0.9544317057297852	23261.140677938572	22111.561527962607	27335.295399148057	25777.51003487394	29352.132301064346	27595.42061551712	31282.20418442779	29337.974113600096	34728.40929857953	32457.12525903099	0.13446753185752747	0.12902372927499714	7755.191520581488	17043.133649744093	7291.046979705803	16023.110169752501
0.9601826368833979	23296.400383004744	22145.078682140607	27376.730848250707	25816.584159938397	29396.624940097434	27637.250391175414	31329.622491195165	29382.44531030207	34781.05147644758	32506.32456769299	0.13446753329674438	0.1290237306494953	7718.178676419426	17063.995684647	7256.2493390627205	16042.723626871593
0.9659682202902156	23331.70313629804	22178.63675716465	27418.216886595666	25855.705991296676	29441.171901398262	27679.13123795295	31377.098692642812	29426.97080345334	34833.75792760695	32555.5839460688	0.13446753476070444	0.1290237320476241	7681.29415050894	17084.77575711906	7221.572336903773	16062.260027076118
0.9717886647474951	23367.04876778954	22212.2355914104	27459.753314396206	25894.875340548148	29485.772970448685	27721.06295417068	31424.63256015462	29471.550378646552	34886.528398268216	32604.90315696682	0.13446753624984176	0.12902373346979784	7644.53772116825	17105.473345676437	7187.015764815267	16081.718880099244
0.9776441803106027	23402.43710636952	22245.875022226184	27501.339930595914	25934.09201809489	29530.42793136737	27763.04533686794	31472.22386366177	29516.18382011197	34939.36263302949	32654.281961688408	0.13446753776459713	0.1290237349164374	7607.909165367484	17126.087926879525	7152.579413116444	16101.099693825468
0.9835349783005937	23437.867979843537	22279.55488592923	27542.976532864122	25973.355833137317	29575.136566904876	27805.07818179786	31519.87237163754	29560.87091071255	34992.260374870595	32703.72012002247	0.13446753930541902	0.1290237363879718	7571.408258780371	17146.618975395337	7118.263070906512	16120.40197436791
0.9894612713118381	23473.34121492846	22313.275017801923	27584.66291759124	26012.66659366986	29619.89865843868	27847.161283422665	31567.57785109199	29605.611431938964	35045.22136514719	32753.217390239963	0.13446754087276475	0.1290237378848369	7535.034775786102	17167.065963946283	7084.06652606884	16139.6252260115
0.9954232732196957	23508.856637248427	22347.03525208796	27626.39887988399	26052.02410647641	29664.71398596805	27889.294434908858	31615.34006756651	29650.4051639045	35098.24534358469	32802.77352908823	0.13446754246709958	0.1290237394074774	7498.788489484694	17187.428363312036	7049.989565283526	16158.768951205537
1.0014211991882311	23544.414071330808	22380.835421988508	27668.18421356071	26091.428177125916	29709.582328108972	27931.47742812246	31663.158785128395	29695.25188533998	35151.33204827231	32852.38829178537	0.13446754408889616	0.12902374095634486	7462.669171722606	17207.705642324872	7016.031974050682	16177.832650572993
1.0074552656779823	23580.013340602185	22414.67535965835	27710.018711146604	26130.87860996788	29754.5034620891	27973.710053624243	31711.033766365483	29740.1513735887	35204.48121565703	32902.06143201472	0.13446754573863634	0.12902374253189933	7426.6765931206755	17227.8972678883	6982.193536720704	16196.815822934732
1.013525690453769	23615.654267384358	22448.55489620218	27751.902163869097	26170.375208128025	29799.477163742733	28015.992100665055	31758.964772380827	29785.10340460146	35257.69258053781	32951.79270191928	0.13446754741681022	0.12902374413460901	7390.810523076449	17248.00270493701	6948.474036495667	16215.717965246178
1.0196326925925556	23651.33667289017	22482.47386167052	27793.8343616529	26209.917773503596	29844.50320750556	28058.323357180816	31806.951562787042	29830.107752931268	35310.96587605916	33001.581852095886	0.13446754912391673	0.1290237457649506	7355.070729782805	17268.021416420117	6914.87325543724	16234.538572601043
1.0257764924913542	23687.060377219485	22516.43208505599	27835.8150931153	26249.506106758938	29889.581366409577	28100.703609787768	31854.993895700947	29875.164191728254	35364.30083370533	33051.42863158961	0.1344675508604637	0.12902374742340836	7319.456980258692	17287.95286334399	6881.390974511392	16253.277138262056
1.0319573118751795	23722.825199355106	22550.42939428939	27877.84414556141	26289.140007321024	29934.711412078	28143.13264377771	31903.0915277381	29920.27249273465	35417.6971832942	33101.332787888176	0.13446755262696777	0.12902374911047612	7283.969040359836	17307.796504726633	6848.026973587461	16271.933153634891
1.0381753738050519	23758.630957158657	22584.465616235746	27919.921304979256	26328.81927337481	29979.893114719984	28185.610243113013	31951.24421400722	29965.43242627947	35471.154652971054	33151.29406691609	0.13446755442395503	0.12902375082665604	7248.606674788054	17327.551797586493	6814.781031450722	16290.506108232774
1.0444309026860459	23794.47746736639	22618.540576690437	27962.046356034974	26368.5437018587	30025.126243125484	28228.136190421796	31999.451708104665	30010.64376127337	35524.67296920254	33201.31221302899	0.13446755625196047	0.12902375257245952	7213.369647124782	17347.21819696296	6781.652925830334	16308.995489715599
1.05072412427539	23830.36454558516	22652.65410037524	28004.219082067983	26408.31308846	30070.410564660066	28270.71026699302	32047.713762108942	30055.90626520349	35578.251856770505	33251.38696900788	0.13446755811152888	0.1290237543484069	7178.257719846442	17366.795155912638	6748.642433421221	16327.400783874094
1.057055265690613	23866.292006288244	22686.80601093446	28046.439265086163	26448.127227610392	30115.74584525974	28313.332252771703	32096.030126575202	30101.219704128296	35631.89103876592	33301.518076053486	0.13446756000321508	0.12902375615502795	7143.270654338412	17386.28212548513	6715.749329887796	16345.72147461772
1.0634245554177415	23902.259662811186	22720.9961309309	28088.70668576092	26487.985912481265	30161.13184942567	28356.00192635384	32144.40055052956	30146.583842672226	35685.59023658259	33351.705273780346	0.13446756192758294	0.1290237579928604	7108.408210896887	17405.67855469603	6682.973389874678	16363.957043937407
1.0698322233195456	23938.267327347534	22755.22428184188	28131.021123422237	26527.88893497902	30206.56834021883	28398.71906498149	32192.824781463485	30191.99844402049	35739.34916991089	33401.948300210985	0.13446756388520706	0.12902375986245418	7073.67014876008	17424.983890531585	6650.314387028106	16382.106971926056
1.0762785006438331	23974.314810944674	22789.490284055228	28173.382356053742	26567.836085740484	30252.05507925477	28441.483444537775	32241.302565328137	30237.463269913696	35793.16755673156	33452.246891770046	0.1344675658766718	0.1290237617643664	7039.056226153858	17444.197578028776	6617.772094046231	16400.170736831613
1.0827636200317978	24010.401923499907	22823.793956865564	28215.790160288157	26607.827154128532	30297.59182669868	28484.294839542275	32289.83364652918	30282.97808064301	35847.04511330986	33502.60078327893	0.13446756790257222	0.12902376369916607	7004.566200262401	17463.31906015426	6585.346282645594	16418.14781496022
1.089287815526412	24046.52847375576	22858.135118469865	28258.24431140178	26647.86192822698	30343.17834125951	28527.153023145474	32338.41776792047	30328.54263504425	35900.98155418865	33553.00970794925	0.13446756996351378	0.12902376566743112	6970.199827257544	17482.347777813673	6553.036723589059	16436.037680688314
1.0958513225808764	24082.694269296186	22892.513585963825	28300.744583309996	26687.94019483628	30388.814380185115	28570.057767124254	32387.054670798923	30374.156690493055	35954.97659218264	33603.47339737748	0.1344675720601126	0.12902376766975	6935.956862331368	17501.283169905655	6520.843186724	16453.839806496166
1.1024543780671139	24118.89911654201	22926.929175337544	28343.290748561994	26728.061739468572	30434.499699256638	28613.00884187654	32435.74409489851	30419.820002899247	36009.02993837176	33653.99158153879	0.1344675741929963	0.12902376970672183	6901.837059712037	17520.124673296697	6488.765440986026	16471.553662956692
1.1090972202843215	24155.142820747016	22961.3817014718	28385.882578336164	26768.226346343316	30480.234052783504	28656.006016416646	32484.485778384937	30465.53232670186	36063.14130209526	33704.56398878145	0.13446757636280293	0.1290237717789565	6867.840172652155	17538.871722758748	6456.80325439712	16489.178718672134
1.115780088967567	24191.425185993223	22995.87097813356	28428.519842434518	26808.433798382077	30526.01719359751	28699.049058369685	32533.279457849323	30511.293414863216	36117.31039094469	33755.19034582037	0.13446757857018218	0.12902377388707417	6833.965953475796	17557.523751027882	6424.956394105218	16506.71444033459
1.1225032252964444	24227.74601518713	23030.396817972436	28471.20230927835	26848.68387720438	30571.8488730481	28742.137733967174	32582.124868303235	30557.103018864233	36171.53691075838	33805.87037773189	0.13446758081579563	0.12902377603170687	6800.214153592009	17576.080188797787	6393.224626396783	16524.16029271111
1.1292668719037753	24264.10511005501	23064.95903251615	28513.929745902664	26888.976363122507	30617.72884099645	28785.2718080414	32631.0217431723	30602.96088869847	36225.8205656144	33856.603807947155	0.13446758310031612	0.12902377821349711	6766.584523492493	17594.54046466481	6361.6077166968025	16541.515738600865
1.1360712728843656	24300.502271138903	23099.557432166825	28556.701917951523	26929.311035137074	30663.656845810434	28828.45104402077	32679.969814290915	30648.866772867146	36280.16105782465	33907.39035824668	0.13446758542442902	0.12902378043309873	6733.076812787447	17612.9040051708	6330.105429602787	16558.7802388696
1.1429166738038161	24336.93729779211	23134.191826196587	28599.518589672734	26969.687670932017	30709.63263435893	28871.67520392439	32728.96881189614	30694.820418373438	36334.5580879281	33958.229748754005	0.13446758778883083	0.12902378269117828	6699.690770204645	17631.1702347612	6298.717528880341	16575.95325241424
1.1498033217073829	24373.409988174983	23168.86202274366	28642.37952391294	27010.106046869994	30755.65595200658	28914.94404835718	32778.01846462215	30740.821570717224	36389.01135468465	34009.121697929884	0.13446759019423202	0.12902378498841302	6666.426143624354	17649.3385758223	6267.443777500419	16593.034236193635
1.1567314651288954	24409.920139250593	23203.5678288082	28685.28448211252	27050.565937987576	30801.72654260829	28958.25733650469	32827.11849949436	30786.869973889647	36443.520555068615	34060.06592256632	0.13446759264135424	0.12902378732549274	6633.282680073753	17667.408448618837	6236.283937628148	16610.022645168938
1.1637013540997225	24446.46754678026	23238.30905024806	28728.23322430036	27091.06711799025	30847.84414850363	29001.614826127818	32876.26864192347	30832.96537036746	36498.085384262085	34111.06213778023	0.13446759513093307	0.12902378970312026	6600.260125762317	17685.37927134894	6205.237770666368	16626.91793236602
1.1707132401577995	24483.052005319452	23273.085491774884	28771.22550908906	27131.60935924801	30894.008510511703	29045.01627355803	32925.468615699974	30879.10750110793	36552.7055356489	34162.110057007936	0.13446759766371624	0.129023792122009	6567.358226081356	17703.250460083596	6174.305037243292	16643.719548809342
1.177767376356704	24519.673308213038	23307.89695694961	28814.261093669345	27172.192432789987	30940.21936792515	29088.46143369167	32974.71814298782	30925.296105542857	36607.38070080757	34213.209391998425	0.13446760024046567	0.12902379458288718	6534.57672563009	17721.02142880205	6143.485497244634	16660.42694355268
1.1848640172747877	24556.331247591374	23342.74324817874	28857.339733805482	27212.81610830019	30986.476458505207	29131.950059985378	33024.016944319126	30971.53092157363	36662.110569505414	34264.35985280801	0.13446760286195655	0.12902379708649434	6501.915368241724	17738.691589402035	6112.778909835033	16677.03956369683
1.1920034190243662	24593.02561436556	23377.624166709837	28900.46118382977	27253.48015411227	31032.77951847582	29175.481904450487	33073.3647385879	31017.811685565364	36716.89482969164	34315.561147793735	0.13446760552897719	0.12902379963358468	6469.373896958772	17756.26035160944	6082.1850334357005	16693.55685429182
1.1991858392609598	24629.756198223145	23412.539512627434	28943.625196637444	27294.184337204737	31079.12828251819	29219.05671764792	33122.76124304426	31064.138132341388	36771.7331674909	34366.81298360739	0.13446760824233137	0.1290238022249243	6436.9520540940575	17773.72712307237	6051.703625784488	16709.978258450516
1.2064115371925936	24666.522787623846	23447.489084848996	28986.831523681685	27334.928423196274	31125.522483765388	29262.67424868318	33172.20617328867	31110.509995177992	36826.6252671969	34418.11506518962	0.1344676110028359	0.12902380486129422	6404.649581222329	17791.091309302486	6021.334443921223	16726.303217265755
1.2136807735891502	24703.325169794905	23482.47268112047	29030.0799149682	27375.71217634057	31171.96185379656	29306.33424520081	33221.699243265786	31156.92700579851	36881.57081126561	34469.46709576344	0.13446761381132233	0.12902380754348858	6372.466219197027	17808.352313682437	5991.077244210057	16742.531169828027
1.2209938107917835	24740.16313072693	23517.49009801234	29073.370119050312	27416.535359521742	31218.44612263167	29350.036453379522	33271.24016525887	31203.388894368138	36936.56948030901	34520.868776828494	0.1344676166686377	0.12902381027231594	6340.401708163321	17825.509537448175	5960.931782348547	16758.661553217098
1.2283509127223842	24777.036455169116	23552.541130915102	29116.70188302338	27457.39773424905	31264.9750187255	29393.78061792653	33320.82864988337	31249.895389487952	36991.620953088066	34572.319808154454	0.13446761957564388	0.12902381304859956	6308.455787575338	17842.562379689887	5930.89781338512	16774.693802488968
1.2357523448931043	24813.944926625118	23587.625574035344	29160.07495251999	27498.299060652378	31311.5482689625	29437.566482072703	33370.46440608145	31296.446218189736	37046.72490650658	34623.81988777527	0.1344676225332173	0.1290238158731771	6276.628196228994	17859.51023740694	5900.975091750035	16790.62735073734
1.2431983744159416	24850.88832734849	23622.74322039138	29203.489071704564	27539.239097477126	31358.165598650987	29481.393787567133	33420.14714111588	31343.041105930184	37101.88101560441	34675.36871198284	0.13446762554225153	0.12902381874690044	6244.918672248023	17876.352505415678	5871.163371239323	16806.461629003286
1.2506892700123766	24887.86643833819	23657.89386180902	29246.94398326813	27580.21760207929	31404.82673151758	29525.262274671863	33469.876560563964	31389.679776585377	37157.08895355085	34726.96597532081	0.1344676286036547	0.1290238216706383	6213.326953101205	17893.088576354086	5841.462405036204	16822.196066280827
1.2582253020230734	24924.87903933401	23693.077288917197	29290.439428422957	27621.234330420433	31451.531389701402	29569.171682156506	33519.652368311516	31436.361952444982	37212.3483916378	34778.61137057823	0.1344676317183521	0.12902382464527354	6181.852775632869	17909.717840724625	5811.871945733903	16837.830089555122
1.2658067424176331	24961.925908812285	23728.2932911439	29333.975146897545	27662.289037062892	31498.279293748725	29613.121747293117	33569.474266547055	31483.087354206862	37267.65899927348	34830.30458878361	0.13446763488728428	0.12902382767170512	6150.49587607733	17926.23968690168	5782.391745353583	16853.36312380433
1.2734338648044117	24999.00682398131	23763.54165671182	29377.55087693123	27703.381475164773	31545.0701626072	29657.112205850855	33619.34195575573	31529.85570097138	37323.020443975576	34882.045319198594	0.13446763811140988	0.12902383075084795	6119.255990056787	17942.653501055203	5753.0215553413145	16868.79459194932
1.2811069444403917	25036.121560776817	23798.82217263405	29421.166355268906	27744.51139647491	31591.90371362017	29701.14279209058	33669.25513471323	31576.6667102357	37378.43239136454	34933.83324931163	0.13446764139170422	0.12902383388363398	6088.1328526076395	17958.95866720844	5723.761126590893	16884.12391487602
1.2888262582411194	25073.26989385754	23834.13462470987	29464.82131715584	27785.678551328012	31638.77966252112	29745.21323875967	33719.2135004799	31623.520097888202	37433.894505157084	34985.66806483192	0.13446764472915992	0.12902383707101045	6057.126198174432	17975.154567167163	5694.610209442675	16899.35051140003
1.296592084790695	25110.451596600447	23869.478797520216	29508.51549633206	27826.882688639358	31685.69772342767	29789.32327708635	33769.21674839429	31670.41557820256	37489.406447159025	35037.54944968274	0.1344676481247868	0.12902384031394254	6026.235760663403	17991.240580623038	5665.568553727586	16914.473798341118
1.3044047043518285	25147.66644109671	23904.85447442386	29552.248625027685	27868.123555900387	31732.65760883655	29833.472636774983	33819.2645720679	31717.352863832664	37544.967877259405	35089.47708599592	0.1344676515796138	0.12902384361341251	5995.4612734268885	18007.216085076332	5636.635908757336	16929.493190459907
1.312264398875954	25184.91419814663	23940.261437552566	29596.02043395692	27909.400899173055	31779.65902961719	29877.661046000027	33869.35666337824	31764.331665806236	37600.57845342289	35141.450654104745	0.13446765509468697	0.12902384697041983	5964.8024692598265	18023.080455783755	5607.812023320701	16944.408100408502
1.320171452013404	25222.194637255387	23975.699467807077	29639.83065231315	27950.714463085194	31826.701695006406	29921.888231401077	33919.49271246331	31811.351693519566	37656.23783168354	35193.46983253818	0.1344676586710723	0.1290238503859821	5934.259080457734	18038.833065867424	5579.096645733574	16959.21793883387
1.3281261491236485	25259.50752662842	24011.168344852696	29683.67900776347	27992.063990825354	31873.78531260261	29966.153918077358	33969.672407715305	31858.41265473164	37711.945666137944	35245.53429801438	0.13446766230985413	0.12902385386113485	5903.830838804599	18054.473286263645	5550.489523835713	16973.92211432755
1.3361287772855897	25296.85263316695	24046.667847115066	29727.565226443487	28033.449224137923	31920.909588360166	30010.4578295825	34019.8954357747	31905.514255558624	37767.70160893861	35297.64372543457	0.13446766601213625	0.12902385739693226	5873.517475581495	18070.000485679135	5521.990404989338	16988.52003338188
1.3441796253079266	25334.229722463195	24082.197751775595	29771.489032951715	28074.869903317805	31968.07422658342	30054.799687918832	34070.16148152382	31952.656200467798	37823.50531028684	35349.797787876334	0.13446766977904148	0.12902386099444713	5843.318721594056	18085.41403065715	5493.599036111962	17003.01110045705
1.352278983739575	25371.63855879614	24117.757834767453	29815.450150344597	28116.325767205766	32015.27892992136	30099.179213532454	34120.470228081234	31999.838192272287	37879.356418426534	35401.99615658786	0.1344676736117136	0.12902386465477145	5813.234307169681	18100.713285502978	5465.315163673367	17017.394717914984
1.3604271448801535	25409.078905126487	24153.347870770755	29859.448300130618	28157.81655318284	32062.523399361282	30143.59612530723	34170.821356794986	32047.059932124735	37935.254579636625	35454.23850098088	0.134467677511317	0.12902386837901722	5783.263962188503	18115.897612347268	5437.138533718884	17031.670286064036
1.3686244027905345	25446.550523092636	24188.967633208766	29903.483202265612	28199.341997165953	32109.80733422381	30188.050140560095	34221.214547237236	32094.32111951228	37991.19943822527	35506.52448862518	0.1344676814790361	0.12902387216831554	5753.40741608711	18130.96637111623	5409.068891878473	17045.837203144096
1.3768710533034536	25484.053173005523	24224.616894242983	29947.554575146696	28240.901833602165	32157.130432156326	30232.540975034924	34271.64947719734	32141.62145225007	38047.190636522064	35558.85378524142	0.13446768551607624	0.12902387602381804	5723.664397849701	18145.918919459917	5381.105983359739	17059.894865259528
1.3851673940341884	25521.586613844356	24260.295424769094	29991.6621356073	28282.49579546402	32204.492389127692	30277.06834289755	34322.12582267623	32188.960626475975	38103.22781487186	35611.22605469527	0.13446768962366576	0.12902387994669706	5694.03463607165	18160.7546129087	5353.2495529991575	17073.842666512355
1.3935137243912972	25559.150603252	24296.002994412564	30035.805598911775	28324.123614244392	32251.892899422455	30321.631956730278	34372.64325788019	32236.33833664473	38159.310611627865	35663.640958990974	0.13446769380305354	0.12902388393814573	5664.517858930398	18175.472804734483	5325.499345244374	17087.679998891428
1.4019103455874267	25596.744897530258	24331.73937152419	30079.984678749828	28365.78501995134	32299.33165563486	30366.231527526343	34423.201455214556	32283.7542755221	38215.438663144654	35716.09815826488	0.13446769805551134	0.1290238879993786	5635.113794194534	18190.072845953517	5297.8551041586325	17101.40625226125
1.410357560650181	25634.369251635177	24367.504323175584	30124.199087231096	28407.479741102896	32346.808348663093	30410.866764684393	34473.8000852775	32331.20813417896	38271.61160377133	35768.597310778954	0.13446770238233333	0.12902389213163173	5605.822169270832	18204.55408541672	5270.316573461518	17115.02081444487
1.4188556744330574	25672.023419172685	24403.297615155123	30168.448534880008	28449.20750472228	32394.32266770369	30455.53737600332	34524.43881685419	32378.69960198589	38327.82906584498	35821.13807291474	0.13446770678483716	0.12902389633616365	5576.642711186549	18218.91586972121	5242.883496520342	17128.523071156815
1.4274049936264492	25709.70715239363	24439.119011963146	30212.73273062997	28490.968036332408	32441.874300245396	30500.243067676445	34575.11731691015	32426.228366606898	38384.09067968334	35873.720099166494	0.13446771126436383	0.12902390061425448	5547.575146609684	18233.157543231733	5215.555616361089	17141.912406004034
1.4360058267687137	25747.420202189416	24474.968276807835	30257.05138181831	28532.761059951088	32489.462932063663	30544.98354428634	34625.83525058549	32473.794113994027	38440.396073578464	35926.3430421352	0.13446771582227834	0.1290239049672082	5518.619201875059	18247.278448129073	5188.33267569961	17155.18820054829
1.4446584842573071	25785.162318087296	24510.845171600748	30301.404194180708	28574.586298085833	32537.088247214742	30589.758508799317	34676.59228118856	32521.396528381454	38496.74487378961	35979.00655252202	0.13446772045997019	0.12902390939635233	5489.774602960097	18261.277924281545	5161.21441691299	17168.349834172055
1.453363278359986	25822.93324824544	24546.74945695214	30345.790871845486	28616.443471728417	32584.749928029538	30634.567662559584	34727.38807018943	32569.03529227925	38553.13670453609	36031.71027912151	0.13446772517885358	0.12902391390303655	5461.041075535351	18275.155309376307	5134.200582090765	17181.396684207022
1.4621205232260774	25860.732739448773	24582.68089216701	30390.21111732872	28658.332300350303	32632.44765510836	30679.410705284386	34778.22227721433	32616.710086468305	38609.57118799102	36084.45386881588	0.13446772998036816	0.1290239184886361	5432.418344961479	18288.909938874654	5107.290913032368	17194.328125895932
1.470930534897817	25898.560537103865	24618.639235240207	30434.664631528278	28700.252501896997	32680.18110731456	30724.28733505795	34829.09456003883	32664.42058999384	38666.04794427389	36137.23696656797	0.13446773486597904	0.12902392315455036	5403.906136291102	18302.541145964526	5080.485151245259	17207.143532340415
1.4797936313217521	25936.41638523458	24654.62424285235	30479.151113718708	28742.203792783253	32727.94996176904	30769.197248326378	34880.00457458203	32712.16648015999	38722.566591444025	36190.059215415175	0.13446773983717752	0.12902392790220338	5375.504174300702	18316.048261629418	5053.783037979389	17219.84227457363
1.48871013236022	25974.30002647725	24690.635670365205	30523.670261545627	28784.185887887757	32775.753893844245	30814.140139891962	34930.95197490018	32759.947432523826	38779.126745493544	36242.92025646285	0.13446774489548205	0.12902393273304585	5347.212183466647	18329.43061454594	5027.184314201586	17232.4237214569
1.4976803598028874	26012.211202075865	24726.673271817148	30568.2217710201	28826.19850054786	32823.59257715812	30859.11570290755	34981.93641318022	32807.76312088929	38835.728020340255	36295.81972887769	0.134467750042438	0.1290239376485532	5319.02988802176	18342.687531217933	5000.68872065004	17244.887239811942
1.5067046373783677	26050.14965187784	24762.73679991909	30612.80533651366	28868.24134255484	32871.4656835688	30904.123628871497	35032.957539734154	32855.613217301885	38892.370027821344	36348.75726988179	0.13446775527961816	0.12902394265022712	5290.957011939259	18355.818335882388	4974.29599781963	17257.232194324955
1.5157832907659001	26088.115114328815	24798.826006049596	30657.420650752258	28910.31412414824	32919.37288316813	30949.16360762162	35084.01500299212	32903.49739204226	38949.05237768578	36401.73251474561	0.13446776060862348	0.12902394773959744	5262.99327893788	18368.82235049922	4948.005885963794	17269.45794754941
1.5249166476071065	26126.10732646834	24834.940640250745	30702.067404811234	28952.4165540111	32967.31384427624	30994.235327330058	35135.108449496685	32951.415313620775	39005.77467758795	36454.74509678194	0.1344677660310839	0.12902395291822039	5235.13841251703	18381.6988948239	4921.818125131307	17281.563859951682
1.5341050375178134	26164.126023924986	24871.080451223523	30746.7452881096	28994.54833926457	33015.28823343548	31039.33847449759	35186.23752389631	32999.366648771385	39062.53653308042	36507.79464733922	0.13446777154865824	0.12902395818767975	5207.392135941889	18394.44728632178	4895.732455149991	17293.549289862625
1.5433487920999491	26202.170940911714	24907.245186323365	30791.4539884046	29036.70918546279	33063.29571540452	31084.47273394811	35237.40186893914	33047.351062445894	39119.337547607094	36560.88079579512	0.13446777716303482	0.12902396354958864	5179.754172274377	18407.06684023887	4869.748615660239	17305.413593522273
1.5526482449535108	26240.241810221265	24943.434591555855	30836.19319178636	29078.89879658785	33111.33595315268	31129.637788823293	35288.60112546695	33095.36821780818	39176.17732249649	36614.00316955021	0.13446778287593247	0.12902396900558835	5152.224244365701	18419.55686953012	4843.86634609825	17317.15612500813
1.5620037316886017	26278.338363221166	24979.648411571885	30880.962582672044	29121.11687504425	33159.40860785365	31174.833320576603	35339.83493240847	33143.41777622796	39233.05545695432	36667.16139402106	0.13446778868910114	0.1290239745573502	5124.802074885927	18431.916684940457	4818.085385732353	17328.776236318983
1.5714155899375468	26316.460329849506	25015.88638966373	30925.761843800945	29163.363121654296	33207.513338880206	31220.059008968463	35391.102926773754	33191.49939727552	39289.971548057314	36720.35509263446	0.13446779460432148	0.1290239802065741	5097.487386326771	18444.145594956353	4792.405473666498	17340.2732773507
1.580884159367074	26354.60743860979	25052.14826776012	30970.590656228418	29205.63723565241	33255.64980379776	31265.314532060114	35442.40474364731	33239.61273871534	39346.925190745584	36773.58388682035	0.1344678006234062	0.12902398595499187	5070.279900993453	18456.242905762978	4766.8263488258235	17351.64659581706
1.5904097816905756	26392.779416566424	25088.433786421945	31015.448699320692	29247.938914680162	33303.817658358756	31310.599566208344	35493.74001618217	33287.75745650041	39403.915977816076	36826.84739600557	0.1344678067482001	0.1290239918043659	5043.179341048002	18468.20792134013	4741.34775000019	17362.895537357777
1.5999928006804371	26430.975989340048	25124.742684837824	31060.33565074934	29290.26785478112	33352.0165564968	31355.913786059977	35545.108375593634	33335.9332047664	39460.94349991561	36880.145237607416	0.13446781298058222	0.12902399775648948	5016.185428486671	18480.039943359792	4715.96941582649	17374.019445455633
1.6096335621804478	26469.196881102573	25161.07470081942	31105.25118648557	29332.623750395447	33400.24615032046	31401.256864546085	35596.50945115267	33384.13963582555	39518.0073455336	36933.47702702692	0.13446781932246352	0.12902400381318846	4989.297885180917	18491.73827129323	4690.691084821941	17385.01766151283
1.6193324141182788	26507.44181457293	25197.429570797358	31150.194980795186	29375.006294355157	33448.50609010801	31446.628472876964	35647.942870180304	33432.37640016132	39575.10710099586	36986.842377642904	0.13446782577579072	0.12902400997632194	4962.516432865057	18503.30220232159	4665.512495375937	17395.889524787664
1.6290897065180392	26545.710511011806	25233.80702981625	31195.166706232503	29417.41517787834	33496.796024300726	31492.028280535935	35699.40825804058	33480.6431464218	39632.2423504568	37040.240900804776	0.1344678323425444	0.12902401624778126	4935.840793150244	18514.73103137035	4640.43338576355	17406.634372415952
1.6389057915129117	26584.002690217436	25270.206811530697	31240.166033635414	29459.850090564585	33545.115599497796	31537.45595527448	35750.90523813501	33528.93952141454	39689.41267589324	37093.67220582679	0.134467839024741	0.12902402262949245	4909.270687542623	18526.024051121436	4615.453494158108	17417.251539419405
1.6487810233578566	26622.318070520447	25306.628648200385	31285.192632119382	29502.310720389243	33593.464460449744	31582.911163106077	35802.43343189572	33577.26517010009	39746.6176570969	37147.135899980916	0.13446784582443333	0.1290240291234155	4882.805837441934	18537.180551976897	4590.572558633983	17427.740358677693
1.6587157584424002	26660.656368779506	25343.07227068596	31330.246169072365	29544.796753698694	33641.84225005308	31628.393568301195	35853.99245877964	33625.61973558659	39803.85687166794	37200.63158849088	0.1344678527437105	0.12902403573154603	4856.44596415502	18548.199822082184	4565.790317179402	17438.100160956383
1.6687103553034934	26699.017300376232	25379.53740844416	31375.326310148874	29587.307875204704	33690.248609343886	31673.90283338125	35905.581936261784	33674.00285912341	39861.129895007485	37254.15887452517	0.1344678597846992	0.12902404245591484	4830.1907889063	18559.081147323363	4541.106507703895	17448.330274888314
1.6787651746384535	26737.40057921084	25416.023789523737	31420.432719264903	29629.843767979673	33738.683177492436	31719.43861911353	35957.20147982946	33722.414180095766	39918.43630031131	37307.71735919108	0.1344678669495644	0.12902404929858965	4804.04003286222	18569.82381138578	4516.520868062973	17458.43002703972
1.6888805793179813	26775.80591769727	25452.531140560797	31465.565058592278	29672.404113451306	33787.1455917971	31765.000584505502	36008.85070297583	33770.85333601868	39975.775658562634	37361.306641528055	0.13446787424050943	0.12902405626167482	4777.993417103076	18580.427095614374	4492.033136030659	17468.39874178078
1.6990569343992543	26814.23302675831	25489.059186774135	31510.722988552916	29714.988591397178	33835.635487678235	31810.588386799012	36060.5292171934	33819.31996253082	40033.14753852493	37414.9263185009	0.1344678816597774	0.12902406334731256	4752.050662657479	18590.89027910866	4467.643049333245	17478.23574136384
1.7092946071391046	26852.681615821064	25525.607651960992	31555.906167813577	29757.596879939807	33884.15249867255	31856.201681465063	36112.23663196804	33867.81369338897	40090.55150673533	37468.57598499365	0.1344678892096522	0.12902407055768406	4726.211490526795	18601.2126387842	4443.35034567141	17487.940345999785
1.7195939670072704	26891.15139281234	25562.176258492655	31601.1142532805	29800.22865554161	33932.696256427356	31901.84012219837	36163.97255477285	33916.33416046223	40147.987127497894	37522.255233803284	0.13446789689245753	0.12902407789500828	4700.47562166024	18611.393449240364	4419.154762695776	17497.5118737109
1.7299553856997325	26929.64206415357	25598.7647273096	31646.34690009346	29842.883592999275	33981.266390694254	31947.503360911396	36215.736591061475	33964.88099372575	40205.453962876076	37575.96365563268	0.13446790471055955	0.1290240853615448	4674.84277697769	18621.43198281899	4395.056038030423	17506.949640399776
1.7403792371521247	26968.15333475644	25635.37277791737	31691.603761620714	29885.561365438964	34029.86252932364	31993.191047729237	36267.528344262246	34013.453821255236	40262.9515726864	37629.70083908466	0.13446791266636599	0.12902409295959416	4649.312677376671	18631.327509598807	4371.053909277311	17516.252959844656
1.7508658975532332	27006.6849080178	25672.00012838175	31736.88448945302	29928.261644310776	34078.484298258394	32038.902830983672	36319.3474157715	34062.05226922071	40320.47951449093	37683.46637065504	0.13446792076232902	0.12902410069149722	4623.8850437540095	18641.079297440127	4347.1481140397955	17525.421143738553
1.76141574535857	27045.236485815454	25708.64649532473	31782.188733398783	29970.98409938407	34127.131321528635	32084.638357208227	36371.19340494799	34110.6759618812	40378.03734359122	37737.259834726865	0.13446792900094404	0.12902410855963706	4598.559597008163	18650.686611971818	4323.338389919605	17534.45350167062
1.7720291613040315	27083.807768503004	25745.31159391965	31827.51614147803	30013.728398741827	34175.8032212453	32130.397271132126	36423.065909106015	34159.3245215784	40435.62461302065	37791.08081356333	0.134467937384751	0.1290241165664398	4573.336058032	18660.148716526106	4299.624474516604	17543.3493410768
1.7827065284196406	27122.39845490541	25781.99513788695	31872.866359917258	30056.494208775788	34224.4996175946	32176.179215675114	36474.964523509596	34207.99756873114	40493.24087353798	37844.928887301736	0.13446794591633499	0.1290241247143751	4548.214147734921	18669.46487219259	4276.006105444394	17552.10796728637
1.7934482320433673	27161.008242314016	25818.696839489483	31918.239033143618	30099.281194181014	34273.220128831825	32221.983831941623	36526.888841365915	34256.694721829226	40550.88567362011	37898.80363394672	0.1344679545983291	0.1290241330059564	4523.193587044021	18678.634337787516	4252.483020333108	17560.728683487512
1.8042546598350382	27199.636826482012	25855.416409528163	31963.63380377968	30142.08901795084	34321.96437127573	32267.810759215467	36578.838453819255	34305.415597427775	40608.5585594554	37952.70462936397	0.13446796343341197	0.1290241414437426	4498.274096932029	18687.656369951554	4229.054956855718	17569.21079082042
1.8151262017903238	27238.28390161982	25892.153557337595	32009.050312638	30184.91734137187	34370.73195930276	32313.659634954423	36630.81294994493	34354.159810141515	40666.25907493692	38006.631447273976	0.1344679724243116	0.12902415003033824	4473.455398401478	18696.53022303339	4205.721652714768	17577.553588281386
1.8260632502548164	27276.949160390126	25928.9079907814	32054.48819871542	30227.765824018563	34419.52250534088	32359.53009478449	36682.81191674272	34402.92697263869	40723.986761655266	38060.58365924529	0.1344679815738038	0.12902415876839496	4448.737212504027	18705.255149155855	4182.482845658436	17585.756372765638
1.8370661999381863	27315.63229390348	25965.679416247964	32099.947099187884	30270.634123748303	34468.33561986412	32405.42177249467	36734.83493913105	34451.71669563549	40781.74115889205	38114.56083468843	0.13446799088471434	0.1290241676606117	4424.1192603444215	18713.830398188904	4159.33827348263	17593.818439048715
1.848135447928429	27354.332991713236	26002.467538645717	32145.42664940462	30313.52189669598	34517.17091138628	32451.33430003109	36786.88159994036	34500.528587889916	40839.5218036126	38168.56254084908	0.13446800035992082	0.12902417670973623	4399.60126308701	18722.25521775242	4136.287674041698	17601.73907979671
1.8592713937061955	27393.050941811227	26039.272061398908	32190.926482883035	30356.428797269127	34566.0279864555	32497.26730749191	36838.95147990728	34549.36225619625	40897.32823045954	38222.58834280205	0.13446801000235103	0.12902418591856438	4375.182941978099	18730.52885327395	4113.330785266822	17609.517585620284
1.8704744391592067	27431.785830622845	26076.092686443066	32236.44623130306	30399.35447814264	34614.906449648224	32543.22042312167	36891.044157668235	34598.21730537918	40955.159971745736	38276.637803444755	0.13446801981498574	0.12902419528994383	4350.864018331049	18738.650547907688	4090.4673451518174	17617.153244976886
1.8817449885967616	27470.53734300237	26112.92911422048	32281.985524501713	30442.2985902536	34663.80590356338	32589.19327330574	36943.1592097533	34647.093338287865	41013.01655744744	38330.710483490715	0.13446802980085998	0.12902420482677218	4326.644213546533	18746.61954257544	4067.697091771057	17624.645344236866
1.8930834487643238	27509.30516222831	26149.781043675797	32327.543990467675	30485.260782796176	34712.725948816566	32635.18548256492	36995.296210579974	34695.98995579023	41070.897515197496	38384.80594146326	0.1344680399630624	0.1290242145319996	4302.523249130463	18754.43507602904	4045.0197633013595	17631.99316773191
1.9044902288582053	27548.088969998946	26186.648172251793	32373.121255336097	30528.240703216776	34761.666184034526	32681.19667355025	37047.45473244733	34744.90675676745	41128.80237027885	38438.92373368946	0.13446805030473716	0.12902422440862862	4278.500846674666	18762.096384725533	4022.4350979977753	17639.19599763304
1.9159657405403292	27586.888446427125	26223.530195884425	32418.716943382602	30571.237997208307	34810.62620584871	32727.22646703692	37099.634345529215	34793.84333810752	41186.73064561699	38493.06341429306	0.13446806082908525	0.12902423445971664	4254.576727884123	18769.602702919394	3999.9428342212923	17646.253114035353
1.9275103979530908	27625.703270036178	26260.426808998964	32464.33067701853	30614.25230870577	34859.60560889022	32773.274481919514	37151.834617868815	34842.799294700235	41244.68186177404	38547.22453518892	0.1344680715393646	0.12902424468837514	4230.750614580233	18776.953262661584	3977.542710445123	17653.163794975728
1.9391246177343011	27664.53311775477	26297.33770450509	32509.962076784923	30657.283279880554	34908.60398578335	32819.34033520603	37204.05511537187	34891.77421943075	41302.655536941194	38601.40664607601	0.1344680824388919	0.12902425509777127	4207.022228707792	18784.14729377255	3955.2344652549364	17659.927316380665
1.9508088190322228	27703.377664912645	26334.262573792857	32555.61076134764	30700.330551135823	34957.62092714043	32865.42364201285	37256.29540180114	34940.76770317444	41360.65118693261	38655.60929443162	0.13446809353104386	0.12902426569113012	4183.391292343382	18791.184023882262	3933.0178373632953	17666.542952127755
1.9625634235206988	27742.23658523566	26371.201106727993	32601.27634749159	30743.3937611011	35006.65602155555	32911.52401555908	37308.5550387698	34989.779334790706	41418.66832517818	38709.83202550468	0.13446810481925722	0.12902427647173398	4159.857527688611	18798.062678356655	3910.89256559941	17673.009973959066
1.9743888554143678	27781.109550841204	26408.152991647545	32646.958450115373	30786.472546627232	35055.70885559898	32957.64106716108	37360.83358573545	35038.80870111732	41476.706462716844	38764.074382309474	0.13446811630703023	0.12902428744292338	4136.420657100854	18804.782480404712	3888.8583889382426	17679.327651600353
1.9862855414839768	27819.996232233738	26445.117915355615	32692.656682226178	30829.566542781533	35104.77901381158	33003.77440622738	37413.13059999425	35087.855386964984	41534.765108190164	38818.33590561964	0.13446812799792454	0.12902429860810005	4113.0804030892905	18811.34265105147	3866.9150464981794	17685.495252707973
1.9982539110717792	27858.896298299966	26482.09556311882	32738.37065493414	30872.67538284249	35153.866078698906	33049.92364025299	37465.44563667459	35136.91897511133	41592.84376783536	38872.61613396163	0.13446813989556514	0.12902430997072634	4089.8364883160684	18817.74240908865	3845.062277540099	17691.512042847462
2.010294396107033	27897.809416304306	26519.085618661946	32784.09997744711	30915.79869829484	35202.96963072549	33096.08837481418	37517.77824873114	35185.999046295365	41650.941945478655	38926.91460360852	0.13446815200364315	0.129024321534327	4066.6886356000323	18823.980971091427	3823.299821475288	17697.3772855103
2.0224074311215867	27936.735251884078	26556.087764163454	32829.844257065095	30958.936118824324	35252.089248309014	33142.26821356287	37570.127986938525	35235.09517921155	41709.0591425284	38981.230848573614	0.1344681643259148	0.12902433330248916	4043.636567935813	18830.05755146686	3801.627417877782	17703.090242132545
2.0345934532655616	27975.67346904513	26593.101680251224	32875.60309917515	31002.087272312863	35301.22450781479	33188.46275822152	37622.494399885596	35284.20695050441	41767.19485796867	39035.564400604366	0.134468176866205	0.12902434527886572	4020.6800085038412	18835.971362472512	3780.04480649624	17708.65017214138
2.0468529023231294	28014.623730157153	26630.127045998215	32921.37610724601	31045.251784833523	35350.374983550064	33234.67160857775	37674.877033969264	35333.33393476281	41825.34858835256	39089.91478917622	0.1344681896284055	0.12902435746717447	3997.8186806589365	18841.72161414381	3758.551727243932	17714.056332870387
2.059186220728381	28053.585695948983	26667.163538917892	32967.16288282261	31088.429280645305	35399.54024775815	33280.8943624788	37727.27543338839	35382.475704514094	41883.519827795346	39144.281541486154	0.13446820261648004	0.1290243698711997	3975.0523079491686	18847.307514358312	3737.1479202164337	17719.307979627512
2.0715938535812968	28092.559025504168	26704.210834960148	33012.963025520985	31131.619382188397	35448.71987061299	33327.130615826514	37779.68914013798	35431.63183021877	41941.70806796814	39198.66418244673	0.1344682158344628	0.12902438249479445	3952.38061411283	18852.72826878447	3715.8331256881356	17724.40436564479
2.084076248663807	28131.543376256082	26741.26860850655	33058.776133022606	31174.82171007878	35497.91342021312	33373.3799625715	37832.11769400273	35480.80188026439	41999.91279809078	39253.062234679506	0.13446822928646002	0.12902439534188034	3929.8033230982255	18857.98308096826	3694.607084128773	17729.344742150046
2.0966338564559543	28170.538403983817	26778.336532366506	33104.60180106964	31218.03588310379	35547.12046257657	33419.641994708516	37884.56063255171	35529.98542096062	42058.13350492594	39307.475218509506	0.13446824297665202	0.1290244084164505	3907.320159064606	18863.07115229871	3673.469536209479	17734.128358362243
2.109267130152151	28209.543762807178	26815.414277772485	33150.43962345917	31261.261518216663	35596.34056163475	33465.91630227062	37937.01749113181	35579.18201653298	42116.36967277195	39361.90265195847	0.13446825690929445	0.1290244217225676	3884.930846372852	18867.99168194458	3652.4202227885835	17738.754461390898
2.1219765256775314	28248.559105182274	26852.50151437587	33196.28919203806	31304.49823053172	35645.573279226985	33512.20247332402	37989.48780286196	35628.39122911758	42174.620783456376	39416.34405073893	0.1344682710887192	0.12902443526437013	3862.635109620169	18872.743867000565	3631.4588849477004	17743.222296413966
2.1347625017044103	28287.58408189716	26889.597910242745	33242.150096697995	31347.745633319628	35694.818175095126	33558.50009396309	38041.97109862746	35677.61261875567	42232.8863163298	39470.798928248325	0.13446828551933568	0.12902444904606908	3840.4326736191288	18877.326902359724	3610.585263971705	17747.531106533483
2.147625519668832	28326.61834206683	26926.703131849274	33288.021925369656	31391.003338001996	35744.074806877456	33604.80874830458	38094.46690707348	35726.84574338762	42291.165748258674	39525.266795562355	0.1344683002056337	0.12902446307195162	3818.323263420025	18881.739980793558	3589.799101366196	17751.68013285473
2.160566043787228	28365.661533129274	26963.816844077795	33333.90426401816	31434.27095414699	35793.34273010374	33651.12801848296	38146.97475459982	35776.09015884795	42349.4585536195	39579.747161429535	0.13446831515218224	0.1290244773463821	3796.306604316458	18885.982292971574	3569.1001388689037	17755.668614509515
2.1735845410731627	28404.713300840496	27000.938710212216	33379.79669663734	31477.548089464013	35842.62149818918	33697.457484644794	38199.494165354525	35825.34541885939	42407.76420429189	39634.239532264684	0.1344683303636337	0.12902449187380308	3774.382421834627	18890.053027370013	3548.4881184345577	17759.495788570493
2.1866814813541975	28443.77328927015	27038.068391933844	33425.69880524471	31520.83434979892	35891.91066242904	33743.796724943604	38252.02466122814	35874.611075027475	42466.08216965212	39688.74341214296	0.13446834584472353	0.12902450665873705	3752.5504417566117	18893.951370378025	3527.9627822586335	17763.16089014802
2.199857337288837	28482.841140797074	27075.205549317132	33471.610169876316	31564.129339129184	35941.20977199311	33790.14531553477	38304.56576184793	35923.886676835136	42524.411916566896	39743.25830279395	0.13446836160027242	0.12902452170578818	3730.810390120372	18897.67650626786	3507.5238727768883	17766.6631523557
2.213112584383593	28521.916496104743	27112.349840825336	33517.53036858148	31607.432659558915	35990.51837392018	33836.50283057022	38357.116984571934	35973.171771637084	42582.752909386676	39797.783703595516	0.13446837763518754	0.12902453701964317	3709.161993226735	18901.227617208846	3487.1711326721124	17770.001806336455
2.2264477010101436	28560.99899417689	27149.50092330645	33563.45897741777	31650.743911314188	36039.83601311265	33882.868842193464	38409.67784448332	36022.465904654564	42641.10460993959	39852.31911156802	0.13446839395446497	0.1290245526050729	3687.604977638228	18904.60388324596	3466.9043048741296	17773.176081240177
2.2398631684225956	28600.08827229285	27186.658451988675	33609.39557044567	31694.062692737898	36089.162232330775	33929.24292053413	38462.24785438427	36071.76861896959	42699.46647752465	39906.86402136803	0.13446841056318948	0.12902456846693397	3666.139070193749	18907.804482354783	3446.723132573068	17776.18520426657
2.2533594707748548	28639.183966023385	27223.822080476562	33655.33971972373	31737.388600285325	36138.49657218765	33975.624633703286	38514.82652479069	36121.079455519975	42757.837968905864	39961.417925282825	0.1344684274665384	0.12902458461017072	3644.763998006005	18910.828590393998	3426.627359214239	17779.028400626965
2.2669370951380965	28678.28570922586	27260.991460746365	33701.290995303025	31780.721228518833	36187.8385711432	34022.01354778772	38567.41336392578	36170.39795309335	42816.218538305344	40015.98031322392	0.13446844466978147	0.12902460103981578	3623.479488467565	18913.675381135195	3406.6167285067495	17781.704893563874
2.2805965315183476	28717.393134040158	27298.166243142194	33747.2489652225	31824.06017010348	36237.18776549925	34068.40922684539	38620.0078777149	36219.7236483223	42874.60763739747	40070.55067272162	0.13446846217828382	0.12902461776099328	3602.2852692659944	18916.34402631689	3386.6909844395705	17784.21390442364
2.294338272874165	28756.505870884102	27335.34607637166	33793.21319550367	31867.405015802076	36286.543689393875	34114.811232900094	38672.60956977956	36269.056075678745	42933.004715302406	40125.12848891899	0.13446847999750616	0.12902463477891815	3581.1810683733784	18918.833695553243	3366.849871266866	17786.554652550258
2.308162815134429	28795.623548448977	27372.530607501656	33839.18325014549	31910.755354470304	36335.90587479598	34161.21912593634	38725.21794143166	36318.39476746855	42991.40921857971	40179.71324456584	0.13446849813300837	0.12902465209890054	3560.166614061687	18921.14355641976	3347.093133524526	17788.726355364546
2.3220706572162446	28834.745793695274	27409.719481954286	33885.15869111948	31954.11077305212	36385.27385150005	34207.632463894435	38777.83249166798	36367.7392538263	43049.820591222335	40234.304420013104	0.1344685165904498	0.12902466972634508	3539.241634914186	18923.272774483077	3327.4205160408746	17790.7282283986
2.336062301042938	28873.872231848385	27446.912343502765	33931.13907836476	31997.47085657512	36434.647147120944	34254.050802665566	38830.45271716461	36417.089062710176	43108.238274650445	40288.9014932071	0.13446853537559222	0.1290246876667542	3518.4058598109987	18925.220513205975	3307.831763926428	17792.559485222213
2.3501382515621807	28913.00248639388	27484.10883426703	33977.12396978268	32040.835188145455	36484.0252870881	34300.47369608644	38883.07811227093	36466.44371989622	43166.66170770485	40343.5039396834	0.13446855449430062	0.12902470592572923	3497.659017945174	18926.98593402095	3288.326622582739	17794.219337486662
2.3642990167642037	28952.13617907357	27521.3085947099	34023.11292123227	32084.203348943505	36533.40779464075	34346.900695934666	38935.708169004385	36515.8027489735	43225.090326641286	40398.111232561445	0.1344685739525445	0.12902472450897226	3477.0008388294373	18928.56819633767	3268.9048377126455	17795.706994937733
2.378545107700138	28991.272929880764	27558.511263632638	34069.1054865248	32127.574918218856	36582.794190822155	34393.33135192342	38988.34237704457	36565.165671338495	43283.523565123854	40452.72284253841	0.13446859375640324	0.1290247434222876	3456.4310523001477	18929.966457565315	3249.566155324457	17797.021665449254
2.392877038500453	29030.41235705644	27595.716478171293	34115.10121741945	32170.94947328608	36632.183994474915	34439.76521169702	39040.98022372816	36614.532006190384	43341.96085421953	40507.338237884076	0.13446861391206336	0.1290247626715846	3435.9493885214906	18931.179873097688	3230.3103217333555	17798.16255499795
2.4072953263935135	29069.554077084424	27632.92387379215	34161.09966361775	32214.326589519616	36681.576722235164	34486.20182082544	39093.62119404279	36663.90127052532	43400.40162239139	40561.956884434556	0.13446863442582352	0.12902478226287897	3415.5555779791903	18932.207596281543	3211.137083556736	17799.128867635503
2.4218004917242455	29108.6977046874	27670.133084287943	34207.10037275903	32257.705840349437	36730.971888527674	34532.64072279974	39146.26477062191	36713.272979131565	43458.84529549303	40616.57824558699	0.13446865530409627	0.12902480220229423	3395.249351499602	18933.048778485507	3192.0461877337657	17799.91980555933
2.436393057972914	29147.842852822447	27707.343741773606	34253.10289041532	32301.08679725623	36780.36900556044	34579.08145902698	39198.910433739045	36762.64664458412	43517.29129676223	40671.20178229367	0.1344686765534087	0.12902482249606392	3375.030440252507	18933.702569129877	3173.0373815251514	17800.53456912469
2.4510735517740176	29186.989132677063	27744.55547668252	34299.106760086834	32344.469029767162	36829.76758331992	34625.523568825716	39251.55766130277	36812.02177724004	43575.73904681545	40725.826953056865	0.1344686981804058	0.1290248431505347	3354.8985757569317	18934.16811566055	3154.1104125203565	17800.972356847487
2.46584250293529	29226.136153664687	27781.76791776225	34345.111523196814	32387.852105451017	36879.16712956551	34671.96658942085	39304.20592885092	36861.39788523295	43634.18796364149	40780.45321392293	0.13446872019185238	0.12902486417216696	3334.8534898606595	18934.44456346985	3135.2650286175776	17801.23236529343
2.4807004444568266	29265.283523420283	27818.980692070392	34391.11671908654	32431.235589913496	36928.56714982432	34718.41005593864	39356.85470954495	36910.774474467806	43692.637462595325	40835.08001847651	0.1344687425946347	0.129024885567537	3314.894914781442	18934.531056072563	3116.500978065189	17801.313789289445
2.4956479125503126	29304.430847796695	27856.193424971087	34437.12188501115	32474.619046793287	36977.96714738664	34764.85350140261	39409.503474165314	36960.15104861656	43751.08695639306	40889.706817835875	0.13446876539576305	0.12902490734334027	3295.0225830941927	18934.42673503142	3097.818009445211	17801.215821810067
2.510685446658382	29343.57773085986	27893.405740130485	34483.12655613419	32518.002037756913	37027.366623300266	34811.296456727985	39462.15169110535	37009.527109112365	43809.53585510518	40944.33306064649	0.1344687886023738	0.1290249295063923	3275.2362277256325	18934.130739931017	3079.2158716674894	17800.93765395973
2.5258135894740787	29382.723774884995	27930.61725951315	34529.13026552332	32561.384122494674	37076.76507636586	34857.73845071748	39514.798826366445	37058.902155145086	43867.983566151306	40998.95819307626	0.13446881222173226	0.12902495206363107	3255.535581975011	18933.642208453268	3060.6943139978684	17800.47847508453
2.54103288696045	29421.868580352257	27967.827603377926	34575.1325441453	32604.764858715975	37126.16200313167	34904.179010056345	39567.444343552466	37108.27568365612	43926.42949429408	41053.58165880971	0.13446883626123415	0.12902497502212049	3235.92037950526	18932.96027634293	3042.2530860423576	17799.8374726912
2.556343888370238	29461.011745942626	28005.036390274054	34621.13292086137	32648.143802144936	37175.556897888666	34950.61765930772	39620.08770386461	37157.647189333446	43984.87304163356	41108.20289904277	0.13446886072840908	0.12902499838905082	3216.3903543595225	18932.084077470936	3023.891937762266	17799.013832530007
2.571747146265715	29500.152868533896	28042.243237037368	34667.1309224227	32691.520506516124	37224.949252665654	34997.0539209081	39672.72836609623	37207.01616460694	44043.31360760155	41162.82135247754	0.13446888563092074	0.1290250221717419	3196.94524095417	18931.012743778527	3005.6106194723397	17798.006738537923
2.5872432165386163	29539.291543196363	28079.447758786187	34713.12607346548	32734.894523569885	37274.33855722411	35043.48731516245	39725.365786627466	37256.382099643146	44101.75058895572	41217.43645531665	0.13446891097657235	0.12902504637764534	3177.584774082992	18929.745405311696	2987.4088818395976	17796.815372863784
2.602832658430207	29578.427363188857	28116.649568917594	34759.11789650641	32778.26540304816	37323.72429905343	35089.917360239735	39777.999419420164	37305.744482340684	44160.183379774084	41272.04764125822	0.1344689367733069	0.1290250710143478	3158.3086889362894	18928.281190302223	2969.286475906847	17795.438915965147
2.6185160345514573	29617.559919954812	28153.848279103673	34805.105911938306	32821.63269269029	37373.10596336621	35136.34357216853	39830.62871601298	37355.102798325526	44218.611371449624	41326.65434149079	0.13446896302921094	0.12902509608957127	3139.116721085971	18926.619225074537	2951.2431530733593	17793.876546495594
2.6342939109033563	29656.68880311789	28191.043499287396	34851.08963802508	32864.995938228334	37422.48303309302	35182.76546483206	39883.25312551578	37404.456530945834	44277.03395268421	41381.25598468761	0.13446898975251637	0.1290251216111777	3120.008606486954	18924.758634049445	2933.2786650997587	17792.12744132988
2.6501668568973313	29695.813600478086	28228.234837678927	34897.06859089738	32908.354683382946	37471.85498887773	35229.182549963836	39935.8720946048	37453.80516126741	44335.45050948331	41435.85199700177	0.13446901695160318	0.12902514758717074	3100.9840815046337	18922.698539888486	2915.39276413247	17790.19077567756
2.666135445375801	29734.933898007886	28265.42190075197	34943.04228454827	32951.70846985926	37521.22130907294	35275.594337143346	39988.48506751781	37503.14816806909	44393.860425150684	41490.44180206116	0.13446904463500264	0.1290251740256976	3082.0428829011507	18920.438063411973	2897.585202689981	17788.06572302617
2.6822002526328483	29774.049279848092	28302.60429323981	34989.01023082845	32995.05683734247	37570.581469735	35322.00033379138	40041.09148604887	37552.4850278379	44452.26308028274	41545.0248209632	0.13446907281139978	0.12902520093505276	3063.184747835854	18917.976323576644	2879.8557336661033	17785.75145511329
2.6983618584350144	29813.159328303824	28339.781618131547	35034.97193944182	33038.39932349361	37619.93494461924	35368.40004516557	40093.69078954331	37601.81521476435	44510.65785276303	41599.6004722697	0.1344691014896355	0.12902522832367982	3044.409413878573	18915.312437569723	2862.204110339051	17783.247142009437
2.71462084604223	29852.26362384074	28376.953476668517	35080.9269179412	33081.73546394549	37669.28120517549	35414.792974356125	40146.28241489306	37651.13820073796	44569.0441177571	41654.16817200214	0.1344691306787111	0.12902525620017521	3025.7166190070566	18912.445520761423	2844.6300863698125	17780.551952075213
2.730977802228858	29891.361745080863	28414.119468340312	35126.87467172364	33125.06479229835	37718.61972054313	35461.17862228122	40198.865796531376	37700.45345534242	44627.42124770689	41708.72733363623	0.13446916038778894	0.12902528457328905	3007.106101617217	18909.374686778523	2827.1334158151876	17777.66505204048
2.747433317304874	29930.453268799058	28451.279190881483	35172.81470402643	33168.38684011606	37767.94995754689	35507.55648768309	40251.4403664285	37749.76044585149	44685.78861232586	41763.27736809759	0.13446919062619772	0.12902531345193033	2988.5776005168445	18906.09904744383	2809.713853117777	17774.585606942885
2.763987985137163	29969.53776991863	28488.432240267353	35218.74651592224	33211.70113692153	37817.27138069167	35553.92606712307	40304.00555408616	37799.05863722384	44744.14557859317	41817.8176837561	0.1344692214034324	0.12902534284516792	2970.130854931893	18902.617712822743	2792.3711531127337	17771.312780153938
2.780642403170963	30008.614821507923	28525.578210710784	35264.66960631522	33255.007210193085	37866.58345215852	35600.28685497787	40356.56078653339	37848.34749209907	44802.49151074901	41872.347686421635	0.13446925272916097	0.12902537276223416	2951.7656045160256	18898.92979126051	2775.105071037542	17767.84573343862
2.797397172451417	30047.683994776202	28562.716694658306	35310.583471936436	33298.30458536012	37915.885631799734	35646.63834343497	40409.10548832137	37897.62647079299	44860.82577028905	41926.866779338896	0.13446928461322422	0.12902540321252823	2933.4815893480554	18895.03438937012	2757.9153625310864	17764.183626933955
2.8142528976452668	30086.744859070004	28599.847282786654	35356.487607339805	33341.59278579931	37965.17737713465	35692.980022488664	40461.63908151905	37946.89503129336	44919.147715959676	41981.374363182884	0.13446931706564177	0.12902543420561807	2915.2785499335732	18890.930612022057	2740.801783632138	17760.325619145297
2.831210187062679	30125.796981869145	28636.969563998977	35402.38150489756	33384.87133283033	38014.458143344826	35739.31137993555	40514.160985708026	37996.15262925527	44977.45670375248	42035.86983605378	0.13446935009661273	0.12902546575124477	2897.1562272121664	18886.61756240949	2723.7640907859895	17756.270866985433
2.848269652679189	30164.839928783178	28674.0831254215	35448.26465479644	33428.13974571221	38063.72738327006	35785.63190137069	40566.67061797839	38045.39871799708	45035.75208689971	42090.3525934727	0.1344693837165199	0.12902549785932432	2879.1143625620753	18882.094342059456	2706.802040853654	17752.018525818363
2.865431910157798	30203.873263547543	28711.187552399897	35494.13654503325	33471.39754163927	38112.98454740369	35831.94107018338	40619.167392923875	38094.632748495984	45094.03321586903	42144.822028376795	0.13446941793593403	0.1290255305399522	2861.1526977911126	18877.360050758347	2689.9153910988243	17747.56774936989
2.882697578871184	30242.89654801972	28748.28242849562	35539.996661410674	33514.644235737105	38162.22908388823	35878.23836755286	40671.650722637205	38143.85416938356	45152.29943835848	42199.2775311145	0.13446945276561612	0.12902556380340466	2843.2709751562215	18872.41378668975	2673.1038992056856	17742.91768984776
2.900067281924058	30281.909342175793	28785.367335482653	35585.844487533446	33557.87934105895	38211.46043851136	35924.52327244466	40724.120016705914	38193.06242694192	45210.55009929199	42253.718489441366	0.13446948821652116	0.1290255976601453	2825.4689373555593	18867.254646367393	2656.3673232754227	17738.06749791
2.9175416461756507	30320.911204106505	28822.44185334382	35631.679504803935	33601.10236858162	38260.67805470123	35970.795261606174	40776.57468220749	38242.25696509909	45268.784540814064	42308.14428851508	0.1344695242998021	0.1290256321208239	2807.746327533154	18861.881724680774	2639.7054218277335	17733.016322671436
2.9351213022623317	30359.901690013863	28859.50556026752	35677.50119241846	33644.31282720194	38309.881373522636	36017.05380956301	40829.01412370527	38291.43722542528	45327.00210228545	42362.554310891464	0.13446956102681143	0.12902566719628436	2790.1028892816976	18856.294114887714	2623.1179538040888	17727.76331172604
2.952806884620376	30398.880354207206	28896.558032644058	35723.30902736286	33687.51022373264	38359.06983367238	36063.29838861473	40881.43774324373	38340.602647128275	45385.20212027795	42416.94793651951	0.1344695984091084	0.12902570289756482	2772.5383666511625	18850.490908683278	2606.604678575881	17722.307611191645
2.970599031508854	30437.846749100074	28933.598845062654	35769.10248440913	33730.69406289919	38408.24287147575	36109.52846883141	40933.84494034468	38389.752667050045	45443.38392857038	42471.3245427377	0.13446963645845916	0.129025739235903	2755.052504140185	18844.47119613737	2590.1653559361584	17716.64836565964
2.9884983850326714	30476.800425206016	28970.627570307486	35814.88103611069	33773.863847335306	38457.399920881544	36155.74351804911	40986.23511200216	38438.88671966186	45501.54685814305	42525.683504268796	0.13446967518684333	0.12902577622273909	2737.6450467060786	18838.23406574689	2573.799746109755	17710.784718257375
3.006505591165733	30515.740931135668	29007.64377935495	35860.64415279929	33817.01907758006	38506.54041345884	36201.94300186675	41038.60765267904	38488.004237061126	45559.69023717414	42580.02419321646	0.13446971460645551	0.1290258138697199	2720.315739771351	18831.778604500927	2557.5076097592246	17704.7158106789
3.0246212997742656	30554.667813592794	29044.64704136987	35906.39130258056	33860.15925207372	38555.66377839237	36248.126383641764	41090.96195430215	38537.10464896685	45617.81339103444	42634.345979060345	0.13446975472971004	0.12902585218870152	2703.0643292155582	18825.103897811845	2541.2887079750653	17698.440783143044
3.0428461646402667	30593.580617371073	29081.636923702532	35952.121951330584	33903.28386715446	38604.769442478915	36294.29312448676	41143.29740625863	38586.18738271615	45675.91564228341	42688.64822865238	0.1344697955692468	0.12902589119175492	2685.8905613856623	18818.20902958419	2525.1428022898035	17691.958774456754
3.0611808434850984	30632.478885350403	29118.612991885166	35997.835562691806	33946.39241705458	38653.856830123026	36340.44268326548	41195.61339539139	38635.25186326006	45733.99631066433	42742.93030621229	0.13446983713793198	0.1290259308911685	2668.794183092192	18811.09308218304	2509.0696546686813	17685.268921973184
3.079625997993227	30671.362158493623	29155.57480962879	36043.531598069414	33989.48439389707	38702.9253633333	36386.57451658926	41247.90930599523	38684.297513159865	45792.05471310018	42797.19157332364	0.13446987944886413	0.1290259712994513	2651.7749416200677	18803.755136530846	2493.0690275261877	17678.370361694135
3.0981822938360946	30710.22997584311	29192.521938820075	36089.209516627714	34032.559287692195	38751.97446171854	36432.68807881352	41300.184519812974	38733.32375258343	45850.09016368939	42851.431388929945	0.13446992251537956	0.12902601242933923	2634.832584722317	18796.19427204132	2477.1406837154645	17671.262228209525
3.116850400696155	30749.081874517222	29229.453939517978	36134.86877528623	34075.6165863338	38801.00354248374	36478.78282203388	41352.4384160311	38782.329999301204	45908.101973701305	42905.649109330414	0.13446996635105282	0.1290260542937978	2617.9668606297346	18788.409566691145	2461.2843865383184	17663.943654753268
3.135630992291033	30787.91738970726	29266.370369950837	36180.508828716396	34118.65577559629	38850.01202042663	36524.85819608301	41404.67037127634	38831.31566868295	45966.089451572465	42959.84408817644	0.13447001096970512	0.12902609690602587	2601.1775180515833	18780.400097042322	2445.499899747898	17656.413773235865
3.1545247463978408	30826.73605467392	29303.27078651303	36226.12912933773	34161.676339130936	38898.99930793369	36570.913648526854	41456.87975961147	38880.280173693805	46024.051902902116	43014.015676467425	0.13447005638540666	0.1290261402794607	2584.4643061689567	18772.164938178845	2429.7869875387987	17648.67171416711
3.1735323448776414	30865.53740074396	29340.15474376187	36271.72912731425	34204.67775846254	38947.96481497649	36616.94862466111	41509.065952531426	38929.22292489069	46081.98863044813	43068.163222546944	0.13447010261248074	0.1290261844277822	2567.826974646654	18763.70316380635	2414.145414562896	17640.716606778093
3.192654473700048	30904.32095730711	29377.021794414653	36317.30827055111	34247.65951298628	38996.90794910809	36662.962567508046	41561.228318959795	38978.14333041894	46139.89893412322	43122.2860720992	0.13447014966551005	0.12902622936491695	2551.265273635974	18755.013846267015	2398.574945927481	17632.54757901188
3.211891822967991	30943.086251812783	29413.871489345554	36362.86600469111	34290.62107996443	39045.828115459575	36708.95491781299	41613.36622524498	39027.04079600878	46197.78211099088	43176.38356814527	0.1344701975593397	0.12902627510504275	2534.7789537709905	18746.096056519076	2383.0753471951466	17624.163757512346
3.2312450869426166	30981.83280976686	29450.703377582617	36408.40177311121	34333.56193452308	39094.72471673629	36754.925114041056	41665.47903515655	39075.914724971844	46255.63745526151	43230.4550510394	0.1344702463090835	0.1290263216625926	2518.367766167852	18736.94886413496	2367.6463843820384	17615.56426763069
3.2507149640683446	31020.56015472839	29487.517006304653	36453.91501691907	34376.48154964883	39143.59715321436	36800.87259237368	41717.56610988148	39124.76451819769	46313.464258288426	43284.49985846532	0.13447029593012702	0.1290263690522615	2502.0314624423627	18727.571337437257	2352.2878239714773	17606.748233521357
3.2703021569980693	31059.267808306853	29524.3119208386	36499.40517495005	34419.37939618606	39192.44482273764	36846.79678670581	41769.62680802105	39173.58957415088	46371.26180856464	43338.51732543324	0.13447034643813446	0.12902641728900904	2485.7697946898406	18717.962543345988	2336.9994329006877	17597.714778048918
3.2900073726185273	31097.955290158377	29561.087664656054	36544.87168376326	34462.25494283317	39241.267120713484	36892.69712864202	41821.660485586515	39222.389288866914	46429.02939171819	43392.506784275465	0.13447039784905174	0.12902646638806373	2469.5825155049097	18708.121547536924	2321.780978575349	17588.463022900745
3.3098313220758016	31136.622117983494	29597.84377937105	36590.31397763916	34505.10765614032	39290.06344011046	36938.57304749425	41873.66649599674	39271.16305594999	46486.766290509746	43446.46756464412	0.13447045017911335	0.12902651636492984	2453.4693779830122	18698.04741446115	2306.632228870527	17578.992088600993
3.329774720800988	31175.267807523465	29634.579804736695	36635.7314885757	34547.93700050578	39338.83317145424	36984.42397027797	41925.644190073974	39319.9102665691	46544.47178482807	43500.39899350694	0.13447050344484637	0.12902656723539227	2437.43013570155	18687.73920720257	2291.55295211717	17569.301094408147
3.349838288536016	31213.89187255747	29671.29527864245	36681.1236462853	34590.74243817319	39387.57570282458	37030.24932170943	41977.592916040776	39368.63030945507	46602.14515168689	43554.300395144346	0.1344705576630769	0.12902661901551882	2421.4645427467767	18677.195987693965	2276.5429171220167	17559.389158491045
3.370022749359618	31252.49382489973	29707.989737111486	36726.48987819195	34633.52342922871	39436.290419852325	37076.04852420273	42029.51201951687	39417.3225708977	46659.78566522155	43608.17109114628	0.1344706128509331	0.1290266717216692	2405.572353700176	18666.41681660991	2261.601893159561	17549.255397840403
3.390328831713469	31291.073174396315	29744.66271429762	36771.82960942773	34676.27943159787	39484.97670571587	37121.820997866584	42081.40084351564	39465.986434742365	46717.3925966853	43662.01040040875	0.13447066902585494	0.12902672537049742	2389.7533236471936	18655.400753452443	2246.72964997706	17538.898928348906
3.4107572684284713	31329.629428922588	29781.313742482947	36817.14226283032	34719.009901043086	39533.63394113855	37167.56616050184	42133.25872844137	39514.62128238754	46774.96521444652	43715.81763913122	0.13447072620559472	0.12902677997895848	2374.0072081802646	18644.14685657341	2231.9259577982593	17528.318864819594
3.431308796751202	31368.16209438004	29817.94235207486	36862.427258939584	34761.7142911606	39582.26150438526	37213.28342759828	42185.085012085816	39563.22649278153	46832.50278398513	43769.59212081327	0.13447078440822646	0.12902683556431382	2358.3337633904302	18632.654183126055	2217.190587316174	17517.51432093978
3.4519841583705158	31406.670674693574	29854.548071603476	36907.68401599482	34804.392053377815	39630.85877125957	37258.97221233198	42236.879029625314	39611.80144241971	46890.00456788952	43823.333156251654	0.1344708436521503	0.12902689214413537	2342.732745876652	18620.92178913299	2202.523309701821	17506.484409336
3.47278409944432	31445.15467180859	29891.13042771895	36952.91194993177	34847.04263695052	39679.42511510073	37304.63192556243	42288.64011361768	39660.34550534176	46947.4698258534	43877.04005353747	0.13447090395609848	0.1290269497363139	2327.203912747209	18608.948729522526	2187.923896604334	17495.228241604753
3.4937093706264992	31483.613585688367	29927.688945188933	36998.11047437992	34889.665488960345	39727.95990678094	37350.26197583003	42340.367593999494	39708.858053128904	47004.89781467298	43930.71211805341	0.1344709653391422	0.12902700835906153	2311.7470216240035	18596.734058158472	2173.392120156088	17483.74492834322
3.514760727094002	31522.046914311297	29964.22314689605	37043.27900065974	34932.260054312115	39776.46251470253	37395.86176935338	42392.060798083156	39757.338454901386	47062.28778824402	43984.34865247098	0.13447102782069545	0.12902706803092084	2296.3618306355784	18584.276827800088	2158.9277529661776	17472.03357911762
3.535938928574102	31560.454153668063	30000.732553835223	37088.41693777975	34974.82577573124	39824.93230479503	37441.43071002662	42443.71905055405	39805.78607731565	47119.638997558766	44037.9489567478	0.13447109142052463	0.1290271287707685	2281.048098422354	18571.57609016169	2144.5305681235623	17460.09330249764
3.557244739371806	31598.83479775907	30037.216685111245	37133.523692433984	35017.36209376115	39873.368640512606	37486.968199416886	42495.341673467825	39854.20028456179	47176.950690703314	44091.51232812489	0.13447115615875163	0.12902719059782164	2265.8055841396563	18558.630895930342	2130.2003392031183	17447.92320610676
3.578678928397448	31637.18833859176	30073.675057936292	37178.598668999264	35059.86844676092	39921.770882831304	37532.47363676191	42546.927986247734	39902.58043836118	47234.22211285483	44145.03806112429	0.1344712220558624	0.12902725353164504	2250.634047458647	18545.440294798464	2115.9368402640102	17435.52239663247
3.600242269194432	31675.514266178092	30110.10718762752	37223.64126953271	35102.34427090277	39970.138390246604	37577.946418967535	42598.477305682114	39950.925897963956	47291.45250627904	44198.525447546526	0.13447128913271306	0.129027317592157	2235.533248570864	18532.003335507587	2101.7398458545795	17422.889979868196
3.6219355399671502	31713.81206853202	30146.512587604782	37268.650893769285	35144.78900016994	40018.47051877091	37623.385940605556	42649.988945921905	39999.23602014684	47348.64111032771	44251.97377646839	0.13447135741053545	0.12902738279963447	2220.5029481827514	18518.319065820426	2087.609131008154	17410.025060692802
3.643759523609069	31752.08123166685	30182.89076938804	37313.6269391191	35187.20206635396	40066.76662193095	37668.791593911075	42701.46221847803	40047.51015921052	47405.787161436	44305.38233424034	0.13447142691094627	0.12902744917472214	2205.5429075141437	18504.38653251715	2073.544471238856	17396.926743049175
3.6657150077309777	31790.321239592686	30219.241242595082	37358.56880066497	35229.582899052526	40115.02605076522	37714.16276878028	42752.8964322189	40095.74766697745	47462.88989311992	44358.75040448425	0.13447149765595193	0.12902751673843663	2190.6528883144492	18490.204781538807	2059.5456425604643	17383.5941301072
3.6878027846894206	31828.531574314373	30255.563514939502	37403.47587116042	35271.930925667555	40163.2481538222	37759.498852768644	42804.290893368525	40143.94789279	47519.94853597467	44412.07726809165	0.13447156966795587	0.12902758551217403	2175.8326528522884	18475.772857918404	2045.6124214741867	17370.02632418368
3.710023651615288	31866.711715828613	30291.85709222809	37448.347541026895	35314.2455714026	40211.4322771574	37804.799231088255	42855.64490550378	40192.110183507924	47576.96231767161	44465.362203221135	0.1344716429697673	0.12902765551771744	2161.081963913399	18461.08980578743	2031.7445849681972	17356.22242675163
3.732378410442586	31904.86114212191	30328.121478358855	37493.183198351784	35356.52625926095	40259.57776433159	37850.063286606084	42906.95776955248	40240.23388350655	47633.93046295666	44518.604485296644	0.13447171758460633	0.12902772677724397	2146.400584817282	18446.154668513685	2017.9419105318375	17342.18153856229
3.7548678679373717	31942.979329168233	30364.356175318877	37537.98222888624	35398.77241004368	40307.683956408575	37895.29039984196	42958.22878379134	40288.318334674834	47690.85219364815	44571.80338700559	0.13447179353611372	0.12902779931332953	2131.7882793999743	18430.966488575563	2004.2041761404835	17327.90275954269
3.777492835726878	31981.06575092647	30400.56068318189	37582.74401604272	35440.98344234726	40355.75019195281	37940.479948966284	43009.45724384352	40336.362876413135	47747.726728634494	44624.95817829658	0.1344718708483561	0.12902787314895992	2117.244812028948	18415.52430771198	1990.531160269049	17313.385188916698
3.8002541303288	32019.119879338617	30436.734500106635	37627.46794089337	35483.15877256208	40403.775807027916	37985.631309798664	43060.642442677294	40384.36684563188	47804.55328387292	44678.06812637828	0.13447194954583583	0.1290279483075354	2102.769947592984	18399.827166846953	1976.922641881858	17298.62792514637
3.823152573180761	32057.141184326927	30472.87712233418	37672.1533821673	35525.2978148699	40451.7601351939	38030.74385580529	43111.783670603276	40432.32957674897	47861.331072386754	44731.13249571683	0.13447202965349783	0.12902802481287853	2088.363451514975	18383.874106215313	1963.3784004473127	17283.630066055804
3.8461889906699622	32095.129133792612	30508.98804418672	37716.79971624953	35567.399981242896	40499.70250750636	38075.816958098236	43162.88021527372	40480.25040168921	47918.059304264934	44784.15054803541	0.13447211119673763	0.12902810268924295	2074.02508974832	18367.664165346883	1949.898215930909	17268.390708802268
3.8693642141629967	32133.08319361287	30545.066758064797	37761.40631717816	35609.46468144094	40547.60225251356	38120.849985432666	43213.93136167966	40528.12864988155	47974.73718665914	44837.12154231154	0.1344721942014091	0.12902818196132057	2059.754628763767	18351.196382976137	1936.4818687853403	17252.908949800767
3.892679080035866	32171.002827639204	30581.112754445778	37805.97255664294	35651.49132301037	40595.45869625525	38165.84230420576	43264.93639214983	40575.96364825807	48031.36392378292	44890.04473477625	0.13447227869383466	0.12902826265424872	2045.5518355795648	18334.469797313213	1923.1291399780894	17237.183884978294
3.9161344297041563	32208.887497695585	30617.125521882066	37850.4978039837	35693.47931128238	40643.27116226111	38210.79327845527	43315.89458634922	40623.75472125267	48087.93871691041	44942.91937891285	0.1344723647008107	0.1290283447936206	2031.416477733408	18317.483445830643	1909.8398109646514	17221.214609560557
3.9397311096534064	32246.736663575786	30653.10454699871	37894.98142618785	35735.42804937086	40691.03897154841	38255.70226985728	43366.805221276794	40671.50119079887	48144.46076437413	44995.7447254549	0.13447245224961937	0.1290284284054897	2017.34832330083	18300.23636543099	1896.613663706812	17205.000218256377
3.963469971469652	32284.54978304223	30689.04931449233	37939.42278788965	35777.33693817155	40738.76144262143	38300.568637725715	43417.66757126506	40719.20237632948	48200.92926156486	45048.52002238604	0.13447254136803483	0.12902851351638242	2003.347140896367	18282.7275924813	1883.4504806729965	17188.539805265144
3.987351871870168	32322.326311823505	30724.95930712874	37983.82125136789	35819.20537636003	40786.437891469206	38345.391739010236	43468.480907977944	40766.857594774556	48257.34340092957	45101.24451493816	0.13447263208433347	0.12902860015330322	1989.4126996527193	18264.956162660383	1870.350044818013	17171.832464132458
4.01137767273438	32360.065703612494	30760.83400574129	38028.17617654434	35861.03276039014	40834.067631564205	38390.170928294916	43519.24450040953	40814.4661605602	48313.70237197045	45153.91744559029	0.1344727244273031	0.12902868834374495	1975.5447692514863	18246.92111122422	1857.312139614136	17154.87728803046
4.035548241134971	32397.76741006498	30796.672889229558	38072.4869209828	35902.8184844932	40881.64997386147	38434.90555779759	43569.95761488345	40862.027385608075	48370.005361244526	45206.538054068405	0.13447281842625167	0.12902877811569813	1961.7431199089624	18228.621472929604	1844.3365490362048	17137.67336965725
4.059864449369175	32435.43088079742	30832.475434557287	38116.75283988714	35944.561940676125	40929.18422679684	38479.59497736805	43620.61951505116	40909.540579333676	48426.251552362126	45259.10557734388	0.13447291411101642	0.1290288694976578	1948.0075223692693	18210.056281973608	1831.423057553824	17120.219801173545
4.08432717499025	32473.055563385267	30868.241116750833	38160.97328609999	35986.2625187202	40976.669696285804	38524.238534487034	43671.22946189101	40957.00504864551	48482.440125986206	45311.61924963288	0.13447301151197463	0.1290289625186357	1934.3377479187911	18191.224572167732	1818.5714501480106	17102.515674396418
4.108937300839158	32510.640903361455	30903.969408897807	38205.1476101016	36027.919606180156	41024.10568572264	38568.83557426546	43721.786713707465	41004.42009794443	48538.57025983192	45364.078302396	0.13447311066005233	0.12902905720816668	1920.7335683854762	18172.12537692301	1805.7815123090986	17084.560080769472
4.133695715076422	32548.186344214664	30939.659782145416	38249.275160008634	36069.53258838285	41071.49149597923	38613.38543944325	43772.29052613023	41051.785029122664	48594.64112866591	45416.48196433749	0.13447321158673484	0.12902915359631967	1907.1947561288252	18152.757729213685	1793.0530300264945	17066.352111322805
4.15860331121418	32585.691327387533	30975.311705698896	38293.355281572694	36111.100848426	41118.8264254039	38657.88747038832	43822.74015211317	41099.09914156295	48650.65190430565	45468.829461404646	0.1344733143240763	0.1290292517137083	1893.7210840493208	18133.120661663823	1780.3857897978742	17047.890856760554
4.183660988148428	32623.155292275304	31010.924646820204	38337.387318179455	36152.62376717745	41166.1097698208	38702.34100509591	43873.13484193387	41146.36173213804	48706.60175561922	45521.12001678771	0.13447341890471062	0.12902935159149842	1880.3123255898245	18113.213206596673	1767.7795786318602	17029.175407507457
4.208869650191461	32660.5776762242	31046.4980708266	38381.370610847545	36194.100723274016	41213.340822528924	38746.74537918778	43923.473843192936	41193.57209521007	48762.48984852501	45573.35285091942	0.13447352536186163	0.12902945326142	1866.96825472801	18093.034395985305	1755.2341840402223	17010.20485367533
4.2342302071045115	32697.957914529896	31082.031441089177	38425.30449822749	36235.53109312057	41260.518874301284	38791.09992591139	43973.756400813385	41240.72952262995	48818.315345991396	45625.527181474805	0.1344736337293542	0.12902955675577643	1853.6886459860252	18072.583261565305	1742.7493940452114	16990.9782851357
4.259743574130585	32735.29544043624	31117.524219031748	38469.18831660094	36276.91425088936	41307.64321338449	38835.40397613948	44023.981757040325	41287.833303737156	48874.07740803691	45677.64222337128	0.13447374404162374	0.1290296621074552	1840.4732744236244	18051.85883480683	1730.3249971757177	16971.494791524485
4.285410672027485	32772.589685133586	31152.975864129337	38513.02139987957	36318.24956851894	41354.71312549778	38879.65685836926	44074.14915144037	41334.882725359064	48929.77519172985	45729.697188768296	0.1344738563337297	0.12902976934993804	1827.3219156435225	18030.860146968625	1717.9607824712293	16951.75346229039
4.311232427101037	32809.84007775776	31188.385833907192	38556.80307960463	36359.53641571378	41401.72789383289	38923.85789872219	44124.25782090167	41381.87707181109	48985.407851188946	45781.69128706788	0.13447397064136443	0.1290298785173138	1814.234345791745	18009.58622915484	1705.6565394815989	16931.75338672567
4.337209771238533	32847.04604538856	31223.75358393948	38600.53268494592	36400.7741599434	41448.68679905338	38968.00642094345	44174.306999633496	41428.81562489619	49040.97453758315	45833.623724914556	0.13447408700086655	0.1290299896442856	1801.2103415526217	17988.036112276837	1693.4120582630858	16911.493653952144
4.363343641942354	32884.20701304853	31259.07856784814	38644.20954270133	36441.962166441815	41495.589119294295	39012.10174640156	44224.29591916619	41475.69766390488	49096.47439913215	45885.49370619572	0.1344742054492311	0.12903010276618518	1788.2496801586822	17966.2088271752	1681.2271293870872	16890.97335303016
4.389634982363801	32921.322403701946	31294.360237302022	38687.83297729636	36483.09979820726	41542.43413016215	39056.14319408843	44274.22380835141	41522.522465615504	49151.90658110709	45937.30043204227	0.1344743260241222	0.12903021791898328	1775.3521393788978	17944.10340454895	1669.1015439304756	16870.191572894342
4.416084741337141	32958.39163825322	31329.5980420154	38731.40231078318	36524.18641600122	41589.221104734206	39100.130080618655	44324.089893361685	41569.2893042937	49207.270225830485	45989.0431008286	0.13447444876388592	0.12903033513930076	1762.5174975283444	17921.71887506079	1657.0350934820017	16849.147402436472
4.442693873413836	32995.414135546314	31364.7914297475	38774.91686284078	36565.22137834864	41635.94931355897	39144.06172023	44373.89339769124	41615.997451693256	49262.56447267768	46040.720908173906	0.13447457370756097	0.12903045446442094	1749.7455334638944	17899.05426933244	1645.0275701407809	16827.839930522256
4.469463338897009	33032.38931236313	31399.939846300993	38818.37595077397	36606.20404153698	41682.61802465551	39187.93742478277	44423.63354215557	41662.64617705573	49317.788458076786	46092.33304694212	0.13447470089489247	0.12903057593230247	1737.0360265891068	17876.10861802101	1633.0787665200187	16806.268246059306
4.49639410387609	33069.316583423104	31435.04273552177	38861.778889513844	36647.13375961675	41729.226503514335	39231.756503760684	44473.3095448927	41709.23474711152	49372.94131551067	46143.8787072437	0.13447483036634442	0.12903069958158836	1724.388756852015	17852.880951837637	1621.188475745148	16784.431438001804
4.523487140261684	33106.195361381724	31470.099539297484	38905.12499161689	36688.00988440062	41775.774013096765	39275.51826427023	44522.92062136284	41755.76242607971	49428.02217551694	46195.35707643574	0.13447496216311317	0.12903082545162314	1711.803504739306	17829.37030149158	1609.3564914476592	16762.32859531697
4.550743425820648	33143.02505682985	31505.109697557065	38948.41356726521	36728.83176546369	41822.25981383559	39319.222011041355	44572.46598434939	41802.22847566885	49483.03016568973	46246.76733912348	0.13447509632713897	0.12903095358246114	1699.2800512847025	17805.575697841123	1597.5826077737147	16739.958807103336
4.578163944211368	33179.80507829269	31540.072648269783	38991.643924266245	36769.59875014324	41868.68316363514	39362.86704642749	44621.944843959376	41848.632155077445	49537.96441068056	46298.108677161144	0.13447523290112223	0.12903108401488175	1686.8181780691957	17781.49617189262	1585.8666193826357	16717.32116260752
4.605749685019276	33216.534832229234	31574.987827444766	39034.815368053074	36810.31018353904	41915.04331787204	39406.452670406296	44671.356407624575	41894.97272099498	49592.82403220021	46349.38026965367	0.13447537192853506	0.12903121679040266	1674.4176672161557	17757.13075481821	1574.2083214465529	16694.414751243778
4.633501643792551	33253.213723031215	31609.8546691301	39077.92720168417	36850.965408513206	41961.33952939528	39449.97818057978	44720.699880101936	41941.24942760237	49647.60814901969	46400.581292957686	0.13447551345363556	0.12903135195129165	1662.0783013901673	17732.478477941826	1562.6075096442364	16671.238662571646
4.6614208220780515	33289.841153022426	31644.67260541228	39120.97872584365	36891.563765690364	42007.57104852697	39493.44287217494	44769.97446347477	41987.46152657299	49702.31587697206	46451.71092068304	0.13447565752148405	0.12903148954058227	1649.7998638089048	17707.53837292362	1551.063980174833	16647.79198645614
4.689508227457455	33326.416522458305	31679.44106641586	39163.9692388418	36932.10459345829	42053.737123063285	39536.84603804472	44819.17935715403	42033.60826707395	49756.94632895457	46502.76832369487	0.13447580417795454	0.12903162960208533	1637.5821382293943	17682.309471635148	1539.5775297454093	16624.073812986724
4.717764873583629	33362.93922952492	31714.15948030255	39206.89803661491	36972.587227967655	42099.83699827469	39580.18696866822	44868.31375787901	42079.68889576672	49811.498614929784	46553.752670114685	0.13447595346975127	0.12903177218040576	1625.4249089527875	17656.790806242265	1528.1479555749102	16600.083232530393
4.746191780217212	33399.40867033868	31748.827273271087	39249.76441272603	37013.011003132895	42145.86991690722	39623.46495215193	44917.376859719036	42125.70265680869	49865.9718419282	46604.66312532272	0.13447610544442434	0.12903191732095415	1613.3279608283192	17630.981409291737	1516.7750553962542	16575.819335805252
4.774789973263409	33435.82423894561	31783.44386955657	39292.56765836519	37053.37525063236	42191.835119183175	39666.679274230344	44966.367854074546	42171.64879185424	49920.36511405001	46655.49885195954	0.1344762601503834	0.129032065069964	1601.2910792474868	17604.88031367492	1505.458627453656	16551.281213867478
4.803560484809025	33472.18532732104	31818.00869143021	39335.307062350104	37093.67929990905	42237.73184280225	39709.829218267114	45015.28592967879	42217.526540056264	49974.6775324675	46706.259009928384	0.13447641763691462	0.1290322154745045	1589.3140501525486	17578.486552761868	1494.1984705080977	16526.467958230525
4.832504353159697	33508.49132536919	31852.52115919915	39377.98191112692	37133.92247817135	42283.55932294286	39752.914065256235	45064.1302725995	42263.33513806782	50028.90819542765	46756.94275639746	0.1344765779541956	0.129032368582497	1577.3966600230196	17551.79916028492	1482.9943838263862	16501.378660744987
4.861622622877388	33544.74162092243	31886.980691205714	39420.591488770355	37174.10411039319	42329.31679226277	39795.93309382267	45112.900066240036	42309.0738200431	50083.0561982539	46807.54924580162	0.13447674115331243	0.12903252444272964	1565.5386958864983	17524.817170500755	1471.8461671911646	16476.012413771823
4.890916344818065	33580.93559974157	31921.386703827808	39463.13507698527	37214.22351931557	42375.00348090115	39838.88558022437	45161.59449134198	42354.74181763999	50137.12063334979	46858.07762984576	0.13447690728627462	0.12903268310487376	1553.7399453207618	17497.5396182416	1460.7536209014943	16450.36831020657
4.9203865761696335	33617.07264551507	31955.738611478337	39505.61195510698	37254.280025446875	42420.61861647953	39881.77079835306	45210.212725986545	42400.33836002125	50191.10059020103	46908.527057506726	0.13447707640603448	0.12903284461949924	1542.0001964394469	17469.965538807213	1449.7165457609808	16424.44544339925
4.950034380490085	33653.152139858976	31990.035826605093	39548.02140010229	37294.27294706385	42466.161424103295	39924.588019735784	45258.753945596596	42445.86267385653	50244.9951553785	46958.8966750361	0.13447724856650126	0.12903300903809226	1530.3192379067186	17442.09396814555	1438.73474309023	16398.242907308042
4.979860827745887	33689.17346231687	32024.277759690907	39590.36268657073	37334.20160021291	42511.63112636358	39967.336513536575	45307.217322939105	42491.313983324595	50298.80341254163	47009.1856259633	0.13447742382256117	0.12903317641306966	1518.6968589313328	17413.923942854628	1427.8080147224246	16371.759796505794
5.009866994350591	33725.13599035961	32058.463819253455	39632.635086745504	37374.06529871094	42557.026943338744	40010.01554655797	45355.60202812713	42536.69151011521	50352.52444244127	47059.39305109826	0.13447760223009217	0.12903334679779715	1507.132849262678	17385.454500149004	1416.9361629995983	16344.995206169784
5.040053963203681	33761.03909938525	32092.59341184529	39674.83787049463	37413.86335414652	42602.34809259614	40052.62438324265	45403.907228622185	42581.994473431405	50406.15732292298	47109.51808853459	0.134477783845985	0.12903352024660705	1495.6269991979934	17356.684677998535	1406.1189907777589	16317.948232172057
5.070422823729659	33796.88216271918	32126.66594205403	39716.97030532244	37453.59507588128	42647.593789194274	40095.16228567543	45452.13208923697	42627.22208999189	50459.70112893079	47159.55987365288	0.13447796872815987	0.12903369681481397	1484.1790995785268	17327.613515118137	1395.356301425607	16290.617971098982
5.100974671917351	33832.664551613976	32160.680812502374	39759.031656370724	37493.25977105108	42692.76324568452	40137.628513585005	45500.27577213766	42672.37357403338	50513.15493251053	47209.51753912391	0.134478156935585	0.1290338765587352	1472.7889417866245	17298.24005098082	1384.6478988198796	16263.003520253114
5.131710610359471	33868.38563524957	32194.637423848337	39801.02118642027	37532.85674456751	42737.855672113365	40180.02232434593	45548.33743684677	42717.44813731316	50566.51780281358	47259.39021491215	0.1344783485282966	0.129034059535706	1461.4563177498057	17268.56332589779	1373.9935873504728	16235.10397773888
5.1626317482924104	33904.04478073338	32228.53517478545	39842.93815589237	37572.38529911928	42782.87027602456	40222.34297298082	45596.316240245884	42762.44498911173	50619.78880610082	47309.177028279366	0.13447854356741687	0.1290342458041007	1450.1810199423926	17238.58238109015	1363.393171921256	16206.918442516588
5.193739201636265	33939.641353100684	32262.37346204326	39884.78182285071	37611.844735174105	42827.8062624617	40264.58971216263	45644.21133657899	42807.36333623583	50672.967005746956	47358.877103788676	0.13447874211517544	0.12903443542334983	1438.9628413772443	17208.296258618124	1352.8464579422725	16178.44601434283
5.225034093035115	33975.1747153144	32296.15168038721	39926.55144300247	37651.234350979794	42872.66283397004	40306.76179221652	45692.02187745479	42852.20238302072	50726.05146224396	47408.48956330772	0.13447894423492782	0.12903462845395985	1427.8015756083187	17177.704001480713	1342.3532513331156	16149.685793865472
5.256517551897525	34010.64422826582	32329.869222619425	39968.246269700656	37690.553442566415	42917.43919059953	40348.85846112264	45739.74701185053	42896.96133133366	50779.04123320602	47458.01352601328	0.13447914999117752	0.12903482495753324	1416.6970167412655	17146.804653753527	1331.9133585308446	16120.63688274473
5.288190714437326	34046.04925077492	32363.525479579144	40009.86555394598	37729.801303748165	42962.134529907446	40390.878964518626	45787.385886115226	42941.639380577006	50831.93537337399	47507.448108395394	0.1344793594495942	0.12903502499678654	1405.6489594150335	17115.597260444425	1321.5265864761313	16091.29838353768
5.320054723714605	34081.38913959044	32397.119840142896	40051.40854438836	37768.97722612486	43006.74804696061	40432.82254570179	45834.93764397267	42986.235727691055	50884.732934619504	47556.792424261235	0.1344795726770382	0.1290352286355734	1394.6571988136275	17084.080867646262	1311.1927426201291	16061.669399815612
5.352110729676963	34116.66324939072	32430.651691225394	40092.874487329536	37808.08049908435	43051.278934338836	40474.68844563224	45882.401426525525	43030.74956715775	50937.432965950335	47606.045584740015	0.13447978974157976	0.129035435938902	1383.7215306623839	17052.25452257041	1300.9116349237738	16031.74903621152
5.384359889201005	34151.87093278384	32464.12041777981	40134.262626724725	37847.11040980422	43095.72638213729	40516.47590293525	45929.77637225842	43075.18009100377	50990.034513514736	47655.20669828708	0.13448001071252097	0.12903564697295897	1372.8417512308806	17020.117273604497	1290.6830718602287	16001.536398476921
5.41680336613411	34187.01154030871	32497.525402798925	40175.57220418548	37886.06624325449	43140.089577970306	40558.18415390477	45977.06161704258	43119.52648880471	51042.53662060738	47704.27487068938	0.13448023566042047	0.12903586180512872	1362.0176573275821	16987.668170302175	1280.5068624084815	15971.030593457632
5.44944233133642	34222.08442043504	32530.866027315184	40216.80245898131	37924.94728219917	43184.367706973644	40599.81243250562	46024.25629413877	43163.78794768792	51094.93832767352	47753.24920506941	0.13448046465711358	0.129036080504016	1351.249046296929	16954.906263398938	1270.38281605253	15940.230729130097
5.482277962723094	34257.08891956449	32564.141670401947	40257.95262804261	37963.75280719912	43228.55995180838	40641.359970377176	46071.35953420203	43207.96365233693	51147.23867231515	47802.12880189087	0.13448069777573582	0.12903630313946765	1340.5357160307467	16921.83060498722	1260.3107427909272	15909.135914747603
5.515311445306831	34292.024382031195	32597.35170917411	40299.02194596303	38002.48209661427	43272.665492664135	40682.82599683637	46118.37046528567	43252.05278499523	51199.43668929637	47850.91275896367	0.1344809350907485	0.12903652978259617	1329.8774649588158	16888.440248456784	1250.2904531271197	15877.745260784402
5.548543971240616	34326.89015010265	32630.495518789026	40340.009645002116	38041.13442660621	43316.68350726256	40724.20973888104	46165.28821284559	43296.05452547022	51251.531410549025	47899.60017144916	0.1344811766779605	0.12903676050580132	1319.274092042935	16854.734248470515	1240.321758066304	15846.057878934778
5.581976739860765	34361.68556398012	32663.57247244712	40380.914955087625	38079.70907114043	43360.61317086054	40765.510421192965	46212.11189974433	43339.96805113713	51303.521865178205	47948.19013186531	0.1344814226145542	0.12903699538279365	1308.7253967921715	16820.711661197245	1230.4044691273011	15814.07288230583
5.615610957730194	34396.40996180032	32696.581941393506	40421.73710381916	38118.20530198975	43404.45365625484	40806.72726614219	46258.840646256554	43383.79253694409	51355.407079469274	47996.6817300932	0.13448167297910985	0.12903723448861976	1298.2311792524997	16786.371544234455	1220.5383983342908	15781.789385358803
5.649447838681973	34431.062679635506	32729.52329491828	40462.475316470154	38156.62238873626	43448.2041337849	40847.859493789765	46305.47357007273	43427.52715541559	51407.18607689293	48045.07405338168	0.13448192785163057	0.12903747789968498	1287.7912400033092	16751.712956617586	1210.723358212621	15749.206503916532
5.6834886038631165	34465.643051495055	32762.395900358108	40503.128815991506	38194.959598774825	43491.86377133754	40888.906321892115	46352.009786304734	43471.17107665773	51458.8578781124	48093.36618635414	0.1344821873135687	0.12903772569377814	1277.405380168464	16716.73495900631	1200.9591617999831	15716.323355332948
5.717734481778674	34500.1504093263	32795.19912309723	40543.69682301442	38233.216197315814	43535.43173435076	40929.866965904665	46398.44840749052	43514.723468362674	51510.42150098968	48141.55721101429	0.13448245144785198	0.12903797795009822	1267.0734013991896	16681.436613517813	1191.245622630231	15683.139058347791
5.75218670833605	34534.58408301533	32827.93232656826	40584.17855585326	38271.39144738781	43578.907185817516	40970.74063898544	46444.78854359889	43558.18349581296	51561.87596059182	48189.64620675195	0.13448272033891037	0.12903823474927714	1256.7951058906037	16645.816983992234	1181.5825547485147	15649.652733328752
5.786846526889619	34568.94340038885	32860.59487225418	40624.57323050964	38309.48460984157	43622.289286290936	41011.52655199996	46491.02930203566	43601.550321887466	51613.22026919876	48237.63225035046	0.13448299407270353	0.12903849617340862	1246.5702963701915	16609.875135893002	1171.9697727004532	15615.863502173685
5.821715188285586	34603.22768721447	32893.18611968872	40664.880060674725	38347.494943352205	43665.5771938876	41052.223913524336	46537.169787647836	43644.82310706519	51664.45343630916	48285.51441599193	0.13448327273674804	0.12903876230607375	1236.3987761003664	16573.610136404634	1162.40709153458	15581.770488408394
5.856793950907131	34637.43626720285	32925.70542645856	40705.09825773379	38385.42170442356	43708.7700642932	41092.83192985065	46583.209102730325	43688.001009431624	51715.57446864883	48333.2917752653	0.13448355642014528	0.1290390332323668	1226.280348881497	16537.02105449699	1152.8943268057192	15547.3728172509
5.892084080719833	34671.56846200829	32958.15214820402	40745.227030768845	38423.264147390764	43751.86705076624	41133.34980499042	46629.14634703062	43731.08318468311	51766.5823701771	48380.96339717202	0.1344838452136119	0.12903930903892463	1216.2148190425942	16500.106960891746	1143.4312945654383	15512.669615574181
5.927586851317345	34705.62359123055	32990.52563862098	40785.26558656297	38461.02152442436	43794.86730414345	41173.77674067977	46674.980617755304	43774.06878613293	51817.47614209508	48428.52834813392	0.13448413920950741	0.12903958981395233	1206.2019914488774	16462.866928200237	1134.0178113701986	15477.66001203563
5.963303543967366	34739.60097241594	33022.82524946203	40825.21312960357	38498.693085533436	43837.76997284423	41214.11193638359	46720.711009575454	43816.9569647164	51868.254782852906	48475.98569199989	0.13448443850186514	0.12903987564725453	1196.241671498632	16425.300030933693	1124.65369427728	15442.343137088232
5.999235447657878	34773.49992105911	33055.05033053837	40865.06886208676	38536.27807856978	43880.57420287614	41254.354589300696	46766.33661463328	43859.74686899707	51918.91728815815	48523.3344900537	0.1344847431864217	0.12904016663026227	1186.333665124257	16387.40534556657	1115.3387608464109	15406.718123047613
6.035383859143656	34807.31975060433	33087.20022972115	40904.831983920885	38573.77574923141	43923.27913783962	41294.50389436842	46811.85652254792	43902.43764517221	51969.46265098356	48570.57380102119	0.13448505336064878	0.12904046285606308	1176.477778783068	16349.181950492784	1106.0728291306878	15370.784104036167
6.071750082993084	34841.059772446984	33119.27429294309	40944.50169273066	38611.18534106631	43965.88391893332	41334.55904426746	46857.26982042183	43945.02843707873	52019.889861575306	48617.70268107797	0.13448536912378373	0.12904076441943194	1166.6738194667269	16310.628926184028	1096.8557176854229	15334.540216140449
6.108335431635222	34874.7192959354	33151.271864200346	40984.07718386144	38648.506095476754	44008.38768495962	41374.51922942725	46902.57559284753	43987.51838619953	52070.19790746166	48664.72018385743	0.13448569057686255	0.12904107141686022	1156.921594700194	16271.745355252177	1087.6872455690755	15297.985597478226
6.145141225407182	34908.297628372566	33183.192285554345	41023.557650383635	38685.73725172337	44050.789572330235	41414.38363803122	46947.772921914344	44029.90663166987	52120.38577346179	48711.62536045904	0.13448601782275216	0.12904138394658868	1147.2209125349764	16232.530322404578	1078.567232333473	15261.11938813515
6.182168792601758	34941.79407501755	33215.03489713332	41062.942283096694	38722.878046929036	44093.08871507154	41454.15145602178	46992.860887214854	44072.192310283346	52170.45244169415	48758.41725945602	0.13448635096618314	0.12904170210863766	1137.5715815495932	16192.982914503664	1069.4954980264883	15223.940730243921
6.2194194695153895	34975.207939087544	33246.79903713439	41102.23027053385	38759.92771608344	44135.28424483057	41493.82186710601	47037.838565852166	44114.37455649874	52220.39689158585	48805.09492690419	0.13448669011378428	0.12904202600484022	1127.9734108531848	16153.10222068429	1060.4718631959986	15186.448768087663
6.256894600496366	35008.538521759576	33278.48404182538	41141.42079896659	38796.88549204731	44177.37529088079	41533.394052761214	47082.70503244693	44156.452502446606	52270.218099881786	48851.65740635033	0.13448703537411735	0.1290423557388752	1118.4262100810884	16112.887332351878	1051.4961488839472	15148.642648087814
6.294595537993358	35041.78512217241	33310.0892455468	41180.51305240933	38833.750605556954	44219.3609801282	41572.867192240534	47127.459359144596	44198.4252779361	52319.91504065403	48898.103738841026	0.13448738685771078	0.12904269141630065	1108.9297893956536	16072.337343243882	1042.568176627392	15110.521518867463
6.332523642604218	35074.94703742845	33341.613980713904	41219.506212624256	38870.52228522882	44261.240437117434	41612.2404625788	47172.10061562288	44240.29201046191	52369.486685311436	48944.43296293157	0.13448774467709648	0.12904303314458726	1099.4839594840305	16031.451349480078	1033.6877684580395	15072.084531309083
6.370680283125076	35108.02356259576	33373.0575778187	41258.3994591261	38907.19975756417	44303.01278403803	41651.513038598445	47216.62786909933	44282.05182521138	52418.93200260951	48990.64411469509	0.13448810894684624	0.12904338103315327	1090.088531561545	15990.228449633345	1024.8547469035257	15033.330838610418
6.40906683659976	35141.01399071013	33404.41936543219	41297.191969187326	38943.78224695396	44344.677140731015	41690.684092915726	47261.04018433918	44323.70384507195	52468.24995866047	49036.736227732	0.13448847978360862	0.12904373519340184	1080.7433173630852	15948.667744711041	1016.0689349807799	14994.259596269578
6.447684688369473	35173.917612776946	33435.698670206286	41335.88291784283	38980.26897568341	44386.232624694996	41729.752795946486	47305.33662366284	44365.24719063803	52517.43951694302	49082.708333179056	0.13448885730614615	0.1290440957387532	1071.4481291504344	15906.768338296562	1007.3301562013803	14954.869962221012
6.486535232122802	35206.73371777369	33466.89481687644	41374.471477895735	39016.65916393748	44427.67835109351	41768.718315913095	47349.51624695463	44406.68098021933	52566.49963831354	49128.559459719734	0.13448924163537404	0.12904446278468526	1062.2027797081973	15864.529336551204	998.6382345694583	14915.161096835509
6.525619869945995	35239.46159265169	33498.007128263445	41412.95681992203	39052.95202980542	44469.01343276114	41807.579818850216	47393.57811167023	44448.004329847776	52615.429281015786	49174.28863359332	0.13448963289440022	0.1290448364487684	1053.0070823394926	15821.949848238379	989.9929945766926	14875.132162938826
6.564940012373588	35272.10052233868	33529.03492527615	41451.33811227649	39089.146789286366	44510.23698021095	41846.33646861187	47437.521272845624	44489.216353285905	52664.22740069243	49219.894878605584	0.13449003120856362	0.12904521685070394	1043.8608508739853	15779.028984870762	981.3942612090614	14834.78232595697
6.604497078439295	35304.649789740964	33559.97752691367	41489.61452109802	39125.242656294424	44551.34810164143	41884.98742687793	47481.34478310542	44530.31616203467	52712.892950395726	49265.37721613873	0.1344904367054753	0.12904560411236438	1034.763899656129	15735.765860626474	972.8418599378783	14794.110753840767
6.644292495727218	35337.10867574559	33590.83425026769	41527.78521031508	39161.23884266399	44592.345902943445	41923.531853160806	47525.047692671375	44571.302865341466	52761.42488059863	49310.73466516178	0.13449084951506057	0.1290459983578313	1025.7160435534315	15692.159592529759	964.3356167256716	14753.116617222317
6.684327700423376	35369.476459223086	33621.604410525266	41565.849341651876	39197.13455815556	44633.22948770812	41961.96890481273	47568.62904937169	44612.17557020874	52809.82213920664	49355.96624224153	0.13449126976959985	0.1290463997134347	1016.7170979514485	15648.20930043608	955.8753580219927	14711.799089410342
6.724604137367524	35401.75241702942	33652.28732097095	41603.80607463366	39232.92901046088	44673.99795723375	42000.29773703246	47612.08789864948	44652.93338140211	52858.083671568944	49401.07096155297	0.13449169760377214	0.129046808307797	1007.7668787520379	15603.914107080549	947.4609107630677	14670.157346444204
6.76512326010531	35433.93582400892	33682.88229298976	41641.65456659321	39268.62140520909	44714.650410533905	42038.51750287282	47655.42328357249	44693.5754014593	52906.20842049076	49446.04783489069	0.13449213315469755	0.12904722427187115	998.8652023769682	15559.273138187826	939.092102372786	14628.19056717772
6.805886530940724	35466.02595299647	33713.38863606949	41679.393972676495	39304.210945972234	44755.185944344936	42076.62735324783	47698.63424484212	44734.1007306987	52954.195326245055	49490.89587167993	0.13449257656198363	0.129047647738985	990.0118857600028	15514.285522429273	930.768760757288	14585.897933252156
6.846895420988873	35498.02207482014	33743.80565780345	41717.02344584895	39339.696834271184	44795.60365313384	42114.626436940154	47741.71982080295	44774.50846722829	53002.043326584884	49535.61407898791	0.13449302796776846	0.1290480788448844	981.206746352138	15468.95039156638	922.4907143092132	14543.278629230335
6.888151410229076	35529.9234583039	33774.13266389332	41754.54213690186	39375.07826958182	44835.902629106495	42152.51390060887	47784.67904745263	44814.797706954865	53049.751356756045	49580.201461535646	0.1344934875167682	0.12904851772777592	972.4496021192754	15423.266880476847	914.2577919052565	14500.331842624582
6.92965598755826	35561.72937027014	33804.368958151754	41791.94919445862	39410.35444934099	44876.08196221573	42190.288888797084	47827.51095845156	44854.967543593186	53097.318349509675	49624.65702170976	0.13449395535632314	0.1290489645283732	963.7402715411736	15377.234127210453	906.0698229051777	14457.056763931178
6.971410650844719	35593.43907554255	33834.513842505316	41829.24376498141	39445.52456895291	44916.140740169765	42227.950543939914	47870.214585133115	44895.017068675494	53144.743235115355	49668.979759574555	0.13449443163644503	0.12904941938994086	955.0785736064427	15330.851272989064	897.9266371480771	14413.452586662956
7.01341690698215	35625.05183694848	33864.56661699712	41866.42499277743	39480.587821795154	44956.07804844036	42265.498006372225	47912.7889565135	44934.945371560796	53192.02494137391	49713.168672883985	0.1344949165098674	0.12904988245834242	946.4643278192962	15284.117462370545	889.828064957168	14369.518507467583
7.055676271944047	35656.5669153223	33894.52657979014	41903.49202000624	39515.54339922564	44995.89297027204	42302.93041433727	47955.233099302706	44974.751539445126	53239.16239363145	49757.222757094714	0.13449541013209226	0.12905035388208613	937.8973541950108	15237.03184324503	881.7739371366333	14325.253726156428
7.098190270838397	35687.98356950775	33924.39302716971	41940.443986686005	39550.39049058866	45035.584586690275	42340.24690399452	47997.54603791452	45014.43465737095	53286.15451479238	49801.14100537822	0.13449591266144287	0.12905083381237423	929.3774732523598	15189.593566801399	873.7640849645832	14280.657445648685
7.1409604379627405	35719.301056360855	33954.16525354667	41977.280030700575	39585.12828322167	45075.15197651051	42377.446609428094	48039.7267944774	45053.993808237305	53333.000225333395	49844.9224086338	0.13449642425911457	0.12905132240315134	920.9045060251956	15141.801787760109	865.7983402026584	14235.728872202337
7.183988316859528	35750.51863075318	33983.84255146061	42013.9992878069	39619.755962462325	45114.59421634756	42414.52866265573	48081.77438884565	45093.42807281037	53379.698443317946	49888.56595550205	0.13449694508922466	0.12905181981115332	912.478274053603	15093.655664330348	857.8765350899193	14190.467215375043
7.227275460371831	35781.6355455744	34013.424211582686	42050.600891641785	39654.272711654994	45153.91038062444	42451.49219363704	48123.68783861025	45132.736529733505	53426.24808441012	49932.07063237776	0.13449747531886908	0.12905232619596035	904.0985993830254	15045.154358241707	849.9985023393529	14144.871688048355
7.270823430699384	35812.65105173551	34042.90952271885	42087.083973729335	39688.677712157936	45193.09954158186	42488.336330282575	48165.466159110176	45171.918255537996	53472.6480618894	49975.435423423696	0.13449801511817447	0.12905284172004652	895.7653045642073	14996.297034827992	842.1640751406667	14098.941506519914
7.31463379945495	35843.56439817167	34072.297771812926	42123.44766348827	39722.970143350205	45232.16076928758	42525.06019846262	48207.108363443775	45210.97232465364	53518.89728666527	50018.65931058413	0.134498564660353	0.12905336654883412	887.4782126562786	14947.082863152027	834.3730871603475	14052.675890598446
7.358708147721062	35874.37483184564	34101.588243950115	42159.69108823974	39757.14918263925	45271.0931316465	42561.662922016694	48248.6134624808	45249.89780941999	53564.99466729275	50061.74127359932	0.13449912412175943	0.12905390085074425	879.2371472216328	14897.5110159982	826.625372539158	14006.07406361401
7.403048066107065	35905.08159775053	34130.780222359914	42195.81337321462	39791.21400546778	45309.895694409955	42598.14362276244	48289.98046487378	45288.693780097165	53610.93910998717	50104.680290019256	0.134499693681948	0.12905444479725614	871.0419323196402	14847.580669829622	818.9207658849191	13959.135252378881
7.447655154806527	35935.68393891291	34159.87298841936	42231.81364156113	39825.16378532118	45348.56752118567	42634.5014205049	48331.20837706996	45327.359304876874	53656.72951863959	50147.475335218	0.13450027352373042	0.1290549985629581	862.8923925192212	14797.291005086154	811.2591022846173	13911.858687452972
7.49253102365499	35966.181096396525	34188.86582165692	42267.691014353346	39858.997693735626	45387.10767344855	42670.73543304679	48372.29620332425	45365.89344989466	53702.364794833404	50190.12538240913	0.1345008638332356	0.1290555623256065	854.7883528869133	14746.641206040978	803.6402172936941	13864.243603033945
7.537677292188054	35996.572309304735	34217.75799975502	42303.44461059828	39892.71490030482	45425.515210549835	42706.8447761972	48413.24294571048	45404.295279240454	53747.84383785914	50232.62940265958	0.1345014647999685	0.12905613626618312	846.7296389865805	14695.630460904911	796.0639469351736	13816.28923702892
7.583095589699846	36026.85681478447	34246.54879855425	42339.073547244734	39926.314572688556	45463.78918972854	42742.82856378227	48454.047604134976	45442.563854971275	53793.16554473183	50274.98636490567	0.13450207661687325	0.12905672056895318	838.7160768862232	14644.257961979136	788.5301277063554	13767.99483121559
7.628787555301809	36057.0338480291	34275.2374920563	42374.576939191036	39959.79587662005	45501.92866612135	42778.6859076547	48494.70917634874	45480.69823712265	53838.32881020687	50317.19523596796	0.1345026994803953	0.1290573154215263	830.7474931481411	14592.52290558815	781.038596568862	13719.359631173313
7.674754837981857	36087.102642282	34303.8233524277	42409.95389929357	39993.15797591424	45539.93269277373	42814.41591770408	48535.22665796067	45518.697483720985	53883.33252679706	50359.2549805671	0.1345033335905448	0.12905792101491437	822.8237148317276	14540.4244922027	773.5891909527127	13670.382886400446
7.720999096663877	36117.062428839614	34332.30565000312	42445.20353837503	40026.40003247549	45577.80032065043	42850.01770186699	48575.59904245041	45556.56065079573	53928.175584789424	50401.1645613394	0.1345039791509599	0.12905853754359795	814.9445694917231	14487.961926478893	766.181748753821	13621.06385035906
7.767522000267617	36146.91243705516	34360.683653289176	42480.32496523314	40059.52120630618	45615.530598646816	42885.49036613762	48615.82532118205	45594.28679239206	53972.8568722627	50442.92293885324	0.13450463636897636	0.129059165205585	807.1098851807765	14435.134417394176	758.8161083356827	13571.401780577376
7.814325227768903	36176.65189434194	34388.956628967964	42515.31728664935	40092.52065551488	45653.1225736001	42920.833014578355	48655.90448341755	45631.874960583635	54017.375275105	50484.529071625344	0.13450530545569145	0.12905980420247837	799.3194904429256	14381.941178187728	751.4921085243695	13521.39593862556
7.861410468260233	36206.28002617671	34417.123841900524	42550.17960739736	40125.397536324606	45690.57529030036	42956.04474933025	48695.835516330306	45669.32420548513	54061.72967703118	50525.98191613707	0.13450598662603414	0.1290604547395384	791.573214310396	14328.3814264182	744.2095886057359	13471.04559016414
7.908779421011744	36235.79605610301	34445.18455513049	42584.91103025203	40158.151003081315	45727.88779150204	42991.12467062392	48735.61740501898	45706.63357526539	54105.91895960105	50567.28042685126	0.13450668009883424	0.1290611170257517	783.8708863143693	14274.454384209588	736.9683883341495	13420.350005146116
7.956433795532517	36265.19920573521	34473.138029888185	42619.51065599889	40190.78020826303	45765.059117936245	43026.07187679106	48775.2491325223	45743.80211616116	54149.94200223825	50608.42355622985	0.13450738609689356	0.1290617912738978	776.2123364728759	14220.159278111532	729.7683479223633	13369.308457729407
8.004375311632296	36294.48869476132	34500.98352559375	42653.9775834425	40223.28430248787	45802.08830832161	43060.88546427485	48814.72967983241	45780.82887248972	54193.79768224795	50649.41025475032	0.13450810484705747	0.12906247770061835	768.5973952944623	14165.495339279994	722.6093080445426	13317.92022641655
8.052605699483543	36323.66374094738	34528.72029986162	42688.31090941662	40255.6624345238	45838.9743993774	43095.56452764223	48854.05802591054	45817.71288666352	54237.484874836875	50690.23947092435	0.1345088365802893	0.12906317652648736	761.0258937735343	14110.461803425103	715.4911098316079	13266.184594016522
8.101126699683881	36352.72356013991	34556.34760850329	42722.50972879233	40287.91375129641	45875.71642583423	43130.1081595941	48893.23314770031	45854.4531992026	54281.002453130895	50730.91015131412	0.13450958153174544	0.12906388797608295	753.497663391463	14055.057910958305	708.4135948728072	13214.100847786292
8.149940063318896	36381.66736627073	34583.864705532236	42756.57313448878	40320.03739789926	45912.31342044782	43164.51545097829	48932.25402014413	45891.048848750106	54324.34928819613	50771.42124055204	0.13451033994085135	0.12906461227806013	746.0125361204264	13999.282907117158	701.3766052186838	13161.668279532343
8.199047552025359	36410.49437135967	34611.27084316693	42790.500217481946	40352.03251760214	45948.76441401045	43198.78549080039	48971.119616197255	45927.49887208534	54367.52424905744	50811.7716813578	0.13451111205137756	0.129065349665225	738.5703444129904	13943.136041875929	694.3799833724042	13108.88618555665
8.248450938054788	36439.20378551878	34638.565271835236	42824.29006681481	40383.8982518611	45985.06843536422	43232.917366236325	49009.828906843904	45963.80230413896	54410.52620271916	50851.96041455791	0.13451189811152242	0.12906610037460958	731.1709212076385	13886.616570100188	687.4235722936573	13055.75386678148
8.298152004337403	36467.79481695555	34665.747240177836	42857.9417696068	40415.63374032722	46021.22451141335	43266.91016264393	49048.38086111219	45999.9581780069	54453.35401418483	50891.98637910372	0.1345126983739895	0.1290668646475502	723.8140999230673	13829.72375157103	680.5072153937072	13002.270628763363
8.348152544546481	36496.2666719769	34692.81599505252	42891.454411064	40447.23812085659	46057.23166713744	43300.76296357554	49086.77444609022	46035.96552496559	54496.00654647806	50931.848512091114	0.13451351309606993	0.1290676427297648	716.4997144614463	13772.45685108751	673.6307565391762	12948.435781816952
8.398454363163072	36524.61855499263	34719.77078153783	42924.82707448906	40478.71052951975	46093.08892560447	43334.4748507902	49125.008626941984	46071.82337448669	54538.48266066318	50971.54574877962	0.13451434253972844	0.12906843487143244	709.2275992076029	13714.815138563514	666.7940400505322	12894.248641091399
8.449059275541144	36552.8496685196	34746.61084293746	42958.05884129179	40510.05010061186	46128.79530798447	43368.04490426672	49163.08236692391	46107.530754252766	54580.781215866984	51011.07702261257	0.13451518697168502	0.1290692413272752	701.9975890212227	13656.797888943925	659.9969106945209	12839.70852648653
8.49996910797308	36580.959213184586	34773.33542078344	42991.14879099855	40541.2559666617	46164.349833562075	43401.472202215395	49200.9946274003	46143.08669017167	54622.90106929887	51050.4412652359	0.13451604666350378	0.1290700623566412	694.8095192415058	13598.40438240394	653.239213689405	12784.814762847498
8.551185697755594	36608.946387728996	34799.94375484106	43024.09600126377	40572.32725844278	46199.7515197513	43434.75582109209	49238.744367861196	46178.49020639333	54664.84107627407	51089.637406519774	0.1345169218916803	0.12907089822358744	687.6632256869925	13539.633904412389	646.5207947046147	12729.566680037417
8.602710893256043	36636.81038901181	34826.43508311212	43056.89954787956	40603.26310498253	46234.999382108384	43467.89483561036	49276.330545938166	46213.74032532455	54706.60009023443	51128.664374577915	0.13451781293773188	0.12907174919696665	680.5585446499172	13480.485745711252	639.8414998544031	12673.963612889871
8.654546553979111	36664.55041201389	34852.80864183947	43089.55850478701	40634.0626335731	46270.09243434642	43500.888318755206	49313.75211742209	46248.836067645665	54748.176962771664	51167.5210957891	0.1345187200882884	0.1290726155505147	673.4953128971392	13420.959202440456	633.2011757001746	12618.004901349545
8.706694550633951	36692.16564984127	34879.06366551062	43122.07194408641	40664.72496978127	46305.02968834893	43533.73534179605	49351.00803627982	46283.77645232619	54789.57054364913	51206.20649481763	0.134519643635186	0.12907349756293832	666.4733676710166	13361.053576216102	626.5996692507761	12561.689890546724
8.759156765201672	36719.655293729484	34905.199386862376	43154.43893604879	40695.249237459466	46339.810154184845	43566.43497430079	49388.09725467238	46318.560496641905	54830.779680825675	51244.71949463536	0.13452058387556082	0.12907439551800715	659.4925466835266	13300.768174119294	620.0368279559771	12505.017930766568
8.811935091003267	36747.018533046554	34931.21503688405	43186.658549126034	40725.634558755446	46374.43284012206	43598.986284148654	49425.018722971734	46353.18721619051	54871.80322047776	51283.05901654228	0.1345215411119469	0.1290753097046452	652.5526881177211	13240.102308807895	613.5124997094972	12447.988377574831
8.865031432767935	36774.25455529745	34957.10984482234	43218.72984996277	40755.88005412382	46408.89675264297	43631.388337544886	49461.7713897796	46387.65562490932	54912.6400070239	51321.22398018933	0.13452251565237408	0.12907624041702434	645.6536306315684	13179.055298686028	607.0265328519745	12390.600591982715
8.918447706701835	36801.36254612763	34982.883038185115	43250.65190340738	40785.984842336555	46443.20089645892	43663.64019903448	49498.35420194529	46421.964735092	54953.28888314838	51359.213303600394	0.13452350781046762	0.1290771879546605	638.7952133469516	13117.626467768103	600.578776159673	12332.853940282948
8.972185840557227	36828.341689326575	35008.53384274526	43282.423772523056	40815.948040493546	46477.344274525	43695.740931516026	49534.76610458381	46456.11355740546	54993.74868982484	51397.02590319421	0.1345245179055501	0.12907815262251066	631.9772758547915	13055.815145889297	594.169078850653	12274.747794291005
9.02624777370205	36855.191166831944	35034.061482545265	43314.04451859972	40845.76876403423	46511.32588805566	43727.68959625665	49571.006041095025	46490.10110090795	55034.01826634154	51434.66069380799	0.1345255462627463	0.1290791347310724	625.1996582132415	12993.620668726042	587.7972905826173	12216.281531346962
9.080635457189915	36881.91015873292	35059.46517990078	43345.51320116516	40875.446126748066	46545.14473653958	43759.48525290591	49607.072953181894	46523.92637306604	55074.0964503255	51472.116588719655	0.13452659321308738	0.12908013459648449	618.4622009441955	12931.042377846316	581.4632614493021	12157.454534359276
9.135350853830497	36908.497843274235	35084.74415540516	43376.828877997024	40904.97924078632	46578.79981775551	43791.12695951098	49642.96578087	46557.588379773035	55113.982077768	51509.39249967182	0.13452765909361983	0.1290811525406296	611.7647450356744	12868.079620838165	575.1668419834459	12098.26619193796
9.190395938260405	36934.95339685981	35109.89762793331	43407.99060513452	40934.36721667307	46612.29012778785	43822.613772531164	49678.683462526635	46591.08612536677	55153.67398304993	51546.487336895116	0.13452874424751454	0.12908218889123946	605.107131937868	12804.731751320884	568.9078831515508	12038.71589837782
9.245772697014415	36961.275994056516	35134.924814645914	43438.99743689038	40963.60916331686	46645.614661042564	43853.94474685311	49714.2249348804	46624.418612648085	55193.170998967595	51583.400009132354	0.13452984902417767	0.12908324398200083	598.4892035624362	12740.998129021376	562.6862363554537	11978.803053775802
9.301483128597186	36987.4648075978	35159.82493099342	43469.84842586284	40992.704188022166	46678.772410263104	43885.11893580583	49749.58913304093	46657.584842899225	55232.471956758745	51620.12942366264	0.13453097377936582	0.129084318152664	591.9108022802393	12676.87811982818	556.5017534286017	11918.52706405148
9.357529243555355	37013.51900838736	35184.59719072013	43500.542622947745	41021.651396501016	46711.76236654667	43916.13539117606	49784.774990518796	46690.58381590258	55271.57568612894	51656.674486325974	0.13453211887530062	0.1290854117491542	585.3717709232587	12612.371095906943	550.3542866379721	11857.887341050431
9.413913064550128	37039.437765502946	35209.24080586837	43531.07907735094	41050.44989288497	46744.58351936066	43946.993163223844	49819.78143924591	46723.414529959795	55310.481015278536	51693.034101548204	0.1345332846807869	0.12908652512368307	578.8719527811045	12547.476435745135	544.243688681745	11796.883302621543
9.47063662643026	37065.22024619992	35233.75498678254	43561.456836600606	41079.09877973694	46777.23485655926	43977.69130069825	49854.60740959595	46756.07598191092	55349.1867709297	51729.207172366325	0.13453447157133308	0.12908765863486446	572.411191601539	12482.193524232134	538.1698126886622	11735.514372648671
9.527701976305488	37090.86561591499	35258.13894211318	43591.674946559826	41107.597158063276	46809.715364400225	44008.228850853186	49889.25183040511	46788.56716715386	55387.691778353925	51765.192600453935	0.13453567992927223	0.1290888126478293	565.9893315845984	12416.521752642468	532.132512212731	11673.779981061816
9.585111173620431	37116.37303826948	35282.39187882077	43621.732451438795	41135.94412732554	46842.02402756142	44038.6048594631	49923.71362899268	46820.88707966365	55425.994861399406	51800.98928614672	0.13453691014388822	0.12908998753434653	559.6062173867249	12350.460518822074	526.1316412381129	11611.679564025253
9.642866290228868	37141.74167507338	35306.513002180174	43651.62839380816	41164.13878545333	46874.15982915857	44068.81837083979	49957.991731182854	46853.03471201295	55464.09484251992	51836.59612846932	0.13453816261154086	0.12909118367294245	553.2616941206506	12284.009227273986	520.1670541780768	11549.212563982233
9.700969410468568	37166.9706863287	35330.5015157845	43681.36181461153	41192.18022885633	46906.12175076224	44098.868427848414	49992.08506132589	46885.009055391885	55501.99054280291	51872.01202516142	0.13453943773579624	0.1290924014490254	546.9556073452695	12217.167289029807	514.2386058652191	11486.378429565579
9.75942263123647	37192.059230232626	35354.35662154875	43710.9317531781	41220.067552436456	46937.90877241496	44128.75407192374	50025.99254231935	46916.80909962792	55539.68078199795	51907.235872704245	0.1345407359275572	0.12909364125500955	540.687803072331	12149.934121906757	508.34615155891515	11423.176615834236
9.818228062064373	37217.00646318157	35378.07751971428	43740.33724723628	41247.79984960098	46969.51987264945	44158.47434308741	50059.71309563073	46948.433833207135	55577.164378546695	51942.26656634839	0.134542057605197	0.1290949034904448	534.4581277647521	12082.309150556102	502.48954694281565	11359.606584299356
9.877387825195074	37241.811539774164	35401.663408852415	43769.57733292645	41275.37621227484	47000.95402850608	44188.0282799644	50093.24564131916	46979.88224329449	55614.44014961187	51977.103000140734	0.13454340319469701	0.12909618856214433	528.2664283341728	12014.291806500405	496.6686481219949	11295.667802985758
9.936904055658934	37266.4736128151	35425.1134858687	43798.65104481459	41302.79573091373	47032.210215551284	44217.41491980049	50126.58909805828	47011.15331575534	55651.50691110776	52011.74406695282	0.13454477312978458	0.1290974968843197	522.1125521369977	11945.881528161466	490.8833116214373	11231.359746448696
9.996778901350961	37290.9918333179	35448.42694600628	43827.55741590518	41330.05749451653	47063.287407895106	44246.6332984789	50159.742383158205	47042.24603517609	55688.36347772966	52046.188658508305	0.1345461678520733	0.12909882887871457	515.9963469745126	11877.07776094973	485.133394384	11166.681895855814
10.05701452310831	37315.365350508706	35471.6029828502	43856.29547765509	41357.16059063871	47094.18457821017	44275.68245053818	50192.70441258908	47073.15938488611	55725.00866298529	52080.43566541197	0.13454758781120846	0.12910018497474152	509.91766109562013	11807.8799574133	479.41875377338147	11101.633739126846
10.117613094788254	37339.59331182923	35494.640788330966	43884.864259986876	41384.10410540522	47124.90069774989	44304.5614091895	50225.4741010039	47103.892346979286	55761.44127922534	52114.48397717834	0.13454903346501426	0.12910156560962344	503.8763431921252	11738.287577250972	473.7392475705128	11036.214770957828
10.178576803346665	37363.67486294033	35517.53955272861	43913.262791302965	41410.88712352396	47155.434736367635	44333.26920633474	50258.050361762325	47134.443902336294	55797.66013767542	52148.332482261176	0.13455050527964016	0.12910297122853515	497.8722423949512	11668.300087312236	468.09473396942485	10970.424492811784
10.239907848916916	37387.609147724506	35540.298464675885	43941.49009849862	41437.50872829852	47185.78566253485	44361.80487258372	50290.43210695358	47164.81303064605	55833.664048466795	52181.98006808224	0.13455200372971574	0.1291044022847478	491.9052082778653	11597.916961777955	462.4850715813809	10904.262413097546
10.301608444889292	37411.395308289786	35562.91671116267	43969.54520697686	41463.96800164238	47215.95244336118	44390.16743727322	50322.61824742142	47194.99871042919	55869.451820669856	52215.42562106223	0.13455352929850387	0.12910585923977871	485.9750908566639	11527.137682259083	456.9101194325485	10837.72804724425
10.363680817990868	37435.03248497218	35585.39347753913	43997.427140661755	41490.264024091884	47245.93404461313	44418.355928484576	50354.607692787635	47224.99991906003	55905.02226232572	52248.668026650295	0.1345550824780595	0.12910734256354084	480.0817405809066	11455.96173768118	451.3697369580623	10770.82091762498
10.426127208365882	37458.51981633882	35607.72794751943	44025.134922012796	41516.39587481998	47275.729430733576	44446.36937306229	50386.39935147661	47254.81563278964	55940.37418047937	52281.70616935473	0.1345566637693888	0.12910885273449488	474.225008337351	11384.388624481857	445.86378400423564	10703.540553711355
10.488949869656532	37481.856439190684	35629.91930318518	44052.66757203891	41542.362631649834	47305.33756486144	44474.20679663252	50417.992130739956	47284.44482676895	55975.50638121284	52314.538932773874	0.13455827368261358	0.12911039023980736	468.40474545332836	11312.417846789584	440.39212083193706	10635.886492261663
10.552151069084381	37505.04148856601	35651.966724989434	44080.02411031349	41568.163371069255	47334.75740885213	44501.86722362257	50449.384936682196	47313.88647507279	56010.417669679715	52347.16519962814	0.1345599127371373	0.12911195557550845	462.62080368807074	11240.048916304484	434.9546081086155	10567.858277209103
10.615733087532126	37528.074097742225	35673.86939175946	44107.20355498785	41593.79716824382	47363.98792329665	44529.34967727886	50480.57667428497	47343.13955072262	56045.10685013797	52379.583851790616	0.1345615814618153	0.12911354924665347	456.87303523055743	11167.28135237284	429.5511069060303	10499.455459723249
10.679698219625935	37550.953398239064	35695.626480700426	44134.204922806304	41619.26309703132	47393.028067542364	44556.6531796867	50511.566247433126	47372.20302571102	56079.57272598527	52411.79377031976	0.13456328039512688	0.12911517176748932	451.16129270597594	11094.114682219923	424.1814787063631	10430.67759844102
10.744048773818252	37573.67851982114	35717.23716739878	44161.02722912078	41644.56022999585	47421.87679971335	44583.776751789475	50542.352558940474	47401.075871025736	56113.81409979372	52443.79383549174	0.1345650100853509	0.1291168236616212	445.48542916966835	11020.548440923914	418.8455853970954	10361.524259431288
10.808787072471103	37596.24859050041	35738.70062582547	44187.66948790551	41669.687638422154	47450.53307673099	44610.71941340826	50572.9345105758	47429.75705667423	56147.82977334518	52475.5829268333	0.13456677109074514	0.12911850546218315	439.8452981066075	10946.582171490416	413.54328926932067	10291.995016273111
10.87391545193992	37618.662736538565	35760.01602833905	44214.1307117718	41694.644392329785	47478.99585433481	44637.480183261396	50603.31100308915	47458.24555170817	56181.61854766693	52507.15992315482	0.13456856397972908	0.12912021771201315	434.24075342691503	10872.215424859896	408.27445301489206	10222.089450068772
10.93943626265785	37640.920082449156	35781.18254568866	44240.409911982795	41719.429560487355	47507.264087103016	44664.05807898414	50633.48093623812	47486.54032424822	56215.17922306752	52538.52370258367	0.13457038933106816	0.12912196096383088	428.6716494705179	10797.447760116309	403.0389397297404	10151.807149624452
11.00535186922059	37663.01975100021	35802.19934701741	44266.50609846892	41744.042210427586	47535.33672847441	44690.45211714925	50663.4432088154	47514.640341509716	56248.51059917393	52569.673142598775	0.13457224773406548	0.1291237357804164	423.1378410034231	10722.278744505718	397.83661291073076	10081.147711483762
11.071664650471687	37684.96086321601	35823.06559986502	44292.41827984259	41768.48140846143	47563.21273076908	44716.66131328671	50693.19671867523	47542.544569827616	56281.61147496797	52600.60712006431	0.13457413978875143	0.12912554273479557	417.639183213003	10646.707953402773	392.66733645187924	10010.110739892349
11.138376999588447	37706.742538379156	35843.7804701707	44318.145463413515	41792.746219692934	47590.89104521019	44742.684681904306	50722.740362761055	47570.25197468237	56314.480648823774	52631.32451126474	0.13457606610608172	0.12912738241042748	412.17553171288455	10570.73497056961	387.530974648078	9938.695847051218
11.205491324168262	37728.36389403274	35864.34312227625	44343.686655204285	41816.83570803429	47618.37062194588	44768.52123650845	50752.07303713351	47597.761520726126	56347.11691854602	52661.82419194011	0.13457802730813703	0.1291292554013941	406.7467425374198	10494.359388094395	382.42739218997303	9866.902653040364
11.273010046315514	37749.824045981746	35884.752718928314	44369.04085996532	41840.74893622033	47645.650410070855	44794.16998962451	50781.19363699785	47625.07217180852	56379.51908140756	52692.10503732119	0.13458002402832553	0.1291311623125954	401.35267213813495	10417.58080640994	377.35645416087937	9794.730785842985
11.340935602728974	37771.122108294716	35905.00842128097	44394.2070811903	41864.48496582348	47672.72935764831	44819.62995281775	50810.10105673218	47652.182891003096	56411.68593418811	52722.16592216528	0.13458205691159048	0.12913310375994638	395.9931773907738	10340.398834599182	372.3180260438821	9722.179881649092
11.409270444789758	37792.25719330586	35925.10938889881	44419.1843211325	41888.042857269524	47699.60641173313	44844.900136715165	50838.79418991682	47679.0926406349	56443.616273214255	52752.00572079347	0.13458412661462182	0.12913508037058072	390.66811558871996	10262.8130902946	367.31197371473536	9649.249584753066
11.478017038649782	37813.228411615855	35945.05477975867	44443.971580819554	41911.42166985199	47726.28051839337	44869.97955102596	50867.27192936217	47705.800382306494	56475.30889439791	52781.62330712633	0.1345862338060709	0.12913709278305244	385.3773444382241	10184.823199691251	362.33816343784565	9575.939547564834
11.547177865320764	37834.03487209337	35964.843750252185	44468.56786006962	41934.62046174777	47752.75062273338	44894.867204563416	50895.533167138194	47732.30507692573	56506.76259327688	52811.01755472158	0.13458837916676836	0.12913914164754775	380.12072206201265	10106.42879774049	357.3964618698228	9502.249430788681
11.616755420763786	37854.67568187606	35984.47545518779	44492.972157506905	41957.638290032184	47779.01566891639	44919.56210526628	50923.57679460354	47758.60568473298	56537.97616505488	52840.187336811294	0.13459056338994854	0.1291412276260971	374.8981069991132	10027.629528231919	352.4867360587814	9428.178903505206
11.686752215979308	37875.149946371945	36003.94904779312	44517.183470578115	41980.4742106949	47805.07460018807	44944.063260221126	50951.401702435694	47784.70116532947	56568.94840464314	52869.13152634051	0.13459278718147355	0.12914335139279112	369.7093582000816	9948.425043802708	347.60885344073176	9353.727643197402
11.75717077709787	37895.456769259836	36023.26367971651	44541.20079556776	42003.127278654894	47830.92635889911	44968.369675683796	50979.00678066042	47810.590477704776	56599.67810670096	52897.84899600499	0.13459505126007	0.1291455136340024	364.55433502671076	9868.81500601396	342.76268183847424	9278.89533579722
11.82801364547121	37915.595252490406	36042.41850102919	44565.023127614804	42025.59654777645	47856.56988652921	44992.480357102075	51006.39091868238	47836.27258026568	56630.164065678175	52926.33861829048	0.13459735635755854	0.12914771504861067	359.4328972523217	9788.799085469916	337.94808946194826	9203.681675810367
11.899283377763982	37935.56449628651	36061.412660226655	44588.64946072842	42047.881070884556	47882.004123710285	45016.39430913774	51033.553005315385	47861.7464308644	56660.40507585697	52954.59926551175	0.13459970321909667	0.12914995634822987	354.3449050556519	9708.376961775124	333.16494490322657	9128.086366284639
11.970982546046038	37955.36359914345	36080.24530423018	44612.078787804065	42069.97989978057	47907.228010250205	45040.11053568907	51060.49192881307	47887.01098682745	56690.399931394546	52982.62980985207	0.13460209260342315	0.12915223825744296	349.29021902626846	9627.548323763534	328.4131171409972	9052.109119020402
12.043113737885237	37974.991657829654	36098.91557838863	44635.310100640345	42091.892085258456	47932.24048515724	45063.62803991404	51087.20657690059	47912.065204985345	56720.147426366886	53010.429123404	0.13460452528310565	0.12915456151403987	344.2687001612503	9546.312869530171	323.6924755372456	8975.749654596671
12.115679556440844	37994.44776738643	36117.42262647936	44658.34238995496	42113.616677120415	47957.04048666394	45086.94582425291	51113.695836805615	47936.90804170163	56749.64635481206	53037.99607820944	0.13460700204479428	0.12915692686925767	339.28020985930925	9464.6703063827	319.0028898323071	8899.007702326402
12.188682620557461	38013.73102112772	36135.76559070931	44681.17464540102	42135.15272419267	47981.62695225128	45110.06289045121	51139.95859528993	47961.53845290248	56778.89551077424	53065.32954630062	0.13460952368948098	0.1291593350880282	334.32460992463166	9382.620351046324	314.344230148301	8821.88300046511
12.26212556485955	38032.840510640155	36153.94361171625	44703.80585558395	42156.49927434194	48005.99881867369	45132.97823958344	51165.99373868184	47985.955394107215	56807.893688348784	53092.42839974195	0.13461209103276037	0.12916178694922917	329.4017625634442	9300.162729669362	309.716366985871	8744.375296212733
12.336011039846525	38051.775325782146	36171.95582856919	44726.23500807756	42177.6553744911	48030.155021983235	45155.69087207601	51191.800152907985	48010.157820457986	56836.63968172683	53119.29151067139	0.1346147049050989	0.12916428324593895	324.51153038302436	9217.297177925706	305.1191712230211	8666.484345788136
12.41034171198835	38070.53455468351	36189.80137876939	44748.46108944108	42198.62007063573	48054.09449755502	45178.19978773136	51217.37672352637	48034.144686750835	56865.132285241445	53145.91775134334	0.13461736615210657	0.12916682478569694	319.6537763918168	9134.023441089317	300.55251411529025	8588.209914537147
12.485120263821853	38089.11728374447	36207.4793982506	44770.48308523563	42219.39240786015	48077.816180112044	45200.50398575149	51242.72233575904	48057.914947466306	56893.37029341344	53172.30599417115	0.13462007563481487	0.12916941239076957	314.82836399483494	9050.341274062172	296.0162672922597	8509.55177692324
12.560349394047481	38107.52259763443	36224.989021379355	44792.299980040945	42239.971430353755	48101.31900375044	45222.60246476203	51267.83587452527	48081.46755680058	56921.352500997964	53198.45511177041	0.1346228342299601	0.1291720468984195	310.0351569970371	8966.250441541895	291.51030275947414	8430.50971672684
12.63603181762671	38125.74957929109	36242.3293809554	44813.91075747254	42260.35618142773	48124.60190196539	45244.4942228367	51292.71622447553	48104.801468697275	56949.07770303213	53224.363977003166	0.1346256428302713	0.12917472916118097	305.2740195968072	8881.750717949122	287.03449289296987	8351.083526941016
12.712170265880024	38143.7973099182	36259.49960821102	44835.31440019782	42280.54570353075	48147.663807676	45266.17825752099	51317.36227002436	48127.91563687839	56976.54469488173	53250.03146302125	0.1346285023447623	0.12917746004714012	300.5448163879919	8796.84188760072	282.5887104412541	8271.273009961471
12.78876748658549	38161.66486898453	36276.49883281145	44856.50988995386	42300.53903826632	48170.50365325201	45287.65356585753	51341.7728953856	48150.80901487718	57003.75227229036	53275.45644331194	0.13463141369903278	0.12918024044022003	295.8474123580381	8711.523744774982	278.1728285237332	8191.077977638692
12.865826244077915	38179.351334221305	36293.32618285379	44877.49620756354	42320.33522640859	48193.120370539065	45308.91914441004	51365.94698460587	48173.48055606966	57030.699231427265	53300.63779174234	0.13463437783557142	0.12918307124047118	291.18167288741097	8625.796093780547	273.7867206291994	8110.498251335695
12.943349319348618	38196.85578162057	36309.980784867024	44898.27233295347	42339.933307919746	48215.512890885795	45329.97398928905	51389.88342160026	48195.929213708056	57057.384368937426	53325.57438260589	0.13463739571406488	0.129185953364368	286.5474637467996	8539.658748999238	269.4302606143756	8029.5336619876325
13.0213395101458	38214.17728543202	36326.46176381043	44918.83724517007	42359.33232196585	48237.68014516929	45350.817096176084	51413.581090186446	48218.15394095277	57083.80648199027	53350.26509066757	0.13464046831171636	0.12918888774511028	281.94465109403245	8453.1115348991	265.1033227003063	7948.184050112963
13.099799631075467	38231.31491816078	36342.76824307299	44939.189922397294	42378.531306934055	48259.621063822255	45371.447460349475	51437.038874120655	48240.15369090608	57109.96436833058	53374.708791211175	0.1346435966235645	0.12919187533292942	277.3731014789082	8366.154286289588	260.8057814773056	7866.449266040698
13.178732513703073	38248.267750564344	36358.89934447197	44959.32934197371	42397.5293004494	48281.33457685983	45391.86407670981	51460.25565713336	48261.92741664574	57135.856826329284	53398.90436008646	0.13464678166281266	0.1291949170954033	272.83268183626933	8278.7868482247	256.5375118982047	7784.329169834033
13.258141006655675	38265.034851649085	36374.854188251265	44979.25448040942	42416.325339391326	48302.819613906206	45412.06593980521	51483.230322964984	48283.47407125823	57161.48265503439	53422.850673756366	0.13465002446116192	0.12919801401777117	268.32325948786456	8191.009076155722	252.2983892800985	7701.823631428182
13.338027975724735	38281.615288667206	36390.63189307997	44998.96431340375	42434.91845991094	48324.075104222284	45432.052043857606	51505.96175540274	48304.792607873555	57186.84065422355	53446.54660934584	0.13465332606915123	0.12920116710326351	263.8447021370521	8102.820835901424	248.08828929980518	7618.932530621067
13.418396303969553	38298.00812711211	36406.23157604968	45018.45781586161	42453.307697447206	48345.09997673208	45451.821382787886	51528.448838316355	48325.88197969857	57211.92962445527	53469.99104468941	0.13465668755650362	0.12920437737342785	259.39687787235016	8014.222003854811	243.90708799636923	7535.655757239088
13.49924889182131	38314.21243071534	36421.65235267318	45037.73396191199	42471.492086744904	48365.89316005153	45471.3729502431	51550.690455696305	48346.74114005289	57236.748367123495	53493.18285838174	0.13466011001247843	0.12920764586846664	254.9796551648178	7925.212467003614	239.7546617691405	7451.993211172521
13.580588657187745	38330.22726144127	36436.89333688107	45056.7917249241	42489.47066187055	48386.45358251494	45490.70573962178	51572.68549168996	48367.369042402766	57261.29568450972	53516.12092982606	0.13466359454623186	0.1292109736475828	250.5929028634564	7835.792122906074	235.63088737393264	7367.944802382961
13.662418535558457	38346.05167948301	36451.953641019594	45075.63007752554	42507.24245623025	48406.780172203726	45509.818744101154	51594.432830639984	48387.76464039715	57285.57037983804	53538.804139285254	0.1346671422871809	0.1292143617893253	246.23649019835284	7745.960879903287	231.5356419251184	7283.510451061651
13.744741480110864	38361.68474325703	36466.832375847225	45094.247991619086	42524.806502586085	48426.87185697392	45528.7109566633	51615.931357121815	48407.92688790276	57309.5712573293	53561.23136793202	0.13467075438537843	0.12921781139194885	241.91028677672148	7655.718657100573	227.4688028920209	7198.690087623894
13.827560461816718	38377.12550939808	36481.52865053162	45112.644438400486	42542.16183307371	48446.727564484805	45547.38137012236	51637.179955982276	48427.854739040326	57333.297122256714	53583.40149790058	0.13467443201189047	0.12922132357377283	237.61416258267127	7565.065384460613	223.43024809943745	7113.483652824536
13.910878469549415	38392.37303275332	36496.0415726458	45130.8183883755	42559.30747921905	48466.34622222698	45565.828977151265	51658.17751237791	48447.54714822053	57356.7467810014	53605.31341233818	0.1346781763591851	0.12922489947355298	233.34798797481926	7474.001002853736	219.4198557245545	7027.891097771004
13.9946985101918	38407.426366376436	36510.37024816441	45148.768811377464	42576.24247195562	48485.72675755118	45584.052770309056	51678.92291181405	48467.00307018068	57379.91904110896	53626.96599545756	0.13468198864152486	0.12922854025085673	229.1116336871055	7382.525464180857	215.43750429834472	6941.912384068593
14.079023608744702	38422.28456152135	36524.513781459544	45166.49467658478	42592.9658416417	48504.868097697035	45602.05174206832	51699.415040184205	48486.22146002156	57402.81271134664	53648.35813258997	0.13468587009536892	0.1292322470864458	224.90497082471848	7290.638731345534	211.4830727012013	6855.5474837925285
14.163856808436103	38436.946667635224	36538.471275296026	45183.994952537956	42609.47661807715	48523.76916982172	45619.82488484237	51719.65278380926	48505.20127324426	57425.42660176048	53669.48871023825	0.1346898219797816	0.12923602118266841	220.72787086386234	7198.340778382495	207.55644016334554	6768.796379594132
14.24920117083096	38451.41173235168	36552.2418308268	45201.26860715736	42625.77383052095	48542.42890102936	45637.37119101327	51739.6350294778	48523.94146578796	57447.759523733985	53690.356616131154	0.1346938455768494	0.12923986376385446	216.58020565391053	7105.631590608507	203.6574862661073	6681.659064857289
14.335059775941703	38465.67880148344	36565.824547587996	45218.314607760716	42641.85650770843	48560.846218400504	45654.689652959816	51759.360664486514	48542.44099406782	57469.81029004701	53710.96073927815	0.1346979421921047	0.12924377607672244	212.4618474104209	7012.511164519936	199.7860909361625	6594.135543599725
14.421435722339384	38479.74691901408	36579.21852349294	45235.131921080036	42657.72367786798	48579.02004902101	45671.77926308504	51778.82857668021	48560.69881501251	57491.5777149347	53731.29997002385	0.1347021131549574	0.12924775939079094	208.3726687153685	6918.979507893324	195.9421344450966	6506.225830582902
14.50833212726552	38493.615127090074	36592.422854826706	45251.719513279284	42673.37436873858	48596.949320012034	45688.639013844775	51798.03765449317	48578.71388610298	57513.06061414785	53751.37320010423	0.13470635981913662	0.1292518149987996	204.31254251935752	6825.03663999401	192.12549741211114	6417.929951492697
14.595752126744532	38507.28246601224	36605.43663623995	45268.07634997184	42688.807607587005	48614.6329585599	45705.26789777604	51816.98678699051	48596.48516541123	57534.25780501367	53771.17932270284	0.13471068356313814	0.1292559442171366	200.28134213824524	6730.682591538876	188.33606079986203	6329.247942907736
14.683698875697011	38520.74797422667	36618.25896074243	45284.20139623783	42704.022421224996	48632.06989194609	45721.66490752557	51835.674863909764	48614.01161163936	57555.16810649716	53790.71723250776	0.1347150857906814	0.1292601483862765	196.27894124976592	6635.917404716834	184.57370591262588	6240.17985234037
14.772175548053516	38534.01068831505	36630.88891969587	45300.0936166412	42719.01783602622	48649.25904757705	45737.82903587829	51854.10077570262	48631.29218415865	57575.79033926268	53809.98582576873	0.13471956793117562	0.12926442887122258	192.3052138928906	6540.741133268923	180.83831439493224	6150.725738290697
14.861185336869132	38547.06964298484	36643.32560280686	45315.75197524712	42733.79287794353	48666.19935301469	45753.75927578621	51872.26341357733	48648.32584304932	57596.123325736655	53828.984000355274	0.13472413144019357	0.12926878706196016	188.36003447126132	6445.153842698783	177.12976823444478	6060.885670462623
14.95073145443871	38559.92387105935	36655.56809811951	45331.175435639714	42748.34657252649	48682.889736007244	45769.45462039793	51890.16166954191	48665.111549141104	57616.16589017139	53847.7106558159	0.13472877779995424	0.12927322437391917	184.4432777451584	6349.155610140413	173.4479497554421	5970.659729635343
15.040817132412794	38572.57240346617	36667.61549200675	45346.36296093844	42762.67794493777	48699.32912451911	45784.91406308699	51907.794436446144	48681.6482640526	57635.91685870793	53866.16469343636	0.13473350851981575	0.12927774224844205	180.5548188337707	6252.746524492279	169.79274161992362	5880.0480077937245
15.131445621914246	38585.014269226616	36679.46686916252	45361.31351381604	42776.78601997094	48715.51644676239	45800.13659748196	51925.16060802589	48697.93495023283	57655.37505944158	53884.345016300394	0.13473832513677642	0.12928234215326406	176.6945332160103	6155.926686607301	166.16402682926855	5789.050608307123
15.222620193655578	38597.24849544378	36691.12131259275	45376.026056515584	42790.6698220674	48731.45063122773	45815.12121749574	51942.25907894659	48713.97057100198	57674.53932248679	53902.25052934998	0.13474322921598564	0.1292870255829991	172.86229672294576	6058.696209087968	162.5616887162032	5697.667645735666
15.31434413805701	38609.27410728989	36702.57790360568	45390.49955086694	42804.328375332916	48747.13060671481	45829.86691735471	51959.08874484665	48729.754090592185	57693.40848004252	53919.880139445784	0.13474822235126402	0.1292917940596386	169.05798554274952	5961.055216614157	158.98561095041805	5605.899246159941
15.406620765365147	38621.09012799443	36713.83572180289	45404.732958304936	42817.76070355562	48762.55530236482	45844.37269162962	51975.64850238318	48745.28447419033	57711.98136646008	53937.232755430174	0.13475330616563433	0.12929664913305647	165.2814762162161	5863.003845850006	155.43567753385287	5513.745547072962
15.499453405772549	38632.69557882993	36724.89384506835	45418.7252398852	42830.965830221954	48777.72364769057	45858.63753526433	51991.93724927533	48760.56068797878	57730.25681830883	53954.30728818814	0.13475848231186058	0.12930159238152447	161.53264563551056	5764.542245520279	151.9117727993289	5421.20669747144
15.592845409537835	38644.089479099064	36735.75134955846	45432.47535630205	42843.94277853446	48792.6345726093	45872.660443607005	52007.9538843507	48775.581699178794	57748.23367444556	53971.10265071148	0.13476375247299985	0.12930662541223922	157.81137104451773	5665.670576548204	148.41378141150926	5328.282857967541
15.686800147106629	38655.27084611968	36746.40730969044	45445.98226790465	42856.69057142802	48807.2870074735	45886.440412439595	52023.69730758991	48790.346476092374	57765.91077608206	53987.61775816154	0.13476911836296213	0.12931174986185606	154.11753003453487	5566.389011980966	144.94158836241695	5234.974200755358
15.781321009233178	38666.23869521033	36756.86079813113	45459.24493471423	42869.20823158714	48821.67988310336	45899.97643800877	52039.16642017292	48804.85398814576	57783.28696685508	54003.851527934086	0.1347745817270808	0.12931696739703433	150.45100054872455	5466.697737250477	141.49507897524745	5141.280909817666
15.87641140710273	38676.99203967495	36767.1108857849	45472.26231644086	42881.49478146275	48835.812130818966	45913.267517056505	52054.36012452548	48819.10320593288	57800.36109289652	54019.802879724266	0.13478014434269725	0.12932227971499394	146.81166087312158	5366.5969499871135	138.07413889709278	5047.203180788085
15.972074772454643	38687.52989078633	36777.15664178074	45485.033372499514	42893.54924328838	48849.682682471735	45926.312646850274	52069.27732436491	48833.093101258346	57817.13200290345	54035.47073559153	0.13478580801975118	0.12932768854408164	143.19938964079483	5266.086860237643	134.67865410188097	4952.741221146658
16.06831455770623	38697.85125777021	36786.9971334597	45497.55706202738	42905.37063909758	48863.290470477776	45939.11082521469	52083.91692474802	48846.82264718239	57833.59854821056	54050.854020026876	0.1347915746013868	0.12933319564434653	139.61406583079952	5165.167690550908	131.30851088938653	4857.895250292495
16.165134236077357	38707.95514778772	36796.63142636098	45509.832343899834	42916.95799074002	48876.63442784976	45951.661050562034	52098.277832117856	48860.290818064685	57849.759582861945	54065.95166001919	0.13479744596456797	0.1293388028081299	136.05556876168703	5063.839675843716	127.96359588004998	4762.665499445051
16.262537301715792	38717.8405659175	36806.058584207705	45521.858176746726	42928.31031989799	48889.71348822959	45963.96232192342	52112.35895435133	48873.49658960905	57865.613963683856	54080.762585122866	0.13480342402070522	0.1293445118606624	132.52377809639438	4962.103063674644	124.64379601847031	4667.052211871371
16.36052726982327	38727.50651513769	36815.27766889263	45533.63351896907	42939.426648103225	48902.52658592167	45976.0136389805	52126.15920080782	48886.43893890893	57881.160550359135	54095.28572752661	0.13480951071629585	0.12935032466067398	129.0185738383734	4859.958114195615	121.34899857029086	4571.055642882362
16.459107676782416	38736.95199630653	36824.28774046257	45545.15732875483	42950.305996752904	48915.07265592539	45987.81400209657	52139.67748237713	48899.116844492506	57896.398205501195	54109.5200221221	0.13481570803357398	0.12935624310101795	125.5398363279819	4757.405100142583	118.07909111925983	4474.6760598011315
16.55828208028434	38746.17600814267	36833.0878571026	45556.42856409492	42960.94738712595	48927.35063396831	45999.36241234821	52152.91271152839	48911.52928636847	57911.3257947293	54123.4644065737	0.1348220179911765	0.12936226910930257	122.08744624463725	4654.44430700317	114.83396156842355	4377.913742119446
16.658054059457015	38755.17754720487	36841.677075119725	45567.446182799235	42971.34984039924	48939.359456539445	46010.65787155708	52165.86380235933	48923.67524607224	57925.942186744825	54137.117821389045	0.1348284426448167	0.12936840464853722	118.66128460463369	4551.076033031568	111.61349813849665	4280.768981540576
16.758427214994473	38763.95560787091	36850.05444892588	45578.209142512394	42981.51237766375	48951.098060922646	46021.69938232184	52178.52967064584	48935.55370671245	57940.24625340794	54150.47920999024	0.13483498408797573	0.12937465171778967	115.26123275866848	4447.300589255989	108.41758936582482	4183.242081973702
16.859405169286727	38772.50918231565	36858.21903102013	45588.71640072924	42991.434019940265	48962.56538522989	46032.48594804998	52190.90923389177	48947.16365301766	57954.236869815126	54163.54751878551	0.13484164445260372	0.12938101235285757	111.88717239166726	4343.118299577385	105.24612410154077	4085.333359627053
16.960991566550526	38780.83726048873	36866.169871970626	45598.96691481048	43001.11378819548	48973.760368435134	46043.01657299011	52203.00141137943	48958.50407138376	57967.912914377775	54176.32169724212	0.13484842590983526	0.12938748862695112	108.53898552278406	4238.529500855133	102.09899151229183	3987.0431431010365
17.063190072960847	38788.93883009138	36873.90602039563	45608.959641998095	43010.550703357665	48984.68195040808	46053.29026226434	52214.8051242204	48969.57394992149	57981.273268901474	54188.80069795975	0.1348553306707195	0.1293940826513887	105.21655450004619	4133.534542825073	98.97608107462293	3888.3717733006924
17.166004376783235	38796.812876551936	36881.42652294369	45618.69353943004	43019.743786331936	48995.32907194757	46063.30602190014	52226.31929540604	48980.37227850397	57994.316818665415	54200.983476744055	0.13486236098696236	0.1294007965763061	101.91976200224599	4028.133788242936	95.87728257736308	3789.319603605196
17.26943818850684	38804.458383001656	36888.73042427376	45628.1675641558	43028.69205801613	49005.70067481618	46073.06285886349	52237.54284985967	48990.89804881551	58007.04245250394	54212.86899268226	0.134869519151685	0.12940763259138027	98.64849103815504	3922.3276129439473	92.80248612037394	3689.886999886483
17.37349524097843	38811.87433024879	36895.816767033946	45637.38067315087	43037.394539315814	49015.79570177387	46082.55978109107	52248.47471448789	49001.15025439985	58019.44906288771	54224.456208218246	0.1348768075001947	0.12941459292656585	95.40262494259514	3816.1164058241993	89.75158211111557	3590.074340524152
17.478179289537028	38819.059696752374	36902.68459184004	45646.33182333151	43045.850251159594	49025.61309661245	46091.79579752316	52259.113818233105	49011.12789070929	58031.53554600641	54235.744089229185	0.13488422841077177	0.1294216798528439	92.18204737751512	3709.5005689468235	86.72446126549039	3489.882016496733
17.583494112149474	38826.01345859503	36909.3329372531	45655.01997156929	43054.05821451409	49035.15180418982	46100.769918136575	52269.45909212604	49020.82995515412	58043.30080185205	54246.731605102636	0.13489178430547	0.12942889568299024	88.98664232995361	3602.4805175494403	83.72101460644626	3389.3104314077646
17.689443509546752	38832.73458945494	36915.76083975635	45663.44407470531	43062.01745039883	49044.41077046452	46109.481153977606	52279.509469338904	49030.2554471523	58054.74373430319	54257.41772881465	0.13489947765093582	0.12943624277235283	85.81629410944879	3495.0566800590605	80.74113346094964	3288.36000148952
17.79603130536116	38839.222060576845	36921.967333731176	45671.603089564065	43069.72697990076	49053.388942529986	46117.92851719495	52289.26388523845	49039.40336817936	58065.863251209754	54267.80143700816	0.13490731095923889	0.12944372351964634	82.67088734873687	3387.2294981963933	77.78470946091693	3187.0311557035893
17.90326134626431	38845.474840742514	36927.95145143271	45679.495972967656	43077.18582418901	49062.085268649615	46126.11102107321	52298.72127744021	49048.272721819194	58076.65826447926	54277.881710072936	0.13491528678872108	0.12945134036776332	79.55030700206407	3278.9994270112365	74.85163454155554	3085.324335778132
18.011137502105942	38851.491896239924	36933.712222964255	45687.121681749224	43084.393004529054	49070.49869829129	46134.027680066014	52307.8805858625	49056.86251381471	58087.12769016352	54287.65753222575	0.13492340774486197	0.1294590958045983	76.45443834239268	3170.3669348321855	71.94180093891919	2983.239996187389
18.119663666053608	38857.27219083166	36939.24867625101	45694.47917276626	43091.347542296804	49078.62818216215	46141.677509829395	52316.74075278085	49065.171752118964	58097.27044854612	54297.127891591444	0.1349316764811588	0.12946699236389006	73.38316696145921	3061.3325034081936	69.05510119005339	2880.7786042597145
18.228843754733095	38862.81468572256	36944.559837013156	45701.567402914	43098.04845899275	49086.47267224382	46149.0595272555	52325.300722883316	49073.199446946965	58107.08546423132	54306.29178028524	0.1349400957000265	0.12947503262607782	70.33637876869761	2951.8966278936714	66.191428131453	2777.9406401850283
18.338681708369887	38868.11833952606	36949.644728737774	45708.38532913818	43104.494776255466	49094.03112182717	46156.17275050599	52333.55944332562	49080.944610827384	58116.5716662333	54315.14819449526	0.13494866815371145	0.12948321921917585	67.3139599886199	2842.0598168708384	63.350674897257704	2674.726597033441
18.44918149093129	38873.182108229834	36954.50237265015	45714.93190844772	43110.68551587521	49101.30248554757	46163.016199045844	52341.51586378701	49088.40625865501	58125.72798806665	54323.69613456636	0.1349573966452266	0.1294915548196645	64.31579716166016	2731.822592470795	60.532734919775976	2571.136980883777
18.56034709026951	38878.00494516055	36959.13178768435	45721.20609792742	43116.61969980755	49108.28571942037	46169.58889367741	52349.168936526774	49095.583407743725	58134.553367838	54331.93460508495	0.13496628402930103	0.12950004215339578	61.341777140507475	2621.185490274802	57.73750192602165	2467.172310726717
18.672182518265565	38882.585800946945	36963.531990452146	45727.20685474953	43122.29635018574	49114.9797808756	46175.889856573755	52356.517616440186	49102.47507787897	58143.04674833766	54339.862614963764	0.1349753332133505	0.1295086839965223	58.391787088883575	2510.1490593776107	54.96486993646249	2362.8331185132265
18.784691810974078	38886.92362348262	36967.70199521192	45732.93313618597	43127.71448933411	49121.38362879377	46181.91811131297	52363.56086111596	49109.080291371654	58151.2070771333	54347.47917752854	0.13498454715846553	0.12951748317643647	55.46571448299801	2398.713862521574	52.21473326688283	2258.1199493240565
18.897879028768923	38891.017357887424	36971.64081383622	45738.383899619905	43132.87313978048	49127.49622354128	46187.6726829123	52370.29763089368	49115.398073112025	58159.03330666409	54354.783310605235	0.13499392888041875	0.1295264425727355	52.563447109481785	2286.880476091057	49.48698652596795	2153.033361343667
19.01174825648978	38894.86594646804	36975.34745577853	45743.558102557174	43137.771324268804	49133.316527006216	46193.15259786245	52376.72688892181	49121.42745062409	58166.524394336135	54361.77403660828	0.13500348145069146	0.1295355651181984	49.68487305974122	2174.6494899522513	46.781524610181805	2047.5739257112145
19.126303603589555	38898.46832867636	36978.8209280382	45748.45470263633	43142.4080657703	49138.84350263289	46198.35688416087	52382.84760121494	49127.167454119306	58173.67930261753	54368.45038262846	0.1350132079975211	0.12954485379978703	46.82988073310116	2062.021507674828	44.09824270691024	1941.7422267552465
19.241549204282624	38901.82344106857	36982.060235126	45753.072657640405	43146.78238749638	49144.07611545878	46203.284571347256	52388.658736713725	49132.61711655283	58180.49699913681	54374.81138052416	0.13502311170696782	0.1295543116596636	43.998358837590786	1948.9971466325223	41.43703629481024	1835.5388620719314
19.357489217694134	38904.93021726162	36985.064379027324	45757.41092550671	43150.89331290964	49149.013332149676	46207.934690537324	52394.15926734341	49137.775473678346	58186.976456780554	54380.85606701154	0.13503319582400305	0.12956394179622852	41.19019638185273	1835.577037749812	38.797801136708586	1728.9644423015416
19.474127828010037	38907.78758788881	36987.83235916455	45761.4684643365	43154.73986573489	49153.654121035186	46212.30627445707	52399.34816807298	49142.64156410366	58193.116653792116	54386.58348375598	0.13504346365361702	0.12957374736517882	38.405282677238574	1721.7618256397545	36.180433281260775	1622.0195912644267
19.59146924462811	38910.39448055432	36990.36317235866	45765.24423240472	43158.321069970174	49157.997452144686	46216.3983574773	52404.22441697528	49147.214429347034	58198.9165738721	54391.99267746491	0.1350539185619513	0.12958373158058784	35.64350733946776	1607.5521687828004	33.58482906455174	1514.7049461398274
19.709517702309874	38912.74981978706	36992.655812790006	45768.73718816972	43161.635949897856	49162.042297243715	46220.20997564879	52408.78699528785	49151.49311389426	58204.37520628006	54397.082699982	0.135064563977449	0.1295938977160029	32.904760283010546	1492.9487393312156	31.010885105089983	1407.021157277748
19.828277461333414	38914.85252699178	36994.7092719569	45771.94629028114	43164.683530094015	49165.78762986893	46223.74016673585	52413.034887472706	49155.47666525478	58209.4915459357	54401.85260838072	0.13507540339203283	0.12960424910556972	30.18893172094249	1377.9522231835872	28.458498303196393	1298.9688882716
19.94775280764713	38916.70152040059	36996.52253863437	45774.87049758927	43167.46283543922	49169.23242536487	46226.98797025189	52416.96708127839	49159.16413401985	58214.26459352322	54406.301465060824	0.1350864403623	0.1296147891451726	27.49591216535191	1262.5633200686425	25.927565842168406	1190.5488160699606
20.067948053024427	38918.29571502186	36998.09459883074	45777.508769152446	43169.972891127574	49172.37566091938	46229.952427493525	52420.582567800964	49162.554573919806	58218.69335559497	54410.42833784428	0.135097678510746	0.1296255212936012	24.825592422595946	1146.782743414864	23.41798518304131	1081.7616308201104
20.188867535219305	38919.634022588296	36999.42443574338	45779.86006424481	43172.212722676006	49175.216315599646	46232.63258157534	52423.880341546115	49165.64704188231	58222.77684467703	54414.232300072894	0.135109121527009	0.12963644907373953	22.17786359685124	1030.6112205591053	20.929654068342643	972.6080360971391
20.31051561812294	38920.715351504135	37000.511029713714	45781.92334236395	43174.18135593365	49177.75337038874	46235.027477465184	52426.85940049214	49168.44059809146	58226.514079376415	54417.71243070743	0.1351207731691396	0.12964757607377636	19.552617083652876	914.0494925305247	18.462470516038593	863.0887487083673
20.432896691921076	38921.53860678942	37001.35335817969	45783.69756323668	43175.87781708935	49179.98580822051	46237.13616201791	52429.518746151654	49170.934306045674	58229.90408448745	54420.867814425954	0.13513263726489555	0.12965890594844065	16.94974457155331	797.0983141940087	16.016332821309334	753.2044988218695
20.55601517325261	38922.102690024905	37001.95039562869	45785.18168682646	43177.30113268084	49181.91261401692	46238.957684011424	52431.85738363627	49173.12723261837	58232.94589110205	54423.69754172589	0.13514471771306227	0.12967044242026185	14.369138041802216	679.7584542836994	13.591139555734117	642.9560300186276
20.679875505368887	38922.4064992936	37002.30111354767	45786.3746733383	43178.45032960164	49183.53277472306	46240.49109418052	52433.87432171923	49175.018448116796	58235.63853671846	54426.200709024546	0.13515701848479833	0.12968218928085384	11.810689762729453	562.0306952260435	11.186789562285412	532.3440991025418
20.804482158294064	38922.4489291219	37002.40448037262	45787.27548322449	43179.324435108596	49184.84527934356	46241.73544525212	52435.56857290004	49176.60702634256	58237.981065352884	54428.376418762185	0.13516954362500905	0.12969415039222396	9.27429229352856	443.9158333539963	8.803181959316134	421.36947635933757
20.92983962898646	38922.22887041908	37002.259461436945	45787.88307718957	43179.92247682891	49185.849118978775	46242.68979198034	52436.939153469226	49177.892044652515	58239.97252765182	54430.22377950611	0.1351822972537454	0.12970632968811002	6.759838479512837	325.414678754285	6.440216135524679	310.03294537588954
21.055952441500814	38921.745210414665	37001.86501891761	45788.19641619422	43180.24348276614	49186.543286860346	46243.353191180846	52437.985083572894	49178.87258401928	58241.61198100502	54431.74190605487	0.1351952835676316	0.12971873117534102	4.26722145077656	206.52805526182055	4.097791748936288	198.33530306071043
21.18282514715158	38920.99683259475	37001.22011178065	45788.214461459305	43180.28648130637	49186.926778387395	46243.72470176601	52438.70538727846	49179.54772909293	58242.89848966037	54432.9299195446	0.13520850684132116	0.1297313589352254	1.7963346232136246	87.25680054724216	1.7758087280963082	86.27735973522067
21.31046232467717	38919.98261663654	37000.32369572489	45787.936174469134	43180.050501223675	49186.998591162504	46243.803384779734	52439.09909264061	49179.91656826285	58243.831124839715	54433.78694755602	0.13522197142898038	0.12974421712496767	-0.6529283045383636	-32.39823394827545	-0.5258327312476467	-26.140060937032104
21.438868580405217	38918.70143834109	36999.17472312421	45787.360516974055	43179.53457168505	49186.75772502758	46243.588303432254	52439.16523176756	49179.97819372007	58244.408964855815	54434.31212422256	0.1352356817658035	0.1297573099791146	-3.0806733516801614	-152.4361830279231	-2.80723216602928	-138.9161219280213
21.568048548418737	38917.15216956459	36997.772142968424	45786.48645099271	43178.73772225504	49186.203182099816	46243.07852313508	52438.90284088802	49179.731701519886	58244.63109523082	54434.504590339835	0.1352496423695559	0.12977064181102452	-5.487006258161273	-272.85616779886186	-5.068488849065034	-252.04997291229665
21.69800689072348	38915.3336781474	36996.11490080219	45785.312938813164	43177.65898289934	49185.33396680715	46242.27311153541	52438.310960418006	49179.17619164476	58244.49660881521	54434.3634934756	0.13526385784214937	0.12978421701437304	-7.872032484476222	-393.6572956331074	-7.309701788617531	-365.54075021855533
21.828748297416116	38913.24482784199	36994.201938663035	45783.8389429943	43176.29738398866	49184.14908592449	46241.17113855138	52437.388635029056	49178.31076806823	58244.00460590926	54433.887988081966	0.13527833287124752	0.1297980400646833	-10.235857212741394	-514.838660178706	-9.530969729763456	-479.3875768482685
21.960277486853503	38910.88447823848	36992.032195017106	45782.063426365676	43174.65195630134	49182.64754860909	46239.77167640636	52436.13491371595	49177.13453881853	58243.15419438463	54433.07723560778	0.13529307223190454	0.12981211552088884	-12.578585350012872	-636.3993414696306	-11.73239115672186	-593.5895625278354
22.092599205822967	38908.25148468859	36989.60460469359	45779.985352027375	43172.72173102578	49180.828366436246	46238.07379966389	52434.54884986547	49175.64661604311	58241.9444898079	54431.93040461275	0.13530808078823534	0.12982644802692814	-14.900321527093183	-758.3384058345109	-13.91406429221388	-708.1458036489785
22.225718229713628	38905.34469822783	36986.91809881763	45777.60368334903	43170.50573976233	49178.69055343509	46236.07658526239	52432.62950132565	49173.84611607362	58240.374615565386	54430.44667088285	0.1353233634951221	0.12984104231337038	-17.201170101528987	-880.6549060065299	-16.07608710054774	-823.0553833711892
22.359639362688714	38902.1629654953	36983.97160474097	45774.91738396791	43168.003014524256	49176.23312612372	46233.77911254943	52430.3759304749	49171.73215949078	58238.44370298892	54428.62521754632	0.1353389253999495	0.12985590319907253	-19.481235160055803	-1003.3478812109679	-18.21855728913215	-938.3173716627061
22.494367437858962	38898.70512865173	36980.76404597116	45771.92541778646	43165.21258773825	49173.45510354458	46231.18046331632	52427.787204291955	49169.303871190146	58236.15089148307	54426.46523519153	0.135354771644381	0.1298710355928732	-21.74062051755027	-1126.4163570813835	-20.34157230803976	-1053.9308252315968
22.629907317457054	38894.970025295785	36977.29434209922	45768.6267489694	43162.13349224462	49170.355507299995	46228.279721832725	52424.8623944266	49166.5603804484	58233.49532865425	54423.965921985924	0.13537090746616615	0.12988644449531625	-23.979429718630854	-1249.8593457117677	-22.4452293512295	-1169.894787563011
22.766263893012997	38890.956488377924	36973.56140872504	45765.02034193981	43158.7647612965	49166.93336158727	46225.07597488099	52421.60057727045	49163.50082098979	58230.47617044072	54421.12648379631	0.13538733820098775	0.129902135000412	-26.197766041819705	-1373.6758458390832	-24.529625360359205	-1286.2082890756428
22.903442085530802	38886.663346112	36969.56415738085	45761.10516137413	43155.10542855819	49163.18769323333	46221.568311790084	52418.00083402788	49160.12433105284	58227.092581243705	54417.94613430988	0.1354040692843435	0.12991811229743366	-28.395732498174766	-1497.864842750132	-26.59485702382517	-1402.8703470360488
23.041446845665973	38882.08942188532	36965.30149545332	45756.88017219724	43151.15452810353	49159.11753173022	46217.75582447021	52414.062250788345	49156.43005345811	58223.343734060865	54414.42409515754	0.13542110625346687	0.12993438167274798	-30.573431833530776	-1622.4253083691	-28.64102077842108	-1519.879965627566
23.180283153904217	38877.2335341657	36960.77232610299	45752.34433957576	43146.911094412724	49154.72190926934	46213.63760744651	52409.78391859819	49152.41713567572	58219.228810620145	54410.5595960375	0.13543845474928837	0.129950948511686	-32.73096653007087	-1747.3562013264745	-30.66821281090961	-1637.2361359857023
23.31995602074116	38872.094496407146	36955.97554818238	45747.496628911445	43142.374162369306	49149.999860776574	46209.212757893394	52405.164933533786	49148.08472989396	58214.747001516145	54406.35187484123	0.13545612051843348	0.12996781830044854	-34.86843880734523	-1872.6564669981599	-32.676529059244785	-1754.9378362577409
23.460470486863187	38866.67111695225	36950.91005615141	45742.33600583291	43137.542767255516	49144.950423946335	46204.48037566803	52400.20439677432	49143.43199308772	58209.89750634694	54401.800177779776	0.13547410941526358	0.12998499662805413	-36.98595062526874	-1998.3250376414508	-34.66606521469657	-1872.9840316846967
23.60183162332936	38860.962198933	36945.57473999111	45736.861436187	43132.41594474749	49139.57263927598	46199.43956334418	52394.90141467561	49138.45808708765	58204.679533853	54396.9037595121	0.13549242740395775	0.1300024891883215	-39.08360368263675	-2124.3608323130757	-36.636916721152375	-1991.3736745398492
23.744044531754422	38854.96654016889	36939.96848511524	45731.071886029255	43126.99273090968	49133.86555010027	46194.08942624603	52389.2550988444	49133.16217865017	58199.092302057834	54391.661883274915	0.13551108056063696	0.13002030178189794	-41.16149942186894	-2250.7627570964396	-38.58917877898784	-2110.1057043261826
23.887114344492932	38848.682933062184	36934.0901722791	45724.966321612876	43121.272162187764	49127.828202624565	46188.42907248098	52383.264566212405	49127.54343952678	58193.13503840909	54386.073821012935	0.13553007507553166	0.1300384403183252	-43.21973902860191	-2377.529705103487	-40.52294634486316	-2229.1790477484465
24.031046224824397	38842.11016449159	36927.93867748715	45718.54370937778	43115.25327540191	49121.45964595937	46182.45761297366	52376.92893911207	49121.60104653536	58186.80697992285	54380.13885351212	0.13554941725519337	0.1300569108181487	-45.25842343235854	-2504.6605565026402	-42.438314132450614	-2348.5926187541336
24.175845367139747	38835.2470157023	36921.512871897256	45711.80301593762	43108.93510773802	49114.7589321533	46176.174161498486	52370.247345351585	49115.33418163058	58180.107373327955	54373.85627053295	0.13556911352475293	0.13007571941507162	-47.27765331015689	-2632.154178680852	-44.33537661546143	-2468.3453186564147
24.32151699712871	38828.092262194165	36914.81162172339	45704.74320806662	43102.31669673901	49107.72511622681	46169.57783471299	52363.218918291306	49108.74203197564	58173.03547521309	54367.225370946166	0.1355891704302244	0.13009487235814937	-49.27752908758703	-2760.009426364675	-46.214228028809885	-2588.4360362347215
24.468066371968433	38820.64467360648	36907.833788135154	45697.36325268448	43095.397080294235	49100.35725620454	46162.66775218993	52355.84279691949	49101.823790013565	58165.59055217416	54360.24546286885	0.13560959464085393	0.13011437601403328	-51.25815093849087	-2888.225141560659	-48.074962368264096	-2708.8636476770043
24.61549878051318	38812.90301360113	36900.57822715606	45689.662116841835	43088.17529662946	49092.654413149314	46155.443036450866	52348.118125930574	49094.57865354054	58157.7718809656	54352.91586380396	0.13563039295152254	0.1301342368692589	-53.21961878769798	-3016.800153747201	-49.91767339280341	-2829.62701673992
24.763819543485244	38804.86603974135	36893.043789557756	45681.63876770246	43080.65038429408	49084.61565119355	46147.90281299745	52340.04405580132	49087.005825777596	58149.57874865043	54345.23590077904	0.13565157228519428	0.13015446153257998	-55.16203231399413	-3145.7332800533623	-51.742454627819825	-2950.724994910881
24.91303401366693	38796.53250336901	36885.22932075296	45673.29217252623	43072.82138214885	49076.24003757226	46140.04621034416	52331.6197428695	49079.1045154445	58141.01045275435	54337.20491048829	0.13567313969541528	0.13017505673735316	-57.08549094936461	-3275.023325221613	-53.549399363662815	-3072.1564213428646
25.063147576093755	38787.90114947805	36877.13366068504	45664.62129864985	43064.68732935174	49067.52664265469	46131.872360049914	52322.84434941201	49070.873936833144	58132.06630142034	54328.8222394353	0.13569510236886742	0.13019602934397143	-58.99009388094419	-3404.6690817587078	-55.338600658025825	-3193.920122999698
25.214165648248784	38778.970716585594	36868.75564371544	45655.62511346722	43056.247265343445	49058.47453997653	46123.380396750086	52313.717043724166	49062.31330988208	58122.74561356581	54320.08724407801	0.13571746762797185	0.13021738634234697	-60.87594005392748	-3534.669330108911	-57.11015133821638	-3316.0149147957563
25.366093680258146	38769.7399365991	36860.09409850768	45646.302584407575	43047.50022983095	49049.08280627066	46114.56945818735	52304.23700019854	49053.421860250564	58113.04771904035	54310.999290974425	0.13574024293354953	0.13023913485444683	-62.74312817264581	-3665.02283876203	-58.86414400237845	-3438.439599685371
25.518937155087716	38760.207534681256	36851.14784790926	45636.65267891342	43038.44526277098	49039.350521498745	46105.43868524322	52294.40339940529	49044.198819394136	58102.9719587866	54301.55775693087	0.1357634358875353	0.13026128213688137	-64.59175670080003	-3795.728364292532	-60.60067101975437	-3561.1929686926305
25.672701588741027	38750.3722291111	36841.915708830245	45626.674364416656	43029.08140435173	49029.27676888184	46095.987221968804	52284.21542817241	49034.64342463996	58092.517685002174	54291.7620291515	0.13578705423574988	0.13028383558354614	-66.42192386440001	-3926.7846515774727	-62.31982453301316	-3684.2738010864705
25.827392530458226	38740.23273114204	36832.396492119085	45616.36660831351	43019.40769497366	49018.86063493082	46086.21421561536	52273.67227966667	49024.75491926296	58081.68426130362	54281.61150538953	0.13581110587073028	0.1303068027283202	-68.23372765412205	-4058.1904339734465	-64.02169646049151	-3807.680864531547
25.983015562916506	38729.787744856185	36822.58900243518	45605.72837793791	43009.42317522887	49008.10120947607	46076.1188166643	52262.77315347465	49014.53255256202	58070.47106289185	54271.10559409994	0.13583559883461785	0.13033019124782036	-70.02726582461037	-4189.944433312863	-65.70637849578634	-3931.4129150807858
26.139576302431465	38719.035967016054	36812.49203811909	45594.75864053431	42999.126885880025	48996.997585697914	46065.70017885776	52251.51725568536	49003.97557993758	58058.87747672081	54260.24371459498	0.13586054132211026	0.13035400896421256	-71.80263589817332	-4322.045360188931	-67.37396211089799	-4055.4686974231154
26.297080399159835	38707.97608691138	36802.104391058325	45583.456363227735	42988.5178678368	48985.54886015484	46054.95745922735	52239.90379897161	48993.08326296827	58046.90290166595	54249.02529719964	0.1358859416834721	0.13037826384808485	-73.55993516612216	-4454.491914086044	-69.02453855748172	-4179.8469449896365
26.455533537303385	38696.606786203774	36791.424846551374	45571.820512993865	42977.5951621324	48973.75413281321	46043.88981812415	52227.9320026738	48981.85486948955	58034.5467486969	54237.44978341088	0.1359118084276131	0.13040296402137833	-75.29926068923669	-4587.282783469185	-70.65819886740064	-4304.54638001509
26.614941435314055	38684.92673876655	36780.45218316725	45559.85005662648	42966.35780989773	48961.61250707511	46032.496419247116	52215.60109288271	48970.28967367168	58021.80844105045	54225.516626057186	0.1359381502252291	0.13042811776038252	-77.02070930108312	-4720.416646055877	-72.2750338553451	-4429.56571377255
26.77530984610034	38672.93461052141	36769.18517260241	45547.5439607041	42954.80485233487	48949.123089806526	46020.77642967189	52202.91030252362	48958.386956098846	58008.687414406544	54213.22528946099	0.13596497591200926	0.13045373349879355	-78.72437760874163	-4853.892168920487	-73.87513411967666	-4554.903646653518
26.93664455723489	38660.62905927096	36757.62257953383	45534.901191554665	42942.935330688866	48936.28499136473	46008.72901987873	52189.858871440636	48946.146003848386	57995.18311706581	54200.57524960227	0.13599229449191538	0.13047981983083573	-80.41036199522205	-4987.708008730784	-75.45859004507656	-4680.558868395165
27.098951391163432	38648.008734527284	36745.76316146865	45521.92071521879	42930.74828621812	48923.09732562521	45996.35336378021	52176.4460464815	48933.56611057065	57981.29501012939	54187.56599428448	0.1360201151405262	0.13050638551445357	-82.07875861995853	-5121.862811842933	-77.0254918023129	-4806.530058134347
27.26223620541477	38635.07227733679	36733.60566859044	45508.60149741157	42918.24276016379	48909.55921000849	45983.64863874886	52162.67108158334	48920.64657656967	57967.022567681255	54174.197023302666	0.13604844720845768	0.130533439474567	-83.72966342265136	-5256.355214653537	-78.57592935179127	-4932.81588469632
27.426504892812353	38621.81832010003	36721.148843601084	45494.942503481856	42905.417793716624	48895.669765505336	45970.614025643285	52148.53323785788	48907.386708883285	57952.36527697148	54160.46784861241	0.1360773002248548	0.13056099080640185	-85.36317212413996	-5391.183843716979	-80.10999244474806	-5059.415006717667
27.59176338168682	38608.245486388405	36708.3914215598	45480.942698371044	42892.27242798363	48881.42811670288	45957.248708835206	52134.03178367853	48893.78582136521	57937.322638603364	54146.377994502436	0.13610668390095818	0.13058904877888813	-86.97938022622839	-5526.347315855324	-81.62777062272653	-5186.326072715223
27.758017636089992	38594.3523907558	36695.332129717724	45466.60104656929	42878.80570395239	48866.83339180929	45943.55187623525	52119.165994767194	48879.843234766595	57921.89416672175	54131.92699776826	0.13613660813374825	0.13061762283813103	-88.57838301750598	-5661.8442386146635	-83.12935322293197	-5313.5477214977145
27.925273656010095	38580.13763854554	36681.96968734816	45451.9165120696	42865.01666245342	48851.88472267749	45929.522719317814	52103.93515428121	48865.558276817974	57906.07938920324	54117.11440788753	0.13616708300966907	0.13064672261096122	-90.16027557270718	-5797.673210343346	-84.61482937762048	-5441.078582212329
28.09353747758831	38565.5998256936	36668.30280557381	45436.88805832104	42850.904344121926	48836.58124482944	45915.1604331466	52088.33855290194	48850.93028231263	57889.87784785009	54101.939787198746	0.1361981188084316	0.13067635790855747	-91.72515275416663	-5933.832820398733	-86.08428801546688	-5568.917274525389
28.2628151733366	38550.73753852638	36654.33018718882	45421.514648179196	42836.467789356975	48820.92209747875	45900.46421639856	52072.37548892295	48835.95859318957	57873.2890985852	54086.40271108113	0.13622972600690034	0.1307065387301507	-93.27310921548633	-6070.3216495048255	-87.53781786476611	-5697.062408929691
28.43311285235687	38535.54935355408	36640.05052647711	45405.79524385494	42821.70603827933	48804.90642355316	45885.43327138783	52056.04526833905	48820.642558617474	57856.31271165006	54070.50276813701	0.1362619152830648	0.13073727526680723	-94.80423940252513	-6207.138269959018	-88.97550745439366	-5825.512586900964
28.604436660561465	38520.033837258976	36625.46250902616	45389.728806861116	42806.61813068731	48788.533369716024	45870.06680408883	52039.347204935744	48804.98153507888	57838.948271804926	54054.239560376394	0.13629469752009749	0.13076857790529478	-96.3186375561636	-6344.2812459133565	-90.397445116163	-5954.266401171684
28.77679278089485	38504.18954587865	36610.564811536184	45373.31429795707	42791.20310601083	48771.802086387244	45854.36402415877	52022.28062037928	48788.974886454955	57821.19537853143	54037.612703403734	0.13632808381050185	0.13080045723203465	-97.816397712857	-6481.749133601785	-91.80371898543672	-6083.32243588753
28.950187433556945	38488.01502518442	36595.356101625184	45356.55067709141	42775.460003263885	48754.71172776379	45838.32414495998	52004.84484430745	48772.62198411118	57803.05364623821	54020.621826607436	0.1363620854603498	0.13083292403713886	-99.2976137077203	-6619.540481645614	-93.19441700384778	-6212.679266896099
29.124626876227456	38471.508810253996	36579.835037628705	45339.436903342	42759.38786099459	48737.26145183878	45821.9463835809	51987.039214420445	48755.922206982825	57784.522704468305	54003.26657335103	0.13639671399361405	0.13086598931853616	-100.76237917743856	-6757.653831442818	-94.56962692180241	-6342.335462057963
29.30011740429177	38454.6694252389	36564.000268395044	45321.971934853886	42742.985717233336	48719.450420420166	45805.229960856705	51968.86307657237	48738.87494166125	57765.60219810943	53985.54660116696	0.1364319811565962	0.13089966428619082	-102.21078756151837	-6896.0877173915505	-95.92943629994988	-6472.289581462741
29.476665351068124	38437.49538312637	36547.85043307549	45304.154728775	42726.25260943909	48701.277799148535	45788.17410138927	51950.31578486344	48721.4795824808	57746.29178760712	53967.461581953	0.13646789892245156	0.13093396036641278	-103.64293210324831	-7034.840667141601	-97.27393250937166	-6602.540177598596
29.654277088036206	38419.985185495985	36531.38416090991	45285.98424118981	42709.18757444389	48682.742757514534	45770.778033566836	51931.39670173309	48703.73553160663	57726.591149180786	53949.01120217145	0.13650447949581695	0.1309688892062646	-105.05890585388988	-7173.91120204702	-98.60320273591788	-6733.085795786232
29.832959025067048	38402.13732226947	36514.60007100618	45267.4594270495	42691.78964839406	48663.84446887432	45753.0409895818	51912.10519805246	48685.64219912177	57706.499975041384	53930.195163049626	0.13654173531753974	0.13100446267806648	-106.4588016748312	-7313.297837508842	-99.91733398198267	-6863.924974458292
30.0127176106544	38383.950271455455	36497.49677211518	45248.57924010058	42674.05786669043	48644.58211046511	45734.962205448835	51892.440653218524	48667.199003116104	57686.0179736131	53911.01318078418	0.1365796790695139	0.13104069288400225	-107.84271223805263	-7452.999083204195	-101.2164130667079	-6995.056245326996
30.193559332147448	38365.42249888785	36480.07286240012	45229.34263281069	42655.991263925716	48624.95486341957	45716.540921021806	51872.4024552484	48648.40536977512	57665.14486975744	53891.4649867476	0.13661832367962293	0.13107759216082593	-109.21073003055062	-7593.0134435892105	-102.50052663011593	-7126.478133855388
30.37549071598484	38346.55245795752	36462.32692919985	45209.74855629115	42637.58887381925	48604.96191277861	45697.77638000949	51851.99000087374	48629.26073346914	57643.88040499962	53871.550327696794	0.13665768232679737	0.1311151730846788	-110.56294735506526	-7733.339418170974	-103.76976113347337	-7258.1891594566405
30.55851832793038	38327.33858933846	36444.25754878728	45189.79596021796	42618.84972915026	48584.60244750446	45678.66782999146	51831.20269563675	48609.764536843795	57622.2243377593	53851.26896598571	0.13669776844618228	0.13115344847600952	-111.89945633366005	-7873.975501975045	-105.02420286319102	-7390.187835935503
30.742648773309874	38307.77932070601	36425.86328612071	45169.48379274834	42599.77286168722	48563.875660490965	45659.21452243142	51810.03995398509	48589.91623090968	57600.17644358232	53830.620679778796	0.13673859573442493	0.13119243140461007	-113.22034891006479	-8014.920185947791	-106.26393793207535	-7522.4726717900485
30.92788869724955	38287.873066449756	36407.14269459045	45148.811000436086	42580.357302116216	48542.78074857453	45639.415712691545	51788.50119936913	48569.71527513411	57577.736515377575	53809.60526326926	0.13678017815508065	0.13123213519476234	-114.52571685098519	-8156.171957287937	-107.48905228065269	-7655.0421704966575
31.114244784915854	38267.618227378465	36388.094315758346	45127.77652814271	42560.60207996554	48521.31691254279	45619.2706600444	51766.58586433839	48549.161137532305	57554.904363655456	53788.222526898775	0.13682252994414382	0.13127257343050514	-115.81565175004653	-8297.729299988598	-108.69963168114191	-7787.89483102411
31.30172376175672	38247.0131904183	36368.71667909124	45106.37931894609	42540.50622352805	48499.48335714265	45598.77862768449	51744.29339063913	48528.253294759386	57531.67981677014	53766.47229758066	0.13686566561570307	0.13131375996101752	-117.09024503016553	-8439.590695241466	-109.89576173904061	-7921.029148131609
31.4903323937443	38226.05632830364	36349.00830168796	45084.618314045794	42520.068759780755	48477.27929108685	45577.938882738716	51721.623229312296	48506.99123220305	57508.06272116499	53744.35441892592	0.1369095999677275	0.13135570890612747	-118.34958794547128	-8581.754621891305	-111.07752789498772	-8054.443612769246
31.68007748761912	38204.7459992605	36328.96768799962	45062.49245266527	42499.288714301445	48454.70392705967	45556.750696275776	51698.57484079212	48485.374444076704	57484.05294162123	53721.86875147236	0.1369543480879864	0.13139843466194828	-119.59377158433199	-8724.219556890428	-112.24501542767393	-8188.136712493375
31.870965891135747	38183.08054668219	36308.59332954307	45040.000671950715	42478.16511118253	48431.756481721066	45535.21334331445	51675.14769500524	48463.40243351313	57459.650361510016	53699.0151729168	0.1369999253601041	0.13144195190664168	-120.82288687297842	-8866.9839759022	-113.39830945660651	-8322.106931958348
32.063004493309954	38161.058298796845	36287.88370460705	45017.14190686614	42456.69697294145	48408.43617570927	45513.326102830506	51651.34127146996	48441.074712658374	57434.854883047505	53675.79357834997	0.1370463474697572	0.13148627560631637	-122.03702457714826	-9010.046353692189	-114.53749494395743	-8456.352753259242
32.25620022466719	38138.67756832748	36266.83727795168	44993.9150900858	42434.883320428766	48384.742233642886	45491.08825776309	51627.155059396886	48418.3908027669	57409.66642755438	53652.20388049557	0.13709363041101127	0.13153142102106222	-123.23627530563681	-9153.40516473353	-115.66265669747372	-8590.872656464577
32.45056005749291	38115.93665214287	36245.452500499865	44970.31915188176	42412.72317273208	48360.67388412035	45468.499095019	51602.58855778911	48395.35023429634	57384.08493571758	53628.24600995134	0.13714179049281428	0.13157740371112545	-124.42072951309092	-9297.058883726597	-116.77387937292224	-8725.66512004286
32.64609100608406	38092.833830900716	36223.727809021795	44946.353020009105	42390.21554707771	48336.2303597192	45445.55790547666	51577.64127554386	48371.95254700379	57358.11036785702	53603.919915434846	0.13719084434563003	0.1316242395432277	-125.59047750239552	-9441.005986135453	-117.87124747631606	-8860.72862134315
32.84280012700226	38069.36736868154	36201.66162581101	44922.015619586215	42367.35945872805	48311.4108969929	45422.26398398803	51552.31273155398	48348.19729004174	57331.742704195014	53579.22556403138	0.13724080892823737	0.13167194469703256	-126.74560942928656	-9585.244948875159	-118.95484536801814	-8996.061637179926
33.040694519328454	38045.53551261359	36179.25235835273	44897.30587297159	42344.15392087606	48286.21473646641	45398.616629379496	51526.60245481021	48324.084022055	57304.98194512973	53554.16294144607	0.13729170153468415	0.1317205356717645	-127.88621530454839	-9729.774250848219	-120.0247572644439	-9131.662644298747
33.239781324919136	38021.33649248872	36156.498398983946	44872.22269963661	42320.59794453584	48260.641122630244	45374.61514445133	51500.50998450403	48299.612311278106	57277.828111512645	53528.73205225923	0.13734353980140776	0.13177002929298487	-129.01238499663305	-9874.592373549938	-121.08106724070967	-9267.53011989966
33.44006772866406	37996.76852036873	36133.39812454509	44846.765016034136	42296.69053842991	48234.68930393291	45350.25883597588	51474.03487013115	48274.78173563337	57250.281244929996	53502.9329201856	0.13739634171452306	0.1318204427195265	-130.12420823540015	-10019.697801714763	-122.12385923339752	-9403.662542166188
33.64156095874556	37971.82979018193	36109.94989602302	44820.931735462866	42272.43070887253	48208.358532771534	45325.5470146942	51447.17667159543	48249.591882829394	57222.34140798808	53476.765588337206	0.13745012561728506	0.13187179345059225	-131.22177461699175	-10165.089024120942	-123.15321704550297	-9540.058391012251
33.84426828689945	37946.51847730921	36086.15205818449	44794.721767926574	42247.81745964845	48181.64806548013	45300.478995310405	51419.93495931266	48224.04235045949	57194.00868460193	53450.230119489	0.13750491021772954	0.13192409933302704	-132.30517360538943	-10310.764534149319	-124.1692243472935	-9676.716148523614
34.04819702867729	37920.83273816088	36062.002939201666	44768.13401999025	42222.849791889144	48154.557162317375	45275.05409648604	51392.309314316466	48198.1327461021	57165.28318028984	53423.32659635032	0.13756071459649652	0.1319773785687584	-133.37449453547015	-10456.722830442712	-125.17196467916074	-9813.634299525991
34.25335454371064	37894.77070974197	36037.500850267104	44741.16739463023	42197.52670394357	48127.08508745132	45249.271640831335	51364.29932836323	48171.86268742045	57136.16502247074	53396.05512183854	0.13761755821484226	0.13203164972242004	-134.42982661935093	-10602.962417855859	-126.16152145725209	-9950.811332445592
34.45974823597649	37868.33050920684	36012.64408519932	44713.820791079925	42171.847191245084	48099.23110894227	45223.13095489521	51335.904604038005	48145.23180226297	57106.65436076596	53368.41581935708	0.13767546092284516	0.13208693172915512	-135.4712589479168	-10749.481808083132	-127.13797797476582	-10088.24573980458
34.66738555406454	37841.51023340304	35987.43092003878	44686.093104670894	42145.81024617431	48070.99449872423	45196.631369153896	51307.12475486135	48118.23972876487	57076.75136730638	53340.408833078196	0.13773444296781026	0.13214324390261226	-136.49888049517176	-10896.279520461336	-128.10141740566178	-10225.936018928885
34.87627399144595	37814.30795840315	35961.85961263319	44657.98322666838	42119.41485791709	48042.37453258358	45169.77221799721	51277.959405396046	48090.88611544956	57046.456237043116	53312.03432822908	0.13779452500287692	0.13220060594313185	-137.51278012151306	-11043.35408275202	-129.05192280765914	-10363.88067263551
35.086421086743854	37786.721739025554	35935.92840221283	44629.4900441023	42092.66001231837	48013.37049013643	45142.55283971368	51248.40819135539	48063.17062133144	57015.769188063925	53283.292491383254	0.13785572809584032	0.13225903794613447	-138.51304657937726	-11190.704032123089	-129.98957712722768	-10502.078210076317
35.29783442400536	37758.749608341706	35909.635508953936	44600.61243959129	42065.54469173008	47983.98165480221	45114.97257647233	51218.470759710064	48035.092916017726	56984.69046191256	53254.18353075454	0.13791807373818593	0.1323185604107137	-139.4997685164417	-11338.327915946022	-130.914463202178	-10640.527147421613
35.51052163297529	37730.389577172624	35882.979133532506	44571.34929116326	42038.0678748558	47954.2073137768	45087.03077430429	51188.14676879789	48006.65267981277	56953.22032391518	53224.70767649777	0.13798158385434695	0.1323791942484389	-140.47303447913146	-11486.224292648956	-131.82666376497946	-10779.226008594036
35.72449038937153	37701.63963357108	35855.95745666525	44541.69947206831	42010.22853658883	47924.04675800173	45058.72678308072	51157.43588843214	47977.84960382123	56921.35906350977	53194.865181012	0.13804628081119266	0.13244096079237658	-141.43293291769805	-11634.39173272252	-132.72626144700916	-10918.173326145858
35.93974841516195	37672.497742291736	35828.56863863988	44511.661850587254	41982.025647846276	47893.49928213203	45030.059956489844	51126.33780001183	47948.68339005308	56889.10699458226	53164.65631925004	0.13811218742774894	0.1325038818063326	-142.37955219091964	-11782.82881969586	-133.61333878275764	-11057.3676421009
36.15630347884324	37642.9618442465	35800.810818832244	44481.23528983263	41953.45817539655	47862.56418450034	45001.02965201055	51094.852196631095	47919.15375152788	56856.46445580604	53134.08138903113	0.13817932698516389	0.13256797949432703	-143.31298057011736	-11931.53415109776	-134.48797821330663	-11196.807508790866
36.374163395721176	37613.029855947214	35772.68211521205	44450.418647544764	41924.52508168255	47831.24076707976	44971.63523088495	51062.97878319058	47889.26041238098	56823.43181098867	53103.14071136014	0.1382477232369218	0.1326332765103026	-144.2333062437683	-12080.506339512765	-135.35026209049101	-11336.491489749402
36.59333602819267	37582.69966893269	35744.180623834785	44419.21077588024	41895.22532463803	47799.52833544247	44941.87605808739	51030.71727650782	47859.00310796888	56790.00944942222	53071.83463075016	0.1383174004193107	0.13269979596807807	-145.14061732336995	-12229.744013706222	-136.20027268177364	-11476.418160710484
36.813829286029524	37551.969149181816	35715.30441832114	44387.61052119433	41865.557857498854	47767.42619871661	44911.75150229177	50998.06740542923	47828.38158497606	56756.19778624035	53040.16351555132	0.1383883832621593	0.1327675614515486	-146.03500184662698	-12379.245819598436	-137.0380921731994	-11616.586110437289
37.03565112666392	37520.83613651124	35686.051549322685	44355.61672381666	41835.52162860802	47734.933669539925	44881.26093583625	50965.028910942325	47797.39560152226	56721.997262780744	53008.12775828457	0.13846069699984076	0.13283659702514894	-146.9165477843344	-12529.010421579704	-137.86380267534696	-11756.993941854686
37.25880955547555	37489.2984439568	35656.42004397308	44323.22821781888	41805.11558121381	47702.05006400974	44850.40373468463	50931.60154628762	47766.04492726944	56687.4083469526	52975.72777597996	0.1385343673825587	0.13290692724457687	-147.78534304471395	-12679.036503607407	-138.6774862272432	-11897.640273014084
37.483312626080554	37457.35385713973	35626.40790532573	44290.44383077627	41774.33865326262	47668.77470163089	44819.17927838606	50897.78507707231	47734.329343530524	56652.43153361138	52942.96401052175	0.13860942068792012	0.1329785771677907	-148.64147547811444	-12829.322770385072	-139.47922480026318	-12038.523738102987
37.70916844062219	37425.00013361551	35596.01311177592	44257.26238352082	41743.18977718411	47635.106905259534	44787.58695003111	50863.57928138346	47702.24864337769	56617.067344938405	52909.83692899806	0.13868588373280671	0.13305157236629014	-149.4850328838511	-12979.867948735133	-140.26910030412546	-12179.642988624051
37.93638515006311	37392.23500220595	35565.233616468075	44223.68268988709	41711.667879670174	47601.04600104393	44755.62613620538	50828.983949902016	47669.80263175165	56581.31633082739	52876.347024056646	0.13876378388554872	0.13312593893668262	-150.3161030157935	-13130.670788925141	-141.04719459188345	-12320.996694559231
38.164970954479706	37359.05616231318	35534.0673466868	44189.70355644937	41679.7718814461	47566.59131836132	44723.29622693945	50793.99888601672	47636.9911255709	56545.1790692765	52842.494814266036	0.13884314907841644	0.13320170351255156	-151.13477358709497	-13281.730065902695	-141.81358946407272	-12462.583545446396
38.39493410335793	37325.46128321637	35502.51220323263	44155.323782251726	41647.500697035524	47531.74218975224	44690.596615656854	50758.62390593975	47603.81395384255	56508.656166788285	52808.280844483736	0.13892400782043463	0.13327889327662948	-151.94113227754133	-13433.044580852613	-142.56836667493917	-12604.402251709253
38.626282895891045	37291.44800334834	35470.566059779754	44120.542158527845	41614.8532345164	47496.49795084934	44657.5266991172	50722.85883882072	47570.27095777192	56471.748258774256	52773.70568622884	0.1390063892105294	0.13335753597328645	-152.73526673835295	-13584.61316251196	-143.31160793663003	-12746.451545778662
38.859025681279114	37257.01392955482	35438.22676221839	44085.35746841431	41581.82839527118	47460.857940304784	44624.08587735815	50686.70352686392	47536.361990875106	56434.45600996903	52738.7699380634	0.13909032295102292	0.1334376599213476	-153.5172645997809	-13736.434668796137	-144.04339492601866	-12888.7301835455
39.09317085903034	37222.156636331376	35405.49212797709	44049.768486651905	41548.42507372639	47424.82149971059	44590.27355363105	50650.1578254425	47502.08691908888	56396.780114847905	52703.474225977	0.13917583936148017	0.13351929402724363	-154.28721347831015	-13888.50798839517	-144.76380929080187	-13031.236945716664
39.328726879264174	37186.87366504219	35372.35994532906	44013.77397928034	41514.64215708646	47388.38797351771	44556.089134335816	50613.221603216254	47467.44562088408	56358.72129805503	52667.81920378103	0.13926296939292207	0.13360246779850943	-155.04520098069042	-14040.832042183727	-145.4729326529923	-13173.97063902393
39.56570224301631	37151.16252311622	35338.827972678155	43977.372703321395	41480.47852505739	47351.556708949036	44521.532028950234	50575.89474224775	47432.437987377496	56320.28031483664	52631.80555350765	0.1393517446424162	0.13368721135763767	-155.79131471381697	-14193.405785126612	-146.1708466176351	-13316.930097904056
39.80410550254544	37115.02068322216	35304.89393782604	43940.56340645287	41445.93304956217	47314.327055908485	44486.60164995612	50538.17713811956	47397.06392244502	56281.45795148264	52595.433985816584	0.1394421973680548	0.13377355545630268	-156.5256422902603	-14346.22820786573	-146.85763277753722	-13460.114185843617
40.04394526164196	37078.44558242098	35270.5555372194	43903.34482667212	41411.00459444718	47276.698366885765	44451.29741276155	50500.068700051925	47361.32334283524	56242.255025776	52558.70524040889	0.13953436050433635	0.13386153148996233	-157.2482713368081	-14499.298338627443	-147.53337272070348	-13603.52179706283
40.28523017593832	37041.434621294786	35235.81043517599	43865.71569194833	41375.69201517862	47238.66999685547	44415.6187356183	50461.56935102001	47325.21617828275	56202.67238744906	52521.62008644735	0.13962826767795836	0.13395117151284944	-157.95928950190137	-14652.61524504982	-148.19814803671034	-13747.151858054101
40.52796895322162	37003.98516305261	35200.65626309008	43827.674719864735	41339.99415853	47200.241303172385	44379.56503953598	50422.679027872466	47288.74237162301	56162.7109186493	52484.17932298537	0.13972395322403727	0.13404250825337097	-158.65878446190618	-14806.178035985678	-148.85204032242473	-13891.003329182044
40.77217035374772	36966.09453261106	35165.09061861562	43789.22061724887	41303.909862259214	47161.41164546108	44343.13574819113	50383.397681449795	47251.90187890691	56122.37153441257	52446.383779402895	0.1398214522027684	0.13413557512991914	-159.3468439319986	-14959.985863706097	-149.49513119117182	-14035.075206590816
41.017843190557436	36927.760015649365	35129.11106482643	43750.352079790675	41267.437954774825	47122.18038549975	44306.3302878315	50343.72527670246	47214.69466951548	56081.6551831443	52408.23431584975	0.1399208004165417	0.13423040626711605	-160.02355567239283	-15114.037925809622	-150.12750227822107	-14179.366523815319
41.26499632979458	36888.978857639115	35092.71512935392	43711.067791649715	41230.57725479284	47082.5468870999	44269.14808717663	50303.66179281065	47177.12072627614	56040.56284711117	52369.73182369843	0.14002203442752229	0.1343270365124966	-160.689007498484	-15268.333467490971	-150.74923524979386	-14323.876353792846
41.51363869102594	36849.74826284533	35055.90030349921	43671.3664250478	41193.32657098052	47042.5105159783	44231.58857731163	50263.20722330209	47139.18004557735	55999.09554293898	52330.87722600281	0.14012519157572007	0.13442550145365395	-161.3432872890553	-15422.8717836719	-151.36041180994653	-14468.603810695931
41.763779247563185	36810.06539330177	35018.664041322336	43631.2466398512	41155.68470159109	47002.07063962553	44193.6511915783	50222.36157617277	47100.87263748618	55957.25432212296	52291.671477968244	0.14023030999755304	0.13452583743585383	-161.98648299537308	-15577.65222129412	-151.9611137084721	-14613.548051904887
42.0154270267867	36769.92736775523	34981.003758703664	43590.70708313681	41117.65043408437	46961.22662716598	44155.335365458515	50181.12487400511	47062.198525863605	55915.040271544254	52252.11556742738	0.1403374286449301	0.13462808158013656	-162.6186826518242	-15732.674181830138	-152.5514227503445	-14758.708280188963
42.26859111047143	36729.3312605817	34942.91683238042	43549.746388746426	41079.222544736826	46919.977849213356	44116.64053645399	50139.49715408833	47023.1577484821	55872.454513998455	52212.21051532723	0.14044658730486556	0.13473227180192354	-163.2399743841088	-15887.937123566866	-153.1314208025433	-14904.083745682612
42.523280635114425	36688.274100671144	34904.400598955086	43508.36317682576	41040.399798238286	46878.32367771869	44077.56614395942	50097.478468537985	46983.75035714265	55829.49820873298	52171.95737622409	0.1405578266196416	0.13483844683014254	-163.85044642153662	-16043.44056438841	-153.70118980495317	-15049.67374829948
42.77950479226489	36646.752870280194	34865.452353875204	43466.55605334836	41001.18094727522	46836.263485811396	44038.11162912954	50055.068884415334	46943.976417791644	55786.17255199409	52131.35723878779	0.14067118810754198	0.13494664622688973	-164.4501871062821	-16199.184084299952	-154.26081177844026	-15195.477639941499
43.03727282885567	36604.764503852864	34826.06935038474	43424.32360962486	40961.56473210134	46793.79664763397	43998.27643474081	50012.26848384746	46903.836010638996	55742.47877758558	52090.41122631635	0.1407867141841697	0.13505691040764659	-165.0392849041673	-16355.167328171432	-154.81036883384513	-15341.49482681416
43.29659404753705	36562.305886807015	34786.24879844483	43381.664421796115	40921.54988009376	46750.922538168925	43958.06000504637	49969.07736414711	46863.32923027591	55698.418157437314	52049.1204972601	0.14090444818437162	0.13516928066206826	-165.6178284168127	-16511.3900087066	-155.34994318288227	-15487.724772043526
43.55747780701245	36519.37385428557	34745.98786362311	43338.57705030939	40881.135105294416	46707.640533057864	43917.46178562406	49925.49563793206	46822.456185792595	55653.99200218467	52007.48624575546	0.14102443438479198	0.13528379917536607	-166.18590639303147	-16667.85190934874	-155.87961714790436	-15634.166998205706
43.81993352237618	36475.96518987218	34705.283665951356	43295.060039378266	40840.31910793708	46663.950008413274	43876.48122321824	49881.52343324508	46781.21700089677	55609.20166175971	51965.50970217003	0.14114671802707027	0.1354005090503003	-166.743607739656	-16824.55288725719	-156.39947317117185	-15780.821089860052
44.08397066545326	36432.07662426946	34664.13327874974	43251.11191642487	40799.100573958836	46619.850340622106	43835.1177655745	49837.160893673805	46739.61181403224	55564.048525994185	51923.19213365821	0.14127134534171162	0.13551945432980522	-167.29102153638087	-16981.49287673831	-156.90959382792062	-15927.686696553603
44.349598765141174	36387.704833937656	34622.53372741578	43206.73119150269	40757.47817449446	46575.34090613962	43793.37086126585	49792.408178469035	46697.640778496345	55518.534025232744	51880.534844726506	0.14139836357264784	0.13564068002026783	-167.82823704769544	-17138.671892458573	-157.4100618364755	-16074.763535577804
44.6168274077539	36342.846439694964	34580.4819881791	43161.91635670229	40715.45056535574	46530.42108127627	43751.239959513056	49747.26546266483	46655.30406255931	55472.65963096053	51837.539177812156	0.14152782100251543	0.13576423211548402	-168.35534373480186	-17296.090032732114	-157.90096006881504	-16222.051394842565
44.88566623736761	36297.498005275585	34537.97498681847	43116.66588553635	40673.016386492694	46485.09024197428	43708.724509995795	49701.73293719704	46612.601849582476	55426.42685644211	51794.206513872086	0.14165976697867363	0.13589015762131085	-168.87243127136026	-17453.747483294457	-158.38237156407558	-16369.550136139616
45.15612495616904	36251.65603584537	34495.00959734106	43070.97823230471	40630.174261437016	46439.347763574966	43665.823962656046	49655.81080902182	46569.53433813666	55379.83725737339	51750.538272983955	0.14179425193998896	0.13601850458104522	-169.37958955783688	-17611.64452101104	-158.85437954096415	-16517.259698328562
45.42821332480542	36205.316976473136	34451.58264062206	43024.85183143813	40586.922796727005	46393.19302057585	43622.53776749246	49609.499301233336	46526.101742120285	55332.89243254647	51706.535914959284	0.14193132744441303	0.13614932210154815	-169.87690873496467	-17769.781517583877	-159.31706740950176	-16665.1801005695
45.701941162736816	36158.47721055725	34407.69088300454	42978.28509682146	40543.26058131425	46346.625386378735	43578.865374347064	49562.7986531823	46482.30429087839	55285.59402452951	51662.20093997031	0.14207104619737906	0.13628266038014358	-170.36447919951752	-17928.158943595365	-159.77051878454222	-16813.311445820145
45.97731834859046	36111.13305820389	34363.33103485605	42931.27642109287	40499.18618594925	46299.64423302565	43534.80623268128	49515.709120592364	46438.14222932006	55237.943720358766	51617.534889188224	0.14221346208104987	0.13641857073231847	-170.84239162225276	-18086.77737286687	-160.21481750160456	-16961.653924616054
46.25435482051728	36063.28077455686	34318.49974908203	42883.82417492022	40454.69816254701	46252.248930924194	43490.35979134291	49468.23097567643	46393.615818036174	55189.94325224551	51572.5393454352	0.14235863018444242	0.13655710562025183	-171.3107369615027	-18245.637486472726	-160.65004762812168	-17110.207818518393
46.533060576550575	36014.91654807773	34273.19361959504	42835.92670625428	40409.79504353228	46204.43884856257	43445.52549832421	49420.36450725346	46348.725333417904	55141.59439829918	51527.215933851396	0.1425066068344648	0.1366983186822013	-171.76960648209206	-18404.74007742293	-161.07629348042246	-17258.973504205234
46.813445674966815	35966.0364987721	34227.40917973565	42787.5823395549	40364.47534116084	46156.213352210485	43400.30280050748	49372.11002086217	46303.47106777268	55092.89898326303	51481.56632257355	0.14265744962789345	0.13684226476277947	-172.2190917726257	-18564.08605525829	-161.49363963837095	-17407.95145743899
47.09552023464871	35916.636676363596	34181.142900646955	42738.789374993474	40318.73754682019	46107.57180561014	43354.69114340245	49323.46783887664	46257.85332944233	55043.858879268395	51435.59222343086	0.1428112174643293	0.13698899994414862	-172.65928476392583	-18723.676450910047	-161.90217096114065	-17557.142257236876
47.37929443545016	35866.713058409994	34134.39118959727	42689.54608762618	40272.58013030433	46058.5135696519	43308.68997087012	49274.43830061814	46211.872442918255	54994.47600660206	51389.295392653075	0.14296797058016145	0.13713858157817177	-173.0902777484298	-18883.512421771884	-162.30197260450223	-17706.54659033101
47.66477851856398	35816.26154836304	34087.15038825257	42639.85072654124	40226.00153906584	46009.03800203869	43262.29872483689	49225.02176246839	46165.528748958044	54944.752334492696	51342.67763159607	0.143127770583583	0.1372910683195464	-173.51216339875828	-19043.595256796107	-162.6931300364813	-17856.165255515836
47.951982786891236	35765.27797356712	34039.416770894546	42589.70151397599	40179.00019744134	45959.14445693514	43215.51684499562	49175.21859798013	46118.82260470038	54894.68988191274	51295.74078748194	0.14329068049068958	0.13744652015996595	-173.9250347904599	-19203.926382189617	-163.07572905714915	-18005.999168608338
48.24091760541319	35713.75808319582	33991.18654258293	42539.09664440383	40131.574505850534	45908.832284602264	43168.34376849403	49125.02919798651	46071.75438377905	54844.29071839767	51248.48675415517	0.14345676476270533	0.13760499846333912	-174.32898542142357	-19364.507366847247	-163.4498558154737	-18156.049367154017
48.53159340156531	35661.697546124924	33942.455837261296	42488.034283591056	40083.72283996871	45858.10083101823	43120.77892961108	49074.45397071019	46024.324476437316	54793.556964884716	51200.91747285676	0.14362608934437388	0.13776656600210882	-174.72410923420102	-19525.339928297326	-163.81559682864463	-18306.317015567794
48.82402066561362	35609.091948737645	33893.22071580227	42436.51256761996	40035.443549869684	45806.94943748201	43072.82175941859	49023.49334186954	45976.533289640014	54742.49079456827	51153.034933013994	0.14379872170356123	0.1379312869947094	-175.11050064013398	-19686.425938930362	-164.17303900279512	-18456.803410510533
49.11820995103327	35555.93679266129	33843.47716399154	42384.52960187913	39986.73495913983	45755.3774402017	43024.47168542957	48972.14775478412	45928.381247185534	54691.094433775506	51104.84117304883	0.14397473087211307	0.13809922714420847	-175.48825454204052	-19847.767432264984	-164.52226965277805	-18607.509986338206
49.41417187488941	35502.22749243218	33793.221090447754	42332.08346001848	39937.595363961205	45703.38416986539	42975.7281312314	48920.4176704779	45879.86878981625	54639.3701628611	51056.338281204095	0.1441541874880121	0.13827045367816976	-175.8574663598556	-20009.36660967022	-164.86337652429938	-18758.438320910558
49.71191711822035	35447.95937308611	33742.44832447598	42279.17218286801	39888.0230321627	45650.96895119447	42926.59051610385	48868.30356778058	45830.99637532774	54587.32031712194	51007.528396388276	0.14433716383888862	0.1384450353897904	-176.21823205504916	-20171.22584715858	-165.19644781504758	-18909.590141451918
50.01145642642306	35393.12766767241	33691.15461385295	42225.79377731936	39838.01620223869	45598.131102479056	42877.05825462167	48815.80594342739	45781.76447867721	54534.947287733565	50958.41370904035	0.14452373390693077	0.13862304268035577	-176.5706481585512	-20333.347702672705	-165.52157219870423	-19060.967330883257
50.3128006096408	35337.72751468738	33639.33562254016	42171.946215167416	39787.57308233229	45544.86993509323	42827.13075623959	48762.92531215545	45732.1735920893	54482.25352270627	50908.99646201316	0.14471397341524855	0.13880454760306177	-176.91481179883704	-20495.734923655167	-165.83883884944953	-19212.571934359148
50.61596054315354	35281.75395542549	33586.98692832361	42117.627431911664	39736.691849183604	45491.184752991045	42776.80742486079	48709.66220679843	45682.22422516108	54429.24152786443	50859.27895147801	0.14490795987575017	0.13898962390826028	-177.2508207289502	-20658.39045461081	-166.14833746518707	-19364.406165814027
50.9209471677702	35225.20193124512	33534.104020377206	42062.83532551586	39685.37064704114	45437.07485218217	42726.08765838772	48656.01717837894	45631.91690496545	54375.913867848634	50809.26352785078	0.1451057726385843	0.13917834709017457	-177.57877335806552	-20821.317445432767	-166.45015829490148	-19516.47241516784
51.22777149022361	35168.06628074426	33480.68229674562	42007.56775512246	39633.60758653348	45382.53952018458	42674.970848253004	48601.99079619672	45581.25217615146	54322.2731671396	50758.95259673818	0.145307492943212	0.13937079443515213	-177.89876878261566	-20984.519259857014	-166.74439216543396	-19668.773255635053
51.53644458356769	35110.34173684506	33426.717061745745	41951.8225397227	39581.400743502156	45327.578035456056	42623.45637893212	48547.58364791508	45530.23060104371	54268.32211110781	50708.34861990783	0.14551320397116868	0.13956704507150047	-178.21090681754868	-21147.999484146014	-167.03113050862157	-19821.311451243237
51.84697758757708	35052.02292378194	33372.20352328194	41895.5974567785	39528.74815779211	45272.18966680151	42571.54362743504	48492.79633964334	45478.85275973885	54214.06344708687	50657.45411628057	0.14572299090058422	0.1397671800209805	-178.5152880310343	-21311.761936413124	-167.31046539137606	-19974.089964907616
52.15938170914916	34993.10435399044	33317.13679007251	41838.89024079505	39475.64783199893	45216.37367275587	42519.23196277681	48437.62949601569	45427.1192501995	54159.49998547232	50606.27166294639	0.14593694096252927	0.13997128225201122	-178.81201377954858	-21475.810676200315	-167.58248954579176	-20127.111966701224
52.47366822270851	34933.58042489302	33261.51186878414	41781.69858184215	39422.09773017096	45160.129300941466	42466.52074542602	48382.083760266345	45375.03068834565	54104.634600846955	50554.803896204954	0.14615514349925904	0.14017943673466282	-179.10118624444294	-21640.150014486164	-167.8472964008979	-20280.380842520855
52.789848470613855	34873.44541557756	33205.32366107026	41724.0201240218	39368.095776464404	45103.4557873986	42413.40932673017	48326.159794300234	45322.587708142746	54049.47023313246	50503.053512630846	0.1463776900244304	0.1403917304974973	-179.38290846857126	-21804.7845239453	-168.1049801142508	-20433.90020295605
53.107933863567155	34812.69348336578	33148.56696051108	41665.85246388134	39313.63985375056	45046.35235588948	42359.89704831788	48269.85827876063	45269.790961687904	53994.0098887706	50451.023270166064	0.14660467428537227	0.14060825268634275	-179.65728439758823	-21969.719050031155	-168.355635607586	-20587.67389288731
53.42793588102576	34751.31866026437	33091.23644944862	41607.19314876659	39258.72780217033	44988.81821717094	42305.983241474125	48213.179913089436	45216.64111929027	53938.25664193001	50398.715989236596	0.14683619232748654	0.1408290946250641	-179.92441892075294	-22134.958722291514	-168.59935860239057	-20741.70600127615
53.74986607161648	34689.314849298375	33033.326695716365	41548.0396751169	39203.35741763784	44930.85256823929	42251.667226491394	48156.12541558515	45163.13886955013	53882.21363574547	50346.134553899145	0.14707234256087473	0.1410543498784248	-180.18441791288205	-22300.508966073394	-168.8362456556206	-20896.000871262513
54.073736053552395	34626.67582071879	32974.83214925659	41488.38948669606	39147.526450287805	44872.454591542	42196.94831199226	48098.695523453476	45109.284919432605	53825.8840835857	50293.28191301449	0.1473132258292683	0.14128411431711244	-180.4373882799846	-22466.375515013933	-169.06639419951534	-21050.563110986724
54.399557515052166	34563.39520808166	32915.74713862232	41428.23997275862	39091.23260286606	44813.62345415739	42141.82579422401	48040.89099285319	45055.07999433747	53769.271270353194	50240.161081450715	0.14755894548136797	0.14151848618502005	-180.68343800540606	-22632.564423898235	-169.28990258136764	-21205.397604712285
54.727342214761876	34499.46650419243	32856.06586735905	41367.58846614759	39034.473529060095	44754.358306939175	42086.298956323226	47982.712598934944	45000.52483816429	53712.37855381587	50186.775141316146	0.1478096074446828	0.14175756616887855	-180.9226761985483	-22799.082082124427	-169.50687010552792	-21360.509524463676
55.057101982179326	34434.88305691143	32795.782410261796	41306.432241321825	38977.24683176776	44694.658283625904	42030.367067549676	47924.16113587428	44945.620213372764	53655.209365972536	50133.1272432237	0.14806532030197647	0.1420014574703297	-181.1552131450735	-22965.935227775946	-169.7173970769727	-21515.904342197813
55.38884871808102	34369.63806481378	32734.89070950199	41244.76851230897	38919.55006130075	44634.52249991213	41974.02938248738	47865.23741689674	44890.3669010374	53597.76721445181	50079.22060758676	0.148326195370429	0.1422502658805452	-181.38116035997518	-23133.130962330848	-169.92158484695392	-21671.587842520326
55.722594394951685	34303.724572699226	32673.38457061988	41182.594430581856	38861.38071352087	44573.95005248099	41917.28514021213	47805.94227429587	44834.765700896874	53540.0556839471	50025.058525948334	0.14859234678362004	0.14250409985749796	-181.60063064242422	-23300.67676600814	-170.11953586042364	-21827.566135956906
56.058351057416104	34237.13546694501	32611.257658376293	41119.90708285423	38802.73622790567	44512.94001799542	41860.13356342335	47746.27655944276	44778.81743139683	53482.07843768723	49970.64436234388	0.14886389157646435	0.1427630706059895	-181.8137381330307	-23468.580513834953	-170.31135370553966	-21983.84567283839
56.39613082267415	34169.86347069629	32548.50349245881	41056.70348879311	38743.61398554087	44451.491452046845	41802.57385753915	47686.24114278724	44722.5229297265	53423.83921894514	49915.98155469946	0.1491409497732132	0.14302729216055987	-182.0205983736887	-23636.850492389873	-170.49714316536847	-22140.4332577968
56.7359458809379	34101.90113888706	32485.115443036	40992.9805986435	38684.01130703597	44389.60338805894	41744.60520975249	47625.836913849475	44665.88305184789	53365.34185258471	49861.07361626557	0.14942364447865847	0.14329688147139116	-182.22132837048412	-23805.495417434722	-170.6770102721348	-22297.336064980365
57.07780849587155	34033.24085308517	32421.086726153975	40928.735290762146	38623.925450360126	44327.27483614449	41686.226788046915	47565.06478120157	44608.89867251749	53306.59024664746	49805.924137088434	0.14971210197266974	0.14357195849333845	-182.41604665774503	-23974.52445210889	-170.85106236255524	-22454.56165380217
57.42173100503407	33963.874816154734	32356.41039896912	40863.964369056695	38563.3536085951	44264.50478191407	41627.43774017051	47503.925672439465	44551.57068530041	53247.588393980994	49750.536785520104	0.1500064518082167	0.14385264627821845	-182.60487336701044	-24143.947226243094	-171.0194081375157	-22612.117985635996
57.7677258203244	33893.7950467274	32291.079354809288	40798.66456032477	38502.29290760037	44201.292185232196	41568.23719256455	47442.42053414219	44493.900002574715	53188.34037390835	49694.91530976698	0.15030682691301786	0.14413907107049714	-182.78793029791996	-24313.773856421933	-171.1821577230803	-22770.013441140763
58.115805428429454	33822.9933734763	32225.086318058104	40732.832511490444	38440.74040358853	44137.63597892129	41508.624249246976	47380.55033182034	44435.88755552776	53128.85035394237	49639.06353948042	0.1506133636949798	0.14443136240652438	-182.9653409919265	-24484.014966946095	-171.33942273437424	-22928.25683840178
58.465982391274686	33751.46142918346	32158.42383885358	40666.464786731915	38378.69308060504	44073.53506740849	41448.59799064647	47318.31604985083	44377.53429414145	53069.12259154379	49582.985387388406	0.1509262021515907	0.14472965321746578	-183.13723081049102	-24654.68171189353	-171.49131634296646	-23086.85745198652
58.818269346477535	33679.19064459304	32091.084287594702	40599.55786449677	38316.14784790974	44008.98832531444	41388.15747238646	47255.718691398484	44318.84118716759	53009.16143592652	49526.68485097126	0.1512454859834399	0.14503407993609657	-183.3037270151981	-24825.785798050463	-171.63795334606402	-23245.825032764114
59.172679007803275	33606.17224204155	32023.0598492474	40532.108134399285	38253.101537254806	43943.99459598052	41327.30172401579	47192.75927832307	44259.80922209181	52948.97132991042	49470.16601418195	0.15157136271205135	0.14534478260762992	-183.46495885340119	-24997.339509163052	-171.77945024042128	-23405.169828865677
59.52922416562417	33532.39722885519	31954.34251744147	40464.11189399394	38189.55090005434	43878.552689931006	41266.02974768335	47129.43885106996	44200.43940508456	52888.55681182261	49413.43304921204	0.15190398380221729	0.14566190500474951	-183.62105764598527	-25169.35573111102	-171.91592529824266	-23564.902607437223
59.887917687380885	33457.85639050628	31884.924088350734	40395.56534542125	38125.49260444198	43812.661383269	41204.34051675519	47065.758468545384	44140.732760940264	52827.922517450716	49356.49021830613	0.15224350478903614	0.1459855947470454	-183.7721568798952	-25341.847978341393	-172.0474986469635	-23725.03467749711
60.24877251804685	33382.54028351723	31814.79615434638	40326.46459191812	38060.92323221	43746.31941600065	41142.23297436998	47001.7192079732	44080.69033300169	52767.07318204752	49299.341875624705	0.1525900854098719	0.1463160034250394	-183.91839230580808	-25514.830421774648	-172.1742923536076	-23885.57791402843
60.6118016805955	33306.439228102536	31743.950097414323	40256.8056341876	37995.839275625054	43679.52549028547	41079.70603193033	46937.322164732555	44020.31318306938	52706.01364238937	49241.99246915738	0.15294388974144724	0.14665328672901506	-184.0599020383379	-25688.31791771017	-172.29643051129824	-24046.544782971963
60.97701827647021	33229.543300538324	31672.377082327595	40186.5843666223	37930.237134115894	43612.27826860975	41016.75856752787	46872.56845217664	43959.60239129629	52644.74883889131	49184.446542689606	0.15330508634231618	0.14699760458286734	-184.19682666229346	-25862.326038380153	-172.41403933096444	-24207.948367618956
61.34443548605718	33151.84232524671	31600.06804956183	40115.79657337276	37864.11311082515	43544.57637187737	40953.38942429685	46807.459201428515	43898.559056063954	52583.28381777803	49126.70873782153	0.15367384840095646	0.14734912128319919	-184.32930934431351	-26036.87110400945	-172.5272472377619	-24369.80239631608
61.71406656916102	33073.32586658474	31527.013707944534	40044.43792425559	37797.46340902088	43476.418377416005	40889.597408694666	46741.995561155105	43837.18429384152	52521.62373331487	49068.78379604366	0.15405035388974428	0.1477080056439091	-184.45749594815425	-26211.970216261223	-172.63618497054995	-24532.121271359734
62.085924865483435	32993.9832203244	31453.20452702606	39972.50397049273	37730.2841283602	43407.80281689338	40825.381288704644	46676.17869731634	43775.47923902506	52459.7738500992	49010.676560869135	0.15443478572508354	0.14807443114652327	-184.58153515675076	-26387.64129350707	-172.74098568723275	-24694.920099458657
62.46002379510434	32913.80340481143	31378.63072916082	39899.99014027442	37662.571260998564	43338.728174139476	40760.73979195767	46610.00979288858	43713.44504375621	52397.73954541475	48952.391980025386	0.15482733193398313	0.14844857609653886	-184.70157859976462	-26563.903107788414	-172.84178507496108	-24858.214723682962
62.83637685896657	32832.77515178891	31303.282281286087	39826.89173413729	37594.3206875371	43269.19288286987	40695.671603768256	46543.49004756002	43651.08287771856	52335.52631165037	48893.93510770631	0.15522818582737682	0.14883062378605946	-184.8177809868066	-26740.775323589332	-172.9387214650851	-25022.02175695449
63.21499763936286	32750.88689687221	31227.148886385945	39753.2039201492	37525.52817280083	43199.19532430562	40630.175365081355	46476.620677396946	43588.3939279106	52273.13975878571	48835.3111068877	0.15563754618051598	0.1492207626630221	-184.93030024759355	-26918.278538607992	-173.03193595397897	-25186.358617248014
63.59589980042612	32668.126769659786	31150.219974626518	39678.92172889128	37456.189361439276	43128.73382468392	40564.24967032484	46409.4029144782	43525.379398393336	52210.58561694523	48776.52525170711	0.15605561742076607	0.14961918650732575	-185.03929767855152	-27096.43432654813	-173.1215725298316	-25351.24356457498
63.979097088622495	32584.482583465135	31072.48469414857	39604.04004822769	37386.299773341336	43057.80665265465	40497.89306516326	46341.838006496386	43462.04051001095	52147.86973902335	48717.58292991068	0.1564826098231664	0.150026094614192	-185.1449380969425	-27275.265282141045	-173.2077782055203	-25516.69573986903
64.36460333324754	32499.94182465322	30993.931901502456	39528.55361785257	37315.85479885498	42986.412016556154	40431.10404414748	46273.92721632283	43398.37850008246	52084.99810338206	48658.489645368485	0.15691873971412842	0.1504416919851076	-185.24739000207046	-27454.795068386942	-173.29070315774152	-25682.735205778852
64.75243244692527	32414.491641565208	30914.550151710555	39452.45702360405	37244.84969380326	42914.54806156522	40363.881048255535	46205.67182153506	43334.394622063046	52021.97681662418	48599.251020661504	0.1573642296836692	0.15086618952671213	-185.3468257446293	-27635.0484662652	-173.37050087326497	-25849.38298962079
65.14259842611021	32328.118833013334	30834.32768794023	39375.74469153309	37173.27957428547	42842.21286671351	40296.22246231815	46137.073113902916	43270.09014517202	51958.81211644354	48539.87279974099	0.15781930880659711	0.15129980425802456	-185.44342170460732	-27816.051427029073	-173.447328302369	-26016.66112853121
65.53511535159264	32240.809836328175	30753.2524307713	39298.410881716016	37101.139411254306	42769.40444176469	40228.126612324006	46068.13239883185	43205.4663539861	51895.51037455535	48480.36085066397	0.15828421287309627	0.15174275952640845	-185.53735847795178	-27997.831127205864	-173.52134602003935	-26184.59271697048
65.92999738900669	32152.550714938567	30671.31196703942	39220.44968179727	37028.424024856635	42696.12072394381	40159.591762597374	45998.850994759356	43140.52454799467	51832.078099708066	48420.72116840591	0.15875918462917377	0.15219528523271833	-185.62882107208134	-28180.416026382707	-173.592718394626	-26353.201956629753
66.32725878934137	32063.327145465206	30588.49353823823	39141.85500025039	36955.128078527996	42622.359574512964	40090.616112842996	45929.230232503134	43075.26604111599	51768.52194078111	48360.95987775449	0.15924447402746358	0.15265761806607436	-185.71799911217386	-28363.835928194225	-173.66161376593664	-26522.514209101908
66.72691388945532	31973.124404305447	30504.784028458995	39062.620559340925	36881.24607282595	42548.11877518245	40021.19779504886	45859.271454555106	43009.69216116909	51704.84868996792	48301.08323628456	0.15974033848891447	0.1531300017487561	-185.8050870573643	-28548.122044396587	-173.72820463173412	-26692.556051207706
67.12897711259382	31881.92735368963	30420.16995184992	38982.739887779244	36806.77233899245	42473.39602435197	39951.334870242325	45788.97601432097	42943.804249301684	51641.065286050725	48241.097637419974	0.16024704317590702	0.15361268729171776	-185.89028442782728	-28733.30706240423	-173.79266784382344	-26863.35533331707
67.53346296890952	31789.720427183976	30334.637439571576	38902.206313044684	36731.701032228375	42398.188933169535	39881.025325088696	45718.345275298314	42877.60365936759	51577.178817765816	48181.009613581424	0.16076486127739137	0.15410593326127192	-185.97379604416346	-28919.42521644663	-173.85518481452164	-27034.941240799613
67.94038605598601	31696.48761461855	30248.17222622862	38821.01295336709	36656.02612466845	42322.49502140131	39810.26706832665	45647.380610192246	42811.091757253445	51513.19652726556	48120.82583942626	0.1612940743066601	0.15461000605750794	-186.05583227815805	-29106.51236249227	-173.91594173316116	-27207.34435871709
68.3497610593647	31602.212446413505	30160.759635752733	38739.152709345944	36579.74139803908	42246.311713099545	39739.05792702922	45576.083399961746	42744.26992014848	51449.12581367694	48060.55313518006	0.16183497241241623	0.15512518020505184	-186.13660931775667	-29294.606057317927	-173.9751297947223	-27380.596740104258
68.7616027530747	31506.877977279575	30072.384566714205	38656.618255190304	36502.840435984464	42169.63633205987	39667.395642682975	45504.45503279404	42677.13953575553	51384.97423676186	48000.19847006523	0.16238785470382633	0.15565173865680726	-186.21634944459947	-29483.74564176984	-174.0329454392995	-27554.731977841817
69.17592600016614	31410.466769264636	29983.031477035907	38573.40202955898	36425.316616043	42092.46609705476	39595.27786707394	45432.496903000916	42609.70200143799	51320.74952068041	47939.768965827665	0.16295302959029695	0.15618997311135707	-186.29528132764972	-29673.972328750417	-174.08959060555208	-27729.785280646756
69.59274575324658	31312.960874118853	29892.684368083534	38489.49622598025	36347.163101255835	42014.798116831706	39522.70215797026	45360.210409832114	42541.95872329848	51256.459557860755	47879.27190036506	0.16353081513675924	0.1567401843447433	-186.37364033071208	-29865.329295824282	-174.14527299605834	-27905.793553027324
70.01207705502031	31214.34181494971	29801.326768105344	38404.89278283032	36268.372831389504	41936.6293848635	39449.66597459098	45287.596956200825	42473.91111518564	51192.112412979324	47818.71471146079	0.1641215394352778	0.15730268255738958	-186.4516688372023	-30057.861783103086	-174.20020635764376	-28082.795479790308
70.43393503883172	31114.59056713529	29708.94171499122	38319.58337284556	36188.93851375067	41857.95677383561	39376.16667284767	45214.657947314	42405.56059762214	51127.71632705278	47758.105000624426	0.16472554099387818	0.15787778773697192	-186.5296165927357	-30251.617196616717	-174.2546107768867	-28260.831615285017
70.85833492921113	31013.687538465318	29615.511738322315	38233.559392145486	36108.85261357291	41778.777029857054	39302.201500347524	45141.394789202204	42336.908596650166	51063.279721646446	47697.4505370439	0.16534316914351177	0.15846583003810064	-186.60774106511963	-30446.645217372105	-174.30871299098362	-28439.94447757397
71.2852920424243	30911.61254847647	29521.01884067922	38146.81194873966	36028.10734395217	41699.08676637877	39227.76759114371	45067.808887141626	42267.95654258779	50998.81120320149	47636.7592616514	0.1659747844641586	0.15906715017972017	-186.68630782468972	-30642.99791663885	-174.36274671582214	-28620.17864796333
71.71482178702524	30808.344806947818	29425.44447817614	38059.33185049127	35946.69465530676	41618.8824578029	39152.86196021902	44993.90164396082	42198.70586869015	50934.319567484345	47576.03929130649	0.1666207592311125	0.15968209986119788	-186.76559094471304	-30840.729877713136	-174.41695299161802	-28801.58087612409
72.14693966441222	30703.862891521134	29328.769540187266	37971.10959250835	35864.606224336894	41538.1604327658	39077.481497687746	44919.67445822491	42129.158009709296	50869.81380416205	47515.29892310037	0.16728147788257486	0.1603110421981284	-186.8458734243468	-31039.89832470659	-174.47158054795727	-28984.2001912836
72.58166126938723	30598.14472440862	29230.974328229237	37882.1353439312	35781.83344245593	41456.91686707529	39001.62296269911	44845.12872228783	42059.31440034475	50805.30310150589	47454.54663878335	0.1679573375097408	0.16095435217894813	-186.92744763476367	-31240.563258716837	-174.5268861887016	-29168.088019782677
73.01900229071879	30491.167548150366	29132.038533963194	37792.39893408378	35698.3674036653	41375.147776283164	38925.28297702575	44770.26582020451	41989.176473577994	50740.7968512277	47393.79110932036	0.16864874837064747	0.16161241714352123	-187.01061578985536	-31442.78760183882	-174.58313519837247	-29353.29830941651
73.45897851170821	30382.90790038138	29031.941216277533	37701.88983795384	35614.198891842214	41292.84900787095	38848.45801831833	44695.08712549261	41918.74565888206	50676.304653451494	47333.04119957672	0.1693561344291303	0.16228563728493525	-187.09569044319505	-31646.637349530123	-174.64060177104693	-29539.887660973705
73.90160581075892	30273.341587567942	28930.660777411824	37610.59716096569	35529.31836740854	41210.01623302744	38771.14441300768	44619.59399873433	41848.023380298466	50611.83632182469	47272.30597313915	0.17007993392032042	0.16297442617582392	-187.1829950132451	-31852.181731958874	-174.69956946361344	-29727.915467528626
74.34690016194996	30162.443657669537	28828.174938079217	37518.50962300508	35443.71595334536	41126.64493799249	38693.33832883254	44543.78778500572	41777.011054370516	50547.401888771	47211.594697273526	0.17082059994421628	0.16367921132061816	-187.27286433833797	-32059.493384854868	-174.76033167482092	-29917.444061952643
74.79487763561212	30050.18837168402	28724.460711545147	37425.61554165608	35357.38142051819	41042.73041494301	38615.03576697202	44467.669811123065	41705.710087924526	50483.01161088982	47150.916848024994	0.17157860108895398	0.1644004347352217	-187.3656452627256	-32268.648530385457	-174.82319215116877	-30108.538873074576
75.24555439890803	29936.549174029926	28619.494376616767	37331.90281460508	35270.30417227336	40958.26775239309	38536.23255375849	44391.241382692635	41634.12187568716	50418.6759745049	47090.28211546275	0.1723544220855165	0.1651385535557011	-187.46169725692016	-32479.72716896329	-174.88846552243922	-30301.268591286615
75.6989467164156	29821.498661719605	28513.251449496544	37237.35890116477	35182.47322826441	40873.25182507902	38456.92433194591	44314.503780949904	41562.247797727214	50354.40570136515	47029.70040907319	0.17314856449573549	0.16589404067769314	-187.56139307277044	-32692.81328235008	-174.95647786700283	-30495.705343876034
76.15507095071504	29705.008552276304	28405.706654452693	37141.97080286978	35093.87720746611	40787.67728329969	38377.10655150788	44237.458259374966	41490.08921671082	50290.21175450304	46969.18186330645	0.17396154743556333	0.16666738542834186	-187.66511943774094	-32907.99504925404	-175.0275673113938	-30691.92488120962
76.61394356297929	29587.04965034456	28296.833893254934	37045.725043088445	35004.5043103273	40701.53854167657	38296.774459934386	44160.106040065424	41417.64747495366	50226.10534425042	46908.73684327692	0.17479390833572958	0.16745909427269678	-187.773277789056	-33125.36507389136	-175.10208466410404	-30890.00677406974
77.07558111356816	29467.59181294621	28186.60621332633	36948.607645597694	34914.34230001629	40614.82976730154	38215.92309200022	44082.44830985338	41344.92389125963	50162.09793441929	46848.37595062523	0.17564620374203926	0.16826969155664487	-187.88628505047382	-33345.020628455095	-175.18039408607729	-31090.0346229868
77.54000026262605	29346.603913328992	28074.995774556355	36850.60411205829	34823.37848270362	40527.54486723165	38134.547258969425	44004.486216144905	41271.91975752706	50098.20124864698	46788.11002954175	0.17651901015772742	0.1690997202885819	-188.00457445625943	-33567.06391068734	-175.26287380234862	-31292.096280672587
78.00721777068286	29224.05380335757	27961.97381472206	36751.69939832895	34731.59968682815	40439.677475292934	38052.641537203024	43926.22086246463	41198.636335108036	50034.42727691141	46727.95017295734	0.17741292493044813	0.16994974296218676	-188.12859642329568	-33791.60231727548	-175.34991685510613	-31496.284088118933
78.47725049925933	29099.908274393263	27847.51061346033	36651.87788954988	34638.99224128566	40351.22093814862	37970.20025613158	43847.65330368271	41125.07485090131	49970.788282217574	46667.9077289033	0.17832856718667062	0.1708203424228253	-188.25881947482412	-34018.74873415008	-175.44193190125225	-31702.695125233382
78.95011541147531	28974.13301661172	27731.575454735867	36551.12337392622	34545.54195247887	40262.1683005881	37887.217485555	43768.78454090373	41051.23649316197	49907.296807460814	46607.99430704609	0.17926657881642427	0.17171212278028816	-188.39573122119327	-34248.62184523139	-175.5393440596672	-31911.431477529928
79.42582957266194	28846.69257670283	27614.13658774402	36449.41901513098	34451.23408015813	40172.512289984195	37803.6870222236	43689.61551598946	40977.12240700318	49843.965682465285	46548.22178539625	0.18022762551157662	0.17262571037075528	-188.53983939943282	-34481.3464605473	-175.6425958090549	-32122.60051947739
79.90441015097758	28717.550313903284	27495.16118619201	36346.74732324998	34356.05331198476	40082.245299869996	37719.602375659386	43610.147105693446	40902.73368957229	49780.80803120504	46488.602317199184	0.18121239786103052	0.17356175477109828	-188.6916729753284	-34717.0538650034	-175.75214793980558	-32336.315215722658
80.38587441802741	28586.668354307465	27374.615305896474	36243.09012417861	34259.98373673761	39991.35937257622	37634.956753165345	43530.38011537583	40828.071384873496	49717.83727920618	46429.14833800701	0.18222161250648622	0.1745209298688371	-188.8517833150545	-34955.88218976371	-175.86848056636518	-32552.694441898726
80.87023974948666	28454.007543406664	27252.463840637687	36138.42852737921	34163.00881608275	39899.8461808702	37549.743043972696	43450.31527226947	40753.136478213026	49655.06716113373	46369.87257293608	0.18325601336267586	0.17550393499132322	-189.02074542694754	-35197.97680713702	-175.99209420004627	-32771.863325722516
81.35752362572781	28319.527396807545	27128.670476210402	36032.74289190084	34065.11135481953	39807.69700853274	37463.95380247042	43369.953218265	40677.92989023931	49592.511728565594	46310.788044112895	0.18431637290626077	0.1765114960979833	-189.1991592821505	-35443.490751285106	-176.12351089032018	-32993.95361045003
81.8477436324513	28183.186049081563	27003.197642609623	35926.01279055435	33966.27346950891	39714.90272980189	37377.58123045598	43289.29450217764	40602.45247054608	49530.18535795254	46251.908078308814	0.1854034935379035	0.17754436703972384	-189.38765121720644	-35692.58516620286	-176.26327543693333	-33219.10404191632
82.34091746132043	28044.94020070255	26876.00646429324	35818.21697213297	33866.476555387046	39621.45378761218	37290.61715834525	43208.33957146024	40526.704990808415	49468.102758768146	46193.24631476813	0.18651820902235094	0.1786033308899228	-189.58687542444386	-35945.42978295777	-176.41195667805005	-33447.46078088507
82.83706291059936	27904.745063031307	26747.0567084625	35709.33332155703	33765.70125145719	39527.34017054824	37203.05302527165	43127.08876331951	40450.68813741519	49406.27898184683	46134.816713228836	0.18766138601173665	0.17968920135175356	-189.79751553754613	-36202.20342855528	-176.5701488611594	-33679.17784281168
83.33619788579601	27762.554301311757	26616.306731303917	35599.338817816046	33663.92740364775	39432.55138842874	37114.87985800141	43045.54229519235	40374.40250356065	49344.729427911065	46076.6335621385	0.18883392565770793	0.18080282424695004	-190.0202863174054	-36463.09456839785	-176.73847310063866	-33914.41756664403
83.83834040030794	27618.31997564966	26483.713422139837	35488.20948957215	33561.13402591654	39337.07644642945	37026.088248586406	42963.7002545343	40297.84858075471	49283.469856287025	46018.71148706574	0.19003676531840183	0.18194507909150706	-190.2559354468176	-36728.301885096356	-176.91757892978057	-34153.35111513827
84.34350857607244	27471.992479951317	26349.232145437167	35375.92036827938	33457.29925917217	39240.90381764702	36936.66833066893	42881.56258786846	40221.02674970752	49222.51639380666	45961.06545930693	0.19127088036676965	0.18311688076423907	-190.5052454397446	-36998.034895962104	-177.10814595218108	-34396.1590086557
84.85172064422062	27323.52047880965	26212.816680630272	35262.44543866497	33352.40032787678	39144.02141399993	36846.60975434909	42799.12908904052	40143.93727054211	49161.885543896	45903.71080468932	0.1925372861072482	0.1843191812745734	-190.76903567543195	-37272.514612380415	-177.31088560156059	-34643.03169524856
85.36299494573534	27172.850842334246	26074.419159717767	35147.757586405794	33246.41349418177	39046.41655535169	36755.901659514915	42716.399386618235	40066.58027228203	49101.59419584415	45846.66321256726	0.19383703980833258	0.18555297163645396	-191.04816456539265	-37551.97424406558	-177.52654301685106	-34894.17015969474
85.87734993211305	27019.92857893642	25933.99000260302	35031.82854282527	33139.31400944167	38948.075936736976	36664.53264753182	42633.37293037216	39988.95574156027	49041.65963425142	45789.938745011445	0.19517124285918552	0.18681928385577568	-191.3435318615593	-37836.65995126497	-177.7558990399557	-35149.786574037746
86.39480416602983	26864.696766094406	25791.47785015586	34914.62882642193	33031.07606293862	38848.98559355989	36572.49075117821	42550.04897676771	39911.063510489505	48982.0995486512	45733.5538461884	0.19654104305908895	0.18811919303935407	-191.6560811179952	-38126.83164896723	-177.99977234676044	-35410.104993259534
86.91537632201124	26707.096479141423	25646.829494984	34796.12768102847	32921.672727638106	38749.1308646237	36479.7634027049	42466.42657339218	39832.90324362817	48922.93204329881	45677.52535192552	0.19794763704923157	0.18945381963408267	-191.98680231608887	-38422.76386677567	-178.25902172052156	-35675.36209928617
87.43908518710603	26547.066718141097	25499.98980991741	34676.29301038768	32811.075902785844	38648.49635284233	36386.3373998886	42382.50454223613	39754.47442397334	48864.17564712102	45621.870499458135	0.1993922728970984	0.19082433180561764	-192.33673466485925	-38724.74666867405	-178.5345484773643	-35945.80799691379
87.9659496615646	26384.544332938214	25350.901674223507	34555.09130891577	32699.256253141175	38547.06588347083	36292.19886993814	42298.281461740444	39675.77633790445	48805.84932381697	45566.60693735211	0.20087625284457752	0.1922319479667054	-192.70696958938788	-39033.086637191474	-178.8272990555779	-36221.70706571825
88.4959887595208	26219.463946502412	25199.50589759175	34432.48758841002	32586.183144629536	38444.82245968133	36197.33323110265	42213.75564751466	39596.80805899676	48747.972482101184	45511.752735595655	0.2024009362317951	0.1936779394660854	-193.09865392210486	-39348.10792717617	-179.13826778143266	-36503.338872394525
89.0292216096782	26051.757876713633	25045.74114194687	34308.44530043874	32471.82457617973	38341.748215295156	36101.725151817365	42128.92513162172	39517.568430614556	48690.56498607488	45457.32639585028	0.20396774260969305	0.19516363344980323	-193.512993310811	-39670.15339424368	-179.46849982391723	-36790.99914802797
89.56566745600044	25881.35605677876	24889.543841178558	34182.92625413716	32356.147107497894	38237.82436447045	36005.358507212324	42043.78764031959	39438.056047190104	48633.647165713715	45403.34686185227	0.2055781550554569	0.19669041590777703	-193.95125585953065	-39999.58580376487	-179.81909435243142	-37085.00083538052
90.1053456584057	25708.185954511027	24730.84811890511	34055.89052911157	32239.11578251089	38133.03114812584	35908.216332793454	41958.340570137276	39358.269234082916	48577.23982745416	45349.83352995143	0.20723372370607082	0.19825973491950935	-194.4147760204287	-40336.78912671842	-180.19120791341265	-37385.67521177698
90.6482756934654	25532.17249075627	24569.585704425852	33927.29638313625	32120.69404819499	38027.3477768663	35810.280775092106	41872.58096215549	39278.2060259078	48521.36426486112	45296.80625977365	0.20893606952659216	0.19987310411403497	-194.90495875388297	-40682.16992897261	-180.58605804116814	-37693.37309331726
91.19447715510712	25353.237957308414	24405.685847059405	33797.100154306085	32000.843668485642	37920.7523701576	35711.53303906256	41786.50547435018	39197.864143209874	48466.04226935578	45244.285384991315	0.21068688833113713	0.20153210636048224	-195.42328397915117	-41036.15886171255	-181.00492712240157	-38008.46612718329
91.74396975532183	25171.30193472295	24239.075229113383	33665.25615728472	31879.52463294246	37813.22189147513	35611.953331988334	41700.11035184434	39117.240967353006	48411.29614097822	45192.29172418137	0.21248795507613316	0.20323839770702185	-195.97131133541552	-41399.21226054896	-181.44916653225664	-38331.34817869868
92.29677332487483	24986.28121051705	24069.677877790014	33531.71657326734	31756.695059823796	37704.73207913425	35511.52080364207	41613.391394903505	39036.333513480306	48357.14869916016	45140.846591751804	0.21434112844707243	0.2049937115875338	-196.5506852768085	-41771.81386203412	-181.92020106250493	-38662.436820771545
92.85290781402206	24798.089698329964	23897.415076395904	33396.43133324892	31632.31109319888	37595.25737248239	35410.21348241992	41526.34392449279	38955.13840138939	48303.6232934749	45089.97180891026	0.21624835576187615	0.20679986331700792	-197.16314052861708	-42154.47664712928	-182.4195336660996	-39002.174934173934
93.41239329322968	24606.638358721317	23722.2052753023	33259.34799416577	31506.326793702778	37484.770833110095	35308.00820715116	41438.9627452007	38873.65182415435	48250.74381433126	45039.689714647735	0.21821167821599474	0.20865875489853952	-197.81050792993483	-42547.7448214395	-182.94875054032673	-39351.03242724575
93.97524995389855	24411.83512239836	23543.964003188776	33120.411607449394	31378.694022511987	37373.24406071046	35204.88055425929	41351.24210531714	38791.86951431093	48198.53470357232	44990.023176705894	0.220233236496604	0.21057238016681903	-198.49472069214244	-42952.195943049155	-183.50952657520975	-39709.50808470417
94.54149810909283	24213.584816795203	23362.60377920469	32979.56457950382	31249.362318091455	37260.64710318709	35100.80475992457	41263.17565383578	38709.78670740647	48147.02096493647	44940.995602493334	0.22231527679570062	0.21254283029524046	-199.21782110693675	-43368.44321021158	-184.10363119641625	-40078.13155626878
95.11115819427312	24011.78909707453	23178.03402679723	32836.746523586575	31118.27876523292	37146.948360576425	34995.75363686848	41174.75639412922	38627.398102697094	48096.228174330725	44892.630949909195	0.2244601572545772	0.21457229969618996	-199.9819677365267	-43797.137921440415	-184.73293463222217	-40457.46549625043
95.68425076803395	23806.34638279325	22990.1609900884	32691.894102544484	30985.38785587556	37032.11448231898	34889.69848535194	41085.976634027	38544.6978207583	48046.18248986379	44844.95373803114	0.22667035487509843	0.21666309234676923	-200.7894431228051	-44238.97212181147	-185.39941463778814	-40848.107866473496
96.26079651284576	23597.1518016626	22798.887653833368	32544.940861821768	30850.631341166132	36916.11025737335	34782.60899794315	40996.82793199994	38461.679357752786	47996.91066157757	44797.98905761647	0.22894847293642095	0.21881762857515172	-201.64266205560853	-44694.68145060167	-186.10516371193808	-41250.69441581331
96.84081623580131	23384.09714205136	22604.11366816579	32395.817052127215	30713.948074183674	36798.89849662848	34674.45315757766	40907.301039131955	38378.33553607886	47948.44004081177	44751.762581361996	0.23129724895935577	0.2210384523460101	-202.54418044385238	-45165.04820679594	-186.85239684614135	-41665.90135110915
97.42433086936633	23167.070816121708	22405.735279530025	32244.44944111063	30575.273842716135	36680.43990702195	34565.197128389445	40817.385836528054	38294.65845109491	47900.79858912434	44706.30057385715	0.2337195632644595	0.22332823908701538	-203.4967048337894	-45650.90464970283	-187.6434598458727	-42094.44821495004
98.01136147213543	22945.957835764948	22203.645269425648	32090.76111337009	30434.54119144448	36560.69295672973	34454.80513875472	40727.07126778288	38210.6394135943	47854.01488668886	44661.62990116479	0.23621844817421886	0.22568980410233902	-204.5031026245524	-46153.136553815566	-188.48083826913353	-42537.10098730214
98.60192922959182	22720.63980380942	21997.73290283971	31934.6712580736	30291.67923284877	36439.61373073513	34343.239355938735	40636.34526609524	38126.26888767039	47808.11814007504	44617.778039949146	0.23879709791441012	0.2281261116233882	-205.56641303518336	-46672.687038847245	-189.367167031407	-42994.675429799594
99.1960554548718	22490.994923319955	21787.883888529777	31776.094943449425	30146.613446116426	36317.15577603366	34230.45975168924	40545.19467558194	38041.53642358381	47763.13818931274	44574.773086067136	0.24145887927488524	0.23064028455176624	-206.68985887945746	-47210.56069698278	-190.30524072861226	-43468.04069255665
99.79376158953411	22256.89802819233	21573.980353641637	31614.94287736574	29999.265463292602	36193.26993566599	34116.423958062966	40453.60516630142	37956.43058520605	47719.10551412653	44532.64376252586	0.2442073430957336	0.23323561495468156	-207.87685920978402	-47767.82804147247	-191.29802473326345	-43958.12320512347
100.39506920433367	22018.220638678627	21355.900835511777	31451.12115319429	29849.552841878907	36067.904170710135	34001.08711271613	40361.56114245869	37870.93887157964	47676.05123922008	44491.419426703476	0.24704623665104308	0.23591557537878832	-209.13104289617695	-48345.63030257542	-192.34866712481744	-44465.910875200294
101.00000000000001	21774.83104595411	21133.520293909605	31284.530980123698	29697.388823046538	35941.0033692893	33884.401692822146	40269.045643210964	37785.0476320891	47634.00713847185	44451.13007671405	0.2499795170093752	0.23868383105480073	-209.7773866530513	-48639.8123913993	-192.890526866716	-44724.35846668396
