# Supplementary material for: White matter micro- and macrostructure brain charts for the human lifespan
Source: Nature. 2026 May 13;655(8124):979–89. doi: 10.1038/s41586-026-10454-2 (PMC13391363; doi:10.1038/s41586-026-10454-2)
Supplement: Supplementary file 12 — Centiles trajectories of brain charts. SDT.T9.1–5 contain the brain charts for the global metrics; SDT.T9.6–509 contain the brain charts for the tract-specific metrics (unnormalized); and SDT.T9.510–1157 contain the brain charts for the tract-specific macrostructural metrics (normalized). Included in each table are the male and female centile trajectories for the 2.5th, 25th, 50th, 75th and 97.5th percentiles; the interquartile range normalized by the 50th centile; and the derivatives of the 50th centiles with respect to both age and log(age). Charts are sampled in logarithmically spaced intervals. Age is reported in years, while centile trajectory values are reported in metric-specific units: diffusivities in mm2 s−1, volume in mm3, surface area in mm2, average length in mm, and FA is dimensionless (unitless). [file 41586_2026_10454_MOESM12_ESM.zip › plotted_curves/SDT.T9.216-OR_left_ad-mean_curve_metrics.csv]

ages	male_0.025th_percentile	female_0.025th_percentile	male_0.25th_percentile	female_0.25th_percentile	male_0.5th_percentile	female_0.5th_percentile	male_0.75th_percentile	female_0.75th_percentile	male_0.975th_percentile	female_0.975th_percentile	male_normalized_quantile_range	fwmale_normalized_quantile_range	male_median_centile_d_age	male_median_centile_d_log_age	female_median_centile_d_age	female_median_centile_d_log_age
0.25	0.0014595363325367553	0.0014450665737137246	0.0015287635344412207	0.001511578048367615	0.0015686187998788853	0.0015497635832382747	0.0016112159098019272	0.001590491578341303	0.0017010098280788193	0.0016760652676044623	0.05256367918519957	0.05091972145118809	-0.00023142044686637128	-0.00013361726361278513	-0.00022863871142503716	-0.0001320111484972077
0.25150637576242696	0.0014592119685826297	0.001444745425485881	0.0015284237856167738	0.001511242118805555	0.0015682701937267958	0.0015494191674250315	0.0016108578369829455	0.0015901381112481806	0.0017006317997045935	0.0016756927828481144	0.052563679202674615	0.05091972146810499	-0.00023087784585829052	-0.0001337036956510218	-0.00022810263262618147	-0.00013209654159967998
0.2530218281966045	0.0014588871849901077	0.001444423861779923	0.001528083597250399	0.0015109057546426495	0.0015679211365739979	0.0015490743060322268	0.001610499300916181	0.0015897841868658105	0.0017002532822660253	0.0016753198161993104	0.05256367922041356	0.050919721485277826	-0.00022979111004040043	-0.00013387619301230558	-0.00022702895966353331	-0.00013226696549739625
0.25454641199404576	0.001458561983539628	0.001444101884358639	0.0015277429712069882	0.0015105689577228272	0.0015675716303340044	0.0015487290009503726	0.0016101403035671128	0.0015894298071343904	0.001699874277838139	0.0016749463697026444	0.05256367923842055	0.05091972150271	-0.0002287078579121804	-0.00013404795666327463	-0.00022595872851605137	-0.00013243666450429847
0.2560801821758082	0.001458236366012988	0.001443779494986162	0.0015274019093528567	0.001510231729891423	0.001567221676921789	0.0015483832540714232	0.0016097808469027212	0.0015890749739955997	0.001699494788497543	0.001674572445404272	0.05256367925670004	0.050919721520405824	-0.00022762809329923694	-0.00013421898605786575	-0.0002248919429629348	-0.00013260563808087378
0.25762319409447826	0.001457910334193277	0.0014434566954279035	0.0015270604135556721	0.0015098940729951088	0.0015668712782537135	0.0015480370672887058	0.0016094209328914113	0.001588719689392525	0.00169911481632235	0.0016741980453518317	0.05256367927525638	0.05091972153837024	-0.00022655181987440987	-0.00013438928068082445	-0.00022382860663278104	-0.00013277388571780735
0.2591755034361701	0.0014575838898647948	0.0014431334874504742	0.0015267184856843708	0.0015095559888818125	0.0015665204362474406	0.0015476904424968321	0.0016090605635029251	0.0015883639552695715	0.001698734363392086	0.0016738231715943523	0.05256367929409377	0.050919721556606026	-0.00022547904115693962	-0.00013455884004648366	-0.0002227687230028086	-0.00013294140693559386
0.2607371662225343	0.0014572570348129876	0.0014428098728216194	0.0015263761276090892	0.0015092174794006468	0.0015661691528218655	0.0015473433815916316	0.0016086997407082704	0.0015880077735723954	0.0016983534317876118	0.0016734478261821802	0.05256367931321699	0.05091972157511875	-0.0002244097605144102	-0.00013472766369976297	-0.00022171229539985626	-0.00013310820128437095
0.2623082388127803	0.001456929770824365	0.0014424858533101386	0.0015260333412010789	0.0015088785464018285	0.0015658174298970263	0.0015469958864700634	0.0016083384664796303	0.001587651146247813	0.0016979720235910292	0.0016730720111668834	0.05256367933263079	0.05091972159391313	-0.0002233439811616944	-0.00013489575121439223	-0.00022065932700021662	-0.0001332742683429755
0.2638887779057103	0.0014566020996864425	0.001442161430685825	0.0015256901283326441	0.0015085391917366137	0.0015654652693940423	0.0015466479590301543	0.0016079767427902966	0.0015872940752437328	0.001697590140885611	0.0016726957286011845	0.05256367935233969	0.05091972161299292	-0.00022228170616062082	-0.00013506310219202344	-0.00021960982082880331	-0.00013343960771805552
0.26547884054176485	0.0014562740231876625	0.0014418366067193915	0.0015253464908770607	0.0015081994172572207	0.0015651126732350296	0.0015462996011709161	0.0016076145716145858	0.0015869365625090775	0.0016972077857557127	0.0016723189805388713	0.05256367937234834	0.05091972163236283	-0.0002212229384251918	-0.00013522971626594993	-0.00021856377976547936	-0.00013360421904751174
0.2670784841050822	0.001455945543117321	0.001441511383182395	0.001525002430708498	0.0015078592248167506	0.0015647596433430219	0.0015459508147922655	0.001607251954927756	0.001586578609993698	0.001696824960286683	0.0016719417690347121	0.05256367939266154	0.05091972165202765	-0.00022016768072063986	-0.00013539559309810878	-0.00021752120654111584	-0.00013376810199672295
0.26868776632556873	0.0014556166612655023	0.0014411857618471728	0.001524657949701952	0.0015075186162691208	0.0015644061816418987	0.0015456016017949589	0.0016068888947059368	0.0015862202196483051	0.0016964416665647911	0.0016715640961443804	0.052563679413284166	0.050919721671992005	-0.00021911593566148468	-0.00013556073237869226	-0.00021648210373886867	-0.00013393125625993374
0.2703067452809827	0.0014552873794230054	0.0014408597444867711	0.0015243130497331668	0.0015071775934689905	0.00156405229005631	0.0015452519640805102	0.001606525392926047	0.0015858613934243901	0.0016960579066771391	0.0016711859639243728	0.05256367943422174	0.050919721692261236	-0.000218067705715419	-0.00013572513382748008	-0.00021544647379739823	-0.0001340936815603655
0.2719354793990299	0.0014549576993812751	0.0014405333328748743	0.001523967732678563	0.0015068361582716865	0.0015636979705115983	0.001544901903551119	0.001606161451565717	0.0015855021332741455	0.0016956736827115817	0.0016708073744319248	0.05256367945547852	0.05091972171283957	-0.00021702299320325302	-0.00013588879719295122	-0.0002144143190094816	-0.0001342553776495503
0.27357402745947257	0.0014546276229323312	0.001440206528785736	0.0015236220004151634	0.001506494312533131	0.0015633432249337255	0.0015445514221095959	0.001605797072603214	0.0015851424411503926	0.0016952889967566445	0.0016704283297249351	0.05256367947706057	0.050919721733732576	-0.00021598180029730463	-0.00013605172225056306	-0.00021338564152134643	-0.00013441634430566562
0.2752224485962505	0.0014542971518687082	0.00143987933399412	0.0015232758548205311	0.0015061520581097806	0.0015629880552492058	0.001544200521659298	0.0016054322580173724	0.001584782319006513	0.0016949038509014535	0.0016700488318618922	0.052563679498972296	0.05091972175494494	-0.0002149441290265619	-0.00013621390880586004	-0.0002123604433371118	-0.00013457658133625428
0.27688080229961526	0.0014539662879833708	0.0014395517502752164	0.0015229292977726786	0.0015058093968585368	0.0015626324633850161	0.0015438492041040402	0.0016050670097875024	0.0015844217687963577	0.0016945182472356362	0.0016696688829017804	0.05256367952121951	0.05091972177648197	-0.00021390998127474026	-0.0001363753566917536	-0.00021133872631823314	-0.00013473608857650365
0.2785491484182772	0.0014536350330696625	0.0014392237794045896	0.0015225823311500162	0.0015054663306366934	0.0015622764512685417	0.0015434974713480392	0.0016047013298933325	0.0015840607924741909	0.0016941321878492625	0.0016692884849040187	0.052563679543807425	0.0509197217983491	-0.00021287935877994935	-0.00013653606576874422	-0.00021032049218200344	-0.00013489486588857957
0.28022754716156506	0.0014533033889212266	0.001438895423158101	0.0015222349568312673	0.0015051228613018556	0.0015619200208274885	0.0015431453252958299	0.0016043352203149223	0.001583699391994603	0.0016937456748327513	0.0016689076399283703	0.052563679566741885	0.05091972182055108	-0.00021185226314096584	-0.00013669603592664226	-0.0002093057425074929	-0.00013505291316345813
0.2819160591015993	0.0014529713573319407	0.0014385666833118436	0.001521887176695402	0.0015047789907118695	0.0015615631739898156	0.0015427927678521973	0.00160396868303259	0.0015833375693124405	0.0016933587102767956	0.001668526350034868	0.05256367959002813	0.05091972184309398	-0.0002108286958097394	-0.00013685526708095974	-0.0002082944787297758	-0.0001352102303178726
0.28361474517547763	0.0014526389400958577	0.0014382375616420848	0.0015215389926215735	0.0015044347207247644	0.0015612059126836706	0.0015424398009221106	0.0016036017200268485	0.0015829753263827413	0.0016929712962722929	0.0016681446172837479	0.052563679613672136	0.050919721865983536	-0.00020980865809999694	-0.00013701375917585246	-0.00020728670214681388	-0.00013536681729675593
0.2853236666874746	0.0014523061390071261	0.0014379080599251865	0.0015211904064890357	0.0015040900531986692	0.0015608482388373035	0.0015420864264106425	0.0016032343332783156	0.001582612665160647	0.0016925834349102527	0.0016677624437353546	0.05256367963767921	0.05091972188922436	-0.00020879215118346783	-0.00013717151218256562	-0.00020628241391562607	-0.0001355226740712423
0.2870428853112538	0.0014519729558599389	0.0014375781799375543	0.0015208414201770878	0.001503744989991758	0.0015604901543790127	0.001541732646222913	0.0016028665247676582	0.0015822495876013495	0.0016921951282817364	0.0016673798314500842	0.05256367966205583	0.050919721912823	-0.00020777917609227092	-0.0001373285260988788	-0.0002052816150563963	-0.00013567780063949986
0.28877246309209376	0.0014516393924484533	0.0014372479234555586	0.001520492035564994	0.0015033995329621678	0.0015601316612370588	0.0015413784622640037	0.0016024982964755062	0.0015818860956600001	0.0016918063784777657	0.001666996782488294	0.05256367968680793	0.05091972193678502	-0.0002067697337209129	-0.0001374848009507712	-0.00020428430645291762	-0.00013583219702723026
0.2905124624491269	0.0014513054505667373	0.0014369172922554807	0.0015201422545319226	0.0015030536839679438	0.0015597727613396054	0.0015410238764389014	0.001602129650382388	0.001581522191291654	0.0016914171875892564	0.001666613298910237	0.05256367971194139	0.05091972196111619	-0.0002057638248238458	-0.0001376403367893131	-0.0002032904888503162	-0.0001359858632846711
0.29226294617759224	0.0014509711320086994	0.0014365862881134455	0.0015197920789568771	0.0015027074448669662	0.0015594134566146458	0.0015406688906524247	0.0016017605884686582	0.0015811578764511928	0.0016910275577069404	0.0016662293827759843	0.052563679737462135	0.050919721985822196	-0.00020476145001974144	-0.0001377951336933303	-0.0002023001628596588	-0.0001361387994895935
0.294023977451102	0.0014506364385680252	0.0014362549128053557	0.001519441510718626	0.0015023608175168842	0.0015590537489899331	0.0015403135068091552	0.0016013911127144257	0.0015807931530932562	0.0016906374909212902	0.0016658450361453526	0.05256367976337724	0.05091972201090996	-0.0002037626097905476	-0.00013794919176746134	-0.0002013133289577862	-0.00013629100574585884
0.29579561982392083	0.001450301372038113	0.0014359231681068305	0.001519090551695639	0.001502013803775049	0.0015586936403929144	0.0015399577268133693	0.0016010212250994825	0.0015804280231721702	0.001690246989322444	0.0016654602610778274	0.052563679789692695	0.05091972203638566	-0.00020276730448337554	-0.0001381025111429901	-0.00020032998748731323	-0.0001364424821829191
0.29757793723326015	0.0014499659342120117	0.0014355910557931437	0.0015187392037660176	0.0015016664054984523	0.0015583331327506578	0.0015396015525689733	0.0016006509276032337	0.0015800624886418803	0.001689856055000132	0.0016650750596324956	0.05256367981641476	0.05091972206225475	-0.00020177553431083295	-0.0001382550919768466	-0.00019935013865785	-0.00013659322895548387
0.29937099400158496	0.0014496301268823576	0.0014352585776391583	0.0015183874688074327	0.001501318624543656	0.001557972227989791	0.0015392449859794354	0.001600280222204631	0.001579696551455883	0.0016894646900436066	0.0016646894338679683	0.05256367984355036	0.05091972208852409	-0.000200787299350913	-0.0001384069344515515	-0.00019837378254711213	-0.0001367432462445195
0.3011748548389356	0.0014492939518413132	0.0014349257354192703	0.0015180353486970585	0.0015009704627667322	0.0015576109280364303	0.0015388880289477192	0.0015999091108821022	0.0015793302135671588	0.0016890728965415658	0.001664303385842314	0.052563679871106286	0.05091972211520062	-0.00019980259954982538	-0.00013855803877549366	-0.00019740091910169788	-0.00013689253425552828
0.30298958484526295	0.0014489574108805018	0.0014345925309073415	0.001517682845311505	0.0015006219220231956	0.001557249234816116	0.0015385306833762195	0.0015995375956134811	0.0015789634769281004	0.0016886806765820817	0.0016639169176129837	0.0525636798990893	0.0509197221422901	-0.00019882143472249592	-0.00013870840518298566	-0.000196431548138587	-0.00013704109321988067
0.30481524951277783	0.001448620505790948	0.0014342589658766407	0.0015173299605267556	0.0015002730041679404	0.0015568871502537416	0.0015381729511666927	0.0015991656783759412	0.00157859634349045	0.0016882880322525282	0.0016635300312367407	0.05256367992750665	0.05091972216980024	-0.00019784380455240003	-0.000138858033932987	-0.00019546566934525167	-0.00013718892339376065
0.3066519147283146	0.0014482832383630178	0.0014339250420997843	0.0015169766962181027	0.0014999237110551783	0.0015565246762734959	0.0015378148342201975	0.0015987933611459266	0.00157822881520523	0.0016878949656395125	0.001663142728769591	0.05256367995636452	0.050919722197737195	-0.00019686970859267294	-0.00013900692530938175	-0.0001945032822799342	-0.00013733602505744402
0.3084996467757088	0.0014479456103863567	0.0014335907613486764	0.0015166230542600849	0.0014995740445383765	0.001556161814798791	0.001537456334437027	0.0015984206458990898	0.0015778608940226805	0.0016875014788288025	0.0016627550122667158	0.05256367998567116	0.05091972222610823	-0.00019589914626844118	-0.0001391550796215335	-0.000193544386374922	-0.00013748239851635313
0.31035851233818973	0.0014476076236498298	0.0014332561253944465	0.001516269036526424	0.001499224006470192	0.0015557985677522028	0.0015370974537166464	0.00159804753461022	0.0015774925818921894	0.0016871075739052577	0.0016623668837823995	0.05256368001543317	0.050919722254920675	-0.000194932116876545	-0.0001393024972030643	-0.00019258898093593713	-0.00013762804410100138
0.3122285785007863	0.0014472692799414586	0.001432921136007391	0.0015159146448899573	0.00149887359870241	0.0015554349370554006	0.0015367381939576249	0.0015976740292531766	0.0015771238807622261	0.0016867132529527536	0.001661978345369959	0.05256368004565863	0.05091972228418092	-0.00019396861958637102	-0.00013944917841246518	-0.00019163706514158108	-0.0001377729621644952
0.3141099127527488	0.0014469305810483717	0.001432585794956921	0.0015155598812225874	0.0014985228230858898	0.0015550709246290914	0.001536378557057584	0.0015973001318008325	0.0015767547925802886	0.0016863185180541274	0.0016615893990816859	0.05256368007635497	0.05091972231389758	-0.00019300865344112905	-0.00013959512363165283	-0.00019068863804655445	-0.00013791715308442143
0.31600258298998396	0.0014465915287567343	0.001432250104011494	0.0015152047473952091	0.001498171681470495	0.0015547065323929504	0.0015360185449131234	0.0015969258442249982	0.0015763853192928244	0.001685923371291093	0.0016612000469687664	0.05256368010752923	0.05091972234407699	-0.00019205221735946187	-0.00013974033326785706	-0.00018974369858321127	-0.000138060617263569
0.3179066575175057	0.0014462521248516963	0.0014319140649385628	0.001514849245277652	0.001497820175705036	0.0015543417622655607	0.0015356581594197633	0.001596551168496364	0.0015760154628451748	0.0016855278147441823	0.0016608102910812207	0.05256368013919009	0.050919722374727125	-0.00019109931013466808	-0.00013988480775090073	-0.00018880224555883895	-0.00013820335512637616
0.3198222050518999	0.0014459123711173362	0.001431577679504519	0.0015144933767386249	0.0014974683076372144	0.0015539766161643538	0.001535297402471888	0.0015961761065844374	0.0015756452251815141	0.001685131850492678	0.0016604201334678402	0.052563680171345294	0.05091972240585565	-0.00019014993043808825	-0.0001400285475355867	-0.0001878642776607098	-0.0001383453671217616
0.32174929472380437	0.0014455722693365958	0.001431240949474628	0.0015141371436456453	0.0014971160791135542	0.0015536110960055402	0.0015349362759626748	0.0015958006604574707	0.0015752746082447783	0.0016847354806145407	0.001660029576176111	0.05256368020400271	0.05091972243747057	-0.00018920407681738416	-0.00014017155309892226	-0.00018692979345436012	-0.00013848665372179214
0.32368799608040405	0.0014452318212912366	0.0014309038766129876	0.001513780547864996	0.001496763491979358	0.0015532452037040623	0.001534574781784046	0.001595424832082415	0.001574903613976618	0.0016843387071863536	0.0016596386212521645	0.05256368023717044	0.05091972246958001	-0.00018826174769975834	-0.00014031382494256173	-0.00018599879138569975	-0.00013862721542157175
0.3256383790879404	0.0014448910287617645	0.0014305664626824528	0.0015134235912616428	0.0014964105480786286	0.001552878941173513	0.0015342129218265947	0.0015950486234248351	0.001574532244317315	0.0016839415322832392	0.0016592472707406905	0.05256368027085755	0.05091972250219142	-0.00018732294139151007	-0.00014045536359008626	-0.00018507126978106747	-0.00013876705273829781
0.32760051413423674	0.001444549893527399	0.001430228709444604	0.001513066275699206	0.0014960572492540346	0.0015525123103261023	0.0015338506979795446	0.0015946720364488757	0.0015741605012057505	0.0016835439579788204	0.0016588555266849033	0.05256368030507179	0.05091972253531388	-0.0001863876560794231	-0.00014059616958861376	-0.00018414722684928497	-0.00013890616621281549
0.3295744720312385	0.0014442084173659883	0.0014298906186596646	0.0015127086030398689	0.0014957035973468273	0.0015521453130725685	0.001533488112130667	0.0015942950731171691	0.001573788386579312	0.001683145986345123	0.001658463391126442	0.052563680339822526	0.05091972256895536	-0.00018545588983220895	-0.0001407362435079662	-0.00018322666068221194	-0.0001390445564077858
0.33156032401756863	0.0014438666020539857	0.001429552192086476	0.0015123505751443533	0.0014953495941968113	0.0015517779513221487	0.0015331251661662487	0.0015939177353908067	0.0015734159023738654	0.0016827476194525473	0.0016580708661053445	0.052563680375118306	0.050919722603124204	-0.00018452764060050697	-0.0001408755859401145	-0.00018230956925568975	-0.0001391822239085183
0.33355814176109866	0.0014435244493663638	0.001429213431482415	0.0015119921938718326	0.0014949952416422592	0.0015514102269824919	0.0015327618619710075	0.0015935400252292471	0.001573043050523666	0.0016823488593697697	0.00165767795365995	0.052563680410967664	0.05091972263782955	-0.00018360290621999287	-0.00014101419750039978	-0.00018139595043042966	-0.00013931916932252708
0.33556799736153503	0.0014431819610765885	0.0014288743386033653	0.001511633461079899	0.0014946405415198825	0.001551042141959624	0.0015323982014280606	0.001593161944590285	0.0015726698329613258	0.0016819497081637096	0.0016572846558268667	0.052563680447380336	0.05091972267307993	-0.00018268168440721544	-0.00014115207882398062	-0.00018048580195084707	-0.00013945539327736567
0.3375899633530214	0.0014428391389565488	0.0014285349152036498	0.001511274378624495	0.0014942854956647607	0.0015506736981578803	0.0015320341864188509	0.001592783495429975	0.0015722962516177396	0.001681550167899451	0.001656890974640894	0.05256368048436535	0.050919722708884216	-0.00018176397276803424	-0.00014128923057044052	-0.0001795791214520559	-0.00013959089642512357
0.3396241127067558	0.0014424959847765056	0.0014281951630359796	0.0015109149483598584	0.001493930105910286	0.0015503048974798452	0.0015316698188230925	0.001592404679702576	0.0015719223084220283	0.0016811502406401807	0.001656496912134962	0.052563680521932325	0.05091972274525199	-0.0001808497687931787	-0.00014142565342012414	-0.0001786759064546506	-0.00013972567943770775
0.3416705188336247	0.0014421525003050456	0.0014278550838514085	0.001510555172138473	0.0014935743740881185	0.0015499357418263032	0.001531305100518723	0.0015920254993604971	0.0015715480053014885	0.0016807499284471343	0.001656102470340078	0.05256368056009015	0.050919722782192006	-0.00017993906985980246	-0.00014156134807419285	-0.00017777615436675998	-0.0001398597430074533
0.343729255586852	0.0014418086873090258	0.0014275146793992772	0.00151019505181101	0.0014932183020281257	0.0015495662330961806	0.0015309400333818437	0.00159164595635424	0.001571173344181533	0.0016803492333795332	0.0016557076512852657	0.05256368059884955	0.05091972281971407	-0.00017903187323425884	-0.0001416963152552908	-0.00017687986248793308	-0.0001399930878487332
0.34580039726466444	0.0014414645475535218	0.0014271739514271633	0.0015098345892262768	0.0014928618915583316	0.0015491963731864907	0.0015305746192866645	0.0015912660526323404	0.0015707983269856339	0.0016799481574945234	0.0016553124569975023	0.05256368063822014	0.05091972285782784	-0.00017812817607204545	-0.00014183055570776704	-0.000175987028008473	-0.00014012571469723678
0.3478840186129729	0.001441120082801776	0.0014268329016808281	0.0015094737862311597	0.00149250514450486	0.0015488261639922765	0.001530208860105448	0.001590885790141309	0.0015704229556352646	0.0016795467028471146	0.0016549168895016602	0.052563680678211475	0.050919722896543194	-0.00017722797542063518	-0.00014196407019761992	-0.0001750976480107691	-0.00014025762430930344
0.34998019482807	0.001440775294815147	0.0014264915319041691	0.0015091126446705719	0.0014921480626918866	0.0015484556074065539	0.0015298427577084572	0.0015905051708255786	0.001570047232049847	0.0016791448714901212	0.0016545209508204508	0.0525636807188343	0.050919722935868966	-0.0001763312682169782	-0.0001420968595101657	-0.00017421171946846448	-0.00014038881746064602
0.352089001559344	0.0014404301853530627	0.001426149843839172	0.0015087511663874047	0.0014917906479415854	0.0015480847053202683	0.0015294763139639075	0.0015901241966274516	0.001569671158146701	0.0016787426654741105	0.0016541246429743678	0.05256368076009921	0.0509197229758168	-0.00017543805128977796	-0.00014222892445064916	-0.00017332923924839871	-0.0001405192949471834
0.3542105149120084	0.00144008475617297	0.00142580783922586	0.0015083893532224753	0.0014914329020740801	0.0015477134596222338	0.001529109530737909	0.0015897428694870432	0.0015692947358409855	0.0016783400868473396	0.0016537279679816317	0.052563680802016614	0.05091972301639586	-0.0001745483213621557	-0.00014236026584557582	-0.00017245020411349454	-0.00014064905758554014
0.35634481144984936	0.0014397390090302845	0.0014254655198022474	0.0015080272070144736	0.0014910748269073904	0.0015473418721990827	0.0015287424098944153	0.0015893611913422273	0.0015689179670456484	0.0016779371376557013	0.0016533309278581314	0.05256368084459694	0.0509197230576172	-0.00017366207505331577	-0.00014249088454298953	-0.00017157461072336844	-0.00014077810621349052
0.35849196819798806	0.0014393929456783352	0.00142512288730428	0.0015076647295999021	0.0014907164242573755	0.0015469699449352046	0.0015283749532951653	0.0015889791641285733	0.0015685408536713632	0.0016775338199426545	0.0016529335246173588	0.052563680887851405	0.05091972309949122	-0.0001727793088738827	-0.00014262078140769852	-0.00017070245563044484	-0.00014090644168518462
0.36065206264566085	0.0014390465678683379	0.0014247799434658139	0.0015073019228130527	0.0014903576959377073	0.0015465976797127193	0.0015280071627996562	0.0015885967897793214	0.0015681633976265025	0.0016771301357491992	0.0016525357602703824	0.05256368093179169	0.05091972314202865	-0.00017190001923228504	-0.00014274995732505014	-0.000169833735286673	-0.00014103406487564474
0.3628251727490157	0.001438699877349323	0.001424436690018539	0.0015069387884859263	0.0014899986437597913	0.0015462250784113961	0.0015276390402650599	0.0015882140702252964	0.001567785600817055	0.001676726087113787	0.001652137636825759	0.05256368097642873	0.0509197231852408	-0.0001710242024374753	-0.00014287841320281824	-0.00016896844604513683	-0.00014116097668176453
0.3650113769339257	0.001438352875868098	0.0014240931286919462	0.0015065753284481975	0.001489639269532735	0.0015458521429086184	0.0015272705875461947	0.0015878310073948717	0.0015674074651465916	0.0016763216760722812	0.0016517391562894963	0.05256368102177385	0.050919723229138965	-0.00017015185469276828	-0.00014300614996465288	-0.0001681065841547813	-0.00014128717801570323
0.36721075409881926	0.0014380055651692075	0.0014237492612132854	0.0015062115445271694	0.0014892795750633006	0.001545478875079336	0.0015269018064954717	0.0015874476032139227	0.0015670289925162142	0.0016759169046579078	0.001651340320665003	0.05256368106783933	0.050919723273733765	-0.00016928297210166976	-0.00014313316855402158	-0.00016724814576585256	-0.00014141266980988165
0.3694233836175272	0.0014376579469948796	0.0014234050893075123	0.00150584743854772	0.0014889195621558512	0.0015451052767960088	0.0015265326989628452	0.0015870638596057677	0.0015666501848245024	0.0016755117749011944	0.0016509411319530283	0.052563681114636544	0.05091972331903725	-0.00016841755066876463	-0.00014325946993365424	-0.00016639312693111918	-0.00014153745301542786
0.37164934534214805	0.001437310023084982	0.0014230606146972465	0.0015054830123322554	0.0014885592326123061	0.0015447313499285637	0.0015261632667957627	0.001586679778491121	0.0015662710439674644	0.0016751062888299192	0.0016505415921516122	0.05256368116217791	0.05091972336506115	-0.00016755558629949485	-0.0001433850550850435	-0.00016554152360526153	-0.00014166152860206616
0.3738887196059291	0.0014369617951769773	0.001422715839102726	0.0015051182677006609	0.0014881985882320944	0.001544357096344339	0.0015257935118391185	0.001586295361788041	0.001565891571838488	0.001674700448469056	0.0016501417032560339	0.05256368121047601	0.05091972341181755	-0.00016669707480204687	-0.00014350992500783422	-0.00016469333164687017	-0.00014178489755739543
0.3761415872261661	0.0014366132650058796	0.0014223707642417648	0.0015047532064702595	0.0014878376308121082	0.0015439825179080454	0.0015254234359352065	0.0015859106114118852	0.0015655117703282924	0.00167429425584073	0.0016497414672587607	0.05256368125954336	0.05091972345931853	-0.00016584201188696301	-0.00014363408071965678	-0.00016384854681805727	-0.00014190756088694467
0.3784080295071193	0.0014362644343042098	0.001422025391829708	0.0015043878304557617	0.0014874763621466594	0.0015436076164817116	0.001525053040923675	0.001585525529275257	0.0015651316413248816	0.0016738877129641573	0.0016493408861493993	0.05256368130939229	0.05091972350757648	-0.00016499039317047215	-0.00014375752325673785	-0.0001630071647871767	-0.00014202951961389543
0.3806881282429484	0.0014359153048019507	0.001421679723579388	0.0015040221414692205	0.001487114784027431	0.0015432323939246404	0.001524682328641478	0.0015851401172879615	0.0015647511867134937	0.0016734808218556007	0.0016489399619146418	0.052563681360036446	0.05091972355660362	-0.00016414221417276886	-0.0001438802536726791	-0.00016216918112921253	-0.00014215077478002547
0.38298196572066395	0.001435565878226506	0.0014213337612010836	0.0015036561413199877	0.001486752898243434	0.0015428568520933635	0.0015243113009228287	0.0015847543773569554	0.0015643704083765574	0.0016730735845283157	0.0016485386965382196	0.05256368141148856	0.0509197236064137	-0.00016329747032139963	-0.00014400227303901225	-0.0001613345913262232	-0.00014227132744354387
0.3852896247230969	0.0014352161563026562	0.0014209875064024765	0.001503289831814667	0.001486390706580965	0.0015424809928415925	0.001523939959599159	0.0015843683113863	0.0015639893081936425	0.0016726660029925022	0.0016481370920008532	0.05256368146376218	0.05091972365701879	-0.00016245615695037463	-0.00014412358244419998	-0.00016050339076822961	-0.00014239117867970164
0.38761118853188686	0.001434866140752519	0.0014206409608886125	0.0015029232147570739	0.0014860282108235616	0.0015421048180201797	0.001523568306499071	0.0015839819212771194	0.001563607888041419	0.001672258079255259	0.001647735150280206	0.05256368151687133	0.050919723708432736	-0.00016161826930244372	-0.00014424418299419095	-0.00015967557475526917	-0.00014251032958156884
0.3899467409304866	0.001434515833295504	0.0014202941263618553	0.0015025562919481882	0.0014856654127519582	0.0015417283294770646	0.0015231963434482938	0.0015835952089275473	0.001563226149793606	0.0016718498153205292	0.0016473328733508325	0.05256368157082932	0.05091972376066867	-0.0001607838025305952	-0.00014436407581286392	-0.0001588511384982838	-0.00014262878125892442
0.39229636620718694	0.001434165235648274	0.0014199470045218492	0.0015021890651861108	0.001485302314144043	0.0015413515290572369	0.0015228240722696383	0.0015832081762326858	0.001562844095320928	0.0016714412131890546	0.0016469302631841336	0.052563681625651046	0.05091972381374018	-0.00015995275169550238	-0.00014448326203836404	-0.00015803007711795436	-0.00014274653483703492
0.3946601491581577	0.0014338143495247094	0.001419599597065484	0.001501821536266031	0.0014849389167748243	0.0015409744186026958	0.0015224514947829617	0.0015828208250845673	0.0015624617264910815	0.0016710322748583369	0.001646527321748317	0.05256368168135057	0.050919723867661665	-0.00015912511177140765	-0.00014460174282782123	-0.0001572123856485308	-0.00014286359145854188
0.3970381750905084	0.0014334631766358549	0.0014192519056868422	0.001501453706980167	0.0014845752224163743	0.0015405969999523943	0.0015220786128051131	0.001582433157372093	0.0015620790451686716	0.0016706230023225735	0.0016461240510083348	0.05256368173794215	0.050919723922446904	-0.00015830087764506784	-0.00014471951935457472	-0.0001563980590382208	-0.00014297995228268467
0.39943052982536675	0.0014331117186898933	0.001418903932077172	0.001501085579117739	0.001484211232837799	0.0015402192749422081	0.0015217054281499007	0.0015820451749810063	0.0015616960532151849	0.001670213397572627	0.0016457204529258527	0.05256368179544106	0.050919723978110815	-0.00015748004411481054	-0.00014483659280667416	-0.00015558709214780198	-0.00014309561848341312
0.4018372997009759	0.0014327599773921015	0.0014185556779248451	0.001500717154464925	0.0014838469498051983	0.0015398412454048916	0.001521331942628048	0.0015816568797938433	0.0015613127524889431	0.0016698034625959762	0.0016453165294592028	0.05256368185386266	0.05091972403466753	-0.00015666260589342063	-0.00014495296438865601	-0.00015477947975389705	-0.00014321059125066427
0.40425857157581063	0.0014324079544448117	0.0014182071449153175	0.001500348434804818	0.0014834823750816207	0.0015394629131700358	0.0015209581580471537	0.0015812682736898907	0.001560929144845059	0.0016693931993766668	0.0016449122825633335	0.05256368191322246	0.050919724092132045	-0.00015584855761091587	-0.00014506863532198766	-0.00015397521655086122	-0.00014332487179130604
0.4066944328317112	0.0014320556515473694	0.0014178583347310885	0.001499979421917384	0.0014831175104270224	0.0015390842800640202	0.0015205840762116442	0.0015808793585451375	0.001560545232135393	0.0016689826098952672	0.0016445077141897687	0.052563681973535746	0.0509197241505202	-0.00015503789381238198	-0.00014518360684340204	-0.00015317429714950537	-0.00014343846132730542
0.4091449713770379	0.0014317030703961029	0.0014175092490516688	0.001499610117579428	0.0014827523575982353	0.0015387053479099834	0.0015202096989227422	0.0015804901362322427	0.0015601610162085152	0.0016685716961288288	0.0016441028262865643	0.052563682034818225	0.050919724209846605	-0.0001542306089590273	-0.0001452978802032323	-0.00015237671607770675	-0.00014355136109395206
0.411610275649843	0.0014313502126842845	0.0014171598895535453	0.0014992405235645548	0.0014823869183489265	0.0015383261185277805	0.001519835027978428	0.0015801006086204941	0.001559776498909669	0.0016681604600508443	0.0016436976207982715	0.052563682097086575	0.05091972427012711	-0.00015342669743062531	-0.00014541145666774336	-0.00015158246778235185	-0.0001436635723420232
0.41409043462106226	0.0014309970801020947	0.0014168102579101426	0.0014988706416431306	0.0014820211944295608	0.0015379465937339428	0.0015194600651733977	0.0015797107775757657	0.001559391682080729	0.0016677489036312026	0.0016432920996658903	0.05256368216035732	0.05091972433137871	-0.00015262615352784614	-0.00014552433751963134	-0.00015079154663288907	-0.00014377509633900498
0.41658553779772634	0.001430643674336577	0.0014164603557917793	0.0014985004735822368	0.0014816551875873561	0.0015375667753416318	0.0015190848122990186	0.0015793206449604697	0.00155900656756015	0.0016673370288361397	0.0016428862648268207	0.0525636822246471	0.050919724393616	-0.00015182897147109076	-0.00014563652405613636	-0.00015000394691916386	-0.0001438859343663168
0.41909567522619073	0.001430289997071613	0.0014161101848656444	0.0014981300211456435	0.001481288899566254	0.001537186665160611	0.0015187092711432997	0.001578930212633529	0.0015586211571829444	0.0016669248376282072	0.0016424801182148324	0.052563682289973	0.05091972445685664	-0.00015103514540026897	-0.000145748017586822	-0.00014921966285164068	-0.00014399608771831218
0.4216209374953856	0.001429936049987886	0.0014157597467957595	0.0014977592860937698	0.0014809223321068854	0.001536806264997207	0.0015183334434908547	0.0015785394824503348	0.0015582354527806392	0.001666512331966229	0.0016420736617600228	0.05256368235635208	0.050919724521117364	-0.00015024466937857417	-0.00014585881943757206	-0.00014843868856478926	-0.00014410555770449918
0.42416141574008476	0.0014295818347628403	0.0014154090432429397	0.0014973882701836438	0.0014805554869465267	0.0015364255766542661	0.0015179573311228595	0.0015781484562627066	0.0015578494561812317	0.0016660995138052584	0.0016416668973887737	0.0525636824238027	0.050919724586414666	-0.00014945753739259438	-0.00014596893094825925	-0.00014766101811747312	-0.0001442143456486522
0.4267172016441951	0.0014292273530706527	0.0014150580758647644	0.0014970169751688709	0.0014801883658190705	0.0015360446019311237	0.0015175809358170204	0.0015777571359188549	0.0015574631692091613	0.00166568638509654	0.001641259827023713	0.05256368249234236	0.050919724652766764	-0.0001486737433523122	-0.00014607835347191234	-0.00014688664549267205	-0.00014432245288759082
0.42928838744406506	0.001428872606582198	0.0014147068463155447	0.0014966454027995977	0.0014798209704549896	0.0015356633426235652	0.0015172042593475377	0.0015773655232633466	0.001557076593685267	0.0016652729477874715	0.0016408524525836795	0.052563682561989525	0.05091972472019076	-0.0001478932810931588	-0.00014618708837599304	-0.00014611556460020214	-0.00014442988077234542
0.43187506593181346	0.001428517596965011	0.0014143553562462844	0.0014962735548224746	0.0014794533025812998	0.0015352818005237906	0.001516827303485068	0.0015769736201370638	0.0015566897314267527	0.0016648592038215615	0.0016404447759836786	0.052563682632762815	0.05091972478870483	-0.0001471161443758473	-0.00014629513704078612	-0.00014534776927604964	-0.00014453663066710254
0.4344773304586784	0.0014281623258832641	0.0014140036073046573	0.0014959014329806283	0.0014790853639215324	0.0015348999774203835	0.001516450069996694	0.0015765814283771754	0.0015563025842471557	0.001664445155138398	0.001640036799134854	0.05256368270468098	0.050919724858327596	-0.0001463423268892594	-0.00014640250086084272	-0.0001445832532844249	-0.0001446427039488718
0.4370952749383861	0.0014278067949977217	0.0014136516011349653	0.0014955290390136176	0.001478717156195692	0.0015345178750982664	0.0015160725606458857	0.0015761889498170907	0.0015559151539563019	0.001664030803673602	0.0016396285239444392	0.052563682777763555	0.050919724929076926	-0.0001455718222504454	-0.00014650918124442525	-0.00014382201031898356	-0.0001447481020090402
0.4397289938505404	0.0014274510059657177	0.0014132993393781114	0.001495156374657408	0.0014783486811202292	0.0015341354953386757	0.0015156947771924664	0.0015757961862864313	0.00155552744236028	0.0016636161513587954	0.001639219952315728	0.052563682852029475	0.0509197250009726	-0.00014480462400334737	-0.00014661517961073178	-0.00014306403400188294	-0.00014485282625037454
0.4423785822440318	0.001427094960441124	0.0014129468236715721	0.0014947834416443391	0.0014779799404080103	0.001533752839919128	0.001515316721392587	0.0015754031396109998	0.0015551394512614062	0.0016632012001215686	0.0016388110861480418	0.052563682927499335	0.05091972507403318	-0.0001440407256232401	-0.0001467204973927827	-0.0001423093178863355	-0.00014495687808818714
0.4450441357404687	0.001426738660074316	0.0014125940556493622	0.0014944102417030892	0.0014776109357682798	0.0015333699106133821	0.0015149383949986852	0.0015750098116127389	0.001554751182458188	0.0016627859518854385	0.001638401927336687	0.052563683004193035	0.05091972514827912	-0.00014328012051639805	-0.00014682513603692104	-0.00014155785545821864	-0.00014506025895172359
0.44772575053762753	0.0014263821065121428	0.0014122410369420049	0.0014940367765586418	0.0014772416689066321	0.0015329867091914075	0.0015145597997594541	0.0015746162041096988	0.0015543626377452903	0.0016623704085698115	0.0016379924777729224	0.05256368308213158	0.05091972522372947	-0.00014252280202009526	-0.00014692909700075862	-0.0001408096401347425	-0.00014516297028088765
0.4504235234129248	0.0014260253013979008	0.0014118877691765054	0.0014936630479322622	0.0014768721415249816	0.0015326032374193576	0.0015141809374198177	0.00157422231891601	0.0015539738189135088	0.0016619545720899592	0.0016375827393439288	0.05256368316133528	0.050919725300405234	-0.00014176876340449285	-0.00014703238175450828	-0.00014006466526683692	-0.00014526501352823962
0.4531375517269096	0.0014256682463712998	0.001411534253976319	0.001493289057541457	0.001476502355321529	0.0015322194970595298	0.0015138018097208903	0.001573828157841844	0.0015535847277497307	0.0016615384443569709	0.00163717271393277	0.05256368324182599	0.05091972537832676	-0.00014101799787369362	-0.00014713499178048428	-0.0001393229241403171	-0.00014536639015816366
0.4558679334267773	0.0014253109430684397	0.001411180492961326	0.001492914807099953	0.0014761323119907364	0.0015318354898703438	0.0015134224183999548	0.001573433722693388	0.0015531953660369105	0.0016611220272777331	0.0016367624034183657	0.052563683323625154	0.05091972545751497	-0.00014027049856613072	-0.00014723692857276927	-0.00013858440997616128	-0.0001454671016467568
0.45861476704990445	0.0014249533931217746	0.0014108264877477977	0.0014925402983176589	0.0014757620132232908	0.0015314512176063005	0.0015130427651904226	0.001573039015272806	0.0015528057355540302	0.0016607053227548838	0.001636351809675451	0.0525636834067551	0.05091972553799111	-0.00013952625855639944	-0.00014733819363726974	-0.00013784911593245353	-0.00014556714948232852
0.4613781517274047	0.0014245955981600897	0.0014104722399483724	0.001492165532900641	0.0014753914607060802	0.0015310666820179608	0.0015126628518218107	0.0015726440373782134	0.0015524158380760768	0.0016602883326867872	0.0016359409345745486	0.05256368349123817	0.05091972561977737	-0.0001387852708538695	-0.0001474387884902728	-0.0001371170351024409	-0.00014566653516262518
0.4641581871877068	0.0014242375598084774	0.0014101177511720326	0.001491790512551098	0.0014750206561221682	0.001530681884851915	0.0015122826800197159	0.0015722487908036483	0.0015520256753740118	0.001659871058967506	0.0016355297799819431	0.05256368357709694	0.05091972570289549	-0.00013804752840740342	-0.00014753871466061108	-0.0001363881605194739	-0.00014576526019782765
0.4669549737601532	0.0014238792796883004	0.0014097630230240669	0.001491415238967321	0.0014746496011507557	0.0015302968278507459	0.0015119022515057742	0.0015718532773390333	0.0015516352492147348	0.0016594535034867557	0.0016351183477596371	0.05256368366435481	0.05091972578736854	-0.0001373130241028031	-0.00014763797368755327	-0.00013566248515506363	-0.000145863326108997
0.46976861237862133	0.001423520759417174	0.001409408057106056	0.0014910397138436795	0.0014742782974671645	0.0015299115127530123	0.0015115215679976468	0.001571457498770157	0.0015512445613610623	0.0016590356681298905	0.0016347066397653335	0.05256368375303551	0.05091972587321863	-0.00013658175076486367	-0.00014773656712047112	-0.00013494000192032507	-0.0001459607344268532
0.4725992045851658	0.0014231620006089373	0.00140905285501584	0.0014906639388705854	0.0014739067467428048	0.0015295259412932119	0.0015111406312089816	0.0015710614568786381	0.0015508536135716967	0.0016586175547778613	0.0016342946578523979	0.052563683843163046	0.05091972596046928	-0.00013585370116053763	-0.00014783449652155944	-0.00013422070366903016	-0.0001460574866947728
0.4754468525336833	0.0014228030048736217	0.0014086974183474892	0.0014902879157344632	0.0014735349506451439	0.0015291401152017522	0.0015107594428493863	0.0015706651534418937	0.0015504624076011924	0.0016581991653071848	0.0016338824038698262	0.052563683934762045	0.05091972604914428	-0.00013512886799527113	-0.0001479317634611177	-0.0001335045831944992	-0.00014615358446418147
0.47831165899359906	0.0014224437738174392	0.0014083417486912928	0.0014899116461177383	0.0014731629108376938	0.0015287540362049377	0.0015103780046244136	0.001570268590233126	0.0015500709451999424	0.0016577805015899286	0.0016334698796622305	0.05256368402785713	0.0509197261392676	-0.00013440724391805547	-0.00014802836952071408	-0.00013279163323387522	-0.0001462490292977181
0.4811937273535759	0.0014220843090427407	0.001407985847633718	0.0014895351316987929	0.0014727906289799698	0.0015283677060249224	0.001509996318235518	0.0015698717690212766	0.001549679228114135	0.001657361565493663	0.001633057087069792	0.05256368412247366	0.05091972623086405	-0.00013368882152059447	-0.00014812431629251943	-0.00013208184646784638	-0.00014634382276829117
0.4840931616252451	0.0014217246121480073	0.0014076297167573987	0.0014891583741519544	0.0014724181067274778	0.0015279811263797034	0.0015096143853800448	0.0015694746915710144	0.0015492872580857404	0.0016569423588814489	0.0016326440279282469	0.05256368421863698	0.05091972632395839	-0.00013297359333747094	-0.0001482196053771423	-0.0001313752155210346	-0.00014643796645735785
0.4870100664469608	0.0014213646847278168	0.001407273357641106	0.0014887813751474628	0.0014720453457316835	0.0015275942989830826	0.0015092322077511953	0.0015690773596427027	0.001548895036852477	0.0016565228836118004	0.001632230704068854	0.05256368431637431	0.05091972641857549	-0.0001322615518489778	-0.00014831423838645996	-0.00013067173296399393	-0.00014653146195747757
0.4899445470875755	0.0014210045283728234	0.0014069167718597248	0.0014884041363514501	0.0014716723476399874	0.0015272072255446464	0.001508849787038006	0.0015686797749923731	0.0015485025661477895	0.001656103141538661	0.0016318171173183658	0.05256368441571142	0.050919726514742074	-0.00013155268948050747	-0.00014840821694106499	-0.00012997139131304403	-0.0001466243108694809
0.49289670945023945	0.001420644144669735	0.0014065599609842344	0.0014880266594259144	0.0014712991140957068	0.0015268199077697402	0.0015084671249253245	0.0015682819393717032	0.001548109847700823	0.0016556831345113782	0.0016314032694990075	0.05256368451667587	0.05091972661248328	-0.0001308469986041061	-0.00014850154267120885	-0.00012927418303204652	-0.00014671651480457903
0.4958666600762229	0.001420283535201288	0.001406202926581681	0.0014876489460286949	0.0014709256467380432	0.0015264323473594443	0.001508084223093781	0.0015678838545279867	0.001547716883236396	0.0016552628643746719	0.001630989162428444	0.05256368461929491	0.05091972671182662	-0.00013014447153902875	-0.00014859421721602484	-0.00012858010053262703	-0.00014680807538175467
0.4988545061487607	0.0014199227015462316	0.001405845670215163	0.001487270997813454	0.0014705519472020705	0.0015260445460105506	0.0015077010832197737	0.0015674855222041176	0.0015473236744749839	0.001654842332968617	0.0016305747979197649	0.052563684723597195	0.05091972681279988	-0.0001294451005526276	-0.0001486862422239721	-0.00012788913617489683	-0.00014689899422937192
0.5018603554969207	0.0014195616452792983	0.001405488193443802	0.0014868928164296492	0.001470178017118704	0.0015256565054155386	0.0015073177069754365	0.0015670869441385565	0.0015469302231326842	0.0016544215421286106	0.0016301601777814472	0.05256368482961046	0.05091972691542923	-0.00012874887786140654	-0.00014877761935161438	-0.00012720128226895167	-0.0001469892729847322
0.5048843165994948	0.0014192003679711902	0.0014051304978227308	0.001486514403522515	0.0014698038581146846	0.0015252682272625555	0.0015069340960286253	0.0015666881220653163	0.0015465365309212061	0.001654000493685354	0.001629745303817344	0.05256368493736435	0.050919727019743524	-0.00012805579563177072	-0.00014886835026467482	-0.00012651653107553784	-0.00014707891329329703
0.5079264985889148	0.0014188388711885518	0.0014047725849030623	0.0014861357607330386	0.0014694294718125519	0.0015248797132353892	0.0015065502520428874	0.0015662890577139326	0.001546142599547838	0.0016535791894648222	0.0016293301778266506	0.05256368504688807	0.050919727125771475	-0.00012736584598244116	-0.00014895843663881303	-0.00012583487480807842	-0.0001471679168105755
0.5109870112551897	0.0014184771564939485	0.0014044144562318725	0.0014857568896979334	0.001469054859830621	0.0015244909650134436	0.0015061661766774396	0.0015658897528094387	0.0015457484307154227	0.0016531576312882382	0.001628914801603879	0.05256368515821194	0.050919727233541795	-0.00012667902098106865	-0.00014904788015474013	-0.00012515630562953683	-0.00014725628519707268
0.5140659650498691	0.001418115225445863	0.0014040561133521951	0.0014853777920496376	0.0014686800237829801	0.0015241019842717365	0.0015057818715871654	0.0015654902090723622	0.001545354026122358	0.0016527358209720696	0.0016284991769388564	0.052563685271366366	0.05091972734308449	-0.00012599531264906316	-0.0001491366825024376	-0.0001244808156568855	-0.0001473440201221754
0.5171634710900281	0.0014177530795986533	0.0014036975578029783	0.0014849984694162697	0.001468304965279445	0.0015237127726808535	0.0015053973384225707	0.0015650904282186791	0.0015449593874625456	0.0016523137603279788	0.001628083305616675	0.052563685386382834	0.050919727454429284	-0.0001253147129630927	-0.00014922484538237857	-0.00012380839696368717	-0.00014743112326642827
0.5202796411622786	0.001417390720502544	0.00140333879111908	0.0014846189234216198	0.0014679296859255527	0.0015233233319069395	0.0015050125788297704	0.0015646904119598034	0.0015445645164253864	0.0016518914511628143	0.0016276671894176833	0.0525636855032922	0.05091972756760712	-0.00012463721385100324	-0.00014931237049881085	-0.00012313904157490452	-0.00014751759631354
0.5234145877268029	0.001417028149703617	0.0014029798148312556	0.0014842391556851384	0.0014675541873225492	0.001522933663611687	0.0015046275944504838	0.0015642901620025779	0.001544169414695767	0.0016514688952785981	0.0016272508301174743	0.052563685622127404	0.05091972768264898	-0.0001239628071976473	-0.00014939925956602984	-0.00012247274147256237	-0.00014760344095671174
0.5265684239214125	0.0014166653687437724	0.0014026206304661208	0.0014838591678218982	0.001467178471067352	0.0015225437694522963	0.001504242386921991	0.0015638896800492315	0.0015437740839540207	0.0016510460944724823	0.0016268342294868423	0.05256368574292127	0.05091972779958697	-0.00012329148484424568	-0.00014948551430593593	-0.00012180948859610852	-0.0001476886588975268
0.5297412635656308	0.0014163023791607299	0.001402261239546151	0.0014834789614425917	0.0014668025387525477	0.001522153651081475	0.0015038569578771331	0.0015634889677973763	0.0015433785258759235	0.001650623050536747	0.001626417389291782	0.05256368586570638	0.05091972791845285	-0.00012262323858661106	-0.00014957113644509246	-0.0001211492748398324	-0.00014777325184167633
0.5329332211648017	0.001415939182488005	0.0014019016435896602	0.00148309853815351	0.0014664263919663704	0.0015217633101474134	0.0015034713089442894	0.0015630880269399889	0.001542982742132674	0.0016501997652587782	0.0016260003112934633	0.05256368599051734	0.050919728039279966	-0.00012195806018022726	-0.0001496561277197772	-0.00012049209205852729	-0.00014785722150462144
0.5361444119142209	0.001415575780254885	0.0014015418441107764	0.0014827178995565164	0.0014660500322926768	0.00152137274829376	0.0015030854417473498	0.0015626868591653781	0.0015425867343908635	0.0016497762404210354	0.001625582997248205	0.05256368611738836	0.05091972816210114	-0.00012129594133855615	-0.00014974048987248523	-0.00011983793206535309	-0.0001479405696081515
0.5393749517032939	0.001415212173986424	0.0014011818426194348	0.0014823370472490387	0.0014656734613109378	0.001520981967159613	0.0015026993579057098	0.0015622854661571802	0.001542190504312472	0.0016493524778010465	0.0016251654489074637	0.05256368624635486	0.050919728286950745	-0.00012063687373353726	-0.00014982422465126266	-0.00011918678663197513	-0.00014802329787877433
0.5426249571197181	0.0014148483652034205	0.0014008216406213591	0.0014819559828240505	0.0014652966805962203	0.0015205909683794993	0.0015023130590342498	0.0015618838495943363	0.001541794053554845	0.0016489284791713842	0.0016247476680178155	0.052563686377451846	0.05091972841386366	-0.00011998084899758621	-0.00014990733381164967	-0.000118538647491645	-0.0001481054080511024
0.5458945454536906	0.0014144843554224026	0.0014004612396180441	0.0014815747078700517	0.0014649196917191675	0.0015201997535833568	0.0015019265467433142	0.0015614820111510756	0.0015413973837706733	0.0016485042462996463	0.0016243296563209324	0.052563686510716426	0.0509197285428741	-0.00011932785872470486	-0.0001499898191156257	-0.00011789350633947815	-0.00014818690186640948
0.5491838347021408	0.0014141201461556113	0.0014001006411067402	0.0014811932239710526	0.0014645424962459839	0.0015198083243965176	0.0015015398226386981	0.001561079952496895	0.001541000496607981	0.0016480797809484363	0.001623911415553568	0.05256368664618528	0.050919728674018956	-0.00011867789446995403	-0.00015007168233122092	-0.00011725135483187099	-0.0001482677810710209
0.5524929435729888	0.00141375573891099	0.001399739846580442	0.0014808115327065636	0.0014641650957384238	0.0015194166824396952	0.001501152888321633	0.00156067767529655	0.0015406033937101072	0.001647655084875353	0.001623492947447542	0.05256368678389586	0.050919728807333815	-0.00011803094775006406	-0.00015015292523151702	-0.00011661218458758338	-0.00014834804741675756
0.55582199148943	0.001413391135192168	0.0013993788575278742	0.0014804296356515762	0.0014637874917537747	0.0015190248293289693	0.001500765745388773	0.0015602751812100345	0.001540206076715694	0.0016472301598329706	0.0016230742537297236	0.05256368692388663	0.05091972894285587	-0.00011738701004665453	-0.00015023354959703417	-0.00011597598719051416	-0.0001484277026625458
0.5591710985942444	0.0014130263364984421	0.001399017675433471	0.001480047534376545	0.001463409685844837	0.001518632766675763	0.001500378395432172	0.0015598724718925623	0.001539808547258664	0.001646805007568816	0.0016226553361220106	0.05256368706619671	0.05091972908062369	-0.00011674607280431903	-0.00015031355721284445	-0.00011534275418828566	-0.00014850674857241897
0.5625403857541326	0.0014126613443247722	0.0013986563017773731	0.001479665230447383	0.0014630316795599216	0.001518240496086841	0.0014999908400392787	0.0015594695489945605	0.0015394108069682133	0.0016463796298253652	0.0016222361963413217	0.05256368721086519	0.05091972922067421	-0.00011610812743251264	-0.00015039294986951557	-0.00011471247709371468	-0.00014858518691546196
0.565929974564078	0.0014122961601617599	0.001398294738035406	0.0014792827254254386	0.0014626534744428253	0.0015178480191642837	0.0014996030807929166	0.0015590664141616473	0.0015390128574687928	0.0016459540283400177	0.0016218168360995747	0.052563687357932556	0.050919729363047464	-0.00011547316530718943	-0.00015047172936411002	-0.00011408514738611708	-0.00014866301946675486
0.569339987351735	0.0014119307854956371	0.0013979329856790691	0.001478900020867484	0.0014622750720328212	0.0015174553375054782	0.001499215119271272	0.0015586630690346192	0.0015386147003800922	0.0016455282048450852	0.0016213972571036725	0.05256368750744027	0.0509197295077825	-0.00011484117777016412	-0.0001505498974981867	-0.00011346075651139098	-0.0001487402480060962
0.5727705471818436	0.0014115652218082571	0.001397571046175526	0.0014785171183257062	0.001461896473864647	0.0015170624527031055	0.0014988269570478812	0.0015582595152494403	0.0015382163373170324	0.0016451021610677764	0.0016209774610554924	0.05256368765942956	0.05091972965492058	-0.00011421215613030555	-0.00015062745607807848	-0.00011283929588304376	-0.00014881687431861357
0.5762217778606706	0.0014111994705770792	0.001397208920987591	0.0014781340193476904	0.0014615176814684922	0.0015166693663451261	0.0014984385956916162	0.0015578557544372266	0.0015378177698897465	0.001644675898730185	0.00162055744965187	0.05256368781394313	0.05091972980450188	-0.00011358609166398081	-0.00015070440691444809	-0.00011222075688227529	-0.0001488929001930428
0.5796938039404782	0.001410833533275162	0.00139684661157372	0.001477750725476414	0.0014611386963699889	0.0015162760800147734	0.0014980500367666794	0.0015574517882242377	0.0015374189997035758	0.0016442494195492785	0.0016201372245845894	0.05256368797102375	0.05091972995656858	-0.00011296297561674828	-0.00015078075182356487	-0.00011160513086005963	-0.00014896832742389288
0.5831867507240184	0.0014104674113711445	0.0013964841193879938	0.001477367238250224	0.001460759520090192	0.0015158825952905307	0.0014976612818325785	0.0015570476182318563	0.0015370200283590459	0.0016438227252368767	0.0016197167875403628	0.052563688130716275	0.05091973011116342	-0.00011234279920446788	-0.00015085649262708278	-0.0001109924091374781	-0.00014904315781050226
0.5867007442690553	0.0014101011063292397	0.0013961214458801116	0.001476983559202835	0.0014603801541455746	0.0015154889137461265	0.0014972723324441276	0.0015566432460765813	0.0015366208574518622	0.0016433958174996448	0.0016192961402008246	0.05256368829306456	0.050919730268329494	-0.00011172555361196879	-0.00015093163114959784	-0.0001103825830053029	-0.0001491173931557066
0.5902359113929144	0.0014097346196092241	0.00139575859249538	0.0014765996898633137	0.0014600006000480164	0.0015150950369505227	0.0014968831901514274	0.0015562386733700161	0.001536221488572898	0.0016429686980390815	0.0016188752842425168	0.052563688458114294	0.050919730428111064	-0.00011111122999532541	-0.00015100616922009147	-0.00010977564372641191	-0.00014919103526711552
0.5937923796770596	0.0014093679526664274	0.0013953955606747016	0.0014762156317560705	0.0014596208593047905	0.001514700966467904	0.00149649385649986	0.0015558339017188573	0.0015358219233081803	0.001642541368551506	0.0016184542213368775	0.052563688625911924	0.05091973059055246	-0.00011049981948227372	-0.0001510801086721525	-0.00010917158253473391	-0.00014926408595539176
0.597370277471697	0.0014090011069517229	0.0013950323518545685	0.001475831386400849	0.001459240933418558	0.0015143067038576657	0.001496104333030077	0.0015554289327248832	0.0015354221632388851	0.0016421138307280466	0.0016180329531502325	0.052563688796504096	0.05091973075569962	-0.00010989131317312717	-0.00015115345134297797	-0.00010857039063755236	-0.000149336547035972
0.6009697339004076	0.001408634083911517	0.001394668967467049	0.0014754469553127146	0.0014588608238873528	0.0015139122506744053	0.0014957146212779887	0.0015550237679849452	0.001535022209941321	0.001641686086254632	0.0016176114813437803	0.052563688969939515	0.05091973092359919	-0.00010928570214102651	-0.00015122619907348422	-0.00010797205921569963	-0.00014940842032806767
0.6045908788648067	0.0014082668849877413	0.0013943054089397822	0.0014750623400020476	0.0014584805322045778	0.0015135176084679128	0.0014953247227747547	0.0015546184090909556	0.0015346220649869234	0.0016412581368119767	0.001617189807573586	0.05256368914626641	0.05091973109429762	-0.00010868297743396593	-0.00015129835370919498	-0.00010737657942444523	-0.00014947970765444296
0.6082338430492322	0.00140789951161784	0.001393941677695963	0.0014746775419745277	0.0014581000598589868	0.001513122778783155	0.0014949346390467717	0.001554212857629875	0.001534221729942239	0.0016408299840755707	0.0016167679334905627	0.05256368932553454	0.050919731267843396	-0.00010808313007290571	-0.00015136991709752134	-0.00010678394239266309	-0.00014955041084047105
0.611898757925461	0.0014075319652347726	0.001393577775154347	0.001474292562731139	0.0014577194083346913	0.0015127277631602825	0.001494544371615677	0.0015538071151837164	0.00153382120636893	0.0016404016297156812	0.0016163458607404795	0.05256368950779447	0.05091973144428557	-0.00010748615105479753	-0.0001514408910897047	-0.00010619413922571819	-0.00014962053171529988
0.6155857557574533	0.0014071642472669914	0.0013932137027292272	0.0014739074037681454	0.0014573385791111356	0.0015123325631346024	0.001494153921998322	0.0015534011833295191	0.0015334204958237496	0.001639973075397326	0.001615923590963933	0.05256368969309729	0.05091973162367368	-0.00010689203135333392	-0.0001515112775412053	-0.00010560716100568857	-0.00014969007211190766
0.6192949696061266	0.0014067963591384456	0.0013928494618304376	0.0014735220665770953	0.0014569575736631023	0.001511937180236584	0.001493763291706779	0.0015529950636393537	0.001533019599858546	0.0016395443227802794	0.0016155011257963517	0.0525636898814954	0.05091973180605803	-0.0001063007619176437	-0.00015158107830903766	-0.00010502299879056043	-0.00014975903386532652
0.6230265333341571	0.0014064283022685669	0.0013924850538633402	0.0014731365526448057	0.0014565763934606946	0.0015115416159918434	0.0014933724822483248	0.0015525887576803064	0.001532618520020246	0.0016391153735190542	0.0016150784668679807	0.0525636900730423	0.050919731991490344	-0.0001057123336752619	-0.0001516502952544907	-0.00010444164361694819	-0.00014982741881403028
0.6267805816108112	0.0014060600780722654	0.0013921204802288202	0.0014727508634533597	0.0014561950399693353	0.0015111458719211388	0.0014929814951254383	0.001552182267014474	0.0015322172578508535	0.0016386862292628983	0.0016146556158038775	0.052563690267791355	0.050919732180023373	-0.00010512673753085289	-0.0001517189302402966	-0.00010386308649876219	-0.0001498952287987132
0.6305572499168048	0.001405691687959926	0.0013917557423232818	0.0014723650004801006	0.0014558135146497616	0.0015107499495403665	0.0014925903318357928	0.0015517755931989607	0.0015318158148874418	0.0016382568916557898	0.0016142325742239064	0.052563690465798237	0.050919732371709825	-0.00010454396436837543	-0.00015178698513212963	-0.00010328731842937366	-0.00014996246566217897
0.634356674549194	0.0014053231333373973	0.001391390841538639	0.0014719789651976218	0.0014554318189580137	0.0015103538503605488	0.0014921989938722492	0.0015513687377858656	0.0015314141926621443	0.0016378273623364247	0.0016138093437427273	0.05256369066711888	0.050919732566604085	-0.00010396400505099934	-0.00015185446179849516	-0.0001027143303820588	-0.000150029131250895
0.6381789926262927	0.0014049544156059888	0.0013910257792623109	0.0014715927590737636	0.0014550499543454305	0.001509957575887833	0.0014918074827228477	0.0015509617023222791	0.0015310123927021499	0.0016373976429382119	0.0016133859259697904	0.05256369087180994	0.05091973276476176	-0.00010338685042199369	-0.00015192136210967488	-0.00010214411331019302	-0.00015009522741271653
0.642024342092622	0.0014045855361624648	0.0013906605568772168	0.0014712063835716062	0.0014546679222586475	0.0015095611276234819	0.0014914157998708066	0.001550554488350277	0.0015306104165296976	0.0016369677350892699	0.0016129623225093327	0.052563691079929614	0.050919732966238286	-0.00010281249130586478	-0.00015198768793917017	-0.00010157665814825023	-0.00015016075599810774
0.6458928617238878	0.001404216496399037	0.0013902951757617686	0.0014708198401494625	0.0014542857241395845	0.0015091645070638671	0.0014910239467945104	0.0015501470974069122	0.001530208265662068	0.001636537640412414	0.0016125385349603659	0.052563691291536936	0.05091973317109104	-0.00010224091850796757	-0.00015205344116137054	-0.00010101195581230238	-0.00015022571885936475
0.6497846911319898	0.001403847297703365	0.001389929637289871	0.0014704331302608784	0.001453903361425448	0.0015087677157004712	0.0014906319249675126	0.001549739531024215	0.0015298059416115834	0.0016361073605251598	0.0016121145649166798	0.05256369150669236	0.050919733379378405	-0.00010167212281550486	-0.0001521186236524974	-0.00010044999720054681	-0.000150290117850449
0.6536999707700591	0.001403477941458546	0.0013895639428309124	0.0014700462553546233	0.0014535208355487214	0.0015083707550198752	0.0014902397358585232	0.0015493317907291815	0.0015294034458855975	0.0016356768970397103	0.0016116904139668292	0.052563691725456094	0.050919733591159616	-0.00010110609499910939	-0.00015218323729127015	-9.989077319422224e-05	-0.0001503539548268762
0.6576388419375281	0.0014031084290431171	0.0013891980937497646	0.0014696592168746895	0.001453138147937166	0.0015079736265037585	0.0014898473809314137	0.0015489238780437772	0.0015290007799864962	0.0016352462515629583	0.0016112660836941363	0.05256369194789106	0.05091973380649416	-0.00010054282581203888	-0.00015224728395707432	-9.933427465752542e-05	-0.00015041723164543885
0.661601446785229	0.0014027387618310461	0.001388832091406778	0.0014692720162602856	0.0014527553000138129	0.0015075763316288954	0.0014894548616452056	0.001548515794484926	0.0015285979454116912	0.0016348154256964774	0.0016108415756766823	0.052563692174060386	0.050919734025444016	-9.998230599231328e-05	-0.0001523107655320155	-9.8780492440248e-05	-0.0001504799501659826
0.6655879283205246	0.0014023689411917278	0.001388465937157773	0.0014688846549458323	0.0014523722931969578	0.0015071788718671454	0.0014890621794540655	0.001548107541564507	0.0015281949436536124	0.0016343844210365153	0.0016104168914873006	0.05256369240402805	0.050919734248071113	-9.94245262619653e-05	-0.0001523736838983658	-9.822941737591684e-05	-0.000150542112248242
0.6695984304124688	0.001401998968489989	0.0013880996323540483	0.0014684971343609657	0.001451989128900166	0.0015067812486854603	0.0014886693358073112	0.0015476991207893584	0.0015277917761997138	0.0016339532391740012	0.0016099920326935833	0.05256369263785947	0.050919734474439	-9.886947732823392e-05	-0.0001524360409395631	-9.768104028329283e-05	-0.00015060371975283982
0.6736330977969988	0.001401628845086075	0.001387733178342367	0.0014681094559305244	0.0014516058085322608	0.0015063834635458719	0.0014882763321494006	0.0015472905336612651	0.0015273884445324616	0.001633521881694531	0.001609567000857868	0.05256369287562183	0.0509197347046122	-9.831714988453588e-05	-0.00015249783854093257	-9.713535196764767e-05	-0.00015066477454211968
0.6776920760821589	0.0014012585723356557	0.001387366576464962	0.0014677216210745568	0.0014512223334973281	0.001505985517905495	0.0014878831699199333	0.001546881781676964	0.0015269849501293384	0.0016330903501783726	0.0016091417975372428	0.0525636931173828	0.050919734938655994	-9.776753461079868e-05	-0.00015255907858796602	-9.659234322109689e-05	-0.00015072527847947992
0.6817755117533548	0.001400888151589818	0.001386999828059528	0.0014673336312083112	0.0014508387051947072	0.0015055874132165225	0.001487489850553645	0.0015464728663281352	0.0015265812944628351	0.0016326586462004585	0.001608716424283536	0.052563693363211435	0.05091973517663768	-9.722062217443206e-05	-0.00015261976296804258	-9.605200482307175e-05	-0.00015078523342920702
0.6858835521786408	0.001400517584195065	0.0013866329344592216	0.0014669454877422367	0.001450454925018993	0.0015051891509262208	0.0014870963754804063	0.0015460637891014017	0.0015261774790004514	0.0016322267713303833	0.0016082908826433196	0.05256369361317775	0.05091973541862495	-9.667640322943982e-05	-0.0001526798935675977	-9.551432753995837e-05	-0.00015084464125519892
0.6900163456140378	0.0014001468714933197	0.0013862658969926657	0.0014665571920819862	0.0014500709943600374	0.0015047907324769396	0.001486702746125228	0.0015456545514783346	0.0015257735052046986	0.0016317947271324105	0.0016078651741579107	0.05256369386735343	0.05091973566468726	-9.613486841841823e-05	-0.000152739472273844	-9.49793021270684e-05	-0.0001509035038221862
0.6941740412088835	0.0013997760148219181	0.0013858987169839405	0.0014661687456284105	0.001449686914602944	0.001504392159306098	0.00148630896390825	0.0015452451549354438	0.0015253693745330926	0.0016313625151654627	0.0016074393003633637	0.05256369412581051	0.05091973591489448	-9.559600837383275e-05	-0.0001527985009757149	-9.444691932913862e-05	-0.0001509618229961207
0.6983567890112157	0.0013994050155136087	0.0013855313957525854	0.0014657801497775544	0.0014493026871280667	0.001503993432846189	0.001485915030244747	0.0015448356009441788	0.0015249650884381547	0.0016309301369831226	0.0016070132627904713	0.052563694388623905	0.05091973616931889	-9.505981371704664e-05	-0.0001528569815617553	-9.391716988027543e-05	-0.00015101960064278774
0.702564739973187	0.0013990338748965541	0.0013851639346135981	0.0014653914059206629	0.0014489183133110106	0.0015035945545247777	0.0014855209465451235	0.0015444258909709295	0.0015245606483674098	0.0016304975941336332	0.001606587062964765	0.05256369465586823	0.050919736428032596	-9.452627505879274e-05	-0.00015291491591945539	-9.339004450437116e-05	-0.000151076838627362
0.7067980459565127	0.0013986625942943335	0.0013847963348774394	0.0014650025154441806	0.001448533794522636	0.0015031955257645074	0.0014851267142149207	0.0015440160264770298	0.0015241560557633942	0.0016300648881599014	0.001606160702406519	0.05256369492762022	0.050919736691110724	-9.399538300136623e-05	-0.0001529723059379151	-9.286553391643637e-05	-0.0001511335388159063
0.7110568597379514	0.0013982911750259335	0.001384428597850023	0.0014646134797297434	0.0014481491321290485	0.0015027963479830868	0.001484732334654807	0.001543606008918748	0.0015237513120636404	0.001629632020599489	0.0016057341826307386	0.0525636952039583	0.05091973695862764	-9.346712813793068e-05	-0.00015302915350517976	-9.234362882273861e-05	-0.00015118970307387292
0.7153413350148182	0.0013979196184057627	0.0013840607248327289	0.0014642243001541941	0.0014477643274916133	0.001502397022593307	0.0014843378092605896	0.001543195839747301	0.0015233464187006975	0.0016291989929846271	0.0016053075051471787	0.05256369548496116	0.05091973723066095	-9.294150105318422e-05	-0.00015308546050907257	-9.182431992116324e-05	-0.00015124533326643652
0.7196516264105322	0.0013975479257436372	0.0013836927171223922	0.0014638349780895662	0.001447379381966942	0.0015019975510030263	0.0014839431394232045	0.0015427855204088402	0.0015229413771021135	0.0016287658068422023	0.001604880671460327	0.05256369577070968	0.05091973750728875	-9.24184923247473e-05	-0.00015314122883786085	-9.13075979026845e-05	-0.00015130043125904935
0.7239878894801961	0.0013971760983447915	0.0013833245760113105	0.0014634455149030957	0.0014469942969069023	0.0015015979346151827	0.0014835483265287239	0.0015423750523444635	0.0015225361886904462	0.0016283324636937667	0.0016044536830694138	0.052563696061286365	0.050919737788589825	-9.189809252238557e-05	-0.00015319646037786905	-9.079345345039402e-05	-0.00015135499891572035
0.7283502807162107	0.0013968041375098798	0.0013829563027872467	0.0014630559119572228	0.0014466090736586195	0.0015011981748277914	0.001483153371958359	0.0015419644369902151	0.001522130854883267	0.001627898965055541	0.001604026541468418	0.05256369635677461	0.050919738074645914	-9.138029221034127e-05	-0.00015325115701675385	-9.028187724177683e-05	-0.00015140903810101358
0.7327389575539218	0.0013964320445349675	0.0013825878987334208	0.001462666170609584	0.001446223713564469	0.0015007982730339412	0.0014827582770884523	0.0015415536757770782	0.0015217253770931506	0.0016274653124384046	0.0016035992481460545	0.05256369665725892	0.05091973836553916	-9.086508194544596e-05	-0.00015330532063934088	-8.977285994737905e-05	-0.0001514625506770506
0.7371540783773028	0.0013960598207115522	0.0013822193651285293	0.0014622762922130309	0.0014458382179620957	0.0015003982306218122	0.0014823630432904975	0.0015411427701309969	0.0015213197567276954	0.0016270315073479203	0.0016031718045857984	0.05256369696282648	0.05091973866135277	-9.035245228000699e-05	-0.0001533589531305668	-8.926639223302835e-05	-0.00015151553850667465
0.74159580252467	0.0013956874673265419	0.0013818507032467265	0.0014618862781156114	0.0014454525881843947	0.0014999980489746572	0.001481967671931118	0.0015407317214728535	0.001520913995189506	0.001626597551284308	0.0016027442122658617	0.052563697273565066	0.05091973896217264	-8.984239376130798e-05	-0.00015341205637486865	-8.876246475966743e-05	-0.00015156800345128563
0.746064290294433	0.00139531498566228	0.0013814819143576457	0.001461496129660593	0.0014450668255595338	0.0014995977294708237	0.001481572164372094	0.0015403205312184945	0.001520508093876214	0.0016261634457424758	0.0016023164726592213	0.05256369758956416	0.05091973926808552	-8.933489693180308e-05	-0.00015346463225446305	-8.826106818332624e-05	-0.0001516199473704516
0.7505597029508803	0.0013949423769965311	0.0013811129997263886	0.0014611058481864495	0.001444680931410943	0.001499197273483743	0.0014811765219703463	0.0015399092007787175	0.0015201020541804674	0.0016257291922120024	0.0016018885872336032	0.05256369791091574	0.05091973957917915	-8.882995233067126e-05	-0.00015351668265167762	-8.77621931570094e-05	-0.00015167137212396264
0.7550822027299987	0.0013945696426024949	0.0013807439606135354	0.0014607154350268743	0.0014442949070573232	0.001498796682381941	0.0014807807460779504	0.0015394977315592823	0.0015196958774899424	0.0016252947921771522	0.0016014605574514972	0.05256369823771178	0.05091973989554428	-8.83275504927894e-05	-0.00015356820944589789	-8.726583032900304e-05	-0.0001517222795681672
0.7596319528453285	0.001394196783748806	0.0013803747982751478	0.0014603248915107821	0.001443908753812652	0.0014983959575290422	0.0014803848380421408	0.001539086124960916	0.0015192895651873447	0.001624860247116878	0.0016010323847701583	0.05256369857004725	0.05091974021727098	-8.782768195064738e-05	-0.00015361921451562122	-8.677197034612227e-05	-0.00015177267155980223
0.7642091174938536	0.001393823801699536	0.0013800055139627692	0.0014599342189623094	0.0014435224729861815	0.00149799510028377	0.0014799887992053048	0.0015386743823793112	0.0015188831186504128	0.0016244255585048213	0.0016006040706416087	0.05256369890801767	0.05091974054445342	-8.733033723473671e-05	-0.0001536696997389564	-8.628060385273972e-05	-0.00015182254995427247
0.7688138618619275	0.0013934506977141973	0.0013796361089234294	0.0014595434187008192	0.0014431360658824438	0.0014975941119999498	0.001479592630904995	0.001538262505205133	0.0015184765392519206	0.0016239907278093177	0.001600175616512642	0.05256369925172117	0.050919740877186356	-8.683550687349495e-05	-0.00015371966699140316	-8.579172149059122e-05	-0.00015187191660398502
0.7734463521312342	0.00139307747304775	0.001379266584399651	0.0014591524920409078	0.0014427495338012603	0.001497192994026518	0.0014791963344739328	0.001537850494824025	0.0015180698283596855	0.0016235557564934057	0.001599747023824832	0.05256369960125746	0.05091974121556515	-8.634318139330577e-05	-0.00015376911814596328	-8.530531390035789e-05	-0.00015192077336001475
0.7781067554847866	0.0013927041289506054	0.0013788969416294531	0.0014587614402924102	0.001442362878037741	0.0014967917477075269	0.0014787999112400127	0.0015374383526166146	0.0015176629873365727	0.0016231206460148293	0.001599318294014536	0.05256369995672765	0.05091974155968843	-8.585335132046956e-05	-0.00015381805507480584	-8.482137172199922e-05	-0.0001519691220714381
0.7827952401129585	0.00139233066666863	0.0013785271818463549	0.0014583702647604014	0.001441976099882292	0.0014963903743821449	0.001478403362526307	0.0015370260799585152	0.0015172560175405003	0.0016226853978260445	0.0015988894285129008	0.05256370031823453	0.05091974190965674	-8.536600718020426e-05	-0.0001538664796470468	-8.433988559466976e-05	-0.00015201696458511105
0.7875119752195561	0.0013919570874431537	0.0013781573062793839	0.0014579789667452075	0.0014415892006206241	0.0014959888753846694	0.0014780066896510733	0.0015366136782203382	0.0015168489203244444	0.001622250013374227	0.0015984604287458694	0.052563700685883154	0.050919742265569515	-8.488113949825515e-05	-0.00015391439373041438	-8.386084615805145e-05	-0.00015206430274655736
0.792257131027923	0.001391583392510968	0.0013777873161530754	0.0014575875475424031	0.0014412021815337483	0.0014955872520445248	0.001477609893927754	0.00153620114876769	0.0015164416970364447	0.0016218144941012734	0.0015980312961341833	0.05256370105978047	0.05091974262753225	-8.439873880120019e-05	-0.0001539617991908604	-8.338424405274214e-05	-0.0001521111383995244
0.7970308787870847	0.0013912095831043365	0.00137741721268748	0.001457196008442822	0.0014408150438979886	0.001495185505686271	0.0014772129766649864	0.001535788492961182	0.0015160343490196067	0.0016213788414438104	0.0015976020320933914	0.05256370144003443	0.05091974299564859	-8.391879561611693e-05	-0.00015400869789128357	-8.291006991936745e-05	-0.00015215747338387375
0.8018333907779276	0.0013908356604510023	0.0013770469970981734	0.0014568043507325649	0.0014404277889849902	0.0014947836376296125	0.001476815939166613	0.0015353757121564424	0.0015156268776121188	0.001620943056833205	0.0015971726380338595	0.05256370182675659	0.050919743370026506	-8.344130047130416e-05	-0.0001540550916913075	-8.243831440019056e-05	-0.00015220330953696903
0.8066648403194178	0.001390461625774192	0.0013766766705962607	0.0014564125756930046	0.001440040418061723	0.0014943816491894048	0.0014764187827316826	0.0015349628077041164	0.0015152192841472502	0.0016205071416955689	0.0015967431153607755	0.05256370222005854	0.05091974375077421	-8.296624389753093e-05	-0.0001541009824491124	-8.196896813997268e-05	-0.00015224864869517463
0.8115254017748545	0.0013900874802926192	0.0013763062343883777	0.001456020684600789	0.001439652932390484	0.0014939795416756573	0.001476021508654456	0.0015345497809498745	0.001514811569953358	0.001620071097451764	0.001596313465474154	0.05256370262005514	0.050919744138002876	-8.249361642809205e-05	-0.00015414637202065817	-8.150202178572319e-05	-0.00015229349269196835
0.8164152505581643	0.001389713225220495	0.0013759356896767018	0.0014556286787278513	0.00143926533322891	0.0014935773163935408	0.0014756241182244153	0.00153413663323442	0.0015144037363538972	0.001619634925517412	0.0015958836897688455	0.0525637030268627	0.05091974453182527	-8.20234085986693e-05	-0.0001541912622579633	-8.103746598672745e-05	-0.00015233784335660916
0.8213345631402307	0.0013893388617675342	0.0013755650376589613	0.0014552365593414182	0.0014388776218299852	0.001493174974643401	0.001475226612726276	0.0015337233658934996	0.0015139957846674302	0.0016191986273029052	0.001595453789634549	0.05256370344060018	0.050919744932355675	-8.155561094785879e-05	-0.00015423565500960468	-8.057529139546271e-05	-0.0001523817025161356
0.8262835170552626	0.0013889643911389636	0.0013751942795284379	0.0014548443277040183	0.0014384897994420447	0.0014927725177207624	0.001474828993439987	0.00153330998025791	0.0015135877162076323	0.0016187622042134143	0.0015950237664558162	0.05256370386138737	0.050919745339711775	-8.109021401894734e-05	-0.0001542795521231599	-8.011548866890261e-05	-0.00015242507199553224
0.8312622909072027	0.0013885898145355236	0.0013748234164739734	0.0014544519850734818	0.001438101867308782	0.001492369946916331	0.0014744312616407408	0.0015328964776535011	0.0015131795322832948	0.0016183256576488903	0.001594593621612057	0.052563704289347535	0.05091974575401137	-8.062720835907977e-05	-0.00015432295544209884	-7.965804846774005e-05	-0.0001524679536162865
0.8362710643761712	0.0013882151331534817	0.0013744524496799812	0.0014540595327029583	0.0014377138266692606	0.001491967263516011	0.001474033418598982	0.0015324828594011916	0.0015127712341983428	0.0016178889890040805	0.001594163356477555	0.05256370472460554	0.0509197461753762	-8.016658451920344e-05	-0.0001543658668060055	-7.920296145652594e-05	-0.00015251034919566697
0.8413100182249524	0.0013878403481846404	0.0013740813803264534	0.001453666971840921	0.0014373256787579213	0.0014915644688009108	0.00147363546558042	0.0015320691268169758	0.0015123628232518388	0.0016174521996685403	0.0015937329724214741	0.05256370516728877	0.050919746603928714	-7.970833305598335e-05	-0.00015440828805168838	-7.87502183054456e-05	-0.0001525522605485552
0.8463793343055166	0.0013874654608163409	0.0013737102095889647	0.0014532743037311746	0.0014369374248045868	0.001491161564047349	0.00147323740384603	0.001531655281211929	0.0015119543007379905	0.0016170152910266332	0.0015933024708078653	0.052563705617525935	0.05091974703979471	-7.925244453171887e-05	-0.00015445022101368	-7.829980969034644e-05	-0.00015259368948761232
0.8514791955655843	0.0013870904722314715	0.0013733389386386822	0.0014528815296128603	0.0014365490660344722	0.001490758550526862	0.0014728392346520633	0.0015312413238922175	0.001511545667946159	0.001616578264457545	0.001592871852995676	0.052563706075449565	0.05091974748310104	-7.87989095138164e-05	-0.00015449166752123933	-7.785172629182213e-05	-0.00015263463781978182
0.8566097860552276	0.0013867153836084852	0.0013729675686423813	0.0014524886507204784	0.0014361606036682004	0.0014903554295062234	0.0014724409592500663	0.001530827256159117	0.0015111369261608786	0.0016161411213353018	0.0015924411203387708	0.05256370654119283	0.05091974793397804	-7.834771857576084e-05	-0.00015453262939985057	-7.740595879676682e-05	-0.00015267510734873202
0.861771290933513	0.0013863401961213982	0.0013725961007624446	0.0014520956682838827	0.0014357720389218023	0.001489952202247444	0.001472042578886878	0.0015304130793090112	0.001510728076661853	0.0016157038630287698	0.0015920102741859283	0.05256370701489249	0.050919748392557175	-7.789886229889187e-05	-0.00015457310847355465	-7.696249789965193e-05	-0.00015271509987657694
0.8669638964751838	0.0013859649109398008	0.0013722245361568728	0.001451702583528294	0.0014353833730067279	0.0014895488700077794	0.0014716440948046423	0.0015299987946334047	0.001510319120723971	0.0016152664909016674	0.0015915793158808554	0.052563707496687734	0.05091974885897303	-7.745233127018358e-05	-0.00015461310656006422	-7.652133430077757e-05	-0.00015275461719932437
0.8721877900773816	0.0013855895292288745	0.0013718528759793017	0.0014513093976743201	0.0014349946071298633	0.0014891454340397558	0.0014712455082408257	0.0015295844034189413	0.0015099100596173219	0.001614829006312586	0.0015911482467622072	0.052563707986718694	0.05091974933336265	-7.70081160849645e-05	-0.00015465262547514902	-7.608245870854846e-05	-0.00015279366111115023
0.877443160266411	0.0013852140521493856	0.001371481121378996	0.0014509161119379437	0.0014346057424935263	0.0014887418955911549	0.0014708468204282117	0.0015291699069473973	0.0015095008946071908	0.001614391410614982	0.0015907170681635785	0.05256370848513019	0.05091974981586462	-7.656620734611264e-05	-0.00015469166702969384	-7.564586183850253e-05	-0.00015283223340034624
0.8827301967045416	0.001384838480857717	0.0013711092735008796	0.0014505227275305613	0.0014342167802954958	0.0014883382559050526	0.0014704480325949338	0.001528755306495716	0.0015090916269540915	0.0016139537051572154	0.001590285781413541	0.05256370899206773	0.05091975030662065	-7.612659566430535e-05	-0.00015473023303008704	-7.52115344142823e-05	-0.00015287033585209553
0.8880490901968541	0.0013844628165058548	0.0013707373334855245	0.0014501292456589666	0.001433827721729001	0.0014879345162198058	0.0014700491459644616	0.0015283406033359953	0.0015086822579137538	0.0016135158912825315	0.0015898543878356292	0.05256370950768033	0.05091975080577511	-7.568927165912953e-05	-0.00015476832527899775	-7.477946716838435e-05	-0.0001529079702476399
0.8934000326981257	0.0013840870602414201	0.0013703653024691805	0.001449735667525383	0.0014334385679827535	0.0014875306777690836	0.001469650161755634	0.0015279257987355196	0.0015082727887371578	0.0016130779703291023	0.0015894228887483757	0.052563710032119716	0.050919751313474405	-7.525422595874853e-05	-0.00015480594557421012	-7.434965084165968e-05	-0.00015294513836305867
0.8987832173197573	0.0013837112132076622	0.0013699931815837688	0.001449341994327459	0.0014330493202409404	0.0014871267417818617	0.0014692510811826524	0.0015275108939567556	0.0015078632206705258	0.0016126399436300152	0.001588991285465305	0.0525637105655402	0.050919751829867695	-7.482144920142875e-05	-0.00015484309571078825	-7.392207618470148e-05	-0.00015298184197154452
0.904198838336744	0.0013833352765434787	0.0013696209719569025	0.0014489482272582877	0.0014326599796832438	0.0014867227094824435	0.0014688519054551032	0.0015270958902573715	0.0015074535549553449	0.0016122018125132984	0.0015885595792949543	0.05256371110809794	0.05091975235510713	-7.439093203420732e-05	-0.00015487977747763448	-7.349673395704026e-05	-0.00015301808284068352
0.9096470911946843	0.0013829592513834239	0.0013692486747118953	0.0014485543675064156	0.0014322705474848522	0.0014863185820904702	0.0014684526357779662	0.0015266807888902492	0.0015070437928283767	0.0016117635783019304	0.001588127771540887	0.05256371165995297	0.05091975288934717	-7.3962665114502e-05	-0.00015491599265937683	-7.307361492844833e-05	-0.0001530538627337319
0.915128172516836	0.0013825831388577206	0.0013688762909677711	0.0014481604162558557	0.0014318810248164704	0.001485914360820932	0.0014680532733516252	0.0015262655911034966	0.0015066339355216693	0.001611325242313854	0.001587695863501703	0.05256371222126803	0.050919753432745	-7.35366391101111e-05	-0.00015495174303647996	-7.265270987880101e-05	-0.00015308918340956046
0.9206422801112097	0.0013822069400922705	0.001368503821839276	0.0014477663746860975	0.0014314914128443308	0.0014855100468841806	0.0014676538193718828	0.0015258502981404575	0.0015062239842625691	0.0016108868058619897	0.0015872638564710531	0.05256371279220828	0.0509197539854609	-7.311284469951884e-05	-0.00015498703038441253	-7.223400959874282e-05	-0.00015312404662248813
0.9261896129777101	0.0013818306562086652	0.0013681312684368895	0.0014473722439721209	0.0014311017127302066	0.0014851056414859414	0.0014672542750299692	0.0015254349112397271	0.001505813940273734	0.001610448270254246	0.0015868317517376501	0.052563713372942036	0.05091975454765767	-7.269127257211738e-05	-0.00015502185647353617	-7.181750488946537e-05	-0.00015315845412150475
0.931770371315315	0.0013814542883242027	0.0013677586318668396	0.001446978025284409	0.001430711925631426	0.0014847011458273289	0.0014668546415125606	0.0015250194316351663	0.001505403804773149	0.0016100096367935419	0.0015863995505852899	0.05256371396364072	0.05091975511950096	-7.2271913429095e-05	-0.0001550562230701047	-7.140318656406741e-05	-0.0001531924076518254
0.9373847565293029	0.0013810778375518882	0.0013673859132311043	0.0014465837197889548	0.001430322052700876	0.0014842965611048516	0.0014664549200017808	0.0015246038605559065	0.0015049935789741308	0.0016095709067778061	0.001585967254292851	0.05256371456447803	0.050919755701160065	-7.185475798304752e-05	-0.0001550901319348208	-7.09910454467777e-05	-0.000153225908952781
0.9430329712385201	0.0013807013050004607	0.001367013113627438	0.0014461893286472844	0.001429932095087028	0.001483891888510437	0.0014660551116752298	0.0015241881992263781	0.0015045832640853529	0.0016091320815000097	0.0015855348641343268	0.05256371517563231	0.050919756292805804	-7.14397969584224e-05	-0.00015512358482239197	-7.058107237339906e-05	-0.00015325895975809578
0.9487152192826929	0.0013803246917743954	0.0013666402341493738	0.001445794853016462	0.0014295420539339417	0.0014834871292314373	0.0014656552177059856	0.0015237724488663112	0.0015041728613108532	0.001608693162248168	0.0015851023813788273	0.05256371579728346	0.05091975689461406	-7.10270210922681e-05	-0.00015515658348341788	-7.017325819233533e-05	-0.0001532915617971642
0.9544317057297852	0.0013799479989739228	0.001366267275886242	0.001445400294049109	0.0014291519303812833	0.0014830822844506461	0.0014652552392626235	0.0015233566106907593	0.0015037623718500489	0.0016082541503053636	0.0015846698072906013	0.052563716429615624	0.05091975750676214	-7.06164211344007e-05	-0.00015518912966289156	-6.97675937647857e-05	-0.00015332371679416257
0.9601826368833979	0.0013795712276950351	0.0013658942399231767	0.0014450056528934113	0.001428761725564334	0.0014826773553463103	0.0014648551775092251	0.0015229406859101043	0.0015033517968977485	0.0016078150469497532	0.0015842371431290445	0.05256371707281498	0.050919758129431	-7.020798784801441e-05	-0.00015522122510125413	-6.936406996491118e-05	-0.00015335542646910394
0.9659682202902156	0.0013791943790294999	0.0013655211273411287	0.0014446109306931324	0.0014283714406140016	0.0014822723430921404	0.001464455033605391	0.0015225246757300747	0.0015029411376441637	0.001607375853454585	0.0015838043901487146	0.05256371772707294	0.05091975876280509	-6.980171200907104e-05	-0.00015525287153261846	-6.896267767936282e-05	-0.00015338669253434078
0.9717886647474951	0.001378817454064881	0.0013651479392168895	0.0014442161285876387	0.0014279810766568484	0.0014818672488573364	0.0014640548087062675	0.001522108581351767	0.0015025303952749377	0.0016069365710882242	0.0015833715495993592	0.05256371839258267	0.05091975940707155	-6.93975844068273e-05	-0.00015528407068432504	-6.856340780815595e-05	-0.00015341751669667447
0.9776441803106027	0.0013784404538845461	0.0013647746766230929	0.001443821247711903	0.0014275906348150894	0.0014814620738065945	0.0014636545039625483	0.0015216924039716526	0.001502119570971145	0.0016064972011141584	0.0015829386227259178	0.05256371906954116	0.05091976006242155	-6.899559584541692e-05	-0.00015531482428066123	-6.816625126626619e-05	-0.00015344790066046388
0.9835349783005937	0.001378063379567677	0.0013644013406282308	0.0014434262891965183	0.0014272001162066114	0.0014810568191001182	0.0014632541205204883	0.0015212761447815934	0.0015017086659093102	0.0016060577447910144	0.0015825056107685418	0.052563719758149594	0.05091976072904932	-6.859573714279588e-05	-0.0001553451340387535	-6.777119898165873e-05	-0.0001534778461212416
0.9894612713118381	0.001377686232189294	0.001364027932296673	0.001443031254167723	0.0014268095219449944	0.0014806514858936432	0.001462853659521932	0.001520859804968864	0.0015012976812614307	0.0016056182033725827	0.0015820725149626146	0.052563720458611414	0.050919761407152236	-6.819799913121427e-05	-0.00015537500166978857	-6.737824189693986e-05	-0.00015350735477015487
0.9954232732196957	0.001377309012820256	0.0013636544526886723	0.0014426361437474007	0.0014264188531395135	0.0014802460753384442	0.0014624531221043113	0.0015204433857161567	0.0015008866181949806	0.0016051785781078212	0.001581639336538761	0.052563721171134455	0.050919762096932046	-6.780237265799349e-05	-0.00015540442887962413	-6.69873709694957e-05	-0.00015353642829263325
1.0014211991882311	0.0013769317225272902	0.0013632809028603875	0.0014422409590531102	0.0014260281108951667	0.0014798405885813558	0.0014620525094006759	0.0015200268882016115	0.0015004754778729363	0.0016047388702408883	0.001581206076722872	0.052563721895931066	0.05091976279859269	-6.740884858524865e-05	-0.00015543341736723448	-6.659857717118689e-05	-0.00015356506836677886
1.0074552656779823	0.001376554362372996	0.0013629072838638925	0.0014418457011980922	0.0014256372963126832	0.0014794350267647877	0.0014616518225397004	0.0015196103135988205	0.0015000642614537904	0.0016042990810111485	0.0015807727367361181	0.0525637226332157	0.050919763512343404	-6.701741779137349e-05	-0.00015546196882776364	-6.621185149012498e-05	-0.0001535932766678627
1.013525690453769	0.001376176933415856	0.0013625335967471853	0.001441450371291279	0.0014252464104885325	0.001479029391026729	0.0014612510626456942	0.0015191936630768422	0.0014996529700915563	0.0016038592116531846	0.0015803393177949566	0.05256372338320781	0.050919764238395615	-6.662807116922242e-05	-0.00015549008494741834	-6.582718492857687e-05	-0.0001536210548614969
1.0196326925925556	0.00137579943671027	0.001362159842554222	0.0014410549704373314	0.00142485545451496	0.0014786236825007908	0.0014608502308386402	0.0015187769378002375	0.0014992416049358092	0.0016034192633968395	0.0015799058211111736	0.052563724146129774	0.050919764976965425	-6.624079962802565e-05	-0.0001555177674073538	-6.544456850507419e-05	-0.00015364840460879714
1.0257764924913542	0.0013754218733065453	0.0013617860223249054	0.0014406594997366264	0.0014244644294799749	0.00147821790231619	0.00146044932823418	0.00151836013892906	0.0014988301671316723	0.0016029792374672018	0.0015794722478918708	0.052563724922209364	0.05091976572827249	-6.585559409380548e-05	-0.0001555450178836737	-6.506399325477419e-05	-0.00015367532756577207
1.0319573118751795	0.0013750442442509324	0.0013614121370951239	0.0014402639602852977	0.001424073336467393	0.0014778120515977925	0.001460048355943656	0.0015179432676188946	0.0014984186578198611	0.0016025391350846523	0.001579038599339511	0.05256372571167694	0.0509197664925401	-6.547244550811349e-05	-0.00015557183804393304	-6.468545022791927e-05	-0.00015370182537960408
1.0381753738050519	0.0013746665505856273	0.0013610381878967504	0.001439868353175236	0.001423682176556833	0.0014774061314661129	0.0014596473150741145	0.0015175263250208617	0.0014980070781366822	0.0016020989574648625	0.0015786048766519162	0.05256372651476774	0.05091976726999649	-6.509134482952927e-05	-0.00015559822954996916	-6.430893049197417e-05	-0.0001537278996926461
1.0444309026860459	0.0013742887933487977	0.00136066417575767	0.0014394726794941172	0.001423290950823747	0.0014770001430373457	0.001459246206728328	0.001517109312281645	0.0014975954292140612	0.0016016587058188287	0.0015781710810223008	0.05256372733172086	0.05091976806087232	-6.471228303427112e-05	-0.0001556241940586789	-6.393442513155656e-05	-0.0001537535521415334
1.05072412427539	0.0013739109735745824	0.0013602901017017793	0.0014390769403254027	0.0014228996603394193	0.0014765940874233601	0.001458845032004802	0.0015166922305434919	0.0014971837121795463	0.0016012183813528696	0.0015777372136392704	0.05256372816277966	0.05091976886540372	-6.433525111491922e-05	-0.00015564973321846587	-6.356192524746562e-05	-0.0001537787843551297
1.057055265690613	0.0013735330922931316	0.0013599159667490252	0.0014386811367483794	0.0014225083061710072	0.0014761879657317497	0.0014584437919978124	0.001516275080944258	0.001496771928156349	0.0016007779852686755	0.0015773032756868693	0.05256372900819242	0.05091976968383096	-6.396024008155365e-05	-0.00015567484867101689	-6.31914219580143e-05	-0.00015380359795524878
1.0634245554177415	0.0013731551505305984	0.001359541771915398	0.0014382852698381536	0.0014221168893815352	0.0014757817790658175	0.0014580424877973994	0.0015158578646173972	0.001496360078263336	0.0016003375187632965	0.0015768692683445697	0.05256372986821107	0.05091977051639753	-6.358724096282298e-05	-0.00015569954205307823	-6.282290639959831e-05	-0.00015382799455926355
1.0698322233195456	0.0013727771493091715	0.001359167518212963	0.0014378893406656837	0.0014217254110299247	0.0014753755285246157	0.0014576411204894008	0.0015154405826919982	0.0014959481636150657	0.0015998969830291823	0.0015764351927873102	0.05256373074309169	0.05091977136335234	-6.321624480422339e-05	-0.00015572381499201482	-6.245636972521118e-05	-0.00015385197577444387
1.0762785006438331	0.0013723990896470893	0.0013587932066498746	0.001437493350297795	0.0014213338721710124	0.0014749692152029566	0.0014572396911554698	0.001515023236292802	0.0014955361853218026	0.0015994563792541992	0.0015760010501855127	0.05256373163309636	0.0509197722249481	-6.284724267006936e-05	-0.00015574766911002902	-6.209180310665086e-05	-0.00015387554320361874
1.0827636200317978	0.0013720209725586474	0.0013584188382303835	0.001437097299797189	0.0014209422738555568	0.001474562840191427	0.0014568382008730801	0.0015146058265402085	0.001495124144489527	0.001599015708621639	0.001575566841705091	0.05256373253849074	0.0509197731014419	-6.248022564331324e-05	-0.00015577110602255084	-6.172919773414498e-05	-0.00015389869844312232
1.089287815526412	0.0013716427990542262	0.0013580444139548642	0.0014367011902224705	0.001420550617130266	0.0014741564045764107	0.0014564366507155563	0.0015141883545503065	0.001494712042219965	0.0015985749723102505	0.0015751325685074834	0.052563733459545285	0.05091977399309681	-6.211518482483747e-05	-0.00015579412733629505	-6.13685448154766e-05	-0.00015392144308024047
1.0958513225808764	0.0013712645701403048	0.0013576699348198285	0.0014363050226281638	0.001420158903037813	0.0014737499094401097	0.0014560350417520884	0.001513770821434892	0.0014942998796106009	0.0015981341714942567	0.0015746982317496666	0.05256373439653545	0.05091977490017813	-6.175211133499503e-05	-0.00015581673465231427	-6.100983557782991e-05	-0.00015394377869693
1.1024543780671139	0.001370886286819474	0.0013572954018179395	0.001435908798064726	0.00141976713261685	0.0014733433558605546	0.0014556333750477479	0.0015133532283014802	0.0014938876577546966	0.0015976933073433717	0.0015742638325841741	0.05256373534974156	0.050919775822957695	-6.13909963128878e-05	-0.00015583892956377854	-6.065306126674941e-05	-0.00015396570686698752
1.1090972202843215	0.0013705079500904618	0.0013569208159380345	0.0014355125175785728	0.001419375306902033	0.0014729367449116339	0.0014552316516635115	0.0015129355762533352	0.0014934753777413163	0.0015972523810228285	0.001573829372159125	0.052563736319448835	0.05091977676171193	-6.103183091690778e-05	-0.0001558607136559198	-6.029821314693096e-05	-0.00015398722915693774
1.115780088967567	0.0013701295609481441	0.0013565461781651392	0.001435116182212092	0.0014189834269240351	0.0014725300776631057	0.0014548298726562768	0.0015125178663894822	0.0014930630406553395	0.0015968113936933933	0.0015733948516182359	0.052563737305947704	0.05091977771672186	-6.067460632530608e-05	-0.00015588208850836338	-5.994528250259645e-05	-0.00015400834712686606
1.1225032252964444	0.0013697511203835653	0.0013561714894804846	0.0014347197930036626	0.001418591493709567	0.0014721233551806174	0.0014544280390788808	0.0015121000998047295	0.0014926506475774833	0.0015963703465113892	0.0015729602721008453	0.05256373830953384	0.050919778688273534	-6.031931373580435e-05	-0.0001559030556917973	-5.959426063725792e-05	-0.00015402906232891977
1.1292668719037753	0.0013693726293839566	0.001355796750861526	0.0014343233509876755	0.0014181995082813946	0.0014717165785257304	0.0014540261519801214	0.001511682277589689	0.0014922381995843214	0.0015959292406287188	0.0015725256347419343	0.052563739330507904	0.05091977967665813	-5.9965944366011104e-05	-0.00015592361676963762	-5.9245138874300385e-05	-0.00015404937630808524
1.1360712728843656	0.0013689940889327539	0.0013554219632819623	0.0014339268571945524	0.001417807471658361	0.0014713097487559343	0.0014536242124047738	0.0015112644008307972	0.0014918256977483075	0.0015954880771928846	0.001572090940672149	0.05256374036917618	0.050919780682172344	-5.961448945397685e-05	-0.0001559437732988611	-5.8897908556870826e-05	-0.00015406929060202135
1.1429166738038161	0.001368615500009613	0.0013550471277117503	0.0014335303126507626	0.0014174153848553988	0.0014709028669246673	0.0014532222213936134	0.0015108464706103323	0.0014914131431377866	0.0015950468573470075	0.0015716561910178177	0.052563741425850026	0.05091978170511682	-5.92649402574863e-05	-0.00015596352682634151	-5.855256104779494e-05	-0.0001540888067390611
1.1498033217073829	0.0013682368635904388	0.0013546722451171324	0.0014331337183788504	0.0014170232488835634	0.0014704959340813455	0.0014528201799834388	0.0015104284880064446	0.0014910005368170339	0.0015946055822298611	0.0015712213869009848	0.052563742500846895	0.05091978274579982	-5.8917288055293504e-05	-0.00015598287889334594	-5.820908773099265e-05	-0.00015410792624270808
1.1567314651288954	0.0013678581806473872	0.001354297316460639	0.0014327370753974412	0.0014166310647500313	0.0014700889512713664	0.0014524180892070775	0.001510010454093161	0.0014905878798462488	0.0015941642529758743	0.0015707865294394118	0.05256374359448935	0.05091978380453316	-5.85715241468443e-05	-0.0001560018310325928	-5.786748001018749e-05	-0.0001541266506265293
1.1637013540997225	0.0013674794521489014	0.0013539223427011262	0.0014323403847212772	0.0014162388334581434	0.0014696819195361471	0.001452015950093429	0.0015095923699404244	0.0014901751732816037	0.0015937228707151745	0.001570351619746623	0.05256374470710572	0.05091978488163503	-5.8227639852206914e-05	-0.00015602038476864033	-5.752772930989192e-05	-0.0001541449813969864
1.1707132401577995	0.0013671006790597177	0.0013535473247937792	0.001431943647361225	0.0014158465560074056	0.0014692748399131315	0.0014516137636674613	0.0015091742366141012	0.0014897624181752433	0.001593281436573595	0.001569916658931909	0.05256374583903064	0.05091978597742925	-5.788562651297402e-05	-0.00015603854161899688	-5.718982707578202e-05	-0.00015416292005326904
1.177767376356704	0.0013667218623408912	0.0013531722636901393	0.0014315468643243	0.001415454233393519	0.0014688677134358172	0.0014512115309502497	0.0015087560551760085	0.0014893496155753167	0.0015928399516727033	0.0015694816481003598	0.05256374699060483	0.05091978709224508	-5.7545475491499465e-05	-0.00015605630309184493	-5.6853764774045246e-05	-0.00015418046808590713
1.1848640172747877	0.0013663430029498156	0.001352797160338122	0.0014311500366136916	0.001415061866608398	0.0014684605411337786	0.0014508092529589868	0.0015083378266839375	0.0014889367665259967	0.0015923984171298273	0.001569046588352884	0.05256374816217409	0.05091978822641765	-5.7207178171786444e-05	-0.00015607367068815048	-5.65195338922686e-05	-0.00015419762697727046
1.1920034190243662	0.001365964101840239	0.0013524220156820354	0.001430753165228776	0.0014146694566401902	0.001468053324032682	0.0014504069307070106	0.0015079195521916706	0.0014885238720675027	0.0015919568340580735	0.0015686114807862321	0.05256374935409131	0.050919789380289064	-5.6870725959279333e-05	-0.00015609064589972022	-5.618712593906394e-05	-0.00015421439820134664
1.1991858392609598	0.0013655851599622918	0.0013520468306626038	0.0014303562511651473	0.0014142770044733017	0.0014676460631543172	0.0014500045652038242	0.0015075012327490126	0.0014881109332361224	0.0015915152035663588	0.0015681763264930248	0.05256375056671536	0.05091979055420561	-5.653611028172412e-05	-0.0001561072302118105	-5.585653244541411e-05	-0.0001542307832259615
1.2064115371925936	0.0013652061782624886	0.0013516716062169734	0.0014299592954146194	0.0014138845110884017	0.0014672387595165996	0.0014496021574551055	0.0015070828694017928	0.0014876979510642242	0.0015910735267594142	0.0015677411265617592	0.05256375180041099	0.05091979174852225	-5.620332258822469e-05	-0.00015612342510007426	-5.552774496304924e-05	-0.00015424678350850485
1.2136807735891502	0.0013648271576837754	0.0013512963432787569	0.0014295622989652752	0.0014134919774624701	0.0014668314141336204	0.0014491997084627535	0.0015066644631919186	0.0014872849265802994	0.0015906318047378403	0.00156730588207686	0.052563753055550444	0.05091979296359752	-5.5872354349895126e-05	-0.00015613923203117164	-5.5200755065737406e-05	-0.00015426240049842832
1.2209938107917835	0.0013644480991655238	0.001350921042778028	0.0014291652628014605	0.0014130994045687924	0.0014664240280156413	0.0014487972192248828	0.0015062460151573681	0.0014868718608089643	0.0015901900385981004	0.0015668705941186763	0.0525637543325125	0.05091979419979885	-5.5543197060844984e-05	-0.00015615465246526794	-5.487555434981195e-05	-0.00015427763563841124
1.2283509127223842	0.0013640690036435677	0.0013505457056413588	0.0014287681879038244	0.0014127067933769981	0.001466016602169134	0.0014483946907358639	0.0015058275263322304	0.0014864587547709946	0.0015897482294325647	0.0015664352637635224	0.05256375563168118	0.05091979545749814	-5.521584223688869e-05	-0.00015616968785225893	-5.455213443301965e-05	-0.0001542924903606413
1.2357523448931043	0.0013636898720502178	0.0013501703327918329	0.0014283710752493316	0.0014123141448530749	0.0014656091375967956	0.0014479921239863392	0.0015054089977467237	0.001486045609483345	0.0015893063783295272	0.0015659998920836966	0.052563756953449114	0.05091979673707513	-5.489028141665575e-05	-0.0001561843396342688	-5.423048695563093e-05	-0.0001543069660897567
1.2431983744159416	0.0013633107053142841	0.0013497949251490677	0.0014279739258112882	0.001411921459959392	0.0014652016352975728	0.001447589519963245	0.0015049904304272196	0.0014856324259591726	0.001588864486373232	0.0015655644801475046	0.05256375829821525	0.050919798038916594	-5.45665061613132e-05	-0.00015619860924370732	-5.3910603580370475e-05	-0.00015432106424162484
1.2506892700123766	0.001362931504361098	0.0013494194836292377	0.0014275767405593648	0.0014115287396547246	0.0014647940962666875	0.001447186879649836	0.001504571825396268	0.0014852192052078605	0.0015884225546439006	0.0015651290290192889	0.05256375966638596	0.050919799363414765	-5.424450805538439e-05	-0.00015621249810626736	-5.359247599293071e-05	-0.0001543347862242861
1.2582253020230734	0.001362552270112524	0.001349044009145085	0.0014271795204596086	0.0014111359848942653	0.001464386521495648	0.001446784204025701	0.0015041531836726089	0.0014848059482350342	0.0015879805842177455	0.0015646935397594416	0.05256376105837372	0.05091980071097056	-5.392427870570815e-05	-0.0001562260076364841	-5.3276095900986475e-05	-0.00015434813343540021
1.2658067424176331	0.0013621730034870016	0.0013486685026059605	0.0014267822664744863	0.001410743196629667	0.0014639789119722945	0.0014463814940668016	0.0015037345062712214	0.0014843926560426028	0.0015875385761670191	0.0015642580134244506	0.05256376247460007	0.05091980208199082	-5.3605809742687804e-05	-0.00015623913924123212	-5.296145503556893e-05	-0.000154361107265244
1.2734338648044117	0.0013617937053995413	0.0013482929649178202	0.0014263849795628824	0.0014103503758090396	0.0014635712686807945	0.0014459787507454728	0.0015033157942033176	0.0014839793296287584	0.0015870965315600105	0.0015638224510668988	0.05256376391549255	0.050919803476890284	-5.3289092820013595e-05	-0.00015625189431867081	-5.2648545150649206e-05	-0.00015437370909476833
1.2811069444403917	0.0013614143767617685	0.0013479173969832697	0.0014259876606801433	0.0014099575233769966	0.001463163592601693	0.00144557597503047	0.0015028970484763933	0.001483565969988024	0.0015866544514610975	0.0015633868537355143	0.05256376538148766	0.05091980489609057	-5.297411961444065e-05	-0.00015626427425685652	-5.23373580230968e-05	-0.00015438594029565378
1.2888262582411194	0.001361035018481929	0.0013475417997015683	0.0014255903107780845	0.0014095646402746582	0.0014627558847119145	0.001445173167886971	0.001502478270094232	0.0014831525781112578	0.001586212336930752	0.0015629512224751764	0.05256376687302838	0.050919806340021245	-5.2660881826677164e-05	-0.00015627628043574093	-5.202788545330406e-05	-0.0001543978022311432
1.296592084790695	0.0013606556314649228	0.0013471661739686632	0.0014251929308050255	0.0014091717274396889	0.001462348145984803	0.0014447703302766174	0.0015020594600569453	0.001482739154985693	0.001585770189025582	0.001562515558326955	0.05256376839056664	0.05091980780911994	-5.2349371180759885e-05	-0.00015628791422556132	-5.172011926485309e-05	-0.0001544092962549315
1.3044047043518285	0.0013602762166123165	0.001346790520677201	0.0014247955217058027	0.0014087787858063103	0.0014619403773901338	0.001444367463157524	0.001501640619360984	0.001482325701594949	0.0015853280087983446	0.0015620798623281263	0.05256376993456172	0.050919809303830665	-5.203957942474802e-05	-0.00015629917698767315	-5.141405130500154e-05	-0.00015442042371244247
1.312264398875954	0.0013598967748223736	0.0013464148407165597	0.0014243980844218015	0.001408385816305331	0.0014615325798941468	0.001443964567484312	0.001501221748999175	0.0014819122189190677	0.0015848857972979838	0.0015616441355122087	0.052563771505482006	0.05091981082460712	-5.1731498330334635e-05	-0.00015631007007338438	-5.1109673444377224e-05	-0.00015443118593844174
1.320171452013404	0.0013595173069900737	0.0013460391349728639	0.0014240006198909772	0.0014079928198641677	0.0014611247544595667	0.0014435616442081307	0.0015008028499607397	0.001481498707934531	0.001584443555569652	0.0015612083789089818	0.05256377310380294	0.05091981237190958	-5.142511969341568e-05	-0.00015632059482506566	-5.080697757738062e-05	-0.00015444158425925725
1.3281261491236485	0.0013591378140071335	0.0013456634043290101	0.0014236031290478768	0.0014075997974068678	0.0014607169020456278	0.0014431586942766814	0.00150038392323132	0.0014810851696142884	0.0015840012846547362	0.001560772593544516	0.05256377473000915	0.05091981394620764	-5.112043533435362e-05	-0.00015633075257692752	-5.050595562269833e-05	-0.00015445161999277923
1.3361287772855897	0.0013587582967620284	0.0013452876496646852	0.001423205612823661	0.0014072067498541317	0.0014603090236080948	0.0014427557186342363	0.0014999649697930025	0.0014806716049277778	0.0015835589855908837	0.0015603367804411965	0.05256377638459454	0.050919815547978226	-5.081743709686726e-05	-0.00015634054465069047	-5.020659952226225e-05	-0.00015446129444546264
1.3441796253079266	0.001358378756140028	0.001344911871856403	0.001422808072146143	0.0014068136781233477	0.001459901120099304	0.0014423527182216797	0.0014995459906243557	0.0014802580148409663	0.001583116659412043	0.0015599009406177611	0.05256377806806043	0.05091981717770835	-5.0516116849766424e-05	-0.000156349972360581	-4.990890124251246e-05	-0.00015447060891543574
1.352278983739575	0.0013579991930231976	0.0013445360717775036	0.0014224105079397888	0.0014064205831285964	0.0014594931924681626	0.0014419496939765096	0.001499126986700435	0.0014798444003163496	0.001582674307148468	0.0015594650750893084	0.05256377978091854	0.050919818835891605	-5.021646648635525e-05	-0.0001563590370115553	-4.9612852774161276e-05	-0.0001544795646918895
1.3604271448801535	0.0013576196082904421	0.0013441602502982002	0.0014220129211257643	0.0014060274657806946	0.0014590852416601977	0.0014415466468328843	0.0014987079589928295	0.0014794307623130045	0.0015822319298267689	0.001559029184867344	0.05256378152368878	0.05091982052303256	-4.9918477924015825e-05	-0.00015636773989724517	-4.931844613177694e-05	-0.0001544881630530237
1.3686244027905345	0.0013572400028175153	0.0013437844082855855	0.001421615312621945	0.0014056343269872062	0.0014586772686175668	0.0014411435777216318	0.0014982889084696732	0.0014790171017865952	0.0015817895284699229	0.0015585932709597948	0.052563783296900236	0.050919822239643274	-4.9622143105207406e-05	-0.0001563760823026228	-4.902567335474117e-05	-0.0001544964052685449
1.3768710533034536	0.0013568603774770528	0.0013434085466036648	0.00142121768334295	0.0014052411676524752	0.0014582692742790915	0.0014407404875702847	0.0014978698360956823	0.001478603419689412	0.001581347104097314	0.001558157334371045	0.05256378510109252	0.05091982398624567	-4.9327453996925175e-05	-0.00015638406550222417	-4.873452650654142e-05	-0.00015450429259744602
1.3851673940341884	0.0013564807331385889	0.0013430326661133753	0.0014208200342001613	0.0014048479886776461	0.0014578612595802791	0.001440337377303102	0.0014974507428321738	0.00147818971697039	0.001580904657724756	0.00155772137610196	0.05256378693681361	0.050919825763370376	-4.903440259108882e-05	-0.0001563916907604268	-4.844499767535371e-05	-0.00015451182628922755
1.3935137243912972	0.0013561010706685877	0.0013426567676726121	0.0014204223661017548	0.0014044547909606913	0.0014574532254533533	0.0014399342478410967	0.0014970316296371003	0.0014777759945751418	0.0015804621903645238	0.0015572853971499187	0.052563788804622216	0.050919827571558544	-4.874298090450091e-05	-0.00015639895933228232	-4.815707897401489e-05	-0.00015451900758362003
1.4019103455874267	0.001355721390930459	0.0013422808521362487	0.0014200246799527191	0.0014040615753964337	0.0014570451728272735	0.0014395311001020581	0.001496612497465068	0.001477362253445978	0.0015800197030253777	0.0015568493985088348	0.05256379070508621	0.050919829411360105	-4.845318097927709e-05	-0.00015640587246257276	-4.787076254025857e-05	-0.00015452583771069506
1.410357560650181	0.0013553416947845905	0.0013419049203561655	0.001419626976654887	0.001403668342876575	0.0014566371026277674	0.001439127935000582	0.0014961933472673727	0.0014769484945219382	0.0015795771967125993	0.0015564133811691932	0.052563792638784426	0.05091983128333446	-4.816499488233261e-05	-0.00015641243138531102	-4.758604053634041e-05	-0.00015453231788947752
1.4188556744330574	0.001354961983088365	0.0013415289731812704	0.001419229257106957	0.0014032750942897193	0.001456229015777355	0.0014387247534480953	0.0014957741799920203	0.001476534718738818	0.0015791346724280144	0.001555977346118074	0.052563794606305496	0.050919833188052356	-4.787841470596521e-05	-0.0001564186373250176	-4.7302905149579355e-05	-0.00015453844932966643
1.4274049936264492	0.0013545822566961914	0.0013411530114575247	0.0014188315222045213	0.0014028818305213977	0.001455820913195375	0.0014383215563528824	0.0014953549965837584	0.001476120927029193	0.0015786921311700263	0.0015555412943391823	0.05256379660824903	0.05091983512609377	-4.7593432567813454e-05	-0.00015642449149572135	-4.7021348592371504e-05	-0.00015454423323091326
1.4360058267687137	0.001354202516459526	0.0013407770360279675	0.0014184337728400938	0.0014024885524540987	0.001455412795798013	0.001437918344620111	0.0014949357979841041	0.0014757071203224514	0.0015782495739336442	0.0015551052268128797	0.05256379864522474	0.050919837098049266	-4.731004061073185e-05	-0.000156429995100682	-4.674136310214849e-05	-0.00015454967078221138
1.4446584842573071	0.001353822763226897	0.0013404010477327402	0.0014180360099031318	0.0014020952609672885	0.0014550046644983285	0.00143751511915186	0.00149451658513137	0.001475293299544816	0.0015778070017105129	0.0015546691445162105	0.052563800717854006	0.05091983910451991	-4.7028231002985144e-05	-0.00015643514933255664	-4.6462940941238706e-05	-0.00015455476316189598
1.453363278359986	0.0013534429978439345	0.0013400250474091147	0.0014176382342800692	0.0014017019569374433	0.001454596520206284	0.0014371118808471496	0.0014940973589606956	0.001474879465619379	0.0015773644154889472	0.0015542330484229364	0.05256380282676827	0.05091984114611789	-4.6747995938775655e-05	-0.00015643995537517608	-4.618607439758893e-05	-0.00015455951153908742
1.4621205232260774	0.001353063221153385	0.0013396490358915081	0.0014172404468543317	0.0014013086412380672	0.0014541883638287622	0.0014367086306019583	0.001493678120404067	0.0014744656194661187	0.0015769218162539494	0.0015537969395035558	0.052563804972610935	0.050919843223465495	-4.6469327637382873e-05	-0.00015644441439921497	-4.5910755784070445e-05	-0.00015456391707074912
1.470930534897817	0.0013526834339951542	0.0013392730140115259	0.0014168426485063825	0.001400915314739733	0.001453780196269616	0.0014363053693092682	0.0014932588703903647	0.001474051762001946	0.0015764792049872615	0.0015533608187253529	0.052563807156037375	0.05091984533719666	-4.6192218343871216e-05	-0.0001564485275658556	-4.5636977439089677e-05	-0.00015456798090462964
1.4797936313217521	0.0013523036372063131	0.001338896982597967	0.0014164448401137275	0.0014005219783100905	0.0014533720184296695	0.0014359020978590702	0.0014928396098453677	0.0014736378941407123	0.0015760365826673732	0.0015529246870524043	0.052563809377713745	0.05091984748795726	-4.591666032936759e-05	-0.00015645229602662125	-4.5364731726491025e-05	-0.00015457170417770838
1.48871013236022	0.0013519238316211403	0.0013385209424768658	0.0014160470225509608	0.001400128632813911	0.0014529638312067677	0.001435498817138413	0.0014924203396918033	0.0014732240167932543	0.0015755939502695691	0.0015524885454456308	0.05256381163831873	0.05091984967640372	-4.564264589056177e-05	-0.00015645572092104487	-4.5094011035654025e-05	-0.00015457508801597353
1.4976803598028874	0.001351544018071134	0.0013381448944715052	0.0014156491966897781	0.0013997352791130986	0.0014525556354957887	0.0014350955280314122	0.0014920010608493602	0.0014728101308674093	0.0015751513087659472	0.0015520523948628106	0.05256381393854258	0.05091985190320463	-4.537016734988686e-05	-0.0001564588033773351	-4.482480778129905e-05	-0.0001545781335345886
1.5067046373783677	0.0013511641973850542	0.0013377688394024564	0.001415251363399019	0.0013993419180667356	0.0014521474321886893	0.001434692231419298	0.0014915817742347356	0.0014723962372680615	0.0015747086591254681	0.0015516162362586275	0.052563816279088696	0.05091985416904044	-4.509921705572739e-05	-0.00015646154451343097	-4.4557114403764864e-05	-0.00015458084183755938
1.5157832907659001	0.0013507843703889305	0.0013373927780875893	0.0014148535235446783	0.0013989485505310902	0.001451739222174515	0.0014342889281804242	0.0014911624807616448	0.001471982336897151	0.001574266002313964	0.001551180070584685	0.05256381866067217	0.05091985647460394	-4.482978738296062e-05	-0.00015646394543739062	-4.429092336957763e-05	-0.00015458321401995434
1.5249166476071065	0.0013504045379061015	0.0013370167113421086	0.001414455677989945	0.001398555177359657	0.0014513310063394404	0.0014338856191903082	0.0014907431813408645	0.0014715684306537164	0.0015738233392941863	0.001550743898789547	0.052563821084021696	0.05091985882060018	-4.45618707316936e-05	-0.00015646600724389392	-4.4026227170243515e-05	-0.0001545852511631307
1.5341050375178134	0.0013500247007572415	0.0013366406399785817	0.0014140578275952313	0.0013981617994031847	0.0014509227855667997	0.0014334823053216603	0.001490323876880263	0.0014711545194339246	0.0015733806710258365	0.0015503077218187726	0.0525638235498787	0.05091986120774683	-4.429545952848446e-05	-0.00015646773101729572	-4.3763018323317304e-05	-0.00015458695433850922
1.5433487920999491	0.0013496448597603804	0.0013362645648069594	0.0014136599732181945	0.0013977684175097	0.0014505145607371088	0.001433078987444408	0.0014899045682848235	0.0014707406041310962	0.0015729379984655934	0.0015498715406149415	0.05256382605899784	0.05091986363677455	-4.4030546226203615e-05	-0.00015646911783145923	-4.3501289372402385e-05	-0.00015458832460724103
1.5526482449535108	0.0013492650157309331	0.0013358884866346036	0.0014132621157137682	0.001397375032524533	0.0014501063327280982	0.0014326756664257247	0.0014894852564566765	0.0014703266856357323	0.0015724953225671454	0.0015494353561176842	0.05256382861214665	0.05091986610842703	-4.3767123303631306e-05	-0.00015647016874836828	-4.32410328867483e-05	-0.00015458936301848691
1.5620037316886017	0.0013488851694817318	0.001335512406266318	0.0014128642559341935	0.0013969816452903557	0.001449698102414744	0.0014322723431300624	0.0014890659422951353	0.0014699127648355548	0.0015720526442812295	0.0015489991692637227	0.052563831210107506	0.050919868623460755	-4.3505183265887815e-05	-0.00015647088481812732	-4.298224146148666e-05	-0.00015459007060980579
1.5714155899375468	0.0013485053218230457	0.001335136324504372	0.0014124663947290435	0.0013965882566472003	0.0014492898706692946	0.0014318690184191812	0.0014886466266967203	0.0014694988426155282	0.001571609964555657	0.0015485629809868953	0.05256383385367626	0.050919871182647014	-4.324471864446122e-05	-0.00015647126708068226	-4.272490771786708e-05	-0.00015459044840832048
1.580884159367074	0.0013481254735626127	0.0013347602421485275	0.0014120685329452552	0.001396194867432493	0.0014488816383613017	0.0014314656931521737	0.0014882273105551935	0.0014690849198578924	0.00157116728433535	0.0015481267922181918	0.05256383654366309	0.05091987378676968	-4.298572199705475e-05	-0.00015647131656326696	-4.2469024303132263e-05	-0.00015459049742932995
1.5904097816905756	0.0013477456255056675	0.0013343841599960688	0.0014116706714271592	0.0013958014784810828	0.0014484734063576533	0.0014310623681855013	0.0014878079947615896	0.0014686709974421942	0.0015707246045623764	0.001547690603885788	0.05256383928089238	0.050919876436626224	-4.272818590744798e-05	-0.00015647103428101383	-4.221458389022659e-05	-0.00015459021867608724
1.5999928006804371	0.001347365778454971	0.0013340080788418317	0.0014112728110165106	0.0013954080906252726	0.001448065175522604	0.0014306590443730234	0.00148738868020425	0.001468257076245324	0.0015702819261759838	0.0015472544169150791	0.05256384206620353	0.05091987913303061	-4.247210298631565e-05	-0.00015647042123884125	-4.196157917857324e-05	-0.00015458961314085418
1.6096335621804478	0.001346985933210831	0.0013336319994782246	0.0014108749525525114	0.0013950147046948417	0.0014476569467177978	0.0014302557225660218	0.0014869693677688467	0.0014678431571415337	0.001569839250112626	0.0015468182322287078	0.05256384490045139	0.05091988187680899	-4.221746587063091e-05	-0.00015646947842939962	-4.171000289367177e-05	-0.00015458868180479035
1.6193324141182788	0.001346606090571139	0.0013332559226952628	0.0014104770968718487	0.0013946213215170818	0.0014472487208023095	0.0014298524036132376	0.0014865500583384214	0.0014674292410024805	0.001569396577306007	0.0015463820507466033	0.0525638477845054	0.050919884668804295	-4.196426722358204e-05	-0.00015646820683296037	-4.1459847786903814e-05	-0.00015458742563612127
1.6290897065180392	0.0013462262513313941	0.0013328798492805941	0.0014100792448087215	0.0013942279419168252	0.0014468404986326692	0.0014294490883608997	0.0014861307527934153	0.001467015328697252	0.0015689539086871085	0.0015459458733860132	0.05256385071925061	0.05091988750987253	-4.171249973514146e-05	-0.00015646660741858165	-4.121110663610206e-05	-0.0001545858455924698
1.6389057915129117	0.0013458464162847306	0.001332503780019526	0.0014096813971948678	0.0013938345667164718	0.0014464322810628946	0.001429045777652753	0.001485711452011699	0.0014666014210923996	0.0015685112451842248	0.0015455097010615357	0.052563853705588824	0.05091989040088649	-4.146215612144122e-05	-0.00015646468114183243	-4.09637722450229e-05	-0.00015458394261813613
1.6487810233578566	0.0013454665862219551	0.0013321277156950614	0.001409283554859606	0.0013934411967360275	0.0014460240689445289	0.0014286424723300984	0.0014852921568686134	0.0014661875190519768	0.0015680685877230078	0.001545073534685162	0.05256385674443647	0.05091989334273467	-4.1213229125480755e-05	-0.00015646242894779006	-4.071783744383217e-05	-0.00015458171764659578
1.6587157584424002	0.0013450867619315622	0.0013317516570879148	0.0014088857186298495	0.0013930478327931226	0.0014456158631266593	0.0014282391732318102	0.0014848728682369898	0.001465773623437557	0.0015676259372264844	0.0015446373751662966	0.052563859836728	0.050919896336319555	-4.096571151697426e-05	-0.00015645985176959698	-4.0473295089146766e-05	-0.000154579171599889
1.6687103553034934	0.0013447069441997733	0.0013313756049765516	0.0014084878893301494	0.0013926544757030495	0.0014452076644559597	0.001427835881194378	0.0014844535869871919	0.0014653597351082807	0.0015671832946151049	0.0015442012234118034	0.05256386298341377	0.050919899382563194	-4.071959609178166e-05	-0.00015645695052646236	-4.0230138063493404e-05	-0.00015457630538640021
1.6787651746384535	0.0013443271338105644	0.0013309995601372131	0.0014080900677827224	0.0013922611262787946	0.0014447994737767204	0.0014274325970519365	0.0014840343139871464	0.0014649458549208798	0.001566740660806775	0.0015437650803260378	0.05256386618546094	0.05091990248240113	-4.047487567260255e-05	-0.00015645372612627106	-3.9988359275822116e-05	-0.00015457311990291212
1.6888805793179813	0.0013439473315456942	0.0013306235233439478	0.0014076922548074823	0.0013918677853310673	0.0014443912919308794	0.001427029321636296	0.001483615050102377	0.0014645319837297151	0.0015662980367168924	0.0015433289468108821	0.05256386944385431	0.05091990563678663	-4.023154310886512e-05	-0.00015645017946425144	-3.974795166150624e-05	-0.00015456961603421693
1.6990569343992543	0.001343567538184734	0.001330247495368637	0.0014072944512220696	0.001391474453668328	0.0014439831197580538	0.0014266260557769738	0.0014831957961960374	0.001464118122386805	0.0015658554232583788	0.0015428928237657764	0.052563872759596654	0.05091990884669052	-3.998959127657353e-05	-0.00015644631142353038	-3.9508908182175895e-05	-0.00015456579465250586
1.7092946071391046	0.0013431877545050982	0.0013298714769810298	0.001406896657841886	0.0013910811320968252	0.0014435749580955749	0.0014262228003012291	0.0014827765531289449	0.0014637042717418635	0.0015654128213417212	0.0015424567120877624	0.052563876133708304	0.050919912113100256	-3.974901307847445e-05	-0.00015644212287441173	-3.9271221825884495e-05	-0.0001545616566179242
1.7195939670072704	0.0013428079812820722	0.0013294954689487663	0.0014064988754801222	0.0013906878214206206	0.0014431668077785178	0.0014258195560340919	0.0014823573217596128	0.001463290432642329	0.0015649702318750035	0.00154202061267151	0.052563879567227814	0.05091991543702214	-3.9509801443862735e-05	-0.00015643761467409867	-3.9034885606969993e-05	-0.00015455720277735008
1.7299553856997325	0.0013424282192888498	0.0013291194720374164	0.001406101104947798	0.0013902945224416306	0.0014427586696397412	0.0014254163237984014	0.0014819381029442925	0.0014628766059334058	0.0015645276557639516	0.001541584526409365	0.052563883061213006	0.050919918819479285	-3.927194932888678e-05	-0.00015643278766791502	-3.879989256620753e-05	-0.00015455243396600427
1.7403792371521247	0.0013420484692965508	0.0013287434870104982	0.0014057033470537817	0.0013899012359596431	0.0014423505445099094	0.0014250131044148298	0.001481518897536993	0.001462462792458084	0.0015640850939119561	0.0015411484541913698	0.05256388661673956	0.050919922261513345	-3.903544971640971e-05	-0.00015642764268769538	-3.856623577086493e-05	-0.0001545473510058959
1.7508658975532332	0.0013416687320742667	0.0013283675146295222	0.0014053056026048373	0.0013895079627723674	0.00144194243321754	0.0014246098987019268	0.0014810997063895337	0.0014620489930571928	0.0015636425472201256	0.0015407123969053184	0.05256389023490351	0.05091992576418512	-3.880029561577347e-05	-0.0001564221805521182	-3.833390831425865e-05	-0.00015454195470582244
1.76141574535857	0.001341289008389081	0.001327991555654011	0.0014049078724056468	0.0013891147036754518	0.0014415343365890261	0.001424206707476145	0.0014806805303515652	0.0014616352085694193	0.0015632000165873134	0.0015402763554367782	0.052563893916819565	0.05091992932857481	-3.856648006340946e-05	-0.00015641640206781604	-3.8102903316517e-05	-0.00015453624586242443
1.7720291613040315	0.0013409092990061043	0.0013276156108415354	0.0014045101572588473	0.001388721459462526	0.0014411262554486768	0.0014238035315518767	0.0014802613702706126	0.0014612214398313516	0.0015627575029101594	0.0015398403306691355	0.0525638976636236	0.05091993295578086	-3.83339961223389e-05	-0.00015641030802776568	-3.787321392410836e-05	-0.00015453022525979687
1.7827065284196406	0.0013405296046885033	0.0013272396809477416	0.0014041124579650612	0.0013883282309252256	0.0014407181906187462	0.0014234003717414833	0.0014798422269921042	0.0014608076876775071	0.0015623150070831241	0.0015394043234836267	0.05256390147647082	0.050919936646921946	-3.810283688218674e-05	-0.0001564038992114547	-3.7644833309744e-05	-0.00015452389366804598
1.7934482320433673	0.0013401499261975385	0.0013268637667263898	0.0014037147753229368	0.001387935018853236	0.0014403101429194766	0.0014229972288553388	0.0014794231013594173	0.0014603939529403789	0.0015618725299985366	0.0015389683347593862	0.052563905356537544	0.05091994040313703	-3.7872995459514724e-05	-0.00015639717638576967	-3.741775467261399e-05	-0.00015451725184428833
1.8042546598350382	0.001339770264292585	0.0013264878689293747	0.0014033171101291706	0.001387541824034312	0.001439902113169121	0.0014225941037018536	0.001479003994213901	0.001459980236450457	0.0015614300725466186	0.0015385323653734704	0.05256390930502151	0.050919944225585254	-3.7644464997668714e-05	-0.00015639014030416343	-3.719197123859541e-05	-0.0001545103005335946
1.8151262017903238	0.0013393906197311756	0.0013261119883067661	0.001402919463178551	0.0013871486472543223	0.0014394941021839897	0.0014221909970875142	0.0014785849063949231	0.0014595665390362735	0.001560987635615536	0.0015380964162009072	0.052563913323141184	0.0509199481154464	-3.7417238666417885e-05	-0.00015638279170560043	-3.696747625957231e-05	-0.00015450304046610297
1.8260632502548164	0.0013390109932690276	0.0013257361256068395	0.00140252183526399	0.0013867554892972808	0.0014390861107784795	0.0014217879098169211	0.0014781658387399037	0.0014591528615244397	0.0015605452200914331	0.0015376604881147313	0.052563917412137194	0.05091995207392168	-3.719130966269024e-05	-0.00015637513131722125	-3.6744263014143463e-05	-0.00015449547235979466
1.8370661999381863	0.0013386313856600727	0.0013253602815761012	0.0014021242271765515	0.001386362350945374	0.001438678139765107	0.0014213848426928145	0.001477746792084347	0.001458739204739673	0.0015601028268584676	0.0015372245819860182	0.05256392157327307	0.050919956102234085	-3.696667120990649e-05	-0.00015636715985140048	-3.6522324807275464e-05	-0.00015448759691882863
1.848135447928429	0.0013382517976564957	0.0013249844569593312	0.0014017266397054957	0.0013859692329790054	0.0014382701899545516	0.0014209817965161204	0.0014773277672618863	0.0014583255695048442	0.0015596604567988605	0.0015367886986839318	0.05256392580783416	0.05091996020162811	-3.67433165582437e-05	-0.000156358878006857	-3.63016549702333e-05	-0.00015447941483348604
1.8592713937061955	0.0013378722300087615	0.0013246086524996053	0.0014013290736383038	0.0013855761361768204	0.001437862262155684	0.001420578772085977	0.0014769087651043122	0.0014579119566410041	0.0015592181107929241	0.0015363528390757541	0.05256393011712905	0.05091996437337008	-3.652123898462145e-05	-0.00015635028646876492	-3.608224686083017e-05	-0.00015447092678111396
1.8704744391592067	0.0013374926834656537	0.001324232868938336	0.0014009315297607225	0.0013851830613157482	0.0014374543571756089	0.0014201757701997767	0.0014764897864416203	0.001457498366967431	0.0015587757897191131	0.0015359170040269352	0.05256393450249013	0.050919968618750804	-3.630043179274345e-05	-0.00015634138590842062	-3.586409386323319e-05	-0.0001544621334249041
1.8817449885967616	0.0013371131587743004	0.001323857107015299	0.0014005340088567898	0.0013847900091710304	0.0014370464758196933	0.0014197727916531965	0.001476070832102038	0.0014570848013016563	0.0015583334944540557	0.0015354811944011213	0.05256393896527382	0.05091997293908219	-3.608088831301426e-05	-0.00015633217698335367	-3.5647189387984224e-05	-0.00015445303541417044
1.8930834487643238	0.0013367336566802153	0.001323481367468671	0.0014001365117088788	0.0013843969805162615	0.0014366386188916116	0.0014193698372402406	0.0014756519029120705	0.001456671260459512	0.0015578912258726004	0.001535045411060205	0.0525639435068598	0.05091997733570083	-3.586260190244217e-05	-0.0001563226603363277	-3.5431526871916585e-05	-0.00015444363338412703
1.9044902288582053	0.0013363541779273258	0.0013231056510350603	0.0013997390390977273	0.00138400397612342	0.0014362307871933768	0.0014189669077532719	0.0014752329996965362	0.0014562577452551624	0.0015574489848478555	0.0015346096548643606	0.05256394812865422	0.050919981809967506	-3.564556594476409e-05	-0.00015631283659628403	-3.521709977838405e-05	-0.00015443392795644328
1.9159657405403292	0.0013359747232580107	0.001322729958449542	0.0013993415918024778	0.0013836109967629074	0.0014358229815253812	0.0014185640039830504	0.0014748141232786044	0.0014558442565011454	0.00155700677225123	0.0015341739266720867	0.05256395283208696	0.05091998636326672	-3.542977385054269e-05	-0.00015630270637861932	-3.500390159716371e-05	-0.00015442391973907732
1.9275103979530908	0.001335595293413128	0.001322354290445687	0.001398944170600708	0.001383218043203578	0.0014354152026864269	0.0014181611267187666	0.0014743952744798317	0.0014554307950084041	0.0015565645889524715	0.0015337382273402408	0.05256395761861406	0.050919990997007905	-3.5215219056777824e-05	-0.000156292270282965	-3.4791925844109006e-05	-0.0001544136093247217
1.9391246177343011	0.0013352158891320606	0.0013219786477556064	0.0013985467762684775	0.001382825116212785	0.0014350074514737768	0.0014177582767480887	0.0014739764541202116	0.0014550173615863384	0.0015561224358197191	0.001533302557724096	0.052563962489718445	0.05091999571262657	-3.500189502719103e-05	-0.00015628152889551883	-3.458116606149669e-05	-0.0001544029972922467
1.9508088190322228	0.0013348365111527359	0.001321603031109972	0.0013981494095803505	0.0013824322165564048	0.0014345997286831752	0.0014173554548571857	0.001473557663018196	0.001454603957042827	0.0015556803137195306	0.001532866918677361	0.05256396744690801	0.050920000511582526	-3.4789795252197775e-05	-0.00015627048278760158	-3.4371615818019896e-05	-0.0001543920842063673
1.9625634235206988	0.0013344571602116754	0.0013212274412380634	0.0013977520713094472	0.0013820393449988843	0.001434192035108903	0.0014169526618307794	0.0014731389019907546	0.0014541905821842825	0.0015552382235169385	0.0015324313110522433	0.052563972491719346	0.05092000539536365	-3.45789132485258e-05	-0.0001562591325149909	-3.41632687083579e-05	-0.00015438087061619976
1.9743888554143678	0.001334077837044019	0.001320851878867795	0.0013973547622274703	0.0013816465023032713	0.0014337843715438049	0.0014165498984521731	0.0014727201718534005	0.0014537772378156804	0.0015547961660754858	0.0015319957356994768	0.05256397762571623	0.0509200103654834	-3.4369242560068625e-05	-0.00015624747862102994	-3.3956118353981046e-05	-0.00015436935705870347
1.9862855414839768	0.0013336985423835618	0.0013204763447257491	0.0013969574831047436	0.0013812536892312485	0.0014333767387793267	0.001416147165503288	0.0014723014734202308	0.001453363924740596	0.001554354142257265	0.0015315601934683652	0.0525639828504896	0.05092001542348183	-3.4160776756816946e-05	-0.00015623552163207544	-3.375015840217932e-05	-0.0001543575440539069
1.9982539110717792	0.0013333192769627966	0.001320100839537221	0.001396560234710257	0.0013808609065431815	0.0014329691376055661	0.0014157444637647129	0.0014718828075039785	0.0014529506437612587	0.0015539121529229742	0.0015311246852068362	0.052563988167660454	0.0509200205709284	-3.395350943519171e-05	-0.00015622326205938508	-3.354538252637457e-05	-0.00015434543210718354
2.010294396107033	0.0013329400415129414	0.0013197253640262442	0.0013961630178116967	0.0013804681549981468	0.0014325615688113016	0.0014153417940157324	0.0014714641749160407	0.001452537395678578	0.0015534701989319503	0.0015306892117614723	0.052563993578877484	0.050920025809419525	-3.374743421858534e-05	-0.0001562107004008384	-3.334178442659236e-05	-0.0001543330217102512
2.0224074311215867	0.001332560836763978	0.0013193499189156303	0.0013957658331754856	0.001380075435353972	0.0014321540331840331	0.001414939157034369	0.0014710455764665247	0.0014521241812921887	0.0015530282811422142	0.0015302537739775568	0.052563999085820115	0.050920031140580434	-3.3542544756626214e-05	-0.00015619783713816116	-3.3139357828795846e-05	-0.0001543203133391735
2.0345934532655616	0.0013321816634446892	0.0013189745049270037	0.0013953686815668226	0.001379682748367275	0.0014317465315100252	0.0014145365535974236	0.0014706270129642885	0.0014517110014004918	0.0015525864004105187	0.0015298183726991223	0.052564004690196696	0.0509200365660653	-3.33388347252897e-05	-0.00015618467273714742	-3.2938096485038426e-05	-0.00015430730745441545
2.0468529023231294	0.0013318025222826962	0.0013185991227808412	0.0013949715637497227	0.0013792900947935027	0.0014313390645743474	0.001414133984480516	0.0014702084852169861	0.0014512978568006981	0.0015521445575923936	0.0015293830087689919	0.052564010393747904	0.050920042087559035	-3.313629782721733e-05	-0.00015617120764943593	-3.273799417356088e-05	-0.00015429400450206465
2.059186220728381	0.00133142341400449	0.001318223773196501	0.0013945744804870503	0.0013788974753869666	0.0014309316331609075	0.0014137314504581195	0.0014697899940311	0.0014508847482888629	0.0015517027535421845	0.0015289476830288194	0.05256401619824404	0.05092004770677546	-3.2934927791293533e-05	-0.00015615744231017858	-3.253904469871505e-05	-0.0001542804049122215
2.0715938535812968	0.0013310443393354768	0.0013178484568922685	0.0013941774325405675	0.0013785048909008856	0.0014305242380525044	0.001413328952303609	0.0014693715402119964	0.001450471676659936	0.001551260989113108	0.0015285123963191434	0.05256402210548844	0.05092005342546087	-3.273471837279135e-05	-0.00015614337713931725	-3.234124189083892e-05	-0.0001542665091000539
2.084076248663807	0.0013306652990000038	0.0013174731745853824	0.0013937804206709617	0.0013781123420874202	0.0014301168800308546	0.0014129264907892923	0.001468953124563952	0.0014500586427077932	0.001550819265157285	0.0015280771494794196	0.052564028117316246	0.0509200592453909	-3.253566335357366e-05	-0.0001561290125419723	-3.2144579606485646e-05	-0.00015425231746557522
2.0966338564559543	0.0013302862937214074	0.0013170979269920815	0.001393383445637896	0.0013777198296977156	0.0014297095598766435	0.0014125240666864572	0.0014685347478902101	0.0014496456472252875	0.0015503775825257968	0.001527641943348078	0.05256403423559559	0.05092006516837461	-3.233775654132992e-05	-0.000156114348905112	-3.1949051727847566e-05	-0.0001542378303913683
2.109267130152151	0.0013299073242220476	0.0013167227148276393	0.0013929865082000477	0.0013773273544819436	0.001429302278369568	0.0014121216807654142	0.0014681164109930206	0.001449232691004291	0.001549935942068732	0.0015272067787625643	0.0525640404622282	0.05092007119625308	-3.2140991770367167e-05	-0.00015609938660160472	-3.175465216329748e-05	-0.00015422304824580513
2.1219765256775314	0.0013295283912233406	0.0013163475388063958	0.0013925896091151403	0.0013769349171893332	0.0014288950362883678	0.0014117193337955295	0.001467698114673676	0.0014488197748357295	0.0015494943446352223	0.0015267716565593814	0.05256404679915058	0.05092007733090094	-3.194536290125616e-05	-0.0001560841259881096	-3.1561374847208223e-05	-0.00015420797138132603
2.1347625017044103	0.0013291494954458043	0.001315972399641804	0.001392192749139995	0.0013765425185682228	0.0014284878344108791	0.0014113170265452747	0.0014672798597325644	0.0014484068995096354	0.0015490527910735018	0.0015263365775741436	0.05256405324833299	0.050920083574225325	-3.175086382053993e-05	-0.00015606856740429942	-3.136921373970286e-05	-0.00015419260013388447
2.147625519668832	0.0013287706376090924	0.0013155972980464607	0.0013917959290305642	0.0013761501593660894	0.0014280806735140694	0.0014109147597822626	0.0014668616469692075	0.0014479940658151831	0.0015486112822309472	0.001525901542641615	0.052564059811781846	0.050920089928169	-3.155748844115014e-05	-0.00015605271117441477	-3.1178162826800415e-05	-0.0001541769348236688
2.160566043787228	0.0013283918184320343	0.0013152222347321504	0.0013913991495419754	0.0013757578403295987	0.0014276735543740824	0.001410512534273294	0.001466443477182307	0.0014475812745407388	0.0015481698189541277	0.0015254665525957648	0.05256406649153933	0.05092009639470805	-3.1365230702150304e-05	-0.00015603655760615398	-3.098821612044361e-05	-0.00015416097575488008
2.1735845410731627	0.0013280130386326713	0.0013148472104098767	0.0013910024114285704	0.0013753655622046358	0.0014272664777662803	0.001410110350784395	0.001466025351169787	0.001447168526473899	0.0015477284020888504	0.0015250316082698048	0.05256407328968449	0.05092010297585692	-3.1174084568444393e-05	-0.00015602010698984037	-3.079936765806174e-05	-0.00015414472321428896
2.1866814813541975	0.0013276342989283051	0.0013144722257899136	0.001390605715443955	0.0013749733257363622	0.0014268594444652922	0.00140970821008087	0.0014656072697288474	0.0014467558224015432	0.0015472870324802189	0.0015245967104962506	0.05256408020833392	0.050920109673662985	-3.098404403110294e-05	-0.00015600335959931044	-3.061161150299391e-05	-0.00015412817747273433
2.199857337288837	0.0013272556000355252	0.001314097281581831	0.00139020906234103	0.0013745811316692408	0.0014264524552450506	0.0014093061129273313	0.0014651892336559958	0.0014463431631098677	0.0015468457109726675	0.0015241618601069572	0.05256408724964123	0.05092011649021157	-3.079510310732836e-05	-0.00015598631569263555	-3.0424941744405798e-05	-0.00015411133878540095
2.213112584383593	0.0013268769426702568	0.0013137223784945424	0.0013898124528720413	0.001374188980747087	0.001426045510878839	0.001408904060087752	0.0014647712437471053	0.0014459305493844403	0.0015464044384100224	0.0015237270579331733	0.052564094415800657	0.05092012342762712	-3.060725584023982e-05	-0.00015596897551023448	-3.0239352496970462e-05	-0.00015409420738982105
2.2264477010101436	0.0013264983275477966	0.0013133475172363409	0.0013894158877886182	0.0013737968737131086	0.0014256386121393341	0.0014085020523255049	0.0014643533007974504	0.0014455179820102382	0.0015459632156355418	0.001523292304805588	0.05256410170904392	0.050920130488070335	-3.0420496298817767e-05	-0.00015595133927576166	-3.005483790095853e-05	-0.00015407678350687348
2.2398631684225956	0.0013261197553828565	0.0013129726985149426	0.0013890193678418204	0.00137340481130995	0.0014252317597986538	0.0014081000904034105	0.001463935405601762	0.0014451054617716985	0.0015455220434919758	0.001522857601554383	0.0525641091316441	0.05092013767374081	-3.0234818577813682e-05	-0.0001559334071947749	-2.9871392122113316e-05	-0.00015405906733978458
2.2533594707748548	0.001325741226889605	0.0013125979230375255	0.0013886228937821808	0.0013730127942797347	0.0014248249546284018	0.0014076981750837817	0.0014635175589542717	0.0014446929894527663	0.0015450809228216118	0.0015224229490092829	0.05256411668591499	0.0509201449868793	-3.0050216798076235e-05	-0.0001559151794570668	-2.968900935195612e-05	-0.00015404105907623755
2.2669370951380965	0.0013253627427817	0.0013122231915107657	0.0013882264663597427	0.0013726208233641032	0.0014244181973997053	0.001407296307128459	0.001463099761648751	0.0014442805658369299	0.0015446398544663193	0.0015219883479995959	0.05256412437421156	0.05092015242976511	-2.9866685106134938e-05	-0.00015589665623422233	-2.9507683807418472e-05	-0.0001540227588860965
2.2805965315183476	0.0013249843037723408	0.0013118485046408853	0.0013878300863241137	0.0013722288993042646	0.0014240114888832726	0.0014068944872988696	0.001462682014478571	0.0014438681917072816	0.0015441988392676143	0.0015215537993542763	0.05256413219893127	0.05092016000472006	-2.9684217674109947e-05	-0.00015587783767984087	-2.932740973068254e-05	-0.00015400416692107344
2.294338272874165	0.0013246059105743032	0.0013114738631336892	0.0013874337544245029	0.0013718370228410365	0.00142360482984943	0.0014064927163560618	0.0014622643182367419	0.0014434558678465556	0.001543757878066699	0.001521119303901968	0.05256414016251516	0.050920167714106	-2.9502808700059002e-05	-0.00015585872393086841	-2.914818138948644e-05	-0.00015398528331633798
2.308162815134429	0.0013242275638999824	0.0013110992676946085	0.0013870374714097676	0.0013714451947148879	0.001423198221068171	0.0014060909950607578	0.0014618466737159623	0.0014430435950371792	0.00154331697170452	0.0015206848624710588	0.05256414826744738	0.050920175560328906	-2.9322452407477828e-05	-0.0001558393151054327	-2.8969993076811973e-05	-0.00015396610818890766
2.3220706572162446	0.0013238492644614373	0.001310724719028741	0.00138664123802846	0.0013710534156659866	0.0014227916633092054	0.0014056893241733948	0.0014614290817086717	0.0014426313740613195	0.0015428761210218216	0.0015202504758897303	0.05256415651625764	0.05092018354583705	-2.9143143045536057e-05	-0.0001558196113040644	-2.879283911100955e-05	-0.0001539466416385915
2.336062301042938	0.0013234710129704306	0.0013103502178408938	0.0013862450550288707	0.0013706616864342421	0.0014223851573420016	0.001405287704454175	0.001461011543007095	0.0014422192057009316	0.0015424353268591933	0.0015198161449860108	0.05256416491152065	0.05092019167312286	-2.8964874889028658e-05	-0.00015579961260975272	-2.8616713835617757e-05	-0.00015392688374704644
2.3501382515621807	0.0013230928101384714	0.0013099757648356257	0.0013858489231590727	0.001370270007759351	0.0014219787039358369	0.001404886136663109	0.0014605940584032915	0.001441807090737808	0.0015419945900571263	0.0015193818705878266	0.05256417345585752	0.05092019994472446	-2.8787642238063682e-05	-0.00015577931908622444	-2.8441611619293983e-05	-0.00015390683457738863
2.3642990167642037	0.0013227146566768629	0.0013096013607172918	0.0013854528431669747	0.0013698783803808452	0.0014215723038598477	0.0014044846215600696	0.0014601766286892112	0.001441395029953628	0.0015415539114560723	0.0015189476535230591	0.05256418215193612	0.050920208363224105	-2.8611439418339824e-05	-0.00015575873077972036	-2.8267526855953184e-05	-0.0001538864941754703
2.378545107700138	0.0013223365532967373	0.0013092270061900806	0.0013850568158003552	0.0013694868050381306	0.001421165957883069	0.0014040831599048283	0.0014597592546567342	0.0014409830241300025	0.0015411132918964842	0.0015185134946195892	0.05256419100247363	0.05092021693125219	-2.843626078099376e-05	-0.00015573784771799604	-2.8094453964663813e-05	-0.000153865862569047
2.392877038500453	0.0013219585007091075	0.0013088527019580645	0.0013846608418069208	0.0013690952824705418	0.0014207596667744932	0.0014036817524571133	0.001459341937097729	0.0014405710740485304	0.0015406727322188846	0.0015180793947053603	0.05256420001023414	0.05092022565148533	-2.8262100702315662e-05	-0.00015571666990937816	-2.792238738925229e-05	-0.00015384493976616787
2.4072953263935135	0.001321580499624907	0.001308478448725239	0.0013842649219343469	0.0013687038134173842	0.0014203534313031113	0.001403280399976654	0.0014589246768041018	0.0014401591804908442	0.001540232233263913	0.0015176453546084272	0.0525642091780339	0.05092023452664823	-2.8088953583943477e-05	-0.00015569519734365267	-2.7751321598740164e-05	-0.00015382372575717396
2.4218004917242455	0.001321202550755037	0.0013081042471955696	0.0013838690569303292	0.0013683123986179817	0.0014199472522379692	0.0014028791032232285	0.001458507474567847	0.0014397473442386637	0.0015397917958723858	0.001517211375157014	0.05256421850873735	0.05092024355951588	-2.7916813852890687e-05	-0.00015567342999267542	-2.7581251087142877e-05	-0.00015380222051447623
2.436393057972914	0.0013208246548104046	0.0013077300980730293	0.001383473247542623	0.0013679210388117195	0.001419541130348205	0.001402477862956711	0.001458090331181094	0.0014393355660738383	0.0015393514208853437	0.0015167774571795615	0.052564228005262476	0.05092025275291146	-2.7745675961081406e-05	-0.00015565136780726352	-2.7412170372970168e-05	-0.00015378042398911385
2.4510735517740176	0.0013204468125019833	0.0013073560020616596	0.0013830774945191092	0.0013675297347381075	0.0014191350664031204	0.0014020766799371343	0.001457673247436175	0.001438923846778419	0.001538911109144126	0.001516343601504801	0.05256423767057858	0.050920262109710464	-2.7575534385662626e-05	-0.00015562901072024848	-2.724407399986445e-05	-0.00015375833611525058
2.46584250293529	0.001320069024540837	0.0013069819598655924	0.00138268179860782	0.0013671384871368048	0.0014187290611722054	0.0014016755549247167	0.0014572562241256552	0.0014385121871346824	0.0015384708614904037	0.0015159098089617827	0.05256424750770881	0.050920271632839485	-2.7406383629136055e-05	-0.00015560635864614314	-2.7076956536364882e-05	-0.00015373595680839847
2.4807004444568266	0.0013196912916381804	0.0013066079721891128	0.001382286160557003	0.0013667472967476852	0.0014183231154252065	0.0014012744886799313	0.0014568392620424007	0.001438100587925202	0.0015380306787662532	0.0015154760803799561	0.05256425751973104	0.05092028132527765	-2.7238218218525456e-05	-0.0001555834114774779	-2.691081257529676e-05	-0.00015371328596264222
2.4956479125503126	0.001319313614505424	0.0013062340397366995	0.0013818905811151686	0.001366356164310882	0.001417917229932175	0.0014008734819635498	0.0014564223619796303	0.0014376890499328968	0.001537590561814213	0.0015150424165892157	0.05256426770977801	0.05092029119005832	-2.7071032706035836e-05	-0.0001555601690885755	-2.6745636734416822e-05	-0.00015369032345413647
2.510685446658382	0.0013189359938542142	0.001305860163213069	0.0013814950610311345	0.0013659650905668338	0.001417511405463513	0.0014004725355366906	0.001456005524730963	0.0014372775739410805	0.0015371505114773333	0.0015146088184199596	0.052564278081038904	0.050920301230268854	-2.6904821668762013e-05	-0.00015553663133338613	-2.6581423655927527e-05	-0.00015366706913838568
2.5258135894740787	0.001318558430396488	0.0013054863433232273	0.0013810996010540826	0.0013655740762563411	0.0014171056427900338	0.00140007165016088	0.0014555887510904813	0.0014368661607335217	0.0015367105285992466	0.0015141752867031527	0.05256428863676147	0.050920311449052305	-2.6739579708591477e-05	-0.00015551279804648654	-2.6418168006636655e-05	-0.0001536435228522426
2.54103288696045	0.001318180924844511	0.0013051125807725062	0.0013807042019336015	0.001365183122120604	0.0014166999426830035	0.001399670826598088	0.0014551720418527739	0.0014364548110944865	0.0015362706140242134	0.0015137418222703725	0.05256429938024995	0.05092032184960865	-2.6575301452176625e-05	-0.0001554886690415258	-2.625586447784628e-05	-0.00015361968441196527
2.556343888370238	0.0013178034779109352	0.0013047388762666254	0.001380308864419747	0.0013647922289012882	0.001416294305914207	0.001399270065610799	0.0014547553978130044	0.0014360435258088072	0.0015358307685971965	0.0015133084259538853	0.05256431031486975	0.05092033243519501	-2.6411981550900077e-05	-0.00015546424411200244	-2.6094507785130727e-05	-0.0001535955536132172
2.571747146265715	0.0013174260903088364	0.0013043652305117245	0.001379913589263082	0.0013644013973405605	0.0014158887332559875	0.0013988693679620491	0.0014543388197669528	0.001435632305661924	0.0015353909931639076	0.0015128750985866882	0.0525643214440459	0.05092034320912797	-2.624961468072895e-05	-0.00015543952303131991	-2.5934092668579434e-05	-0.00015357113023284352
2.5872432165386163	0.001317048762751773	0.0013039916442144231	0.0013795183772147405	0.0013640106281811526	0.0014154832254813132	0.0013984687344154878	0.0014539223085110852	0.001435221151439949	0.0015349512885708802	0.001512441841002583	0.052564332771266035	0.050920354174782495	-2.6088195542159354e-05	-0.0001554145055508438	-2.577461389235286e-05	-0.00015354641402526292
2.602832658430207	0.0013166714959538274	0.0013036181180818634	0.0013791232290264715	0.001363619922166406	0.001415077783363824	0.0013980681657354325	0.0014535058648426009	0.0014348100639297208	0.0015345116556655235	0.0015120086540362286	0.0525643443000795	0.050920365335596074	-2.5927718860431492e-05	-0.00015538919140328789	-2.561606624505025e-05	-0.0001535214047261313
2.6185160345514573	0.001316294290629655	0.001303244652821756	0.0013787281454506908	0.001363229280040321	0.0014146724076778835	0.0013976676626869119	0.0014530894895594887	0.0014343990439188523	0.0015340720952961829	0.0015115755385232009	0.052564356034100104	0.05092037669506688	-2.5768179385030066e-05	-0.00015536358029871744	-2.5458444539334935e-05	-0.00015349610204945519
2.6342939109033563	0.0013159171474945398	0.001302871249142437	0.0013783331272405413	0.0013628387025476198	0.0014142670991986437	0.001397267226035735	0.0014526731834605938	0.0014339880921958	0.0015336326083122106	0.0015111424953000627	0.0525643679770075	0.0509203882567561	-2.560957188986468e-05	-0.00015533767192627002	-2.5301743611934324e-05	-0.00015347050568825793
2.6501668568973313	0.001315540067264437	0.0013024979077529098	0.0013779381751499395	0.0013624481904337873	0.0014138618587020914	0.0013968668565485334	0.0014522569473456649	0.001433577209549911	0.0015331931955640205	0.0015107095252044152	0.052564380132546454	0.050920400024289894	-2.5451891173228214e-05	-0.0001553114659538779	-2.514595832368849e-05	-0.00015344461531496822
2.666135445375801	0.001315163050656028	0.0013021246293628988	0.0013775432899336326	0.0013620577444451328	0.0014134566869651098	0.0013964665549928252	0.0014518407820154182	0.0014331663967714857	0.0015327538579031556	0.0015102766290749677	0.052564392504529246	0.050920412001358877	-2.529513205760947e-05	-0.00015528496202771302	-2.4991083559300353e-05	-0.00015341843057964377
2.6822002526328483	0.0013147860983867697	0.0013017514146828999	0.0013771484723472528	0.0013616673653288405	0.001413051584765533	0.001396066322137067	0.0014514246882715968	0.0014327556546518355	0.001532314596182353	0.0015098438077515992	0.052564405096837734	0.050920424191720805	-2.5139289389741748e-05	-0.00015525815977279755	-2.4837114227502233e-05	-0.00015339195111246928
2.6983618584350144	0.0013144092111749442	0.0013013782644242268	0.001376753723147369	0.001361277053833023	0.0014126465528822008	0.001395666158750708	0.0014510086669170259	0.001432344983983338	0.0015318754112556027	0.0015094110620754177	0.05256441791342341	0.050920436599200425	-2.4984358040491816e-05	-0.0001552310587914496	-2.4684045260764398e-05	-0.00015336517652059234
2.71462084604223	0.0013140323897397122	0.0013010051792990683	0.0013763590430915472	0.0013608868107067775	0.0014122415920950215	0.0013952660656042538	0.0014505927187556773	0.001431934385559501	0.0015314363039782219	0.0015089783928888309	0.05256443095830823	0.05092044922769233	-2.483033290467951e-05	-0.00015520365866406038	-2.4531871615302014e-05	-0.00015333810638940015
2.730977802228858	0.0013136556348011654	0.0013006321600205354	0.001375964432938403	0.0013604966367002408	0.0014118367031850253	0.0013948660434693172	0.0014501768445927276	0.0014315238601750185	0.0015309972752069131	0.001508545801035607	0.05256444423558732	0.050920462081160495	-2.4677208901285885e-05	-0.00015517595894948277	-2.438058827116535e-05	-0.00015331074028329672
2.747433317304874	0.0013132789470803748	0.001300259207302713	0.0013755698934476554	0.0013601065325646424	0.0014114318869344225	0.0013944660931186769	0.0014497610452346174	0.0014311134086258308	0.0015305583257998324	0.0015081132873609388	0.052564457749429534	0.05092047516364052	-2.4524980973161803e-05	-0.000155147959183477	-2.423019023204548e-05	-0.00015328307774398198
2.763987985137163	0.0013129023272994466	0.0012998863218607133	0.001375175425380188	0.0013597164990523625	0.0014110271441266655	0.0013940662153263366	0.0014493453214891158	0.0014307030317091865	0.0015301194566166583	0.0015076808527115123	0.05256447150407876	0.050920488479241056	-2.4373644086826685e-05	-0.00015511965887810009	-2.4080672524962043e-05	-0.00015325511828973015
2.780642403170963	0.0013125257761815797	0.0012995135044107334	0.0013747810294981073	0.0013593265369169932	0.00141062247554651	0.0013936664108675893	0.0014489296741653846	0.001430292730223708	0.0015296806685186617	0.001507248497935577	0.05256448550385548	0.05092050203214465	-2.422319323291955e-05	-0.0001550910575247033	-2.393203020077672e-05	-0.0001532268614179988
2.797397172451417	0.001312149294451106	0.001299140755670095	0.0013743867065647895	0.0013589366469133808	0.0014102178819800637	0.001393266680519061	0.001448514104074029	0.0014298825049694382	0.0015292419623687623	0.0015068162238829979	0.052564499753157606	0.0509205158266087	-2.4073623425657775e-05	-0.00015506215459043515	-2.378425833363118e-05	-0.0001531983066026532
2.8142528976452668	0.0013117728828335592	0.0012987680763573127	0.0013739924573449522	0.0013585468297977017	0.0014098133642148614	0.0013928670250587894	0.0014480986120271762	0.0014294723567479233	0.001528803339031613	0.0015063840314053427	0.05256451425646294	0.05092052986696849	-2.39249297027469e-05	-0.00015503294951851876	-2.363735202087769e-05	-0.00015316945329352238
2.831210187062679	0.001311396542055722	0.0012983954671921412	0.0013735982826047057	0.0013581570863275077	0.0014094089230399173	0.0013924674452662714	0.0014476831988385302	0.0014290622863622592	0.0015283647993736592	0.0015059519213559379	0.05256452901832972	0.05092054415763587	-2.3777107125748376e-05	-0.00015500344173002834	-2.3491306383446875e-05	-0.0001531403009190635
2.848269652679189	0.001311020272845679	0.0012980229288956269	0.0013732041831116108	0.0013577674172617874	0.0014090045592457861	0.0013920679419225277	0.001447267865323435	0.0014286522946171624	0.0015279263442632108	0.001505519894589938	0.05256454404339836	0.05092055870310382	-2.3630150779489767e-05	-0.00015497363062094704	-2.3346116565320374e-05	-0.00015311084888297577
2.865431910157798	0.0013106440759328816	0.0012976504621901729	0.0013728101596347472	0.0013573778233610305	0.0014086002736246343	0.0013916685158101658	0.001446852612298948	0.0014282423823190355	0.0015274879745705184	0.0015050879519644047	0.05256455933639257	0.05092057350794553	-2.3484055772460266e-05	-0.00015494351556477604	-2.320177773375287e-05	-0.00015308109656636537
2.882697578871184	0.001310267952048188	0.0012972780677995783	0.0013724162129447573	0.0013569883053872753	0.0014081960669702852	0.0013912691677134361	0.0014464374405838902	0.0014278325502760205	0.0015270496911678317	0.0015046560943383597	0.05256457490212179	0.05092058857681604	-2.333881723645681e-05	-0.00015491309591053604	-2.3058285079036178e-05	-0.0001530510433260801
2.900067281924058	0.0013098919019239378	0.0012969057464491116	0.0013720223438139255	0.001356598864104182	0.0014077919400783021	0.0013908698984183023	0.0014460223509989295	0.0014274227992980798	0.0015266114949294871	0.0015042243225728748	0.05256459074548192	0.05092060391445585	-2.3194430326452242e-05	-0.00015488237098232327	-2.2915633814450664e-05	-0.00015302068849482042
2.9175416461756507	0.0013095159262939925	0.0012965334988655534	0.0013716285530162243	0.0013562095002770838	0.0014073878937460361	0.0013904707087124967	0.0014456073443666327	0.001427013130197048	0.001526173386731968	0.0015037926375311287	0.05256460687145702	0.05092061952568902	-2.3050890220754905e-05	-0.0001548513400800866	-2.277381917623056e-05	-0.0001529900313810839
2.9351213022623317	0.0013091400258938072	0.001296161325777263	0.0013712348413273874	0.0013558202146730532	0.0014069839287727023	0.0013900715993855907	0.0014451924215115447	0.0014266035437867088	0.0015257353674539879	0.0015033610400784893	0.05256462328512154	0.05092063541542878	-2.290819212076578e-05	-0.00015482000247868388	-2.2632836423480684e-05	-0.00015295907126883224
2.952806884620376	0.0013087642014604768	0.0012957892279142284	0.0013708412095249636	0.001355431008060961	0.0014065800459594356	0.0013896725712290536	0.0014447775832602463	0.0014261940408828537	0.001525297437976557	0.00150292953108258	0.05256463999164034	0.05092065158867495	-2.2766331251172778e-05	-0.00015478835742965824	-2.2492680838287482e-05	-0.00015292780741854584
2.970599031508854	0.0013083884537327976	0.0012954172060081252	0.0013704476583883802	0.0013550418812115347	0.0014061762461093576	0.0013892736250363158	0.0014443628304414246	0.0014257846223033502	0.0015248595991830562	0.0015024981114133509	0.05256465699627252	0.050920668050519015	-2.2625302859395624e-05	-0.00015475640415713032	-2.2353347725247164e-05	-0.00015289623906422634
2.9884983850326714	0.0013080127834513328	0.0012950452607923821	0.0013700541886990146	0.001354652834897433	0.0014057725300276507	0.0013888747616028424	0.0014439481638859504	0.0014253752888682184	0.0015244218519593238	0.001502066781943166	0.0525646743043715	0.05092068480614312	-2.248510221591893e-05	-0.00015472414186074035	-2.221483241166694e-05	-0.0001528643654152284
3.006505591165733	0.0013076371913584603	0.001294673393002228	0.0013696608012402464	0.0013542638698932938	0.0014053688985216125	0.00138847598172619	0.0014435335844269345	0.001424966041399687	0.0015239841971937161	0.0015016355435468615	0.05256469192138734	0.050920701860823286	-2.234572461412565e-05	-0.00015469156971514852	-2.207713024753727e-05	-0.00015283218565653733
3.0246212997742656	0.0013072616781984424	0.0012943016033747621	0.001369267496797531	0.0013538749869758094	0.0014049653524007332	0.001388077286206077	0.001443119092899809	0.001424556880722273	0.001523546635777197	0.0015012043971018337	0.05256470985286872	0.0509207192199312	-2.220716537016526e-05	-0.0001546586868683697	-2.1940236605316743e-05	-0.00015279969894665957
3.0428461646402667	0.0013068862447174786	0.001293929892649004	0.0013688742761584585	0.0013534861869237836	0.0014045618924767552	0.0013876786758444501	0.0014427046901423898	0.001424147807662844	0.001523109168603406	0.0015007733434881066	0.05256472810446349	0.0509207368889345	-2.2069419822863534e-05	-0.00015462549244255053	-2.1804146879869646e-05	-0.0001527669044183444
3.0611808434850984	0.0013065108916637735	0.0012935582615659635	0.0013684811401128243	0.0013530974705182025	0.0014041585195637494	0.001387280151445553	0.0014422903769949558	0.0014237388230506948	0.0015226717965687454	0.001500342383588418	0.05256474668192229	0.050920754873400066	-2.1932483333771124e-05	-0.0001545919855336919	-2.1668856488479826e-05	-0.000152733801178917
3.079625997993227	0.0013061356197875905	0.0012931867108686918	0.0013680880894526896	0.001352708838542293	0.0014037552344781756	0.001386881713815991	0.0014418761543003138	0.0014233299277176138	0.0015222345205724499	0.0014999115182882865	0.052564765591099495	0.050920773178995515	-2.1796351286906823e-05	-0.00015455816521081633	-2.153436087071192e-05	-0.00015270038830883514
3.0981822938360946	0.001305760429841322	0.001292815241302353	0.0013676951249724553	0.0013523202917815969	0.0014033520380389625	0.0013864833637648058	0.001441462022903878	0.001422921122497959	0.0015217973415166772	0.001499480748476102	0.052564784837954244	0.050920791811490056	-2.1661019088833888e-05	-0.00015452403051624541	-2.140065548832809e-05	-0.00015266666486218883
3.116850400696155	0.0013053853225795434	0.0012924438536142762	0.0013673022474689218	0.00135193183102403	0.0014029489310675664	0.0013860851021035379	0.0014410479836537368	0.0014225124082287257	0.0015213602603065773	0.0014990500750431926	0.05256480442855363	0.05092081077675668	-2.152648216855596e-05	-0.00015448958046565542	-2.126773582531577e-05	-0.00015263262986686676
3.135630992291033	0.0013050102987590831	0.0012920725485540247	0.0013669094577413625	0.001351543457059955	0.0014025459143880527	0.0013856869296463015	0.0014406340374007339	0.001422103785749626	0.0015209232778503833	0.0014986194988839162	0.052564824369074746	0.05092083008077568	-2.1392735977392163e-05	-0.00015445481404702255	-2.113559738764481e-05	-0.00015259828232322414
3.1545247463978408	0.00130463535913908	0.0012917013268734553	0.0013665167565915888	0.0013511551706822437	0.0014021429888271585	0.001385288847209854	0.0014402201849985359	0.0014216952559031539	0.0015204863950594866	0.0014981890208957303	0.05256484466580499	0.050920849729633504	-2.1259775988907714e-05	-0.00015441973022062294	-2.1004235703295238e-05	-0.00015256362120419364
3.1735323448776414	0.001304260504481055	0.001291330189326786	0.001366124144824024	0.0013507669726863538	0.0014017401552143742	0.001384890855613668	0.0014398064273037172	0.0014212868195346718	0.001520049612848527	0.0014977586419792856	0.05256486532514636	0.05092086972952792	-2.1127597698893108e-05	-0.00015438432791942125	-2.087364632227806e-05	-0.00015252864545634015
3.192654473700048	0.0013038857355489656	0.0012909591366706517	0.0013657316232457638	0.0013503788638703856	0.0014013374143820047	0.0013844929556799982	0.001439392765175824	0.0014208784774924711	0.0015196129321354663	0.0014973283630384938	0.05256488635361602	0.05092089008676787	-2.0996196625301666e-05	-0.00015434860604829348	-2.0743824816371603e-05	-0.00015249335399752928
3.211891822967991	0.0013035110531092807	0.0012905881696641795	0.0013653391926666588	0.0013499908450351646	0.0014009347671652549	0.0013840951482339634	0.0014389791994774623	0.0014204702306278615	0.0015191763538416835	0.0014968981849806243	0.0525649077578477	0.050920910807775825	-2.086556830797892e-05	-0.00015431256348291678	-2.0614766779052107e-05	-0.00015245774571731596
3.2312450869426166	0.0013031364579310417	0.0012902172890690467	0.0013649468538993771	0.0013496029169843043	0.0014005322144022964	0.001383697434103613	0.0014385657310743716	0.0014200620797952413	0.0015187398788920551	0.0014964681087163824	0.0525649295445965	0.05092093189909096	-2.0735708308898537e-05	-0.00015427619907154577	-2.0486467825688026e-05	-0.00015242181947838773
3.2507149640683446	0.0013027619507859278	0.0012898464956495478	0.0013645546077594775	0.0013492150805242777	0.001400129756934344	0.0013832998141199999	0.0014381523608355004	0.001419654025852173	0.0015183035082150392	0.0014960381351599905	0.05256495172073833	0.05092095336736943	-2.0606612211815367e-05	-0.00015423951163290317	-2.035892359311675e-05	-0.0001523855741139557
3.2703021569980693	0.0013023875324483262	0.0012894757901726619	0.0013641624550654844	0.0013488273364644905	0.0013997273956057326	0.0013829022891172621	0.0014377390896330906	0.0014192460696594662	0.0015178672427427673	0.0014956082652292802	0.052564974293273684	0.05092097521938847	-2.0478275622307085e-05	-0.00015420249995629076	-2.0232129739714e-05	-0.0001523490084279766
3.2900073726185273	0.001302013203695399	0.0012891051734081217	0.0013637703966389604	0.0013484396856173547	0.0013993251312639946	0.001382504859932693	0.0014373259183427555	0.001418838212081255	0.001517431083411131	0.001495178499845777	0.052564997269328825	0.05092099746204708	-2.0350694167718675e-05	-0.0001541651628024776	-2.010608194543545e-05	-0.00015231212119654058
3.3098313220758016	0.0013016389653071477	0.0012887346461284757	0.0013633784333045762	0.0013480521287983574	0.0013989229647599316	0.0013821075274068173	0.0014369128478435576	0.0014184304539850748	0.0015169950311598667	0.0014947488399347838	0.05256502065615927	0.05092102010236857	-2.022386349704447e-05	-0.0001541274989020902	-1.9980775911601634e-05	-0.00015227491116609482
3.329774720800988	0.0013012648180664877	0.0012883642091091618	0.00136298656589019	0.0013476646668261383	0.0013985208969476994	0.0013817102923834694	0.001436499879018095	0.001418022796241948	0.001516559086932652	0.0014943192864254739	0.05256504446115128	0.050921043147504445	-2.0097779280740802e-05	-0.00015408950695511292	-1.985620736068977e-05	-0.00015223737705244433
3.349838288536016	0.0013008907627593148	0.0012879938631285743	0.0013625947952269216	0.0013472773005225635	0.001398118928684883	0.0013813131557098748	0.0014360870127525824	0.0014176152397264604	0.0015161232516771926	0.0014938898402509795	0.05256506869182437	0.05092106660473332	-1.9972437210954985e-05	-0.00015405118563244224	-1.973237203663908e-05	-0.00015219951754258387
3.370022749359618	0.0013005168001745725	0.00128762360896813	0.001362203122149224	0.0013468900307127963	0.0013977170608325733	0.001380916118236719	0.00143567424993693	0.001417207785316844	0.001515687526345312	0.0014934605023484758	0.0525650933558338	0.050921090481466695	-1.9847833001143678e-05	-0.0001540125335741105	-1.9609265704469137e-05	-0.00015216133129353215
3.390328831713469	0.0013001429311043284	0.0012872534474123443	0.001361811547494966	0.0013465028582253806	0.0013973152942554517	0.0013805191808182356	0.0014352615914648332	0.001416800433895063	0.0015152519118930478	0.0014930312736592818	0.052565118460973115	0.05092111478524841	-1.9723962386149207e-05	-0.00015397354938889718	-1.94868841503007e-05	-0.00015212281693122165
3.4107572684284713	0.0012997691563438394	0.0012868833792488948	0.0013614200721055033	0.0013461157838923071	0.0013969136298218683	0.0013801223443122793	0.001434849038233852	0.0014163931863468912	0.001514816409280741	0.0014926021551289405	0.052565144015175966	0.05092113952375983	-1.960082112192202e-05	-0.00015393423165416253	-1.9365223181126712e-05	-0.00015208397305044308
3.431308796751202	0.0012993954766916335	0.001286513405268704	0.0013610286968257666	0.0013457288085491047	0.0013965120684039283	0.0013797256095804164	0.0014344365911455063	0.0014159860435620083	0.001514381019473139	0.0014921731477073263	0.052565170026520086	0.05092116470482081	-1.9478404985846798e-05	-0.00015389457891690217	-1.924427862504824e-05	-0.0001520447982157891
3.4519841583705158	0.0012990218929495667	0.0012861435262659952	0.0013606374225043243	0.001345341933034901	0.0013961106108775628	0.0013793289774879918	0.0014340242511053467	0.001415579006434068	0.0015139457434394756	0.001491744252348721	0.05256519650322914	0.050921190336392065	-1.935670977628451e-05	-0.00015385458969208177	-1.9124046331038536e-05	-0.0001520052909608216
3.47278409944432	0.0012986484059229124	0.0012857737430383796	0.0013602462499934782	0.001344955158192515	0.0013957092581226265	0.001378932448904223	0.001433612019023056	0.0014151720758607976	0.0015135105821535832	0.0014913154700119228	0.052565223453674266	0.05092121642657762	-1.923573131257239e-05	-0.00015381426246147134	-1.9004522168609983e-05	-0.00015196544978585136
3.4937093706264992	0.0012982750164204266	0.0012854040563869233	0.0013598551801493352	0.0013445684848685318	0.0013953080110229727	0.001378536024702281	0.001433199895812532	0.0014147652527440823	0.001513075536593981	0.0014908868016603378	0.05256525088637884	0.05092124298362874	-1.9115465435044776e-05	-0.00015377359567575466	-1.88857020281194e-05	-0.00015192527316015836
3.514760727094002	0.0012979017252544248	0.0012850344671162227	0.00135946421383189	0.001344181913913382	0.00139490687046654	0.0013781397057593704	0.001432787882391975	0.0014143585379900498	0.001512640607743976	0.0014904582482620729	0.05256527881001922	0.05092127001594482	-1.8995908005012274e-05	-0.00015373258775286391	-1.8767581820691714e-05	-0.00015188475952171432
3.535938928574102	0.0012975285332408543	0.0012846649760344738	0.0013590733519051042	0.0013437954461814185	0.0013945058373454366	0.0013777434929568122	0.0014323759796839768	0.0014139519325091564	0.001512205796591758	0.0014900298107900338	0.05256530723342871	0.05092129753207774	-1.887705490439401e-05	-0.00015369123707681398	-1.8650157477761997e-05	-0.0001518439072744071
3.557244739371806	0.0012971554411993782	0.0012842955839535604	0.001358682595236997	0.0013434090825310107	0.0013941049125560335	0.00137734738718014	0.0014319641886156203	0.001413545437216289	0.0015117711041305098	0.0014896014902220321	0.052565336165600704	0.050921325540733246	-1.8758902035904967e-05	-0.0001536495419991457	-1.853342495126975e-05	-0.00015180271478948404
3.578678928397448	0.0012967824499534424	0.0012839262916891157	0.0013582919446997182	0.0013430228238246122	0.0013937040969990413	0.0013769513893191736	0.0014315525101185585	0.0014131390530308396	0.0015113365313584974	0.0014891732875408723	0.05256536561569047	0.05092135405077445	-1.8641445323042127e-05	-0.00015360750083848185	-1.8417380213742174e-05	-0.00015176118040644004
3.600242269194432	0.0012964095603303569	0.0012835571000606063	0.0013579014011696365	0.001342636670928851	0.0013933033915796038	0.0013765555002681108	0.0014311409451291126	0.0014127327808768047	0.0015109020792791739	0.001488745203734458	0.052565395593018406	0.0509213830712246	-1.85246807095224e-05	-0.00015356511187702981	-1.8302019257683544e-05	-0.00015171930242874332
3.6219355399671502	0.0012960367731613828	0.0012831880098914158	0.0013575109655274335	0.0013422506247146209	0.001392902797207395	0.0013761597209256244	0.0014307294945883758	0.001412326621682884	0.0015104677489012977	0.0014883172397959024	0.052565426107074216	0.05092141261126943	-1.84086041597753e-05	-0.00015352237336457852	-1.8187338096060934e-05	-0.0001516770791277211
3.643759523609069	0.0012956640892817929	0.0012828190220089074	0.0013571206386581713	0.0013418646860571487	0.001392502314796691	0.0013757640521949318	0.001430318159442286	0.0014119205763825579	0.0015100335412390124	0.0014878893967236123	0.05256545716751771	0.05092144268026198	-1.8293211658720887e-05	-0.00015347928351699958	-1.807333276198156e-05	-0.0001516345087406168
3.6657150077309777	0.0012952915095309678	0.001282450137244518	0.0013567304214513944	0.0013414788558360966	0.0013921019452664755	0.0013753684949839042	0.0014299069406417404	0.001411514645914195	0.0015095994573119719	0.001487461675521407	0.05256548878418424	0.05092147328772281	-1.8178499211235488e-05	-0.0001534358405124725	-1.795999930844297e-05	-0.000151591589468425
3.6878027846894206	0.0012949190347524724	0.0012820813564338317	0.0013563403148012143	0.0013410931349356428	0.0013917016895405312	0.0013749730502051463	0.001429495839142686	0.001411108831221143	0.0015091654981454431	0.0014870340771986211	0.05256552096708585	0.05092150444334448	-1.806446284273802e-05	-0.0001533920424962587	-1.7847333808676535e-05	-0.0001515483194792222
3.710023651615288	0.0012945466657941285	0.0012817126804166574	0.0013559503196063887	0.0013407075242445634	0.0013913015485475196	0.0013745777187760874	0.0014290848559062102	0.00141070313325182	0.0015087316647704034	0.0014866066027702004	0.05256555372641676	0.05092153615699536	-1.7951098598780607e-05	-0.00015334788757748186	-1.7735332355724165e-05	-0.00015150469690522472
3.732378410442586	0.0012941744035081077	0.0012813441100371155	0.001355560436770423	0.001340322024656329	0.0013909015232210894	0.0013741825016190794	0.0014286739918986495	0.0014102975529598188	0.0015082979582236625	0.0014861792532568213	0.05256558707255421	0.05092156843872176	-1.783840254477448e-05	-0.00015330337382779557	-1.7623991062334227e-05	-0.0001514607198416229
3.7548678679373717	0.001293802248751011	0.0012809756461437196	0.001355170667201655	0.0013399366370691916	0.0013905016144999652	0.00137378739966149	0.001428263248091684	0.0014098920913040032	0.0015078643795479688	0.0014857520296849946	0.05256562101606313	0.05092160129875201	-1.772637076633346e-05	-0.0001532584992839925	-1.751330606118706e-05	-0.00015141638634946775
3.777492835726878	0.0012934302023839485	0.0012806072895894553	0.001354781011813343	0.0013395513623862712	0.0013901018233280391	0.0013733924138357887	0.0014278526254624363	0.001409486749248602	0.0015074309297921145	0.0014853249330871704	0.052565655567699814	0.05092163474749805	-1.7614999368954776e-05	-0.0001532132619458948	-1.7403273504624367e-05	-0.0001513716944532284
3.8002541303288	0.0012930582652726271	0.0012802390412318652	0.0013543914715237625	0.001339166201515649	0.0013897021506544724	0.001372997545079652	0.0014274421249935749	0.001409081527763313	0.0015069976100110553	0.0014848979645018536	0.05256569073841442	0.05092166879556082	-1.7504284477904558e-05	-0.0001531676597754661	-1.7293889564451437e-05	-0.0001513266421394044
3.823152573180761	0.0012926864382874369	0.0012798709019331386	0.001354002047256297	0.001338781155370462	0.0013893025974337921	0.0013726027943360552	0.0014270317476734171	0.001408676427823407	0.0015065644212660216	0.0014844711249737163	0.05256572653935491	0.05092170345373246	-1.7394222238245605e-05	-0.00015312169069775505	-1.7185150432162677e-05	-0.00015128122735919014
3.8461889906699622	0.001292314722303532	0.0012795028725601872	0.0013536127399395308	0.0013383962248689875	0.0013889031646259864	0.0013722081625533655	0.0014266214944960308	0.0014082714504098216	0.0015061313646246319	0.0014840444155537035	0.0525657629818709	0.050921738733001196	-1.7284808814733293e-05	-0.0001530753525997297	-1.707705231859813e-05	-0.00015123544802525535
3.8693642141629967	0.001291943118200924	0.0012791349539847405	0.0013532235505073456	0.0013380114109347479	0.0013885038531966075	0.0013718136506854501	0.0014262113664613408	0.0014078665965092723	0.00150569844116101	0.0014836178372991575	0.05256580007751721	0.050921774644551845	-1.7176040391676806e-05	-0.0001530286433300554	-1.696959145390184e-05	-0.00015118930201224456
3.892679080035866	0.0012915716268645653	0.0012787671470834276	0.0013528344798990153	0.0013376267144965966	0.00138810466411687	0.0013714192596917664	0.0014258013645752335	0.0014074618671143524	0.0015052656519559042	0.0014831913912739256	0.05256583783805715	0.05092181119977239	-1.7067913172897492e-05	-0.00015298156069848412	-1.6862764087615528e-05	-0.0001511427871572768
3.9161344297041563	0.001291200249184439	0.0012783994527378662	0.0013524455290593032	0.0013372421364888174	0.0013877055983637545	0.001371024990537467	0.0014253914898496648	0.0014070572632236406	0.0015048329980968031	0.001482765078548479	0.05256587627546669	0.05092184841025715	-1.696042338169418e-05	-0.00015293410247618766	-1.6756566488442676e-05	-0.00015109590125889083
3.9397311096534064	0.0012908289860556466	0.0012780318718347502	0.0013520566989385558	0.0013368576778512184	0.0013873066569201056	0.0013706308441934964	0.0014249817433027643	0.0014066527858418033	0.0015044004806780548	0.0014823389002000275	0.05256591540193853	0.050921886287809005	-1.6853567260746022e-05	-0.00015288626639492486	-1.665099494421382e-05	-0.00015104864207649005
3.963469971469652	0.0012904578383785008	0.0012776644052659412	0.0013516679904928073	0.0013364733395292328	0.001386907840774739	0.0013702368216366992	0.0014245721259589493	0.0014062484359797075	0.001503968100800992	0.0014819128573126462	0.05256595522988538	0.0509219248444447	-1.674734107191475e-05	-0.00015283805014609797	-1.6546045761747785e-05	-0.00015100100732973187
3.987351871870168	0.0012900868070586154	0.0012772970539285575	0.0013512794046838749	0.0013360891224740142	0.0013865091509225468	0.0013698429238499187	0.0014241626388490313	0.0014058442146545251	0.0015035358595740494	0.0014814869509773869	0.05256599577194409	0.05092196409239794	-1.6641741096296708e-05	-0.0001527894513806971	-1.644171526687943e-05	-0.00015095299469863876
4.01137767273438	0.0012897158930069976	0.0012769298187250663	0.0013508909424794612	0.0013357050276425395	0.0013861105883646008	0.0013694491518221044	0.00142375328301033	0.001405440122889846	0.0015031037581128932	0.0014810611822924065	0.05256603704098047	0.05092200404412343	-1.6536763634118767e-05	-0.0001527404677094668	-1.633799980431741e-05	-0.00015090460182315413
4.035548241134971	0.001289345097140141	0.0012765627005633755	0.001350502604853255	0.0013353210559977065	0.0013857121541082599	0.0013690555065484144	0.0014233440594867838	0.0014050361617157867	0.001502671797540542	0.0014806355523630868	0.05256607905009244	0.05092204471230101	-1.6432405004675882e-05	-0.00015269109670251746	-1.6234895737599064e-05	-0.00015085582630314232
4.059864449369175	0.0012889744203801164	0.0012761957003569234	0.0013501143927850312	0.0013349372085084328	0.001385313849167276	0.0013686619890303227	0.001422934969329061	0.0014046323321690998	0.0015022399789874914	0.0014802100623021552	0.05256612181261521	0.05092208610984004	-1.632866154617149e-05	-0.00015264133588771545	-1.6132399449014095e-05	-0.0001508066656972229
4.08432717499025	0.001288603863654671	0.0012758288190247778	0.0013497263072607597	0.0013345534861497646	0.0013849156745619068	0.0013682686002757262	0.0014225260135946802	0.001404228635293294	0.0015018083035918473	0.001479784713229818	0.0525661653421241	0.050922128249883784	-1.6225529615623846e-05	-0.0001525911827503501	-1.603050733938252e-05	-0.00015075711752138288
4.108937300839158	0.0012882334278973247	0.0012754620574917316	0.0013493383492727093	0.001334169889902979	0.0013845176313190264	0.0013678753412990601	0.001422117193348126	0.0014038250721387447	0.0015013767724994557	0.001479359506273885	0.0525662096524408	0.05092217114581117	-1.612300558897703e-05	-0.00015254063473479906	-1.5929215828186516e-05	-0.00015070717925114163
4.133695715076422	0.001287863114047459	0.0012750954166883901	0.0013489505198195455	0.0013337864207556818	0.0013841197204722273	0.0013674822131213948	0.0014217085096609565	0.001403421643762806	0.0015009453868640229	0.00147893444256989	0.052566254757635975	0.05092221481124489	-1.602108586083728e-05	-0.0001524896892419192	-1.5828521353386527e-05	-0.00015065684831921944
4.15860331121418	0.0012874929230504246	0.0012747288975512782	0.0013485628199064491	0.0013334030797019223	0.001383721943061946	0.0013670892167705609	0.0014212999636119372	0.0014030183512299356	0.0015005141478472617	0.0014785095232612345	0.05256630067203596	0.05092225926005298	-1.5919766844389727e-05	-0.0001524383436288801	-1.572842037133801e-05	-0.00015060612211537094
4.183660988148428	0.0012871228558576316	0.0012743625010229293	0.001348175250545214	0.0013330198677422923	0.0013833243001355655	0.0013666963532812486	0.0014208915562871458	0.0014026151956118037	0.0015000830566190132	0.0014780847494993042	0.052566347410224486	0.05092230450635413	-1.5819044971433077e-05	-0.00015238659520960818	-1.5628909356781018e-05	-0.00015055499798694028
4.208869650191461	0.0012867529134266552	0.0012739962280519915	0.0013477878127543638	0.0013326367858840398	0.0013829267927475376	0.0013663036236951304	0.0014204832887801048	0.0014022121779874216	0.001499652114357391	0.0014776601224436136	0.052566394987049764	0.05092235056452316	-1.5718916692268603e-05	-0.00015233444125400952	-1.552998480263898e-05	-0.0001505034732366406
4.2342302071045115	0.0012863830967213303	0.0012736300795933213	0.0013474005075592545	0.001332253835141174	0.0013825294219594916	0.0013659110290609713	0.0014200751621918958	0.0014018092994432536	0.0014992213222489092	0.0014772356432619328	0.05256644341762925	0.05092239744919348	-1.561937847555442e-05	-0.0001522818789871927	-1.543164322004298e-05	-0.00015045154512383085
4.259743574130585	0.0012860134067118581	0.0012732640566080868	0.0013470133359921922	0.0013318710165345759	0.001382132188840358	0.0013655185704347444	0.0014196671776312867	0.0014014065610733447	0.0014987906814886267	0.001476811313130425	0.05256649271735208	0.05092244517526448	-1.5520426808177112e-05	-0.0001522289055880255	-1.533388113819298e-05	-0.0001503992108625174
4.285410672027485	0.001285643844374909	0.001272898160063873	0.0013466262990925449	0.001331488331092115	0.001381735094466487	0.0013651262488797516	0.00141925933621486	0.001401003963979445	0.0014983601932802876	0.0014763871332337882	0.05256654290188673	0.05092249375790398	-1.542205819543563e-05	-0.00015217551819185493	-1.523669510436823e-05	-0.0001503464676225752
4.311232427101037	0.0012852744106937168	0.001272532390934773	0.0013462393979068478	0.001331105779848749	0.0013813381399217567	0.0013647340654667328	0.001418851639067128	0.0014006015092711233	0.001497929858836452	0.0014759631047653815	0.052566593987184926	0.05092254321255417	-1.532426916063534e-05	-0.00015212171388612195	-1.5140081683691353e-05	-0.00015029331252758293
4.337209771238533	0.0012849051066581999	0.0012721667502015098	0.0013458526334889332	0.0013307233638466544	0.001380941326297715	0.0013643420212740005	0.0014184440873206774	0.001400199198065912	0.0014974996793786564	0.0014755392289273843	0.05256664598948668	0.050922593554937286	-1.522705624520948e-05	-0.00015206748971258177	-1.5044037459215065e-05	-0.00015023974265560014
4.363343641942354	0.0012845359332650471	0.00127180123885152	0.0013454660069000283	0.0013303410841353236	0.0013805446546936767	0.0013639501173875405	0.0014180366821162785	0.0013997970314894115	0.001497069656137537	0.0014751155069309154	0.05256669892532567	0.05092264480105861	-1.5130416008691389e-05	-0.0001520128426664713	-1.4948559031804226e-05	-0.00015018575503850107
4.389634982363801	0.0012841668915178418	0.0012714358578790777	0.0013450795192088876	0.0013299589417716943	0.0013801481262168676	0.001363558354901153	0.0014176294246030323	0.001399395010675439	0.0014966397903529928	0.001474691939996196	0.0525667528115346	0.050922696967214305	-1.5034345028315521e-05	-0.00015195776969373354	-1.4853643019903384e-05	-0.00015013134666008732
4.416084741337141	0.0012837979824271587	0.0012710706082853917	0.0013446931714919037	0.0013295769378202603	0.0013797517419825386	0.0013631667349165621	0.0014172223159384942	0.0013989931367661462	0.0014962100832743251	0.0014742685293526842	0.05256680766525057	0.050922750069994034	-1.4938839899388684e-05	-0.00015190226769440374	-1.4759286059727594e-05	-0.00015007651445803072
4.442693873413836	0.0012834292070106753	0.0012707054910787133	0.0013443069648332254	0.0013291950733531886	0.001379355503114091	0.0013627752585435471	0.0014168153572888063	0.0013985914109121526	0.0014957805361603856	0.0014738452762392213	0.05256686350392109	0.050922804126287656	-1.4843897234786962e-05	-0.00015184633351850163	-1.466548480493629e-05	-0.00015002125532137534
4.469463338897009	0.0012830605662932852	0.0012703405072744503	0.0013439209003248851	0.001328813349450443	0.0013789594107432134	0.0013623839269000654	0.001416408549828837	0.001398189834272683	0.0014953511502797325	0.0014734221819041851	0.0525669203453084	0.05092285915329133	-1.4749513665108377e-05	-0.000151789963966531	-1.4572235926643695e-05	-0.00014996556609009337
4.49639410387609	0.001282692061307207	0.0012699756578952747	0.0013435349790669165	0.0013284317671999044	0.0013785634660100005	0.0013619927411123848	0.0014160018947423148	0.0013977884080156994	0.0014949219269107807	0.001472999247605637	0.05256697820749635	0.05092291516851191	-1.4655685838652066e-05	-0.00015173315579108948	-1.4479536113418817e-05	-0.0001499094435561954
4.523487140261684	0.001282323693092092	0.0012696109439712315	0.0013431492021674764	0.0013280503276974882	0.0013781676700630866	0.0013616017023152026	0.0014155953932219638	0.001397387133318032	0.0014944928673419526	0.0014725764746114712	0.052567037108896306	0.05092297218977233	-1.4562410421126853e-05	-0.0001516759056933159	-1.4387382071111982e-05	-0.00014985288446162093
4.550743425820648	0.0012819554626951463	0.0012692463665398565	0.0013427635707429749	0.0013276690320472744	0.0013777720240597795	0.0013612108116517866	0.0014151890464696476	0.0013969860113655244	0.0014940639728718411	0.0014721538641995749	0.05256709706825223	0.05092303023521833	-1.4469684095810842e-05	-0.00015161821032494416	-1.4295770522868706e-05	-0.00014979588549907108
4.578163944211368	0.001281587371171233	0.0012688819266462792	0.0013423780859181903	0.001327287881361621	0.0013773765291661849	0.0013608200702740914	0.0014147828556964996	0.0013965850433531612	0.0014936352448093547	0.001471731417657968	0.052567158104647405	0.05092308932332448	-1.4377503563207938e-05	-0.00015156006628519458	-1.4204698208914596e-05	-0.00014973844330978814
4.605749685019276	0.001281219419583003	0.0012685176253433537	0.0013419927488264136	0.001326906876761307	0.0013769811865573557	0.001360429479342911	0.0014143768221230816	0.0013961842304852233	0.0014932066844738961	0.001471309136284983	0.052567220237509725	0.05092314947289827	-1.4285865541054793e-05	-0.000151501470120885	-1.4114161886437382e-05	-0.0001496805544828339
4.633501643792551	0.0012808516090010021	0.0012681534636917624	0.0013416075606095638	0.0013265260193756469	0.001376585997417416	0.0013600390400279984	0.0014139709469795161	0.001395783573975419	0.0014927782931955101	0.001470887021389405	0.05256728348661959	0.05092321070308852	-1.4194766764528965e-05	-0.00015144241832887317	-1.4024158329892233e-05	-0.00014962221555819832
4.6614208220780515	0.001280483940503786	0.0012677894427601327	0.0013412225224183182	0.001326145310342618	0.0013761909629396987	0.0013596487535082016	0.0014135652315056296	0.0013953830750470253	0.0014923500723150445	0.0014704650742906346	0.052567347872114534	0.0509232730333905	-1.4104203985804836e-05	-0.00015138290735211557	-1.3934684330512564e-05	-0.0001495634230223586
4.689508227457455	0.001280116415178047	0.0012674255636251617	0.0013408376354122503	0.0013257647508089995	0.001375796084326888	0.001359258620971607	0.0014131596769511071	0.00139498273493304	0.0014919220231843255	0.0014700432963188571	0.052567413414496396	0.05092333648365087	-1.4014173974053606e-05	-0.00015132293357905668	-1.384573669634126e-05	-0.00014950417330839016
4.717764873583629	0.0012797490341187334	0.0012670618273717329	0.0013404529007599592	0.0013253843419304978	0.0013754013627911615	0.0013588686436156747	0.001412754284575638	0.001394582554876326	0.0014914941471663194	0.0014696216888152019	0.05256748013463826	0.05092340107407715	-1.3924673515457175e-05	-0.00015126249334496134	-1.3757312252206388e-05	-0.00014944446279641088
4.746191780217212	0.0012793817984291657	0.0012666982350930352	0.001340068319639203	0.0013250040848718806	0.0013750067995543264	0.0013584788226473797	0.0014123490556490642	0.0013941825361297574	0.0014910664456353005	0.0014692002531319084	0.05256754805379085	0.050923466825241376	-1.3835699413138752e-05	-0.00015120158293091546	-1.366940783967957e-05	-0.00014938428781302582
4.774789973263409	0.001279014709221164	0.0012663347878906859	0.0013396838932370348	0.0013246239808071103	0.0013746123958479658	0.0013580891592833498	0.0014119439914515332	0.0013937826799563686	0.0014906389199770224	0.001468778990632493	0.0525676171935892	0.05092353375808754	-1.3747248486985914e-05	-0.00015114019856216077	-1.3582020316937199e-05	-0.00014932364463055015
4.803560484809025	0.0012786477676151704	0.0012659714868748537	0.00133929962274994	0.0013242440309194792	0.0013742181529135828	0.0013576996547500113	0.0014115390932736517	0.0013933829876295089	0.0014902115715888919	0.0014683579026919203	0.05256768757606022	0.050923601893940185	-1.3659317573581214e-05	-0.0001510783364077617	-1.3495146558583498e-05	-0.00014926252946456664
4.832504353159697	0.001278280974740378	0.0012656083331643864	0.0013389155093839783	0.001323864236401752	0.0013738240720027504	0.0013573103102837386	0.001411134362416644	0.0013929834604329955	0.0014897844018801475	0.0014679369906967776	0.05256775922362872	0.05092367125450811	-1.3571903526247292e-05	-0.000151015992581216	-1.3408783455782364e-05	-0.00014920093847631266
4.861622622877388	0.001277914331734849	0.0012652453278869282	0.0013385315543549148	0.0013234845984562938	0.0013734301543772518	0.0013569211271309888	0.0014107298001925	0.001392584099661262	0.001489357412272025	0.00146751625604544	0.0525678321591255	0.050923741861893565	-1.3485003214935842e-05	-0.00015095316313962215	-1.3322927916167154e-05	-0.00014913886777173646
4.890916344818065	0.0012775478397456489	0.001264882472179053	0.001338147758888367	0.0013231051182952165	0.0013730364013092337	0.0013565321065484555	0.0014103254079241413	0.0013921849066195196	0.0014889306041979448	0.0014670957001482506	0.05256790640579577	0.05092381373859914	-1.339861352591537e-05	-0.00015088984408040407	-1.3237576863448647e-05	-0.0001490763133971118
4.9203865761696335	0.0012771814999289796	0.0012645197671863953	0.001337764124219953	0.0013227257971405249	0.0013726428140813647	0.0013561432498032258	0.001409921186945584	0.0013917858826239197	0.001488503979103697	0.0014666753244277052	0.05256798198730359	0.05092388690753377	-1.3312731361975888e-05	-0.00015082603134353167	-1.3152727237657896e-05	-0.00014901327134236864
4.950034380490085	0.0012768153134503004	0.0012641572140637727	0.0013373806515954258	0.001322346636224249	0.0013722493939869766	0.0013557545581729179	0.0014095171386020917	0.0013913870290017045	0.0014880775384476124	0.0014662551303186188	0.05256805892774218	0.05092396139202203	-1.3227353642283196e-05	-0.0001507617208107992	-1.3068375995052561e-05	-0.0001489497375402049
4.979860827745887	0.0012764492814844677	0.001263794813975321	0.0013369973422708262	0.001321967636788597	0.0013718561423302269	0.0013553660329458427	0.0014091132642503484	0.0013909883470913757	0.001487651283700758	0.001465835119268318	0.05256813725164108	0.05092403721580994	-1.3142477302264394e-05	-0.0001506969083039933	-1.2984520107908737e-05	-0.00014888570786342203
5.009866994350591	0.001276083405215862	0.001263432568094624	0.0013366141975126261	0.0013215888000860957	0.0013714630604262491	0.0013549776754211529	0.0014087095652586172	0.0013905898382428528	0.0014872252163471164	0.0014654152927368166	0.05256821698397326	0.05092411440307323	-1.3058099293524611e-05	-0.00015063158958461553	-1.2901156564517485e-05	-0.00014882117812603513
5.040053963203681	0.0012757176858385285	0.0012630704776048502	0.0013362312185978816	0.0013212101273797415	0.0013710701496013173	0.001354589486909003	0.0014083060430069131	0.0013901915038176424	0.0014867993378837817	0.0014649956521970082	0.05256829815016369	0.05092419297842583	-1.297421658378109e-05	-0.00015056576035327174	-1.2818282369056466e-05	-0.00014875614408121907
5.070422823729659	0.001275352124556308	0.0012627085436988851	0.0013358484068143786	0.0013208316199431471	0.0013706774111929988	0.0013542014687307044	0.001407902698887169	0.0013897933451890035	0.0014863736498211455	0.0014645761991348499	0.052568380776098454	0.05092427296692741	-1.2890826156766039e-05	-0.00015049941624889485	-1.2735894541558712e-05	-0.00014869060142158608
5.100974671917351	0.0012749867225829812	0.0012623467675794706	0.0013354657634607949	0.0013204532790606982	0.0013702848465503238	0.0013538136222188881	0.0014074995343034134	0.001389395363742119	0.0014859481536830983	0.0014641569350495572	0.05256846488813085	0.05092435439408956	-1.2807925012209287e-05	-0.00015043255284830082	-1.2653990117822422e-05	-0.00014862454577835305
5.131710610359471	0.0012746214811423992	0.0012619851504593394	0.0013350832898468418	0.001320075106027697	0.0013698924570339401	0.001353425948717662	0.0014070965506719345	0.001388997560874262	0.0014855228510072158	0.0014637378614537914	0.05256855051309226	0.05092443728588726	-1.272551016573073e-05	-0.00015036516566585556	-1.2572566149414433e-05	-0.000148557972721175
5.1626317482924104	0.0012742564014686284	0.001261623693561354	0.0013347009872934272	0.0013196971021505201	0.0013695002440162834	0.001353038449582774	0.0014066937494214618	0.0013885999379949715	0.0014850977433449645	0.0014633189798738545	0.0525686376782994	0.05092452166876591	-1.2643578648711962e-05	-0.00015029725015114348	-1.2491619703396128e-05	-0.00014849087775564707
5.193739201636265	0.001273891484806096	0.0012612623981186556	0.0013343188571328165	0.001319319268746781	0.0013691082088817452	0.0013526511261817838	0.0014062911319933466	0.0013882024965262312	0.0014846728322619037	0.0014629002918498956	0.05256872641156349	0.0509246075696484	-1.2562127508317089e-05	-0.00015022880169085484	-1.2411147862472632e-05	-0.0001484232563249699
5.225034093035115	0.0012735267324097224	0.0012609012653747918	0.0013339369007087788	0.0013189416071454733	0.001368716353026834	0.0013522639798942166	0.0014058886998417292	0.0013878052379026364	0.0014842481193378784	0.0014624817989360942	0.052568816741199356	0.050924695015946535	-1.2481153807385181e-05	-0.00015015981560623226	-1.2331147724829739e-05	-0.0001483551038082842
5.256517551897525	0.0012731621455450762	0.001260540296583873	0.0013335551193767604	0.001318564118687143	0.0013683246778603546	0.001351877012111744	0.0014054864544337325	0.0013874081635715798	0.0014838236061672358	0.0014620635027008753	0.05256890869603471	0.050924784035566044	-1.2400654624201285e-05	-0.00015009028715140538	-1.2251616403877175e-05	-0.00014828641551778432
5.288190714437326	0.001272797725488521	0.0012601794930107155	0.0013331735145040464	0.0013181868047240457	0.0013679331848035796	0.0013514902242383513	0.0014050843972496438	0.0013870112749934372	0.0014833992943590333	0.0014616454047271126	0.0525690023054182	0.05092487465692053	-1.2320627052718469e-05	-0.00015002021151599987	-1.2172551028546974e-05	-0.00014821718670254835
5.320054723714605	0.0012724334735273513	0.0012598188559309789	0.0013327920874699134	0.0013178096666203016	0.001367541875290414	0.0013511036176905016	0.0014046825297830909	0.0013866145736417359	0.001482975185537236	0.0014612275066123235	0.05256909759923119	0.05092496690893733	-1.2241068202231697e-05	-0.00014994958382152923	-1.2093948742936123e-05	-0.00014814741254409736
5.352110729676963	0.0012720693909599565	0.0012594583866313276	0.0013324108396658106	0.0013174327057520726	0.0013671507507675867	0.0013507171938973218	0.001404280853541242	0.0013862180610033535	0.0014825512813409457	0.0014608098099688923	0.05256919460789522	0.05092506082106613	-1.2161975197391706e-05	-0.00014987839912117273	-1.2015806706257987e-05	-0.0001480770881563953
5.384359889201005	0.0012717054790959605	0.0012590980864095702	0.0013320297724955168	0.001317055923507718	0.0013667598126948142	0.0013503309543007706	0.0014038793700449866	0.0013858217385786962	0.0014821275834246042	0.0014603923164242718	0.05256929336238341	0.05092515642329081	-1.2083345178194593e-05	-0.0001498066524007191	-1.1938122092915171e-05	-0.0001480062085867373
5.41680336613411	0.0012713417392563803	0.0012587379565748152	0.0013316488873753149	0.0013166793212879661	0.0013663690625449903	0.0013499449003558182	0.0014034780808291304	0.0013854256078818933	0.0014817040934582179	0.0014599750276212005	0.05256939389422862	0.05092525374613958	-1.2005175299721615e-05	-0.00014973433857473628	-1.1860892092263597e-05	-0.00014793476881280743
5.44944233133642	0.0012709781727737804	0.0012583779984476262	0.0013312681857341655	0.0013163029005060878	0.001365978501804367	0.0013495590335306292	0.0014030769874425926	0.0013850296704409858	0.0014812808131275774	0.001459557945217922	0.05256949623553551	0.05092535282069099	-1.1927462732295308e-05	-0.00014966145248890284	-1.1784113908647198e-05	-0.00014786276374351148
5.482277962723094	0.001270614780992422	0.001258018213360168	0.0013308876690138723	0.001315926662588059	0.0013655881319727331	0.0013491733553067393	0.0014026760914485942	0.001384633927798118	0.0014808577441344753	0.0014591410708883952	0.052569600418990246	0.05092545367858828	-1.1850204661188052e-05	-0.0001495879889168994	-1.1707784761200157e-05	-0.00014779018821670098
5.515311445306831	0.0012702515652684326	0.0012576586026563775	0.0013305073386692709	0.0013155506089727494	0.0013651979545636118	0.0013487878671792494	0.0014022753944248692	0.0013842383815097425	0.0014804348881969438	0.001458724406322531	0.05256970647787054	0.05092555635204626	-1.1773398286681058e-05	-0.00014951394256051964	-1.1631901883905893e-05	-0.00014771703699972827
5.548543971240616	0.0012698885269699508	0.0012572991676921051	0.0013301271961683925	0.0013151747411120792	0.0013648079711044369	0.0013484025706569985	0.0014018748979638524	0.0013838430331468052	0.0014800122470494698	0.0014583079532263991	0.052569814446057093	0.050925660873864985	-1.1697040824074773e-05	-0.00014943930805072503	-1.1556462525586647e-05	-0.0001476433047897241
5.581976739860765	0.0012695256674772949	0.0012569399098352825	0.0013297472429926482	0.001314799060471209	0.001364418183136748	0.0013480174672627584	0.0014014746036728866	0.0013834478842949523	0.0014795898224432321	0.0014578917133224645	0.052569924358043835	0.05092576727743702	-1.1621129503369687e-05	-0.0001493640799432039	-1.1481463949542664e-05	-0.00014756898620899017
5.615610957730194	0.0012691629881831262	0.0012565808304660863	0.001329367480637015	0.0013144235685287175	0.001364028592216387	0.0013476325585334281	0.0014010745131744344	0.0013830529365547344	0.001479167616146338	0.0014574756883498183	0.052570036248949806	0.05092587559676015	-1.1545661569287158e-05	-0.00014928825271914858	-1.1406903433663212e-05	-0.00014749407580688656
5.649447838681973	0.0012688004904926097	0.001256221930977096	0.0013289879106102131	0.0013140482667767807	0.0013636391999136907	0.0013472478460202215	0.0014006746281062788	0.0013826581915418095	0.001478745629944056	0.0014570598800644065	0.05257015015452984	0.050925985866448316	-1.1470634281349201e-05	-0.00014921182078592166	-1.133277827046128e-05	-0.00014741856805983167
5.6834886038631165	0.0012684381758235799	0.0012558632127734586	0.001328608534434892	0.0013136731567213544	0.001363250007813683	0.0013468633312888588	0.0014002749501217347	0.0013822636508871468	0.001478323865639056	0.0014566442902392636	0.05257026611118677	0.05092609812174174	-1.139604491365645e-05	-0.0001491347784745578	-1.125908576684112e-05	-0.00014734245736869322
5.717734481778674	0.0012680760456067104	0.0012555046772730577	0.0013282293536478191	0.0013132982398823604	0.0013628610175162811	0.0013464790159197703	0.0013998754808898638	0.0013818693162372406	0.0014779023250516533	0.0014562289206647542	0.052570384155982926	0.05092621239851986	-1.1321890754732028e-05	-0.0001490571200382651	-1.1185823243942128e-05	-0.00014726573805717846
5.75218670833605	0.0012677141012856846	0.0012551463259066822	0.0013278503698000723	0.0013129235177938789	0.0013624722306364962	0.001346094901508295	0.0013994762220956901	0.0013814751892543245	0.0014774810100200552	0.0014558137731488158	0.05257050432665105	0.05092632873331124	-1.1248169107677675e-05	-0.0001489788396534797	-1.1112988037322719e-05	-0.0001471884043737215
5.786846526889619	0.0012673523443173615	0.0012547881601181925	0.0013274715844572241	0.0013125489920043293	0.0013620836488046322	0.0013457109896648754	0.0013990771754404138	0.0013810812716165786	0.001477059922400604	0.0014553988495171941	0.05257062666160841	0.05092644716330652	-1.1174877289993335e-05	-0.00014889993141881108	-1.1040577496786858e-05	-0.00014711045048976246
5.821715188285586	0.0012669907761719509	0.0012544301813646914	0.0013270929991995384	0.001312174664076664	0.001361695273666494	0.0013453272820152628	0.0013986783426416316	0.001380687565018348	0.0014766390640680313	0.0014549841516136952	0.05257075119996773	0.05092656772637037	-1.1102012633386338e-05	-0.00014882038935137842	-1.0968588986151606e-05	-0.00014703187049636135
5.856793950907131	0.0012666293983331941	0.0012540723911167067	0.0013267146156221718	0.001311800535588571	0.001361307106883603	0.0013449437802007331	0.0013982797254335677	0.0013802940711703721	0.0014762184369157183	0.0014545696813004388	0.05257087798155083	0.05092669046105291	-1.1029572483844258e-05	-0.000148740207389364	-1.0897019883313042e-05	-0.00014695265840569682
5.892084080719833	0.0012662682122985306	0.0012537147908583547	0.0013263364353353624	0.0013114266081326563	0.0013609191501333963	0.0013445604858782817	0.0013978813255672868	0.0013799007917999922	0.001475798042855942	0.0014541554404581022	0.05257100704690035	0.05092681540660316	-1.0957554201603686e-05	-0.00014865937939007035	-1.0825867580322585e-05	-0.00014687280815139925
5.927586851317345	0.0012659072195792813	0.0012533573820875219	0.0013259584599646336	0.0013110528833166488	0.0013605314051094465	0.0013441774007208387	0.0013974831448109277	0.0013795077286513824	0.001475377883820142	0.0014537414309861792	0.052571138437293496	0.050926942602980405	-1.0885955160872679e-05	-0.00014857789912725572	-1.0755129482974135e-05	-0.00014679231358388778
5.963303543967366	0.0012655464217008333	0.0012530001663160518	0.0013255806911510006	0.0013106793627636047	0.0013601438735216795	0.0013437945264174879	0.001397085184949939	0.0013791148834857829	0.001474957961759188	0.0014533276548032467	0.05257127219475629	0.050927072090868726	-1.0814772749941776e-05	-0.0001484957602921888	-1.0684803010984484e-05	-0.0001467111684720912
5.999235447657878	0.0012651858202028137	0.0012526431450699117	0.0013252031305511682	0.0013103060481120996	0.001359756557096587	0.001343411864673673	0.0013966874477873018	0.0013787222580817187	0.0014745382786436377	0.0014529141138472116	0.052571408362074794	0.05092720391168947	-1.074400437106951e-05	-0.000148412956492594	-1.0614885597896168e-05	-0.0001466293665027263
6.035383859143656	0.0012648254166392784	0.0012522863198893852	0.0013248257798377404	0.0013099329410164405	0.0013593694575774486	0.0013430294172114203	0.0013962899351437719	0.0013783298542352374	0.0014741188364640122	0.001452500810075587	0.05257154698281128	0.05092733810761333	-1.067364744035404e-05	-0.00014832948125037548	-1.054537469088665e-05	-0.0001465469012774112
6.071750082993084	0.0012644652125789013	0.0012519296923292583	0.001324448640699433	0.0013095600431468732	0.0013589825767245597	0.0013426471857695607	0.0013958926488581212	0.0013779376737601487	0.0014736996372310724	0.0014520877454657604	0.05257168810131747	0.05092747472157675	-1.0603699387715798e-05	-0.00014824532800195023	-1.0476267750837709e-05	-0.00014646376631372027
6.108335431635222	0.001264105209605153	0.0012515732639589957	0.001324071714841276	0.0013091873561897841	0.0013585959163154484	0.0013422651721039448	0.0013954955907873683	0.0013775457184882509	0.0014732806829760856	0.0014516749220152543	0.05257183176274805	0.05092761379729302	-1.0534157656803822e-05	-0.00014816049009663823	-1.0407562252172375e-05	-0.00014637995504301893
6.145141225407182	0.0012637454093165031	0.0012512170363629428	0.0013236950039848393	0.001308814881847922	0.0013582094781451133	0.0013418833779876792	0.0013950987628070365	0.001377153990269584	0.0014728619757511194	0.0014512623417420162	0.05257197801307663	0.05092775537926774	-1.0465019704940237e-05	-0.00014807496079560778	-1.0339255682782073e-05	-0.00014629546080935363
6.182168792601758	0.0012633858133266015	0.0012508610111405065	0.0013233185098684378	0.0013084426218406028	0.0013578232640262449	0.0013415018052113448	0.0013947021668113888	0.0013767624909726648	0.001472443517629311	0.0014508500066846843	0.0525721268991096	0.050927899512814005	-1.0396283003005768e-05	-0.00014798873327098727	-1.0271345544030086e-05	-0.00014621027686934074
6.2194194695153895	0.0012630264232644825	0.0012505051899063557	0.00132294223424736	0.0013080705779039338	0.00135743727578947	0.001341120455583235	0.001394305804713689	0.0013763712224847385	0.0014720253107051685	0.0014504379189028774	0.052572278468502154	0.05092804624406508	-1.0327945035425862e-05	-0.00014790180060519909	-1.0203829350626664e-05	-0.0001461243963908898
6.256894600496366	0.0012626672407747503	0.0012501495742906076	0.0013225661788940784	0.0013076987517910243	0.0013570515152835747	0.0013407393309295805	0.0013939096784464412	0.0013759801867120214	0.0014716073570948459	0.0014500260804774716	0.05257243276977187	0.05092819561999069	-1.0260003300115172e-05	-0.00014781415579018242	-1.0136704630583915e-05	-0.00014603781245214886
6.294595537993358	0.001262308267517787	0.001249794165939033	0.0013221903455984821	0.001307327145272214	0.0013566659843757543	0.001340358433094793	0.0013935137899616593	0.00137558938557996	0.0014711896589364513	0.0014496144935108965	0.05257258985231757	0.05092834768841151	-1.0192455308311033e-05	-0.0001477257917248953	-1.006996892511866e-05	-0.00014595051804000558
6.332523642604218	0.0012619495051699456	0.0012494389665132486	0.0013218147361680962	0.0013069557601352903	0.0013562806849518468	0.0013399777639416972	0.001393118141231114	0.0013751988210334801	0.0014707722183903331	0.001449203160127421	0.05257274976643156	0.05092850249801544	-1.012529858457345e-05	-0.00014763670121553663	-1.0003619788583051e-05	-0.00014586250604925466
6.370680283125076	0.001261590955423761	0.0012490839776909254	0.001321439352428317	0.0013065845981857203	0.0013558956189165857	0.0013395973253517795	0.001392722734246606	0.001374808495037251	0.0014703550376393914	0.0014487920824734542	0.05257291256331912	0.050928660098373185	-1.0058530666670618e-05	-0.0001475468769738808	-9.937654788405581e-06	-0.00014577376928193164
6.40906683659976	0.0012612326199881465	0.0012487292011659852	0.001321064196222637	0.001306213661246877	0.0013555107881938388	0.0013392171192254244	0.0013923275710202214	0.0013744184095759405	0.001469938118889375	0.0014483812627178406	0.052573078295112596	0.050928820539952284	-9.992149105599729e-06	-0.00014745631161694472	-9.872071505049457e-06	-0.00014568430044592517
6.447684688369473	0.0012608745005886057	0.0012483746386488111	0.0013206892694128819	0.001305842951160269	0.0013551261947268634	0.0013388371474821672	0.0013919326535846057	0.0013740285666544842	0.0014695214643691945	0.0014479707030521643	0.0525732470148904	0.050928983874137225	-9.92615146539616e-06	-0.00014736499766471178	-9.806867531884228e-06	-0.00014559409215370023
6.486535232122802	0.0012605165989674416	0.0012480202918664536	0.0013203145738794467	0.0013054724697857776	0.001354741840478558	0.0013384574120609406	0.0013915379839932328	0.0013736389682983503	0.001469105076331235	0.0014475604056910557	0.05257341877669226	0.050929150153243036	-9.860535323192449e-06	-0.0001472729275407425	-9.742040475223951e-06	-0.00014550313692257566
6.525619869945995	0.0012601589168839624	0.0012476661625628364	0.0013199401115215306	0.0013051022190018868	0.0013543577274317132	0.001338077914920325	0.0013911435643206762	0.0013732496165538052	0.001468688957051665	0.0014471503728724978	0.052573593635537944	0.05092931943053272	-9.79529826899278e-06	-0.00014718009356878836	-9.677587954091266e-06	-0.00014541142717094946
6.564940012373588	0.0012598014561147073	0.0012473122524989796	0.0013195658842573884	0.0013047322007059352	0.0013539738575892829	0.0013376986580388136	0.001390749396662897	0.0013728605134882006	0.0014682731088307714	0.001446740606858151	0.05257377164744449	0.05092949176023513	-9.730437905763195e-06	-0.00014708648797379098	-9.613507600307603e-06	-0.00014531895521985305
6.604497078439295	0.0012594442184536462	0.0012469585634531997	0.0013191918940245603	0.0013043624168143405	0.0013535902329746272	0.001337319643415055	0.0013903554831375085	0.0013724716611902324	0.001467857533993266	0.0014463311099336548	0.052573952869444364	0.050929667197562666	-9.665951849261584e-06	-0.00014699210287949516	-9.549797058337056e-06	-0.0001452257132903978
6.644292495727218	0.001259087205712415	0.0012466050972213408	0.001318818142780136	0.0013039928692628617	0.0013532068556317983	0.001336940873068133	0.0013899618258840808	0.001372083061770238	0.0014674422348886311	0.0014459218844089666	0.0525741373596046	0.050929845798727696	-9.601837727968299e-06	-0.00014689693030739415	-9.486453985234344e-06	-0.00014513169350260924
6.684327700423376	0.001258730419720521	0.0012462518556169812	0.0013184446325009882	0.00130362356000683	0.0013528237276257881	0.0013365623490378135	0.0013895684270644072	0.001371694717360466	0.0014670272138914353	0.001445512932618672	0.05257432517704397	0.050930027620963755	-9.53809318312085e-06	-0.0001468009621763966	-9.423476050637869e-06	-0.00014503688787564917
6.724604137367524	0.0012583738623255772	0.0012458988404716632	0.001318071365184036	0.001303254491021412	0.0013524408510428153	0.001336184073384824	0.0013891752888628116	0.0013713066301153708	0.001466612473401683	0.001445104256922327	0.05257451638195488	0.05093021272253984	-9.474715868488387e-06	-0.00014670419030027304	-9.360860936565019e-06	-0.00014494128832409636
6.76512326010531	0.0012580175353935218	0.0012455460536351156	0.0013176983428464981	0.0013028856643018554	0.0013520582279905884	0.0013358060481911207	0.0013887824134864344	0.0013709188022119005	0.0014661980158451476	0.0014446958597047856	0.05257471103561903	0.050930401162782565	-9.411703450413339e-06	-0.0001466066063873228	-9.29860633746074e-06	-0.00014484488665872375
6.805886530940724	0.0012576614408088506	0.0012451934969754787	0.0013173255675261518	0.001302517081863749	0.0013516758605985912	0.0013354282755601618	0.0013883898031655376	0.0013705312358497932	0.001465783843673722	0.0014442877433765405	0.05257490920043136	0.05093059300209495	-9.349053607731611e-06	-0.00014650820203926385	-9.236709960128153e-06	-0.00014474767458533266
6.846895420988873	0.0012573055804748405	0.001244841172379531	0.0013169530412815889	0.0013021487457432763	0.0013512937510183544	0.001335050757617182	0.001387997460153795	0.0013701439332518667	0.0014653699593657598	0.001443879910374061	0.0525751109399167	0.050930788301973784	-9.28676403169626e-06	-0.00014640896874984488	-9.17516952362099e-06	-0.00014464964370303202
6.888151410229076	0.0012569499563137882	0.0012444890817529244	0.0013165807661924872	0.0013017806579974811	0.001350911901423747	0.001334673496509476	0.0013876053867286082	0.0013697568966643267	0.001464956365426435	0.0014434723631601442	0.052575316318752584	0.050930987125032016	-9.224832425835244e-06	-0.00014630889790273605	-9.113982759125644e-06	-0.00014455078550157374
6.92965598755826	0.0012565945702672455	0.0012441372270204183	0.0013162087443598764	0.0013014128207045337	0.0013505303140112603	0.0013342964944066844	0.001387213585191413	0.0013693701283570706	0.0014645430643881003	0.0014430651042242673	0.052575525402789654	0.05093118953501798	-9.163256506076328e-06	-0.00014620798077258357	-9.053147410068713e-06	-0.00014445109136385081
6.971410650844719	0.001256239424296248	0.0012437856101261062	0.0013158369779063994	0.001301045235963987	0.0013501489910002912	0.0013339197535010665	0.0013868220578679806	0.0013689836306239834	0.0014641300588106386	0.0014426581360829295	0.052575738259071775	0.05093139559683566	-9.102034000452175e-06	-0.00014610620852084644	-8.99266123189496e-06	-0.00014435055256106777
7.01341690698215	0.00125588452038157	0.0012434342330336688	0.0013154654689766013	0.0013006779058970634	0.0013497679346334511	0.0013335432760078086	0.0013864308071087537	0.0013685974057832684	0.0014637173512818467	0.0014422514612800305	0.052575954955859885	0.05093160537656767	-9.041162649103818e-06	-0.00014600357219496374	-8.93252199191813e-06	-0.0001442491602506868
7.055676271944047	0.0012555298605239585	0.0012430830977266088	0.0013150942197371963	0.0013003108326469215	0.0013493871471768506	0.0013331670641653101	0.0013860398352891527	0.0013682114561777506	0.0014633049444177971	0.0014418450823872261	0.05257617556265213	0.05093181894149277	-8.98064020434658e-06	-0.00014590006272996447	-8.872727469525638e-06	-0.00014414690548003595
7.098190270838397	0.001255175446744377	0.00124273220620849	0.0013147232323773446	0.0012999440183789261	0.0013490066309204023	0.0013327911202354729	0.0013856491448098996	0.0013678257841751933	0.0014628928408632106	0.0014414390020042896	0.05257640015020796	0.05093203636011178	-8.920464430472314e-06	-0.0001457956709440822	-8.813275455984287e-06	-0.00014404377918159073
7.1409604379627405	0.001254821281084259	0.0012423815605031897	0.0013143525091089427	0.001299577465280937	0.001348626388178127	0.0013324154465040108	0.0013852587380973507	0.0013674403921686276	0.0014624810432918437	0.0014410332227594944	0.05257662879056961	0.05093225770216734	-8.86063310365226e-06	-0.00014569038753770025	-8.754163754235572e-06	-0.00014393977217053155
7.183988316859528	0.0012544673656057583	0.0012420311626551502	0.0013139820521669064	0.0012992111755635908	0.0013482464212884624	0.001332040045280751	0.0013848686176038273	0.0013670552825766783	0.0014620695544068727	0.0014406277473099922	0.052576861557086525	0.0509324830386673	-8.801144011990822e-06	-0.00014558420309351838	-8.695390179034451e-06	-0.0001438348751462981
7.227275460371831	0.0012541137023919984	0.0012416810147296224	0.0013136118638094581	0.0012988451514605827	0.0013478667326145685	0.0013316649188999383	0.001384478785807947	0.001366670457843889	0.0014616583769412818	0.0014402225783421883	0.05257709852443821	0.05093271244190733	-8.74199495542495e-06	-0.00014547710807477632	-8.636952556808838e-06	-0.00014372907868975826
7.270823430699384	0.0012537602935473306	0.0012413311188129255	0.0013132419463184203	0.0012984793952289576	0.0013474873245446462	0.0013312900697205476	0.0013840892452149653	0.0013662859204410607	0.001461247513658257	0.001439817718572132	0.05257733976865894	0.05093294598549542	-8.683183745531592e-06	-0.00014536909282153454	-8.578848725517355e-06	-0.0001436223732610986
7.31463379945495	0.0012534071411975992	0.0012409814770127088	0.0013128723019995158	0.0012981139091494103	0.00134710819949226	0.0013309155001266035	0.0013836999983571263	0.001365901672865593	0.0014608369673515956	0.0014394131707459164	0.05257758536716375	0.050933183744373216	-8.624708205619627e-06	-0.0001452601475522841	-8.521076534703104e-06	-0.0001435147492000466
7.358708147721062	0.0012530542474903927	0.0012406320914582019	0.001312502933182661	0.001297748695526569	0.0013467293598966512	0.0013305412125274876	0.0013833110477939974	0.0013655177176418194	0.0014604267408460981	0.0014390089376400612	0.05257783539876953	0.05093342579484394	-8.566566170665688e-06	-0.00014515026236217032	-8.46363384541561e-06	-0.00014340619672414956
7.403048066107065	0.001252701614595315	0.0012402829643004842	0.001312133842222269	0.0012973837566893028	0.0013463508082230675	0.001330167209358269	0.0013829223961128287	0.0013651340573213573	0.0014600168369979863	0.0014386050220619256	0.05257808994372533	0.050933672214593405	-8.508755487083436e-06	-0.00014503942721877383	-8.406518530025206e-06	-0.00014329670592538868
7.447655154806527	0.001252349244704255	0.0012399340977127522	0.0013117650314975631	0.0012970190949910278	0.0013459725469630991	0.0013297934930800288	0.001382534045928913	0.0013647506944834652	0.0014596072586953216	0.0014382014268501152	0.05257834908373507	0.05093392308271823	-8.451274012851936e-06	-0.00014492763196405356	-8.349728472327109e-06	-0.0001431862667718442
7.49253102365499	0.0012519971400316477	0.0012395854938905793	0.0013113965034128735	0.0012966547128100002	0.001345594578634998	0.0013294200661801833	0.0013821459998859332	0.0013643676317353817	0.001459198008858413	0.0014377981548748847	0.05257861290198535	0.050934178479749216	-8.394119617324836e-06	-0.00014481486631096052	-8.293261567348872e-06	-0.0001430748691036987
7.537677292188054	0.0012516453028147598	0.0012392371550522003	0.0013110282603979644	0.0012962906125496435	0.0013452169057840324	0.0013290469311728265	0.0013817582606563432	0.0013639848717127041	0.0014587890904402608	0.0014373952090385685	0.05257888148317259	0.05093443848767885	-8.337290181192197e-06	-0.00014470111984155043	-8.2371157213261e-06	-0.0001429625026324599
7.583095589699846	0.0012512937353139555	0.0012388890834387736	0.0013106603049083403	0.0012959267966388475	0.0013448395309828146	0.0013286740905990605	0.0013813708309417237	0.001363602417079737	0.0014583805064269726	0.001436992592275993	0.05257915491352922	0.05093470318998737	-8.28078359650132e-06	-0.00014458638200803842	-8.181288851690297e-06	-0.0001428491569406276
7.628787555301809	0.0012509424398129798	0.0012385412813146657	0.0013102926394255696	0.0012955632675322928	0.0013444624568316511	0.0013283015470273373	0.0013809837134731618	0.0013632202705298666	0.0014579722598382064	0.0014365903075549092	0.052579433280853495	0.05093497267166955	-8.224597766417346e-06	-0.0001444706421271924	-8.12577888689367e-06	-0.00014273482147780792
7.674754837981857	0.0012505914186192466	0.0012381937509677338	0.0013099252664576146	0.0012952000277107725	0.001344085685958899	0.0013279293030538108	0.0013805969110116329	0.001362838434785936	0.0014575643537276196	0.0014361883578764291	0.05257971667453598	0.050935247019262976	-8.168730605301322e-06	-0.00014435388938194293	-8.07058376645943e-06	-0.0001426194855615459
7.720999096663877	0.0012502406740641115	0.0012378464947096005	0.0013095581885391473	0.0012948370796815095	0.001343709221021308	0.001327557361302674	0.001380210426348373	0.0013624569126006142	0.001457156791183302	0.0014357867462754567	0.05258000518559016	0.05093552632087572	-8.113180038685913e-06	-0.0001442361128201064	-8.01570144090026e-06	-0.00014250313837493866
7.767522000267617	0.0012498902085031703	0.0012374995148759478	0.0013091914082318903	0.0012944744259784917	0.0013433330647043837	0.001327185724426523	0.001379824262305274	0.0013620757067567832	0.0014567495753282417	0.0014353854758211385	0.05258029890668059	0.05093581066621404	-8.057944003037748e-06	-0.00014411730135005518	-7.961129871543113e-06	-0.00014238576896374866
7.814325227768903	0.0012495400243165474	0.001237152813826805	0.0013088249281249483	0.0012941120691627997	0.001342957219722752	0.0013268143951067099	0.0013794384217352745	0.0013616948200679238	0.0014563427093207812	0.0014349845496173137	0.052580597932154576	0.05093610014661378	-8.003020445812928e-06	-0.00014399744374077317	-7.906867030617673e-06	-0.00014226736623701441
7.861410468260233	0.0012491901239091887	0.00123680639394684	0.0013084587508351473	0.0012937500118229436	0.0013425816888205208	0.001326443376053703	0.0013790529075227529	0.0013613142553785033	0.0014559361963550792	0.0014345839708029653	0.052580902358070794	0.050936394855067055	-7.9484073253807e-06	-0.00014387652862030142	-7.852910901101975e-06	-0.0001421479189637198
7.908779421011744	0.0012488405097111643	0.0012364602576456591	0.0013080928790073806	0.0012933882565752048	0.0013422064747716555	0.0013260726700074581	0.0013786677225839357	0.0013609340155643756	0.0014555300396615891	0.00143418374255269	0.052581212282232295	0.05093669488625454	-7.894102610948861e-06	-0.00014375454447379532	-7.799259476679032e-06	-0.0001420274157718504
7.956433795532517	0.0012484911841779628	0.0012361144073581	0.00130772731531495	0.0012930268060639739	0.0013418315803803477	0.001325702279737782	0.0013782828698672954	0.0013605541035331763	0.001455124242507528	0.0014337838680771556	0.052581527804216766	0.0509370003365756	-7.840104282520396e-06	-0.00014363147964208123	-7.745910761703875e-06	-0.00014190584514695015
8.004375311632296	0.0012481421497908011	0.0012357688455445397	0.0013073620624599214	0.001292665662962102	0.0013414570084814004	0.0013253322080447128	0.0013778983523539685	0.0013601745222247307	0.0014547188081973654	0.0014333843506235812	0.05258184902540996	0.050937311304179174	-7.786410330805002e-06	-0.0001435073223195471	-7.692862771118553e-06	-0.00014178319543006745
8.052605699483543	0.0012477934090569273	0.0012354235746911966	0.001306997123173475	0.00129230482997125	0.001341082761940607	0.0013249624577588938	0.001377514173058166	0.001359795274611462	0.0014543137400733078	0.0014329851934762141	0.05258217604903789	0.05093762788899603	-7.733018757123677e-06	-0.00014338206055197755	-7.640113530354986e-06	-0.0001416594548156458
8.101126699683881	0.0012474449645099395	0.0012350785973104445	0.0013066325002162732	0.0012919443098222479	0.0013407088436551465	0.0013245930317419634	0.0013771303350276038	0.0013594163636988124	0.0014539090415158034	0.0014325863999568196	0.052582508980200234	0.050937950192771635	-7.679927573426074e-06	-0.00014325568223583218	-7.587661075317623e-06	-0.00014153461135030243
8.149940063318896	0.0012470968187100904	0.0012347339159411205	0.0013062681963788131	0.0012915841052754497	0.001340335256553969	0.0013242239328869383	0.0013767468413439202	0.0013590377925256536	0.0014535047159440343	0.0014321879734251663	0.05258284792590562	0.05093827831909684	-7.627134802176e-06	-0.00014312817511596965	-7.53550345232272e-06	-0.00014140865293121863
8.199047552025359	0.0012467489742446134	0.0012343895331488424	0.0013059042144818022	0.0012912242191210994	0.0013399620035982004	0.0013238551641186096	0.001376363695123113	0.0013586595641647214	0.0014531007668164328	0.0014317899172795303	0.05258319299510426	0.05093861237344551	-7.574638476341017e-06	-0.00014299952678459293	-7.483638718075794e-06	-0.00014128156730491837
8.248450938054788	0.001246401433728034	0.0012340454515263242	0.00130554055737652	0.001290864654179693	0.0013395890877815346	0.001323486728393931	0.0013759808995159695	0.0013582816817230337	0.0014526971976311853	0.00143139223495719	0.05258354429872545	0.050938952463204755	-7.52243663923631e-06	-0.00014286972467786319	-7.4320649394825355e-06	-0.00014115334206354913
8.298152004337403	0.0012460541998025076	0.0012337016736937085	0.0013051772279452077	0.001290505413302363	0.0013392165121306552	0.0013231186287024385	0.0013755984577085217	0.0013579041483423448	0.0014522940119267706	0.0014309949299349538	0.05258390194971228	0.050939298697712874	-7.470527344548977e-06	-0.00014273875607484499	-7.380780193690442e-06	-0.00014102396464427125
8.348152544546481	0.0012457072751381343	0.001233358202298881	0.0013048142291014343	0.0012901464993712406	0.0013388442797056335	0.0013227508680666376	0.0013752163729224796	0.001357526967199566	0.0014518912132824714	0.0014305980057296587	0.052584266063058806	0.05093965118829238	-7.418908656289455e-06	-0.00014260660809745085	-7.329782568097493e-06	-0.000140893422329591
8.398454363163072	0.0012453606624332964	0.0012330150400178053	0.001304451563790488	0.0012897879152998415	0.0013384723936003514	0.0013223834495424253	0.0013748346484156913	0.001357150141507222	0.0014514888053189178	0.0014302014658987042	0.05258463675584686	0.050940010048287764	-7.3675786485885575e-06	-0.00014247326770411295	-7.279070160041631e-06	-0.0001407617022398111
8.449059275541144	0.0012450143644150008	0.001232672189554863	0.0013040892349897696	0.0012894296640334599	0.0013381008569429299	0.0013220163762195124	0.0013744532874826077	0.001356773674513911	0.0014510867916986351	0.0014298053140405886	0.05258501414728492	0.050940375393102616	-7.31653540578768e-06	-0.0001423387216922256	-7.22864107697424e-06	-0.00014062879133625028
8.49996910797308	0.0012446683838392043	0.0012323296536431788	0.0013037272457091758	0.0012890717485495428	0.0013377296728961428	0.001321649651221831	0.0013740722934547347	0.0013563975695047433	0.0014506851761265781	0.0014294095537954342	0.052585398358746184	0.050940747340234654	-7.26577702238676e-06	-0.00014220295669525873	-7.1784934363942204e-06	-0.00014049467641913393
8.551185697755594	0.0012443227234911628	0.001231987435044965	0.0013033655989915017	0.0012887141718580918	0.0013373588446578568	0.0013212832777079687	0.0013736916697011093	0.0013560218298018162	0.001450283962350698	0.0014290141888455364	0.05258578951380803	0.050941126009316544	-7.2153016028499856e-06	-0.00014206595917876097	-7.128625365625946e-06	-0.00014035934412226503
8.602710893256043	0.0012439773861857802	0.001231645536551872	0.001303004297912846	0.0012883569370020626	0.001336988375461468	0.0013209172588716021	0.0013733114196287776	0.001355646458764682	0.0014498831541625028	0.0014286192229159213	0.05258618773829255	0.05094151152215365	-7.165107261631817e-06	-0.00014192771544047078	-7.079035001892123e-06	-0.00014022278091391227
8.654546553979111	0.0012436323747679536	0.0012313039609853267	0.0013026433455830143	0.001288000047057763	0.0013366182685763419	0.0013205515979419265	0.001372931546683272	0.0013552714597908173	0.0014494827553976264	0.0014282246597748952	0.05258659316030675	0.05094190400276411	-7.115192123156172e-06	-0.00014178821160787392	-7.029720492237462e-06	-0.00014008497309431212
8.706694550633951	0.001243287692112927	0.0012309627111968893	0.0013022827451459299	0.0012876435051352648	0.0013362485273082606	0.0013201862981841045	0.0013725520543490985	0.0013548968363161057	0.0014490827699364056	0.001427830503234614	0.052587005910284666	0.05094230357741697	-7.065554321611725e-06	-0.0001416474336345397	-6.980679993369085e-06	-0.000139945906791894
8.759156765201672	0.0012429433411266571	0.0012306217900686141	0.0013019224997800594	0.001287287314378819	0.001335879154999884	0.0013198213628997128	0.0013721729461502402	0.001354522591815331	0.001448683201704475	0.0014274367571516643	0.05258742612103034	0.05094271037467738	-7.016192001085483e-06	-0.00014150536730100916	-6.9319116717727475e-06	-0.00013980556796422405
8.811935091003267	0.0012425993247461597	0.0012302812005133938	0.0013015626126988188	0.0012869314779672598	0.0013355101550311906	0.0013194567954271862	0.0013717942256506383	0.001354148729802651	0.0014482840546733411	0.0014270434254276254	0.05258785392775938	0.050943124525444534	-6.9671033153372725e-06	-0.00014136199821002116	-6.883413703492533e-06	-0.00013966394239345314
8.865031432767935	0.001242255645939894	0.001229940945475343	0.0013012030871510185	0.0012865759991144475	0.001335141530819965	0.0013190925991422907	0.00137141589645472	0.0013537752538321185	0.0014478853328610064	0.001426650512009681	0.05258828946814427	0.05094354616299549	-6.9182864278396344e-06	-0.00014121731178617924	-6.8351842741655455e-06	-0.0001395210156857063
8.918447706701835	0.001241912307708111	0.0012296010279301442	0.0013008439264212736	0.001286220881069672	0.0013347732858222407	0.0013187287774585686	0.0013710379622078874	0.0013534021674981626	0.0014474870403325525	0.001426258020891189	0.052588732882358595	0.0509439754230292	-6.8697395117188476e-06	-0.00014107129327362022	-6.787221578964664e-06	-0.0001393767732687512
8.972185840557227	0.0012415693130832439	0.001229261450885436	0.0013004851338304587	0.0012858661271181026	0.001334405423532797	0.0013183653338278223	0.0013706604265970555	0.0013530294744361166	0.0014470891812007776	0.0014258659561123084	0.05258918431312267	0.05094441244371004	-6.821460749532882e-06	-0.00014092392773062956	-6.739523822418131e-06	-0.00013923120038772385
9.02624777370205	0.0012412266651302814	0.0012289222173811833	0.0013001267127361422	0.0012855117405812207	0.0013340379474856335	0.0013180022717405855	0.0013702832933511699	0.0013526571783227291	0.0014466917596268145	0.0014254743217605994	0.05258964390575044	0.05094485736571192	-6.773448333503851e-06	-0.00014077520003358268	-6.6920892185518e-06	-0.0001390842821071825
9.080635457189915	0.0012408843669471379	0.0012285833304900473	0.0012997686665330243	0.0012851577248172506	0.0013336708612544442	0.0013176395947265933	0.0013699065662417275	0.0013522852828766788	0.0014462947798207506	0.0014250831219716359	0.05259011180819521	0.050945310332266576	-6.725700465240458e-06	-0.00014062509487000607	-6.644915990682704e-06	-0.0001389360033053899
9.135350853830497	0.001240542421665056	0.0012282447933177857	0.0012994109986534039	0.0012848040832216239	0.0013333041684531288	0.0013172773063552838	0.001369530249083333	0.001351913791859118	0.0014458982460422893	0.001424692360929649	0.0525905881710998	0.050945771489206725	-6.678215355691158e-06	-0.00014047359673696747	-6.598002371370482e-06	-0.0001387863486728702
9.190395938260405	0.0012402008324489836	0.0012279066090036255	0.0012990537125676237	0.0012844508192274187	0.0013329378727362756	0.0013169154102362776	0.0013691543457342284	0.001351542709074197	0.001445502162601382	0.0014243020428681477	0.05259107314784372	0.05094624098501579	-6.630991225203137e-06	-0.00014032068994035418	-6.55134660244687e-06	-0.00013863530271124302
9.245772697014415	0.001239859602497975	0.0012275687807206644	0.0012986968117845383	0.001284097936305823	0.0013325719777996755	0.0013165539100198824	0.0013687788600968529	0.0013511720383696138	0.0014451065338588961	0.0014239121720705714	0.05259156689459516	0.05094671897087597	-6.584026303347104e-06	-0.00014016635859137594	-6.504946934880393e-06	-0.00013848284973005942
9.301483128597186	0.0012395187350455821	0.0012272313116762595	0.0012983402998519768	0.0012837454379665933	0.0013322064873808243	0.0013161928093975912	0.0013684037961183926	0.0013508017836371573	0.0014447113642272727	0.0014235227528709361	0.05259206957035888	0.050947205600716715	-6.537318828920766e-06	-0.00014001058660406684	-6.458801628729527e-06	-0.00013832897384408183
9.357529243555355	0.0012391782333602687	0.0012268942051124377	0.0012979841803572245	0.0012833933277585315	0.001331841405259449	0.0013158321121026007	0.0013680291577913574	0.0013504319488132736	0.0014443166581712137	0.0014231337896545028	0.05259258133703081	0.05094770103126562	-6.490867049858615e-06	-0.00013985335769367557	-6.412908953090657e-06	-0.00013817365897178524
9.413913064550128	0.001238838100745804	0.0012265574643062895	0.0012976284569274903	0.0012830416092699483	0.0013314767352580197	0.0013154718219103175	0.0013676549491541414	0.0013500625378796158	0.0014439224202083514	0.001422745286858438	0.05259310235944981	0.05094820542209738	-6.4446692232978525e-06	-0.00013969465537572168	-6.367267186158793e-06	-0.00013801688883435803
9.47063662643026	0.0012384983405416764	0.0012262210925703793	0.0012972731332303927	0.0012826902861291414	0.0013311124812422782	0.0013151119426388802	0.0013672811742916002	0.001349693554863619	0.0014435286549099432	0.0014223572489724895	0.052593632805449736	0.05094871893568997	-6.398723615283486e-06	-0.00013953446295944527	-6.321874614930931e-06	-0.0001378586469495402
9.527701976305488	0.001238158956123522	0.001225885093253171	0.0012969182129744618	0.001282339362004895	0.0013307486471217872	0.0013147524781496997	0.0013669078373356543	0.0013493250038390857	0.001443135366901588	0.0014219696805396894	0.0525941728459162	0.05094924173747297	-6.353028500881083e-06	-0.00013937276354802908	-6.276729535306669e-06	-0.00013769891663156786
9.585111173620431	0.0012378199509035272	0.0012255494697394312	0.001296563699909617	0.0012819888406069538	0.0013303852368504552	0.0013143934323479804	0.0013665349424658623	0.001348956888926757	0.0014427425608639184	0.0014215825861570316	0.05259472265484151	0.050949773995883484	-6.307582164142081e-06	-0.0001392095400374327	-6.2318302520673885e-06	-0.00013753768098984098
9.642866290228868	0.0012374813283308646	0.0012252142254506593	0.0012962095978276795	0.0012816387256865268	0.0013300222544270943	0.0013140348091832683	0.001366162493910034	0.0013485892142949128	0.001442350241533331	0.001421195970476186	0.05259528240938087	0.050950315882422305	-6.2623828979355145e-06	-0.00013904477511095248	-6.1871750787218655e-06	-0.00013737492292431597
9.700969410468568	0.001237143091892118	0.001224879363845514	0.0012958559105628752	0.0012812890210367885	0.0013296597038959703	0.0013136766126499956	0.0013657904959448342	0.0013482219841599663	0.001441958413702715	0.001420809838204211	0.05259585228991086	0.05095086757170642	-6.217429003946284e-06	-0.0001388784512381669	-6.142762337481983e-06	-0.00013721062512361826
9.75942263123647	0.0012368052451117199	0.0012245448884202446	0.001295502641992349	0.0012809397304933865	0.0013292975893473694	0.0013133188467880383	0.001365418952896401	0.0013478552027870738	0.001441567082222191	0.0014204241941042778	0.05259643248008752	0.05095142924152908	-6.172718792652604e-06	-0.000138710550672827	-6.098590359254058e-06	-0.00013704477006359905
9.818228062064373	0.0012364677915523816	0.0012242108027091232	0.0012951497960366784	0.001280590857934949	0.0013289359149181567	0.0013129615156832698	0.0013650478691409626	0.001347488874490741	0.0014411762519998535	0.0014200390429963963	0.052597023166906384	0.05095200107291649	-6.128250583202835e-06	-0.0001385410554490818	-6.054657483479248e-06	-0.00013687734000211726
9.877387825195074	0.0012361307348155502	0.0012238771102848964	0.00129479737666041	0.0012802424072836192	0.001328574684792364	0.0013126046234681434	0.0013646772491054814	0.0013471230036354585	0.0014407859280025448	0.0014196543897581732	0.052597624540763055	0.05095258325018574	-6.084022703405079e-06	-0.00013836994737931319	-6.010962058180386e-06	-0.0001367083169794836
9.936904055658934	0.0012357940785418429	0.0012235438147592183	0.001294445387872575	0.0012798943825055623	0.0013282139032017588	0.0013122481743222468	0.0013643070972682787	0.0013467575946363136	0.001440396115256608	0.0014192702393255464	0.05259823679551676	0.0509531759610067	-6.040033489676869e-06	-0.0001381972080523597	-5.967502439918615e-06	-0.0001365376828151854
9.996778901350961	0.0012354578264115073	0.001223210919783109	0.0012940938337272368	0.00127954678761151	0.0013278535744264421	0.0013118921724728982	0.0013639374181596902	0.0013463926519596391	0.001440006818848674	0.0014188865966935577	0.05259886012855135	0.05095377939646186	-5.996281286918537e-06	-0.00013802281882824285	-5.924276993592159e-06	-0.00013636541910233557
10.05701452310831	0.0012351219821448824	0.0012228784290474128	0.0012937427183240357	0.0012791996266572972	0.0013274937027954446	0.0013115366221957327	0.001363568216362725	0.0013460281801236595	0.0014396180439264557	0.001418503466917128	0.0525994947408415	0.05095439375111008	-5.952764448546172e-06	-0.00013784676083866687	-5.881284092526529e-06	-0.0001361915072082276
10.117613094788254	0.0012347865495028515	0.0012225463462832498	0.0012933920458087283	0.0012788529037443999	0.0013271342926873216	0.0013111815278152926	0.0013631994965137165	0.0013456641836991337	0.0014392297956995351	0.0014181208551118285	0.05260014083701708	0.05095501922304811	-5.909481336436109e-06	-0.00013766901498252215	-5.838522118406866e-06	-0.00013601592827150455
10.178576803346665	0.0012344515322873179	0.0012222146752624875	0.0012930418203737529	0.0012785066230204909	0.0013267753485307727	0.0013108268937056325	0.001362831263303005	0.0013453006673100243	0.0014388420794401832	0.0014177387664546831	0.05260079862543016	0.050955656013976405	-5.8664303207479895e-06	-0.00013748956192199957	-5.795989461123557e-06	-0.00013583866319633042
10.239907848916916	0.0012341169343416775	0.0012218834197982135	0.0012926920462587915	0.0012781607886799987	0.001326416874805258	0.0013104727242909354	0.0013624635214756165	0.0013449376356341684	0.0014384549004841827	0.0014173572061849716	0.05260146831822292	0.050956304329264866	-5.823609780030575e-06	-0.00013730838208264595	-5.753684518812127e-06	-0.00013565969265283417
10.301608444889292	0.0012337827595512905	0.0012215525837452027	0.0012923427277513305	0.0012778154049646626	0.0013260588760416162	0.001310119024046119	0.0013620962758319447	0.0013445750934039464	0.0014380682642316503	0.0014169761796050358	0.05260215013139815	0.050956964378019595	-5.781018101091648e-06	-0.00013712545564825707	-5.711605697816813e-06	-0.00013547899707350153
10.363680817990868	0.0012334490118439713	0.0012212221710004075	0.001291993869187248	0.0012774704761641133	0.0013257013568227078	0.0013097657974974694	0.0013617295312284563	0.001344213045406979	0.00143768217614789	0.001416595692081113	0.05260284428488702	0.05095763637315071	-5.738653678869637e-06	-0.0001369407625572694	-5.669751412494539e-06	-0.00013529655664812346
10.426127208365882	0.001233115695190474	0.0012208921855034385	0.0012916454749513889	0.0012771260066164424	0.0013253443217840523	0.0013094130492232736	0.0013613632925783942	0.0013438514964868166	0.0014372966417642435	0.0014162157490441693	0.05260355100262387	0.05095832053144336	-5.696514916548115e-06	-0.0001367542825026491	-5.628120085339819e-06	-0.0001351123513239072
10.488949869656532	0.0012327828136049846	0.0012205626312370556	0.0012912975494781553	0.0012767820007087876	0.0013249877756144714	0.0013090607838544524	0.0013609975648524895	0.0013434904515436414	0.0014369116666789537	0.0014158363559907423	0.0526042705126169	0.050959017073626385	-5.654600225342421e-06	-0.0001365659949262854	-5.586710146819954e-06	-0.00013492636080086884
10.552151069084381	0.0012324503711456257	0.0012202335122276703	0.0012909500972521088	0.0012764384628779282	0.0013246317230567579	0.0013087090060752184	0.0013606323530796938	0.0013431299155349868	0.0014365272565580501	0.0014154575184838088	0.05260500304702368	0.050959726224444925	-5.612908024536095e-06	-0.00013637587901715875	-5.5455200353247275e-06	-0.0001347385645283916
10.615733087532126	0.0012321183719149508	0.0012199048325458389	0.0012906031228085626	0.0012760953976108731	0.0013242761689083236	0.0013083577206237245	0.001360267662347901	0.0013427698934764523	0.0014361434171362266	0.0014150792421536425	0.05260574884222744	0.05096044821273639	-5.571436741428834e-06	-0.00013618391370873173	-5.50454819720457e-06	-0.00013454894170433773
10.679698219625935	0.0012317868200604624	0.0012195765963067759	0.001290256630734201	0.0012757528094454718	0.0013239211180218864	0.0013080069322927287	0.0013599034978046978	0.0013424103904424352	0.0014357601542177507	0.0014147015326987035	0.05260650813891274	0.05096118327150084	-5.530184811208122e-06	-0.0001359900776738976	-5.463793086602289e-06	-0.00013435747126955278
10.744048773818252	0.0012314557197751243	0.0012192488076708664	0.0012899106256676948	0.0012754107029710252	0.001323566575306143	0.0013076566459302703	0.0013595398646581152	0.001342051411566875	0.001435377473677375	0.0014143243958865297	0.05260728118214611	0.050961931637980816	-5.489150676957905e-06	-0.00013579434932364798	-5.423253165437458e-06	-0.00013416413190520116
10.808787072471103	0.0012311250752978832	0.0012189214708441835	0.0012895651123003252	0.0012750690828289032	0.001323212545726462	0.0013073068664403483	0.0013591767681773866	0.0013416929620439979	0.001434995381461262	0.0014139478375546418	0.05260806822145394	0.05096269355373622	-5.448332789601343e-06	-0.0001355967068030206	-5.3829269033925375e-06	-0.00013396890203082323
10.87391545193992	0.0012307948909141943	0.001218594590079013	0.0012892200953766163	0.0012747279537131712	0.001322859034305579	0.0013069575987836087	0.0013588142136937214	0.0013413350471290786	0.0014346138835879224	0.001413571863611459	0.052608869510905834	0.050963469264725114	-5.40772960785918e-06	-0.00013539712798893433	-5.342812777859099e-06	-0.00013377175980117118
10.93943626265785	0.0012304651709565495	0.0012182681696743785	0.0012888755796949703	0.0012743873203712192	0.0013225060461243001	0.0013066088479780384	0.0013584522066010802	0.0013409776721392027	0.0014342329861491605	0.0014131964800372261	0.0526096853091971	0.05096425902138293	-5.367339598121371e-06	-0.00013519559048469354	-5.302909273807721e-06	-0.00013357268310076886
11.00535186922059	0.0012301359198050262	0.0012179422139765887	0.001288531570108327	0.0012740471876044126	0.001322153586322227	0.0013062606190996815	0.0013580907523569768	0.001340620842454057	0.0014338526953110498	0.001412821692884966	0.05261051587973177	0.05096506307870572	-5.3271612344609615e-06	-0.00013499207161810078	-5.263214883798398e-06	-0.00013337164954230207
11.071664650471687	0.001229807141887819	0.0012176167273797653	0.001288188071524804	0.0012737075602687305	0.001321801660098468	0.0013059129172833413	0.0013577298564832673	0.0013402645635167039	0.0014334730173148958	0.00141244750828142	0.05261136149071164	0.050965881696331074	-5.2871929986323535e-06	-0.00013478654844029103	-5.223728107978803e-06	-0.00013316863646500865
11.138376999588447	0.0012294788416817909	0.0012172917143263946	0.0012878450889083637	0.0012733684432754211	0.0013214502727123725	0.001305565747723306	0.0013573695245669632	0.0013399088408343823	0.0014330939584782283	0.0014120739324280209	0.05261222241522232	0.05096671513862611	-5.247433379883953e-06	-0.0001345789977174605	-5.184447453895208e-06	-0.00013296362092696246
11.205491324168262	0.0012291510237130371	0.0012169671793078865	0.0012875026272794901	0.0012730298415916772	0.0013210994294842815	0.0013052191156740888	0.0013570097622610587	0.0013395536799793244	0.0014327155251958117	0.0014117009716018794	0.05261309893132126	0.05096756367477088	-5.2078808749893984e-06	-0.00013436939593070019	-5.145371436547988e-06	-0.00013275657970485133
11.273010046315514	0.0012288236925574367	0.0012166431268651238	0.0012871606917158579	0.0012726917602412927	0.0013207491357962666	0.0013048730264511568	0.0013566505752853556	0.0013391990865895627	0.0014323377239406523	0.0014113286321567676	0.05261399132213176	0.05096842757884951	-5.16853398819378e-06	-0.00013415771927216547	-5.106498578325708e-06	-0.00013254748929064641
11.340935602728974	0.0012284968528412253	0.0012163195615890346	0.0012868192873530233	0.0012723542043053533	0.0013203993970928966	0.0013045274854316877	0.0013562919694273087	0.0013388450663697653	0.0014319605612650326	0.0014109569205241323	0.05261489987593326	0.05096930712993695	-5.1293912311633355e-06	-0.00013394394364119044	-5.067827408923586e-06	-0.00013233632588643962
11.409270444789758	0.0012281705092415645	0.0012159964881211585	0.0012864784193851158	0.0012720171789229156	0.0013200502188820005	0.0013041824980553258	0.0013559339505428752	0.0013384916250920719	0.0014315840438015532	0.0014105858432141125	0.05261582488625614	0.05097020261219324	-5.090451122890041e-06	-0.00013372804464023558	-5.029356465286253e-06	-0.00013212306540130725
11.478017038649782	0.001227844666487126	0.001215673911154228	0.0012861380930655432	0.0012716806892917104	0.0013197016067354533	0.0013038380698249545	0.0013555765245573843	0.0013381387685969459	0.0014312081782641931	0.0014102154068165761	0.052616766651979056	0.05097111431495304	-5.0517121896794664e-06	-0.00013350999757161253	-4.99108429160601e-06	-0.0001319076834486732
11.547177865320764	0.0012275193293586725	0.0012153518354327477	0.0012857983137076982	0.0012713447406688379	0.0013193535662899554	0.0013034942063074669	0.0013552196974664047	0.0013377865027940318	0.0014308329714493788	0.0014098456180021651	0.052617725477425	0.050972042532824016	-5.013172965105672e-06	-0.0001332897774342645	-4.953009439241304e-06	-0.0001316901553423122
11.616755420763786	0.001227194502689655	0.0012150302657535875	0.0012854590866856815	0.0012710093383714865	0.0013190061032478369	0.0013031509131345587	0.0013548634753366374	0.00133743483366303	0.0014304584302370748	0.0014094764835233618	0.05261870167246306	0.0509729875657807	-4.974831989915801e-06	-0.00013306735891910337	-4.915130466633458e-06	-0.00013147045609138153
11.686752215979308	0.0012268701913668056	0.0012147092069665765	0.001285120417435026	0.0012706744877776495	0.0013186592233778607	0.0013028081960035243	0.0013545078643068065	0.0013370837672545786	0.0014300845615918822	0.0014091080102155613	0.05261969555260716	0.05097394971926435	-4.936687812037016e-06	-0.00013284271640628953	-4.87744593932575e-06	-0.00013124856039881116
11.75717077709787	0.0012265464003307456	0.0012143886639751072	0.0012847823114534344	0.0012703401943268545	0.001318312932516041	0.0013024660606780602	0.001354152870588572	0.0013367333096911465	0.0014297113725641572	0.0014087402049981674	0.05262070743912195	0.05097492930428293	-4.898738986479356e-06	-0.00013261582396068006	-4.8399544298697444e-06	-0.00013102444265605806
11.82801364547121	0.0012262231345765956	0.0012140686417367412	0.0012844447743015214	0.0012700064635209013	0.0013179672365664695	0.0013021245129890844	0.001353798500467448	0.0013363834671679374	0.0014293388702911409	0.0014083730748756943	0.05262173765912806	0.05097592663751083	-4.860984075304511e-06	-0.00013238665532805394	-4.802654517776714e-06	-0.00013079807693983092
11.899283377763982	0.0012259003991545937	0.0012137491452638282	0.0012841078116035704	0.0012696733009246069	0.0013176221415021545	0.001301783558835561	0.0013534447603037354	0.001336034245953809	0.001428967061998109	0.0014080066269388906	0.05262278654570684	0.050976942041395634	-4.823421647552964e-06	-0.0001321551839308377	-4.7655447894656006e-06	-0.00013056943700764934
11.970982546046038	0.00122557819917072	0.0012134301796241274	0.0012837714290482942	0.0012693407121665634	0.0013172776533658687	0.0013014432041853412	0.0013530916565334665	0.0013356856523922035	0.0014285959549995343	0.001407640868365877	0.0526238544380126	0.050977975844262606	-4.786050279223172e-06	-0.00013192138286483024	-4.7286238382144435e-06	-0.0001303384962942633
12.043113737885237	0.0012252565397873282	0.0012131117499414356	0.0012834356323896071	0.0012690087029398971	0.0013169337782710064	0.0013011034550760058	0.0013527391956693606	0.0013353376929020836	0.0014282255567002644	0.0014072758064232963	0.05262494168138181	0.050979028380423286	-4.74886855321259e-06	-0.00013168522489515055	-4.691890264129153e-06	-0.0001301052279082393
12.115679556440844	0.0012249354262237808	0.0012127938613962221	0.0012831004274474027	0.001268677279003047	0.0013165905224024512	0.0013007643176157246	0.0013523873843017905	0.0013349903739788874	0.0014278558745967169	0.0014069114484674807	0.052626048627447436	0.05098009999028193	-4.711875059243073e-06	-0.00013144668245096414	-4.655342674067184e-06	-0.00012986960462671449
12.188682620557461	0.0012246148637570992	0.0012124765192262745	0.0012827658201083495	0.0012683464461805433	0.0013162478920174612	0.0013004257979841271	0.001352036229099769	0.001334643702195496	0.0014274869162780948	0.0014065478019456396	0.05262717563425396	0.05098119102045208	-4.675068393871287e-06	-0.00013120572762365112	-4.6189796816305945e-06	-0.0001296315988931207
12.26212556485955	0.0012242948577226046	0.0012121597287273397	0.001282431816326678	0.0012680162103637952	0.0013159058934465472	0.001300087902433173	0.0013516857368119312	0.001334297684203201	0.0014271186894276025	0.0014061848743970502	0.05262832306637608	0.05098230182386664	-4.6384471603568705e-06	-0.00013096233215992292	-4.582799907039414e-06	-0.00012939118281055095
12.336011039846525	0.0012239754135145932	0.001211843495253794	0.001282098422125008	0.001267686577511904	0.001315564533094392	0.001299750637288057	0.0013513359142675566	0.0013339523267327114	0.0014267512018237107	0.0014058226734542897	0.05262949129503531	0.05098343275989581	-4.602009968648554e-06	-0.00013071646745899113	-4.546801977140316e-06	-0.0001291483281392336
12.41034171198835	0.0012236565365869839	0.0012115278242192918	0.0012817656435951468	0.0012673575536524574	0.0013152238174407448	0.0012994140089480932	0.0013509867683775727	0.001333607636595137	0.0014263844613413973	0.0014054612068444504	0.05263068069822612	0.050984584194463604	-4.565755435372021e-06	-0.00013046810456884828	-4.510984525387535e-06	-0.00012890300629336826
12.485120263821853	0.0012233382324540033	0.0012112127210974458	0.00128143348689893	0.0012670291448823616	0.00131488375304136	0.001299078023887637	0.0013506383061355973	0.0013332636206830183	0.001426018475953442	0.0014051004823904026	0.05263189166083671	0.05098575650016975	-4.529682183703268e-06	-0.00013021721417982857	-4.475346191688476e-06	-0.00012865518833340972
12.560349394047481	0.0012230205066908612	0.0012108981914225009	0.0012811019582690552	0.0012667013573686651	0.001314544346528923	0.0012987426886570082	0.0013502905346189815	0.0013329202859713484	0.0014256532537317167	0.0014047405080120582	0.05263312457477752	0.050986950056410595	-4.4937888433981e-06	-0.000129963766622887	-4.439885622450554e-06	-0.00012840484496476345
12.63603181762671	0.0012227033649344367	0.0012105842407900199	0.0012807710640099278	0.0012663741973493992	0.0013142056046140016	0.0012984080098834207	0.0013499434609898673	0.0013325776395186157	0.0014252888028485002	0.0014043812917276517	0.05263437983910921	0.05098816524950481	-4.458074050705391e-06	-0.00012970773186354867	-4.404601470513539e-06	-0.00012815194653276185
12.712170265880024	0.0012223868128839722	0.0012102708748575725	0.0012804408104985184	0.0012660476711344258	0.0013138675340860003	0.0012980739942719318	0.0013495970924962595	0.0013322356884678587	0.0014249251315778114	0.001404022841655045	0.052635657860173865	0.05098940247282024	-4.422536448285552e-06	-0.0001294490794966352	-4.369492395048941e-06	-0.0001278964630168078
12.78876748658549	0.0012220708563017795	0.0012099580993454424	0.0012801112041852364	0.001265721785106301	0.0013135301418141401	0.0012977406486064027	0.0013492514364731195	0.0013318944400477384	0.0014245622482967663	0.001403665166013052	0.052636959051729264	0.050990662126903306	-4.3871746851931875e-06	-0.00012918777874265652	-4.334557061554806e-06	-0.00012763836402673867
12.865826244077915	0.0012217555010139464	0.0012096459200373279	0.0012797822515948013	0.0012653965457211423	0.0013131934347484328	0.0012974079797504654	0.0013489065003434596	0.0013315539015736177	0.0014242001614869421	0.00140330827312277	0.05263828383508504	0.05099194461960965	-4.351987416868416e-06	-0.0001289237984443692	-4.299794141827962e-06	-0.00012737761879927367
12.943349319348618	0.0012214407529110504	0.0012093343427810575	0.0012794539593271328	0.001265071959509506	0.0013128574199206774	0.0012970759946485035	0.0013485622916194575	0.0013312140804486586	0.0014238388797357675	0.0014029521714089411	0.05263963263923988	0.050993250366241395	-4.316973305008506e-06	-0.0001286571070595599	-4.265202313856464e-06	-0.00012711419619151898
13.0213395101458	0.001221126617948889	0.001209023373489315	0.0012791263340582524	0.0012647480330772827	0.0013125221044454718	0.0012967447003266524	0.001348218817903592	0.0013308749841649359	0.0014234784117379343	0.0014025968694013266	0.05264100590102486	0.0509945797896808	-4.282131017569607e-06	-0.0001283876726578259	-4.230780261816128e-06	-0.00012684806467733178
13.099799631075467	0.001220813102149206	0.0012087130181403665	0.0012787993825411892	0.0012644247731065938	0.0013121874955212272	0.001296414103893798	0.0013478760868897812	0.001330536620304557	0.0014231187662968213	0.001402242375736101	0.05264240406524628	0.050995933320530366	-4.247459228704301e-06	-0.00012811546291552345	-4.1965266760046055e-06	-0.00012657919234226878
13.178732513703073	0.0012205002116004377	0.0012084032827788015	0.0012784731116069052	0.0012641021863567076	0.0013118536004312065	0.0012960842125426051	0.0013475341063645466	0.0013301989965408096	0.0014227599523259486	0.0014018886991572703	0.05264382758483191	0.05099731139725554	-4.212956618693947e-06	-0.0001278404451099946	-4.162440252775471e-06	-0.00012630754687822932
13.258141006655675	0.001220187952458456	0.001208094173516276	0.001278147528165223	0.0012637802796649593	0.0013115204265445662	0.0012957550335505421	0.001347192884208185	0.0013298621206393124	0.0014224019788504395	0.0014015358485181025	0.05264527692098118	0.0509987144663293	-4.178621873950419e-06	-0.00012756258611640314	-4.1285196945520936e-06	-0.00012603309558026354
13.338027975724735	0.001219876330947324	0.0012077856965322655	0.0012778226392057682	0.0012634590599476835	0.0013111879813174146	0.0012954265742809283	0.0013468524283959562	0.0013295260004591825	0.0014220448550085116	0.0014011838327825789	0.052646752543316015	0.051000142982377664	-4.144453686932836e-06	-0.00012728185240140633	-4.094763709718355e-06	-0.0001257558053397445
13.418396303969553	0.0012195653533600612	0.0012074778580748284	0.0012774984517989242	0.00126313853420116	0.001310856272293884	0.0012950988421839916	0.001346512746999292	0.0013291906439542249	0.001421688590052987	0.0014008326610268726	0.052648254930038135	0.05100159740833193	-4.1104507560747044e-06	-0.00012699821001738165	-4.061171012580481e-06	-0.0001254756426397885
13.49924889182131	0.0012192550260594164	0.001207170664461377	0.0012771749730967994	0.0012628187095025732	0.0013105253071072208	0.001294771844797942	0.0013461738481870156	0.0013288560591741326	0.0014213331933528237	0.001400482342440844	0.05264978456808319	0.05100307821557936	-4.076611785747489e-06	-0.00012671162459781948	-4.0277403233097975e-06	-0.00012519257354973168
13.580588657187745	0.0012189453554786493	0.0012068641220794563	0.0012768522103342045	0.0012624995930109776	0.0013101950934808818	0.0012944455897500571	0.0013458357402265824	0.0013285222542657052	0.0014209786743946697	0.001400132886329556	0.05265134195328485	0.051004585884120365	-4.0429354862796946e-06	-0.00012642206135393685	-3.994470367949671e-06	-0.0001249065637218827
13.662418535558457	0.0012186363481223098	0.0012065582373875226	0.001276530170829632	0.0012621811919682722	0.0013098656392296398	0.0012941200847577724	0.0013454984314853224	0.0013281892374740723	0.001420625042784428	0.0013997843021148041	0.05265292759053676	0.05100612090272532	-4.009420573835437e-06	-0.00012612948506696142	-3.961359878337442e-06	-0.00012461757838491683
13.744741480110864	0.001218328010567046	0.0012062530169157485	0.0012762088619862689	0.0012618635137001974	0.0013095369522607228	0.0012937953376298016	0.0013451619304317227	0.0013278570171439523	0.0014202723082488648	0.0013994365993366836	0.05265454199395937	0.051007683769098436	-3.976065770365869e-06	-0.00012583386008313546	-3.928407592021163e-06	-0.0001243255823377143
13.827560461816718	0.0012180203494624004	0.0012059484672668182	0.0012758882912929969	0.0012615465656173335	0.0013092090405749436	0.0012934713562672586	0.0013448262456367034	0.00132752560172091	0.0014199204806372172	0.0013990897876551638	0.05265618568707117	0.05100927499004	-3.942869803597038e-06	-0.000125535150309386	-3.895612252237911e-06	-0.0001240305399449193
13.910878469549415	0.0012177133715316308	0.0012056445951167463	0.001275568466325429	0.001261230355216121	0.0013088819122678646	0.0012931481486648025	0.0013444913857749298	0.0013271949997526447	0.0014195695699228462	0.001398743876851696	0.0526578592029589	0.05101089508161407	-3.909831406951822e-06	-0.00012523331920605285	-3.862972607885165e-06	-0.00012373241513177757
13.9946985101918	0.0012174070835725263	0.0012053414072156906	0.001275249394746934	0.0012609148900798793	0.0013085555755309604	0.0012928257229117839	0.001344157359626126	0.0013268652198902809	0.0014192195862048897	0.0013983988768308333	0.05265956308445824	0.051012544569320674	-3.87694931953779e-06	-0.00012492832978355795	-3.83048741347744e-06	-0.00012343117137886273
14.079023608744702	0.0012171014924582401	0.0012050389103887855	0.0012749310843096912	0.0012606001778798506	0.001308230038652805	0.00129250408719342	0.0013438241760764136	0.001326536270889688	0.0014188705397099569	0.001398054797621879	0.0526612978843289	0.05101422398826832	-3.844222286048318e-06	-0.00012462014459452275	-3.7981554290213854e-06	-0.00012312677171430475
14.163856808436103	0.0012167966051381323	0.0012047371115369817	0.0012746135428557547	0.001260286226376253	0.0013079053100202727	0.0012921832497919793	0.001343491844119671	0.0013262081616128149	0.0014185224407938417	0.0013977116493805633	0.05266306416543917	0.05101593388335146	-3.811649056765197e-06	-0.00012430872572927187	-3.76597542008604e-06	-0.0001228191787110977
14.24920117083096	0.0012164924286386122	0.0012044360176378863	0.0012742967783181188	0.0012599730434193386	0.0013075813981197491	0.0012918632190879729	0.0013431603728589014	0.0013258809010290328	0.0014181752999432532	0.0013973694423907283	0.05266486250095467	0.051017674809430466	-3.7792283874814314e-06	-0.00012399403480989335	-3.7339461576640573e-06	-0.00012250835447932817
14.335059775941703	0.0012161889700640024	0.001204135635746627	0.001273980798721814	0.0012596606369504762	0.001307258311538364	0.0012915440035613781	0.0013428297715076293	0.0013255544982165122	0.0014178291277775834	0.0013970281870660578	0.052666693474524344	0.0510194473315167	-3.7469590394474672e-06	-0.00012367603298357732	-3.702066418151753e-06	-0.00012219426066065187
14.421435722339384	0.0012158862365973988	0.001203835972996708	0.0012736656121850004	0.0012593490150032368	0.0013069360589652362	0.001291225611792859	0.001342500049391305	0.001325228962363601	0.0014174839350506868	0.0013966878939518101	0.05266855768047607	0.05102125202495814	-3.7148397793599144e-06	-0.00012335468091762003	-3.6703349833265564e-06	-0.00012187685842321438
14.50833212726552	0.0012155842355015504	0.0012035370366008911	0.001273351226920084	0.001259038185704499	0.0013066146491927326	0.0012909080524650168	0.0013421712159487368	0.0013249043027702342	0.0014171397326526959	0.001396348573726593	0.052670455724013264	0.05102308947563114	-3.6828693792756786e-06	-0.000123029938792929	-3.638750640263741e-06	-0.00012155610845462905
14.595752126744532	0.0012152829741197422	0.0012032388338520748	0.0012730376512348415	0.0012587281572755634	0.0013062940911177474	0.0012905913343636466	0.0013418432807335372	0.0013245805288493537	0.0014167965316118573	0.001396010237204153	0.052672388221415956	0.05102496028013409	-3.6510466165651234e-06	-0.00012270176629691765	-3.6073121813060688e-06	-0.00012123197095650906
14.683698875697011	0.0012149824598766915	0.0012029413721241899	0.0012727248935335642	0.0012584189380332848	0.001305974393742998	0.0012902754663790175	0.0013415162534155915	0.0013242576501283534	0.001416454343096397	0.0013956728953351965	0.052674355800244516	0.051026865045985866	-3.619370273886917e-06	-0.00012237012261862024	-3.576018404010013e-06	-0.00012090440563780613
14.772175548053516	0.0012146827002794487	0.0012026446588730986	0.001272412962318207	0.0012581105363912118	0.0013056555661783292	0.0012899604575071619	0.00134119014378254	0.001323935676250537	0.0014161131784164067	0.0013953365592092313	0.05267635909954778	0.05102880439182738	-3.587839139157674e-06	-0.00012203496644280776	-3.5448681111310137e-06	-0.0001205733717099533
14.861185336869132	0.0012143837029183083	0.001202348701637504	0.0012721018661895553	0.001257802960860743	0.0013053376176420403	0.0012896463168511829	0.001340864961741285	0.0013236146169765964	0.0014157730490257621	0.0013950012400564353	0.05267839877007694	0.051030778947626435	-3.556452005455679e-06	-0.00012169625594182776	-3.5138601105350054e-06	-0.00012023882787892681
14.95073145443871	0.0012140854754677359	0.0012020535080398771	0.0012717916138484113	0.001257496220052302	0.001305020557462232	0.0012893330536225846	0.0013405407173195185	0.0013232944821861183	0.0014154339665240693	0.0013946669492495602	0.05268047547449984	0.05103278935488836	-3.5252076709835906e-06	-0.00012135394876949812	-3.4829932151411724e-06	-0.000119900732338446
15.040817132412794	0.0012137880256872997	0.001201759085787386	0.0012714822140967883	0.0012571903226765203	0.0013047043950781656	0.0012890206771426142	0.0013402174206672696	0.0013229752818790996	0.0014150959426586379	0.0013943336983058539	0.05268258988762228	0.05103483626686695	-3.4941049390242035e-06	-0.00012100800205483431	-3.452266242908071e-06	-0.00011955904276497731
15.131445621914246	0.001213491361422611	0.001201465442672833	0.00127117367583912	0.0012568852775454358	0.0013043891400416415	0.0012887091968436194	0.0013398950820584696	0.0013226570261774906	0.0014147589893264817	0.0013940014988890101	0.05268474269661264	0.05103692034878527	-3.4631426179551963e-06	-0.0001206583723970811	-3.421678016821486e-06	-0.00011921371631187783
15.222620193655578	0.001213195490606271	0.001201172586575605	0.0012708660080834812	0.0012565810935737031	0.0013040748020183852	0.0012883986222704204	0.0013395737118925347	0.0013223397253267475	0.001414423118576342	0.0013936703628111462	0.052686934601229106	0.05103904227805234	-3.4323195211103524e-06	-0.00012030501585633124	-3.3912273647756022e-06	-0.00011886470960059681
15.31434413805701	0.0012129004212588412	0.0012008805254626381	0.0012705592199428349	0.0012562777797798274	0.0013037613907894749	0.001288088963081713	0.0013392533206959846	0.0013220233896974246	0.001414088342610756	0.0013933403020348187	0.052689166314054584	0.05104120274449278	-3.4016344667492024e-06	-0.00011994788794644773	-3.3609131195374425e-06	-0.00011851197871362573
15.406620765365147	0.0012126061614898115	0.0012005892673893868	0.0012702533206362836	0.0012559753452874055	0.0013034489162527636	0.0012877802290514782	0.0013389339191240688	0.0013217080297867735	0.0014137546737881426	0.0013930113286750576	0.05269143856073196	0.05104340245057479	-3.371086278083045e-06	-0.00011958694363148337	-3.3307341187451336e-06	-0.00011815547919025171
15.499453405772549	0.0012123127194985782	0.0012002988205008019	0.0012699483194903351	0.0012556737993263821	0.0013031373884243266	0.0012874724300704075	0.0013386155179624165	0.0013213936562203638	0.001413422124624917	0.0013926834550014317	0.05269375208020812	0.05104564211164325	-3.3406737831327e-06	-0.00011922213731505038	-3.300689204815098e-06	-0.00011779516601725937
15.592845409537835	0.0012120201035754428	0.001200009193032326	0.0012696442259401948	0.0012553731512343245	0.0013028268174399376	0.001287165576147359	0.0013382981281287185	0.0013210802797537346	0.00141309070779765	0.0013923566934401492	0.05269610762497888	0.05104792245616093	-3.3103958147337118e-06	-0.0001188534228348248	-3.2707772249299105e-06	-0.00011743099362315768
15.686800147106629	0.001211728322102607	0.0011997203933108887	0.0012693410495310585	0.0012550734104577101	0.0013025172135565461	0.0012868596774108162	0.001337981760674415	0.0013207679112740565	0.0014127604361452366	0.0013920310565761782	0.05269850596133912	0.051050244225947616	-3.2802512105033904e-06	-0.00011848075345571862	-3.240997030981921e-06	-0.00011706291587063045
15.781321009233178	0.0012114373835551912	0.0011994324297559258	0.001269038799919433	0.0012547745865532313	0.001302208587153789	0.0012865547441103806	0.0013376664267864245	0.0013204565618018284	0.0014124313226711197	0.0013917065571554122	0.052700947869641544	0.051052608176432084	-3.2502388127237172e-06	-0.0001181040818606649	-3.211347479488251e-06	-0.00011669088604851496
15.87641140710273	0.0012111472965022556	0.0011991453108803965	0.0012687374868744676	0.0012544766891891155	0.0013019009487355148	0.0012862507866182734	0.0013373521377888825	0.0013201462424925873	0.0014121033805455305	0.0013913832080868563	0.052703434144554216	0.051055015076901064	-3.2203574683812436e-06	-0.0001177233601454275	-3.1818274316237558e-06	-0.00011631485686647292
15.972074772454643	0.0012108580696078314	0.0011988590452918161	0.0012684371202792994	0.001254179728146459	0.001301594308931324	0.0012859478154308565	0.0013370389051449087	0.001319836964638643	0.0014117766231077629	0.001391061022444844	0.05270596559532817	0.051057465710757234	-3.1906060290647423e-06	-0.00011733853980983033	-3.1524357530969896e-06	-0.00011593478044541472
16.06831455770623	0.0012105697116319698	0.0011985736416933047	0.001268137710132422	0.0012538837133205813	0.0013012886784981382	0.0012856458411701832	0.001336726740458399	0.0013195287396708427	0.0014114510638684925	0.0013907400134712973	0.05270854304606561	0.05105996087578201	-3.1609833509149005e-06	-0.0001169495717494029	-3.1231713141319922e-06	-0.00011555060831044961
16.165134236077357	0.0012102822314317948	0.0011982891088846378	0.0012678392665490625	0.0012535886547223936	0.0013009840683217838	0.0012853448745855562	0.0013364156554758406	0.0013192215791603516	0.0014111267165121146	0.0013904201945780105	0.052711167335998795	0.051062501384401215	-3.131488294603503e-06	-0.00011655640624899655	-3.0940329894318594e-06	-0.00011516229138397449
16.262537301715792	0.0012099956379625707	0.001198005455763315	0.0012675417997625833	0.0012532945624797835	0.0013006804894185953	0.001285044926555115	0.0013361056620881534	0.0013189154948204612	0.0014108035948991286	0.0013901015793489708	0.05271383931976883	0.051065088063956696	-3.1021197252753194e-06	-0.00011615899297415244	-3.0650196581110886e-06	-0.0001147697799769587
16.36052726982327	0.0012097099402787798	0.0011977226913256354	0.0012672453201258939	0.0012530014468390175	0.0013003779529370432	0.0012847460080874385	0.001335796772332551	0.0013186104985084242	0.0014104817130685494	0.001389784181542711	0.05271655986771101	0.05106772175698516	-3.0728765125168783e-06	-0.00011575728096419047	-3.0361302036981813e-06	-0.00011437302378308756
16.459107676782416	0.0012094251475352038	0.0011974408246677812	0.001266949838112878	0.001252709318166153	0.0013000764701593742	0.0012844481303231638	0.0013354889983944298	0.0013183066022273025	0.001410161085240353	0.0013894680150946925	0.05271932986614984	0.05107040332149918	-3.0437575302853445e-06	-0.00011535121862263353	-3.007363514035029e-06	-0.00011397197186829855
16.55828208028434	0.001209141268988034	0.0011971598649869262	0.0012666553643198531	0.001252418186948486	0.0012997760525032878	0.0012841513045366427	0.0013351823526092904	0.0013180038181278613	0.0014098417258179724	0.0013891530941197393	0.052722150217692124	0.0510731336312745	-3.0147616568417315e-06	-0.00011494075370871437	-2.9787184812214013e-06	-0.00011356657266314851
16.658054059457015	0.0012088583139959772	0.0011968798215823404	0.0012663619094670303	0.0012521280637959966	0.001299476711523622	0.0012838555421376008	0.0013348768474646768	0.001317702158510471	0.0014095236493908126	0.00138883943291449	0.05272502184153308	0.051075913576144646	-2.9858877747734533e-06	-0.00011452583333140809	-2.9501940016270906e-06	-0.00011315677395587476
16.758427214994473	0.0012085762920213744	0.0011966007038565131	0.0012660694843999976	0.0012518389594428222	0.001299178458914061	0.0012835608546728297	0.0013345724956021418	0.0013174016358270407	0.0014092068707368113	0.0013885270459598927	0.05272794567376333	0.05107874406229844	-2.957134770888506e-06	-0.00011410640393910709	-2.9217889758086438e-06	-0.00011274252288345776
16.859405169286727	0.00120829521263134	0.001196322521316286	0.0012657781000912263	0.0012515508847487451	0.001298881306508874	0.0012832672538278932	0.0013342693098192457	0.0013171022626829784	0.001408891404825039	0.0013882159479237381	0.0527309226676837	0.05108162601258485	-2.928501536163426e-06	-0.00011368241131037848	-2.89350230845125e-06	-0.00011232376592221205
16.960991566550526	0.001208015085498908	0.0011960452835740047	0.0012654877676415933	0.0012512638507007066	0.0012985852662846713	0.0012829747514288684	0.001333967303071582	0.0013168040518391846	0.001408577266818338	0.0013879061536632344	0.05273395379412606	0.051084560366823226	-2.899986965745026e-06	-0.00011325380054785783	-2.865332908336647e-06	-0.00011190044888045869
17.063190072960847	0.0012077359204041814	0.0011957690003486666	0.0012651984982819122	0.001250977868414322	0.0012982903503621756	0.0012826833594440903	0.0013336664884748177	0.0013165070162140563	0.0014082644720759885	0.0013875976782276047	0.052737040041779155	0.051087548082119405	-2.8715899588740643e-06	-0.00011282051606759103	-2.8372796883353174e-06	-0.00011147251689033744
17.166004376783235	0.001207457727235509	0.0011954936814670973	0.0012649103033745	0.0012506929491354322	0.0012979965710080332	0.0012823930899859355	0.001333366879306782	0.0013162111688855356	0.0014079530361564342	0.0013872905368607392	0.05274018241752226	0.051090590133187605	-2.843309418822798e-06	-0.00011238250158979168	-2.8093415652815854e-06	-0.00011103991439684324
17.26943818850684	0.0012071805159906623	0.0011952193368651297	0.0012646231944147498	0.0012504091042416653	0.0012977039406366336	0.0012821039553126239	0.0013330684890095683	0.001315916523093179	0.0014076429748200328	0.0013869847450038812	0.052743381946763805	0.05109368751267967	-2.8151442528637563e-06	-0.00011193970013104182	-2.78151745996668e-06	-0.0001106025851504433
17.37349524097843	0.0012069042967780318	0.001194945976588799	0.001264337183032729	0.0012501263452440185	0.0012974124718119619	0.0012818159678300413	0.0013327713311916726	0.0013156230922402544	0.0014073343040318564	0.001386680318298353	0.052746639673787454	0.05109684123151774	-2.7870933722341784e-06	-0.00011149205399466067	-2.75380629712052e-06	-0.00011016047219844505
17.478179289537028	0.0012066290798178254	0.0011946736107955442	0.0012640522809947916	0.0012498446837884572	0.0012971221772494672	0.0012815291400935852	0.0013324754196301553	0.0013153308898958681	0.0014070270399645268	0.0013863772725883161	0.052749956662104316	0.05110005231923847	-2.7591556920709623e-06	-0.00011103950476085145	-2.7262070053215084e-06	-0.00010971351787453232
17.583494112149474	0.001206354875443295	0.001194402249755433	0.0012637685002052199	0.0012495641316575407	0.0012968330698179683	0.0012812434848100435	0.0013321807682728434	0.001315039929797123	0.0014067211990011035	0.0013860756239235886	0.05275333399481117	0.05110332182433675	-2.7313301313586225e-06	-0.00011058199327784735	-2.6987185169575004e-06	-0.00010926166379018887
17.689443509546752	0.001206081694101956	0.001194131903852385	0.0012634858527078708	0.0012492847007720574	0.001296545162541567	0.0012809590148394837	0.0013318873912405473	0.0013147502258513027	0.0014064167977379993	0.0013857753885624853	0.05275677277495797	0.05110665081462324	-2.7036156129128103e-06	-0.00011011945965258563	-2.671339768198916e-06	-0.0001088048508251227
17.79603130536116	0.0012058095463568371	0.0011938625835854208	0.0012632043506878609	0.001249006403192691	0.0012962584686016028	0.0012806757431971822	0.0013315953028293255	0.0013144617921380896	0.0014061138529879592	0.0013854765829747163	0.05276027412591906	0.05111004037758256	-2.6760110632814346e-06	-0.0001096518432397442	-2.6440696989146056e-06	-0.0001083430191171908
17.90326134626431	0.0012055384428877334	0.0011935942995699163	0.0012629240064732574	0.0012487292511216997	0.0012959730013386238	0.001280393683055566	0.00133130451751277	0.0013141746429118134	0.0014058123817830706	0.0013851792238443231	0.05276383919177459	0.051113491620743606	-2.6485154127507335e-06	-0.00010917908263355369	-2.6169072526883302e-06	-0.00010787610805448877
18.011137502105942	0.001205268394492469	0.0011933270625388683	0.0012626448325367943	0.0012484532569046144	0.0012956887742543838	0.0012801128477461835	0.0013310150499443228	0.0013138887926037247	0.0014055124013778206	0.0013848833280726532	0.05276746913769688	0.05111700567205353	-2.6211275952524662e-06	-0.00010870111565614016	-2.5898513766912587e-06	-0.00010740405626272209
18.119663666053608	0.001204999412088185	0.0011930608833441827	0.0012623668414976147	0.0012481784330319705	0.0012954058010138732	0.0012798332507617113	0.0013307269149596354	0.001313604255824312	0.0014052139292522075	0.0013845889127813938	0.05277116515034704	0.051120583680258604	-2.593846548348301e-06	-0.00010821787934875426	-2.5629010216880396e-06	-0.00010692680159701817
18.228843754733095	0.001204731506712624	0.0011927957729579608	0.0012620900461230249	0.0012479047921410407	0.001295124095447364	0.0012795549057579684	0.0013304401275789442	0.0013133210473656365	0.0014049169831148874	0.0013842959953156335	0.05277492843827423	0.05112422681529656	-2.5666712131673652e-06	-0.00010772930996094665	-2.5360551419916985e-06	-0.0001064442811322952
18.338681708369887	0.001204464689525443	0.0011925317424738148	0.0012618144593302789	0.0012476323470176087	0.001294843671552495	0.001279277826555974	0.0013301547030094981	0.0013130391822037141	0.0014046215809063825	0.0013840045932469883	0.052778760232330184	0.051127936268692616	-2.539600534347264e-06	-0.0001072353429395212	-2.509312695375167e-06	-0.00010595643115093867
18.44918149093129	0.0012041989718095277	0.001192268803108184	0.0012615400941883793	0.0012473611105977527	0.0012945645434963753	0.0012790020271440236	0.0013298706566480033	0.0013127586755009163	0.0014043277408023244	0.0013837147243767607	0.05278266178608285	0.05113171325396139	-2.512633460015866e-06	-0.00010673591291920914	-2.4826726430634757e-06	-0.00010546318713411384
18.56034709026951	0.001203934364972328	0.0011920069662016716	0.0012612669639199025	0.0012470910959696544	0.0012942867256177189	0.0012787275216797948	0.0013295880040831145	0.0013124795426084186	0.00140403548121676	0.0013834264067391561	0.052786634376246686	0.051135559007025135	-2.485768941716711e-06	-0.00010623095371115054	-2.456133949668704e-06	-0.00010496448375060807
18.672182518265565	0.0012036708805472005	0.0011917462432203907	0.0012609950819028443	0.0012468223163754305	0.0012940102324290065	0.00127845432449248	0.0013293067610979522	0.0013122017990686691	0.0014037448208054962	0.0013831396586045418	0.05279067930311413	0.05113947478662794	-2.459005934361304e-06	-0.00010572039829145896	-2.4296955831353342e-06	-0.00010446025484564525
18.784691810974078	0.001203408530194771	0.001191486645757329	0.0012607244616724947	0.0012465547852129873	0.001293735078618682	0.0012781824500849512	0.001329026943672665	0.001311925460617908	0.0014034557784695072	0.0013828544984827642	0.05279479789100004	0.05114346187477071	-2.4323433962004926e-06	-0.00010520417879175681	-2.4033565147246402e-06	-0.00010395043343131016
18.897879028768923	0.0012031473257043015	0.0011912281855337176	0.0012604551169233215	0.0012462885160378933	0.0012934612790533617	0.0012779119131359424	0.0013287485679870136	0.001311650543188701	0.0014031683733583809	0.0013825709451265025	0.052798991488692784	0.05114752157714218	-2.4057802887550786e-06	-0.0001046822264864633	-2.3771157189192774e-06	-0.00010343495167386418
19.01174825648978	0.0012028872789950837	0.0011909708744004292	0.0012601870615108976	0.001246023522565287	0.001293188848780098	0.0012776427285022807	0.0013284716504230096	0.001311377062912536	0.0014028826248738354	0.0013822890175346951	0.052803261469913584	0.051151655223569216	-2.3793155767655103e-06	-0.00010415447178158121	-2.3509721733963942e-06	-0.00010291374088289285
19.126303603589555	0.0012026284021178332	0.0011907147243393733	0.0012599203094538329	0.0012457598186717922	0.0012929178030286481	0.0012773749112211256	0.0013281962075675777	0.0013111050361224283	0.0014025985526732745	0.0013820087349559957	0.052807609233788244	0.0511558641684675	-2.35294822817627e-06	-0.00010362084420462159	-2.3249248590120203e-06	-0.0001023867315016469
19.241549204282624	0.0012023707072561034	0.001190459747464915	0.0012596548749357396	0.0012454974183974657	0.0012926481572137878	0.0012771084765122497	0.0013279222562152563	0.0013108344793555807	0.0014023161766734031	0.0013817301168922984	0.05281203620532156	0.051160149791307355	-2.326677214037863e-06	-0.0001030812723906982	-2.2989727596857065e-06	-0.00010185385309258166
19.357489217694134	0.0012021142067277178	0.0011902059560253107	0.0012593907723072236	0.001245236335947776	0.001292379926937655	0.0012768434397803544	0.0013276498133709491	0.00131056540935608	0.0014020355170539065	0.0013814531831023143	0.052816543835888886	0.05116451349708313	-2.300501508486867e-06	-0.00010253568407220248	-2.273114862410934e-06	-0.00010131503432828093
19.474127828010037	0.0012018589129862047	0.001189953362404145	0.0012591280160878912	0.0012449765856955865	0.0012921131279921168	0.0012765798166173973	0.0013273788962526966	0.0013102978430776177	0.0014017565942611716	0.0013811779536051947	0.05282113360373021	0.05116895671679616	-2.2744200887190452e-06	-0.00010198400606731273	-2.2473501571987353e-06	-0.00010077020297924455
19.59146924462811	0.0012016048386222554	0.0011897019791217947	0.0012588666209683865	0.0012447181821831823	0.0012918477763611722	0.001276317622804972	0.0013271095222945	0.0013100317976862653	0.0014014794290120773	0.0013809044486842211	0.052825807014459096	0.051173480907944206	-2.248431934867047e-06	-0.00010142616426478401	-2.2216776369675395e-06	-0.0001002192858987061
19.709517702309874	0.0012013519963652022	0.0011894518188369095	0.0012586066018124653	0.00124446114012432	0.0012915838882233994	0.0012760568743167145	0.0013268417091491917	0.0013097672905632892	0.0014012040422978504	0.001380632688890556	0.052830565601577124	0.05117808755502255	-2.2225360300056132e-06	-0.00010086208361401172	-2.1960962975683257e-06	-9.966220901430622e-05
19.828277461333414	0.0012011003990844893	0.0011892028943478884	0.0012583479736590667	0.001244205474406287	0.00129132147995441	0.0012757975873207265	0.001326575474691324	0.0013095043393079868	0.0014009304553879592	0.0013803626950470308	0.052835410927003265	0.051182778170032826	-2.1967313601255548e-06	-0.00010029168811334643	-2.1706051377187036e-06	-9.909889731465893e-05
19.94775280764713	0.0012008500597911805	0.0011889552185943904	0.001258090751724436	0.001243951200092004	0.001291060568129357	0.001275539778182052	0.0013263108370201195	0.0013092429617405843	0.0014006586898340889	0.0013800944882520164	0.05284034458160923	0.05118755429300413	-2.1710169140045157e-06	-9.971490079402345e-05	-2.1452031589101056e-06	-9.852927483461338e-05
20.067948053024427	0.0012006009916394728	0.0011887088046588553	0.0012578349514042668	0.0012436983324221492	0.0012908011695254742	0.0012752834634651774	0.0013260478144624594	0.0013089831759051681	0.0014003887674741756	0.0013798280898833465	0.052845368185767225	0.05119241749252215	-2.145391683243403e-06	-9.913164371069816e-05	-2.1198893654320733e-06	-9.795326464609455e-05
20.188867535219305	0.001200353207928215	0.001188463665768025	0.0012575805882758548	0.0012434468868172952	0.0012905433011246316	0.0012750286599365558	0.0013257864255759011	0.0013087250000726467	0.0014001207104364882	0.0013795635216022884	0.05285048338990953	0.051197369366269514	-2.1198546621362807e-06	-9.85418379250147e-05	-2.0946627642412854e-06	-9.737078884142214e-05
20.31051561812294	0.001200106722102467	0.0011882198152945095	0.0012573276781003109	0.0012431968788801013	0.0012902869801159618	0.0012747753845671946	0.0013255266891517696	0.0013084684527437853	0.0013998545411438074	0.0013793008053576093	0.05285569187509701	0.05120241154157889	-2.09440484765476e-06	-9.794540349380987e-05	-2.0695223649554867e-06	-9.678176852181974e-05
20.432896691921076	0.0011998615477550414	0.0011879772667583335	0.0012570762368247631	0.0012429483243975	0.0012900322238984763	0.0012745236545352388	0.0013252686242182534	0.0013082135526522448	0.0013995902823176296	0.0013790399633896657	0.05286099535359892	0.05120754567599151	-2.069041239446262e-06	-9.734225945753905e-05	-2.0444671798318034e-06	-9.618612378578528e-05
20.55601517325261	0.0011996176986280853	0.0011877360338285244	0.0012568262805846154	0.001242701239342934	0.0012897790500837538	0.001274273487228621	0.0013250122500435798	0.001307960318767697	0.0013993279569824732	0.0013787810182345906	0.0528663955694866	0.05121277345783362	-2.0437628396761595e-06	-9.673232382187424e-05	-2.019496223634905e-06	-9.558377371154947e-05
20.679875505368887	0.0011993751886146672	0.0011874961303247054	0.001256577825705822	0.001242455639878614	0.0012895274764986502	0.001274024900247734	0.0013247575861392196	0.001307708770298969	0.0013990675884702347	0.0013785239927285328	0.052871894299236416	0.0512180966067983	-2.0185686530763483e-06	-9.611551354823944e-05	-1.9946085136690953e-06	-9.497463634708381e-05
20.804482158294064	0.0011991340317603746	0.0011872575702186982	0.001256330888707186	0.001242211542357797	0.0012892775211880377	0.001273777911408134	0.0013245046522631348	0.0013074589266972318	0.0013988092004246137	0.0013782689100119566	0.052877493352345435	0.05122351687454316	-1.9934576868385623e-06	-9.549174453710174e-05	-1.9698030696837718e-06	-9.435862869411338e-05
20.92983962898646	0.0011988942422649395	0.0011870203676361583	0.0012560854863027013	0.0012419689633271084	0.0012890292024176023	0.001273532538743298	0.0013242534684230881	0.0013072108076592477	0.001398552816805622	0.001378015793534032	0.052883194571958704	0.05122903604529724	-1.9684289505692704e-06	-9.486093161381604e-05	-1.945078913819648e-06	-9.373566669404476e-05
21.055952441500814	0.0011986558344838658	0.001186784536858206	0.0012558416354039072	0.0012417279195288797	0.0012887825386766558	0.0012732888005073982	0.001324004054879985	0.0013069644331306495	0.001398298461894149	0.0013777646670570687	0.05288899983551005	0.05123465593647996	-1.943481456256717e-06	-9.422298851491373e-05	-1.9204350705879364e-06	-9.310566521447683e-05
21.18282514715158	0.0011984188229300825	0.0011865500923230884	0.0012555993531222851	0.0012414884279035208	0.0012885375486810051	0.0012730467151781304	0.0013237564321512785	0.0013067198233092786	0.001398046160296613	0.0013775155546610425	0.05289491105537548	0.051240378399335	-1.9186142181928587e-06	-9.357782787222657e-05	-1.8958705667706036e-06	-9.2468538033047e-05
21.31046232467717	0.001198183222275607	0.001186317048627851	0.0012553586567716772	0.0012412505055919248	0.0012882942513758476	0.0012728063014595737	0.0013235106210144124	0.001306476998648568	0.0013977959369496807	0.0013772684807481816	0.05290093017953898	0.05124620531957256	-1.8938262529447428e-06	-9.292536119870354e-05	-1.8713844314221031e-06	-9.182419782441387e-05
21.438868580405217	0.0011979490473532231	0.0011860854205300224	0.0012551195638707375	0.001241014169937894	0.001288052665938714	0.0012725675782850859	0.001323266642510319	0.0013062359798609712	0.0013975478171250613	0.0013770234700476312	0.05290705919227066	0.051252138618029436	-1.8691165792842496e-06	-9.226549887231261e-05	-1.8469756957843753e-06	-9.117255614382591e-05
21.568048548418737	0.0011977163131581803	0.0011858552229493226	0.0012548820921454169	0.0012407794384906063	0.0012878128117824472	0.0012723305648202486	0.0013230245179469725	0.001305996787921448	0.0013973018264343878	0.0013767805476201927	0.052913300114820656	0.05125818025133698	-1.844484218149929e-06	-9.159815012155237e-05	-1.8226433932400088e-06	-9.051352341260532e-05
21.69800689072348	0.0011974850348499013	0.0011856264709693793	0.001254646259531472	0.0012405463290071051	0.0012875747085582226	0.0012720952804658404	0.001322784268902985	0.0013057594440709953	0.0013970579908341638	0.0013765397388631377	0.052919655006124965	0.05126433221260692	-1.8199281925706731e-06	-9.0923223008188e-05	-1.7983865592636691e-06	-8.984700890182773e-05
21.828748297416116	0.001197255227753716	0.00118539917983947	0.0012544120841770157	0.0012403148594548271	0.0012873383761586147	0.001271861744860864	0.0013225459172312693	0.0013055239698202361	0.0013968163366308072	0.0013763010695151082	0.05292612596352733	0.05127059653212744	-1.7954475276275514e-06	-9.024062441220781e-05	-1.774204231354444e-06	-8.917292071686234e-05
21.960277486853503	0.0011970269073625975	0.0011851733649762696	0.001254179584445089	0.0012400850480141533	0.0012871038347206972	0.0012716299778856024	0.0013223094850627404	0.0013052903869530533	0.0013965768904857581	0.0013760645656610807	0.05293271512351277	0.051276975278075704	-1.771041250406974e-06	-8.955026001600253e-05	-1.750095449013292e-06	-8.849116578205085e-05
22.092599205822967	0.0011968000893389267	0.001184949041965621	0.0012539487789162698	0.0012398569130809998	0.0012868711046291922	0.0012713999996647252	0.0013220749948100817	0.0013050587175302839	0.0013963396794206848	0.0013758302537374269	0.05293942466245852	0.05128347055724251	-1.746708389935639e-06	-8.885203428690702e-05	-1.7260592536658473e-06	-8.780164982377658e-05
22.225718229713628	0.0011965747895162661	0.0011847262265643225	0.0012537196863913176	0.001239630473269436	0.001286640206519661	0.0012711718305704338	0.0013218424691715657	0.0013048289838934663	0.0013961047308227688	0.0013755981605370476	0.05294625679739869	0.051290084515775256	-1.7224479771068071e-06	-8.814585046007517e-05	-1.7020946885991026e-06	-8.710427735336701e-05
22.359639362688714	0.0011963510239011543	0.001184504934701932	0.0012534923258938479	0.0012394057474143425	0.0012864111612817428	0.0012709454912256557	0.0013216119311349316	0.0013046012086686428	0.00139587207245008	0.0013753683132145986	0.05295321378680465	0.05129681933992938	-1.6982590446759649e-06	-8.743161052365833e-05	-1.6782007989423267e-06	-8.639895165196698e-05
22.494367437858962	0.0011961288086749064	0.0011842851824825768	0.001253266716673033	0.001239182754574087	0.0012861839900624229	0.0012707210025072692	0.0013213834039813108	0.0013043754147702112	0.0013956417324370292	0.0013751407392917857	0.05296029793138061	0.05130367725684249	-1.6741406271593429e-06	-8.670921519932095e-05	-1.6543766315837982e-06	-8.568557475197025e-05
22.629907317457054	0.00119590816019545	0.0011840669861868036	0.001253042878206356	0.0012389615140332585	0.0012859587142693728	0.0012704983855493948	0.0013211569112892322	0.0013041516254048524	0.0013954137392999332	0.0013749154666627742	0.05296751157487646	0.0513106605353175	-1.6500917607775376e-06	-8.597856392436598e-05	-1.6306212351066204e-06	-8.496404741986652e-05
22.766263893012997	0.0011956890949991572	0.0011838503622734191	0.0012528208302023786	0.0012387420453054106	0.0012857353555743118	0.0012702776617467093	0.0013209324769386667	0.0013039298640754942	0.0013951881219426495	0.0013746925235996591	0.052974857104916395	0.0513177714866263	-1.6261114834329599e-06	-8.523955483610846e-05	-1.606933659773109e-06	-8.423426913983789e-05
22.903442085530802	0.001195471629802706	0.0011836353273813676	0.001252600592603557	0.0012385243681358592	0.0012855139359164297	0.0012700588527578237	0.0013207101251151425	0.0013037101545853537	0.0013949649096623193	0.0013744719387580484	0.052982336953843315	0.05132501246532718	-1.6021988346300378e-06	-8.44920847522801e-05	-1.5833129574302496e-06	-8.349613809466305e-05
23.041446845665973	0.0011952557815049533	0.0011834218983316123	0.0012523821855890873	0.0012383085025044988	0.001285294477505848	0.001269841980508694	0.0013204898803139205	0.001303492521042024	0.0013947441321551972	0.0013742537411827224	0.05298995359958147	0.051332385870100784	-1.5783528554223075e-06	-8.373604915273836e-05	-1.5597581814810746e-06	-8.274955114848104e-05
23.180283153904217	0.0011950415671888252	0.0011832100921290434	0.001252165629577789	0.0012380944686286705	0.001285077002827141	0.0012696270671960926	0.0013202717673442327	0.0013032769878616357	0.0013945258195225858	0.0013740379603133992	0.05299770956651759	0.051339894144599114	-1.5545725883438916e-06	-8.297134216064816e-05	-1.5362683868022642e-06	-8.199440382741785e-05
23.31995602074116	0.001194829004123225	0.0011829999259643958	0.001251950945231024	0.0012378822869660534	0.0012848615346428935	0.0012694141352911181	0.0013200558113335848	0.0013030635797730732	0.0013943100022768657	0.0013738246259905895	0.053005607426398246	0.05134753977831799	-1.5308570773817434e-06	-8.21978565244963e-05	-1.512842629712921e-06	-8.123059030207269e-05
23.460470486863187	0.0011946181097649564	0.0011827914172161886	0.0012517381534556534	0.0012376719782175988	0.0012846480959973162	0.0012692032075427588	0.0013198420377321214	0.0013028523218222554	0.0013940967113476267	0.0013736137684615525	0.053013649799244486	0.051355325307480944	-1.5072053678845745e-06	-8.141548359755224e-05	-1.4894799678982426e-06	-8.045800336750619e-05
23.60183162332936	0.0011944089017606639	0.0011825845834526807	0.0012515272754070295	0.001237463563330502	0.0012844367102199104	0.0012689943069815065	0.001319630472317062	0.0013026432393764857	0.0013938859780879052	0.0013734054183863517	0.05302183935428972	0.05136325331594531	-1.4836165065151494e-06	-8.062411331849484e-05	-1.466179460356612e-06	-7.96765344242556e-05
23.744044531754422	0.0011942013979487922	0.0011823794424338438	0.0012513183324920302	0.0012372570635012076	0.0012842274009291844	0.0012687874569230191	0.0013194211411972025	0.0013024363581288633	0.0013936778342805267	0.0013731996068440122	0.053030178810931354	0.051371326436126866	-1.4600895412025805e-06	-7.982363419253846e-05	-1.442940167354495e-06	-7.888607345954424e-05
23.887114344492932	0.001193995616361556	0.0011821760121133488	0.0012511113463721235	0.0012370525001784553	0.0012840201920364172	0.0012685826809718335	0.0013192140708174803	0.0013022317041027605	0.0013934723121445496	0.0013729963653387775	0.05303867093970534	0.051379547349939284	-1.436623521073807e-06	-7.901393327022777e-05	-1.4197611503449087e-06	-7.808650902571546e-05
24.031046224824397	0.0011937915752269373	0.0011819743106405802	0.0012509063389664822	0.0012368498950663677	0.0012838151077494853	0.001268380003025139	0.0013190092879636218	0.0013020293036563777	0.0013932694443418315	0.0013727957258064852	0.05304731856328076	0.051387918789758895	-1.413217496374665e-06	-7.819489612670427e-05	-1.3966414719136441e-06	-7.727772822113677e-05
24.175845367139747	0.0011935892929706884	0.001181774356362654	0.0012507033324551267	0.00123664927012757	0.0012836121725767348	0.001268179447276591	0.0013188068197668456	0.0013018291834873538	0.001393069263983696	0.0013725977206210356	0.053056124557472314	0.05139644353940386	-1.389870518447335e-06	-7.73664068416946e-05	-1.3735801957471747e-06	-7.645961667018808e-05
24.32151699712871	0.0011933887882183583	0.0011815761678264647	0.0012505023492821157	0.0012364506475863557	0.0012834114113309113	0.0012679810382201886	0.00131860669370865	0.0013016313706374584	0.0013928718046377184	0.0013724023826009813	0.053065091852276175	0.05140512443513675	-1.3665816396340666e-06	-7.652834797755581e-05	-1.350576386530307e-06	-7.563205850069643e-05
24.468066371968433	0.0011931900797973367	0.0011813797637807437	0.001250303412158774	0.0012362540499318894	0.0012832128491331483	0.0012677848006542062	0.00131840893762567	0.0013014358924973539	0.0013926771003346303	0.0013722097450162255	0.05307422343292723	0.05141396436668842	-1.3433499132407475e-06	-7.568060055848647e-05	-1.327629109914956e-06	-7.479493632414624e-05
24.61549878051318	0.0011929931867389076	0.0011811851631781352	0.0012501065440669596	0.0012360594999214498	0.0012830165114170054	0.0012675907596851738	0.0013182135797146046	0.0013012427768114233	0.0013924851855753356	0.0013720198415948326	0.05308352234097543	0.05142296627829855	-1.3201743934571075e-06	-7.48230440476838e-05	-1.3047374324455518e-06	-7.394813121341937e-05
24.763819543485244	0.001192798128280331	0.0011809923851772957	0.0012499117682623784	0.0012358670205837195	0.0012828224239325742	0.0012673989407319252	0.001318020648537232	0.0013010520516826864	0.0013922960953380607	0.0013718327065299657	0.05309299167538825	0.05143213316978346	-1.297054135302074e-06	-7.395555632577766e-05	-1.2819004215096005e-06	-7.309152268139552e-05
24.91303401366693	0.001192604923866929	0.001180801449145	0.0012497191082779312	0.0012356766352221047	0.0012826306127506311	0.0012672093695296897	0.001317830173025489	0.0013008637455777753	0.001392109865085611	0.001371648374486929	0.05310263459367469	0.05144146809762304	-1.273988194556118e-06	-7.307801366795985e-05	-1.2591171452596209e-06	-7.222498865808169e-05
25.063147576093755	0.0011924135931542033	0.001180612374658279	0.0012495285879271173	0.0012354883674181153	0.0012824411042668617	0.00126702207213426	0.0013176421824866425	0.001300677887332006	0.0013919265307727764	0.0013714668806103488	0.05311245431302979	0.05145097417607006	-1.2509756276970693e-06	-7.219029072055849e-05	-1.236386672546358e-06	-7.134840546763055e-05
25.214165648248784	0.0011922241560099545	0.0011804251815065625	0.001249340231307467	0.00123530224103477	0.0012822539252061347	0.0012668370749262037	0.0013174567066085304	0.0013004945061545108	0.0013917461288538429	0.0013712882605314669	0.05312245411150768	0.05146065457828378	-1.228015491857616e-06	-7.129226047952741e-05	-1.213708072902303e-06	-7.046164780805109e-05
25.366093680258146	0.0011920366325164254	0.0011802398896938423	0.001249154062804022	0.0012351182802200517	0.0012820691026268407	0.001266654404615137	0.001317273775464888	0.0013003136316334589	0.0013915686962902485	0.0013711125503755603	0.053132637329216546	0.05147051253748748	-1.2051068447038737e-06	-7.038379426310692e-05	-1.1910804163968447e-06	-6.956458872287019e-05
25.518937155087716	0.001191851042972472	0.0011800565194408689	0.0012489701070928754	0.0012349365094104215	0.0012818866639253076	0.001266474088244084	0.0013170934195207735	0.0013001352937413713	0.0013913942705583839	0.0013709397867695127	0.05314300736954027	0.051480551348149065	-1.1822487444284463e-06	-6.946476169120142e-05	-1.16850277363887e-06	-6.865709958184252e-05
25.672701588741027	0.0011916674078957224	0.001179875091187331	0.0012487883891447258	0.0012347569533343436	0.0012817066368402466	0.0012662961531938505	0.0013169156696380413	0.0012999595228404845	0.001391222889657497	0.0013707700068494783	0.05315356770038085	0.0514907743671866	-1.15944024968017e-06	-6.853503066053812e-05	-1.1459742157099786e-06	-6.773905005652558e-05
25.827392530458226	0.0011914857480247848	0.0011796956255940903	0.0012486089342285064	0.0012345796370158918	0.0012815290494572976	0.0012661206271875121	0.0013167405570809463	0.001299786349688239	0.0013910545921177776	0.0013706032482687226	0.053164321855436916	0.051501185015201546	-1.136680419435744e-06	-6.759446731652297e-05	-1.1234938140378473e-06	-6.681030809180255e-05
25.983015562916506	0.0011913060843214537	0.001179518143545412	0.0012484317679150477	0.0012344045857783817	0.0012813539302136234	0.001265947538294936	0.0013165681135218063	0.0012996158054428277	0.0013908894170085605	0.0013704395492055773	0.053175273435497335	0.05151178677773405	-1.1139683129910566e-06	-6.664293603042548e-05	-1.1010606403832196e-06	-6.587073988434389e-05
26.139576302431465	0.0011911284379729366	0.0011793426661512185	0.0012482569160807877	0.001234231825248055	0.001281181307902571	0.0012657769149373808	0.001316398371046767	0.001299447921668845	0.0013907274039466839	0.0013702789483715434	0.05318642610977052	0.05152258320654898	-1.0913029898865917e-06	-6.568029937448205e-05	-1.078673766767048e-06	-6.492020985732205e-05
26.297080399159835	0.001190952830394094	0.0011791692147493553	0.0012480844049115244	0.0012340613813578048	0.001281011211678399	0.001265608785892151	0.0013162313621616507	0.001299282730343011	0.0013905685931049872	0.0013701214850195319	0.05319778361724025	0.05153357792094539	-1.0686835098163566e-06	-6.470641809355748e-05	-1.0563322653880935e-06	-6.395858063298898e-05
26.455533537303385	0.001190779283229708	0.0011789978109078877	0.001247914260906232	0.0012338932803509636	0.0012808436710610854	0.0012654431802973393	0.0013160671197979122	0.0012991202638600085	0.0013904130252209825	0.0013699671989522682	0.05320934976804818	0.05154477460909669	-1.046108932568901e-06	-6.37211510793878e-05	-1.0340352085656812e-06	-6.298571300752953e-05
26.614941435314055	0.001190607818356747	0.0011788284764273952	0.0012477465108809047	0.0012337275487851196	0.0012806787159411884	0.0012652801276566133	0.001315905677318669	0.0012989605550383888	0.0013902607416056546	0.0013698161305308217	0.05322112844490682	0.0515561770294182	-1.0235783179587954e-06	-6.272435534349086e-05	-1.011781668656432e-06	-6.200146592380551e-05
26.77530984610034	0.0011904384578866705	0.0011786612333433062	0.001247581181972473	0.0012335642135360037	0.0012805163765847974	0.0012651196578440994	0.0013157470685248548	0.001298803637126597	0.0013901117841524473	0.0013696683206833192	0.053233123604544255	0.05156778901196455	-1.001090725742497e-06	-6.171588598913313e-05	-9.895707179866098e-07	-6.100569644401643e-05
26.93664455723489	0.001190271224167728	0.001178496103928225	0.001247418301642748	0.0012334033018014073	0.001280356683638539	0.0012649618011093115	0.0013155913276614443	0.0012986495438090685	0.0013899661953463893	0.0013695238109137857	0.05324533927917727	0.05157961445985434	-9.78645215561104e-07	-6.069559618401832e-05	-9.674014288009458e-07	-5.999825972341499e-05
27.098951391163432	0.0011901061397872914	0.001178333110694299	0.0012472578976824346	0.0012332448411051652	0.0012801996681346707	0.0012648065880821733	0.0013154384894238018	0.0012984983092124464	0.0013898240182734058	0.0013693826433111686	0.05325777957801731	0.05159165735072982	-9.562408468553538e-07	-5.966333713092187e-05	-9.452728731572553e-07	-5.897900898019226e-05
27.26223620541477	0.001189943227574192	0.0011781722763955873	0.0012470999982151856	0.001233088859301181	0.00128004536149624	0.001264654049778103	0.001315288588964121	0.0012983499679118853	0.0013896852966297879	0.0013692448605585141	0.053270448688810465	0.051603921738245344	-9.338766788170513e-07	-5.8618958041045666e-05	-9.231841228973803e-07	-5.79477954701646e-05
27.426504892812353	0.001189782510601071	0.0011780136240304444	0.0012469446317017031	0.0012329353845775002	0.0012798937955423176	0.0012645042176031688	0.0013151416618979613	0.0012982045549374533	0.0013895500747318306	0.0013691105059423037	0.05328335087940764	0.05161641175358744	-9.115517702633011e-07	-5.756230610010071e-05	-9.01134249525759e-07	-5.690446845385555e-05
27.59176338168682	0.0011896240121867679	0.0011778571768439436	0.0012467918269439184	0.0012327844454604606	0.001279745002493333	0.001264357123359345	0.001314997744310921	0.0012980621057806627	0.0013894183975256766	0.001368979623361992	0.05329649049937041	0.05162913160702727	-8.892651796135222e-07	-5.649322644254995e-05	-8.791223241690939e-07	-5.5848875169794976e-05
27.758017636089992	0.0011894677558986857	0.0011777029583302792	0.001246641613089185	0.0012326360708188545	0.0012795990149764421	0.0012642127992498057	0.001314856872765375	0.0012979226564010695	0.0013892903105972982	0.0013688522573396746	0.05330987198161126	0.051642085589511985	-8.670159647870997e-07	-5.5411562119522806e-05	-8.57147417494819e-07	-5.478086080404343e-05
27.925273656010095	0.0011893137655552134	0.0011775509922352248	0.0012464940196345688	0.0012324902898681912	0.0012794558660310306	0.001264071277884341	0.0013147190843073688	0.0012977862432330194	0.00138916586018271	0.001368728453029981	0.0533234998440699	0.05165527807428166	-8.448031831058064e-07	-5.4317154066119144e-05	-8.352085996031142e-07	-5.370026845763487e-05
28.09353747758831	0.0011891620652281323	0.0011774013025585778	0.0012463490764311608	0.0012323471321749766	0.0012793155891142524	0.0012639325922848218	0.001314584416473592	0.0012976529031924753	0.0013890450931783368	0.001368608256230114	0.05333737869142576	0.051668713518530945	-8.226258912690833e-07	-5.320984107329285e-05	-8.13304940005654e-07	-5.260693911882108e-05
28.2628151733366	0.0011890126792450497	0.0011772539135566336	0.0012462068136884614	0.0012322066276610703	0.0012791782181066783	0.0012637967758907579	0.0013144529072984838	0.0012975226736839705	0.0013889280571515936	0.0013684917133900965	0.053351513216847904	0.05168239646509921	-8.004831452386799e-07	-5.208945975387902e-05	-7.914355075210912e-07	-5.150071163012582e-05
28.43311285235687	0.001188865632191843	0.0011771088497446699	0.0012460672619788123	0.0012320688066080855	0.0012790437873180138	0.0012636638625649365	0.0013143245953214455	0.0012973955926076704	0.0013888148003516536	0.0013683788716231974	0.05336590820378387	0.05169633154420287	-7.783740001441122e-07	-5.0955844508510095e-05	-7.695993701701057e-07	-5.038142265448298e-05
28.604436660561465	0.0011887209489151289	0.0011769661358994573	0.0012459304522419038	0.0012319336996618646	0.0012789123314929237	0.0012635338865991576	0.001314199519594192	0.0012972716983665647	0.0013887053717204362	0.0013682697787165703	0.05338056852778568	0.05171052347520286	-7.56297510224116e-07	-4.980882749422433e-05	-7.477955951237965e-07	-4.924890664409487e-05
28.77679278089485	0.0011885786545247272	0.0011768257970617678	0.0012457964157893118	0.0012318013378369876	0.0012787838858169147	0.001263406882720033	0.0013140777196881995	0.0012971510298737576	0.0013885998209037787	0.0013681644831420663	0.053395499158380585	0.05172497706841393	-7.342527287477162e-07	-4.86482385907705e-05	-7.260232486264867e-07	-4.810299580801369e-05
28.950187433556945	0.001188438774396158	0.0011766878585389147	0.0012456651843091224	0.0012316717525213635	0.0012786584859223362	0.0012632828860948933	0.0013139592357023007	0.001297033626559899	0.0013884981982628423	0.0013680630340672801	0.05341070516097635	0.0517396972269485	-7.122387079196851e-07	-4.7473905365441604e-05	-7.042813959042167e-07	-4.694352007708624e-05
29.124626876227456	0.001188301334173133	0.0011765523459072915	0.0012455367898705904	0.0012315449754808573	0.0012785361678944453	0.0012631619323377676	0.001313844108270389	0.0012969195283807227	0.0013884005548857159	0.0013679654813667733	0.053426191698816274	0.051754688948609295	-6.902544987951072e-07	-4.628565303801957e-05	-6.82569101076707e-07	-4.577030706934271e-05
29.30011740429177	0.0011881663597700805	0.0011764192850149434	0.0012454112649288836	0.001231421038864004	0.001278416968277591	0.001263044057515472	0.0013137323785692722	0.0012968087758247308	0.0013883069425992642	0.001367871875633547	0.05344196403497175	0.051769957327815475	-6.682991511761625e-07	-4.508330444408237e-05	-6.608854270593462e-07	-4.458318205441403e-05
29.476665351068124	0.0011880338773746666	0.0011762887019841383	0.0012452886423298683	0.0012312999752067605	0.001278300924081471	0.0012629292981537756	0.0013136240883266422	0.001296701409920991	0.0013882174139811848	0.001367782268190705	0.053458027534382516	0.051785507557579095	-6.463717135783004e-07	-4.386668000222471e-05	-6.392294355358694e-07	-4.338196792127991e-05
29.654277088036206	0.001187903913450328	0.0011761606232139493	0.0012451689553149598	0.001231181817437325	0.0012781880727874867	0.0012628176912436566	0.0013135192798291793	0.0012965974722470642	0.0013881320223722972	0.0013676967111033466	0.05347438766594058	0.051801344931520554	-6.244712330914608e-07	-4.26355976737014e-05	-6.176001868104727e-07	-4.216648513793997e-05
29.832959025067048	0.0011877764947388347	0.001176035075382869	0.0012450522375260504	0.0012310665988810336	0.0012780784523552106	0.001262709274247678	0.0013134179959308138	0.0012964970049370859	0.0013880508218890922	0.0013676152571907058	0.053491050004622724	0.05181747484593056	-6.025967552955071e-07	-4.1389872925345905e-05	-5.959967397301848e-07	-4.093655171555355e-05
30.0127176106544	0.0011876516482628406	0.0011759120854514162	0.0012449385230104836	0.001230954353265298	0.0012779721012289344	0.0012626040851064328	0.0013133202800611051	0.0012964000506899627	0.001387973867436498	0.001367537960038502	0.053508020233668435	0.05183390280188106	-5.807473241869338e-07	-4.012931869226688e-05	-5.744181516224162e-07	-3.9691983171996625e-05
30.193559332147448	0.0011875294013284647	0.001175791680664768	0.001244827846226104	0.0012308451147246275	0.0012778690583443316	0.001262502162245108	0.0013132261762337824	0.0012963066527777243	0.0013879012147209172	0.0013674648740115464	0.053525304146810296	0.051850634407379186	-5.589219820760841e-07	-3.885374533829644e-05	-5.528634781782997e-07	-3.843259249228237e-05
30.37549071598484	0.0011874097815278673	0.0011756738885553976	0.0012447202420463668	0.0012307389178057024	0.0012777693631352116	0.001262403544580137	0.0013131357290554193	0.0012962168550540083	0.001387832920263504	0.0013673960542665885	0.05354290765055139	0.0518676753795738	-5.371197695134243e-07	-3.756296061788178e-05	-5.313317733906739e-07	-3.715819009147969e-05
30.55851832793038	0.0011872928167418414	0.0011755587369457208	0.0012446157457655126	0.0012306357974725152	0.001277673055540382	0.0012623082715259575	0.001313048983734261	0.0012961307019626913	0.0013877690414137087	0.0013673315567654064	0.05356083676649582	0.05188503154701006	-5.153397251433933e-07	-3.625676963167623e-05	-5.098220894109683e-07	-3.5868583771275775e-05
30.742648773309874	0.0011871785351424268	0.0011754462539507726	0.0012445143931038261	0.001230535789111598	0.0012775801760106329	0.00126221638300189	0.0013129659860892221	0.0012960482385466873	0.0013877096363631052	0.0013672714382881833	0.0535790976337334	0.05190270885193486	-4.935808856558303e-07	-3.493497478926355e-05	-4.883334764997638e-07	-3.45635786830889e-05
30.92788869724955	0.0011870669651955015	0.0011753364679808612	0.001244416220212931	0.0012304389285372815	0.0012774907655157947	0.0012621279194390883	0.0013128867825590042	0.0012959695104568646	0.0013876547641594583	0.0013672157564471048	0.05359769651127606	0.05192071335265767	-4.7184228569967235e-07	-3.359737576777433e-05	-4.6686498294352605e-07	-3.3242977287628594e-05
31.114244784915854	0.0011869581356634118	0.00117522940774426	0.0012443212636811826	0.0012303452519970555	0.0012774048655519387	0.0012620429217876292	0.0013128114202114072	0.0012958945639611438	0.0013876044847211057	0.001367164569700259	0.053616639780553435	0.05193905122596029	-4.5012295772335967e-07	-3.22437694652844e-05	-4.4541565489024035e-07	-3.190657930843277e-05
31.30172376175672	0.0011868520756075959	0.0011751251022499001	0.0012442295605391215	0.0012302547961769866	0.0012773225181486772	0.001261961431523705	0.0013127399467527884	0.0012958234459537518	0.0013875588588516158	0.0013671179373658086	0.05363593394796195	0.05195772876956859	-4.284219319011101e-07	-3.0873949958820646e-05	-4.239845362947678e-07	-3.055418169176094e-05
31.4903323937443	0.0011867488143912184	0.0011750235808100718	0.0012441411482649975	0.0012301675982072094	0.0012772437658765832	0.0012618834906569232	0.0013126724105376932	0.00129575620396463	0.0013875179482547401	0.0013670759196364398	0.053655585647475905	0.05197675240467402	-4.067382360696016e-07	-2.9487708463560303e-05	-4.025706688446859e-07	-2.918557856582127e-05
31.68007748761912	0.001186648381681795	0.0011749248730431197	0.0012440560647903524	0.0012300836956674736	0.0012771686518547047	0.0012618091417377112	0.0013126088605786377	0.001295692886169001	0.0013874818155496563	0.0013670385775940918	0.053675601643316924	0.0519961286785204	-3.850708955696787e-07	-2.8084833283287258e-05	-3.811730918041635e-07	-2.7800561191893003e-05
31.870965891135747	0.0011865508074538561	0.0011748290088761787	0.0012439743485057094	0.0012300031265927987	0.0012770972197582414	0.0012617384278648708	0.0013125493465561014	0.0012956335413971311	0.0013874505242865562	0.0013670059732250161	0.05369598883268529	0.05201586426704391	-3.6341893315397847e-07	-2.6665109765955375e-05	-3.59790841930694e-07	-2.6398917921277576e-05
32.063004493309954	0.0011864561219915748	0.001174736018547877	0.0012438960382662948	0.0012299259294791616	0.0012770295138262912	0.0012616713926932087	0.0013124939188286563	0.0012955782191442313	0.0013874241389625046	0.0013669781694351044	0.053716754248557236	0.052035965977579965	-3.4178136891190383e-07	-2.522832025864119e-05	-3.3842295339746656e-07	-2.4980434150695396e-05
32.25620022466719	0.001186364355891429	0.0011746459326110747	0.0012438211733978668	0.0012298521432892893	0.0012769655788697624	0.0012616080804413218	0.0013124426284433061	0.0012955269695805597	0.001387402725037665	0.0013669552300655528	0.05373790506254359	0.05205644075162925	-3.201572201048247e-07	-2.3774244056806726e-05	-3.170684576381082e-07	-2.3544892272603368e-05
32.45056005749291	0.001186275540064851	0.0011745587819355938	0.0012437497937026042	0.0012297818074585131	0.0012769054602793858	0.0012615485358994892	0.0013123955271459981	0.0012954798435616953	0.001387386348951835	0.00136693721990884	0.053759448587818136	0.05207729566769242	-2.9854550109799025e-07	-2.2302657357947675e-05	-2.9572638326992237e-07	-2.209207162953697e-05
32.64609100608406	0.001186189705740884	0.0011744745977109543	0.001243681939465078	0.0012297149619007034	0.001276849204033866	0.0012614928044376943	0.0013123526673923297	0.0012954368926389927	0.001387375078141334	0.0013669242047250325	0.05378139228211507	0.052098537944165774	-2.7694522324733795e-07	-2.081333321268808e-05	-2.743957559911067e-07	-2.0621748466287393e-05
32.84280012700226	0.0011861068844688286	0.0011743934114491084	0.001243617651458289	0.0012296516470142735	0.0012767968567081519	0.0012614409320137665	0.001312314102358434	0.001295398169070225	0.0013873689810562295	0.0013669162512584226	0.05380374375079423	0.052120174942312636	-2.5535539475204233e-07	-1.930604147173942e-05	-2.5307559844067393e-07	-1.9133695877859846e-05
33.040694519328454	0.0011860271081209134	0.0011743152549871926	0.0012435569709498087	0.0012295919036882828	0.0012767484654818621	0.0012613929651816749	0.0013122798859520914	0.0012953637258304295	0.0013873681271779497	0.0013669134272545269	0.053826510749982195	0.05214221416929641	-2.3377502056214083e-07	-1.7780548736356927e-05	-2.3176493009480215e-07	-1.7627683760457202e-05
33.239781324919136	0.001185950408894933	0.00117424016049026	0.0012434999397079706	0.0012295357733085926	0.0012767040781478157	0.001261348951099926	0.0013122500728240112	0.0012953336166229331	0.0013873725870372335	0.0013669158014774192	0.053849701189785604	0.05216466328129358	-2.1220310225320005e-07	-1.6236618305659478e-05	-2.1046276715754736e-07	-1.6103478760187695e-05
33.44006772866406	0.0011858768193169116	0.0011741681604540337	0.0012434466000081704	0.00122948329776413	0.0012766637431207324	0.0012613089375401252	0.0013122247183793485	0.0012953078958905984	0.0013873824322324872	0.0013669234437274495	0.05387332313758194	0.05218753008667583	-1.906386379092219e-07	-1.467401012333891e-05	-1.8916812244548428e-07	-1.4560844220967706e-05
33.64156095874556	0.0011858063722437356	0.001174099287707635	0.001243396994639217	0.0012294345194532046	0.00127662750944604	0.0012612729728956461	0.0013122038787894016	0.0012952866188272471	0.001387397735448502	0.0013669364248593055	0.05389738482138891	0.05221082254926821	-1.69080622002514e-07	-1.309248072345337e-05	-1.678800052597705e-07	-1.2999540130481657e-05
33.84426828689945	0.0011857391008658095	0.0011740335754163353	0.0012433511669098021	0.0012293894812899372	0.0012765954268088592	0.0012612411061904735	0.0013121876110035603	0.0012952698413893282	0.0013874185704756026	0.0013669548168004934	0.05392189463331425	0.05223454879168971	-1.4752804525057506e-07	-1.1491783173861458e-05	-1.465974212573433e-07	-1.1419323065392506e-05
34.04819702867729	0.001185675038709679	0.0011739710570842826	0.001243309160655021	0.001229348226710748	0.0012765675455431046	0.001261213387088159	0.0013121759727614435	0.0012952576203077682	0.0013874450122291738	0.0013669786925701766	0.05394686113308936	0.05225871709876895	-1.2597989450767455e-07	-9.871667020960873e-06	-1.2531937234033091e-07	-9.81994613691306e-06
34.25335454371064	0.0011856142196406685	0.0011739117665572412	0.0012432710202430039	0.0012293107996809494	0.0012765439166407592	0.0012611898659009486	0.001312169022605287	0.0012952500131000663	0.0013874771367696328	0.0013670081262984442	0.05397229305168678	0.05228333592104493	-1.0443515262477387e-07	-8.231878231013123e-06	-1.0404485652551476e-07	-8.201158933490715e-06
34.45974823597649	0.0011855566778654902	0.0011738557380253066	0.0012432367905816147	0.001229277244701407	0.0012765245917612804	0.0012611705935990367	0.0013121668198925443	0.0012952470780825938	0.001387515021322812	0.001367043193245974	0.05399819929502777	0.052308413878353284	-8.289279832809568e-08	-6.5721591327450035e-06	-8.277286781682713e-08	-6.562707463964035e-06
34.66738555406454	0.0011855024479348565	0.0011738030060256307	0.0012432065171252488	0.0012292476068153032	0.0012765096232411754	0.0012611556218199902	0.001312169424808736	0.0012952488743831394	0.0013875587443008008	0.0013670839698241306	0.054024588947777695	0.05233395976349759	-6.135180606603452e-08	-4.892248355398143e-06	-6.150239606397129e-08	-4.904334097277641e-06
34.87627399144595	0.0011854515647460734	0.001173753605445127	0.0012431802458817175	0.0012292219316149802	0.0012764990641037288	0.0012611450028783171	0.0013121768983805368	0.0012952554619536808	0.0013876083853232339	0.0013671305336154964	0.0540514712772344	0.05235998254601327	-3.9811145901170325e-08	-3.1918807700537233e-06	-4.023242684966441e-08	-3.2257775045008152e-06
35.086421086743854	0.001185404063545617	0.0011737075715231638	0.0012431580234192117	0.0012292002652488712	0.0012764929680688856	0.001261138789775194	0.0013121893024891057	0.0012952669015833928	0.0013876640252390416	0.001367182963394844	0.0540788557373147	0.052386491376019265	-1.8269783337229728e-08	-1.4707874248787167e-06	-1.8961941333512505e-08	-1.52677259604439e-06
35.29783442400536	0.001185359979931706	0.0011736649398542578	0.0012431398968733762	0.001229182654428533	0.0012764913895633159	0.001261137036208361	0.001312206699883683	0.0012952832549119166	0.001387725746148697	0.0013672413391505817	0.05410675197263513	0.05241349558816915	3.2733208105845124e-09	2.713045178237561e-07	2.3100838863338025e-09	1.929495406227666e-07
35.51052163297529	0.0011853193498568434	0.0011736257463907387	0.0012431259139544576	0.0012291691464357585	0.0012764943837306265	0.001261139796582175	0.0013122291541954319	0.0012953045844428664	0.001387793631426938	0.001367305742106658	0.05413516982269534	0.05244100470569728	2.4819210535289432e-08	2.0346718444808065e-06	2.358467688767102e-08	1.9336617029797054e-06
35.72449038937153	0.001185282209630341	0.0011735900274454042	0.0012431161229545492	0.0012291597891297857	0.0012765020064417535	0.0012611471260178288	0.00131225672995155	0.0012953309535575963	0.001387867765745999	0.0013673762547449528	0.054164119326165584	0.052469028444564816	4.6368934828941444e-08	3.819595359694228e-06	4.486287060422034e-08	3.6956406405941333e-06
35.93974841516195	0.0011852485959208353	0.0011735578196941647	0.0012431105727549437	0.0012291546309546092	0.001276514314305537	0.001261159080363752	0.0013122894925896656	0.0012953624265292425	0.001387948235099378	0.0013674529608281778	0.05419361072527991	0.05249757671771049	6.792354780666907e-08	5.626359951660387e-06	6.614570294619093e-08	5.479167119348816e-06
36.15630347884324	0.0011852185457587568	0.0011735291601786494	0.0012431093128335573	0.001229153720946368	0.001276531364679454	0.0012611757162061695	0.001312327508472487	0.0012953990685370142	0.0013880351268261103	0.0013675359454232677	0.05422365447033958	0.052526659639406593	8.948410884588448e-08	7.455254660310162e-06	8.743421694426198e-08	7.284525989359469e-06
36.374163395721176	0.0011851920965387933	0.0011735040863088103	0.0012431123932724693	0.00122915710874085	0.0012765532156805495	0.0012611970908798528	0.001312370844902761	0.001295440945680782	0.0013881285296356162	0.001367625294925317	0.05425426122433058	0.05255628752972334	1.110516827909809e-07	9.306572750999997e-06	1.0872946094213701e-07	9.112006256001282e-06
36.59333602819267	0.001185169286022321	0.001173482635865495	0.00124311986476556	0.0012291648445810874	0.0012765799261965536	0.0012612232624790512	0.0013124195701385156	0.001295488124995944	0.0013882285336331089	0.001367721097082053	0.054285441867652925	0.052586470919107536	1.3262734006999274e-07	1.1180611783234706e-05	1.3003248871233664e-07	1.0961901147632513e-05
36.813829286029524	0.0011851501523397927	0.0011734648470029863	0.001243131778626228	0.001229176979325041	0.001276611555897171	0.0012612542898685964	0.001312473753408593	0.001295540674468569	0.0013883352303455663	0.0013678234410188516	0.05431720750297717	0.05261722055307513	1.5421215686069537e-07	1.307767368402546e-05	1.513443596110227e-07	1.2834508187453686e-05
37.03565112666392	0.0011851347339931078	0.001173450758251522	0.0012431481867952287	0.001229193564453397	0.0012766481652455807	0.0012612902326952077	0.0013125334649285005	0.0012955986630508543	0.0013884487127483198	0.001367932417264337	0.05434956946021582	0.05264854739702418	1.7580721528879725e-07	1.4998064825216817e-05	1.7266613878096082e-07	1.4730129269446834e-05
37.25880955547555	0.0011851230698579427	0.0011734404085197868	0.0012431691418486092	0.0012292146520774664	0.0012766898155101303	0.001261331151398994	0.0013125987759165768	0.0012956621606768834	0.0013885690752922528	0.0013680481177765732	0.05438253930162779	0.0526804626411687	1.97413603559779e-07	1.694209609701125e-05	1.9399889727295117e-07	1.6649070730040405e-05
37.483312626080554	0.0011851151991860332	0.001173433837097352	0.0012431946970057315	0.0012292402949471704	0.0012767365687762176	0.001261377107225132	0.0013126697586104644	0.0012957312382786818	0.0013886964139316156	0.0013681706359698373	0.05441612882705033	0.052712977705599066	2.1903241615231495e-07	1.891008298712804e-05	2.1534371223317847e-07	1.85916434257416e-05
37.70916844062219	0.0011851111616074334	0.0011734310836571055	0.0012432249061374238	0.0012292705464591522	0.0012767884879583994	0.001261428162235774	0.0013127464862839335	0.0012958059678026188	0.0013888308261525155	0.001368300066742043	0.054450350079264576	0.052746104245475385	2.406647539895772e-07	2.090234566073934e-05	2.3670166707494972e-07	2.0558162811795677e-05
37.93638515006311	0.0011851109971327096	0.0011734321882576175	0.0012432598237742112	0.0012293054606649723	0.0012768456368126885	0.001261484379322136	0.0013128290332640239	0.001295886422226108	0.00138897241100205	0.0013684365065027772	0.05448521534950303	0.052779854156349754	2.623117246153099e-07	2.2919209040322963e-05	2.580738516447939e-07	2.2548949019901565e-05
38.164970954479706	0.0011851147461551042	0.0011734371913454797	0.0012432995051146732	0.0012293450922794273	0.0012769080799490816	0.0012615458222168118	0.0013129174749485495	0.001295972675574666	0.0013891212691181465	0.001368580053202012	0.05452073718309654	0.05281423957962887	2.839744423842154e-07	2.4961002890205863e-05	2.7946136241067954e-07	2.4564326941312054e-05
38.39493410335793	0.0011851224494526386	0.0011734461337575947	0.0012433440060338964	0.0012293894966889654	0.0012769758828442951	0.0012616125555062927	0.001313011887823947	0.0012960648029393023	0.0013892775027600996	0.0013687308063594845	0.05455692838526795	0.052849272908178785	3.0565402864800306e-07	2.7028061900552514e-05	3.00865302636788e-07	2.6604626308518453e-05
38.626282895891045	0.001185134148190167	0.0011734590567234154	0.0012433933830920418	0.001229438729960215	0.0012770491118547327	0.0012616846446437111	0.001313112349483497	0.001296162880494271	0.0013894412158398446	0.0013688888670947788	0.05459380202707969	0.052884966792077	3.273516119574847e-07	2.9120725775211298e-05	3.222867825860426e-07	2.8670181781709214e-05
38.859025681279114	0.0011851498839213737	0.0011734760018671379	0.001243447693543024	0.0012294928488486279	0.0012771278342296785	0.0012617621559618086	0.001313218938645919	0.0012962669855151804	0.0013896125139539798	0.0013690543381581232	0.05463137145153419	0.05292133414451027	3.4906832823604697e-07	3.1239339317645776e-05	3.4372691968013666e-07	3.076133303267503e-05
39.09317085903034	0.0011851696985906981	0.001173497011209826	0.0012435069953432873	0.0012295519108072189	0.0012772121181247144	0.0012618451566861182	0.0013133317351743366	0.0012963771963974665	0.0013897915044165496	0.0013692273239619167	0.05466965027983802	0.05295838814783378	3.708053209839149e-07	3.3384252522611346e-05	3.6518683871550675e-07	3.2878424835125486e-05
39.328726879264174	0.0011851936345352097	0.0011735221271714938	0.0012435713471607148	0.0012296159739954367	0.0012773020326153903	0.001261933714948404	0.0013134508200956564	0.001296493592675263	0.0013899782962926452	0.0013694079306130322	0.05470865241782875	0.05299614225978631	3.9256374150540077e-07	3.555582066938623e-05	3.866676720606574e-07	3.502180715475589e-05
39.56570224301631	0.0011852217344864016	0.001173551392573111	0.001243640808383635	0.0012296850972881327	0.0012773976477111286	0.0012620278998003137	0.0013135762756203322	0.0012966162550406468	0.0013901730004328048	0.0013695962659458875	0.054748392062572836	0.0530346102198726	4.1434474909495325e-07	3.775440441486366e-05	4.081705598452459e-07	3.719183524061864e-05
39.80410550254544	0.0011852540415719184	0.0011735848506385504	0.0012437154391299519	0.0012297593402846576	0.0012774990343693798	0.0012621277812272938	0.001313708185162559	0.001296745265363296	0.001390375729508274	0.0013697924395563335	0.0547888837091435	0.05307380605591392	4.3614951126223767e-07	3.998036989072418e-05	4.2969665018863235e-07	3.938886972118527e-05
40.04394526164196	0.0011852905993172023	0.0011736225449964582	0.0012437953002563892	0.0012298387633180655	0.0012776062645100345	0.0012622334301627444	0.0013138466333608798	0.0012968807067105508	0.001390586598047125	0.0013699965628363661	0.054830142157572696	0.05311374409077516	4.579792039489765e-07	4.223408880185686e-05	4.512470993980715e-07	4.161327669954806e-05
40.28523017593832	0.0011853314516470565	0.001173664519682053	0.0012438804533678504	0.0012299234274644414	0.0012777194110300916	0.0012623449185024307	0.001313991706099238	0.0012970226633679035	0.0013908057224712815	0.0013702087490097001	0.05487218251999802	0.053154438949272693	4.798350117553307e-07	4.4515938527334153e-05	4.7282307218555336e-07	4.386542785206338e-05
40.52796895322162	0.0011853766428871247	0.0011737108191388428	0.001243970960826902	0.0012300133945523444	0.0012778385478185992	0.0012624623191191532	0.0013141434905284725	0.0012971712208599158	0.0013910332211344645	0.00137042911316822	0.05491502022799524	0.05319590556526775	5.017181281489341e-07	4.682630222180295e-05	4.944257418820416e-07	4.614570052807743e-05
40.77217035374772	0.0011854262177652662	0.0011737614882202485	0.0012440668857633627	0.0012301087271723667	0.0012779637497718492	0.0012625857058776787	0.0013143020750882681	0.0012973264659715794	0.001391269214361081	0.0013706577723093369	0.054958671040116994	0.05323815918895314	5.236297557259691e-07	4.916556892300972e-05	5.160562906825032e-07	4.845447785520318e-05
41.017843190557436	0.0011854802214128558	0.0011738165721911584	0.00124416829208404	0.0012302094886868298	0.0012780950928088814	0.00126271515364996	0.0013144675495295984	0.001297488486770147	0.001391513824486123	0.0013708948453743	0.055003151049630467	0.05328121539433728	5.455711064475226e-07	5.1534133659825176e-05	5.37715909871856e-07	5.079214884343153e-05
41.26499632979458	0.001185538699365957	0.0011738761167293642	0.001244275244482562	0.0012303157432395832	0.0012782326538872408	0.0012628507383306104	0.0013146400049376295	0.001297657372627417	0.0013917671758960498	0.0013711404532874543	0.05504847669247127	0.053325090086936276	5.675434018637994e-07	5.393239755968615e-05	5.59405800047881e-07	5.315910849179595e-05
41.51363869102594	0.0011856016975663997	0.0011739401679269092	0.0012443878084493485	0.001230427555765942	0.001278376511019042	0.0012629925368526805	0.0013148195337551365	0.0012978332142425048	0.0013920293950707328	0.0013713947189965064	0.05509466475541249	0.05336979951166977	5.895478733777999e-07	5.636076796308731e-05	5.811271713753591e-07	5.555575789945033e-05
41.763779247563185	0.001185669262362737	0.0011740087722913242	0.0012445060502816994	0.0012305449920027398	0.0012785267432873255	0.001263140627203711	0.001315006229806429	0.0012980161036651114	0.0013923006106264723	0.0013716577675138137	0.05514173238446363	0.05341536026098404	6.11585762513335e-07	5.881965853993254e-05	6.028812438419427e-07	5.7982504379300304e-05
42.0154270267867	0.001185741440511092	0.0011740819767467625	0.0012446300370940213	0.0012306681184985231	0.001278683430862727	0.0012632950884421032	0.00131520018832181	0.0012982061343193073	0.0013925809533601406	0.0013719297259587465	0.05518969709349808	0.05346178928319281	6.336583211531167e-07	6.13094894047761e-05	6.24669247494946e-07	6.04397615708574e-05
42.26859111047143	0.0011858182791758514	0.00117415982863499	0.0012447598368281567	0.0012307970026238443	0.0012788466550204367	0.0012634560007137611	0.001315401505962556	0.001298403401027814	0.0013928705562944437	0.0013722107236011178	0.0552385767731241	0.0535091038910552	6.557668118306256e-07	6.383068723964103e-05	6.464924227119612e-07	6.292794955964354e-05
42.523280635114425	0.001185899825930262	0.0011742423757162867	0.0012448955182638752	0.0012309317125817234	0.001279016498157509	0.001263623445269084	0.0013156102808464824	0.0012986080000368606	0.0013931695547244095	0.0013725008919057797	0.05528838969980106	0.05355732177058948	6.779125080037633e-07	6.63836854178923e-05	6.683520204723431e-07	6.544749499826086e-05
42.77950479226489	0.0011859861287568478	0.0011743296661701798	0.0012450371510294616	0.0012310723174182015	0.001279193043810468	0.0012637975044802409	0.0013158266125740542	0.0012988200290415558	0.0013934780862650618	0.0013728003645783506	0.055339154545215895	0.053606460990138466	7.000966943193979e-07	6.896892412835975e-05	6.90249302616984e-07	6.799883122798889e-05
43.03727282885567	0.0011860772360477068	0.0011744217485960657	0.0012451848056124575	0.0012312188870330534	0.0012793763766732644	0.0012639782618587975	0.001316050602255104	0.0012990395872118545	0.001393796290900386	0.001373109277612173	0.05539089038592166	0.05365654000968694	7.223206669225782e-07	7.158685050706604e-05	7.121855421393132e-07	7.058239840704306e-05
43.29659404753705	0.001186173196604635	0.001174518672013668	0.0012453385533705249	0.0012313714921906153	0.0012795665826155701	0.0012641658020736601	0.0013162823525361435	0.0012992667752190915	0.0013941243110335841	0.0013734277693364964	0.05544361671324829	0.05370757769044609	7.445857337449319e-07	7.423791876820518e-05	7.341620234624195e-07	7.319864363786177e-05
43.55747780701245	0.0011862740596390881	0.0011746204858633458	0.001245498466542439	0.001231530204530753	0.0012797637487014168	0.0012643602109693663	0.0013165219676283002	0.0012995016952631227	0.0013944622915386807	0.0013737559804659512	0.05549735344350004	0.05375959330470937	7.668932148086754e-07	7.69225903407833e-05	7.561800427430612e-07	7.584802110127686e-05
43.81993352237618	0.001186379874771979	0.001174727240006246	0.0012456646182592277	0.001231695096579967	0.0012799679632082032	0.001264561575584729	0.0013167695533359007	0.0012997444511000864	0.0013948103798135326	0.0013740940541513522	0.055552120928441445	0.053812606545990904	7.892444425540435e-07	7.964133400811813e-05	7.782409081752428e-07	7.853099219201631e-05
44.08397066545326	0.0011864906920332843	0.0011748389847242794	0.0012458370825554352	0.0012318662417626297	0.001280179315646064	0.0012647699841718345	0.0013170252170857076	0.0012999951480707973	0.0013951687258342662	0.0013744421360318692	0.05560793996608676	0.05386663753945591	8.116407621393956e-07	8.239462604880954e-05	8.003459402855517e-07	8.124802565598332e-05
44.349598765141174	0.0011866065618614603	0.0011749557707199136	0.001246015934380524	0.0012320437144123578	0.0012803978967776105	0.0012649855262154032	0.0013172890679568306	0.0013002538931297903	0.0013955374822112068	0.0013748003742886086	0.055664831811798834	0.053921706852650284	8.340835317673448e-07	8.518295038209556e-05	8.224964722480105e-07	8.399959773236487e-05
44.6168274077539	0.0011867275351026597	0.0011750776491157796	0.001246201249610411	0.0012322275897835213	0.001280623798638058	0.0012652082924525282	0.0013175612167113406	0.0013005207948750398	0.001395916804246341	0.0013751689196996597	0.05572281818971407	0.05397783550654441	8.56574123051651e-07	8.800679871992512e-05	8.446938502370931e-07	8.678619230215179e-05
44.88566623736761	0.0011868536630097464	0.0011752046714540918	0.001246393105059158	0.0012324179440629064	0.0012808571145557618	0.001265438374892811	0.0013178417758256127	0.0013007959635783835	0.0013963068499923904	0.0013755479256966701	0.05578192130449711	0.054035044986895625	8.791139213394465e-07	9.086667071805943e-05	8.669394337356383e-07	8.960830103416084e-05
45.15612495616904	0.0011869849972410708	0.0011753368896958369	0.0012465915784907714	0.0012326148543814915	0.0012810979391731315	0.0012656758668388639	0.0013181308595223854	0.001301079511216637	0.0013967077803134968	0.0013759375484229553	0.055842163853442886	0.05409335725594741	9.017043260685885e-07	9.376307413297424e-05	8.892345958778913e-07	9.24664235388839e-05
45.42821332480542	0.0011871215898590342	0.0011754743562197663	0.0012467967486311734	0.0012328183988263917	0.0012813463684679853	0.0012659208629072457	0.0013184285838036076	0.001301371551503465	0.001397119758947641	0.0013763379467932563	0.05590356903893152	0.05415279476446721	9.243467511406249e-07	9.669652498356385e-05	9.115807238181325e-07	9.536106752594531e-05
45.701941162736816	0.0011872634933283923	0.0011756171238211436	0.0012470086951802887	0.0012330286564529215	0.0012816024997753099	0.0012661734590497882	0.001318735066484054	0.0013016721999219946	0.0013975429525707977	0.0013767492825551477	0.05596616058125697	0.054213380464148475	9.470426252915914e-07	9.966754771545405e-05	9.339792190741526e-07	9.829274896350215e-05
45.97731834859046	0.0011874107605143187	0.0011757652457102606	0.0012472274988242905	0.0012332457072968188	0.0012818664318094706	0.0012664337525753618	0.0013190504272257617	0.0013019815737582174	0.0013979775308629316	0.0013771717203521928	0.05602996273183206	0.054275137820371966	9.69793392476253e-07	0.00010267667537022795	9.564314979071571e-07	0.00010126199224375076
46.25435482051728	0.0011875634446801865	0.0011759187755106919	0.0012474532412479734	0.0012334696323865952	0.0012821382646868544	0.0012667018421720665	0.001319374787573288	0.0013022997921351839	0.0013984236665758587	0.0013776054277888758	0.05609500028679083	0.05433809082535376	9.926005122636201e-07	0.00010572444975853745	9.78938991696033e-07	0.00010426933035059816
46.533060576550575	0.0011877215994850836	0.0011760777672572924	0.001247686005147282	0.0012337005137560443	0.0012824180999489844	0.001266977827929873	0.0013197082709898414	0.001302626976048039	0.001398881535603077	0.0013780505754974013	0.056161298600998055	0.054402264011686914	1.0154654602506814e-06	0.00010881142163893243	1.001503147338937e-06	0.0001073153050343556
46.813445674966815	0.0011878852789810276	0.0011762422753939144	0.001247925874241977	0.0012339384344568888	0.0012827060405860955	0.0012672618113637236	0.0013200510028942953	0.001302963248399903	0.001399351317051611	0.0013785073372064084	0.05622888360248372	0.05446768246628946	1.0383897284730985e-06	0.00011193815089935444	1.0241254276475119e-06	0.00011040046698826411
47.09552023464871	0.0011880545376098733	0.0011764123547708298	0.001248172933288445	0.0012341834785715706	0.0012830021910611947	0.0012675538954370956	0.0013204031106991095	0.0013033087340386322	0.001399833193315946	0.0013789758898116687	0.05629778180731051	0.054534371844776504	1.0613748258358514e-06	0.00011510520674473668	1.0468073117558471e-06	0.00011352537602990487
47.37929443545016	0.001188229430199898	0.0011765880606418473	0.0012484272680926525	0.0012344357312261884	0.0012833066573346174	0.0012678541845860488	0.0013207647238492018	0.0013036635597944855	0.0014003273501541336	0.0013794564134488438	0.056368020334899224	0.05460235838626809	1.0844222785607975e-06	0.00011831316788921131	1.0695502955563284e-06	0.00011669060128949305
47.66477851856398	0.0011884100119620557	0.001176769448661117	0.0012486889655232507	0.0012346952786035873	0.00128361954688909	0.0012681627847437712	0.001321135973861793	0.001304027854518737	0.0014008339767661484	0.0013799490915683832	0.05643962692381938	0.05467166892865263	1.1075336306333623e-06	0.0001215626227529798	1.0923558921250784e-06	0.00011989672140036434
47.951982786891236	0.001188596338485867	0.0011769565748795839	0.0012489581135248138	0.0012349622079565821	0.0012839409687553129	0.00126847980336562	0.0013215169943672472	0.0013044017491232332	0.0014013532658745575	0.0013804541110126157	0.05651262994806837	0.05474233092431526	1.1307104442748184e-06	0.00012485416966492857	1.1152256321777555e-06	0.00012314432469615055
48.24091760541319	0.0011887884657349507	0.001177149495741107	0.001249234801131237	0.0012352366076213428	0.001284271033538081	0.0012688053494546965	0.0013219079211509595	0.0013047853766209702	0.001401885413807623	0.0013809716620951464	0.05658705843385174	0.054814372456356605	1.153954300428875e-06	0.00012818841707129547	1.1381610645348934e-06	0.00012643400941370064
48.53159340156531	0.0011889864500421628	0.0011773482680781991	0.0012495191184792715	0.0012355185670309178	0.0012846098534429558	0.0012691395335879465	0.001322308892196306	0.0013051788721676815	0.0014024306205848913	0.0013815019386826189	0.05666294207688555	0.0548878222553112	1.1772667992534722e-06	0.00013156598374819417	1.1611637565902763e-06	0.00012976638389880502
48.82402066561362	0.0011891903481043302	0.0011775529491073837	0.0012498111568222067	0.0012358081767289064	0.0012849575423034938	0.001269482467942808	0.0013227200477286996	0.0013055823731044924	0.0014029890900053804	0.0013820451382789338	0.05674031126023973	0.054962709716389294	1.2006495606234173e-06	0.0001349874990211053	1.184235294800131e-06	0.00013314206682010776
49.11820995103327	0.0011894002169765628	0.0011777635964241473	0.0012501110085436997	0.0012361055283832809	0.0012853142156090647	0.0012698342663244274	0.0013231415302607857	0.0013059960190016692	0.0014035610297384604	0.001382601462112028	0.05681919707274021	0.055039064917257595	1.2241042246711846e-06	0.0001384536029906125	1.2073772851935692e-06	0.0001365616873878206
49.41417187488941	0.0011896161140661202	0.001177980267997472	0.0012504187671717514	0.001236410714800356	0.001285679990533258	0.00127019504419345	0.0013235734846388173	0.0013064199517035025	0.001404146651417522	0.0013831711152232941	0.056899631327951054	0.055116918636382475	1.2476324523177408e-06	0.0001419649467639672	1.2305913538882343e-06	0.00014002588557832096
49.71191711822035	0.001189838097125817	0.0011782030221639199	0.001250734527392827	0.0012367238299389027	0.0012860549859629077	0.0012705649186944062	0.0013240160580902463	0.0013068543153743532	0.001404746170736545	0.001383754306559746	0.0569816465837588	0.055196302371951625	1.2712359258332945e-06	0.00014552219269253763	1.2538791476228613e-06	0.00014353531236496742
50.01145642642306	0.0011900662242469412	0.001178431917621259	0.0012510583850661211	0.0012370449689244137	0.0012864393225277403	0.001270944008684708	0.0013244694002725716	0.0013072992565459096	0.0014053598075496698	0.001384351249069035	0.05706527616258206	0.05527724836139841	1.294916349417561e-06	0.000149126014617168	1.2772423343123882e-06	0.00014709062995568734
50.3128006096408	0.0011903005538516642	0.001178667013421602	0.0012513904372379713	0.0012373742280635139	0.0012868331226306782	0.0012713324347642736	0.0013249336633234883	0.0013077549241656918	0.001405987785973894	0.0013849621597974231	0.05715055417222418	0.055359789601551156	1.3186754497882675e-06	0.00015277709811936657	1.3006826036113077e-06	0.0001506925120362823
50.61596054315354	0.0011905411446849223	0.001178908368964038	0.0012517307821564134	0.0012377117048585178	0.0012872365104787994	0.0012717303193057953	0.0013254090019123807	0.0013082214696468449	0.0014066303344950069	0.0013855872599908253	0.057237515527400654	0.055443959869429384	1.342514976789607e-06	0.000156476140779932	1.3242016675030395e-06	0.00015434164402200468
50.9209471677702	0.001190788055805739	0.00117915604398673	0.0012520795192858796	0.0012380574980221284	0.001287649612114989	0.0012721377864856741	0.0013258955732932017	0.0013086990469192608	0.00140728768607689	0.0013862267751990369	0.05732619597195992	0.05552979374371243	1.3664367040379898e-06	0.0001602238524464339	1.3478012609049149e-06	0.00015803872331582314
51.22777149022361	0.0011910413465779778	0.0011794100985584681	0.0012524367493220484	0.0012384117074922961	0.0012880725554502961	0.0012725549623156375	0.0013263935373588015	0.0013091878124820914	0.0014079600782743254	0.0013868809353832856	0.057416632101829526	0.05561732662690322	1.390442429558686e-06	0.00016402095550555051	1.3714831422861722e-06	0.0001617844595723783
51.53644458356769	0.0011913010766604693	0.0011796705930696245	0.001252802574206823	0.0012387744344472009	0.0012885054702970057	0.0012729819746750512	0.0013269030566967245	0.0013096879254576705	0.001408647753349419	0.0013875499750272038	0.05750886138870718	0.055706594768218466	1.4145339764497916e-06	0.00016786818516398294	1.3952490942972275e-06	0.0001655795749703204
51.84697758757708	0.0011915673059965165	0.001179937588222508	0.001253177097143455	0.0012391457813203872	0.0012889484884024609	0.001273418953343957	0.0013274242966465552	0.0013101995476469163	0.0014093509583918118	0.001388234133251383	0.05760292220453519	0.05579763528722751	1.4387131936108126e-06	0.00017176628974255315	1.4191009244700695e-06	0.00016942480449713693
52.15938170914916	0.0011918400948027462	0.0011802111450210993	0.0012535604226118265	0.0012395258518160584	0.0012894017434836706	0.0012738660300368708	0.0013279574253588725	0.0013107228435862788	0.0014100699454428372	0.001388933653931665	0.05769885384677874	0.05589048619826971	1.462981956429181e-06	0.0001757160309718564	1.4430404658718164e-06	0.00017332089623464664
52.47366822270851	0.001192119503557238	0.0011804913247600859	0.001253952656383837	0.0012399147509244755	0.0012898653712626737	0.001274323338437311	0.0013285026138558185	0.0013112579806062322	0.0014108049716237197	0.0013896487858212577	0.05779669656454381	0.055985186435684446	1.4873421675231507e-06	0.00017971818429954323	1.4670695778081465e-06	0.00017726861165631713
52.789848470613855	0.0011924055929869587	0.0011807781890132362	0.001254353905538956	0.00124031258493753	0.0012903395095027496	0.0012747910142331474	0.0013290600360934075	0.0013118051288914352	0.001411556299268064	0.0013903797826769022	0.05789649158556769	0.05608177587987756	1.5117957575176526e-06	0.00018377353920945305	1.491190146573132e-06	0.00018126872593651755
53.107933863567155	0.001192698424054419	0.0011810717996210238	0.0012547642784798948	0.0012407194614644315	0.0012908242980454482	0.0012752691951527428	0.0013296298690255856	0.001312364461542563	0.0014123241960587367	0.0013911269033891989	0.057998281144111916	0.056180295384262245	1.5363446858318586e-06	0.00018788289954699278	1.5154040861947368e-06	0.00018532202826440636
53.42793588102576	0.0011929980579435517	0.0011813722186775058	0.0012551838849484216	0.001241135489447546	0.0012913198788484998	0.0012757580210019418	0.0013302122926701343	0.0013129361546399118	0.0014131089351693648	0.001391890412117296	0.05810210850979643	0.05628078680310836	1.560990941494502e-06	0.000192047083856145	1.5397133392132736e-06	0.00018942932217000386
53.74986607161648	0.0011933045560447507	0.0011816795085163936	0.0012556128360412969	0.0012415607791783562	0.0012918263960246003	0.0012762576337019109	0.0013308074901764641	0.0013135203873088053	0.0014139107954106098	0.0013926705784280905	0.058208018017411156	0.05638329302033101	1.5857365439839177e-06	0.00019626692572563553	1.564119877478943e-06	0.00019359142585809175
54.073736053552395	0.0011936179799390547	0.001181993731696303	0.0012560512442263449	0.0012419954423135596	0.0012923439958811302	0.001276768177327871	0.0013314156478953852	0.0013141173417868957	0.0014147300613814359	0.001393467677440148	0.058316055097742216	0.05648785797926058	1.6105835441222911e-06	0.00020054327414906203	1.588625703010521e-06	0.00019780917255654562
54.399557515052166	0.001193938391381427	0.0011823149509851347	0.001256499223358655	0.001242439591891299	0.0012928728269608173	0.0012772897981487563	0.001332036955450919	0.0013147272034934182	0.0014155670236255722	0.0013942819899725313	0.058426266309449915	0.05659452671342835	1.6355340249512608e-06	0.00020487699389035163	1.61323284882239e-06	0.00020208341086883075
54.727342214761876	0.001194265852283075	0.001182643229343528	0.0012569568886968837	0.001242893342347498	0.0012934130400833637	0.001277822644667784	0.0013326716058142157	0.001315350161100453	0.0014164219787933655	0.0013951138026987153	0.05853869937205213	0.05670334537841343	1.660590102689919e-06	0.00020926896586742627	1.637943379836351e-06	0.00020641500514390065
55.057101982179326	0.0011946004246928118	0.0011829786299074	0.0012574243569197117	0.001243356809532354	0.0012939647883881103	0.001278366867664044	0.0013333197953796939	0.0013159864066063203	0.0014172952298093058	0.0013959634083058647	0.05865340320003992	0.056814361284786834	1.6857539277095098e-06	0.00021372008754586003	1.6627593938177247e-06	0.00021080483585647625
55.38884871808102	0.0011949421707773634	0.001183321215969459	0.0012579017461423867	0.0012438301107269185	0.0012945282273777168	0.0012789226202350543	0.001333981724043435	0.0013166361354111237	0.001418187086045393	0.0013968311056596172	0.05877042793818485	0.056927622932202125	1.7110276855161494e-06	0.00021823127334119619	1.6876830222967067e-06	0.00021525379999445815
55.722594394951685	0.0011952911528006057	0.0011836710509596953	0.0012583891759333915	0.0012443133646598066	0.001295103514962927	0.0012794900578403702	0.0013346575952839555	0.001317299546394567	0.0014190978635006475	0.0013977171999746726	0.05888982499807921	0.05704318004467543	1.7364135978092249e-06	0.00022280345504097077	1.7127164315842644e-06	0.00021976281146579568
56.058351057416104	0.0011956474331016812	0.0011840281984247915	0.0012588867673312238	0.0012448066915240227	0.0012956908115084496	0.0012800693383462631	0.0013353476162454416	0.0013179768419961239	0.0014200278849870085	0.001398622002991406	0.059011647095962405	0.057161083607104084	1.7619139235634275e-06	0.00022743758223697785	1.737861823798226e-06	0.00022433280151526458
56.39613082267415	0.001196011074071937	0.0011843927220063924	0.0012593946428612762	0.0012453102129938872	0.0012962902798799806	0.0012806606220715062	0.0013360519978235278	0.0013186682282976378	0.0014209774803218974	0.0013995458331587665	0.05913594829188185	0.057281385903075445	1.7875309601263992e-06	0.00023213462277027475	1.7631214379032478e-06	0.00022896471915251349
56.7359458809379	0.0011963821381306273	0.0011847646854181858	0.0012599129265528088	0.0012458240522420583	0.0012969020854924043	0.0012812640718342849	0.001336770954753724	0.0013193739151084439	0.0014219469865277257	0.0014004890158237243	0.059262784030248386	0.05740414055401554	1.813267044399212e-06	0.00023689556319575478	1.788497550833613e-06	0.00023365953159926178
57.07780849587155	0.001196760687699351	0.0011851441524217633	0.0012604417439560358	0.0012463483339566752	0.0012975263963592415	0.0012818798530003165	0.001337504705702612	0.0013200941160531466	0.0014229367480386842	0.001401451883427589	0.05939221118183713	0.05752940255973678	1.839124554040266e-06	0.00024172140925954322	1.8139924786370661e-06	0.00023841822474937602
57.42173100503407	0.0011971467851751288	0.0011855311868011688	0.0012609812221592814	0.001246883184358569	0.00129816338314334	0.0012825081335321618	0.0013382534733618913	0.0013208290486621008	0.0014239471169150892	0.0014024347757094454	0.059524288087301334	0.057657228340437135	1.8651059087073513e-06	0.0002466131863923804	1.8396085776481354e-06	0.00024324180364235226
57.7677258203244	0.0011975404929020993	0.0011859258523361092	0.0012615314898062377	0.0012474287312185801	0.0012988132192088984	0.0012831490840398147	0.0013390174845454158	0.0013215789344647574	0.0014249784530656667	0.0014034380399170676	0.059659074602254614	0.057787675780218616	1.8912135713491495e-06	0.00025157194022021323	1.8653482457195707e-06	0.0002481312929550339
58.115805428429454	0.001197941873141731	0.0011863282127737376	0.001262092677113278	0.0012479851038749367	0.0012994760806748207	0.0012838028778325798	0.0013397969702893073	0.0013223439990859374	0.0014260311244780794	0.0014044620310256076	0.05979663214399244	0.05792080427217875	1.9174500495678596e-06	0.0002565987370943823	1.8912139235101582e-06	0.00025308773751081537
58.465982391274686	0.0011983509880415329	0.0011867383317989819	0.0012626649158868721	0.0012485524332507348	0.0013001521464695064	0.0012844696909723196	0.0013405921659553227	0.0013231244723452083	0.0014271055074581327	0.00140550711196445	0.059937023739919826	0.05805667476515063	1.9438178970132645e-06	0.0002616946646393503	1.91720809580246e-06	0.0002581122028053051
58.818269346477535	0.0011987678996021442	0.0011871562730033053	0.001263248339541037	0.0012491308518714564	0.0013008415983870628	0.0012851497023280744	0.001341403311337539	0.0013239205883594245	0.0014282019868779772	0.0014065736538525415	0.06008031407775378	0.05819534981215416	1.9703197148294906e-06	0.000266860832318111	1.943333292880184e-06	0.00026320577555002944
59.172679007803275	0.0011991926696427776	0.0011875820998518791	0.0012638430831148659	0.0012497204938825745	0.0013015446211450455	0.0012858430936321457	0.001342230650772561	0.001324732585648621	0.0014293209564337885	0.001407662036242643	0.06022656955758694	0.05833689362063488	1.9969581531778784e-06	0.00027209837202055165	1.9695920919660537e-06	0.0002683695642367867
59.52922416562417	0.001199625359764903	0.0011880158756490517	0.0012644492832900916	0.001250321495067191	0.001302261402443742	0.001286550049537663	0.0013430744332533382	0.001325560707245348	0.001430462818913304	0.0014087726473748588	0.06037585834587709	0.0584813721045637	2.023735912811027e-06	0.00027740843867288256	1.9959871187088998e-06	0.0002736046997216246
59.887917687380885	0.0012000660313141334	0.0011884576635020746	0.001265067078408711	0.001250933992863736	0.0013029921330270904	0.0012872707576777134	0.0013439349125467898	0.0013264052008076295	0.001431627986473721	0.0014099058844399114	0.060528250431454454	0.05862885293848093	2.0506557467049515e-06	0.0002827922108677161	2.022521048733201e-06	0.00027891233582982844
60.24877251804685	0.0012005147453401932	0.0011889075262829756	0.0012656966084906218	0.0012515581263836883	0.0013037370067452516	0.0012880054087260641	0.0013448123473153604	0.001327266318735664	0.0014328168809303946	0.0014110621538525807	0.06068381768363636	0.058779405613565684	2.0777204617552104e-06	0.00028825089151696126	2.049196609238066e-06	0.0002842936499812265
60.6118016805955	0.0012009715625549075	0.0011893655265885154	0.0012663380152512938	0.00125219403642933	0.0013044962206189348	0.001288754196459556	0.0013457070012426896	0.0013281443182924404	0.0014340299340568693	0.0014122418715357972	0.06084263391252918	0.058933101495816556	2.1049329205699574e-06	0.00029378570853352826	2.0760165806950944e-06	0.0002897498438434176
60.97701827647021	0.0012014365432881312	0.0011898317266981458	0.0012669914421194629	0.001252841865511525	0.0013052699749055271	0.0012895173178222347	0.0013466191431635828	0.0013290394617284475	0.0014352675878967908	0.0014134454632159059	0.061004774931625365	0.05909001388644137	2.132296043303979e-06	0.0002993979155334059	2.1029837985781126e-06	0.00029528214400359465
61.34443548605718	0.0012019097474414895	0.0011903061885298499	0.0012676570342548066	0.001253501757867485	0.0013060584731670814	0.0012902949729912494	0.001347549047198433	0.0013299520164106128	0.0014365302950882144	0.0014146733647295833	0.06117031862279112	0.05925021808454816	2.1598128095887906e-06	0.00030508879256768706	2.130101155186151e-06	0.0003008918026693175
61.71406656916102	0.0012023912344398858	0.0011907889735938155	0.001268334938565643	0.0012541738594785566	0.0013068619223402668	0.0012910873654446407	0.0013484969928923298	0.0013308822549557046	0.0014378185192009752	0.0014159260223430257	0.06133934500374479	0.059413791452238546	2.187486260534074e-06	0.0003108596468810454	2.1573716015388465e-06	0.0003065800983946543
62.085924865483435	0.0012028810631806175	0.0011912801429437897	0.0012690253037265804	0.001254858318087964	0.0013076805328083143	0.0012918947020310286	0.0013494632653590155	0.0013318304553683329	0.0014391327350876748	0.001417203893083932	0.06151193629814947	0.0595808134822123	2.215319500830596e-06	0.0003167118137022418	2.1847981493499074e-06	0.00031234833683452257
62.46002379510434	0.0012033792919800578	0.0011917797571260724	0.001269728280196169	0.0012555552832185547	0.0013085145184750895	0.001292717193041335	0.0013504481554299508	0.0013327969011838136	0.001440473429249025	0.0014185074450869643	0.06168817700842236	0.059751365867993865	2.2433157009318395e-06	0.0003226466570635522	2.212383873094253e-06	0.00031819785152931157
62.83637685896657	0.0012038859785177332	0.001192287876125981	0.0012704440202344874	0.0012562649061904812	0.0013093640968413185	0.0012935550522825685	0.0013514519598086675	0.0013337818816160502	0.0014418411002141804	0.001419837157953289	0.061868153991393136	0.059925532576897186	2.271478099320854e-06	0.0003286655706516983	2.240131912141941e-06	0.00032413000471701037
63.21499763936286	0.0012044011797777247	0.0011928045593117187	0.001271172677920684	0.0012569873401388372	0.0013102294890830976	0.0012944084971537827	0.001352474981230679	0.001334785691710695	0.0014432362589368495	0.0014211935231249206	0.062051956536934946	0.06010339992585427	2.2998100049074263e-06	0.00033476997869741343	2.2680454730141745e-06	0.00033014618818205665
63.59589980042612	0.001204924951987258	0.001193329865375511	0.001271914409170454	0.0012577227400312318	0.0013111109201327609	0.0012952777487242903	0.0013535175286291886	0.0013358086325038169	0.0014446594292079535	0.0014225770442745974	0.062239676449702325	0.06028505666023469	2.328314799502013e-06	0.0003409613368967612	2.29612783171889e-06	0.0003362478241349942
63.979097088622495	0.0012054573505523496	0.0011938638522718836	0.0012726693717534231	0.0012584712626852689	0.0013120086187621983	0.001296163031814212	0.0013545799173068516	0.0013368510111863097	0.0014461111480856491	0.0014239882377119451	0.06243140813412204	0.060470594035793745	2.356995940413272e-06	0.0003472411333717562	2.3243823361943344e-06	0.00034243636612868444
64.36460333324754	0.0012059984299903968	0.0011944065771529683	0.0012734377253104446	0.0012592330667859414	0.0013129228176687368	0.0012970645750774714	0.0013556624691138841	0.0013379131412743282	0.0014475919663436197	0.0014254276328067713	0.06262724868278252	0.06066010590389258	2.385856963169411e-06	0.0003536108896722845	2.352812408869514e-06	0.00034871330001307044
64.75243244692527	0.001206548243859558	0.0011949580963006893	0.0012742196313707773	0.001260008312902901	0.001313853753563684	0.0012979826110873255	0.0013567655126327971	0.0013389953427860026	0.001449102448938537	0.001426895772430336	0.06282729796837978	0.060853688800140276	2.4149014843540244e-06	0.00036007216181865864	2.381421549333936e-06	0.0003550801449281049
65.14259842611021	0.0012071068446847938	0.0011955184650557027	0.001275015253369141	0.001260797163507608	0.0013148016672636501	0.0012989173764245412	0.0013578893833700767	0.001340097942424744	0.0014506431754976977	0.0014283932134155275	0.06303165873938417	0.06105144203661594	2.444133204576376e-06	0.0003666265413879155	2.4102133371292113e-06	0.0003615384543390887
65.53511535159264	0.0012076742838804068	0.0011960877377429273	0.0012758247566626152	0.0012615997829903197	0.0013157668037847617	0.0012998691117683272	0.0013590344239551222	0.0013412212737694282	0.0014522147408278564	0.001429920527036903	0.06324043671960485	0.06125346779784032	2.4735559115741674e-06	0.0003732756566471318	2.4391914346701127e-06	0.00036808981711494715
65.92999738900669	0.0012082506116689365	0.0011966659675935304	0.001276648308547383	0.0012624163376769206	0.0013167494124398957	0.0013008380619901378	0.0013602009843468013	0.001342365677471795	0.0014538177554463774	0.001431478299511631	0.06345374071183206	0.06145987124066823	2.503173483479155e-06	0.00038002117373764355	2.4683595903093967e-06	0.00037473585865432923
66.32725878934137	0.0012088358769962429	0.0011972532066632025	0.0012774860782752912	0.001263246995845566	0.0013177497469390707	0.00130182447625048	0.0013613894220479775	0.0013435315014614056	0.001455452846135862	0.001433067132522423	0.06367168270574956	0.06167076059829159	2.5329898922306533e-06	0.00038686479790978057	2.4977216415459583e-06	0.0003814782420601126
66.72691388945532	0.0012094301274426134	0.001197849505746555	0.0012783382370702143	0.001264091927743119	0.0013187680654931275	0.0013028286080988476	0.0013626001023284012	0.001344719101158513	0.0014571206565235078	0.0014346876437636102	0.06389437799032449	0.06188624728854336	2.563009207136053e-06	0.0003938082748110583	2.5272815183685106e-06	0.00038831866936314685
67.12897711259382	0.0012100334091296973	0.0011984549142874579	0.001279204958144185	0.0012649513056013557	0.00131980463092084	0.0013038507155769118	0.0013638333984563483	0.0013459288396952208	0.0014588218476864873	0.001436340467511575	0.0641219452708824	0.06210644602671035	2.5932355986343046e-06	0.0004008533918349877	2.557043246785096e-06	0.0003952588828035064
67.53346296890952	0.001210645766623118	0.001199069480285163	0.0012800864167133053	0.0012658253036529337	0.001320859710759634	0.0013048910613251408	0.0013650896919394759	0.001347161088145363	0.001460557098784786	0.001438026255220872	0.06435450679109948	0.06233147494307398	2.623673342214009e-06	0.0004080019795284495	2.5870109525030858e-06	0.00040230066616619986
67.94038605598601	0.0012112672428305257	0.0011996932501959785	0.001280982790013368	0.0012667140981470707	0.0013219335773800415	0.001305949912692962	0.0013663693727752977	0.0013484162257634792	0.0014623271077229337	0.0014397456761473687	0.06459218846014828	0.06256145570539748	2.654326822549213e-06	0.0004152559130654043	2.6171888648078047e-06	0.0004094458461798012
68.3497610593647	0.001211897878894937	0.0012003262688303497	0.00128189425731523	0.0012676178673649548	0.00132302650810411	0.0013070275418526783	0.0013676728397118147	0.001349694640233406	0.0014641325918422613	0.0014414994179999306	0.06483511998524118	0.06279651364661337	2.6852005378360036e-06	0.00042261711378993594	2.6475813206252533e-06	0.0004166962939791685
68.7616027530747	0.0012125377140831098	0.0012009685792450937	0.001282820999939851	0.001268536791634817	0.0013241387853279072	0.0013081242259172622	0.0013690005005187631	0.001350996727926896	0.0014659742886453104	0.0014432881876221544	0.06508343500985117	0.06303677789795367	2.7162991043277237e-06	0.0004300875508266855	2.678192768774783e-06	0.0004240539266321397
69.17592600016614	0.001213186785668753	0.001201620222630594	0.0012837632012730191	0.0012694710533466672	0.0013252706966483355	0.0013092402470622397	0.0013703527722700403	0.00135232289417281	0.0014678529565542047	0.0014451127117058344	0.06533727125787188	0.06328238152779922	2.747627261137555e-06	0.00043766924277521824	2.7090277744687506e-06	0.0004315207087442485
69.59274575324658	0.0012138451288103511	0.0012022812381927322	0.0012847210467797302	0.001270420836966674	0.0013264225349944767	0.0013103758926518577	0.0013717300816378903	0.0013536735535374157	0.0014697693757048812	0.0014469737375379255	0.06559677068402821	0.06353346168652406	2.7791898752549046e-06	0.0004453642594794416	2.740091024006682e-06	0.0004390986541338293
70.01207705502031	0.0012145127764233326	0.0012029516630293	0.0012856947240181761	0.0012713863290511299	0.0013275945987636377	0.0013115314553697062	0.0013731328651994188	0.0013550491301163343	0.0014717243487791742	0.0014488720337828469	0.06586207963083919	0.06379015975764055	2.810991946831107e-06	0.00045317472388411995	2.7713873297276898e-06	0.0004467898275888893
70.43393503883172	0.0012151897590463672	0.0012036315320006678	0.00128668442265335	0.0012723677182600135	0.001328787191962386	0.0013127072333540572	0.0013745615697561204	0.001356450057838772	0.0014737187018769348	0.0014508083913021598	0.06613334899246825	0.06405262151555474	2.8430386147663186e-06	0.0004611028139878126	2.8029216352330744e-06	0.0004545963467137426
70.85833492921113	0.001215876104701514	0.0012043208775944455	0.0012876903344702284	0.0012733651953701036	0.0013300006243527828	0.0013139035303381189	0.0013760166526670752	0.001357876780784659	0.0014757532854304592	0.0014527836240137177	0.0664107343858045	0.0643209972902708	2.875335162555318e-06	0.00046915076488551755	2.8346990208626306e-06	0.0004625203838601877
71.2852920424243	0.0012165718387479414	0.0012050197297838548	0.0012887126533864938	0.001274378953287609	0.0013312352116040776	0.0013151206557954526	0.001377498582196539	0.0013593297535153647	0.0014778289751636567	0.0014547985697925554	0.06669439632915226	0.06459544213939296	2.907887024464423e-06	0.0004773208709171195	2.8667247094615184e-06	0.00047056416815688396
71.71482178702524	0.0012172769837289499	0.0012057281158795474	0.0012897515754647984	0.0012754091870603018	0.0013324912754501537	0.0013163589250908172	0.001379007837876706	0.0013608094414187272	0.0014799466730985842	0.0014568540914159382	0.06698450042890841	0.06487611602780262	2.940699792050149e-06	0.0004856154879275265	2.8990040724778156e-06	0.00047872998764281194
72.14693966441222	0.0012179915592119947	0.0012064460603745742	0.0012908072989245272	0.0012764560938891207	0.0013337691438530131	0.0013176186596367176	0.0013805449108864527	0.0013623163210691569	0.0014821073086121084	0.001458951077555141	0.06728121757464718	0.06516318401540307	2.9737792210102806e-06	0.0004940370356379398	2.9315426363655996e-06	0.0004870201915063155
72.58166126938723	0.0012187155816213914	0.0012071735847821836	0.001291880024153032	0.0012775198731392065	0.0013350691511725985	0.0013189001870559315	0.0013821103044469275	0.0013638508806036093	0.0014843118395456627	0.0014610904438166939	0.06758472414304961	0.06545681645334525	3.007131238428294e-06	0.000502588000144244	2.9643460893477667e-06	0.0004954371924401624
73.01900229071879	0.0012194490640633948	0.001207910707466157	0.0012929699537163326	0.0012786007263503557	0.001336391638343312	0.0013202038413503488	0.0013837045342349216	0.0013654136201143266	0.0014865612533712764	0.0014632731338360505	0.06789520221113489	0.06575718918919052	3.0407619504271757e-06	0.0005112709365470147	2.997420288562442e-06	0.000503983469121172
73.45897851170821	0.0012201920161433101	0.001208657443463323	0.0012940772923692415	0.0012796988572468544	0.0013377369530575612	0.0013215299630764347	0.0013853281288149955	0.0013670050520592342	0.0014888565684172555	0.0014655001204267875	0.06821283977929223	0.06606448378146251	3.0746776502230903e-06	0.000520088471717528	3.0307712675879932e-06	0.0005126615688175185
73.90160581075892	0.0012209444437742709	0.001209413804297914	0.0012952022470648914	0.0012808144717466599	0.0013391054499567122	0.0013228788995276748	0.001386981630091398	0.0013686257016909847	0.0014911988351571249	0.001467772406788693	0.06853783100462578	0.0663788877240972	3.108884826664776e-06	0.0005290433072169809	3.064405244399557e-06	0.0005214741101358666
74.34690016194996	0.0012217063489773456	0.001210179797787404	0.001296345026963659	0.0012819477779699153	0.0013404974908298672	0.001324251004924374	0.0013886655937809132	0.0013702761075056991	0.0014935891375657299	0.0014700910277783343	0.06887037644516665	0.06670059468131427	3.143390173249985e-06	0.0005381382223730857	3.0983286297852665e-06	0.0005304237859178884
74.79487763561212	0.0012224777296725646	0.0012109554278394447	0.001297505843441441	0.0012830989862467547	0.0013419134448208704	0.0013256466406112138	0.0013903805899078052	0.0013719568217124972	0.0014960285945466167	0.0014724570512459195	0.06921068331554114	0.06702980473346425	3.1782005976545378e-06	0.0005473760775248637	3.1325480362304203e-06	0.0005395133662925988
75.24555439890803	0.0012232585794604823	0.0012117406942395025	0.001298684910097283	0.0012842683091243803	0.0013433536886440175	0.001327066175262979	0.001392127203322132	0.0013736684107250186	0.0014985183614351473	0.0014748715794425677	0.06955896575470744	0.06736672463445341	3.2133232318277624e-06	0.0005567598174496258	3.167070287327274e-06	0.0005487457018985009
75.6989467164156	0.0012240488873938593	0.0012125355924287934	0.001299882442760325	0.001285455961373384	0.0013448186068089445	0.001328509985098927	0.0013939060342427819	0.0013754114556761847	0.0015010596315821038	0.0014773357505023766	0.06991544510643037	0.0677115680813662	3.2487654426777406e-06	0.0005662924749833542	3.201902427733003e-06	0.00055812372728542
76.15507095071504	0.0012248486377390328	0.0012133401132720814	0.0013010986594960727	0.001286662159993293	0.0013463085918552266	0.0013299784541062679	0.001395717698826674	0.0013771865529575583	0.0015036536380228912	0.0014798507400040069	0.07028035021318203	0.06806455599695922	3.2845348433866925e-06	0.0005759771748455322	3.2370517337040276e-06	0.000567650464506575
76.61394356297929	0.001225657809726514	0.0012141542428148857	0.0013023337806119457	0.001287887124217304	0.0013478240445972255	0.001331471974273274	0.0013975628297656544	0.0013789943147847238	0.0015063016552377918	0.001482417762616815	0.0706539177242281	0.06842591682573478	3.3206393054169975e-06	0.00058581713768735	3.2725257242847625e-06	0.0005773290269197595
77.07558111356816	0.0012264763772903728	0.001214977962029653	0.0013035880286621432	0.0012891310755162118	0.0013493653743798125	0.0013329909458325963	0.0013994420769127592	0.0013808353697902565	0.0015090050010091946	0.001485038073836989	0.0710363924186745	0.0687958868443518	3.357086971234524e-06	0.000595815684374057	3.3083321731405997e-06	0.0005871626232039073
77.54000026262605	0.0012273043087958802	0.0012158112465503778	0.0013048616284517642	0.0012903942376014824	0.0013509329993455605	0.0013345357775153323	0.0014013561079395638	0.0013827103636458744	0.0015117650383820573	0.001487712971819468	0.07142802754433045	0.06917471048716893	3.3938862677943687e-06	0.0006059762405175584	3.344479121116656e-06	0.000597154561610802
78.00721777068286	0.0012281415667549371	0.0012166540663951875	0.0013061548070402245	0.0012916768364274794	0.0013525273467141165	0.0013361068868165266	0.0014033056090265372	0.0013846199597155734	0.0015145831777344293	0.0014904437993119304	0.07182908517327558	0.0695626406877857	3.4310459208965628e-06	0.0006163023412855129	3.3809748895879867e-06	0.0006073082544721942
78.47725049925933	0.0012289881075287497	0.001217506385676367	0.0013074677937439628	0.001292979100192839	0.0013541488530744905	0.0013377047002727579	0.0014052912855884079	0.0013865648397416105	0.0015174608789653365	0.0014932319456975708	0.07223983657508877	0.06995993923747855	3.4685749704004617e-06	0.000626797636494647	3.4178280946043065e-06	0.00061762722297104
78.95011541147531	0.0012298438810171852	0.0012183681622972475	0.0013088008201384285	0.0012943012593409544	0.0013557979646910035	0.0013393296537525358	0.0014073138630366778	0.001388545704565326	0.0015203996538078505	0.0014960788491538738	0.07266056260875212	0.07036687716150934	3.506482786409283e-06	0.0006374658960176527	3.455047661945869e-06	0.0006281151022050624
79.42582957266194	0.001230708830334275	0.0012192393476354313	0.0013101541200594006	0.001295643546559622	0.0013574751378237877	0.001340982192760309	0.001409374087581636	0.0013905632748850033	0.0015234010682758552	0.0014989859989352167	0.07309155413431605	0.07078373511433161	3.5447790864909234e-06	0.0006483110155245941	3.4926428431213043e-06	0.000638775646559897
79.90441015097758	0.001231582891469233	0.0012201198862117188	0.0013115279296036302	0.0012970061967798065	0.0013591808390646955	0.0013426627727548986	0.0014114727270763219	0.0013926182920530345	0.001526466745253594	0.0015019549377876446	0.07353311244548408	0.07121080379479762	3.583473953982109e-06	0.0006593370225794204	3.5306232323746318e-06	0.0006496127354116421
80.38587441802741	0.0012324659929323974	0.0012210097153441456	0.0013129224871288644	0.0012983894471735714	0.0013609155456896106	0.0013443718594832628	0.001413610571905108	0.0013947115189148966	0.0015295983672378487	0.0015049872645048863	0.07398554972433823	0.07164838438253872	3.622577857492976e-06	0.0006705480831248889	3.56899878480141e-06	0.0006606303791903967
80.87023974948666	0.0012333580553854527	0.0012219087647864853	0.001314338033253286	0.0012997935371511895	0.0013626797460281938	0.0013461099293305698	0.0014157884359197754	0.0013968437406925898	0.0015327976792433742	0.0015080846366353608	0.0744491895195384	0.07209678899676795	3.6621016716825543e-06	0.0006819485083789378	3.607779835641898e-06	0.0006718327258258272
81.35752362572781	0.0012342589912552606	0.0012228169563505424	0.001315774810854426	0.00130121870835746	0.0013644739398521808	0.001347877469687595	0.0014180071574261246	0.0013990157659153923	0.0015360664918830362	0.0015112487733506916	0.074924367249384	0.07255634117884564	3.702056699390584e-06	0.0006935427621767576	3.646977120820181e-06	0.0006832240676042378
81.8477436324513	0.0012351687043306238	0.0012237342035115533	0.0013172330650676198	0.0013026652046672833	0.0013662986387834384	0.0013496749793365734	0.001420267600224446	0.001401228427401002	0.001539406684635058	0.001514481458487105	0.0754114307312556	0.073027376400033	3.742454695270089e-06	0.0007053354687939217	3.6866017988780152e-06	0.0006948088484737269
82.34091746132043	0.001236087089341269	0.0012246604109959868	0.0013187130432841063	0.0013041332721805618	0.0013681543667230839	0.0013515029688567163	0.0014225706547073972	0.0014034825832903801	0.0015428202093107776	0.0015177845437720253	0.07591074073903224	0.0735102425959607	3.7833078909742593e-06	0.0007173314212825521	3.7266654743406836e-06	0.0007065916718235199
82.83706291059936	0.001237014031518295	0.0012255954743509725	0.0013202149951488395	0.0013056231592164622	0.0013700416603030364	0.0013533619610506537	0.0014249172390190827	0.0014057791181398072	0.0015463090937373953	0.0015211599522491066	0.07642267159020864	0.07400530072944497	3.824629022083047e-06	0.0007295355903677025	3.7671802226846556e-06	0.0007185773087812208
83.33619788579601	0.0012379494061353605	0.001226539279494633	0.0013217391725581882	0.0013071351163071907	0.0013719610693615609	0.0013552524913932502	0.0014273083002795054	0.00140811894407404	0.0015498754456714722	0.0015246096819161827	0.07694761176455513	0.0745129253833978	3.866431356854038e-06	0.0007419531339417085	3.808158616997251e-06	0.0007307707070663971
83.83834040030794	0.0012388930780297754	0.00122749170224647	0.0013232858296576104	0.001308669396191315	0.00137391315744436	0.0013571751085042403	0.0014297448158787597	0.0014105030020046111	0.0015535214569601444	0.0015281358095916315	0.07748596455628644	0.0750335053857039	3.908728726965656e-06	0.0007545894072066295	3.849613756471857e-06	0.0007431770004419636
84.34350857607244	0.00123984490110273	0.0012284526078370323	0.0013248552228395279	0.0013102262538068352	0.0013758985023330388	0.0013591303746463646	0.0014322277948458128	0.0014129322629177865	0.001557249407968588	0.0015317404950261463	0.07803814876185915	0.07556744446806629	3.951535560420315e-06	0.0007674499735191853	3.891559296892661e-06	0.0007558015188162681
84.85172064422062	0.001240804717797786	0.001229421850395976	0.0013264476107415655	0.0013118059462841052	0.0013779176966027882	0.0013611188662507167	0.0014347582792969982	0.0014154077292369144	0.0015610616722937522	0.0015354259852782054	0.07860459940566057	0.07611516196097295	3.994866916734582e-06	0.000780540615987313	3.934009483237688e-06	0.0007686497990414543
85.36299494573534	0.0012417723585567788	0.0012303992724176543	0.0013280632542453973	0.0013134087329388163	0.0013799713482113597	0.0013631411744712248	0.0014373373459698141	0.0014179304362643688	0.001564960721786167	0.001539194619373177	0.07918576850602853	0.07667709352708642	4.038738524679607e-06	0.0007938673498921744	3.976979184623511e-06	0.0007817275964735471
85.87734993211305	0.0012427476412522561	0.0012313847042033398	0.0013297024164764862	0.0013150348752652564	0.0013820600811215642	0.0013651979057703188	0.0014399661078480688	0.0014205014537086765	0.0015689491319035437	0.0015430488332677334	0.07978212588421034	0.07725369193553674	4.083166822692807e-06	0.00080743643598985	4.020483931722147e-06	0.0007950408973470546
86.39480416602983	0.001243730370595499	0.0012323779632791194	0.0013313653628049906	0.001316684636930078	0.0013841845359596583	0.0013672896825379836	0.0014426457158848635	0.0014231218873028437	0.0015730295874219276	0.0015469911651430834	0.08039416001907722	0.0778454278797711	4.128169002232725e-06	0.0008212543947736517	4.06453995688413e-06	0.0008085959320373037
86.91537632201124	0.0012447203375192243	0.001233378853788528	0.0013330523608482293	0.001318358283766884	0.0013863453707122619	0.0013694171437466283	0.001445377360830501	0.0014257928805204501	0.0015772048885325336	0.0015510242610526973	0.08102237895060922	0.07845279084182677	4.173763054328818e-06	0.0008353280217814341	4.10916423721386e-06	0.0008223991892884475
87.43908518710603	0.0012457173185339973	0.0012343871658589266	0.0013347636804750998	0.0013200560837719677	0.0013885432614646148	0.001371580945644377	0.0014481622751729628	0.0014285156163965772	0.0015814779573549034	0.0015551508809524548	0.08166731123541074	0.07907629000609556	4.219967819547778e-06	0.0008496644040236756	4.154374540787627e-06	0.0008364574314767004
87.9659496615646	0.0012467210750573426	0.0012354026749405982	0.0013364995938128985	0.0013217783071015725	0.0013907789031832232	0.0013737817624895896	0.001451001735199225	0.0014312913194612221	0.0015858518448997885	0.0015593739051436605	0.08232950695775823	0.07971645522589293	4.26680304169624e-06	0.0008642709376410762	4.200189476312672e-06	0.000850777711008166
88.4959887595208	0.0012477313527145904	0.0012364251411175519	0.0013382603752571049	0.0013235252260711452	0.001393053010546245	0.0013760202873297086	0.0014538970631864327	0.0014341212577935487	0.0015903297385183135	0.0015636963411622138	0.0830095387999515	0.08037383804640341	4.314289425590319e-06	0.0008791553468918689	4.2466285465367175e-06	0.0008653673879456258
89.0292216096782	0.0012487478806104027	0.0012374543083889563	0.0013400463014847095	0.0013252971151570736	0.0013953663188252176	0.0013782972328277594	0.001456849629732687	0.0014370067452059716	0.0015949149698773295	0.0015681213311502453	0.0837080031760522	0.08104901278783744	4.362448699202085e-06	0.0008943257045843644	4.293712205684233e-06	0.0008802341489680954
89.56566745600044	0.0012497703705699522	0.0012384899039201297	0.0013418576514717822	0.0013270942510014922	0.0013977195848220573	0.0013806133321401278	0.00145986085623806	0.0014399491435678985	0.0015996110235046467	0.0015726521597499619	0.08442552143340011	0.08174257769296402	4.4113036805936475e-06	0.0009097904540832924	4.341461921301059e-06	0.0008953860277826631
90.1053456584057	0.0012507985163486952	0.0012395316372619907	0.001343694706516051	0.0013289169124208278	0.0014001135878656144	0.0013829693398495675	0.0014629322175473787	0.0014429498652797715	0.0016044215459520177	0.0015772922625631935	0.08516274112666655	0.08245515614348155	4.460878350046526e-06	0.0009255584330298272	4.3899002408818825e-06	0.0009108314271176199
90.6482756934654	0.001251831992809677	0.0012405791995378536	0.0013455577502653859	0.001330765380418835	0.0014025491308724473	0.0013853660329577382	0.0014660652447673508	0.0014460103759090196	0.0016093503556283474	0.001582045235224296	0.08592033736957504	0.08318739795008408	4.511197927847951e-06	0.0009416388989287316	4.43905086369668e-06	0.0009265791424352687
91.19447715510712	0.0012528704550672908	0.001241632262596441	0.0013474470687531684	0.0013326399382049773	0.0014050270414768878	0.0013878042119419467	0.0014692615282717117	0.0014491321970005358	0.0016144014533607236	0.0015869148431386865	0.08669901426985957	0.08393998072145316	4.56228895822741e-06	0.0009580415567693734	4.488938718282768e-06	0.0009426383875218436
91.74396975532183	0.0012539135375964161	0.0012426904781299712	0.0013493629504416783	0.001334540871219131	0.0014075481732359419	0.0013902847018812117	0.0014725227209093192	0.0014523169090754373	0.0016195790337465569	0.0015919050319443781	0.08749950645347904	0.08471361131784155	4.6141794000113465e-06	0.0009747765888708515	4.539590046108346e-06	0.0009590188221245688
92.29677332487483	0.0012549608533058663	0.001243753476756192	0.0013513056862747743	0.0013364684671637167	0.001410113406915084	0.001392808353657214	0.0014758505414314924	0.0014555661548331265	0.001624887497366443	0.0015970199387596094	0.0883225806846173	0.08550902739539505	4.666898724602726e-06	0.0009918546871519607	4.591032491969805e-06	0.000975730581824541
92.85290781402206	0.0012560119925750738	0.0012448208670632107	0.0013532755697412936	0.0013384230160445058	0.0014127236518615483	0.0013953760452362384	0.0014792467781563855	0.0014588816425730356	0.0016303314639343877	0.0016022639042859495	0.08916903758856126	0.08632699904787026	4.720478021943151e-06	0.0010092870880563098	4.643295201732121e-06	0.0009927843103525458
93.41239329322968	0.0012570665222529666	0.001245892234615986	0.001355272896950793	0.0013404048102215163	0.0014153798474723545	0.0013979886830387494	0.0014827132928898518	0.0014622651498539569	0.001635915786469877	0.001607641485843307	0.09003971348514485	0.08716833055297546	4.774950115202367e-06	0.001027085610374845	4.696408928080847e-06	0.0010101911945742947
93.97524995389855	0.0012581239846179858	0.0012469671409233545	0.0013572979667234315	0.0013424141444715804	0.00141808296476496	0.0014006472034038806	0.0014862520251240732	0.0014657185274105312	0.0016416455665850013	0.0016131574714211055	0.09093548234113026	0.08803386223118431	4.830349685019594e-06	0.0010452626962501599	4.750406145050514e-06	0.0010279630024021547
94.54149810909283	0.0012591838962982798	0.001248045122364504	0.001359351080696077	0.0013444513160644116	0.0014208340080592446	0.0014033525741568359	0.0014898649965373145	0.0014692437033483677	0.0016475261709896682	0.0016188168948386907	0.09185725785062678	0.08892447242556561	4.886713404191143e-06	0.0010638314556635775	4.805321172145823e-06	0.0010461121239113136
95.11115819427312	0.0012602457471510803	0.0012491256890738134	0.001361432543446908	0.0013465166248541795	0.0014236340167802955	0.001406105796287922	0.0014935543158203423	0.0014728426876412589	0.0016535632493287966	0.001624625052117743	0.0928059956534631	0.08984107961191569	4.944080083773379e-06	0.0010828057147364012	4.861190308941884e-06	0.0010646516159643071
95.68425076803395	0.0012613089991003578	0.0012502083237830104	0.0013635426626411053	0.0013486103733888822	0.0014264840673924263	0.0014089079057528003	0.0014973221838575843	0.0014765175769562678	0.0016597627534776405	0.001630587519180467	0.09378269570232511	0.09078464464932001	5.002490831746385e-06	0.0011022000682304745	4.918051981211025e-06	0.0010835952506960678
96.26079651284576	0.0012623730849319413	0.0012512924806197087	0.0013656817492005773	0.0013507328670401273	0.00142938527547591	0.0014117599754045116	0.0015011708992939004	0.0014802705598350248	0.001666130958435179	0.001636710170999611	0.09478840479045257	0.09175617318218776	5.061989225412953e-06	0.0011220299366524467	4.97594689964978e-06	0.0011029575682289239
96.84081623580131	0.0012634374070452834	0.0012523775838613532	0.0013678501175009392	0.0013528844141561822	0.0014323387979589676	0.0014146631170687959	0.001505102864520835	0.0014841039222622788	0.0016726744849707839	0.001642999202340047	0.09582421925278864	0.0927567182058054	5.1226214988866255e-06	0.0011423116284240975	5.0349182324465735e-06	0.0011227539340437076
97.42433086936633	0.0012645013361612459	0.0012534630266437838	0.0013700480855994676	0.0013550653262416037	0.0014353458355189006	0.001417618483775475	0.001509120592119746	0.0014880200536559903	0.0016794003241968488	0.0016494611502472069	0.09689128785468021	0.09378738280859222	5.184436747190588e-06	0.0011630624076325313	5.09501179307573e-06	0.0011430006014735983
98.01136147213543	0.0012655642099853185	0.0012545481696236457	0.0013722759754981376	0.0013572759181671116	0.0014384076351676043	0.0014206272721598687	0.0015132267118029515	0.0014920214533166384	0.001686315864259478	0.001656102918454981	0.0979908148835641	0.09484932310546505	5.2474871485863345e-06	0.0011843005679240126	5.156276244797087e-06	0.0011637147798391756
98.60192922959182	0.0012666253318258547	0.0012556323395940417	0.001374534113446389	0.0013595165084138556	0.001441525493038274	0.0014236907250497024	0.0015174239778983263	0.0014961107373773273	0.0016934289193613786	0.0016629318039053207	0.09912406346055751	0.09594375137809731	5.3118282070017085e-06	0.0012060455131748249	5.218763323579885e-06	0.0011849147088035528
99.1960554548718	0.001267683969167051	0.0012567148280529202	0.0013768228302888231	0.001361787419356732	0.0014447007573918568	0.0014268101342545054	0.0015217152774275268	0.0015002906463005851	0.0017007477613559404	0.001669955525593872	0.10029235909052922	0.0970719394393843	5.37751901659206e-06	0.0012283178456442	5.2825280812821614e-06	0.0012066197395895206
99.79376158953411	0.0012687393521965825	0.0012577948897238888	0.0013791424618636897	0.0013640889775919974	0.001447934831863739	0.0014299868435763104	0.0015261036388333421	0.0015045640529725947	0.0017082811541796175	0.00167718225598097	0.10149709347104269	0.09823522224112052	5.444622550719808e-06	0.001251139462392692	5.3476291511981005e-06	0.0012288504237787379
100.39506920433367	0.001269790672288013	0.0012588717410292971	0.0013814933494587212	0.0013664215143150736	0.0014512291789733076	0.0014332222520624036	0.0015305922414176232	0.0015089339714509673	0.0017160383914215475	0.0016846206552355771	0.10273972858262406	0.09943500174576449	5.513205977902879e-06	0.0012745336608465108	5.414129038280738e-06	0.0012516286104930496
101.00000000000001	0.001270837080438356	0.0012599445585156882	0.0013838758403317028	0.0013687853657551761	0.0014545853239214697	0.0014365178175231139	0.0015351844255579211	0.001513403566428267	0.0017240293373655085	0.0016922799086118128	0.10402180108506802	0.10067275108529175	5.5479816405531815e-06	0.0012863769086500312	5.4478388012634774e-06	0.0012631573948925772
