# Supplementary material for: White matter micro- and macrostructure brain charts for the human lifespan
Source: Nature. 2026 May 13;655(8124):979–89. doi: 10.1038/s41586-026-10454-2 (PMC13391363; doi:10.1038/s41586-026-10454-2)
Supplement: Supplementary file 12 — Centiles trajectories of brain charts. SDT.T9.1–5 contain the brain charts for the global metrics; SDT.T9.6–509 contain the brain charts for the tract-specific metrics (unnormalized); and SDT.T9.510–1157 contain the brain charts for the tract-specific macrostructural metrics (normalized). Included in each table are the male and female centile trajectories for the 2.5th, 25th, 50th, 75th and 97.5th percentiles; the interquartile range normalized by the 50th centile; and the derivatives of the 50th centiles with respect to both age and log(age). Charts are sampled in logarithmically spaced intervals. Age is reported in years, while centile trajectory values are reported in metric-specific units: diffusivities in mm2 s−1, volume in mm3, surface area in mm2, average length in mm, and FA is dimensionless (unitless). [file 41586_2026_10454_MOESM12_ESM.zip › plotted_curves/SDT.T9.217-OR_left_avg_length_curve_metrics.csv]

ages	male_0.025th_percentile	female_0.025th_percentile	male_0.25th_percentile	female_0.25th_percentile	male_0.5th_percentile	female_0.5th_percentile	male_0.75th_percentile	female_0.75th_percentile	male_0.975th_percentile	female_0.975th_percentile	male_normalized_quantile_range	fwmale_normalized_quantile_range	male_median_centile_d_age	male_median_centile_d_log_age	female_median_centile_d_age	female_median_centile_d_log_age
0.25	59.38033723441962	56.85757230400752	67.61372983341519	64.62069305056991	71.41283432391793	68.20706445058332	74.88957355241676	71.49210174534772	80.74963991111477	77.03579545489843	0.10188425915150535	0.10074335774641373	26.165610742465528	15.107469350728248	24.984606873175597	14.425582734971465
0.25150637576242696	59.416243952218856	56.89189373495674	67.65197290461752	64.65722129760088	71.45224956574948	68.24470065681083	74.93012741744684	71.53081447777309	80.7922619009537	77.07646441415878	0.10186039707724036	0.10071980848356496	26.10008398885111	15.11480800467507	24.92202759229258	14.432584254562244
0.2530218281966045	59.45219605389683	56.92625836633411	67.69025624788476	64.69378794127421	71.49170310053577	68.28237339683253	74.97071802498422	71.56956228156459	80.83491861593895	77.11716653503778	0.1018364573978781	0.10069618260529488	25.96884349262473	15.129421320032634	24.79669048359574	14.446526155510583
0.25454641199404576	59.48819329880906	56.96066596705043	67.72857955821631	64.7303926898555	71.53119459436498	68.32008235163026	75.01134501515783	71.6083448131794	80.87760965364738	77.15790143373239	0.10181243998845832	0.10067247998801294	25.838020339582727	15.143906585846707	24.671752007794566	14.460345718471217
0.2560801821758082	59.52423544599205	56.99511630571207	67.7669425302832	64.76703525129699	71.57072371298888	68.35782720186492	75.05200802775013	71.64716172874414	80.92033461128669	77.19866872608736	0.10178834472432217	0.10064870050842468	25.70761533285622	15.158263675890339	24.547212931785907	14.474042822981573
0.25762319409447826	59.560322254174245	57.029609150631465	67.80534485844115	64.80371533325	71.610290121837	68.39560762788979	75.09270670221211	71.68601268406914	80.96309308571175	77.23946802761108	0.10176417148111432	0.10062484404353385	25.577629254828935	15.172492469320787	24.423074002632347	14.487617353719543
0.2591755034361701	59.596453481786746	57.064144269837385	67.84378623674358	64.84043264307738	71.64989348603056	68.433423309764	75.13344067767821	71.72489733466266	81.00588467344105	77.28029895349094	0.10173992013478535	0.10060091047064443	25.448062867086264	15.186592850663146	24.299335947554937	14.501069200479833
0.2607371662225343	59.63262888697414	57.09872143108533	67.8822663589547	64.87718688786596	71.68953347039653	68.47127392726578	75.17420959298103	71.763815335745	81.04870897067279	77.321161118609	0.1017155905615911	0.10057689966736146	25.318916910593543	15.200564709781247	24.175999474049604	14.514398258181245
0.2623082388127803	59.66884822760528	57.13334040186796	67.92078491856235	64.91397777443905	71.72920973948148	68.50915915990598	75.2150130866664	71.80276634226284	81.09156557330122	77.3620541375574	0.1016911826380981	0.10055281151159365	25.190192105670576	15.214407941892205	24.053065269941726	14.527604426844846
0.2638887779057103	59.70511126128398	57.16800094942516	67.95934160879102	64.9508050093686	71.76892195756558	68.54707868694112	75.25585079700795	71.84175000890308	81.13445407693288	77.40297762465387	0.10166669624118219	0.10052864588155344	25.061889152064396	15.228122447522765	23.9305340033643	14.540687611561225
0.26547884054176485	59.741417745359676	57.20270284075447	67.99793612261465	64.9876682989876	71.80866978867637	68.5850321873868	75.2967223620219	71.88076599010712	81.17737407690258	77.44393119395703	0.10164213124803222	0.10050440265576202	24.934008729036577	15.241708132485655	23.808406322881638	14.553647722468668
0.2670784841050822	59.777767436938	57.23744584262107	68.03656815276942	65.02456734940236	71.84845289660255	68.62301934003067	75.33762741948155	71.91981394008465	81.22032516828952	77.48491445928171	0.10161748753614944	0.10048008171304706	24.806551495403255	15.255164907894141	23.686682857551205	14.566484674769526
0.26868776632556873	59.81416009289161	57.27222972156827	68.07523739176672	65.06150186650476	71.88827094490784	68.66103982344583	75.37856560693233	71.95889351282784	81.26330694593346	77.52592703421445	0.10159276498335272	0.10045568293254742	24.679518089687917	15.26849269014565	23.56536421705823	14.579198388739314
0.2703067452809827	59.85059546987064	57.30705424392747	68.11394353190586	65.0984715559845	71.92812359694474	68.69909331600395	75.41953656170611	71.99800436212523	81.30631900445069	77.56696853212857	0.10156796346777723	0.10043120619371304	24.552909130055923	15.28169140087266	23.44445099161021	14.591788789615748
0.2719354793990299	59.88707332431307	57.34191917582813	68.15268626528656	65.13547612334106	71.96801051586802	68.73717949588804	75.46053992093563	72.03714614157545	81.34936093824973	77.60803856619938	0.10154308286787755	0.10040665137630868	24.426725214467297	15.294760966939066	23.323943752133346	14.604255807653317
0.27357402745947257	59.923593412455574	57.37682428320821	68.19146528382197	65.17251527389608	72.00793136464856	68.77529804110581	75.50157532156933	72.07631850460126	81.39243234154759	77.6491367494195	0.10151812306242944	0.10038201836041329	24.30096692076404	15.30770132044745	23.20384305033076	14.616599378117826
0.2752224485962505	59.960155490343666	57.4117693318238	68.23028027925102	65.20958871280521	72.04788580608682	68.81344862950249	75.54264240038555	72.11552110446323	81.43553280838529	77.69026269461379	0.10149308393053161	0.10035730702642365	24.175634806659218	15.320512398662686	23.08414941870069	14.628819441200903
0.27688080229961526	59.99675931384223	57.44675408725938	68.26913094315107	65.24669614507026	72.08787350282637	68.85163093877371	75.5837407940069	72.15475359427343	81.47866193264376	77.73141601445444	0.10146796535160724	0.10033251725505468	24.050729409907945	15.333194144051959	22.964863370645617	14.640915942056381
0.2785491484182772	60.03340463864596	57.48177831493763	68.30801696695053	65.28383727555108	72.12789411736748	68.88984464647852	75.6248701389148	72.19401562700925	81.52181930805963	77.77259632147597	0.10144276720540582	0.10030764892734306	23.926251248372864	15.345746504266572	22.845985400592326	14.652888830793017
0.28022754716156506	60.070091220289626	57.51684178012949	68.34693804194127	65.32101180897769	72.16794731208049	68.92808943005222	75.66603007146362	72.23330685552705	81.56500452824083	77.81380322809036	0.10141748937200518	0.1002827019246473	23.802200819965947	15.358169432029172	22.72751598391187	14.664738062378092
0.2819160591015993	60.1068188141582	57.55194424796372	68.38589385929089	65.35821944996182	72.20803274921903	68.96636496681889	75.70722022789482	72.27262693257546	81.60821718668204	77.85503634660148	0.1013921317318137	0.10025767612865057	23.678578602954076	15.370462885246525	22.60945557719242	14.676463596721078
0.28361474517547763	60.14358717549753	57.587085483437164	68.42488411005552	65.39545990300921	72.24815009093379	69.00467093400461	75.7484402443515	72.3119755108094	81.65145687678063	77.89629528922055	0.10136669416557138	0.10023257142136191	23.555385055897204	15.382626826918568	22.491804618206515	14.68806539858997
0.2853236666874746	60.18039605942409	57.62226525142418	68.46390848519174	65.432732872531	72.28829899928536	69.04300700874964	75.78968975689203	72.35135224280313	81.69472319185174	77.93757966808033	0.10134117655435101	0.10020738768511844	23.432620617713837	15.394661225094751	22.37456352596928	14.699543437585817
0.2870428853112538	60.217245220935375	57.65748331668656	68.50296667556907	65.47003806285575	72.32847913625767	69.08137286812143	75.83096840150455	72.39075678106393	81.738015725144	77.97888909525027	0.10131557877956282	0.10018212480258684	23.310285707786534	15.406566052877679	22.25773270085483	14.710897688140903
0.28877246309209376	60.25413441491986	57.69273944388301	68.54205837198201	65.50737517824078	72.36869016377098	69.11976818912686	75.87227581412054	72.43018877804516	81.78133406985455	78.02022318275073	0.10128990072295335	0.10015678265676539	23.188380726140167	15.418341288443116	22.14131252471998	14.722128129524208
0.2905124624491269	60.29106339616727	57.72803339757917	68.58118326516255	65.5447439228843	72.40893174369533	69.15819264872516	75.91361163062926	72.46964788616012	81.82467781914485	78.06158154256808	0.10126414226660854	0.10013136113098633	23.066906053463754	15.42998691498724	22.025303360962425	14.733234745808659
0.29226294617759224	60.32803191937846	57.763364942256906	68.620341045792	65.58214400093668	72.44920353786331	69.19664592384012	75.9549754868913	72.50913375779483	81.86804656615548	78.10296378666894	0.10123830329295587	0.10010586010891624	22.9458620510959	15.44150292062659	21.909705554495304	14.744217525761997
0.294023977451102	60.36503973917519	57.79873384232383	68.65953140451296	65.61957511651184	72.48950520808296	69.23512769137238	75.99636701875232	72.5486460453212	81.91143990402135	78.1443695270144	0.10121238368476637	0.10008027947455957	22.82524906132312	15.45288929853632	21.79451943204549	14.755076462992292
0.29579561982392083	60.40208661011058	57.83413986212325	68.69875403194192	65.65703697369932	72.52983641615124	69.27363762821234	76.03778586205738	72.58818440111085	81.95485742588725	78.18579837557529	0.10118638332515491	0.10005461911226034	22.70506740732162	15.46414604680649	21.67974530207357	14.765811555795153
0.29757793723326015	60.43917228667835	57.869582765943065	68.73800861868042	65.69452927657503	72.57019682386624	69.31217541125179	76.0792316526639	72.62774847754721	81.99829872492221	78.22724994434542	0.10116030209758459	0.10002887890670195	22.58531739319369	15.475273168396598	21.565383454832045	14.776422807117342
0.29937099400158496	60.47629652332291	57.90506231802544	68.77729485532737	65.7320517292129	72.61058609304034	69.35074071739646	76.12070402645568	72.66733792703916	82.04176339433485	78.26872384535656	0.10113413988586678	0.100003058742912	22.465999304298748	15.486270671253806	21.45143416265637	14.786910224682288
0.3011748548389356	60.51345907444932	57.94057828257636	68.81661243249106	65.76960403569647	72.65100388551312	69.38933322357846	76.16220261935665	72.70695240203405	82.08525102738847	78.31021969069268	0.10110789657416325	0.09997715850626254	22.34711340715512	15.497138568178343	21.33789767991766	14.79727382083911
0.30298958484526295	60.55065969443271	57.97613042377465	68.85596104080054	65.8071859001298	72.69144986316374	69.42795260676799	76.20372706734406	72.74659155503026	82.1287612174155	78.35173709250371	0.1010815720469897	0.09995117808247164	22.228659949527355	15.50787687677439	21.224774243022694	14.807513612522598
0.30481524951277783	60.58789813762792	58.01171850578121	68.89534037091744	65.84479702664856	72.73192368792364	69.46659854398547	76.24527700646189	72.78625503859006	82.1722935578323	78.39327566301974	0.10105516618921535	0.0999251173576066	22.110639160651772	15.518485619539206	21.11206407073405	14.817629621355081
0.3066519147283146	60.62517415837942	58.04734229274863	68.93475011354799	65.88243711943178	72.77242502178937	69.50527071231396	76.28685207283473	72.8259425053528	82.21584764215427	78.43483501456542	0.10102867888606694	0.09989897621808504	21.993051251240104	15.528964823733986	20.999767364086438	14.82762187350454
0.3084996467757088	60.66248751103045	58.0830015488298	68.97418995945395	65.9201058827122	72.81295352683463	69.5439687889104	76.3284519026803	72.865653608047	82.25942306400971	78.47641475957319	0.10100211002312924	0.099872754550677	21.87589641354134	15.539314521389315	20.88788430650311	14.837490399690068
0.31035851233818973	60.69983794993281	58.11869603818751	69.01365959946473	65.95780302078785	72.85350886522309	69.58269245101818	76.3700761323234	72.90538799950353	82.30301941715511	78.51801451059781	0.10097545948634862	0.09984645224250763	21.759174821640045	15.549534749356098	20.77641506403961	14.847235235243716
0.3122285785007863	60.73722522945627	58.154425525003205	69.0531587244887	65.99552823803279	72.89409069922074	69.62144137597858	76.41172439820878	72.94514533266785	82.34663629548932	78.55963388032986	0.10094872716203242	0.09982006918105661	21.642886631314468	15.559625549150951	20.665359785270994	14.856856419944961
0.3141099127527488	60.774649103997774	58.19018977348606	69.09268702552436	66.03328123890797	72.93469869120788	69.66021524124254	76.45339633691417	72.98492526061268	82.39027329306774	78.60127248160939	0.1009219129368547	0.09979360525416475	21.52703198025847	15.569586967007126	20.554718601502827	14.866353998095292
0.31600258298998396	60.81210932799099	58.22598854788202	69.13224419367201	66.07106172797228	72.97533250369176	69.69901372438252	76.49509158516345	73.02472743655034	82.43393000411695	78.64292992743981	0.1008950166978542	0.09976706035003025	21.41161098820521	15.57941905385087	20.44449162690944	14.875728018470909
0.3179066575175057	60.8496056559154	58.26182161248257	69.1718299201448	66.10886940989312	73.01599179931841	69.73783650310399	76.53680977983961	73.06455151384525	82.47760602304878	78.68460583100128	0.10086803833244053	0.09974043435721633	21.2966237569417	15.589121865210473	20.334678958461154	14.884978534235415
0.3198222050518999	60.88713784230547	58.29768873163348	69.21144389627993	66.14670398945705	73.0566762408848	69.7766832552568	76.5785505579973	73.10439714602586	82.52130094447432	78.72629980566411	0.1008409777283915	0.09971372716464899	21.182070370556175	15.598695461321768	20.225280676284456	14.89410560306169
0.32174929472380437	60.924705641760255	58.33358966974407	69.25108581355019	66.18456517158103	73.09738549135129	69.81555365884735	76.62031355687647	73.14426398679768	82.56501436321862	78.76801146500283	0.10081383477386051	0.09968693866162141	21.067950895401736	15.608139906953511	20.116296843552846	14.903109286955441
0.32368799608040405	60.96230880895177	58.36952419129523	69.29075536357435	66.22245266132214	73.13811921385282	69.85444739204905	76.66209841391394	73.18415169005442	82.60874587433374	78.80974042280852	0.10078660935737341	0.09966006873779486	20.954265380256402	15.61745527144194	20.007727506614174	14.911989652267948
0.3256383790879404	60.999947098634685	58.405492060848665	69.33045223812883	66.26036616388883	73.17887707171153	69.8933641332145	76.70390476675715	73.22405990989088	82.65249507311351	78.85148629310298	0.10075930136783483	0.09963311728320122	20.84101385651229	15.626641628728976	19.899572695263487	14.920746769774269
0.32760051413423674	61.03762026565492	58.441493043055274	69.37017612915831	66.29830538465109	73.21965872844818	69.93230356088644	76.74573225327609	73.26398830061467	82.69626155510707	78.89324869015164	0.10073191069452689	0.09960608418824533	20.728196338131966	15.635699057209422	19.7918324226157	14.92938071448043
0.3295744720312385	61.07532806495871	58.47752690266364	69.40992672878664	66.3362700291508	73.26046384779399	69.97126535380883	76.78758051157614	73.30393651675807	82.74004491613248	78.93502722847647	0.10070443722711496	0.09957896934370639	20.61581282185216	15.644627639772807	19.68450668535661	14.93789156571438
0.33156032401756863	61.113070251601386	58.51359340452873	69.44970372932771	66.37425980311221	73.30129209370223	70.01024919093834	76.82944918001022	73.34390421309006	82.78384475229048	78.97682152286929	0.10067688085564519	0.09955177264074001	20.503863287289278	15.653427463781554	19.577595463804755	14.94627940706414
0.33355814176109866	61.1508465807562	58.54969231362011	69.48950682329607	66.41227441245213	73.34214313035997	70.0492547514551	76.8713378971914	73.38389104462809	82.82766065997828	79.01863118840465	0.10064924147055118	0.09952449397088174	20.392347697070363	15.662098621043697	19.471098722038732	14.954544326337782
0.33556799736153503	61.188656807723085	58.58582339503048	69.52933570341777	66.45031356329014	73.38301662219955	70.08828171477394	76.91324630200513	73.42389666664972	82.87149223590286	79.06045584045273	0.10062151896265342	0.09949713322604715	20.28126599690586	15.67064120775467	19.36501640799179	14.962686415568896
0.3375899633530214	61.22650068793733	58.62198641398395	69.56919006264089	66.48837696195872	73.42391223390997	70.12732976055527	76.95517403362143	73.46392073470439	82.9153390770945	79.10229509469217	0.10059371322316188	0.09946969029853496	20.170618115680554	15.679055324473666	19.25934845354641	14.970705770960194
0.3396241127067558	61.26437797697811	58.65818113584425	69.60906959414595	66.52646431501336	73.46482963044829	70.16639856871585	76.99712073150691	73.50396290462494	82.95920078092004	79.14414856712274	0.10056582414367844	0.09944216508102995	20.060403965639125	15.687341076121811	19.154094774658006	14.978602492856226
0.3416705188336247	61.3022884305771	58.69440732612299	69.64897399135653	66.56457532924249	73.50576847705099	70.20548781943971	77.03908603543702	73.54402283253914	83.00307694509627	79.18601587407805	0.1005378516161999	0.09941455746660398	19.950623442418873	15.695498571898497	19.049255271482252	14.98637668574338
0.343729255586852	61.34023180462679	58.73066475048778	69.6889029479494	66.60270971167743	73.54672843924493	70.24459719318882	77.08106958550769	73.584100174881	83.04696716770276	79.22789663223807	0.10050979553311837	0.09938686734871773	19.841276425311662	15.703527925370508	18.94482982846239	14.994028458200773
0.34580039726466444	61.37820785518937	58.766953174770336	69.72885615786538	66.64086716960237	73.58770918285916	70.28372637071377	77.12307102214788	73.62419458840237	83.0908710471957	79.26979045864172	0.10048165578722545	0.09935909462122451	19.732362777209346	15.711429254302857	18.840818314416538	15.001557922849315
0.3478840186129729	61.41621633850444	58.80327236497435	69.7688333153188	66.67904741056385	73.62871037403505	70.32287503306418	77.16508998613044	73.66430573018388	83.13478818241994	79.31169697069897	0.10045343227171213	0.09933123917837153	19.623882344742015	15.719202680647868	18.73722058272324	15.008965196377176
0.34998019482807	61.454257010997715	58.83962208728365	69.80883411480826	66.71725014238085	73.66973167923801	70.3620428615995	77.20712611858463	73.70443325764649	83.17871817262257	79.35361578620363	0.10042512488017365	0.09930330091480236	19.515834958579944	15.72684833067251	18.63403647137966	15.016250399483397
0.352089001559344	61.49232962928927	58.87600210806997	69.84885825112663	66.75547507315419	73.71077276526826	70.40122953799921	77.24917906100755	73.7445768285623	83.22266061746568	79.39554652334522	0.10039673350661	0.09927527972555837	19.408220433349925	15.734366334741935	18.531265803092538	15.02341365682878
0.3542105149120084	61.53043395020144	58.91241219390077	69.88890541937077	66.7937219112762	73.75183329927142	70.44043474427319	77.29124845527548	73.78473610106576	83.26661511703881	79.43748880072116	0.10036825804542858	0.09924717550608156	19.301038567755313	15.741756827303107	18.428908385471004	15.03045509704316
0.35634481144984936	61.56856973076697	58.94885211154707	69.92897531495164	66.83199036544022	73.79291294874932	70.47965816277211	77.33333394365545	73.82491073366467	83.31058127187168	79.47944223734906	0.10033969839144691	0.0992189881522178	19.194289144841605	15.749019946990302	18.326964011062955	15.037374852670837
0.35849196819798806	61.60673672823721	58.98532162799103	69.96906763360427	66.87028014464995	73.8340113815709	70.51889947619749	77.3754351688168	73.86510038525081	83.35455868294692	79.52140645267839	0.10031105443989417	0.09919071756021727	19.0879719320983	15.75615583653962	18.22543245754241	15.044173060177854
0.36065206264566085	61.64493470009006	59.02182051043383	70.00918207139756	66.90859095822908	73.87512826598282	70.55815836761205	77.41755177384255	73.90530471511119	83.39854695171263	79.56338106660274	0.10028232608641449	0.09916236362673785	18.982086681400688	15.763164642658012	18.12431348773316	15.050849859864684
0.3628251727490157	61.68316340403759	59.05834852630287	70.04931832474367	66.94692251583014	73.91626327061954	70.5974345204494	77.45968340224015	73.94552338293818	83.44254568009427	79.6053656994712	0.10025351322706777	0.09913392624884704	18.876633129311813	15.770046516092407	18.02360684980522	15.057405395866226
0.3650113769339257	61.72142259803417	59.09490544325966	70.08947609040804	66.98527452744415	73.9574160645143	70.63672761852436	77.50182969795326	73.98575604884073	83.4865544705075	79.64735997210045	0.1002246157583344	0.0991054053240246	18.77161099713703	15.776801611593328	17.92331227735849	15.063839816140899
0.36721075409881926	61.759712040284015	59.131491029206956	70.12965506551869	67.0236467034094	73.99858631710904	70.6760373460426	77.54399030537226	74.02600237335447	83.53057292586993	79.68936350578615	0.10019563357711497	0.09907680075016488	18.667019991051347	15.783430087845773	17.823429489541013	15.070153272426978
0.3694233836175272	61.79803148924903	59.16810505229634	70.16985494757589	67.06203875442081	74.03977369826502	70.71536338761067	77.58616486934565	74.06626201745252	83.57460064961366	79.7313759223147	0.10016656658073433	0.09904811242557858	18.5628598022231	15.789932107458299	17.723958191189013	15.076345920206222
0.37164934534214805	61.83638070365627	59.20474728093546	70.21007543446133	67.10045039153879	74.08097787827269	70.75470542824559	77.62835303519063	74.1065346425557	83.61863724569682	79.77339684397452	0.100137414666944	0.09901934024899574	18.45913010696313	15.796307836955748	17.624898072901487	15.08241791866567
0.3738887196059291	61.87475944250573	59.24141748379522	70.25031622444783	67.1388813261981	74.12219852786221	70.79406315338449	77.67055444870421	74.14681991054287	83.66268231861604	79.8154258935675	0.10010817773392333	0.09899048411956758	18.35583056680116	15.802557446699211	17.526248811182086	15.088369430694001
0.3761415872261661	61.91316746507748	59.278115429817134	70.29057701620806	67.17733127021691	74.16343531821296	70.83343624889437	77.7127687561735	74.1871174837613	83.70673547341767	79.85746269442032	0.10007885568028305	0.09896154393686925	18.252960828620417	15.80868111086238	17.42801006859918	15.094200622850622
0.3784080295071193	61.9516045309394	59.31484088822026	70.33085750882424	67.21579993580532	74.20468792096396	70.87282440108146	77.75499560438683	74.22742702503665	83.7507963157101	79.89950687039563	0.1000494484050672	0.09893251960090269	18.150520524830426	15.814679007458835	17.330181493807686	15.099911665289255
0.3806881282429484	61.99007039995437	59.351593628508304	70.37115740179689	67.25428703557422	74.24595600822347	70.91222729670064	77.797234640644	74.26774819768309	83.79486445167501	79.94155804590307	0.10001995580775608	0.09890341101209758	18.04850927341613	15.820551318211074	17.232762721734616	15.105502731757952
0.38298196572066395	62.02856483228746	59.38837342047657	70.41147639505385	67.29279228254374	74.2872392525787	70.95164462296471	77.83948551276663	74.30808066551323	83.83893948807892	79.9836158459103	0.09999037778826773	0.09887421807131543	17.946926678134332	15.826298228623273	17.13575337371185	15.110973999600901
0.3852896247230969	62.067087588413365	59.42518003421903	70.45181418895949	67.33131539015208	74.32853732710588	70.99107606755395	77.88174786910895	74.34842409284828	83.88302103228509	80.02567989595417	0.09996071424696175	0.09884494067985145	17.84577232866468	15.831919927923082	17.03915305760347	15.1163256497166
0.38761118853188686	62.1056384291235	59.46201324013507	70.49217048432338	67.36985607226383	74.36984990537962	71.0305213186251	77.92402135856786	74.38877814452759	83.92710869226443	80.06774982215133	0.09993096508464089	0.09881557873943567	17.745045800564185	15.837416608925196	16.942961367836688	15.121557866457806
0.3899467409304866	62.14421711553275	59.49887280893615	70.53254498240892	67.40841404317818	74.41117666148224	71.06998006482037	77.96630563059284	74.42914248591845	83.97120207660679	80.10982525120893	0.09990113020255313	0.09878613215223798	17.644746655541894	15.842788468104118	16.847177885571	15.126670837647907
0.39229636620718694	62.18282340908676	59.53575851165263	70.57293738494225	67.44698901763745	74.45251727001357	71.10945199527657	78.00860033519653	74.46951678292572	84.01530079453241	80.15190581043537	0.09987120950239602	0.09875660082086898	17.544874441620777	15.848035705590519	16.751802178883736	15.131664754595477
0.3946601491581577	62.22145707156888	59.57267011964052	70.61334739412085	67.48558071083538	74.49387140610018	71.14893679963414	78.0509051229645	74.50990070200157	84.05940445590281	80.19399112775103	0.09984120288631682	0.09872698464838219	17.445428693165013	15.853158525067556	16.65683380284827	15.136539812032424
0.3970381750905084	62.260117865106935	59.609607404587976	70.65377471262207	67.52418883842519	74.53523874540473	71.18843416804602	78.0932196450653	74.55029391015482	84.1035126712319	80.23608083169857	0.09981111025691719	0.09869728353827739	17.346408930994585	15.858157133714485	16.56227229957767	15.141296208015774
0.39943052982536675	62.298805552179815	59.6465701385216	70.69421904361138	67.56281311652755	74.57661896413484	71.22794379118608	78.13554355326008	74.59069607496023	84.1476250516966	80.27817455145318	0.09978093151725415	0.09866749739450337	17.247814662590827	15.863031742248495	16.468117198441178	15.145934143976774
0.4018372997009759	62.337519895624546	59.68355809381326	70.73468009075107	67.60145326173885	74.61801173905268	71.26746536025833	78.17787649991267	74.63110686456811	84.19174120914798	80.32027191683325	0.09975066657084446	0.09863762612145992	17.149645382205563	15.867782564866502	16.37436801617696	15.150453824677243
0.40425857157581063	62.37626065864264	59.72057104318611	70.77515755820824	67.64010899113889	74.65941674748358	71.30699856700511	78.2202181379989	74.67152594771318	84.23586075612175	80.3623725583102	0.09972031532166506	0.09860766962400012	17.051900570941143	15.872409819194218	16.281024256966703	15.154855458158636
0.4066944328317112	62.415027604806816	59.75760875972122	70.81565115066324	67.67878002229894	74.70083366732524	71.34654310371596	78.26256812111647	74.7119529937241	84.27998330584892	80.40447610701892	0.09968987767415738	0.09857762780743401	16.954579696981455	15.87691372631707	16.18808541265753	15.159139255760238
0.4091449713770379	62.45382049806757	59.79467101686365	70.85616057331788	67.71746607328949	74.74226217705663	71.386098663236	78.3049261034945	74.75238767253232	84.32410847226653	80.4465821947677	0.09965935353322951	0.09854750057752962	16.85768221553917	15.881294510611042	16.095550962703783	15.163305431971821
0.411610275649843	62.4926391027592	59.83175758842842	70.89668553190296	67.7561668626876	74.78370195574624	71.42566493897397	78.34729174000232	74.79282965468092	84.3682358700274	80.48869045404783	0.09962874280425842	0.09851728784051822	16.761207569135877	15.885552399809967	16.003420374434427	15.167354204500953
0.41409043462106226	62.531483183606596	59.86886824860696	70.93722573268683	67.79488210958509	74.82515268306135	71.46524162491096	78.3896646861595	74.83327861133374	84.41236511451126	80.53080051804392	0.09959804539309328	0.09848698950309355	16.66515518774031	15.88968762503282	15.911693103193102	15.171285794258438
0.41658553779772634	62.57035250573139	59.90600277197298	70.97778088248302	67.83361153359567	74.8666140392764	71.50482841560844	78.43204459814477	74.87373421428414	84.45649582183442	80.57291202064344	0.09956726120605788	0.09845660547241751	16.569524488822935	15.893700420641835	15.82036859238724	15.175100425281926
0.41909567522619073	62.60924683465815	59.94316093348851	71.0183506886581	67.87235485486269	74.9080857052816	71.54442500621654	78.47443113280517	74.91419613596369	84.50062760886031	80.61502459644647	0.09953639014995348	0.09842613565612038	16.474314877465076	15.897591024215217	15.729446273589929	15.1787983246777
0.4216209374953856	62.648165936320396	59.98034250850958	71.05893485913936	67.9111117940662	74.94956736259104	71.58403109248174	78.51682394766497	74.95466404945068	84.54476009320904	80.65713788077501	0.09950543213206076	0.09839557996230597	16.37952574652627	15.901359676528955	15.638925566699982	15.182379722593396
0.42416141574008476	62.68710957706674	60.0175472727922	71.09953310242233	67.94988207243044	74.99105869335132	71.62364637075508	78.55922270093474	74.99513762847872	84.58889289326754	80.69925150968265	0.09947438706014408	0.09836493829955227	16.285156476820703	15.905006621593202	15.548805880107466	15.185844852274386
0.4267172016441951	62.72607752366702	60.0547750024982	71.14014512757868	67.98866541173119	75.03255938034977	71.66327053800012	78.60162705152027	75.03561654744536	84.63302562819965	80.74136511996402	0.09944325484245276	0.09833421057691548	16.19120643721908	15.908532106581333	15.459086610817394	15.189193950007393
0.42928838744406506	62.765069543318184	60.09202547420086	71.18077064426353	68.02746153430293	75.07406910702271	71.70290329180082	78.6440366590314	75.07610048142048	84.67715791795563	80.78347834916408	0.09941203538772518	0.09830339670393179	16.097674984657715	15.911936381682608	15.369767144411526	15.192427254929498
0.43187506593181346	62.804085403649694	60.12929846489022	71.22140936272254	68.0662701630454	75.11558755746296	71.74254433036857	78.68645118379017	75.11658910615402	84.72128938328146	80.82559083558692	0.09938072860519022	0.098272496590621	16.004561464438666	15.915219700225862	15.280846855361233	15.195545009191846
0.4344773304586784	62.843124872730044	60.16659375197918	71.26206099379984	68.10509102143139	75.15711441642874	71.78219335255089	78.72887028684023	75.15708209808503	84.76541964572921	80.86770221830551	0.09934933440457121	0.09824151014748886	15.911865210295218	15.918382318619479	15.192325107102079	15.198547457886889
0.4370952749383861	62.88218771907184	60.20391111330848	71.30272524894465	68.14392383351301	75.19864936935076	71.82185005783802	78.77129362995464	75.19757913434904	84.80954832766562	80.90981213717008	0.0993178526960885	0.09821043728552982	15.819585544477377	15.9214244962277	15.104201252090206	15.201434848933786
0.4397289938505404	62.92127371163781	60.24125032715245	71.34340184021902	68.182768323929	75.24019210234063	71.86151414637112	78.81372087564476	75.23807989278669	84.85367505228214	80.95192023281764	0.09928628339046137	0.09817927791623035	15.727721777937404	15.924346495436112	15.016474632011523	15.204207433143893
0.4423785822440318	62.960382619846136	60.27861117222413	71.38409048030432	68.22162421791111	75.28174230219815	71.90118531894917	78.85615168716822	75.27858405195116	84.89779944360374	80.99402614668026	0.09925462639891268	0.09814803195157089	15.636273210409854	15.92714858155341	14.92914457781444	15.20686546410252
0.4450441357404687	62.99951421357609	60.31599342768072	71.42479088250872	68.26049124129113	75.32329965641932	71.94086327703656	78.89858572853745	75.3190912911165	84.9419211264983	81.03612952099427	0.09922288163317065	0.0981166993040304	15.545239130571645	15.929831022791404	14.842210409889958	15.20940919819077
0.44772575053762753	63.0386682631732	60.35339687312845	71.46550276077363	68.29936912050707	75.36486385320349	71.98054772277001	78.9410226645274	75.35960129028474	84.98603972668543	81.07822999880838	0.09919104900547109	0.09808527988658627	15.454618816185757	15.932394090290472	14.755671438218997	15.211838894572793
0.4504235234129248	63.07784453945506	60.39082128862828	71.50622582968113	68.33825758261028	75.40643458146143	72.02023835896624	78.98346216068423	75.40011373019456	85.03015487074593	81.120327223993	0.09915912842856207	0.09805377361272098	15.3644115342031	15.934838058015885	14.669526962445161	15.214154815117581
0.4531375517269096	63.11704281371603	60.4282664547003	71.54695980446004	68.3771563552713	75.44801153082204	72.05993488912843	79.02590388333257	75.44062829232787	85.07426618613005	81.16242084124782	0.09912711981570554	0.09802218039642208	15.274616540833449	15.937163202705051	14.583776271952956	15.216357224340754
0.4558679334267773	63.15626285773277	60.46573215232917	71.587704400993	68.41606516678657	75.48959439164013	72.0996370174535	79.06834749958385	75.48114465891787	85.11837330116656	81.20451049611076	0.09909502308068129	0.09799050015218559	15.185233081821934	15.93936980396029	14.498418646135178	15.218446389495512
0.45861476704990445	63.19550444376941	60.50321816296899	71.6284593358231	68.45498374608475	75.53118285500352	72.13934444883917	79.11079267734404	75.52166251295657	85.16247584507163	81.24659583496619	0.0990628381377888	0.097958732795021	15.096260392458134	15.941458144108765	14.413453354414742	15.220422580452578
0.4613781517274047	63.23476734458249	60.54072426854805	71.66922432616016	68.49391182273287	75.57277661274021	72.17905688889054	79.15323908532125	75.56218153820188	85.2065734479572	81.28867650505303	0.09903056490185136	0.09792687824045161	15.00769769767976	15.94342850812427	14.328879656290155	15.222286069583788
0.4641581871877068	63.2740513334256	60.57825025147339	71.70999908988698	68.53284912694211	75.61437535742503	72.21877404392654	79.19568639303293	75.60270141918467	85.25066574083904	81.33075215447249	0.09899820328821755	0.09789493640451957	14.91954421229093	15.945281183727275	14.244696801606551	15.224037131900332
0.4669549737601532	63.313356184055	60.61579589463609	71.75078334556622	68.57179538957459	75.6559787823873	72.25849562098732	79.23813427081429	75.64322184121649	85.29475235564607	81.37282243219681	0.09896575321276685	0.09786290720378654	14.831799141105876	15.94701646132853	14.160904030683014	15.225676045005457
0.46976861237862133	63.35268167073398	60.65336098141549	71.79157681244628	68.61075034214882	75.69758658171716	72.29822132784028	79.280582389825	75.68374249039634	85.33883292522798	81.41488698807666	0.09893321459191011	0.0978307905553395	14.744461678918015	15.948634633852635	14.077500574234364	15.227203088863462
0.4725992045851658	63.392027568237445	60.69094529568366	71.83237921046732	68.64971371684555	75.73919845027244	72.33795087298645	79.32303042205656	75.72426305361748	85.38290708336336	81.45694547284886	0.09890058734259412	0.0977985863767923	14.657531010823732	15.950135996919926	13.99448565372586	15.22861854603434
0.4754468525336833	63.43139365185734	60.728548621810525	71.87319026026802	68.68868524651421	75.78081408368584	72.37768396566763	79.36547804034021	75.76478321857496	85.4269744647686	81.49899753814482	0.0988678713823046	0.0977662945862885	14.571006312200552	15.951520848633663	13.911858481364106	15.229922701466421
0.47831165899359906	63.470779697406314	60.76617074466745	71.91400968319063	68.72766466467779	75.82243317837064	72.4174203158717	79.40792491835299	75.80530267377159	85.4710347051047	81.54104283649708	0.09883506662906857	0.0977339151025047	14.484886748854478	15.952789489590941	13.82961826016981	15.231115842459985
0.4811937273535759	63.51018548122301	60.80381144963226	71.95483720128767	68.76665170553918	75.86405543152809	72.45715963433956	79.45037073062574	75.84582110852541	85.51508744098622	81.58308102134782	0.09880217300145831	0.0977014478446546	14.399171477267373	15.95394222297	13.747764184297921	15.232198258803692
0.4840931616252451	63.54961078017624	60.84147052259334	71.99567253732755	68.80564610398652	75.90568054115343	72.49690163257122	79.49281515254968	75.88633821297606	85.5591323099886	81.6251117470559	0.09876919041859378	0.09766889273249083	14.313859644573313	15.954979354341049	13.666295438957604	15.233170242565393
0.4870100664469608	63.58905537166933	60.87914774995377	72.03651541480019	68.84464759559873	75.94730820604236	72.5366460228316	79.53525786038337	75.92685367809132	85.60316895065593	81.66713466890423	0.09873611880014697	0.09763624968630887	14.228950388747762	15.95590119170447	13.58521120061232	15.234032088126696
0.4899445470875755	63.62851903364461	60.91684291863562	72.07736555792283	68.883655916651	75.98893812579728	72.5763925181568	79.57769853125939	75.96736719567369	85.64719700250869	81.70914944310708	0.0987029580663437	0.09760351862694921	14.144442838743998	15.956708045454434	13.504510637116255	15.234784092186601
0.49289670945023945	63.668001544587554	60.95455581608401	72.11822269164566	68.92267080412005	76.03057000083352	72.61614083235985	79.62013684319126	76.00787845836676	85.69121610605117	81.75115572681734	0.09866970813796822	0.09757069947580226	14.060336114587699	15.95740022834434	13.424192907781617	15.23542655365236
0.4958666600762229	63.70750268353104	60.99228623027105	72.15908654165729	68.96169199568949	76.0722035323854	72.65589068003658	79.6625724750799	76.04838715966152	85.73522590277902	81.79315317813348	0.09863636893636493	0.09753779215481027	13.976629327498813	15.957978055434069	13.344257163531438	15.235959773677678
0.4988545061487607	63.74702223005934	61.03003394969985	72.19995683439015	69.000719229755	76.11383842251226	72.69564177657143	79.70500510672015	76.08889299390256	85.77922603518635	81.83514145610663	0.09860294038344315	0.09750479658647092	13.893321580084375	15.958441844131812	13.26470254704509	15.23638405562997
0.5018603554969207	63.78655996431245	61.06779876340862	72.24083329702609	69.03975224542964	76.15547437410461	72.73539383814321	79.74743441880749	76.12939565629445	85.82321614677346	81.87712022074757	0.09856942240167955	0.0974717126938402	13.810411966373067	15.958791914061294	13.185528192812853	15.236699705008505
0.5048843165994948	63.82611566698969	61.10558046097411	72.2817156575013	69.07879078254861	76.1971110908896	72.77514658173044	79.78986009294397	76.1698948429075	85.86719588205351	81.91908913303342	0.09853581491412178	0.09743854040053623	13.72789957194982	15.95902858705631	13.106733227266886	15.236907029424401
0.5079264985889148	63.86568911935386	61.14337883251558	72.3226036445118	69.11783458167433	76.2387482774371	72.81489972511702	79.83228181164479	76.21039025068387	85.91116488655973	81.9610478549144	0.09850211784439125	0.09740527963074311	13.645783474132259	15.959152187180734	13.028316768946752	15.23700633862427
0.5109870112551897	63.90528010323493	61.181193668698505	72.36349698751842	69.1568833841015	76.28038563916515	72.85465298689772	79.87469925834435	76.25088157744354	85.95512280685247	82.00299604932054	0.09846833111668757	0.09737193030921204	13.564062742048918	15.959163040637577	12.95027792856672	15.23699794438835
0.5140659650498691	63.94488840103389	61.21902476073805	72.40439541675187	69.19593693186168	76.32202288234576	72.89440608648336	79.91711211740235	76.29136852188996	85.99906929052604	82.0449333801681	0.09843445465579073	0.09733849236126739	13.48273643680659	15.959061475823546	12.872615809161289	15.236882160586902
0.5171634710900281	63.98451379572658	61.25687190040294	72.44529866321793	69.23499496772843	76.36365971411057	72.93415874410641	79.95952007411009	76.33185078361618	86.04300398621564	82.08685951236642	0.09840048838706554	0.09730496571280772	13.401803611544892	15.958847823158067	12.79532950617795	15.236659303040142
0.5202796411622786	64.02415607086681	61.294734880018446	72.48620645870179	69.2740572352214	76.40529584245571	72.97391068082567	80.00192281469569	76.37232806310982	86.08692654360355	82.12877411182367	0.09836643223646396	0.09727135029031035	13.321263311594521	15.958522415163316	12.718418107609978	15.236329689574632
0.5234145877268029	64.0638150105906	61.33261349247027	72.52711853577357	69.31312347861156	76.44693097624787	73.01366161853201	80.04432002633087	76.41280006175944	86.13083661342645	82.17067684545383	0.0983322861305302	0.09723764602083555	13.241114574633684	15.958085586436937	12.641880694138308	15.235893639999631
0.5265684239214125	64.10349039961913	61.37050753120771	72.56803462779256	69.35219344292535	76.48856482522915	73.053411279953	80.08671139713589	76.45326648185952	86.17473384748145	82.21256738118245	0.09829804999640095	0.09720385283202793	13.16135643070811	15.957537673501065	12.565716339129722	15.235351475945208
0.5297412635656308	64.1431820232623	61.408416790246775	72.60895446891185	69.39126687394909	76.53019710002216	73.09315938865777	80.12909661618556	76.49372702661579	86.21861789863243	82.25444538795274	0.09826372376181347	0.09716997065212123	13.081987902432957	15.956879014875085	12.489924108886044	15.234703520980474
0.5329332211648017	64.1828896674221	61.44634106417365	72.64987779408317	69.43034351823358	76.57182751213544	73.13290566906224	80.17147537351484	76.53418140015093	86.26248842081665	82.29631053573189	0.09822930735510543	0.09713599940994158	13.003008005138327	15.956109951092003	12.414503062746007	15.23395010058448
0.5361444119142209	64.22261311859604	61.48428014814789	72.6908043390614	69.46942312309844	76.61345577396848	73.17264984643391	80.21384736012438	76.57462930750974	86.30634506905108	82.33816249551695	0.0981948007052194	0.09710193903491081	12.924415746903833	15.955230824540195	12.339452253103445	15.233091541993417
0.5393749517032939	64.26235216388004	61.522233837905176	72.73173384040868	69.50850543663599	76.65508159881637	73.21239164689622	80.25621226798569	76.61507045466402	86.35018749943809	82.3800009393405	0.09816020374170725	0.09706778945705037	12.846210128698658	15.9542419794725	12.264770725578273	15.232128174247919
0.5426249571197181	64.30210659097176	61.56020192976068	72.77266603549907	69.54759020771579	76.69670470087492	73.25213079743358	80.29856979004673	76.65550454851792	86.39401536917191	82.42182554027657	0.09812551639473246	0.09703355060698342	12.768390144527075	15.953143761998945	12.190457519151096	15.231060328163949
0.5458945454536906	64.34187618817353	61.59818422061171	72.81360066252245	69.58667718598839	76.7383247952452	73.29186702589563	80.34091962023683	76.6959312969128	86.43782833654426	82.46363597244621	0.09809073859507533	0.09699922241594085	12.690954781568507	15.951936520104937	12.116511666254155	15.2298883363419
0.5491838347021408	64.38166074439576	61.63618050794108	72.85453746048935	69.62576612188985	76.77994159793884	73.33160006100226	80.38326145347246	76.73635040863249	86.48162606095077	82.50543191102349	0.09805587027413436	0.09696480481576242	12.61390302021573	15.950620603513016	12.042932192856824	15.228612533028354
0.5524929435729888	64.42146004915914	61.67419058981921	72.89547616923423	69.66485676664492	76.82155482588173	73.37132963234723	80.42559498566139	76.77676159340744	86.525408202896	82.5472130322403	0.09802091136393155	0.09693029773890181	12.537233834229482	15.949196363675583	11.969718118592937	15.227233254143357
0.55582199148943	64.46127389259819	61.7122142649076	72.9364165294202	69.7039488722716	76.86316419691937	73.41105547040324	80.46791991370858	76.81716456192024	86.56917442399981	82.58897901339243	0.09798586179711612	0.09689570111842949	12.460946190893083	15.947664153827645	11.8968684569154	15.22575083731681
0.5591710985942444	64.50110206546363	61.750251332461026	72.97735828254257	69.7430421915845	76.90476942982083	73.45077730652581	80.51023593552046	76.85755902580976	86.61292438700252	82.63072953284458	0.09795072150696697	0.09686101488803678	12.385039051083368	15.946024328886779	11.824382215145306	15.224165621766588
0.5625403857541326	64.54094435912542	61.788301592330505	73.01830117093303	69.78213647819886	76.94637024428356	73.49049487295765	80.55254275001015	76.89794469767624	86.65665775577082	82.67246427003586	0.09791549042739735	0.09682623898203986	12.309511369392567	15.944277245436751	11.752258394606542	15.222477948302185
0.565929974564078	64.58080056557507	61.82636484496558	73.05924493776315	69.82123148653392	76.98796636093728	73.53020790283263	80.59484005710193	76.93832129108522	86.70037419530279	82.71418290548469	0.09788016849295873	0.09679137333538158	12.234362094208336	15.942423261645672	11.680495990705822	15.220688159264682
0.569339987351735	64.62067047742842	61.86444089141694	73.1001893270483	69.86032697181659	77.02955750134834	73.5699161301798	80.63712755773594	76.97868852057249	86.7440733717334	82.75588512079395	0.09784475563884307	0.0967564178836383	12.159590167941133	15.940462737382404	11.609093993136412	15.218796598615882
0.5727705471818436	64.66055388792844	61.90252953333908	73.14113408365154	69.89942269008523	77.07114338802427	73.6096192899278	80.67940495387316	77.01904610164843	86.7877549523402	82.79757059865649	0.09780925180088818	0.09672137256302035	12.085194527006024	15.93839603402921	11.538051385863582	15.216803611754585
0.5762217778606706	64.700450590947	61.94063057299219	73.18207895328652	69.93851839819253	77.1127237444171	73.64931711790798	80.72167194849918	77.05939375080185	86.83141860554761	82.83923902285915	0.09777365691558157	0.09668623731037775	12.011174101968209	15.936223514479934	11.467367147262848	15.214709545529331
0.5796938039404782	64.74036038098791	61.978743813244805	73.2230236825217	69.97761385380929	77.15429829492793	73.68900935085881	80.76392824562917	77.0997311855047	86.87506400093272	82.88089007828835	0.09773797092006226	0.09665101206320399	11.937527817737646	15.933945543234586	11.39704025032006	15.212514748322064
0.5831867507240184	64.780283053189	62.01686905757609	73.26396801878349	70.01670881542768	77.19586676491073	73.7286957264295	80.80617355031218	77.14005812421603	86.91869080923017	82.92252345093462	0.09770219375212706	0.09661569675963824	11.8642545936018	15.931562486248367	11.327069662647773	15.210219569924448
0.5867007442690553	64.82021840332446	62.055006110077926	73.30491171035966	70.05580304236446	77.23742888067618	73.76837598318372	80.84840756863521	77.18037428638615	86.9622987023369	82.96413882789744	0.0976663253502323	0.09658029133847025	11.791353343303854	15.929074710875284	11.257454346558006	15.207824361435996
0.5902359113929144	64.86016622780669	62.09315477545676	73.34585450640236	70.0948962947637	77.27898436949508	73.80804986060272	80.89063000772727	77.22067939246024	87.00588735331678	83.00573589738926	0.09763036565349988	0.09654479573914529	11.718822975224612	15.926482585929989	11.188193259242325	15.205329475358667
0.5937923796770596	64.90012632368888	62.131314859036095	73.38679615693174	70.13398833360046	77.32053295960255	73.84771709908951	80.93284057576379	77.26097316388271	87.04945643640585	83.04731434874074	0.09759431460171926	0.09650920990176587	11.646662392526196	15.923786481689604	11.119285352911902	15.202735265613228
0.597370277471697	64.94009848866703	62.16948616675843	73.42773641283907	70.17307892068365	77.36207438020153	73.8873774399721	80.97503898197071	77.30125532310097	87.09300562701686	83.08887387240499	0.0975581721353525	0.09647353376709612	11.574870493139315	15.920986769730007	11.050729574779325	15.200042087335532
0.6009697339004076	64.98008252108164	62.207668505186874	73.46867502588944	70.21216781865864	77.403608361466	73.92703062550657	81.0172249366279	77.34152559356892	87.13653460174348	83.13041415996162	0.09752193819553726	0.09643776727656742	11.503446169932431	15.918083822958579	10.982524867236862	15.197250296958373
0.6045908788648067	65.02007821991987	62.245861681507336	73.50961174872515	70.25125479101058	77.44513463454474	73.96667639888084	81.05939815107352	77.3817836997509	87.18004303836513	83.17193490412141	0.09748561272409176	0.09640191037227956	11.432388310850001	15.915078015639665	10.914670167952863	15.19436025219511
0.6082338430492322	65.06008538481736	62.284065503530094	73.55054633486834	70.29033960206678	77.48665293156458	74.00631450421747	81.10155833770746	77.42202936712509	87.22353061585125	83.21343579873022	0.09744919566351759	0.09636596299700738	11.361695799008885	15.911969723325456	10.847164409993638	15.191372311986925
0.611898757925461	65.10010381606027	62.32227977969199	73.5914785387243	70.32942201700003	77.52816298563398	74.04594468657737	81.14370520999556	77.46226232218747	87.26699701436596	83.25491653877354	0.0974126869570054	0.09632992509420228	11.29136751272199	15.908759322746846	10.780006521843461	15.188286836419138
0.6155857557574533	65.14013331458634	62.36050431905726	73.6324081155834	70.36850180183033	77.56966453084553	74.08556669196201	81.1858384824723	77.50248229245442	87.31044191527143	83.29637682037972	0.09737608654843785	0.09629379660799829	11.22140232572201	15.905447191946223	10.713195427613755	15.185104186821263
0.6192949696061266	65.18017368198761	62.39873893132037	73.67333482162505	70.4075787234288	77.6111573022803	74.1251802673177	81.22795787074566	77.54268900646736	87.35386500113339	83.33781634082517	0.09733939438239306	0.09625757748321424	11.151799107217812	15.902033710139222	10.64673004708311	15.18182472564331
0.6230265333341571	65.220224720511	62.436983426806314	73.71425841391903	70.44665254951877	77.65264103600963	74.16478516053718	81.27006309149914	77.58288219379475	87.39726595572374	83.37923479853687	0.09730261040414945	0.09622126766536006	11.082556721945366	15.898519257680164	10.580609295771865	15.17844881642668
0.6267805816108112	65.26028623306074	62.47523761647324	73.75517865042919	70.48572304867959	77.69411546909926	74.20438112046368	81.31215386249654	77.6230615850365	87.44064446402588	83.42063189309748	0.09726573455969056	0.09618486710063823	11.01367403038239	15.894904216116629	10.51483208512218	15.17497682384601
0.6305572499168048	65.30035802319912	62.51350131191303	73.7960952900151	70.52478999034793	77.73558033961146	74.24396789689285	81.3542299025842	77.66322691182617	87.48400021223763	83.46200732524801	0.09722876679570781	0.09614837573594975	10.945149888739252	15.891188968082133	10.449397322514415	15.171409113616392
0.634356674549194	65.34043989514863	62.55177432535336	73.83700809243518	70.56385314482102	77.77703538660849	74.28354524057619	81.39629093169495	77.7033779068349	87.52733288777576	83.50336079689228	0.09719170705960475	0.09611179351889666	10.876983149124499	15.887373897270663	10.384303911398092	15.167746052480652
0.6381789926262927	65.38053165379256	62.59005646965837	73.87791681834835	70.60291228325806	77.81848035015479	74.32311290322302	81.43833667085075	77.74351430377362	87.57064217927903	83.54469201109985	0.09715455529950288	0.09607512039778822	10.809172659637625	15.883459388473057	10.319550751408315	15.163988008222077
0.642024342092622	65.42063310467714	62.62834755833068	73.91882122931715	70.64196717768326	77.85991497132042	74.3626706375039	81.48036684216636	77.78363583739687	87.61392777661285	83.58600067211019	0.09711731146424317	0.09603835632164351	10.741717264469116	15.879445827516975	10.255136738445799	15.160135349611664
0.6458928617238878	65.46074405401204	62.66664740551194	73.95972108780916	70.6810176009873	77.90133899218306	74.4022181970524	81.52238116885185	77.82374224350495	87.65718937087189	83.62728648533555	0.09707997550339362	0.09600150124019585	10.674615804004134	15.875333601226885	10.191060764753274	15.156188446364467
0.6497846911319898	65.50086430867228	62.704955825984555	74.00061615719997	70.72006332693006	77.94275215583124	74.44175533646829	81.564379375216	77.86383325894737	87.70042665438453	83.6685491573648	0.09704254736724942	0.09596455510389669	10.607867114908004	15.871123097404052	10.127321719050087	15.15214766914687
0.6536999707700591	65.5409936761986	62.74327263517223	74.04150620177454	70.75910413014186	77.98415420636616	74.48128181131922	81.60636118666872	77.90390862162495	87.74363932071537	83.7097883959662	0.09700502700684074	0.09592751786392137	10.541470030202618	15.866814704777426	10.063918486570401	15.148013389507469
0.6576388419375281	65.58113196479921	62.781597649141474	74.08239098672976	70.79813978612617	78.02554488890472	74.52079737814368	81.64832632972433	77.94396807049307	87.78682706466945	83.7510039100912	0.09696741437393595	0.09589038947217049	10.475423379450149	15.862408813052753	10.000849949239637	15.143785979927998
0.661601446785229	65.62127898335036	62.81993068460238	74.12327027817616	70.837170071261	78.06692394958158	74.56030179445297	81.69027453200387	77.98401134556403	87.82998958229506	83.7921954098771	0.09692970942104427	0.09585316988127761	10.409725988753053	15.857905812785248	9.938114985679931	15.139465813705101
0.6655879283205246	65.6614345413975	62.85827155890955	74.16414384313991	70.87619476280089	78.10829113555161	74.59979481873341	81.7322055222381	78.02403818790955	87.87312657088707	83.83336260665045	0.0968919121014226	0.09581585904461097	10.344376680897767	15.85330609542325	9.875712471350198	15.135053264977614
0.6695984304124688	65.70159844915605	62.89662009006298	74.20501144956455	70.9152136388787	78.149646194992	74.63927621044856	81.77411903026989	78.06404833966336	87.91623772899008	83.87450521292978	0.09685402236907861	0.09577845691627855	10.279374275452938	15.848610053240918	9.813641278626164	15.130548708688366
0.6736330977969988	65.74177051751228	62.93497609670889	74.24587286631287	70.95422647850718	78.1909888771045	74.67874573004117	81.81601478705672	78.10404154402345	87.95932275640158	83.91562294242864	0.09681604017877439	0.09574096345113217	10.214717588882195	15.843818079394623	9.751900276933156	15.12595252061692
0.6776920760821589	65.78195055802433	62.973339398140666	74.28672786316875	70.99323306158092	78.2323189321178	74.7182031389356	81.85789252467356	78.14401754525484	88.00238135417497	83.95671551005884	0.09677796548603283	0.09570337860477332	10.150405434565982	15.838930567770149	9.690488332751556	15.121265077237695
0.6817755117533548	65.82213838292238	63.01170981429911	74.32757621083832	71.03223316887738	78.27363611128892	74.75764819953909	81.89975197631448	78.18397608869114	88.04541322462212	83.99778263193234	0.09673979824714023	0.09566570233355534	10.086436622974361	15.83394791304272	9.629404309773236	15.116486755792721
0.6858835521786408	65.86233380510993	63.05008716577368	74.36841768095222	71.07122658205915	78.31494016690597	74.7970806752444	81.94159287629581	78.2239169207376	88.08841807131688	84.03882402536512	0.09670153841915131	0.09562793459458861	10.022809961737948	15.82887051065336	9.568647068976134	15.111617934238893
0.6900163456140378	65.9025366381639	63.08847127380256	74.40925204606648	71.1102130836746	78.35623085228934	74.83650033043092	81.98341496005771	78.26383978887245	88.13139559909717	84.07983940887874	0.09666318595989402	0.09559007534574619	9.959524255706128	15.823698756714293	9.508215468702474	15.106658991197037
0.6941740412088835	65.94274669633558	63.126861960273615	74.45007907966449	71.14919245715998	78.39750792179412	74.87590693046711	82.02521796416684	78.30374444164967	88.17434551406828	84.12082850220374	0.09662474082797344	0.09555212454566596	9.89657830707074	15.818433048061706	9.448108364735162	15.101610305957365
0.6983567890112157	65.98296379455064	63.16525904772442	74.49089855615777	71.18816448684011	78.4387711308113	74.91530024171142	82.06700162631795	78.34363062870032	88.21726752360486	84.16179102628145	0.09658620298277755	0.09551408215375727	9.833970915473401	15.813073782215724	9.388324610430573	15.096472258468566
0.702564739973187	66.02318774841028	63.20366235934335	74.5317102508882	71.22712895793039	78.48002023577025	74.95468003151491	82.10876568533665	78.38349810073535	88.26016133635434	84.20272670326733	0.09654757238447961	0.09547594813020409	9.771700878078263	15.807621357334938	9.328863056782211	15.091245229306878
0.7067980459565127	66.06341837419087	63.24207171896932	74.57251394012839	71.26608565653733	78.5212549941396	74.99404606822189	82.1505098811807	78.42334660954666	88.30302666223864	84.24363525653244	0.09650884899404484	0.09543772243597026	9.709766989597483	15.802076172129091	9.269722552453459	15.085929599574229
0.7110568597379514	66.10365548884468	63.28048695109245	74.61330940108336	71.30503436966006	78.5624751644291	75.03339812117197	82.19223395494218	78.46317590800929	88.34586321245685	84.28451641066624	0.0964700327732336	0.09539940503280277	9.64816804252223	15.796438626002782	9.210901943954013	15.080525751014648
0.7153413350148182	66.14389891000013	63.31890788085431	74.65409641189169	71.34397488519146	78.60368050619151	75.07273596070141	82.23393764884956	78.50298575008337	88.38867069948796	84.32536989147884	0.09643112368460688	0.09536099588323868	9.586902827069935	15.790709118868108	9.15240007565626	15.07503406586693
0.7196516264105322	66.1841484559618	63.35733433404802	74.69487475162629	71.3829069919189	78.6448707800233	75.11205935814431	82.27562070626898	78.54277589081534	88.43144883709242	84.36619542600285	0.09639212169153047	0.0953224949506074	9.525970131358918	15.784888051193775	9.094215789911686	15.069454926926483
0.7239878894801961	66.22440394571095	63.39576613711868	74.73564420029591	71.42183047952575	78.68604574756685	75.15136808583436	82.31728287170654	78.58254608634012	88.47419734031513	84.40699274249603	0.0963530267581793	0.09528390219903556	9.465368741464772	15.778975823979636	9.036347927123643	15.063788717461648
0.7283502807162107	66.26466519890512	63.434203117163044	74.77640453884554	71.46074513859165	78.72720517151109	75.19066191710559	82.35892389080936	78.62229609388214	88.51691592548686	84.44776157044265	0.09631383884954296	0.09524521759345317	9.405097441496764	15.77297283871485	8.978795325818282	15.058035821233716
0.7327389575539218	66.30493203587876	63.47264510193019	74.81715554915787	71.499650760594	78.76834881559333	75.2299406262941	82.40054351036781	78.66202567175745	88.55960431022703	84.48850164055624	0.09627455793143014	0.09520644109959707	9.345155013730619	15.766879497401533	8.921556822780985	15.052196622486008
0.7371540783773028	66.3452042776428	63.51109191982103	74.85789701405375	71.53854713790835	78.80947644460012	75.26920398873888	82.44214147831646	78.70173457937469	88.60226221344527	84.52921268478089	0.09623518397047248	0.095167572684016	9.28554023862307	15.760696202445615	8.864631253043626	15.046271505840195
0.74159580252467	66.38548174588479	63.54954339988857	74.89862871729316	71.57743406380946	78.85058782436855	75.30845178078302	82.48371754373593	78.7414225772367	88.64488935534352	84.56989443629348	0.09619571693413072	0.09512861231407398	9.226251894942834	15.754423356685948	8.808017450039188	15.040260856354507
0.746064290294433	66.42576426296871	63.58799937183761	74.93935044357582	71.61631133247168	78.89168272178716	75.34768377977473	82.52527145685403	78.78108942694183	88.68748545741782	84.61054662950521	0.09615615679069854	0.09508955995795804	9.167288759830626	15.748061363377929	8.751714245647236	15.03416505946916
0.7505597029508803	66.46605165193489	63.62645966602483	74.98006197854195	71.65517873896987	78.93276090479722	75.38689976406829	82.56680296904719	78.82073489118515	88.7300502424602	84.65116900006352	0.09611650350930702	0.09505041558467976	9.108649608919222	15.741610626164402	8.695720470292144	15.027984500995444
0.7550822027299987	66.50634373649976	63.66492411345848	75.02076310877293	71.6940360792799	78.9738221423935	75.42609951302511	82.60831183284188	78.86035873375981	88.77258343456053	84.69176128485371	0.09607675705993116	0.09501117916408208	9.050333216378931	15.735071549055647	8.640034953024951	15.021719567101172
0.7596319528453285	66.54664034105559	63.7033925457982	75.06145362179171	71.7328831502792	79.01486620462533	75.46528280701446	82.64979780191558	78.89996071955801	88.81508475910809	84.73232322200059	0.0960369174133926	0.09497185066684234	8.992338354990352	15.728444536376628	8.58465652155246	15.01537064425429
0.7642091174938536	66.58694129067014	63.74186479535469	75.10213330606342	71.7717197497472	79.05589286259728	75.50444942741431	82.69126063109805	78.93954061457227	88.85755394279309	84.77285455086985	0.09599698454136583	0.09493243006447978	8.934663796280802	15.72172999279428	8.529584002397314	15.008938119255617
0.7688138618619275	66.62724641108656	63.78034069508955	75.14280195099593	71.81054567636598	79.09690188847021	75.5435991566123	82.7327000763726	78.97909818589652	88.89999071360866	84.81335501206992	0.09595695841638302	0.09489291732935763	8.877308310540684	15.714928323250206	8.474816220895264	15.00242237916791
0.7734463521312342	66.66755552872253	63.81882007861463	75.18345934693996	71.84936072972026	79.13789305546166	75.58273177800606	82.77411589487674	79.01863320172676	88.94239480085176	84.85382434745294	0.09591683901183826	0.09485331243468889	8.820270666903525	15.708039932906104	8.420352001277934	14.99582381125947
0.7781067554847866	66.70786847067001	63.857302780191674	75.22410528518945	71.88816471029791	79.17886613784667	75.62184707600399	82.8155078449033	79.05814543136218	88.9847659351249	84.89426230011631	0.09587662630199287	0.09481361535454233	8.763549633511502	15.701065227296567	8.366190166824708	14.989142803146024
0.7827952401129585	66.7481850646951	63.89578863473229	75.2647395579824	71.92695741949063	79.21982091095879	75.66094483602629	82.8568756859018	79.09763464520644	89.02710384833794	84.9346686144044	0.09583632026198072	0.09477382606384605	8.707143977497253	15.694004612107165	8.312329539865459	14.982379742612466
0.7875119752195561	66.78850513923676	63.934277477796705	75.3053619585002	71.96573865959343	79.26075715118992	75.7000248445048	82.89821917847848	79.13710061476769	89.06940827370855	84.97504303590905	0.0957959208678124	0.09473394453839264	8.651052465065732	15.686858493196269	8.258768941840572	14.975535017596485
0.792257131027923	66.8288285234068	63.97276914559378	75.34597228086854	72.00450823380537	79.3016746359914	75.73908688888399	82.93953808439785	79.17654311265997	89.11167894576415	85.01538531147139	0.0957554280963815	0.09469397075484445	8.595273861647001	15.679627276682368	8.205507193445555	14.96860901629043
0.7970308787870847	66.869155046989	64.01126347498021	75.3865703201572	72.04326594622954	79.34257314387426	75.77813075762128	82.980832166583	79.21596191260375	89.15391560034287	85.05569518918276	0.09571484192546784	0.09465390469073852	8.539806931905332	15.672311368822193	8.152543114650143	14.961602127015794
0.8018333907779276	66.9094845404384	64.04976030345978	75.42715587238024	72.08201160187306	79.38345245440965	75.8171562401874	83.02210118911654	79.25535678942651	89.19611797459474	85.09597241838577	0.09567416233374479	0.09461374632449181	8.484650439793768	15.664911175961606	8.099875524741947	14.954514738168655
0.8066648403194178	66.9498168348804	64.08825946918265	75.46772873449568	72.12074500664691	79.4243123482289	75.8561631270664	83.06334491724074	79.29472751906314	89.23828580698239	85.13621674967507	0.09563338930078176	0.09457349563540562	8.429803148708743	15.657427104630187	8.047503242479252	14.947347238346993
0.8115254017748545	66.99015176211041	64.12676081094493	75.50828870440617	72.15946596736651	79.46515260702444	75.8951512097567	83.10456311735896	79.33407387855713	89.28041883728287	85.17642793489907	0.09559252280705129	0.09453315260367105	8.375263821529188	15.649859561488483	7.995425086134674	14.940100016261567
0.8164152505581643	67.03048915459259	64.16526416818756	75.54883558095821	72.19817429175113	79.50597301354954	75.93412028077064	83.14575555703549	79.37339564606049	89.32251680658794	85.21660572716011	0.09555156283393443	0.09449271721037363	8.321031220628356	15.642208953187946	7.943639873479697	14.932773460601311
0.8213345631402307	67.07082884545906	64.20376938099555	75.58936916394238	72.23686978842379	79.54677335161854	75.97307013363485	83.18692200499613	79.41269260083432	89.36457945730515	85.2567498808156	0.09551050936372352	0.09445218943749971	8.2671041080348	15.634475686512815	7.892146421980215	14.925367960211588
0.8262835170552626	67.11117066850915	64.24227629009727	75.62988925409313	72.27555226691143	79.58755340610729	76.01200056289059	83.2280622311289	79.45196452324947	89.40660653315886	85.29686015147901	0.0954693623796295	0.09441156926794	8.213481245435105	15.626660168230956	7.840943548763789	14.91788390390866
0.8312622909072027	67.15151445820797	64.2807847368631	75.67039565308818	72.31422153764413	79.62831296295266	76.05091136409337	83.26917600648382	79.49121119478629	89.4485977791906	85.33693629602003	0.09542812186578657	0.09437085668549526	8.160161394300303	15.618762805197548	7.790030070749708	14.910321680581546
0.8362710643761712	67.19186004968613	64.31929456330516	75.71088816354903	72.35287741195565	79.66905180915343	76.08980233381365	83.31026310327418	79.53043239803584	89.49055294176065	85.37697807256623	0.09538678780725787	0.09433005167488197	8.107143315916801	15.610784004225934	7.739404804689002	14.90268167909744
0.8413100182249524	67.23220727873772	64.35780561207554	75.75136658903958	72.39151970208214	79.70976973276925	76.12867326963605	83.35132329487553	79.56962791669908	89.53247176854758	85.41698524050265	0.09534536019003897	0.094289154221737	8.054425771449132	15.602724172111266	7.689066567219925	14.894964288303527
0.8463793343055166	67.27255598182013	64.3963177264659	75.79183073406674	72.43014822116272	79.7504665229215	76.16752397016005	83.39235635582716	79.60879753558805	89.57435400854996	85.4569575604733	0.09530383900106613	0.09424816431262344	8.002007522056374	15.594583715645058	7.6390141749652685	14.887169897041531
0.8514791955655843	67.31290599605214	64.43483075040587	75.83228040407927	72.46876278323836	79.79114196979249	76.20635423499918	83.43336206183119	79.64794104062518	89.61619941208613	85.49689479438105	0.09526222422821763	0.0942070819350344	7.949887328912155	15.58636304155334	7.589246444572382	14.879298894091335
0.8566097860552276	67.35325715921337	64.47334452846243	75.8727154054679	72.50736320325201	79.8317958646259	76.24516386478162	83.47434018975359	79.68705821884419	89.65800773079546	85.5367967053887	0.09522051586032314	0.09416590707740015	7.898063953273777	15.57806255644573	7.53976219276592	14.871351668130956
0.861771290933513	67.39360930974222	64.51185890583801	75.91313554556399	72.54594929704736	79.87242799972572	76.28395266114897	83.51529051762323	79.7261488583891	89.69977871763787	85.57666305791867	0.09517871388716698	0.09412463972909176	7.846536156560433	15.569682666862718	7.490560236422425	14.8633286077511
0.8669638964751838	67.4339622867355	64.55037372837012	75.95354063263994	72.58452088136916	79.91303816845692	76.3227204267571	83.55621282463288	79.76521274851545	89.74151212689523	85.6164936176542	0.09513681829949303	0.09408327988042861	7.795302700448701	15.561223779268403	7.441639392674915	14.855230101500638
0.8721877900773816	67.47431592994631	64.5888888425294	75.99393047590777	72.62307777386192	79.95362616524443	76.36146696527506	83.5971068911384	79.80424967958919	89.78320771417108	85.65628815153917	0.0950948290890113	0.09404182752268059	7.7443623468843725	15.552686299959532	7.392998478900154	14.847056537746539
0.877443160266411	67.51467007978333	64.62740409541885	76.034304885519	72.66161979306986	79.99419178557329	76.40019208138519	83.6379724986592	79.84325944308739	89.82486523639129	85.69604642777873	0.09505274624840308	0.09400028264807632	7.693713858177034	15.544070635120079	7.344636312840521	14.838808304761187
0.8827301967045416	67.55502457730891	64.66591933477211	76.07466367256362	72.7001467584358	80.03473482598785	76.43889558078251	83.67880942987773	79.8822418315976	89.86648445180418	85.73576821583933	0.09501056977132626	0.09395864524980707	7.643355997027356	15.535377190684812	7.296551712597648	14.83048579057504
0.8880490901968541	67.59537926423762	64.70443440895211	76.11500664906922	72.73865849030045	80.07525508409134	76.47757727017415	83.71961746863919	79.9211966388176	89.90806511998049	85.77545328644871	0.0949682996524202	0.09391691532203263	7.593287526634413	15.526606372466631	7.248743496756106	14.822089383096682
0.8934000326981257	67.63573398293514	64.74294916694991	76.15533362800059	72.777154809902	80.11575235854562	76.51623695727923	83.7603963999517	79.96012365955563	89.94960700181404	85.8151014115966	0.09492593588731256	0.09387509285988606	7.543507210771168	15.517758586125638	7.20121048445526	14.813619470116464
0.8987832173197573	67.67608857641653	64.78146345838323	76.19564442325881	72.81563553937521	80.15622644907064	76.55487445082831	83.80114600998598	79.99902268972998	89.99110985952179	85.85471236453473	0.09488347847262404	0.09383317785948055	7.4940138137690155	15.508834237021802	7.153951495357433	14.805076439100958
0.904198838336744	67.71644288834442	64.81997713349453	76.23593884967993	72.85410050175015	80.19667715644344	76.59348956056233	83.84186608607445	80.0378935263682	90.03257345664328	85.89428591977625	0.09484092740597319	0.09379117031791362	7.444806100623282	15.499833730280443	7.106965349764323	14.79646067730755
0.9096470911946843	67.75679676302772	64.85849004314997	76.27621672303448	72.89254952095189	80.23710428249791	76.63208209723258	83.88255641671147	80.07673596760733	90.07399755804141	85.93382185309653	0.09479828268598366	0.0937490702332736	7.395882837078716	15.490757470824974	7.0602508686988585	14.7877725718281
0.915128172516836	67.79715004541978	64.89700203883763	76.31647786002634	72.93098242179924	80.27750763012394	76.67065187259979	83.9232167915526	80.11554981269322	90.11538192990204	85.97331994153275	0.09475554431228823	0.09370687760464395	7.347242789635857	15.481605863264122	7.0138068739061055	14.77901250942341
0.9206422801112097	67.83750258111672	64.93551297266583	76.35672207829164	72.96939903000381	80.31788700326668	76.70919869943339	83.96384700141421	80.15433486197996	90.15672633973392	86.01277996338379	0.09471271228553577	0.0936645924321097	7.298884725635617	15.472379311917393	6.96763218792421	14.770180876586892
0.9261896129777101	67.87785421635567	64.97402269736162	76.39694919639784	73.00779917216909	80.35824220692575	76.7477223915108	84.00444683827287	80.19309091692962	90.19803055636855	86.05220169821025	0.09466978660739506	0.09362221471676287	7.25080741333386	15.463078220855095	6.9217256341808024	14.761278059575488
0.931770371315315	67.91820479801316	65.01253106626912	76.43715903384262	73.04618267578942	80.39857304715473	76.78622276361696	84.04501609526508	80.23181778011177	90.2392943499604	86.09158492683439	0.09462676728056311	0.0935797444607089	7.203009621933234	15.453702993783736	6.876086036998458	14.75230444430963
0.9373847565293029	67.95855417360308	65.05103793334769	76.47735141105261	73.0845493692488	80.4388793310598	76.82469963154301	84.08555456668626	80.27051525520255	90.28051749198607	86.13092943133965	0.09458365430876779	0.09353718166707031	7.155490121629555	15.44425403407513	6.830712221652902	14.743260416375051
0.9430329712385201	67.99890219127501	65.08954315317023	76.51752614938239	73.12289908181987	80.47916086679928	76.86315281208586	84.1260620479905	80.30918314698445	90.32169975524465	86.17023499507062	0.09454044769677664	0.09349452633999453	7.108247683690024	15.434731744755481	6.785603014441222	14.73414636103007
0.9487152192826929	68.0392486998121	65.12804658092134	76.55768307111298	73.16123164366255	80.51941746358233	76.90158212304691	84.16653833578941	80.34782126134519	90.36284091385681	86.20950140263251	0.09449714745039979	0.09345177848465705	7.061281080497793	15.425136528461735	6.740757242733707	14.724962663176484
0.9544317057297852	68.07959354862949	65.16654807239563	76.59782199945089	73.19954688582312	80.55964893166826	76.9399873832315	84.20698322785185	80.38642940527755	90.40394074326505	86.24872843989118	0.09445375357649775	0.0934089381072703	7.014589085617445	15.415468787481586	6.696173735025695	14.715709707383212
0.9601826368833979	68.11993658777197	65.2050474839957	76.63794275852663	73.23784464023281	80.59985508236538	76.97836841244771	84.24739652310286	80.42500738687828	90.4449990202329	86.2879158939725	0.09441026608298604	0.09336600521508685	6.968170473821374	15.405728923669813	6.651851320965761	14.706387877786256
0.9659682202902156	68.16027766791225	65.2435446727303	76.67804517339336	73.2761247397064	80.64003572802982	77.01672503150527	84.28777802162288	80.46355501534725	90.48601552284457	86.32706355326187	0.09436668497884167	0.0933229798164059	6.922024021191646	15.395917338511936	6.6077888314530355	14.696997558181465
0.9717886647474951	68.20061664034897	65.28203949621259	76.71812907002577	73.31438701794136	80.68019068206486	77.05505706221493	84.32812752464723	80.50207210098716	90.52699003050492	86.36617120740426	0.0943230102741088	0.09327986192057981	6.876148505098172	15.386034433016903	6.5639850986235615	14.687539131911763
0.9776441803106027	68.24095335700414	65.32053181265775	76.75819427531808	73.3526313095158	80.72031975891903	77.09336432738665	84.36844483456447	80.54055845520186	90.56792232393798	86.4052386473029	0.09427924197990452	0.09323665153801856	6.830542704310574	15.376080607735275	6.520438955947611	14.678012981888969
0.9835349783005937	68.28128767042179	65.35902148088144	76.79824061708327	73.39085744988776	80.76042277408577	77.13164665082924	84.40872975491631	80.57901389049623	90.60881218518747	86.44426566511952	0.09423538010842458	0.09319334868019684	6.785205399048209	15.366056262837446	6.477149238279708	14.668419490648375
0.9894612713118381	68.32161943376518	65.39750836029751	76.83826792405111	73.4290652753934	80.80049954410161	77.16990385734871	84.44898209039602	80.6174382204748	90.64965939761555	86.48325205427344	0.09419142467294911	0.09314995335965894	6.740135370989265	15.35596179795175	6.4341147818722675	14.658759040226869
0.9954232732196957	68.3619485008151	65.43599231091609	76.87827602586692	73.46725462324574	80.84054988654529	77.20813577274734	84.48920164684787	80.65583125984108	90.69046374590249	86.52219760944102	0.0941473756878499	0.09310646559002583	6.695331403342607	15.345797612217211	6.391334424439265	14.649032012179305
1.0014211991882311	68.40227472596717	65.47447319334124	76.91826475308963	73.50542533153286	80.88057362003603	77.2463422238221	84.52938823126559	80.69419282439605	90.73122501604561	86.56110212655486	0.09410323316859488	0.09306288538599876	6.650792280895985	15.335564104285368	6.348807005197159	14.639238787591239
1.0074552656779823	68.4425979642301	65.51295086876908	76.95823393719058	73.5435772392167	80.92057056423272	77.28452303836373	84.56954165179167	80.73252273103768	90.77194299535911	86.59996540280329	0.09405899713175425	0.09301921276336803	6.606516790076057	15.325261672302076	6.306531364934017	14.62937974707711
1.013525690453769	68.48291807122304	65.55142519898556	76.99818341055156	73.58171018613133	80.96054053983208	77.32267804515524	84.60966171771601	80.77082079775951	90.81261747247282	86.63878723662967	0.09401466759500755	0.09297544773901716	6.562503718980224	15.314890713869318	6.264506346046801	14.619455270760227
1.0196326925925556	68.52323490317366	65.58989604636434	77.03811300646355	73.61982401298158	81.00048336856773	77.36080707397089	84.64974823947506	80.80908684364992	90.85324823733197	86.67756742773172	0.09397024457714792	0.09293159033092957	6.518751857422103	15.30445162604883	6.222730792551374	14.609465738192739
1.0257764924913542	68.56354831691525	65.6283632738643	77.07802255912435	73.65791856134095	81.04039887320819	77.39890995557415	84.68980102865015	80.84732068889029	90.89383508119563	86.71630577706028	0.09392572809809112	0.09288764055819332	6.475259996960631	15.2939448052839	6.181203550136161	14.599411528361088
1.0319573118751795	68.60385816988482	65.66682674502752	77.11791190363739	73.69599367365026	81.08028687755578	77.43698652171685	84.72981989796648	80.88552215475441	90.93437779663644	86.75500208681888	0.09388111817887729	0.09284359844100955	6.432026931024666	15.28337064758125	6.139923466287655	14.589293019846082
1.0381753738050519	68.64416432012075	65.70528632397718	77.15778087600998	73.73404919321624	81.1201472064453	77.47503660513786	84.76980466129227	80.92369106360734	90.97487617753977	86.79365616046314	0.09383641484168173	0.09279946400069605	6.389051454844775	15.27272954822547	6.098889390208569	14.579110590550044
1.0444309026860459	68.68446662625976	65.74374187541466	77.19762931315083	73.772084964209	81.1599796857417	77.51306003956088	84.80975513363646	80.9618272389034	91.01533001910201	86.83226780269898	0.09379161810981748	0.09275523725969426	6.346332365552371	15.262021901922708	6.058100172913328	14.568864617791405
1.05072412427539	68.72476494753508	65.78219326461779	77.23745705286895	73.81010083166105	81.19978414233934	77.55105665969366	84.8496711311483	80.99993050518577	91.05573911783056	86.87083681948259	0.09374672800774327	0.09271091824157653	6.303868462268838	15.251248102849786	6.017554667319018	14.558555478384733
1.057055265690613	68.76505914377367	65.82064035743817	77.27726393387145	73.8480966414651	81.23956040416	77.58902630122613	84.88955247111558	81.03800068808467	91.09610327154223	86.90936301801902	0.09370174456106888	0.0926665069710501	6.261658546070066	15.240408544490492	5.9772517282171975	14.548183548524321
1.0634245554177415	68.80534907539375	65.85908302029893	77.31704979576162	73.88607224037243	81.27930830015121	77.62696880082895	84.92939897196324	81.07603761431616	91.13642227936245	86.94784620676135	0.09365666779656215	0.09262200347396479	6.219701420060119	15.229503619695606	5.937190212333917	14.537749203764179
1.0698322233195456	68.84563460340213	65.89752112019208	77.35681447903698	73.92402747599083	81.31902766028465	77.66488399615174	84.96921045325195	81.11404111168075	91.17669594172408	86.98628619540958	0.09361149774215483	0.09257740777731908	6.177995889425802	15.218533720688356	5.897368978378836	14.527252819067144
1.0762785006438331	68.88591558939187	65.93595452467633	77.39655782508741	73.96196219678292	81.35871831555444	77.70277172582168	85.00898673567659	81.15201100906194	91.21692406036641	87.02468279490955	0.09356623442694774	0.09253271990926505	6.1365407614557625	15.207499238998935	5.857786887077964	14.516694768733942
1.0827636200317978	68.92619189553933	65.97438310187434	77.43627967619294	73.99987625206406	81.39838009797526	77.7406318294415	85.04872764106476	81.18994713642472	91.2571064383338	87.06303581745186	0.09352087788121934	0.09248793989911569	6.095334845589605	15.196400565489967	5.818442801211859	14.506075426443203
1.089287815526412	68.9664633846018	66.0128067204704	77.47597987552192	74.03776949200056	81.43801284058078	77.7784641475882	85.0884329923753	81.22784932481439	91.29724287997485	87.10134507647086	0.09347542813643019	0.0924430677773518	6.054376953469728	15.185238090354687	5.77933558566383	14.495395165220543
1.0958513225808764	69.00672991991463	66.0512252497077	77.51565826712876	74.07564176760756	81.47761637742164	77.81626852181095	85.12810261369656	81.26571740635457	91.33733319094078	87.13961038664334	0.09342988522522969	0.09239810357562588	6.013665898965883	15.174012203086022	5.740464107445405	14.4846543574331
1.1024543780671139	69.04699136538889	66.08963855938616	77.55531469595213	74.1134929307473	81.51719054356394	77.8540447946298	85.16773633024512	81.30355121424631	91.37737717818487	87.17783156388762	0.09338424918146314	0.09235304732677123	5.973200498212464	15.162723292447481	5.701827235730889	14.473853374734972
1.1090972202843215	69.087247585508	66.12804651985923	77.59494900781239	74.15132283412659	81.55673517508684	77.89179280953319	85.20733396836361	81.3413505827658	91.41737464996024	87.21600842536188	0.09333852004017668	0.09230789906480649	5.9329795696412475	15.151371746462246	5.663423841894655	14.462992588090856
1.115780088967567	69.12749844532553	66.16644900203171	77.63456104940977	74.18913133129527	81.59625010908114	77.92951241097681	85.2468953555196	81.37911534726331	91.45732541581935	87.2541407894633	0.09329269783762557	0.092262658824942	5.893001934057793	15.139957952478653	5.625252799571172	14.452072367821529
1.1225032252964444	69.16774381046228	66.20484587735706	77.6741506683221	74.22691827664387	81.6357351836472	77.96720344438147	85.28642032030359	81.41684534416137	91.49722928661242	87.29222847582675	0.09324678261127901	0.09221732664358667	5.853266414625068	15.128482297059236	5.5873129846540905	14.441093083481974
1.1292668719037753	69.20798354710332	66.24323701783456	77.7137177130025	74.26468352540151	81.67519023789288	78.00486575613121	85.32590869242735	81.4545404109532	91.53708607448598	87.33027130532336	0.09320077439982756	0.09217190255835503	5.813771836930755	15.116945166015284	5.549603275356276	14.430055103943232
1.1360712728843656	69.2482175219953	66.28162229600672	77.75326203277726	74.30242693363381	81.71461511193168	78.04249919357152	85.3653603027222	81.49220038620095	91.5768955928816	87.36826910005928	0.09315467324318885	0.09212638660807228	5.774517029021808	15.105346944394114	5.512122552224355	14.418958797297819
1.1429166738038161	69.28844560244349	66.3200015849566	77.79278347784349	74.34014835824067	81.75400964688066	78.08010360500724	85.40477498313716	81.52982510953397	91.61665765653437	87.40622168337431	0.09310847918251444	0.0920807788327811	5.735500821415371	15.09368801644814	5.474869698188741	14.4078045309343
1.1498033217073829	69.32866765630888	66.35837475830485	77.83228189926672	74.37784765695407	81.79337368485834	78.11767883970082	85.44415256673717	81.5674144216472	91.65637208147162	87.44412887984046	0.09306219226019738	0.09203507927374896	5.696722047164258	15.081968765654892	5.437843598587278	14.39659267146817
1.1567314651288954	69.36888355200537	66.39674169020721	77.87175714897879	74.41552468833592	81.83270706898274	78.15522474787012	85.48349288770125	81.60496816429927	91.69603868501125	87.48199051526065	0.09301581251987635	0.09198928797347321	5.658179541888785	15.070189574720644	5.401043141207083	14.385323584772777
1.1637013540997225	69.40909315849677	66.43510225535152	77.91120907977538	74.4531793117758	81.87200964336931	78.19274118068667	85.5227957813207	81.6424861803109	91.73565728576048	87.51980641666725	0.0929693400064447	0.09194340497568887	5.6198721437731365	15.058350825474918	5.364467216296362	14.373997635917476
1.1707132401577995	69.4492963452937	66.47345632895494	77.95063754531348	74.49081138748849	81.91128125312852	78.23022799027332	85.56206108399698	81.67996831356285	91.77522770361401	87.55757641232053	0.09292277476605562	0.09189743032537522	5.581798693642668	15.04645289898508	5.328114716628079	14.362615189224016
1.177767376356704	69.48949298245093	66.51180378676122	77.99004240010937	74.5284207765121	81.95052174436417	78.26768502970259	85.60128863324019	81.71741440899439	91.81474975975287	87.59530033170739	0.09287611684612915	0.09185136406876039	5.543958034986645	15.034496175499953	5.291984537505414	14.351176608226524
1.1848640172747877	69.529682940564	66.55014450503768	78.0294234995358	74.56600734070538	81.98973096417086	78.30511215299423	85.64047826766672	81.75482431260114	91.85422327664254	87.63297800553967	0.09282936629535866	0.09180520625332986	5.506349013940053	15.02248103432612	5.256075576772673	14.339682255575099
1.1920034190243662	69.56986609076624	66.5884783605722	78.06878069981948	74.60357094274528	82.02890876063162	78.34250921511307	85.6796298269973	81.79219787143322	91.89364807803122	87.6706092657524	0.09278252316371802	0.09175895692783323	5.46897047940638	15.010407854062578	5.220386734917156	14.328132493237717
1.1991858392609598	69.61004230472619	66.62680523067093	78.10811385803935	74.64111144612528	82.06805498281658	78.37987607196762	85.71874315205562	81.82953493359386	91.93302398894905	87.70819394550315	0.09273558750246721	0.09171261614228944	5.431821283002137	14.99827701234426	5.184916915011854	14.316527682258311
1.2064115371925936	69.65021145464351	66.66512499315428	78.1474228321227	74.67862871515185	82.10716948077925	78.41721258040663	85.75781808476515	81.86683534823635	91.97235083570492	87.74573187916899	0.09268855936416115	0.09166618394799403	5.394900279122339	14.986088885942081	5.14966502279367	14.304868182882274
1.2136807735891502	69.69037341324699	66.70343752635512	78.18670748084413	74.71612261494329	82.14625210555573	78.45451859821831	85.79685446814835	81.90409896556346	92.01162844588653	87.7832229023464	0.09264143880265388	0.09161966039752634	5.358206325008723	14.973843850850244	5.114629966709799	14.293154354571016
1.2209938107917835	69.73052805379072	66.74174270911497	78.22596766382203	74.75359301142639	82.1853027091615	78.49179398412716	85.83585214632376	81.9413256368244	92.05085664835755	87.82066685184869	0.09259422587310644	0.09157304554475514	5.321738280686077	14.961542282049777	5.079810657874077	14.281386555847348
1.2283509127223842	69.770675250051	66.78004042078135	78.2652032415162	74.79103977133423	82.22432114458925	78.52903859779208	85.8748109645041	81.97851521431323	92.09003527325615	87.85806356570455	0.09254692063199418	0.09152633944484696	5.285495009075021	14.949184553681334	5.045206010164293	14.269565144435546
1.2357523448931043	69.81081487632345	66.81833054120469	78.30441407522542	74.8284627622039	82.26330726580679	78.5662522998042	85.91373076899443	82.01566755136693	92.12916415199349	87.8954128831566	0.09249952313711388	0.09147954215427104	5.249475375986549	14.936771038996085	5.010814940216733	14.257690477183132
1.2431983744159416	69.85094680741948	66.85661295073523	78.34360002708465	74.86586185237365	82.30226092775435	78.60343495168446	85.95261140718951	82.05278250236306	92.1682431172517	87.93271464465946	0.09245203344758801	0.09143265373080732	5.213678250142948	14.924302110295685	4.976636367455285	14.24576291006997
1.2506892700123766	69.8910709186633	66.89488753022012	78.38276096006247	74.90323691098071	82.34118198634243	78.64058641588147	85.99145272757215	82.08985992271798	92.20727200298226	87.96996869187824	0.09240445162387519	0.09138567423355237	5.1781025032169055	14.911778138968657	4.942669214116904	14.233782798179163
1.2582253020230734	69.93118708588851	66.93315416100003	78.42189673795829	74.94058780795837	82.38007029844918	78.67770655576896	86.03025457971056	82.1268996688845	92.24625064440399	88.00717486768653	0.09235677772777398	0.09133860372292728	5.142747009863342	14.899199495501307	4.90891240529163	14.221750495738888
1.2658067424176331	69.97129518543507	66.97141272490651	78.46100722540001	74.97791441403388	82.4189257219183	78.71479523564393	86.06901681425668	82.1639015983502	92.28517887800164	88.04433301616514	0.09230901182243167	0.09129144226068356	5.107610647728507	14.886566549426789	4.875364868925317	14.20966635606419
1.2734338648044117	70.01139509414568	67.00966310425832	78.5000922878407	75.01521660072534	82.4577481155561	78.75185232072369	86.10773928294334	82.20086556963466	92.32405654152348	88.08144298259973	0.09226115397235081	0.09124418990991026	5.072692297471804	14.873879669279631	4.842025535842367	14.197530731524239
1.2811069444403917	70.05148668936272	67.04790518185867	78.53915179155635	75.05249424033946	82.49653733912932	78.78887767714389	86.14642183858243	82.23779144228786	92.36288347397976	88.11850461347936	0.092213204243396	0.09119684673504122	5.03799084282582	14.861139222717611	4.808893339803944	14.185343973642375
1.2888262582411194	70.09156984892493	67.08613884099196	78.57818560364305	75.08974720596882	82.53529325336271	78.8258711719561	86.18506433506258	82.27467907688781	92.40165951564097	88.1555177564948	0.09216516270280051	0.09114941280186159	5.0035051705808655	14.848345576394422	4.775967217495236	14.17310643300334
1.296592084790695	70.1316444511639	67.12436396542053	78.61719359201398	75.1269753714892	82.5740157199362	78.86283267312528	86.22366662734666	82.31152833503833	92.4403845080355	88.19248226053645	0.09211702941917381	0.09110188817751502	4.96923417061771	14.835499095965133	4.743246108550011	14.160818459216898
1.3044047043518285	70.17171037490073	67.16258043938141	78.6561756253967	75.1641786115568	82.6127046014825	78.8997620495273	86.26222857146962	82.34833907936675	92.47905829394793	88.22939797569241	0.09206880446250913	0.0910542729305099	4.935176735953064	14.822600146142577	4.7107289555988245	14.148480400997869
1.312264398875954	70.21176749944277	67.20078814758328	78.69513157333049	75.2013568016058	82.65135976158463	78.9366591709467	86.30075002453614	82.38511117352195	92.51768071741716	88.26626475324694	0.09202048790418883	0.09100656713072794	4.901331762743212	14.809649090666426	4.6784147042726545	14.136092606142483
1.320171452013404	70.2518157045802	67.23898697520313	78.7340613061634	75.2385098178455	82.68998106477328	78.9735239080741	86.33923084471833	82.42184448217193	92.55625162373444	88.30308244567847	0.09197207981699257	0.0909587708494293	4.867698150314027	14.796646292268633	4.646302303229277	14.123655421475632
1.3281261491236485	70.29185487058257	67.27717680788305	78.77296469504938	75.27563753725765	82.72856837652417	79.0103561325038	86.37767089125335	82.45853887100165	92.59477085944128	88.33985090665762	0.09192358027510537	0.09091088415926085	4.834274801167339	14.783592112647966	4.614390704165089	14.11116919284359
1.3361287772855897	70.33188487819517	67.31535753172676	78.81184161194535	75.31273983759358	82.76712156325536	79.04715571673106	86.4160700244408	82.49519420671056	92.6332382723274	88.37656999104526	0.09187498935412246	0.09086290713426327	4.801060621027318	14.770486912542765	4.582678861845125	14.098634265166766
1.3441796253079266	70.37190560863607	67.35352903329672	78.85069192960856	75.34981659737171	82.8056404923249	79.08392253414993	86.45442810564086	82.53181035701064	92.6716537114291	88.41323955489085	0.09182630713105921	0.09081483984987729	4.76805451882683	14.757331051623623	4.551165734116694	14.08605098236876
1.352278983739575	70.41191694359186	67.39169119961024	78.8895155215931	75.38686769587432	82.84412503202758	79.12065645905025	86.49274499727092	82.5683871906235	92.71001702702637	88.4498594554299	0.09177753368435491	0.09076668238295084	4.735255406773831	14.744124888584338	4.519850281937579	14.073419687401838
1.3604271448801535	70.45191876521511	67.4298439181368	78.92831226224781	75.42389301314535	82.8825750515931	79.15735736661564	86.53102056280434	82.60492457727888	92.74832807064206	88.48642955108286	0.09172866909388327	0.09071843481174764	4.702662200341365	14.730868781087338	4.488731469393315	14.060740722265109
1.3686244027905345	70.49191095612001	67.46798707679419	78.96708202671255	75.46089242998698	82.92099042118257	79.19402513292044	86.56925466676697	82.6414223877115	92.78658669503866	88.52294970145233	0.09167971344095774	0.09067009721595293	4.670273818273017	14.71756308570366	4.4578082636990075	14.048014427913586
1.3768710533034536	70.53189339937926	67.50612056394537	79.00582469091563	75.49786582795724	82.95937101188622	79.23065963492739	86.60744717473516	82.67788049365916	92.8247927542169	88.5594197673216	0.09163066680833903	0.09062166967668081	4.638089182653857	14.70420815804573	4.427079635251175	14.035241144374595
1.3851673940341884	70.57186597852065	67.54424426839525	79.04454013157088	75.53481308936706	82.99771669572078	79.26726075048508	86.64559795333335	82.71429876786034	92.8629461034136	88.5958396106525	0.091581529280243	0.09057315227648187	4.606107218864963	14.690804352607302	4.396544557605921	14.02242121062227
1.3935137243912972	70.611828577523	67.58235807938684	79.08322822617427	75.57173409727717	83.03602734562621	79.30382835832498	86.68370687023113	82.75067708405146	92.90104659909908	88.6322090945831	0.09153230094234761	0.09052454509934985	4.574326855654363	14.677352022850755	4.366202007528955	14.009554964635754
1.4019103455874267	70.65178108081317	67.62046188659839	79.12188885300138	75.6086287354956	83.07430283546357	79.34036233805928	86.72177379414124	82.78701531696497	92.9390940989757	88.66852808342622	0.09148298188179979	0.09047584823072988	4.54274702514067	14.663851521239849	4.336050965003778	13.99664274343013
1.410357560650181	70.69172337326214	67.65855558013972	79.1605218911042	75.64549688857464	83.11254304001201	79.376862570178	86.75979859481683	82.8233133423267	92.9770884619755	88.70479644266709	0.09143357218722319	0.09042706175752496	4.511366662788532	14.65030319903417	4.306090413221682	13.983684882901798
1.4188556744330574	70.73165534018113	67.69663905054841	79.19912722030753	75.68233844180757	83.15074783496544	79.41332893604603	86.79778114304838	82.859571036853	93.01502954825735	88.74101403896086	0.09138407194872596	0.09037818576810284	4.48018470749048	14.636707406523783	4.276319338638132	13.970681718006745
1.4274049936264492	70.7715768673188	67.73471218878719	79.237704721207	75.71915328122645	83.18891709693081	79.44976131790114	86.83572131066222	82.8957882782492	93.05291721920608	88.77718074013154	0.09133448125790726	0.0903292203523052	4.449200101555107	14.623064492921912	4.246736730976409	13.957633582658673
1.4360058267687137	70.81148784085661	67.77277488623965	79.27625427516492	75.75594129359851	83.22705070342423	79.4861595988506	86.87361897051692	82.9319649452062	93.09075133742913	88.81329641516885	0.09128480020786582	0.09028016560145222	4.418411790700702	14.609374806294	4.217341583217603	13.94454080970354
1.4446584842573071	70.851388147406	67.8108270347073	79.31477576430791	75.79270236642365	83.26514853286884	79.52252366286898	86.91147399650127	82.96810091739876	93.1285317667551	88.84936093422697	0.09123502889320581	0.09023102160835313	4.387818724116187	14.595638693697765	4.1881328916606435	13.931403731003229
1.453363278359986	70.89127767400431	67.84886852640587	79.35326907152356	75.82943638793134	83.30321046459167	79.5588533947952	86.94928626353165	83.00419607548253	93.16625837223125	88.88537416862192	0.09118516741004604	0.0901817884673105	4.357419854423824	14.581856500977665	4.159109655875	13.918222677271842
1.4621205232260774	70.93115630811089	67.88689925396154	79.3917340804569	75.86614324707725	83.34123637882053	79.59514868032944	86.9870556475488	83.04025030109139	93.20393102012098	88.9213359908293	0.09113521585602606	0.09013246627412984	4.327214137749252	14.56802857301227	4.1302708787861775	13.904997978292158
1.470930534897817	70.9710239376041	67.92491911040824	79.43017067550824	75.90282283354118	83.37922615668197	79.63140940603147	87.02478202551632	83.07626347683585	93.24154957790256	88.95724627448315	0.09108517433031431	0.09008305512612634	4.29720053370329	14.554155253519639	4.101615566648434	13.891729962750105
1.4797936313217521	71.01088045077685	67.96292798918303	79.46857874182889	75.939475037723	83.41717968019731	79.66763545931656	87.06246527541684	83.11223548629931	93.27911391426572	88.99310489437238	0.09103504293361632	0.09003355512213222	4.267378005380124	14.540236885037302	4.0731427290374995	13.878418958202019
1.48871013236022	71.05072573633329	68.0009257841234	79.50695816531878	75.97609975074037	83.45509683228047	79.70382672845359	87.10010527625005	83.14816621403638	93.3166238991102	89.02891172643973	0.09098482176818033	0.08998396636250387	4.237745519412783	14.52627380908234	4.044851378922431	13.865065291236533
1.4976803598028874	71.09055968338502	68.0389123894633	79.54530883262294	76.01269686442538	83.49297749673482	79.73998310256205	87.13770190802987	83.18405554557002	93.35407940354315	89.06466664777916	0.0909345109378073	0.089934288949131	4.2083020459676845	14.512266366031326	4.016740532632866	13.851669287338154
1.5067046373783677	71.13038218144732	68.07688769982975	79.5836306311285	76.04926627132163	83.53082155825034	79.77610447160913	87.17525505178176	83.21990336738897	93.39148029987713	89.10036953663376	0.09088411054785606	0.08988452298544156	4.17904655874554	14.498214895102137	3.9888092098808556	13.838231270885444
1.5157832907659001	71.17019312043514	68.11485161023906	79.62192344896118	76.08580786468103	83.56862890240042	79.81219072640695	87.2127645895399	83.25570956694517	93.42882646162737	89.13602027239347	0.09083362070525342	0.08983466857641187	4.1499780350059154	14.484119734417618	3.9610564337872347	13.824751565241968
1.5249166476071065	71.20999239065995	68.15280401609355	79.6601871749826	76.12232153846105	83.60639941563936	79.84824175860999	87.25023040434488	83.29147403265142	93.46611776351016	89.17161873559319	0.09078304151849997	0.0897847258285725	4.121095455586328	14.469981220961927	3.93348123087344	13.81123049263988
1.5341050375178134	71.2497798828252	68.19074481317756	79.69842169878639	76.1588071873212	83.64413298529895	79.88425746071178	87.28765238024035	83.32719665387832	93.50335408143984	89.20716480791015	0.09073237309767819	0.08973469485001638	4.092397804885877	14.455799690549611	3.9060826310796983	13.797668374225395
1.5433487920999491	71.28955548802298	68.22867389765412	79.7366269106955	76.19526470662026	83.68182949958573	79.92023772604253	87.3250304022709	83.3628773209521	93.54053529252697	89.24265837216207	0.09068161555446105	0.08968457575040742	4.063884070903441	14.441575477847437	3.8788596677759415	13.78406553005334
1.5526482449535108	71.32931909773002	68.26659116606105	79.7748027017585	76.23169399241296	83.71948884757782	79.95618244876582	87.36236435647878	83.39851592515159	93.57766127507568	89.27809931230455	0.09063076900211867	0.08963436864098623	4.035553245249503	14.427308916418042	3.8518113777836334	13.770422279094419
1.5620037316886017	71.36907060380406	68.30449651530769	79.81294896374679	76.26809494144715	83.75711091922226	79.99209152387624	87.3996541299017	83.43411235870609	93.61473190858179	89.31348751342946	0.09057983355552639	0.08958407363457938	4.007404323147057	14.413000338690836	3.8249368013794083	13.756738939273419
1.5714155899375468	71.4088098984799	68.34238984267101	79.85106558915106	76.30446745116053	83.79469560533177	80.02796484719627	87.4368996105698	83.46966651479242	93.65174707373015	89.34882286176222	0.09052880933117269	0.0895336908456059	3.97943630343525	14.398650075885598	3.798234982291433	13.743015827329145
1.580884159367074	71.44853687436543	68.3802710457919	79.88915247117795	76.34081141967738	83.83224279758169	80.06380231537328	87.47410068750277	83.50517828753227	93.68870665239238	89.38410524465964	0.09047769644716724	0.08948322039008687	3.951648188580293	14.384258458057957	3.771704967709411	13.729253258903555
1.5904097816905756	71.4882514244379	68.41814002267154	79.92720950374678	76.37712674580553	83.86975238850698	80.09960382587674	87.51125725070717	83.5406475719896	93.7256105276244	89.41933455060774	0.0904264950232483	0.08943266238565144	3.9240389846991093	14.369825814124852	3.7453458083191435	13.715451548558121
1.5999928006804371	71.52795344204009	68.4559966716678	79.9652365814864	76.41341332903325	83.90722427149925	80.13536927699539	87.54836919117369	83.57607426416796	93.76245858366431	89.45451066921953	0.09037520518078988	0.08938201695154487	3.8966077015675182	14.355352471860897	3.7191565582952535	13.701611009755652
1.6096335621804478	71.5676428208764	68.49384089149159	80.00323359973177	76.44967106952616	83.94465834080378	80.17109856783435	87.58543640087447	83.611458261008	93.79925070593004	89.48963349123281	0.09032382704281192	0.08933128420863667	3.8693533526147803	14.340838757856545	3.6931362753030044	13.687731954827541
1.6193324141182788	71.60731945500892	68.53167258120298	80.04120045452069	76.48589986812388	83.98205449151632	80.20679159831208	87.62245877276006	83.64679946038457	93.83598678101679	89.52470290850778	0.0902723607339852	0.08928046427942879	3.8422749549263244	14.326284997454422	3.6672840205019384	13.673814694911925
1.6290897065180392	71.64698323885335	68.56949164020735	80.07913704259009	76.52209962633668	84.01941261957982	80.24244826915726	87.6594362007565	83.68209776110388	93.87266669669448	89.55971881402454	0.09022080638064237	0.08922955728806291	3.8153715292828565	14.31169151492395	3.6415988585854393	13.659859540139223
1.6389057915129117	71.68663406717565	68.60729796825228	80.11704326137347	76.55827024634297	84.05673262178202	80.27806848190657	87.69636857976315	83.71735306290145	93.90929034190619	89.59468110188162	0.0901691641107831	0.08917856336032831	3.7886421001458075	14.297058633324923	3.616079857756631	13.645866799462965
1.6487810233578566	71.72627183508742	68.64509146542306	80.1549190089967	76.59441163098523	84.09401439575157	80.3136521389008	87.73325580564897	83.75256526643861	93.94585760676472	89.6295896672927	0.0901174340540832	0.08912748262367019	3.762085695665519	14.282386674509326	3.5907260897452034	13.6318367806889
1.6587157584424002	71.7658964380426	68.68287203213964	80.19276418427536	76.63052368376762	84.13125783995568	80.34919914328279	87.77009777525058	83.78773427330053	93.98236838255117	89.66444440658525	0.09006561634190356	0.0890763152071971	3.7357013476939755	14.267675959161352	3.565536629817416	13.617769790531383
1.6687103553034934	71.805507771833	68.72063956915221	80.23057868671074	76.66660630885204	84.1684628536963	80.3847093989937	87.8068943863686	83.82285998599285	94.01882256171172	89.69924521719734	0.09001371110729672	0.08902506124168928	3.7094880917748014	14.25292680673374	3.540510556767458	13.60366613449878
1.6787651746384535	71.84510573258471	68.75839397753798	80.26836241648694	76.70265941105535	84.20562933710754	80.42018281077056	87.8436455377654	83.8579423079394	94.05522003785585	89.73399199767614	0.08996171848501584	0.08897372085960677	3.6834449671914626	14.238139535582377	3.5156469529601964	13.589526117055357
1.6888805793179813	71.8846902167541	68.79613515869723	80.30611527446737	76.73868289584617	84.24275719115252	80.45561928414321	87.88035112916205	83.8929811434794	94.09156070575371	89.7686846476753	0.0899096386115215	0.08892229419509617	3.6575710169254307	14.223314462782582	3.490944904292519	13.575350041468482
1.6990569343992543	71.92426112112359	68.83386301434936	80.34383716219114	76.7746766693413	84.27984631761986	80.49101872543109	87.91701106123533	83.92797639786463	94.12784446133364	89.80332306795248	0.08985747162499176	0.08887078138400106	3.6318652876816486	14.208451904225512	3.4664035002228957	13.561138209854107
1.7092946071391046	71.96381834279809	68.87157744652943	80.38152798186988	76.8106406383028	84.31689661912097	80.52638104174052	87.9536252356151	83.96292797725671	94.16407120167992	89.83790716036738	0.0898052176653293	0.08881918256386752	3.6063268299008087	14.193552174616343	3.4420218337736515	13.546890923200408
1.7195939670072704	72.00336177920059	68.909278357584	80.4191876363842	76.84657471013448	84.35390799908662	80.56170614096145	87.99019355488115	83.99783578872434	94.20024082503015	89.87243682787907	0.08975287687416841	0.08876749787395358	3.5809546977598075	14.178615587466993	3.417799001536423	13.53260848134778
1.7299553856997325	72.04289132806855	68.94696565016773	80.45681602928043	76.8824787928789	84.39088036176409	80.59699393176479	88.02671592256068	84.0326997402407	94.23635323077323	89.90691197454419	0.08970044939488543	0.08871572745523659	3.555747949180841	14.16364245510158	3.3937341036844373	13.518291183014298
1.7403792371521247	72.08240688744978	68.98463922723928	80.49441306476717	76.91835279521398	84.42781361221388	80.63224432359918	88.06319224312526	84.06751974068068	94.27240831944667	89.94133250551425	0.08964793537260493	0.08866387145042308	3.5307056458104853	14.14863308857457	3.3698262439475	13.503939325712054
1.7508658975532332	72.12190835569815	69.02229899205761	80.53197864771153	76.95419662644954	84.46470765630632	80.66745722668794	88.09962242198763	84.10229569981776	94.30840599273395	89.97569832703327	0.08959533495420902	0.08861193000395387	3.5058268530569876	14.133587797759901	3.3460745296497407	13.489553205819902
1.76141574535857	72.1613956314701	69.05994484817813	80.56951268363618	76.99001019652441	84.50156240071885	80.70263255202623	88.1360063654994	84.13702752832181	94.34434615346267	90.01000934643578	0.08954264828834518	0.08855990326201518	3.4811106400798053	14.118506891334619	3.32247807169324	13.475133118554368
1.7720291613040315	72.20086861372013	69.09757669944882	80.60701507871545	77.02579341600274	84.53837775293246	80.7377702113778	88.17234398094762	84.17171513775585	94.38022870560155	90.04426547214425	0.08948987552543544	0.08850779137254508	3.456556079791426	14.103390676744311	3.299035984573038	13.460679357987829
1.7827065284196406	72.24032720169711	69.13519445000652	80.64448573977232	77.06154619607099	84.57515362122885	80.77287011727226	88.20863517655226	84.2063584405736	94.41605355425851	90.07846661366686	0.0894370168176827	0.08845559448524257	3.432162248878285	14.088239460277691	3.275747386383955	13.44619221706671
1.7934482320433673	72.27977129494023	69.17279800427316	80.68192457427476	77.0972684485347	84.61188991468718	80.80793218300194	88.24487986146329	84.24095735011669	94.45182060567814	90.11261268159545	0.08938407231908112	0.08840331275157498	3.40792822776757	14.07305354691016	3.2526113987960343	13.431671987489608
1.8042546598350382	72.31920079327459	69.21038726695153	80.71933149033202	77.13296008581473	84.64858654318054	80.84295632261855	88.28107794575733	84.27551178061152	94.48752976723874	90.14670358760254	0.0893310421854232	0.08835094632478728	3.3838531006504127	14.057833240414766	3.2296271470791	13.417118959820073
1.8151262017903238	72.35861559680761	69.24796214302175	80.7567063966915	77.16862102094434	84.68524341737316	80.87794245093056	88.3172293404352	84.31002164716683	94.52318094745058	90.1807392444396	0.08927792657430877	0.08829849535990915	3.359935955509627	14.042578843413139	3.2067937601186713	13.402533423506611
1.8260632502548164	72.39801560592478	69.28552253773748	80.79404920273527	77.20425116756596	84.72186044871722	80.91289048350004	88.353333957419	84.34448686577099	94.55877405595328	90.2147195659346	0.08922472564515296	0.08824596001376428	3.336175884082877	14.027290657266349	3.1841103703882254	13.387915666784465
1.8370661999381863	72.4374007212856	69.32306835662172	80.83135981847639	77.23985043992745	84.75843754944941	80.94780033663943	88.38939170954889	84.37890735328887	94.59430900351322	90.24864446698953	0.08917143955919465	0.08819334044497885	3.3125719818826838	14.011968982107646	3.161576113972842	13.373265976752009
1.848135447928429	72.47677084381964	69.36059950546338	80.86863815455565	77.27541875287935	84.79497463258804	80.98267192740889	88.42540251058055	84.41328302745949	94.62978570202134	90.28251386357842	0.08911806847950535	0.08814063681398862	3.289123348191879	13.99661411683337	3.139190130552379	13.358584639288893
1.8592713937061955	72.51612587472214	69.39811589031285	80.90588412223778	77.31095602187084	84.83147161192942	81.0175051736126	88.46136627518182	84.44761380689265	94.66520406449042	90.31632767274442	0.08906461257099717	0.08808784928304876	3.2658290860617853	13.981226359093853	3.1169515634119307	13.343871939106975
1.8704744391592067	72.55546571545028	69.43561741747857	80.9430976334082	77.34646216294696	84.86792840204497	81.0522999937963	88.49728291893008	84.48189961106658	94.7005640050529	90.35008581259805	0.0890110720004314	0.08803497801624087	3.2426883023345	13.9658060053589	3.0948595594572907	13.32912815979762
1.8817449885967616	72.59479026771899	69.47310399352301	80.98027860056946	77.38193709274516	84.904344918278	81.08705630724397	88.53315235830934	84.51614036032515	94.73586543895841	90.38378820231465	0.08895744693642775	0.08798202317948312	3.219700107636527	13.950353350901423	3.072913269205401	13.314353583786215
1.8930834487643238	72.63409943349706	69.51057552525893	81.01742693683802	77.41738072849205	84.94072107674066	81.12177403397502	88.5689745107074	84.55033597587506	94.77110828257162	90.41743476213233	0.08890373754947116	0.08792898494053669	3.196863616347855	13.934868689668292	3.0511118467616143	13.299548492235772
1.9044902288582053	72.67339311500243	69.54803191974491	81.05454255593993	77.45279298799949	84.97705679431006	81.15645309474057	88.60474929441233	84.58448637978256	94.80629245336895	90.45102541334894	0.08884994401192238	0.08787586346901662	3.1741779466296975	13.919352314376738	3.029454449845616	13.284713165163339
1.9159657405403292	72.71267121469874	69.58547308428217	81.09162537220824	77.48817378966199	85.01335198862574	81.1910934110211	88.64047662861026	84.6185914949713	94.84141786993717	90.48456007832057	0.08879606649802499	0.08782265893639771	3.1516422204481387	13.90380451663259	3.0079402398096136	13.26984788149457
1.9275103979530908	72.7519336352912	69.62289892641039	81.12867530057913	77.52352305245309	85.04960657808641	81.22569490502322	88.67615643338225	84.65265124521937	94.87648445197063	90.51803868045897	0.08874210518391477	0.08776937151602508	3.1292555635218378	13.88822558668653	2.986568381588768	13.254952918872732
1.9391246177343011	72.79118027972186	69.66030935390347	81.16569225658806	77.55884069592163	85.08582048184614	81.2602574996761	88.71178862970095	84.68666555515604	94.9114921202683	90.55146114422882	0.08868806024762868	0.08771600138312163	3.1070171053588638	13.872615813606899	2.9653380437425767	13.240028553820594
1.9508088190322228	72.83041105116641	69.69770427476635	81.20267615636699	77.59412664018917	85.12199361981199	81.29478111862925	88.74737313942843	84.7206343502598	94.94644079673247	90.58482739514628	0.08863393186911248	0.08766254871479738	3.0849259792421435	13.856975485212388	2.9442483984312275	13.225075061640382
1.9625634235206988	72.86962585302912	69.73508359723012	81.23962691663995	77.62938080594564	85.15812591263985	81.32926568624838	88.78290988531229	84.75455755685451	94.98133040436508	90.61813735977557	0.08857972023023007	0.08760901369005758	3.0629813222294615	13.84130488808296	2.9232986214242374	13.210092716477448
1.9743888554143678	72.90882458893961	69.7724472297491	81.27654445472042	77.66460311444703	85.19421728173214	81.36371112761344	88.81839879098374	84.78843510210767	95.0161608672664	90.65139096572786	0.0885254255147724	0.08755539648981094	3.0411822751639193	13.825604307592585	2.902487892110912	13.195081791329358
1.9862855414839768	72.94800716274807	69.80979508099621	81.31342868850714	77.69979348751117	85.23026764923385	81.3981173685147	88.85383978095386	84.82226691402683	95.05093211063195	90.684588141658	0.08847104790846565	0.08750169729687964	3.0195279826484693	13.80987402782921	2.881815393463512	13.180042557938577
1.9982539110717792	72.98717347852146	69.84712705985929	81.3502795364809	77.73495184751484	85.26627693802975	81.43248433545003	88.8892327806111	84.85605292145713	95.08564406075031	90.71772881726277	0.08841658759898004	0.08744791629600655	2.9980175930713813	13.794114331667515	2.861280312078634	13.164975286919798
2.010294396107033	73.02632344053924	69.8844430754372	81.38709691770086	77.77007811739018	85.30224507174088	81.46681195562175	88.92457771621815	84.88979305407845	95.12029664500079	90.75081292327833	0.08836204477593904	0.08739405367386494	2.976650258594873	13.778325500781648	2.8408818381526544	13.149880247718102
2.0224074311215867	73.06545695328954	69.92174303703594	81.42388075180128	77.80517222062161	85.33817197472176	81.50110015693369	88.95987451490937	84.92348724240273	95.15488979185113	90.78384039147828	0.08830741963092849	0.0873401096190666	2.955425135137375	13.762507815536082	2.8206191654726354	13.134757708538018
2.0345934532655616	73.10457392146442	69.95902685416432	81.46063095898745	77.8402340812419	85.3740575720564	81.53534886798766	88.99512310468714	84.95713541777069	95.18942343085457	90.81681115467067	0.08825271235750408	0.08728608432217079	2.9343413823880837	13.746661555072933	2.800491491426783	13.119607936418106
2.0468529023231294	73.14367424995636	69.99629443653055	81.49734746003277	77.87526362382943	85.40990178955585	81.56955801808091	89.03032341441963	84.99073751234965	95.22389749264815	90.84972514669653	0.08819792315120083	0.08723197797569276	2.913398163819238	13.73078699737016	2.7804980170199087	13.104431197285521
2.059186220728381	73.18275784385389	70.03354569403808	81.53403017627492	77.91026077350446	85.4457045537546	81.60372753720284	89.06547537383773	85.02429345913055	95.25831190895006	90.88258230242717	0.0881430522095433	0.08717779077411414	2.892594646645648	13.714884419072405	2.7606379468261366	13.089227755790489
2.0715938535812968	73.22182460843719	70.0707805367814	81.57067902961214	77.94522545592572	85.48146579190724	81.63785735603163	89.10057891353168	85.0578031919247	95.29266661255699	90.91538255776176	0.08808809973205228	0.0871235229138885	2.8719300018456124	13.698954095612862	2.7409104890207345	13.073997875424539
2.084076248663807	73.26087444917437	70.1079988750425	81.60729394249996	77.9801575972872	85.51718543198544	81.67194740593158	89.13563396494865	85.09126664536166	95.32696153734217	90.94812584962543	0.0880330659202555	0.08706917459345406	2.851403404170469	13.682996301246021	2.7213148553823885	13.058741818571434
2.0966338564559543	73.29990727171722	70.1452006192868	81.64387483794785	78.01505712431484	85.5528634026749	81.70599761894998	89.17064046038986	85.12468375488614	95.36119661825309	90.98081211596697	0.08797795097769552	0.08701474601323968	2.831014032105486	13.667011308905785	2.701850261250911	13.04345984631982
2.109267130152151	73.33892298189664	70.18238568015883	81.68042163951489	78.04992396426266	85.58849963337141	81.7400079278135	89.20559833300693	85.15805445675487	95.39537179130828	91.01344129575598	0.08792275510993929	0.08696023737567488	2.810761067891235	13.650999390301877	2.6825159255608924	13.028152218616015
2.1219765256775314	73.3779214857191	70.21955396847886	81.71693427130715	78.08475804491003	85.62409405417844	81.7739782659258	89.2405075167999	85.19137868803449	95.42948699359611	91.04601332898152	0.087867478524587	0.0869056488851992	2.7906436975226825	13.63496081593621	2.663311070832151	13.012819194264011
2.1347625017044103	73.41690268936202	70.25670539523847	81.75341265797346	78.11955929455777	85.65964659590328	81.80790856736401	89.2753679466135	85.22465638659811	95.46354216327155	91.07852815664909	0.08781212143128063	0.08685098074826969	2.77066111073691	13.618895855073788	2.644234923156091	12.997461030852719
2.147625519668832	73.45586649916999	70.29383987159697	81.78985672470237	78.15432764202524	85.6951571900544	81.8417987668759	89.31017955813503	85.25788749112318	95.49753723955446	91.11098572077896	0.08775668404171445	0.08679623317337198	2.7508125010090225	13.602804775717232	2.6252867121934287	12.982077984788702
2.160566043787228	73.49481282165016	70.33095730887698	81.82626639721818	78.18906301664636	85.73062576883754	81.87564879987644	89.34494228789063	85.29107194108795	95.53147216272664	91.14338596440338	0.0877011665696419	0.08674140637102724	2.7310970655439633	13.586687844624976	2.6064656711751013	12.966670311290727
2.1735845410731627	73.53374156346854	70.36805761856093	81.86264160177767	78.22376534826684	85.7660522651531	81.90945860244521	89.37965607324301	85.3242096767694	95.56534687413011	91.17572883156488	0.08764556923088694	0.08668650055380289	2.711514005286517	13.570545327351283	2.5877710368972657	12.951238264402491
2.1866814813541975	73.57265263144552	70.40514071228674	81.8989822651664	78.25843456724029	85.80143661259248	81.94322811132278	89.4143208523881	85.35730063923984	95.59916131616423	91.2080142673136	0.08758989224335122	0.08663151593631985	2.692062524908124	13.554377488209866	2.5692020497222074	12.935782097021729
2.199857337288837	73.611545932552	70.44220650184424	81.93528831469543	78.29307060442535	85.8367787454353	81.9769572639083	89.44893656435272	85.3903447703649	95.63291543228401	91.24024221770556	0.0875341358270258	0.08657645273526447	2.6727418327927808	13.538184590237506	2.5507579535533296	12.920302060800168
2.213112584383593	73.65042137390463	70.47925489917054	81.97155967819712	78.32767339118159	85.87207859864537	82.01064599825546	89.48350314899061	85.42334201279964	95.6666091669968	91.2724126297996	0.0874783002039965	0.08652131116939361	2.6535511410484105	13.521966895259538	2.5324379958556165	12.90479840624721
2.2264477010101436	73.68927886276259	70.516285816347	82.00779628402258	78.36224285936704	85.90733610786864	82.04429425307057	89.51802054698095	85.45629230998709	95.70024246586135	91.30452545165639	0.08742238559845739	0.08646609145954774	2.634489665500041	13.505724663900764	2.514241427642446	12.889271382708102
2.2398631684225956	73.72811830652239	70.55329916559421	82.0439980610371	78.39677894133386	85.94255120942877	82.0779019677084	89.5524886998242	85.48919560615428	95.73381527548416	91.33658063233491	0.08736639223671704	0.08641079382865759	2.615556625667068	13.489458155476314	2.496167503455581	12.873721238289363
2.2533594707748548	73.76693961271451	70.59029485926892	82.08016493861733	78.43128156992567	85.97772384032484	82.11146908216989	89.58690754983998	85.52205184631036	95.76732754351808	91.36857812189133	0.08731032034720922	0.08635541850175489	2.5967512447914487	13.47316762817718	2.4782154813974557	12.858148220037037
2.2669370951380965	73.80574268899895	70.62727280985969	82.11629684664761	78.46575067847404	86.01285393822775	82.14499553709885	89.62127704016406	85.55486097624353	95.80077921865991	91.40051787137638	0.08725417016050104	0.0862999657059798	2.5780727497899534	13.456853338841029	2.4603846230752424	12.84255257368386
2.2805965315183476	73.84452744316076	70.66423292998262	82.15239371551594	78.50018620079459	86.04794144147677	82.1784812737785	89.65559711474495	85.58762294251794	95.8341702506475	91.43239983283281	0.08719794190930312	0.08624443567059215	2.559520371275994	13.44051554313046	2.4426741936290455	12.826934543838433
2.294338272874165	73.8832937831063	70.70117513237788	82.18845547611102	78.53458807118427	86.0829862890768	82.21192623412898	89.68986771834179	85.62033769247145	95.86750059025829	91.46422395929389	0.08714163582848004	0.08618882862697895	2.5410933435573497	13.424154495503899	2.4250834617319015	12.811294373972487
2.308162815134429	73.9220416168589	70.73809932990555	82.22448205981844	78.56895622441769	86.11798842069489	82.24533036070397	89.72408879652095	85.65300517421271	95.90077018930651	91.49599020478087	0.08708525215505712	0.08613314480866514	2.5227909046075183	13.407770449124655	2.407611699556128	12.795632306337211
2.3220706572162446	73.9607708525546	70.77500543554143	82.26047339851714	78.60329059574357	86.15294777665694	82.27869359668763	89.75826029565322	85.6856253366182	95.93397900064114	91.52769852430072	0.08702879112823111	0.08607738445132226	2.5046122960893626	13.39136365601371	2.3902581827937865	12.779948582045108
2.336062301042938	73.99948139843832	70.81189336237355	82.2964294245761	78.63759112088192	86.18786429794504	82.3120158858918	89.79238216291138	85.71819812932999	95.96712697814382	91.55934887384446	0.08697225298938056	0.08602154779277711	2.4865567633255523	13.374934366918751	2.3730221906398583	12.764243441033614
2.3501382515621807	74.03817316285917	70.84876302359771	82.33235007085044	78.67185773602003	86.22273792619352	82.3452971727526	89.82645434626674	85.75072350275246	96.00021407672625	91.59094121038447	0.08691563798207431	0.08596563507302242	2.468623555283102	13.358482831306901	2.3559030057695054	12.748517122017802
2.3642990167642037	74.07684605426661	70.88561433251363	82.36823527067803	78.70609037780933	86.25756860368612	82.37853740232747	89.8604767944865	85.78320140804983	96.0332402523281	91.62247549187255	0.08685894635208047	0.0859096465342264	2.4508119246033857	13.342009297484765	2.3388999143635374	12.732769862570422
2.378545107700138	74.11549998120621	70.9224472025211	82.40408495787607	78.74028898336218	86.29235627335288	82.41173652029222	89.89444945713105	85.81563179714335	96.06620546191483	91.65395167723791	0.08680217834737708	0.08585358242073951	2.4331211275684836	13.325514012543863	2.322012206085674	12.717001899136449
2.392877038500453	74.15413485231554	70.95926154711601	82.43989906673745	78.7744534902483	86.32710087876683	82.44489447293805	89.92837228455093	85.84801462270876	96.09910966347563	91.68536972638496	0.08674533421816041	0.08579744297910771	2.4155504241025483	13.30899722232789	2.3052391740752682	12.701213466962145
2.4072953263935135	74.19275057631987	70.9960572798862	82.47567753202732	78.80858383649156	86.36180236414084	82.47801120716827	89.96224522788422	85.88034983817337	96.13195281602096	91.71672960019117	0.08668841421685612	0.08574122845807892	2.398099077756342	13.292459171454539	2.2885801149359395	12.685404800096876
2.4218004917242455	74.23134706202804	71.03283431450754	82.5114202889793	78.84267996056637	86.39646067432433	82.51108667049532	89.99606823905336	85.91263739771338	96.16473487958038	91.74803126050499	0.08663141859812762	0.08568493910861458	2.380766355708147	13.27590010329368	2.2720343287410287	12.669576131447684
2.436393057972914	74.26992421832824	71.06959256474002	82.54712727329216	78.87674180139452	86.4310757548001	82.54412081103784	90.02984127076249	85.94487725625117	96.19745581520047	91.77927467014368	0.08657434761888592	0.08562857518389734	2.363551528762855	13.259320260091044	2.255601119024959	12.653727692802931
2.4510735517740176	74.3084819541841	71.10633194442386	82.5827984211265	78.91076929834189	86.46564755168154	82.57711357751775	90.06356427649489	85.97706936945289	96.23011558494285	91.81045979289155	0.08651720153829932	0.08557213693934267	2.346453871338781	13.242719882819074	2.2392797927723223	12.637859714759543
2.46584250293529	74.34702017863027	71.14305236747536	82.61843366910088	78.94476239121491	86.50017601170893	82.61006491925694	90.09723721050983	86.00921369372537	96.26271415188168	91.84158659349758	0.08645998061780356	0.08551562463260688	2.3294726614412866	13.22609921118783	2.2230696603965043	12.621972426712091
2.4807004444568266	74.38553880076812	71.17975374788287	82.65403295428827	78.97872102025713	86.5346610822464	82.64297478617425	90.13086002783963	86.04131018621342	96.29525148010147	91.87265503767324	0.08640268512111063	0.08545903852359671	2.3126071806814252	13.20945848374322	2.2069700357551483	12.606066056914642
2.4956479125503126	74.4240377297618	71.216435999703	82.68959621421278	79.01264512614607	86.56910271127896	82.67584312878266	90.16443268428722	86.07335880479748	96.3277275346952	91.90366509209072	0.0863453153142195	0.08540237887448048	2.2958567142663924	13.192797937830619	2.190980236141968	12.590140832506222
2.510685446658382	74.46251687483414	71.25309903705656	82.72512338684611	79.04653464998981	86.60350084740922	82.70866989818619	90.19795513642318	86.10535950809073	96.36014228176214	91.93461672438082	0.08628787146542495	0.08534564594969651	2.2792205509722407	13.176117809554853	2.1750995822585537	12.574196979427143
2.5258135894740787	74.50097614526221	71.2897427741246	82.76061441060385	79.08038953332355	86.63785543985418	82.74145504607677	90.23142734158286	86.13731225543638	96.39249568840552	91.96550990313078	0.08623035384532808	0.08528884001596293	2.262697983160251	13.15941833384204	2.1593273982311985	12.558234722497218
2.54103288696045	74.53941545037347	71.32636712514453	82.79606922434229	79.11420971810654	86.67216643844232	82.77419852473155	90.26484925786389	86.1692170069053	96.4247877227308	91.9963445978826	0.08617276272684603	0.08523196134228765	2.2462883067432813	13.142699744381389	2.14366301157861	12.542254285337549
2.556343888370238	74.57783469954114	71.36297200440578	82.83148776735443	79.14799514671809	86.70643379360993	82.80690028700928	90.29822084412281	86.2010737232927	96.45701835384297	92.02712077913031	0.08611509838522109	0.08517501019997835	2.2299908211962247	13.125962273654295	2.1281057532232808	12.526255890448738
2.571747146265715	74.6162338021806	71.39955732624637	82.86686997936702	79.1817457619551	86.74065745639867	82.8395602863481	90.33154205997299	86.23288236611636	96.48918755184515	92.05783841831887	0.08605736109803157	0.08511798686265214	2.2138048295478256	13.109206152981642	2.1126549574837554	12.5102397591927
2.5872432165386163	74.65461266774476	71.4361230050485	82.90221580053668	79.21546150702801	86.77483737845182	82.87217847676189	90.36481286578139	86.26464289761326	96.52129528783598	92.08849748784147	0.08599955114520147	0.08506089160624516	2.1977296383556677	13.092431612429209	2.097309962046893	12.494206111758103
2.602832658430207	74.69297120572014	71.47266895523485	82.93752517144658	79.24914232555787	86.80897351201153	82.90475481283767	90.39803322266599	86.2963552807373	96.55334153390784	92.11909796103792	0.08594166880900989	0.08500372470902215	2.181764557718907	13.075638880916813	2.082070107983327	12.478155167202203
2.6185160345514573	74.73130932562266	71.50919509126446	82.9727980331029	79.28278816157281	86.84306580991556	82.93728924973237	90.43120309249295	86.32801947915658	96.58532626314467	92.14963981219256	0.08588371437410103	0.08494648645158732	2.165908901250077	13.058828186094615	2.0669347397192723	12.462087143414465
2.6342939109033563	74.76962693699333	71.54570132762868	83.00803432693121	79.31639895950471	86.87711422559397	82.96978174316996	90.46432243787385	86.35963545725066	96.6172494496198	92.18012301653208	0.08582568812749557	0.0848891771168935	2.1501619860810024	13.041999754495919	2.0519032050460737	12.446002257183864
2.6501668568973313	74.80792394939441	71.5821875788476	83.04323399477333	79.3499746641861	86.9111187130665	83.00223224943858	90.49739122216315	86.39120318010822	96.64911106839433	92.21054755022412	0.08576759035859852	0.08483179699025192	2.134523132848699	13.02515381142075	2.036974855099288	12.429900724133404
2.666135445375801	74.84620027240487	71.61865375946554	83.07839697888345	79.3835152208465	86.94507922693889	83.03464072538729	90.53040940945512	86.42272261352412	96.68091109551462	92.24091339037469	0.0857094213592108	0.08477434635934325	2.118991665674912	13.008290580935864	2.02214904434868	12.413782758731031
2.6822002526328483	74.88445581561643	71.65509978404751	83.11352322192481	79.41702057510929	86.97899572240003	83.06700712842334	90.56337696458132	86.45419372399694	96.71264950801046	92.27122051502664	0.08565118142353909	0.08471682551422646	2.1035669121879437	12.991410286012979	2.0074251306059523	12.39764857434966
2.6983618584350144	74.92269048862956	71.69152556717508	83.14861266696647	79.45049067298851	87.01286815521911	83.09933141650917	90.59629385310805	86.48561647872654	96.74432628389337	92.30146890315771	0.08559287084820524	0.08465923474734936	2.0882482034808163	12.974513148383267	1.9928024749970064	12.38149838321442
2.71462084604223	74.96090420104895	71.7279310234424	83.18366525747935	79.48392546088527	87.04669648174203	83.1316135481594	90.62916004133322	86.51699084561116	96.77594140215409	92.33165853467845	0.08553448993225791	0.08460157435355838	2.073034874111272	12.957599388570088	1.978280441961033	12.365332396393569
2.730977802228858	74.99909686247962	71.7643160674523	83.21868093733313	79.51732488558466	87.08048065888863	83.16385348243782	90.66197549628396	86.54831679324506	96.80749484276089	92.36178939043043	0.08547603897718105	0.08454384463010943	2.0579262621054113	12.94066922593629	1.963858399243236	12.34915082383668
2.747433317304874	75.0372683825227	71.80068061381228	83.25365965079271	79.5506888942523	87.11422064414953	83.19605117895458	90.69474018571377	86.57959429091578	96.83898658665761	92.39186145218433	0.08541751828690428	0.08448604587667642	2.0429217089335907	12.923722878684202	1.9495357178820996	12.332953874383747
2.763987985137163	75.07541867077124	71.83702457713053	83.28860134251465	79.58401743443112	87.14791639558304	83.22820659786318	90.72745407810002	86.61082330860174	96.87041661576168	92.42187470263809	0.0853589281678156	0.08442817839536419	2.0280205595099687	12.906760563826538	1.9353117722089337	12.316741755754265
2.780642403170963	75.11354763680622	71.87334787201222	83.32350595754392	79.61731045403815	87.18156787181218	83.26031969985763	90.76011714264105	86.6420038169696	96.90178491296217	92.45182912541509	0.08530026892876703	0.08437024249071517	2.0132221621747703	12.889782497186388	1.9211859398224078	12.300514674518126
2.797397172451417	75.15165519019214	71.90965041305515	83.35837344131016	79.65056790136106	87.21517503202145	83.29239044616935	90.79272934925369	86.6731357873717	96.93309146211783	92.4817247050622	0.08524154088109058	0.08431223846972229	1.9985258686879206	12.872788893389952	1.907157601590825	12.28427283610472
2.8142528976452668	75.189741240473	71.94593211484597	83.39320373962441	79.68378972505481	87.2487378359538	83.32441879856424	90.82529066857029	86.70421919184336	96.96433624805509	92.51156142704787	0.08518274433860332	0.08425416664183831	1.9839310342254066	12.855779965953843	1.8932261416443907	12.26801644486477
2.831210187062679	75.22780569716828	71.98219289195644	83.42799679867572	79.71697587413871	87.28225624390777	83.35640471934006	90.8578010719365	86.73525400310072	96.9955192565665	92.5413392777606	0.08512387961762137	0.084196027318986	1.9694370173601783	12.838755927165039	1.8793909473611166	12.251745704030327
2.848269652679189	75.26584846976853	72.01843265893909	83.46275256502753	79.75012629799271	87.31573021673414	83.38834817132313	90.89026053140823	86.76624019453777	97.02664047440835	92.5710582445068	0.0850649470369683	0.08413782081556898	1.9550431800548722	12.821716988175467	1.8656514093540864	12.235460815685656
2.865431910157798	75.30386946773143	72.05465133032354	83.49747098561434	79.7832409463544	87.3491597158331	83.42024911786568	90.92266901974922	86.79717774022407	97.05769988929914	92.60071831550906	0.08500594691798703	0.08407954744848078	1.9407488876586285	12.804663358972903	1.852006921472821	12.219161980854551
2.882697578871184	75.34186860047772	72.09084882061263	83.53215200773845	79.81631976931581	87.38254470315124	83.45210752284298	90.95502651042848	86.82806661490241	97.08869748991773	92.63031947990474	0.08494687958454875	0.08402120753711709	1.9265535088939032	12.787595248420985	1.8384568807878168	12.20284939944213
2.900067281924058	75.37984577738689	72.12702504427828	83.56679557906632	79.84936271731998	87.41588514117858	83.48392335065037	90.98733297761757	86.85890679398601	97.1196332659015	92.65986172774375	0.08488774536306434	0.08396280140338451	1.9124564158328212	12.77051286414644	1.8250006875687177	12.186523270185717
2.9175416461756507	75.41780090779297	72.16317991575744	83.60140164762502	79.88236974115749	87.44918099294506	83.51569656620013	91.01958839618779	86.88969825355593	97.15050720784402	92.68934504998676	0.08482854458249553	0.08390432937171238	1.8984569838985408	12.753416412604565	1.811637745290227	12.170183790733063
2.9351213022623317	75.45573390098053	72.1993133494484	83.63597016179911	79.91534079196354	87.48243222201802	83.54742713491892	91.05179274170777	86.92044097035881	97.18131930729376	92.7187694385036	0.08476927757436323	0.0838457917690617	1.884554591863889	12.736306099188369	1.7983674606243767	12.153831157698733
2.952806884620376	75.49364466618067	72.23542525970684	83.67050107032708	79.94827582121474	87.51563879249915	83.57911502274493	91.08394599044105	86.95113492180452	97.2120695567523	92.7481348860718	0.08470994467276141	0.08378718892493722	1.8707486218254417	12.719182128090324	1.7851892434186993	12.137465566540413
2.970599031508854	75.53153311256662	72.27151556084172	83.70499432229796	79.98117478072544	87.54880066902123	83.61076019612473	91.1160481193431	86.98178008596324	97.24275794967205	92.77744138637429	0.0846505462143642	0.08372852117139665	1.857038459202613	12.702044702371495	1.7721025066925904	12.121087211629856
2.9884983850326714	75.56939914924989	72.30758416711154	83.73944986714807	80.01403762264503	87.58191781674552	83.64236262201075	91.1480991060592	87.01237644156353	97.27338448045514	92.80668893399826	0.08459108253843943	0.08366978884306243	1.8434234927226498	12.684894023943343	1.7591066666259394	12.104696286265607
3.006505591165733	75.60724268527593	72.34363099272026	83.77386765465737	80.04686429945427	87.61499020135838	83.67392226785816	91.18009892892152	87.04292396798948	97.30394914445111	92.83587752443306	0.08453155398685797	0.08361099227713174	1.8299031144033506	12.66773029351316	1.7462011425459423	12.08829298258388
3.0246212997742656	75.64506362961994	72.37965595181333	83.80824763494604	80.0796547639621	87.64801778906836	83.70543910162196	91.21204756694642	87.0734226452782	97.33445193795514	92.8650071540685	0.08447196090410386	0.08355213181338636	1.8164767195612512	12.65055371075141	1.733385356926192	12.071877491716805
3.0428461646402667	75.68286189118321	72.4156589584741	83.84258975847165	80.11240896930278	87.68100054660367	83.73691309175467	91.24394499983266	87.10387245411795	97.36489285820697	92.89407782019366	0.08441230363728677	0.08349320779420515	1.8031437067847946	12.633364474113478	1.7206587353684881	12.055450003676015
3.0611808434850984	75.7206373787883	72.45163992671931	83.87689397602487	80.14512686893214	87.71393844120846	83.76834420720276	91.27579120795785	87.134273375845	97.39527190338822	92.9230895209946	0.08435258253615184	0.0834342205645734	1.789903477921598	12.616162780912418	1.7080207065869217	12.03901070734355
3.079625997993227	75.7583900011755	72.48759877049572	83.91116023872692	80.17780841662469	87.74683144064045	83.79973241740429	91.30758617237673	87.16462539244164	97.42558907262142	92.95204225555308	0.08429279795309066	0.08337517047209407	1.7767554380898218	12.598948827406275	1.6954707024187883	12.022559790590094
3.0981822938360946	75.79611966699854	72.52353540367595	83.94538849802582	80.21045356647045	87.7796795131679	83.8310776922861	91.33932987481823	87.19492848653378	97.45584436596815	92.98093602384499	0.08423295024315099	0.08331605786699825	1.763698995640425	12.581722808674385	1.6830081577927558	12.006097440196754
3.116850400696155	75.83382628482036	72.55944974005452	83.97957870569302	80.24306227287148	87.8124826275664	83.8623800022608	91.37102229768315	87.22518264138832	97.48603778442704	93.00977082673846	0.0841730397640505	0.08325688310215622	1.750733562158075	12.564484918628295	1.6706325107229532	11.989623841804132
3.135630992291033	75.87150976310907	72.59534169334394	84.01373081382006	80.2756344905388	87.8452407531161	83.89363931822396	91.40266342404144	87.25538784091084	97.51616932993244	93.03854666599238	0.0841130668761844	0.08319764653308878	1.7378585524552363	12.5472353501209	1.6583432023080604	11.973139180037833
3.1545247463978408	75.90917001023392	72.63121117717094	84.04784477481532	80.3081701744893	87.87795385959885	83.92485561155155	91.43425323762999	87.28554406964338	97.54623900535272	93.06726354425498	0.0840530319426396	0.08313834851797704	1.7250733845503419	12.529974294837302	1.6461396767103906	11.95664363843207
3.1735323448776414	75.94680693446101	72.66705810507231	84.08192054140049	80.34066928004229	87.91062191729505	83.9560288540968	91.46579172284987	87.31565131276173	97.57624681448831	93.09592146506183	0.083992935329203	0.08307898941767397	1.7123774796691578	12.512701943396678	1.6340213811531612	11.940137399467858
3.192654473700048	75.98442044394945	72.70288239049131	84.11595806660753	80.37313176281663	87.94324489698113	83.98715901818785	91.49727886476417	87.34570955607357	97.60619276207078	93.12452043283487	0.08393277740437366	0.0830195695957164	1.699770262221591	12.495418485261325	1.6219877659050326	11.923620644553012
3.211891822967991	76.02201044674699	72.73868394677343	84.14995730377494	80.40555757872725	87.97582276992615	84.01824607662455	91.52871464909524	87.3757187860156	97.63607685376033	93.15306045288031	0.08387255853937482	0.08296008941833376	1.6872511597939592	12.478124108780321	1.61003828426783	11.90709355402032
3.2312450869426166	76.05957685078612	72.77446268716271	84.18391820654475	80.43794668398219	88.00835550788935	84.049290002676	91.56009906222243	87.40567898965153	97.66589909614503	93.18154153138748	0.08381227910816336	0.0829005492544613	1.674819603144897	12.460819001204072	1.5981723925692677	11.89055630715302
3.2507149640683446	76.09711956387976	72.81021852479769	84.21784072885895	80.47029903507922	88.04084308311687	84.08029077007754	91.59143209117956	87.43559015466954	97.69565949673857	93.20996367542702	0.08375193948744233	0.08284094947574948	1.6624750261803456	12.443503348655213	1.5863895501511251	11.874009082148405
3.2703021569980693	76.13463849371728	72.84595137270748	84.25172482495624	80.50261458880273	88.07328546833905	84.11124835302809	91.62271372365241	87.46545226938	97.72535806397907	93.23832689294952	0.08369154005667158	0.08278129045657658	1.6502168659617382	12.426177336205	1.5746892193642452	11.85745205621788
3.2900073726185273	76.17213354786064	72.88166114380817	84.28557044936903	80.53489330222081	88.10568263676781	84.14216272618768	91.6539439479767	87.49526532271342	97.75499480722766	93.26663119278422	0.08363108119807854	0.08272157257405897	1.6380445626759865	12.40884114777873	1.5630708655457966	11.84088540545963
3.3098313220758016	76.20960463373974	72.91734775089847	84.31937755691946	80.5671351326817	88.13803456209318	84.17303386467414	91.685122753135	87.52502930421768	97.78456973676646	93.2948765846371	0.08357056329667052	0.08266179620806186	1.6259575596291143	12.391494966184837	1.551533957013362	11.824309304918643
3.329774720800988	76.24705165864886	72.9530111066561	84.35314610271676	80.59934003781088	88.17034121848098	84.20386174406084	91.71625012875502	87.55474420405609	97.8140828637975	93.32306307908976	0.08350998674024537	0.08260196174121197	1.613955303246712	12.374138973202207	1.5400779650631193	11.8077239286431
3.349838288536016	76.28447452974225	72.98865112363389	84.38687604215353	80.63150797550787	88.20260258056975	84.23464634037381	91.74732606510675	87.584410013005	97.84353420044101	93.35119068759792	0.0834493519194031	0.0825420695589077	1.6020372430443786	12.356773349471041	1.5287023639457402	11.791129449613436
3.370022749359618	76.32187315403024	73.02426771425574	84.42056733090266	80.6636389039431	88.23481862346789	84.26538763008904	91.77835055310035	87.61402672245154	97.8729237597341	93.37925942248994	0.08338865922755737	0.08248212004933136	1.5902028316304495	12.339398274554696	1.5174066308632064	11.77452603976235
3.390328831713469	76.359247438375	73.05986079081285	84.4542199249139	80.69573278155468	88.26698932275087	84.29608559012966	91.80932358428362	87.64359432439122	97.90225155562908	93.40726929696532	0.08332790906094646	0.08242211360345858	1.578451524680986	12.322013926899672	1.5061902459497105	11.757913869965705
3.4107572684284713	76.39659728948644	73.09543026545965	84.48783378041057	80.7277895670453	88.2991146544583	84.32674019786332	91.84024515083962	87.67311281142578	97.93151760299205	93.43522032509337	0.08326710181864574	0.08236205061507236	1.5667827809479604	12.304620483930194	1.4950526922771132	11.74129311012257
3.431308796751202	76.43392261391841	73.1309760502103	84.52140885388661	80.75980921937935	88.33119459509138	84.35735143109969	91.87111524558465	87.70258217676118	97.96072191760176	93.46311252181215	0.08320623790257743	0.08230193148077275	1.5551960622283332	12.287218121971819	1.483993455825157	11.72466392906972
3.4519841583705158	76.47122331806422	73.16649805693426	84.55494510210274	80.7917916977793	88.36322912160976	84.38791926808736	91.90193386196546	87.73200241420487	97.98986451614773	93.49094590292644	0.08314531771752527	0.08224175659998907	1.5436908333567771	12.26980701620414	1.4730120254762369	11.708026494567093
3.47278409944432	76.50849930815275	73.20199619735276	84.58844248208356	80.82373696172297	88.3952182114288	84.41844368751143	91.93270099405707	87.76137351816385	98.01894541622904	93.51872048510683	0.08308434167114204	0.0821815263749906	1.5322665622056775	12.252387340842688	1.462107893016082	11.69138097344694
3.4937093706264992	76.54575049024457	73.23747038303496	84.62190095111445	80.85564497094043	88.42716184241714	84.44892466849096	91.96341663656085	87.79069548364265	98.04796463635334	93.54643628588848	0.08302331017396496	0.0821212412108994	1.52092271966103	12.234959268957027	1.451280553106244	11.674727531448298
3.514760727094002	76.58297677022739	73.27292052539373	84.65532046673775	80.88751568541053	88.45905999289326	84.47936219057591	91.9940807848015	87.81996830624061	98.07692219593459	93.57409332366937	0.08296222363942528	0.0820609015157009	1.5096587796133463	12.217522972572624	1.4405295032790946	11.658066333306124
3.535938928574102	76.6201780538125	73.30834653568215	84.68870098675015	80.91934906535832	88.4909126416234	84.50975623374492	92.02469343472548	87.8491919821503	98.10581811529268	93.60169161770948	0.08290108248386066	0.0820005077002563	1.498474218948104	12.20007862265993	1.4298542439289577	11.64139754273856
3.557244739371806	76.65735424653022	73.34374832498928	84.72204246919885	80.95114507125135	88.52271976781813	84.54010677840222	92.05525458289807	87.87836650815468	98.13465241565132	93.629231188129	0.08283988712652682	0.08194006017831362	1.4873685175339233	12.18262638908709	1.419254278299377	11.624721322459663
3.578678928397448	76.6945052537263	73.37912580423658	84.75534487237887	80.98290366379717	88.55448135113015	84.57041380537548	92.08576422650172	87.90749188162555	98.16342511913722	93.65671205590752	0.08277863798960977	0.08187955936651962	1.4763411582130175	12.16516644074727	1.4087291124733383	11.608037834183051
3.600242269194432	76.73163098055745	73.41447888417385	84.78860815482945	81.0146248039399	88.58619737165122	84.60067729591276	92.11622236333335	87.93656810052097	98.19213624877857	93.68413424288251	0.08271733549823686	0.08181900568443193	1.4653916267795921	12.147698945391312	1.398278255355308	11.591347238578237
3.6219355399671502	76.76873133198747	73.44980747537537	84.82183227533083	81.04630845285713	88.61786780990941	84.6308972316801	92.14662899180223	87.96559516338327	98.2207858285037	93.71149777174807	0.08265598008049033	0.08175839955453082	1.4545194119746157	12.130224069722317	1.387901218664183	11.57464969530156
3.643759523609069	76.80580621278298	73.48511148823593	84.85501719290112	81.0779545719569	88.64949264686632	84.66107359475865	92.17698411092765	87.9945730693367	98.24937388313981	93.73880266605363	0.08259457216741733	0.08169774140223054	1.4437240054867289	12.112741979497514	1.3775975169332924	11.557945363099861
3.6657150077309777	76.84285552750993	73.52039083296744	84.88816286679341	81.109563122875	88.68107186391492	84.69120636764275	92.20728772033722	88.02350181808598	98.2779004384122	93.76604895020333	0.08253311219304314	0.08163703165589248	1.4330049019174567	12.095252839339082	1.3673666674797005	11.541234399641326
3.6878027846894206	76.87987918052863	73.55564541959423	84.92126925649181	81.14113406747119	88.71260544287584	84.72129553323632	92.23753982026376	88.05238140991311	98.30636552094217	93.79323664945385	0.08247160059438309	0.0815762707468352	1.4223615987775702	12.077756812817825	1.35720819040057	11.52451696159369
3.710023651615288	76.91687707599054	73.59087515795001	84.95433632170898	81.17266736782678	88.74409336599552	84.75134107485115	92.26774041154388	88.08121184567622	98.33476915824656	93.8203657899141	0.0824100378114541	0.08151545910934814	1.411793596485495	12.06025406252229	1.3471216085667947	11.507793204673362
3.732378410442586	76.95384911783357	73.62607995767334	84.98736402238237	81.20416298624113	88.77553561594301	84.7813429762037	92.29788949561531	88.10999312680687	98.36311137873601	93.84743639854348	0.08234842428728822	0.08145459718070353	1.4013003983423005	12.042744749971462	1.3371064476068568	11.491063283589028
3.7548678679373717	76.99079520977847	73.66125972820423	85.02035231867154	81.23562088522901	88.80693217580756	84.81130122141302	92.3279870745151	88.13872525530834	98.39139221171429	93.87444850315119	0.08228676046794317	0.08139368540116737	1.3908815105253325	12.025229035651137	1.3271622358947752	11.474327352052569
3.777492835726878	77.0277152553244	73.69641437877989	85.05330117095438	81.2670410275171	88.83828302909559	84.84121579499764	92.35803315087693	88.16740823375319	98.41961168737657	93.90140213239451	0.08222504680251604	0.0813327242140129	1.3805364420775277	12.00770707904303	1.3172885045430576	11.457585562820896
3.8002541303288	77.06460915774524	73.73154381843125	85.0862105398246	81.29842337604141	88.86958815972852	84.87108668187368	92.38802772792964	88.19604206528166	98.44776983680877	93.9282973157785	0.08216328374315422	0.08127171406553232	1.3702647048937706	11.990179038581118	1.3074847873870112	11.440838067655932
3.823152573180761	77.1014768200851	73.76664795597866	85.11908038608792	81.32976789394388	88.90084755203952	84.90091386735156	92.41797080949442	88.22462675359908	98.47586669198607	93.95513408365404	0.08210147174506952	0.08121065540504861	1.360065813704523	11.972645071655279	1.2977506209706462	11.424085017306425
3.8461889906699622	77.13831814515464	73.80172670002834	85.15191067075925	81.36107454456953	88.93206119077126	84.93069733713403	92.44786239998305	88.25316230297425	98.50390228577193	93.98191246721738	0.08203961126654875	0.08114954868492882	1.3499392860778698	11.955105334724067	1.288085544550313	11.407326561642549
3.8693642141629967	77.17513303552695	73.83677995896855	85.18470135505966	81.39234329146359	88.96322906107326	84.96043707731351	92.47770250439591	88.28164871823732	98.53187665191722	94.00863249850894	0.08197770276896764	0.08108839436059519	1.3398846423858686	11.937559983107349	1.2784891000603693	11.39056284945218
3.892679080035866	77.21192139353305	73.87180764096522	85.21745240041258	81.42357409836792	88.99435114849871	84.99013307436914	92.50749112831919	88.31008600477742	98.55978982505847	94.03529421041182	0.08191574671680253	0.0810271928905391	1.32990140581569	11.920009171226411	1.2689608321220476	11.373794028646444
3.9161344297041563	77.24868312125867	73.90680965395892	85.25016376844168	81.45476692921896	89.02542743900284	85.01978531516511	92.53722827792392	88.33847416854145	98.58764184071794	94.06189763665171	0.08185374357764337	0.08096594473633224	1.319989102343925	11.902453052443889	1.2595002880225366	11.357020246139655
3.9397311096534064	77.28541812053926	73.94178590566011	85.28283542096653	81.48592174814364	89.05645791893913	85.04939378694716	92.5669139599626	88.36681321603103	98.61543273530118	94.08844281179474	0.08179169382220632	0.08090465036263939	1.310147260716576	11.88489177905285	1.2501070176974736	11.340241647836592
3.963469971469652	77.32212629295658	73.97673630354582	85.31546732000037	81.51703851945706	89.08744257505747	85.07895847734082	92.59654818176807	88.39510315430134	98.64316254609714	94.11492977124733	0.08172959792434595	0.08084331023723242	1.3003754124654279	11.867325502480526	1.240780573737311	11.3234583787671
3.987351871870168	77.35880753983443	74.01166075485574	85.34805942774659	81.54811720765947	89.11838139450143	85.1084793743486	92.62613095125113	88.42334399095887	98.67083131127667	94.14135855125501	0.08166745636106885	0.08078192483100063	1.29067309186712	11.849754373062751	1.2315205113595766	11.306670582967854
4.01137767273438	77.39546176223453	74.04655916658808	85.38061170659562	81.57915777743298	89.14927436480538	85.1379564663476	92.65566227689838	88.45153573415934	98.6984390698915	94.1677291889012	0.08160526961254587	0.08072049461796504	1.2810398359406463	11.832178540102177	1.2223263883997788	11.289878403484181
4.035548241134971	77.4320888609524	74.08143144549587	85.41312411912169	81.61016019363866	89.180121473892	85.16738974208675	92.68514216777021	88.47967839260576	98.72598586187335	94.1940417221064	0.081543038162125	0.0806590200752909	1.2714751844446255	11.814598152002873	1.2131977653107242	11.273081982466465
4.059864449369175	77.4686887365136	74.11627749808316	85.44559662808005	81.64112442131379	89.21092271006995	85.19677919068488	92.71457063349901	88.50777197554675	98.75347172803309	94.22029618962755	0.08148076249634449	0.0805975016832999	1.2619786798625228	11.797013356201205	1.204134205146147	11.256281461171966
4.08432717499025	77.5052612891696	74.15109723060125	85.4780291964038	81.67205042566887	89.24167806203127	85.22612480162798	92.74394768428714	88.53581649277457	98.78089671005995	94.2464926310569	0.08141844310494532	0.08053593992548386	1.252549867368998	11.779424299013044	1.1951352735331966	11.239476979777464
4.108937300839158	77.54180641889313	74.18589054904422	85.51042178720006	81.70293817208407	89.27238751884808	85.25542656476632	92.77327333090426	88.56381195462258	98.80826085051976	94.27263108682072	0.08135608048088548	0.08047433528851654	1.2431882948446855	11.761831125830213	1.1862005386826695	11.222668677584807
4.133695715076422	77.57832402537504	74.22065735914582	85.54277436374795	81.73378762610707	89.30305106997109	85.2846844703128	92.80254758468631	88.5917583719643	98.83556419285513	94.29871159817925	0.08129367512035114	0.08041268826226891	1.2338935128589128	11.744233981127763	1.1773295713726384	11.205856693002715
4.15860331121418	77.6148140080195	74.25539756637512	85.5750868894947	81.76459875344953	89.33366870522627	85.31389850883988	92.83177045753288	88.61965575621068	98.86280678138395	94.32473420722513	0.08123122752277213	0.08035099933981858	1.2246650746478736	11.726633008354838	1.1685219449320812	11.189041163490401
4.183660988148428	77.65127626594047	74.29011107593298	85.60735932805304	81.79537151998461	89.36424041481287	85.34306867127772	92.86094196190561	88.64750411930892	98.8899886612988	94.35069895688315	0.08116873819083267	0.08028926901746618	1.2155025361109892	11.709028350003791	1.1597772352295124	11.172222225553924
4.208869650191461	77.68771069795721	74.32479779274775	85.63959164319772	81.8261058917435	89.39476618930036	85.37219494891107	92.89006211082594	88.67530347374002	98.91710987866588	94.37660589090888	0.08110620763048683	0.08022749779474754	1.2064054557893087	11.691420147544704	1.1510950206591133	11.155400014742554
4.2342302071045115	77.72411720259036	74.35945762147169	85.67178379886256	81.85680183491279	89.42524601962616	85.40127733337738	92.9191309178732	88.70305383251713	98.94417048042423	94.40245505388813	0.08104363635097035	0.08016568617444578	1.197373394864826	11.673808541512699	1.1424748821386856	11.138574665728811
4.259743574130585	77.76049567805792	74.394090466477	85.70393575913742	81.88745931583139	89.45567989709309	85.43031581666412	92.94814839718286	88.73075520918368	98.97117051438507	94.42824649123617	0.08098102486481515	0.08010383466260616	1.1884059171470653	11.65619367153704	1.1339164030944175	11.121746312284813
4.285410672027485	77.79684602227128	74.42869623185213	85.7360474882653	81.91807830098799	89.48606781336713	85.45931039110677	92.97711456344464	88.75840761781184	98.99811002923109	94.45398024919714	0.08091837368786137	0.08004194376854797	1.1795025890573925	11.63857567623927	1.1254191694463316	11.104915087242262
4.311232427101037	77.83316813283092	74.46327482139755	85.76811895063886	81.94865875701747	89.51640976047443	85.4882610493859	93.00602943190042	88.7860110730002	99.02498907451535	94.47965637484295	0.08085568333927326	0.07998001400488007	1.1706629796076413	11.62095469322594	1.116982769591914	11.088081122463336
4.337209771238533	77.86946190702234	74.4978261386221	85.80015011079752	81.97920065069837	89.546705730799	85.51716778452503	93.03489301834215	88.81356558987211	99.05180770066065	94.50527491607258	0.08079295434154968	0.07991804588751206	1.1618866604105733	11.603330859259586	1.108606794412026	11.071244549000767
4.363343641942354	77.9057272418123	74.53235008673921	85.83214093342468	82.00970394895016	89.5769557170806	85.54603058988859	93.06370533911068	88.84107118407427	99.07856595895917	94.53083592161192	0.0807301872205407	0.079856039935669	1.1531732056494093	11.585704310084111	1.1002908372413458	11.054405496928666
4.389634982363801	77.94196403384431	74.56684656866263	85.86409138334415	82.04016861882977	89.60715971241157	85.57484945917882	93.09246641109303	88.8685278717742	99.10526390157116	94.55633944101218	0.08066738250545925	0.07979399667190443	1.1445221920741915	11.568075180533924	1.0920344938674589	11.037564095448033
4.416084741337141	77.97817217943506	74.6013154870031	85.89600142551775	82.07059462752932	89.63731771023524	85.60362438643432	93.12117625172138	88.8959356696594	99.13190158152496	94.58178552465026	0.08060454072889578	0.07973191662211554	1.135933198983821	11.550443604453903	1.083837362514032	11.020720472839457
4.442693873413836	78.01435157456953	74.63575674406374	85.92787102504131	82.10098194237246	89.66742970434233	85.63235536602667	93.14983487897021	88.92329459493445	99.15847905271532	94.60717422372686	0.08054166242683278	0.07966980031555501	1.1274058082201464	11.532809714768518	1.0756990438319463	11.003874756475852
4.469463338897009	78.05050211489795	74.67017024183694	85.95970014714277	82.13133053081228	89.69749568886975	85.66104239265913	93.1784423113556	88.95060466532036	99.18499636990397	94.63250559026716	0.08047874813865707	0.07960764828484584	1.1189396041609143	11.515173643540038	1.0676191408947489	10.987027072922501
4.49639410387609	78.08662369573096	74.70455588199997	85.99148875717835	82.16164036042792	89.72751565829736	85.68968546136367	93.20699856793264	88.97786589905219	99.21145358871819	94.65777967711928	0.08041579840717522	0.07954546106599505	1.1105341736861192	11.497535521757527	1.0595972591670488	10.9701775477115
4.523487140261684	78.12271621203554	74.73891356591099	86.02323682062952	82.19191139892159	89.75748960744554	85.71828456749857	93.23550366829363	89.00507831487722	99.23785076565011	94.68299653795385	0.08035281377862691	0.0794832391984073	1.102189106192327	11.479895479573315	1.0516330065161128	10.953326305574592
4.550743425820648	78.15877955843146	74.77324319460573	86.05494430310058	82.22214361411613	89.78741753147331	85.7468397067467	93.26395763256687	89.03224193205386	99.26418795805691	94.7081562272639	0.0802897948026994	0.07942098322490013	1.093903993569029	11.462253646241152	1.0437259931927656	10.936473470399505
4.578163944211368	78.19481362918667	74.80754466879303	86.08661117031508	82.25233697395178	89.81729942587543	85.77535087511274	93.29236048141436	89.05935677034941	99.29046522415952	94.73325880036376	0.0802267420325419	0.07935869369171705	1.0856784301802236	11.444610149992513	1.0358758318091077	10.919619165080803
4.605749685019276	78.23081831821325	74.84181788885104	86.11823738811287	82.2824914464833	89.8471352864801	85.8038180689208	93.32071223603005	89.08642285003829	99.31668262304223	94.7583043133886	0.080163656024779	0.07929637114854043	1.0775120128632807	11.4269651181894	1.0280821373398794	10.90276351167995
4.633501643792551	78.26679351906357	74.87606275482354	86.14982292244726	82.31260699987723	89.87692510944665	85.83224128481255	93.34901291813831	89.1134401919008	99.34284021465231	94.78329282329425	0.08010053733952649	0.07923401614850918	1.0694043409146161	11.409318677295232	1.0203445271120017	10.885906631436228
4.6614208220780515	78.30273912492592	74.91027916641583	86.18136773938193	82.34268360240902	89.90666889126311	85.86062051974464	93.37726254999207	89.14040881722121	99.36893805979946	94.80822438785636	0.080037386540404	0.07917162924822997	1.061355016075595	11.391670952838467	1.0126626207825211	10.86904864463213
4.689508227457455	78.33865502862061	74.94446702299085	86.2128718050879	82.37272122246003	89.93636662874384	85.88895577098643	93.4054611543711	89.16732874778597	99.39497622015529	94.83309906566998	0.07997420419455138	0.07910921100779275	1.0533636425200257	11.374022069434432	1.0050360403370178	10.852189670727967
4.717764873583629	78.37454112259562	74.97862622356529	86.24433508584056	82.40271982851476	89.96601831902713	85.91724703611789	93.43360875458028	89.1942000058823	99.42095475825285	94.85791691614928	0.07991099087264196	0.0790467619907855	1.0454298268475668	11.356372150807147	0.9974644100761907	10.835329828336398
4.746191780217212	78.4103972989227	75.01275666680567	86.27575754801666	82.43267938915805	89.99562395957292	85.94549431302728	93.46170537444796	89.22102261429647	99.44687373748624	94.88267799952689	0.0798477471488982	0.07898428276430855	1.0375531780653091	11.338721319774777	0.9899473566003962	10.81846923516423
4.774789973263409	78.44622344929313	75.0468582510244	86.30713915809133	82.46259987307211	90.02518354816034	85.97369759990877	93.48975103832419	89.24779659631218	99.47273322211011	94.90738237685368	0.07978447360110527	0.07892177389898927	1.0297333075795905	11.32106969821325	0.9824845088012353	10.801608008041512
4.803560484809025	78.48201946501351	75.08093087417575	86.33847988263497	82.4924812490336	90.05469708288533	86.0018568952603	93.51774577107896	89.27452197570875	99.49853327723922	94.93203010999795	0.07972117081062721	0.0788592359689959	1.0219698291843997	11.303417407158122	0.9750754978526857	10.78474626300158
4.832504353159697	78.51778523700182	75.11497443385205	86.36977968831046	82.522323485911	90.08416456215849	86.0299721978814	93.54568959810078	89.30119877675986	99.52427396884823	94.95662126164565	0.079657839362421	0.07879666955205405	1.0142623590511448	11.285764566724538	0.9677199571974597	10.767884115179186
4.861622622877388	78.55352065578309	75.14898882727971	86.40103854187	82.55212655266159	90.11358598470261	86.05804350687087	93.57358254529476	89.32782702423178	99.54995536377116	94.98115589529954	0.07959447984505187	0.0787340752294609	1.0066105157102356	11.268111296114512	0.9604175225329072	10.751021678861434
4.890916344818065	78.58922561148532	75.18297395131515	86.43225641015218	82.58189041832864	90.14296134955025	86.0860708216245	93.60142463908105	89.35440674338166	99.57557752970108	95.00563407527892	0.07953109285070806	0.07867145358609848	0.9990139200488102	11.25045771367877	0.953167831809651	10.734159067509609
4.9203865761696335	78.62489999383546	75.2169297024411	86.46343326007914	82.6116150520387	90.17229065604177	86.11405414183322	93.62921590639345	89.38093795995638	99.60114053518998	95.03005586671964	0.07946767897521728	0.07860880521045198	0.9914721952955006	11.232803936913115	0.9459705252108961	10.717296393755532
4.950034380490085	78.6605436921551	75.25085597676247	86.4945690586535	82.64130042299864	90.20157390382275	86.14199346748046	93.65695637467749	89.40742070019064	99.62664444964828	95.0544213355734	0.07940423881805961	0.07854613069462207	0.9839849670008789	11.215150082323817	0.9388252451399239	10.700433769299707
4.979860827745887	78.69615659535613	75.28475267000219	86.52566377295511	82.67094650049268	90.23081109284155	86.16988879884005	93.68464607188871	89.43385499080532	99.65208934334437	95.07873054860751	0.07934077298238486	0.07848343063434099	0.976551863037912	11.197496265616792	0.9317316362185011	10.683571305078658
5.009866994350591	78.73173859193699	75.3186196774977	86.5567173701386	82.70055325387987	90.26000222334747	86.19774013647424	93.71228502649159	89.46024085900638	99.6774752874048	95.10298357340486	0.07927728207502815	0.07842070562898859	0.9691725135837714	11.179842601606651	0.9246893452698259	10.6667091111849
5.040053963203681	78.7672895699781	75.35245689419648	86.58772981742995	82.73012065259098	90.28914729588799	86.22554748123133	93.73987326745736	89.48657833248299	99.7028023538137	95.12718047836343	0.07921376670652353	0.07835795628160765	0.9618465511096019	11.162189204227616	0.9176980213069328	10.64984729684511
5.070422823729659	78.80280941713794	75.38626421465246	86.61870108212385	82.7596486661259	90.3182463113069	86.25331083424355	93.76741082426292	89.51286743940615	99.7280706154127	95.15132133269623	0.07915022749112138	0.07829518319891725	0.9545736103755189	11.144536186606274	0.9107573155292812	10.6329859705329
5.100974671917351	78.8382980206489	75.42004153302199	86.64963113158083	82.78913726405086	90.34729927074198	86.28103019692517	93.79489772688933	89.53910820842749	99.75328014590099	95.1754062064313	0.07908666504680364	0.07823238699133171	0.9473533284001405	11.12688366088696	0.9038668812961532	10.616125239779649
5.131710610359471	78.87375526731248	75.4537887430593	86.68051993322355	82.81858641599507	90.37630617562218	86.30870557096955	93.82233400581939	89.56530066867695	99.77843101983427	95.19943517041068	0.0790230799952991	0.07816956827297362	0.9401853444705921	11.109231738420931	0.897026374131201	10.599265211360034
5.1626317482924104	78.90918104349605	75.48750573811343	86.71136745453498	82.84799609164881	90.40526702766633	86.3363369583481	93.84971969203745	89.59144484976247	99.80352331262588	95.2234082962915	0.07895947296210026	0.07810672766169072	0.9330693001240888	11.091580529744533	0.8902354517076674	10.582405991266569
5.193739201636265	78.94457523512781	75.52119241112332	86.74217366305456	82.87736626075974	90.43418182888013	86.36392436130723	93.87705481702687	89.6175407817675	99.82855710054568	95.24732565654476	0.07889584457647843	0.07804386577907167	0.9260048391240616	11.073930144404585	0.8834937738270128	10.565547684549529
5.225034093035115	78.97993772769281	75.55484865461423	86.77293852637543	82.90669689313056	90.46305058155403	86.39146778236652	93.90433941276875	89.64358849525014	99.8535324607201	95.27118732445568	0.07883219547150071	0.07798098325046239	0.9189916074665234	11.056280691183929	0.8768010024227806	10.54869039553887
5.256517551897525	79.01526840622894	75.58847436069372	86.80366201214184	82.93598795861614	90.49187328826137	86.41896722431676	93.93157351174071	89.66958802124154	99.87844947113248	95.29499337412358	0.0787685262840448	0.07791808070498074	0.9120292533675638	11.038632278079604	0.8701568015460452	10.531834227786021
5.288190714437326	79.05056715532263	75.62206942104768	86.83434408804611	82.96523942712088	90.52064995185611	86.44642269021784	93.95875714691552	89.69553939124476	99.90330821062295	95.31874388046211	0.07870483765481759	0.0778551587755346	0.9051174272315166	11.020985012073652	0.8635608373422201	10.514979283900175
5.320054723714605	79.08583385910397	75.65563372693566	86.864984721825	82.99445126859517	90.54938057546985	86.473834183396	93.98589035175868	89.72144263723254	99.92810875888755	95.34243891919816	0.07864113022836919	0.07779221809883659	0.8982557816627832	11.003338999409607	0.8570127780583334	10.498125665781117
5.352110729676963	79.12106840124358	75.68916716918787	86.89558388125796	83.02362345303378	90.5780651625109	86.50120170744285	94.01297316022841	89.74729779164717	99.95285119647959	95.36607856687326	0.07857740465311072	0.07772925931542134	0.8914439714478704	10.985694345516094	0.8505122940207457	10.48127347452828
5.384359889201005	79.15627066494726	75.72266963820006	86.9261415341631	83.05275595047188	90.60670371666095	86.52852526621209	94.0400056067729	89.77310488739786	99.97753560480841	95.38966290084227	0.07851366158133052	0.07766628306966153	0.8846816535340167	10.968051154872228	0.8440590576251452	10.464422810360702
5.41680336613411	79.19144053295237	75.75614102393024	86.95665764839488	83.0818487309831	90.63529624187353	86.55580486381834	94.0669877263298	89.79886395786029	100.00216206614019	95.4131919992743	0.07844990166921244	0.07760329000978432	0.8779684870332858	10.950409531225887	0.8376527433335923	10.447573772791657
5.44944233133642	79.22657788752328	75.78958121589409	86.98713219184108	83.11090176467623	90.6638427423717	86.58304050463455	94.09391955432432	89.82457503687475	100.0267306635977	95.43666594115227	0.07838612557684893	0.07754028078788888	0.8713041332018747	10.932769577466388	0.8312930276540555	10.430726460494043
5.482277962723094	79.26168261044721	75.82299010316126	87.01756513241978	83.1399150216928	90.69234322264583	86.61023219329022	94.12080112666811	89.85023815874514	100.05124148116056	95.4600848062732	0.0783223339682623	0.07747725605996236	0.86468825542579	10.915131395577191	0.8249795891322265	10.413880971314939
5.515311445306831	79.29675458302951	75.85636757435066	87.04795643807614	83.1688884722037	90.72079768745111	86.63737993466881	94.1476324797574	89.87585335823705	100.07569460366476	95.4834486752478	0.07825852751141893	0.07741421648589684	0.8581205192206198	10.897495086792333	0.8187121083460625	10.397037402344722
5.548543971240616	79.33179368608995	75.8897135176271	87.07830607678015	83.19782208640717	90.74920614180617	86.6644837339065	94.17441365047237	89.90142067057724	100.10009011680368	95.50675762950135	0.07819470687824785	0.07735116272950646	0.8516005922169825	10.879860751541855	0.8124902678939634	10.380195849935262
5.581976739860765	79.36679979995803	75.9230278206968	87.10861401652325	83.2267158345255	90.77756859099028	86.69154359638948	94.20114467617528	89.92694013145193	100.12442810712773	95.53001175127335	0.07813087274465692	0.07728809545854565	0.8451281441393803	10.86222848934267	0.806313752374308	10.363356409554399
5.615610957730194	79.40177280446844	75.95631037080295	87.13888022531525	83.25556968680219	90.80588504054128	86.71855952775205	94.22782559470905	89.95241177700522	100.14870866204421	95.55321112361743	0.07806702579055158	0.07722501534472424	0.8387028468057451	10.844598398925882	0.8001822483854539	10.346519175905996
5.649447838681973	79.43671257895708	75.98956105472205	87.16910467118177	83.28438361349941	90.8341554962537	86.74553153387464	94.25445644439624	89.97783564383828	100.17293186981817	95.57635583040195	0.07800316669985105	0.0771619230637261	0.8323243741185706	10.82697057828409	0.7940954445180068	10.329684243009979
5.6834886038631165	79.47161900225665	76.02277975875965	87.19928732216133	83.31315758489531	90.8623799641766	86.77245962088209	94.28103726403778	90.0032117690081	100.19709781957239	95.59944595631022	0.07793929616050672	0.0770988192952273	0.8259924020467224	10.809345124536776	0.7880530313352665	10.31285170406045
5.717734481778674	79.50649195269206	76.05596636874607	87.2294281463022	83.34189157128095	90.89055845061134	86.79934379514113	94.30756809291144	90.02854019002598	100.22120660128749	95.62248158684045	0.07787541486451977	0.0770357047229121	0.8197066086067935	10.791722133897565	0.7820547013552641	10.296021651338378
5.75218670833605	79.5413313080757	76.0891207700318	87.25952711165908	83.37058554295723	90.918690962109	86.82618406325811	94.33404897077013	90.05382094485587	100.24525830580176	95.6454628083055	0.07781152350795945	0.0769725800344917	0.8134666738760643	10.774101701925247	0.7761001490662238	10.279194176553574
5.786846526889619	79.57613694570418	76.12224284748444	87.28958418629146	83.39923947023323	90.9467775054696	86.85298043207831	94.36047993784189	90.07905407191454	100.26925302481285	95.66838970783466	0.07774762279097987	0.07690944592172211	0.8072722799608982	10.756483923312771	0.7701890708951851	10.262369370568194
5.821715188285586	79.61090874235241	76.1553324854831	87.31959933825911	83.4278533234219	90.9748180877383	86.8797329086822	94.38686103482704	90.10423961006853	100.29319085087629	95.69126237337203	0.0776837134178393	0.07684630308042116	0.8011231109892378	10.73886889190544	0.7643211651989077	10.245547323425853
5.856793950907131	79.64564657427037	76.18838956791531	87.34957253562044	83.4564270728387	91.00281271620479	86.9064415003849	94.4131923028983	90.12937759863459	100.31707187740733	95.71408089367833	0.07761979609691827	0.07678315221048769	0.7950188531115145	10.721256700846425	0.7584961322661457	10.228728124508052
5.892084080719833	79.68035031717795	76.22141397817208	87.37950374642874	83.48496068879773	91.03076139840026	86.93310621473326	94.43947378369863	90.1544680773774	100.34089619868033	95.73684535833041	0.07755587154073788	0.07671999401592001	0.7889591944758649	10.703647442405781	0.7527136742928633	10.211911862359557
5.927586851317345	79.7150198462609	76.25440559914406	87.4093929387299	83.51345414160976	91.05866414209589	86.95972705950443	94.4657055193406	90.17951108650901	100.36466390982984	95.75955585772194	0.07749194046597721	0.07665682920483216	0.7829438252197178	10.686041208049573	0.7469734953781426	10.195098624753882
5.963303543967366	79.74965503616575	76.28736431321678	87.43924008055866	83.54190740157858	91.08652095530009	86.98630404270328	94.49188755240456	90.20450666668707	100.38837510685016	95.78221248306335	0.07742800359349465	0.07659365848947533	0.776972437465929	10.668438088468974	0.741275301514861	10.178288498744223
5.999235447657878	79.78425576099602	76.32029000226699	87.4690451399367	83.57032043899918	91.11433184625731	87.01283717256119	94.51801992593818	90.22945485901444	100.41202988659676	95.80481532638291	0.07736406164834352	0.07653048258625417	0.771044725312322	10.6508381736312	0.735618800583552	10.161481570663454
6.035383859143656	79.8188218943072	76.35318254765784	87.49880808486883	83.5986932241542	91.14209682344536	87.03932645753349	94.5441026834546	90.25435570503744	100.43562834678599	95.82736448052651	0.07730011535979323	0.07646730221574653	0.7651603848073592	10.633241552608524	0.7300037023276218	10.144677926007716
6.071750082993084	79.85335330910239	76.38604183023486	87.52852888334058	83.62702572731152	91.16981589557349	87.06577190629771	94.57013586893169	90.27920924674497	100.45917058599592	95.84986003915849	0.07723616546134748	0.07640411810272228	0.75931911395719	10.6156483137529	0.724429718360625	10.127877649585571
6.108335431635222	79.88784987782772	76.41886773032151	87.55820750331515	83.65531791872138	91.19748907158056	87.09217352775171	94.59611952681075	90.3040155265674	100.48265670366683	95.87230209676191	0.07717221269076363	0.07634093097616201	0.7535206127026868	10.598058544626838	0.7188965621442094	10.111080825437966
6.145141225407182	79.92231147236777	76.45166012771483	87.58784391273034	83.68356976861357	91.22511636063268	87.11853133101152	94.62205370199531	90.32877458737542	100.50608680010163	95.89469074863918	0.07710825779007198	0.07627774156927696	0.7477645829128505	10.580472331981582	0.7134039489828865	10.094287536860065
6.182168792601758	79.95673796404088	76.48441890168108	87.61743807949578	83.71178124719465	91.25269777212141	87.14484532540965	94.64793843985008	90.35348647247896	100.52946097646641	95.91702609091239	0.07704430150559541	0.07621455061952731	0.7420507283770803	10.562889761840779	0.7079515960128901	10.077497866412159
6.2194194695153895	79.9911292235948	76.5171439309514	87.64698997148999	83.7399523246452	91.28023331566168	87.17111552049292	94.67377378619983	90.37815122562615	100.55277933479125	95.93930822052401	0.07698034458796901	0.07615135886864255	0.7363787547906213	10.545310919424082	0.7025392221928541	10.060711895912391
6.256894600496366	80.02548512120174	76.54983509371743	87.67649955655735	83.76808297111701	91.30772300108976	87.19734192602075	94.6995597873283	90.40276889100224	100.57604197797065	95.9615372352375	0.07691638779216005	0.07608816706264021	0.7307483697429689	10.52773588915079	0.6971665482913068	10.043929706414929
6.294595537993358	80.05980552645384	76.58249226762666	87.70596680250516	83.79617315673012	91.33516683846105	87.22352455196295	94.72529648997686	90.4273395132284	100.59924900976397	95.98371323363753	0.07685243187748655	0.07602497595184658	0.7251592827126387	10.510164754698053	0.6918332968791674	10.027151378257258
6.332523642604218	80.09409030835853	76.61511532977825	87.73539167710076	83.82422285157027	91.36256483804848	87.2496634084981	94.75098394134386	90.45186313736097	100.62240053479658	96.00583631513106	0.07678847760764058	0.07596178629091621	0.7196112050555712	10.492597599011788	0.6865391923211064	10.010376991078374
6.370680283125076	80.1283393353339	76.64770415671855	87.76477414806877	83.85223202568605	91.38991701034026	87.27575850601154	94.77662218908338	90.47633980889033	100.64549665856029	96.0279065799478	0.0767245257507047	0.07589859883885183	0.7141038499898968	10.47503450421209	0.6812839607637216	9.99360662374238
6.40906683659976	80.16255247520388	76.6802586244365	87.79411418308776	83.88020064908599	91.4172233660378	87.30180985509342	94.80221128130403	90.50076957373976	100.66853748741401	96.04992412914076	0.07666057707917466	0.07583541435902437	0.7086369325893429	10.457475551676907	0.6760673301221232	9.976840354385786
6.447684688369473	80.1967295951934	76.71277860835916	87.82341174978754	83.9081286917358	91.44448391605394	87.32781746653677	94.82775126656807	90.5251524782645	100.69152312858452	96.071889064587	0.07659663236998	0.07577223361919343	0.7032101697720918	10.439920821998385	0.6708890300737949	9.960078260402952
6.486535232122802	80.23087056192382	76.74526398334714	87.85266681574613	83.93601612355545	91.47169867151067	87.35378135133558	94.85324219389027	90.54948856925083	100.71445369016728	96.09380148898833	0.07653269240450325	0.07570905739152943	0.6978232802941875	10.42237039507745	0.6657487920538188	9.943320418526127
6.525619869945995	80.26497524140821	76.77771462369034	87.88187934848706	83.96386291441677	91.49886764373765	87.37970152068326	94.87868411273732	90.57377789391518	100.73732928112743	96.11566150587232	0.07646875796860346	0.07564588645263122	0.6924759847329369	10.404824350007402	0.6606463492355488	9.926566904719948
6.564940012373588	80.29904349904619	76.81013040310296	87.91104931547595	83.99166903414009	91.52599084426964	87.4055779859702	94.90407707302609	90.59802049990293	100.76015001130015	96.13746921959257	0.07640482985263376	0.07558272158354988	0.6871680054791796	10.387282765110285	0.6555814365253809	9.909817794221453
6.604497078439295	80.33307519961953	76.84251119471928	87.94017668411793	84.01943445249182	91.55306828484498	87.43141075878235	94.92942112512334	90.62221643528765	100.78291599139204	96.15922473532994	0.07634090885146619	0.0755195635698077	0.6818990667302387	10.369745717991464	0.6505537905543406	9.89307316157283
6.644292495727218	80.36707020728699	76.87485687108884	87.96926142175457	84.04715913918145	91.58009997740339	87.45719985089912	94.95471631984441	90.64636574857013	100.8056273329816	96.18092815909309	0.07627699576451044	0.07545641320142087	0.6766688944746875	10.352213285481412	0.6455631496644401	9.876333080566837
6.684327700423376	80.40102838557952	76.90716730417185	87.9983034956608	84.07484306385871	91.6070859340841	87.4829452742915	94.97996270845229	90.67046848867739	100.8282841485203	96.2025795977194	0.076213091395737	0.07539327127292006	0.6714772164878013	10.334685543701198	0.6406092539045858	9.85959762433049
6.724604137367524	80.43494959739557	76.93944236533464	88.02730287304217	84.10248619611096	91.63402616722396	87.50864704112041	95.0051603426568	90.69452470496192	100.85088655133357	96.22417915887605	0.07614919655369774	0.07533013858337172	0.6663237623151872	10.317162567960622	0.6356918450157991	9.842866865230462
6.76512326010531	80.46883370499573	76.9716819253448	88.05625952103159	84.13008850545998	91.66092068935528	87.53430516373453	95.0303092746135	90.71853444720057	100.87343465562165	96.2457269510605	0.07608531205154931	0.07526701593640092	0.6612082632684633	10.29964443289282	0.6308106664243951	9.826140874949488
6.805886530940724	80.50268056999826	77.00388585436671	88.08517340668665	84.1576499613596	91.68776951320424	87.55991965466879	95.05540955692302	90.74249776559398	100.89592857646076	96.26722308360185	0.07602143870707388	0.07520390414021211	0.6561304524116167	10.282131212334207	0.6259654632312959	9.809419724449981
6.846895420988873	80.53649005337368	77.03605402195655	88.11404449698631	84.18517053319239	91.71457265168851	87.58549052664215	95.08046124262984	90.76641471076535	100.91836842980382	96.2886676666614	0.07595757734270239	0.07514080400761178	0.6510900645507718	10.264622979382693	0.6211559822020263	9.7927034839704
6.888151410229076	80.57026201544006	77.06818629705764	88.14287275882816	84.21265019026711	91.74133011791567	87.61101779255604	95.10546438522164	90.79028533375981	100.94075433248176	96.31006081123387	0.07589372878553664	0.0750777163560309	0.6460868362300971	10.247119806448609	0.6163819717614842	9.775992223098001
6.92965598755826	80.60399631585786	77.10028254799587	88.17165815902537	84.24008890181585	91.76804192518117	87.6365014654925	95.13041903862839	90.81410968604362	100.96308640220455	96.33140262914846	0.07582989386737186	0.07501464200754679	0.6411205057179359	10.229621765196498	0.6116431819805257	9.759286010703363
6.971410650844719	80.63769281362507	77.13234264247477	88.20040066430384	84.26748663699125	91.7947080869666	87.66194155871236	95.15532525722168	90.83788781950344	100.98536475756252	96.35269323306987	0.07576607342471983	0.07495158178890667	0.6361908129883886	10.212128926461446	0.6069393645614127	9.742584914856707
7.01341690698215	80.67135136707138	77.16436644757013	88.22910024129845	84.29484336486296	91.821328616937	87.68733808565284	95.1801830958131	90.86161978644472	101.00758951802659	96.37393273649872	0.07570226829883274	0.07488853653154973	0.6312974997283618	10.194641360452806	0.6022702728419063	9.725889003053453
7.055676271944047	80.70497183385442	77.19635382972638	88.2577568565514	84.32215905441609	91.84790352894032	87.71269105992697	95.20499260965474	90.88530563959237	101.02976080395104	96.39512125377402	0.0756384793357242	0.07482550707163024	0.6264403093177862	10.177159136623231	0.5976356617759393	9.709198342061427
7.098190270838397	80.73855407095303	77.22830465475026	88.28637047650764	84.34943367454686	91.874432837004	87.73800049532032	95.22975385443692	90.90894543208839	101.05187873657293	96.41625890007268	0.07557470738619584	0.07476249425004156	0.6216189868171114	10.15968232364321	0.5930352879241809	9.692512997884478
7.1409604379627405	80.77209793466334	77.26021878780708	88.31494106751319	84.37666719406094	91.90091655533429	87.76326640579038	95.25446688628861	90.93253921749233	101.07394343801481	96.43734579141197	0.07551095330585825	0.07469949891243853	0.616833278967988	10.142210989532032	0.5884689094507394	9.675833035918913
7.183988316859528	80.80560328059283	77.29209609341498	88.3434685958112	84.40385958166975	91.92735469831358	87.78848880546393	95.27913176177582	90.95608704977977	101.09595503128502	96.45838204464984	0.07544721795515616	0.0746365219092621	0.6120829341714398	10.124745201501355	0.583936286107587	9.659158520782512
7.227275460371831	80.83906996365535	77.3239364354404	88.37195302753933	84.43101080598797	91.95374728049882	87.81366770863566	95.3037485379012	90.97958898334188	101.11791364027935	96.47936777748659	0.07538350219939251	0.07457356409576234	0.6073677024901372	10.107285026115278	0.5794371792319453	9.642489516496425
7.270823430699384	80.8724978380659	77.35573967709294	88.4003943287267	84.45812083553062	91.98009431661973	87.83880312976638	95.32831727210343	91.00304507298485	101.13981938978253	96.50030310846601	0.07531980690875345	0.0745106263320238	0.6026873356299802	10.089830529173923	0.5749713517312784	9.625826086328743
7.31463379945495	80.90588675733504	77.38750568092024	88.4287924652906	84.48518963871001	92.00639582157662	87.86389508348091	95.352838022256	91.02645537392874	101.16167240546919	96.52118815697652	0.07525613295833096	0.07444770948298805	0.5980415869323679	10.072381775731628	0.5705385680755626	9.609168292849063
7.358708147721062	80.9392365742638	77.41923430880296	88.45714740303363	84.51221718383292	92.03265181043864	87.88894358456656	95.37731084666682	91.04981994180713	101.18347281390548	96.5420230432525	0.07519248122814906	0.07438481441847966	0.5934302113671492	10.054938830144238	0.5661385942906918	9.592516197961231
7.403048066107065	80.97254714093812	77.45092542194965	88.4854591076405	84.53920343909756	92.05886229844192	87.91394864797118	95.40173580407743	91.07313883266617	101.20522074255035	96.56280788837564	0.07512885260318924	0.0743219420132302	0.5888529655251205	10.037501756098209	0.5617711979487012	9.575869862910622
7.447655154806527	81.00581830872376	77.48257888089186	88.51372754467526	84.56614837259102	92.0850273009879	87.93891028880164	95.42611295366251	91.09641210296431	101.22691631975742	96.58354281427651	0.07506524797341392	0.07425909314690328	0.5843096076016536	10.020070616497833	0.5574361481560572	9.559229348222289
7.49253102365499	81.03904992826031	77.51419454547846	88.5419526795777	84.59305195228578	92.11114683364099	87.96382852232156	95.45044235502866	91.1196398095711	101.2485596747757	96.60422794373545	0.07500166823379319	0.07419626870412017	0.5797998973902168	10.002645473490702	0.5531332155453583	9.542594713679136
7.537677292188054	81.072241849456	77.54577227487074	88.57013447766052	84.61991414603702	92.13722091212688	87.98870336394985	95.47472406821414	91.14282200976679	101.27015093775164	96.62486340038429	0.07493811428433111	0.07413346957448509	0.5753235962788494	9.985226388649608	0.548862172273175	9.525966018540203
7.583095589699846	81.10539392148253	77.57731192753754	88.59827290410662	84.64673492158015	92.16324955233125	88.0135348292593	95.4989581536885	91.16595876124214	101.29169023973093	96.64544930870824	0.07487458703008949	0.07407069665261	0.5708804672326551	9.967813422710606	0.5446227920010642	9.509343321253255
7.628787555301809	81.13850599276853	77.60881336124895	88.62636792396503	84.67351424652676	92.18923277029675	88.03832293397377	95.52314467235092	91.18905012209673	101.31317771265903	96.66598579404618	0.07481108738121553	0.07400795083814161	0.5664702747864112	9.950406635718537	0.5404148498903396	9.492726679589396
7.674754837981857	81.17157791099511	77.64027643307217	88.65441950214884	84.70025208836283	92.21517058222236	88.06306769396757	95.54728368553084	91.21209615083954	101.33461348938413	96.68647298259349	0.07474761625296868	0.07394523303578693	0.5620927850416138	9.933006087063404	0.536238122599002	9.476116150730377
7.720999096663877	81.2046095230893	77.67170099936526	88.68242760343128	84.72694841444486	92.24106300446063	88.08776912526285	95.57137525498636	91.23509690638751	101.35599770365769	96.70691100140264	0.0746841745657457	0.07388254415534024	0.557747765648287	9.9156118353676	0.5320923882637771	9.459511791093973
7.767522000267617	81.23760067521889	77.7030869157723	88.71039219244304	84.75360319199744	92.2669100535164	88.11242724402832	95.59541944290429	91.25805244806538	101.37733049013677	96.72729997838535	0.07462076324510937	0.07381988511170848	0.5534349858018004	9.898223938565934	0.5279774264982962	9.442913656454039
7.814325227768903	81.27055121278639	77.73443403721758	88.73831323366882	84.78021638810989	92.29271174604455	88.13704206657724	95.61941631189906	91.28096283560494	101.39861198438535	96.74764004231375	0.07455738322181381	0.07375725682493965	0.5491542162287715	9.88084245382197	0.5238930183787716	9.426321801867743
7.861410468260233	81.30346098042327	77.76574221790023	88.76619069144415	84.80678796973332	92.31846809884819	88.16161360936552	95.6433659250123	91.30382812914435	101.41984232287611	96.76793132282211	0.07449403543183312	0.07369466022024851	0.5449052291877479	9.863467437720828	0.5198389464435422	9.40973628181382
7.908779421011744	81.33632982198475	77.79701131128918	88.79402452995281	84.83331790367811	92.34417912887749	88.1861418889907	95.66726834571291	91.32664838922832	101.4410216429929	96.78817395040913	0.0744307208163891	0.07363209622804527	0.5406877984505627	9.846098946072743	0.5158149946769299	9.39315715003977
7.956433795532517	81.3691575805429	77.82824117011673	88.82181471322271	84.85980615660993	92.36984485322672	88.21062692218916	95.69112363789542	91.3494236768065	101.46215008303136	96.80836805643862	0.07436744032197803	0.0735695657839624	0.5365016992909659	9.82873703389123	0.5118209484988938	9.376584459540027
8.004375311632296	81.40194409838145	77.85943164637355	88.8495612051232	84.8862526950475	92.39546528913314	88.23506872583499	95.71493186588015	91.37215405323369	101.48322778220161	96.82851377314185	0.07430419490040065	0.07350706982888232	0.5323467084908771	9.811381755669572	0.5078565947690095	9.360018262814265
8.052605699483543	81.43468921699002	77.89058259130326	88.87726396936228	84.91265748535945	92.4210404539754	88.2594673169385	95.73869309441301	91.39483958026952	101.5042548806303	96.84861123361956	0.0742409855087884	0.0734446093089668	0.5282226043162837	9.794033165067958	0.5039217217640726	9.343458611554524
8.101126699683881	81.46739277705724	77.92169385539589	88.90492296948223	84.93902049376061	92.4465703652707	88.28382271264348	95.76240738866396	91.41748032007709	101.52523151936154	96.8686605718429	0.07417781310963456	0.07338218517568422	0.5241291665106473	9.77669131501898	0.5000161191728694	9.326905556776182
8.149940063318896	81.50005461846553	77.95276528838295	88.93253816885742	84.96534168630969	92.47205504067391	88.30813493022644	95.78607481422749	91.44007633522335	101.5461578403598	96.88866192265607	0.07411467867082154	0.07331979838583898	0.5200661762963819	9.759356257865875	0.4961395780960629	9.31035914891254
8.199047552025359	81.53267458028465	77.98379673923132	88.96010953069056	84.9916210289058	92.49749449797535	88.33240398709437	95.80969543712175	91.46262768867825	101.56703398651152	96.90861542177782	0.0740515831656512	0.07325744990159998	0.5160334163568905	9.742028045206098	0.4922918910307317	9.293819437716593
8.248450938054788	81.5652525007659	78.01478805613768	88.98763701800979	85.01785848728566	92.52288875509916	88.35662990078333	95.83326932378836	91.4851344438146	101.58786010162741	96.92852120580369	0.07398852757287354	0.07319514069053012	0.5120306708259932	9.724706727873127	0.4884728518599104	9.277286472195556
8.298152004337403	81.59778821733512	78.04573908652205	89.01512059366465	85.04405402701984	92.54823783010087	88.38081268895607	95.8567965410913	91.50759666440703	101.60863633044382	96.94837941220722	0.07392551287671767	0.07313287172561683	0.5080577252839475	9.707392356023774	0.4846822558459962	9.26076030069089
8.348152544546481	81.6302815665874	78.07664967702256	89.04256022032365	85.0702076135103	92.57354174116635	88.40495236940093	95.88027715631735	91.53001441463223	101.6293628186256	96.96819017934268	0.07386254006692115	0.07307064398530033	0.5041143667533561	9.690084979200037	0.4809198996304076	9.244240970994724
8.398454363163072	81.66273238428026	78.10751967348922	89.0699558604705	85.09631921198704	92.59880050660962	88.42904896002995	95.90371123717523	91.55238775906832	101.65003971276802	96.98795364644688	0.07379961013876138	0.07300845845350479	0.5002003836794984	9.672784646143555	0.4771855812140302	9.227728530131571
8.449059275541144	81.6951405053274	78.13834892097779	89.09730747640086	85.12238878750473	92.62401414487093	88.45310247887687	95.92709885179525	91.5747167626944	101.67066716039875	97.00766995364097	0.07373672409308546	0.07294631611966935	0.4963155659285121	9.655491404930217	0.4734790999542611	9.211223024460196
8.49996910797308	81.7275057637923	78.16913726374389	89.12461503021899	85.14841630493984	92.6491826745151	88.47711294409568	95.95044006872892	91.5970014908902	101.69124530998025	97.02733924193275	0.07367388293634138	0.07288421797877709	0.492459704781254	9.63820530297744	0.4698002565595516	9.194724499753647
8.551185697755594	81.75982799288198	78.199884545237	89.1518784838346	85.17440172898742	92.67430611422988	88.50108037395893	95.97373495694895	91.61924200943604	101.7117743109122	97.04696165321896	0.0736110876806109	0.07282216503138851	0.48863259291420036	9.620926386920473	0.4661488530718998	9.178233001010085
8.602710893256043	81.79210702493991	78.23059060809372	89.17909779895886	85.2003450241574	92.69938448282335	88.52500478685539	95.99698358584806	91.64143838451169	101.7322543135331	97.06653733028675	0.0735483393436394	0.07276015828367051	0.48483402440274403	9.60365470272518	0.46252469286957876	9.161748572605575
8.654546553979111	81.82434269144015	78.26125529413233	89.2062729371018	85.22624615477214	92.72441779922315	88.54888620128919	96.02018602523965	91.66359068269709	101.75268546912359	97.08606641681673	0.07348563894886961	0.07269819874743075	0.48106379470732463	9.586390295709862	0.4589275806532669	9.145271258279536
8.706694550633951	81.8565348229802	78.29187844434593	89.23340385956834	85.25210508496261	92.74940608247381	88.57272463587735	96.04334234535678	91.68569897097123	101.77306792990791	97.10554905738462	0.07342298752547226	0.07263628744014752	0.47732170066683466	9.569133210465225	0.4553573224404772	9.12880110111655
8.759156765201672	81.88868324927483	78.32245989889662	89.26049052745535	85.27792177866563	92.77434935173568	88.59652010934875	96.06645261685244	91.70776331671246	101.79340184905725	97.124985397464	0.07336038610838039	0.07257442538500279	0.4736075404850908	9.55188349083619	0.4518137255529382	9.112338143455418
8.811935091003267	81.92078779914854	78.35299949710841	89.28753290164737	85.30369619961985	92.79924762628207	88.6202726405414	96.08951691079848	91.72978378769749	101.81368738069101	97.14437558342783	0.07329783573832224	0.0725126136109163	0.46992111372856016	9.534641180005565	0.44829659861386517	9.095882427031029
8.865031432767935	81.95284830052974	78.38349707746163	89.31453094281424	85.32942831136344	92.82410092549861	88.6439822484019	96.1125352986863	91.75176045210198	101.83392467988061	97.16371976255186	0.07323533746185365	0.07245085315257614	0.4662622213186296	9.517406320508599	0.444805751539775	9.079433992927079
8.918447706701835	81.98486458044306	78.4139524775857	89.34148461140673	85.35511807722995	92.84890926888059	88.66764895198267	96.13550785242585	91.77369337849962	101.85411390265097	97.18301808301611	0.07317289233139344	0.07238914505047497	0.46263066551557586	9.500178954072908	0.44134099552695716	9.062992881488753
8.972185840557227	82.01683646500284	78.44436553425301	89.36839386765342	85.3807654603454	92.87367267603136	88.69127277044082	96.15843464434569	91.79558263586215	101.87425520598364	97.20227069390772	0.07311050140525588	0.07232749035094112	0.4590262499189066	9.482959121807653	0.4379021430506782	9.046559132471884
9.02624777370205	82.0487637794061	78.47473608337218	89.39525867155722	85.4063704236249	92.89839116666073	88.71485372303621	96.18131574719287	91.81742829355925	101.89434874781932	97.22147774522344	0.07304816574768656	0.07226589010617517	0.45544877945485496	9.465746864094399	0.4344890078531307	9.03013278491926
9.080635457189915	82.08064634792535	78.50506395998131	89.42207898289162	85.43193292976923	92.92306476058278	88.73839182912971	96.20415123413247	91.8392304213581	101.9143946870604	97.24063938787194	0.07298588642889606	0.0722043453742822	0.45189806036887603	9.448542220619856	0.431101404937408	9.013713877247937
9.135350853830497	82.11248399390166	78.53534899824142	89.44885476119737	85.45745294126154	92.94769347771435	88.76188710818155	96.22694117874774	91.86098908942348	101.93439318357386	97.25975577367662	0.0729236645250968	0.07214285721930878	0.4483739002200764	9.431345230394072	0.4277391505598871	8.997302447187394
9.190395938260405	82.14427653973732	78.56559103142949	89.47558596577872	85.48293042036386	92.97227733807313	88.78533957974955	96.24968565503968	91.88270436831738	101.95434439819397	97.27882705537795	0.07286150111853719	0.07208142671127657	0.4448761078656389	9.41415593165948	0.42440206221886	8.98089853176134
9.245772697014415	82.1760238068885	78.59578989193152	89.50227255569975	85.50836532911357	92.99681636177546	88.80874926348713	96.27238473742679	91.90437632899872	101.97424849272475	97.29785338663613	0.07279939729753768	0.07202005492621895	0.4414044934630965	9.39697436201459	0.4210899586526011	8.964502167378669
9.301483128597186	82.20772561585827	78.62594541123593	89.52891448978109	85.53375762932045	93.02131056903525	88.83211617914205	96.29503850074546	91.92600504282376	101.99410562994353	97.31683492203405	0.07273735415652884	0.07195874294621639	0.4379588684553255	9.379800558352144	0.4178026598278848	8.948113389767968
9.357529243555355	82.23938178618869	78.6560574199261	89.55551172659573	85.55910728256248	93.04575998016132	88.85544034655419	96.3176470202491	91.94759058154524	102.01391597360289	97.33577181707949	0.0726753727960861	0.07189749185943355	0.4345390455649749	9.362634556833655	0.41453998693509675	8.931732233999355
9.413913064550128	82.27099213645398	78.68612574767384	89.58206422446604	85.58441425018316	93.07016461555632	88.87872178565426	96.34021037160882	91.96913301731294	102.03367968843463	97.3546642282086	0.07261345432296767	0.07183630276015432	0.43114483878639476	9.345476392969431	0.4113017623775477	8.915358734466281
9.47063662643026	82.30255648425238	78.71615022323179	89.6085719414594	85.60967849328739	93.09452449571431	88.90196051646168	96.36272863091274	91.99063242267326	102.05339694015186	97.37351231278804	0.07255159985015308	0.0717751767488224	0.4277760633760863	9.328326101494895	0.40808780976487924	8.898992924863705
9.527701976305488	82.33407464619877	78.74613067442641	89.63503483538486	85.63489997273814	93.1188396412192	88.92515655908292	96.38520187466615	92.01208887056897	102.07306789545251	97.39231622911804	0.07248981049687954	0.07171411493207498	0.42443253584667673	9.311183716446976	0.4048979539064703	8.882634838206286
9.585111173620431	82.36554643791695	78.77606692815057	89.66145286378914	85.66007864915291	93.14311007274267	88.94830993370972	96.40763017979138	92.03350243433944	102.09269272202208	97.41107613643531	0.07242808738868214	0.07165311842278327	0.4211140739604389	9.294049271229596	0.4017320208055253	8.866284506930242
9.642866290228868	82.39697167403212	78.8059588103566	89.68782598395337	85.68521448290036	93.16733581104292	88.97142066061772	96.43001362362813	92.05487318772073	102.11227158853727	97.42979219491629	0.07236643165743092	0.07159218834009054	0.4178204967200827	9.276922798497253	0.3985898376494106	8.849941962722369
9.700969410468568	82.42835016816254	78.8358061460483	89.71415415288865	85.71030743409632	93.19151687696203	88.99448876016409	96.45235228393275	92.07620120484509	102.13180466466852	97.44846456567949	0.07230484444137059	0.0715313258094504	0.4145516243590919	9.259804330187762	0.3954712328016967	8.833607236621901
9.75942263123647	82.45968173291213	78.86560875927401	89.7404373273328	85.73535746260063	93.21565329142483	89.01751425278636	96.47464623887913	92.09748656024145	102.15129212108384	97.46709341078926	0.07224332688516201	0.07147053196266571	0.4113072783352436	9.242693897507706	0.3923760357957917	8.817280358965945
9.818228062064373	82.49096617986186	78.8953664731184	89.76667546374586	85.7603645280129	93.23974507543628	89.04049715900005	96.49689556705768	92.1187293288349	102.17073412945129	97.48567889325804	0.07218188013991984	0.07140980793793007	0.40808728132572014	9.225591531001555	0.3893040773282337	8.800961359433131
9.877387825195074	82.52220331956231	78.92507910969549	89.79286851830699	85.78532858966953	93.26379225008054	89.06343749939755	96.51910034747641	92.13992958594729	102.19013086244325	97.5042211770503	0.07212050536325487	0.07134915487986568	0.4048914572168769	9.208497260489821	0.38625518925152846	8.784650267043617
9.936904055658934	82.55339296152493	78.95474649014035	89.81901644690988	85.81024960663937	93.28779483651819	89.08633529464578	96.54126065956014	92.16108740729668	102.20948249373889	97.52272042708506	0.07205920371931422	0.07128857393956577	0.4017196310952613	9.191411115032679	0.3832292045652821	8.768347110104514
9.996778901350961	82.58453491421417	78.9843684346017	89.84511920515925	85.83512753772051	93.31175285598502	89.10919056548484	96.56337658315101	92.1822028689979	102.22878919802815	97.5411768092395	0.07199797637882281	0.07122806627463457	0.39857162924556633	9.174333123071847	0.38022595741233545	8.752051916319033
10.05701452310831	82.61562898503905	79.01394476223389	89.87117674836689	85.85996234143633	93.33566632979004	89.13200333272619	96.58544819850876	92.20327604756255	102.2480511510152	97.5595904903523	0.07193682451912665	0.07116763304923024	0.39544727913619226	9.157263312230498	0.37724528306659977	8.735764712593664
10.117613094788254	82.64667498034434	79.04347529118868	89.89718903154717	85.88475397603146	93.35953527931316	89.1547736172504	96.60747558630996	92.22430701989852	102.26726852942133	97.57796163822633	0.07187574932423288	0.07110727543410449	0.39234640941390353	9.140201709418761	0.3742870179272586	8.719485525187338
10.178576803346665	82.67767270540253	79.07295983860745	89.92315600941356	85.90950239946834	93.3833597260038	89.17750144000587	96.62945882764906	92.24529586331072	102.28644151098916	97.59629042163262	0.07181475198485543	0.07104699460664729	0.3892688499038286	9.123148340939224	0.37135099951944994	8.703214379784185
10.239907848916916	82.70862196440521	79.10239822061325	89.94907763637464	85.9342075694235	93.40713969137916	89.20018682200721	96.65139800403836	92.26624265550126	102.3055702744864	97.6145770103139	0.07175383369845652	0.0709867917509286	0.3862144315921796	9.106103232283203	0.3684370664773269	8.686951301275258
10.301608444889292	82.73952256045386	79.13179025230198	89.97495386652946	85.95886944328318	93.43087519702162	89.22282978433273	96.67329319740759	92.28714747456903	102.3246549997087	97.63282157498733	0.07169299566929088	0.07092666805774271	0.38318298662056804	9.089066408210783	0.3655450585380322	8.670696313864028
10.363680817990868	82.77037429555162	79.16113574773465	90.00078465366393	85.98348797813985	93.45456626457758	89.2454303481233	96.69514449010482	92.30801039901029	102.3436958674842	97.65102428734878	0.07163223910845203	0.07086662472465104	0.38017434828395835	9.072037892769004	0.3626748165409026	8.654449441095494
10.426127208365882	82.80117697059383	79.1904345199285	90.0265699512463	86.00806313078805	93.47821291575495	89.26798853458013	96.71695196489594	92.32883150771862	102.36269305967663	97.66918532007574	0.07157156523391381	0.07080666295602785	0.37718835101941295	9.055017709320964	0.3598261824159863	8.638210705845268
10.488949869656532	82.83193038535971	79.21968638084897	90.05230971242354	86.03259485772077	93.50181517232195	89.29050436496337	96.73871570496574	92.34961087998542	102.38164675918993	97.68730484683167	0.07151097527057945	0.07074678396310394	0.37422483039972576	9.038005880443961	0.3569989991777902	8.621980130243173
10.552151069084381	82.86263433850249	79.24889114140059	90.07800389001633	86.05708311512497	93.5253730561044	89.31297786058977	96.76043579391713	92.37034859549964	102.40055714997123	97.70538304226886	0.07145047045032481	0.07068698896401324	0.3712836231252368	9.021002427987696	0.35419311091834516	8.605757735735097
10.615733087532126	82.89328862754087	79.27804861141871	90.10365243651553	86.08152785887795	93.54888658898446	89.3354090428314	96.7821123157722	92.3910447343484	102.41942441701558	97.72342008203277	0.07139005201204676	0.07062727918383835	0.36836456702098985	9.004007373147033	0.35140836280402254	8.589543543166656
10.679698219625935	82.9238930488495	79.30715859966074	90.12925530407773	86.10592904454342	93.57235579289856	89.35779793311373	96.80374535497232	92.41169937701737	102.4382487463697	97.7414161427659	0.07132972120170916	0.07056765585465705	0.3654675010217261	8.987020736258273	0.34864460106052775	8.573337572539458
10.744048773818252	82.9544473976492	79.33622091379661	90.1548124445204	86.13028662736666	93.59578068983501	89.38014455291321	96.82533499637785	92.43231260439025	102.45703032513559	97.7593714021107	0.07126947927239095	0.0705081202155897	0.36259226517154275	8.970042536973779	0.34590167297312746	8.557139843189361
10.808787072471103	82.9849514679981	79.36523536040066	90.18032380931832	86.15460056227136	93.61916130183273	89.40244892375624	96.8468813252692	92.4528844977499	102.47576934147537	97.77728603871454	0.07120932748433373	0.07044867351284552	0.35973870061764046	8.953072794291074	0.3431794268815338	8.540950373877422
10.87391545193992	83.01540505278174	79.39420174494221	90.20578934959892	86.17887080385502	93.64249765097918	89.42471106721715	96.86838442734702	92.47341513877853	102.49446598461527	97.79516023223333	0.07114926710499204	0.07038931699977365	0.35690664959497553	8.93611152630183	0.34047771216376077	8.524769182498858
10.93943626265785	83.04580794370295	79.42311987177592	90.2312090161373	86.2030973063844	93.66578975940772	89.44693100491565	96.88984438873189	92.49390460955723	102.51312044484928	97.81299416333495	0.07108929940908122	0.07033005193690907	0.3540959554259189	8.91915875039922	0.337796379236579	8.508596286246757
11.00535186922059	83.07615993127263	79.45198954413317	90.25658275935257	86.22728002379193	93.68903764929652	89.46910875851589	96.91126129596535	92.51435299256721	102.53173291354409	97.83078801370401	0.07102942567862683	0.07027087959202297	0.3513064625174138	8.902214483361604	0.33513527955255995	8.49243170176851
11.071664650471687	83.10646080479962	79.48081056411255	90.28191052930308	86.25141890967133	93.71224134286648	89.49124434972437	96.93263523601038	92.53476037069002	102.55030358314362	97.84854196604597	0.07096964720301796	0.07021180124017402	0.34853801634358206	8.885278741057846	0.33249426558404593	8.476275444831117
11.138376999588447	83.13671035238038	79.5095827326699	90.30719227568157	86.27551391727286	93.73540086237863	89.51333780028756	96.95396629625114	92.55512682720733	102.56883264717257	97.86625620409069	0.07090996527905495	0.07015281816375635	0.3457904634431088	8.868351538596471	0.3298731908200807	8.460127530503087
11.205491324168262	83.16690836088893	79.53830584960905	90.33242794781079	86.29956499949937	93.75851623013264	89.53538913199056	96.9752545644937	92.57545244580183	102.5873203002416	97.88393091259718	0.07085038121100301	0.07009393165255277	0.3430636514184471	8.851432890471187	0.3272719097653862	8.443987973241747
11.273010046315514	83.19705461596696	79.56697971357237	90.35761749463931	86.32357210890214	93.7815874684652	89.55739836665528	96.99650012896707	92.59573731055781	102.60576673805205	97.90156627735806	0.07079089631064449	0.07003514300378527	0.3403574289209246	8.834522810284398	0.3246902779262655	8.427856786674965
11.340935602728974	83.22714890201266	79.59560412203015	90.38276086473593	86.3475351976757	93.804614599747	89.57936552613792	97.01770307832254	92.61598150596086	102.62417215739968	97.91916248520316	0.07073151189733162	0.06997645352216884	0.33767164564596897	8.817621310885443	0.32212815180741927	8.411733983728482
11.409270444789758	83.25719100217084	79.62417887127145	90.4078580062858	86.37145421765423	93.82759764638172	89.60129063232786	97.0388635016351	92.63618511689911	102.64253675618025	97.93671972400482	0.07067222929803971	0.06991786451996247	0.3350061523298109	8.800728404414258	0.31958538890648924	8.39561957661499
11.478017038649782	83.28718069832182	79.65270375639346	90.43290886708517	86.39532912030646	93.85053663080338	89.62317370714503	97.05998148840335	92.65634822866309	102.66086073339369	97.95423818268169	0.07061304984742152	0.06985937731702406	0.3323608007392522	8.783844102174044	0.3170618477062135	8.379513576808677
11.547177865320764	83.31711777107097	79.68117857129172	90.45791339453692	86.41915985673148	93.8734315754747	89.64501477253864	97.0810571285505	92.67647092694673	102.67914428914924	97.9717180512038	0.07055397488786315	0.06980099324086543	0.3297354436679143	8.766968414762232	0.31455738766999275	8.363415995096148
11.616755420763786	83.34700199973767	79.70960310864963	90.4828715356456	86.44294637765412	93.89628250288499	89.66681385048493	97.10209051242462	92.69655329784757	102.69738762467034	97.98915952059684	0.07049500576953775	0.06974271362670513	0.327129934924983	8.750101351914054	0.3120718692304081	8.347326841394533
11.686752215979308	83.37683316234397	79.73797715992775	90.50778323701213	86.46668863341989	93.91908943554768	89.68857096298488	97.12308173079899	92.71659542786703	102.71559094229899	98.00656278294672	0.07043614385046423	0.06968453981752618	0.32454412933316235	8.733242922600766	0.30960515378899345	8.331246124984318
11.75717077709787	83.40661103560394	79.7663005153538	90.53264844482968	86.49038657399105	93.94185239599899	89.71028613206312	97.14403087487331	92.73659740391163	102.73375444550169	98.02392803140484	0.07037739049656225	0.06962647316413077	0.3219778827224218	8.716393135076942	0.30715710370986926	8.315173854425666
11.82801364547121	83.43633539491205	79.79457296391166	90.55746710487806	86.51404014894139	93.96457140679541	89.73195937976531	97.16493803627377	92.75655931329311	102.75187833887387	98.04125546019246	0.07031874708170983	0.06956851502519866	0.31943105191840004	8.699551996702212	0.30472758230632735	8.299110037405626
11.899283377763982	83.46600601433151	79.82279429333038	90.58223916251873	86.53764930745145	93.98724649051154	89.75359072815621	97.18580330705372	92.77648124372885	102.76996282814513	98.0585452646055	0.07026021498780312	0.0695106667673436	0.3169034947417231	8.682719514108612	0.30231645384355943	8.283054680967325
11.970982546046038	83.4956226665833	79.85096429007379	90.6069645626902	86.5612139983042	94.00987766973847	89.77518019931821	97.20662677969482	92.79636328334313	102.7880081201849	98.07579764102005	0.07020179560481478	0.06945292976517224	0.31439506999845435	8.66589569311327	0.2999235835276295	8.267007791375363
12.043113737885237	83.52518512303375	79.8790827393288	90.63164324990221	86.58473416987952	94.03246496708115	89.79672781534873	97.22740854710692	92.816205520667	102.80601442300706	98.09301278689662	0.07014349033085275	0.06939530540134384	0.3119056374730462	8.649080538682028	0.29754883749876626	8.25096937406488
12.115679556440844	83.55469315368305	79.90714942499459	90.65627516823106	86.60820977014986	94.0550084051566	89.81823359835856	97.24814870262942	92.83600804463944	102.82398194577583	98.11019090078584	0.070085300572223	0.06933779506662888	0.30943505792458836	8.632274055016751	0.2951920828279526	8.234939433747059
12.188682620557461	83.58414652715311	79.9351641296711	90.6808602613141	86.6316407466749	94.0775080065917	89.83969757046972	97.26884734003157	92.8557709446078	102.841910898811	98.12733218233325	0.07002722774348867	0.06928040015997074	0.30698319307907695	8.615476245500759	0.29285318751101386	8.218917974405485
12.26212556485955	83.61354501067555	79.96312663464771	90.7053984723447	86.65502704659697	94.09996379402112	89.86111975381375	97.28950455351348	92.87549431032869	102.85980149359366	98.1444368322848	0.06996927326753256	0.0692231220885462	0.30454990562270723	8.598687112680636	0.2905320204591817	8.202904999183374
12.336011039846525	83.64288837007905	79.99103671989134	90.72988974406653	86.67836861663544	94.122375790085	89.88250017052907	97.31012043770667	92.89517823196836	102.8776539427714	98.16150505249173	0.06991143857562208	0.0691659622678287	0.3021350591970986	8.581906658302614	0.2882284514968205	8.186900510474516
12.41034171198835	83.67217636977736	80.0188941640351	90.7543340187687	86.70166540308233	94.14474401742716	89.90383884275973	97.3306950876751	92.91482280010393	102.89546846016464	98.17853704591661	0.06985372510746901	0.06910892212164944	0.2997385183904271	8.565134883232531	0.28594235135335566	8.170904509872344
12.485120263821853	83.701408772756	80.04669874436573	90.77873123827955	86.72491735179635	94.16706849869223	89.92513579265244	97.35122859891544	92.9344281057235	102.91324526077139	98.19553301663791	0.06979613431129769	0.06905200308226292	0.2973601487342421	8.548371787543147	0.28367359165781636	8.154916998177214
12.560349394047481	83.73058534056025	80.07445023681234	90.80308134396206	86.74812440819848	94.18934925652444	89.94639104235547	97.37172106735878	92.95399424022764	102.93098456077439	98.21249316985637	0.06973866764390782	0.06899520659041052	0.29499981669562203	8.531617370459571	0.28142204493360623	8.13893797541823
12.63603181762671	83.75970583328147	80.10214841593339	90.82738427670733	86.77128651726603	94.21158631356435	89.96760461401566	97.39217258937038	92.97352129542945	102.9486865775456	98.2294177118999	0.0696813265707411	0.06893853409538478	0.2926573896709215	8.51487163035199	0.2791875845917957	8.122967440805951
12.712170265880024	83.78877000954465	80.12979305490508	90.85163997692987	86.794403623528	94.23377969244768	89.98877652977713	97.41258326175168	92.99300936355624	102.96635152965366	98.24630685022993	0.06962411256594886	0.0688819870550983	0.2903327359808827	8.498134564728389	0.2769700849257788	8.107005392736028
12.78876748658549	83.81777762649438	80.15738392550799	90.87584838456097	86.81747567105886	94.255929415802	90.00990681177836	97.43295318174005	93.0124585372493	102.98397963686838	98.26316079344625	0.06956702711245857	0.06882556693614741	0.28802572486245026	8.48140617023455	0.2747694211044518	8.091051828789205
12.865826244077915	83.84672843978231	80.18492079811531	90.90000943904388	86.8405026034741	94.27803550624554	90.0309954821509	97.45328244701084	93.03186890956589	103.0015711201685	98.2799797512939	0.06951007170204371	0.06876927521388175	0.28573622646797503	8.464686442734092	0.27258546917073545	8.075106745807716
12.943349319348618	83.87562220355291	80.21240344167941	90.92412307932749	86.86348436392412	94.30009798638429	90.05204256301671	97.47357115567756	93.05124057397948	103.01912620174691	98.29676393466842	0.06945324783539175	0.06871311337247342	0.28346411184975295	8.44797537706836	0.2704181060275914	8.05917013967337
13.0213395101458	83.90445867042948	80.23983162371871	90.94818924386016	86.88642089508848	94.32211687880952	90.07304807648585	97.49381940629274	93.07057362438044	103.03664510501693	98.31351355562161	0.06939655702217529	0.06865708290498476	0.2812092529632082	8.43127296730745	0.26826720944029603	8.043242005533102
13.099799631075467	83.93323759150104	80.26720511030508	90.97220787058457	86.90931213917112	94.3440922060963	90.09401204465492	97.51402729784972	93.08986815507772	103.05412805461954	98.33022882736843	0.06934000078112401	0.06860118531343928	0.278971522658253	8.414579206651979	0.26613265802859587	8.027322337700753
13.178732513703073	83.96195871630741	80.29452366605005	90.99617889693117	86.93215803789391	94.36602399080044	90.11493448960441	97.53419492978291	93.10912426079929	103.07157527642914	98.3469099642925	0.06928358064009481	0.06854542210889526	0.27675079467064734	8.397894087349414	0.26401433125784024	8.011411129620683
13.258141006655675	83.99062179282522	80.3217870540915	91.02010225981223	86.95495853249139	94.38791225545654	90.13581543339663	97.55432240196924	93.12834203669324	103.08898699756047	98.36355718195256	0.0692272981361474	0.06848979481151421	0.2745469436181338	8.381217600763193	0.2619121094367074	7.9955083738823305
13.338027975724735	84.01922656745323	80.34899503607976	91.04397789561564	86.97771356370458	94.40975702257535	90.15665489807341	97.57440981472885	93.14752157832861	103.10636344637508	98.38017069708862	0.0691711548156156	0.0684343049506362	0.2723598449964584	8.364549737387279	0.2598258737118613	7.979614062260225
13.418396303969553	84.04777278499795	80.3761473721641	91.06780574019896	87.0004230717757	94.43155831464188	90.17745290565418	97.59445726882673	93.166662981697	103.12370485248859	98.39675072762881	0.06911515223418474	0.06837895406485445	0.27018937517084396	8.347890486813412	0.25775550605987974	7.963728185644868
13.49924889182131	84.07626018865838	80.40324382097835	91.09158572888285	87.02308699644159	94.4533161541125	90.19820947813322	97.61446486547331	93.18576634321286	103.1410114467769	98.41329749269536	0.06905929195696593	0.06832374370208857	0.26803541136939657	8.331239837618341	0.2557008892822523	7.947850734028179
13.580588657187745	84.10468852001102	80.4302841396267	91.11531779644474	87.04570527692809	94.47503056341272	90.21892463747771	97.63443270632573	93.20483175971499	103.15828346138353	98.42981121261136	0.06900357555857342	0.06826867541966189	0.2658978316808316	8.314597777538438	0.2536619070034476	7.93198169659081
13.662418535558457	84.1330575189947	80.45726808366962	91.13900187711266	87.068277851944	94.49670156493487	90.23959840562549	97.65436089348927	93.22385932846773	103.17552112972666	98.44629210890764	0.06894800462320345	0.06821375078437833	0.2637765150478799	8.297964293389668	0.2516384436617045	7.916121061596641
13.744741480110864	84.16136692389512	80.48419540710888	91.16263790455857	87.09080465967486	94.51832918103563	90.26023080448256	97.6742495295182	93.24284914716178	103.19272468650625	98.46274040432934	0.06889258074471069	0.06815897137259914	0.2616713412598983	8.281339371013019	0.24963038450414388	7.900268816443713
13.827560461816718	84.18961647132899	80.51106586237297	91.1862258118918	87.11328563777676	94.5399134340335	90.28082185592088	97.69409871741733	93.26180131391567	103.20989436771131	98.47915632284278	0.06883730552669151	0.06810433877032408	0.25958219094820834	8.264722995314514	0.24763761558335773	7.884424947624211
13.910878469549415	84.21780589622836	80.53787920030211	91.20976553165252	87.13572072337014	94.56145434620638	90.30137158177607	97.713908560643	93.28071592727677	103.22703041062725	98.49554008964262	0.06878218058256226	0.0680498545732695	0.2575089455797297	8.248115150221565	0.24566002374956497	7.868589440731739
13.9946985101918	84.2459349318242	80.56463517013295	91.2332569958048	87.15810985303331	94.58295193978888	90.32188000384485	97.73367916310431	93.29959308622242	103.24413305384317	98.51189193115847	0.06872720753564195	0.06799552038695024	0.25545148745243296	8.23151581869024	0.24369749664560914	7.8527622804031125
14.079023608744702	84.27400330963036	80.59133351948316	91.25670013572994	87.18045296279607	94.60440623697002	90.34234714388275	97.75341062916465	93.3184328901612	103.26120253725952	98.52821207506244	0.06867238801923674	0.06794133782676191	0.2534096996906783	8.21492498274165	0.24174992270479834	7.836943450420222
14.163856808436103	84.30201075942698	80.61797399433608	91.28009488221967	87.20274998813339	94.6258172598906	90.36277302360182	97.77310306364284	93.33723543893443	103.27823910209592	98.54450075027626	0.068617723676722	0.06788730851806389	0.2513834662380532	8.198342623429198	0.2398171911429472	7.821132933651825
14.24920117083096	84.32995700924374	80.64455633902482	91.3034411654692	87.22500086395874	94.64718503064068	90.38315766466818	97.79275657181472	93.35600083281723	103.29524299089874	98.56075818697867	0.06856321616162912	0.0678334340962638	0.24937267185214296	8.181768720776745	0.2378991919526925	7.805330711991701
14.335059775941703	84.35784178534283	80.67108029621616	91.32673891506994	87.24720552461743	94.6685095712569	90.40350108869943	97.8123712594143	93.37472917251982	103.312214447549	98.57698461661278	0.06850886713773219	0.06777971620690189	0.2473772020986189	8.165203253782238	0.23599581589917307	7.789536766369565
14.421435722339384	84.38566481220165	80.6975456068943	91.34998806000256	87.26936390387971	94.68979090371977	90.42380331726218	97.83194723263506	93.39342055918881	103.32915371727015	98.59318027189346	0.06845467827913289	0.06772615650573949	0.245396943347032	8.148646200468647	0.2341069545142318	7.77375107678381
14.50833212726552	84.41342581249553	80.72395201034449	91.37318852862965	87.29147593493427	94.71102904995116	90.44406437186967	97.85148459813169	93.4120750944087	103.34606104663638	98.60934538681528	0.06840065127035358	0.06767275665884487	0.24343178276694744	8.132097537902155	0.23223250009493768	7.7579736223488
14.595752126744532	84.44112450708033	80.75029924413674	91.39634024868892	87.31354155038144	94.73222403181197	90.46428427397952	97.87098346302169	93.43069288020354	103.36293668358111	98.62548019666035	0.06834678780642293	0.06761951834268351	0.24148160831771293	8.11555724201753	0.2303723456922171	7.74220438109478
14.683698875697011	84.46876061497363	80.77658704410808	91.41944314728474	87.33556068222555	94.75337587109848	90.48446304499032	97.89044393488605	93.4492740190374	103.37978087740426	98.64158493800547	0.06829308959297023	0.06756644324420669	0.23954630874720806	8.099025287770928	0.22852638511017176	7.7264433301461395
14.772175548053516	84.49633385333782	80.80281514434654	91.44249715088208	87.35753326186888	94.7744845895409	90.50460070624032	97.90986612177196	93.46781861381722	103.39659387878207	98.65765984873119	0.06823955834631469	0.06751353306094447	0.2376257735869558	8.082501649081678	0.22669451290147435	7.710690445645014
14.861185336869132	84.52384393746057	80.82898327717274	91.46550218529758	87.37945922010358	94.79555020879945	90.52469727900366	97.92925013219326	93.4863267678929	103.41337593977428	98.67370516802879	0.06818619579356246	0.06746078950109619	0.2357198931424591	8.065986298744974	0.22487662435764832	7.694945702671248
14.95073145443871	84.55129058073692	80.85509117312313	91.48845817569284	87.40133848710508	94.8165727504624	90.54475278448854	97.94859607513281	93.5047985850598	103.43012731383374	98.6897211364092	0.06813300367269884	0.06740821428362576	0.23382855849240514	8.049479208559205	0.22307261550957946	7.679209075373365
15.040817132412794	84.57867349465005	80.88113856093167	91.5113650465662	87.42317099242439	94.83755223604277	90.56476724383418	97.96790406004362	93.5232341695597	103.44684825581456	98.70570799571091	0.06807998373268467	0.06735580913835579	0.23195166148218505	8.032980349220452	0.22128238311967152	7.66348053684851
15.131445621914246	84.6059923887522	80.90712516751212	91.53422272174505	87.44495666498102	94.85848868697592	90.58474067810842	97.98717419685079	93.54163362608273	103.46353902198142	98.72166598910864	0.06802713773355452	0.06730357580606387	0.23008909471877814	8.016489690355229	0.21950582467718505	7.647760059186112
15.222620193655578	84.63324697064533	80.93305071793951	91.5570311243779	87.46669543305525	94.87938212461643	90.60467310830485	98.0064065959531	93.55999705976873	103.48019987001832	98.73759536112169	0.06797446744651497	0.06725151603858023	0.22824075156449908	8.000007200465916	0.21774283839448572	7.63204761344241
15.31434413805701	84.66043694596134	80.95891493543176	91.57979017692627	87.48838722428069	94.90023257023526	90.62456455534029	98.0256013682247	93.57832457620898	103.49683105903782	98.75349635762261	0.06792197465404434	0.06719963159888566	0.22640652613108614	7.983532846894377	0.21599332319851783	7.616343169564061
15.406620765365147	84.68756201834184	80.98471754133041	91.60249980115623	87.51003196563614	94.92104004501661	90.64441504005147	98.04475862501648	93.59661628144757	103.51343284958979	98.76936922584564	0.06786966114999367	0.06714792426121398	0.2245863132788486	7.967066595963843	0.21425717873137273	7.600646696519107
15.499453405772549	84.71462188941867	81.01045825508243	91.62515991813102	87.53162958343883	94.94180457005571	90.66422458319333	98.06387847815886	93.61487228198376	103.53000550367187	98.78521421439648	0.06781752873969056	0.06709639581115	0.22278000861018654	7.950608412866131	0.21253430534414974	7.584958162246039
15.592845409537835	84.74161625879272	81.0361367942201	91.64777044820181	87.55318000333547	94.96252616635512	90.6839932054353	98.08296103996258	93.63309268477309	103.54654928473799	98.80103157326036	0.06776557924004277	0.06704504804573615	0.22098750845850645	7.934158261497942	0.21082460408581483	7.569277533446439
15.686800147106629	84.76854482401309	81.06175287434155	91.67033131099942	87.57468315029466	94.9832048548217	90.70372092735855	98.1020064232207	93.65127759722904	103.56306445770804	98.81682155381134	0.0677138144796426	0.06699388277357345	0.21920870989214336	7.917716104759165	0.20912797670769123	7.5536047758796485
15.781321009233178	84.79540728055674	81.08730620909142	91.6928424254263	87.59613894859922	95.00384065626439	90.72340776945384	98.12101474121123	93.66942712722555	103.57955128897848	98.83258440882211	0.06766223629887597	0.06694290181492914	0.21744351070441326	7.901281904305506	0.20744432565288662	7.537939854133583
15.87641140710273	84.82220332180609	81.11279651013982	91.71530370964699	87.61754732183714	95.02443359139001	90.74305375211759	98.13998610769781	93.68754138309781	103.59601004643098	98.8483203924725	0.06761084655002825	0.06689210700184335	0.21569180940826982	7.884855620603048	0.20577355405310982	7.522282731704763
15.972074772454643	84.84893263902826	81.13822348716289	91.73771508108015	87.63890819289426	95.04498368080117	90.76265889565006	98.15892063693288	93.70562047364514	103.61244099944369	98.86402976035981	0.06755964709739636	0.06684150017823721	0.21395350523573597	7.868437212982826	0.20411556572537393	7.5066333709946775
16.06831455770623	84.87559492135259	81.16358684782134	91.76007645638907	87.66022148394515	95.06549094499252	90.78222322025148	98.17781844365877	93.72366450813207	103.62884441890047	98.8797127695078	0.06750863981739887	0.06679108320002353	0.21222849812681943	7.852026639480755	0.20247026516352662	7.4909917331788165
16.165134236077357	84.90218985574835	81.18888629773971	91.78238775147288	87.68148711644486	95.08595540434771	90.80174674601955	98.19667964311003	93.74167359629055	103.64522057720161	98.89536967837672	0.06745782659868885	0.0667408579352176	0.21051668873025164	7.8356238569904235	0.20083755753847754	7.475357778381294
16.262537301715792	84.9287171270025	81.21412154048527	91.80464888145751	87.70270501112047	95.10637707913644	90.8212294929464	98.21550435101565	93.75964784832203	103.66156974827429	98.91100074687333	0.06740720934226921	0.06669082626405065	0.20881797839530236	7.819228821135766	0.19921734869024021	7.459731465514778
16.36052726982327	84.95517641769628	81.23929227754604	91.8268597606861	87.72387508796203	95.12675598951076	90.84067148091533	98.23429268360067	93.7775873748991	103.67789220758291	98.92660623636048	0.06735678996160752	0.0666409900790847	0.2071322691684827	7.802841486278339	0.1976095451244646	7.444112752320507
16.459107676782416	84.98156740818244	81.2643982083093	91.84902030271013	87.74499726621407	95.14709215550229	90.86007272969802	98.25304475758885	93.79549228716787	103.69418823214015	98.94218640966785	0.06730657038275428	0.06659135128532835	0.20545946378808821	7.7864618055355095	0.1960140540077191	7.428501595368289
16.55828208028434	85.00788977656131	81.28943903003906	91.8711304202793	87.7660714643663	95.16738559701845	90.87943325895108	98.2717606902043	93.81336269674969	103.7104581005175	98.95774153110169	0.06725655254446258	0.06654191180035517	0.20379946567902607	7.770089730707696	0.1944307831624883	7.412897949969192
16.658054059457015	85.03414319865705	81.3144144378536	91.89319002533233	87.78709760014478	95.18763633383935	90.89875308821307	98.29044059917388	93.8311987157433	103.7267020928564	98.97327186645555	0.06720673839830724	0.06649267355442158	0.20215217895020032	7.75372521236568	0.19285964106398978	7.397301770288323
16.758427214994473	85.06032734799346	81.3393241247029	91.91519902898716	87.80807559050263	95.20784438561445	90.9180322369014	98.30908460272954	93.84900045672707	103.74292049087958	98.98877768302088	0.067157129908809	0.06644363849058955	0.20051750838791804	7.73736819973783	0.19130053683522874	7.381713009250234
16.859405169286727	85.08644189576935	81.36416778134515	91.93715734153092	87.82900535161077	95.22800977185895	90.93727072430896	98.32769281961045	93.8667680327611	103.75911357790217	99.00425924959765	0.06710772905355845	0.06639480856484883	0.19889535945156922	7.721018640731927	0.1897533802418252	7.366131618517102
16.960991566550526	85.11248651083366	81.38894509632354	91.95906487241008	87.84988679884853	95.24813251195053	90.956468569601	98.34626536906532	93.88450155738947	103.77528163884337	99.01971683650541	0.0670585378233411	0.06634618574624167	0.19728563826976142	7.704676481916977	0.18821808168809184	7.350557548485085
17.063190072960847	85.13846085965993	81.41365575594217	91.98092153022007	87.87071984679383	95.26821262512557	90.97562579181155	98.3648023708546	93.90220114464212	103.79142496023779	99.03515071559396	0.06700955822226562	0.06629777201698747	0.19568825163395331	7.688341668486828	0.18669455221174758	7.3349907482734125
17.166004376783235	85.164364606321	81.43829944424205	92.0027272226952	87.89150440921377	95.28825013047576	90.99474240984037	98.38330394525306	93.9198669090375	103.8075438302475	99.05056116025479	0.06696079226789349	0.06624956937261255	0.19410310699555566	7.672014144282002	0.18518270348124588	7.3194311657352955
17.26943818850684	85.1901974124627	81.46287584297656	92.02448185669807	87.9122403990546	95.30824504694445	91.01381844244936	98.40177021305203	93.93749896558462	103.82363853867385	99.06594844543231	0.0669122419913702	0.06620157982207911	0.19253011246308915	7.655693851804244	0.1836824477919663	7.3038787474433775
17.37349524097843	85.21595893727786	81.48738463158676	92.04618533820938	87.93292772843212	95.32819739332328	91.03285390825953	98.42020129556218	93.95509742978577	103.83970937696985	99.08131284763562	0.06686390943755774	0.06615380538791664	0.19096917679280523	7.639380732074642	0.18219369805854058	7.288333438602422
17.478179289537028	85.24164883747892	81.51182548717576	92.06783757231655	87.953566308621	95.34810718824788	91.05184882574683	98.43859731461536	93.97266241763815	103.85575663825192	99.09665464494948	0.06681579666517012	0.06610624810635493	0.18942020938692394	7.623074724691833	0.18071636781189682	7.272795183060225
17.583494112149474	85.26726676727138	81.53619808448356	92.08943846320346	87.9741560500451	95.36797445019472	91.07080321323929	98.45695839256776	93.990194045637	103.87178061731288	99.1119741170468	0.06676790574690968	0.06605891002746013	0.18788312029062126	7.606775767857471	0.17925037119778153	7.2572639233585505
17.689443509546752	85.29281237832578	81.56050209586078	92.11098791413905	87.99469686226666	95.38779919747694	91.08971708891306	98.47528465230204	94.00769243077755	103.88778161063408	99.12727154520005	0.06672023876960703	0.06601179321527124	0.18635782018588998	7.590483798314381	0.1777956229698816	7.2417396006931085
17.79603130536116	85.31828531975029	81.58473719124281	92.13248582746661	88.01518865397638	95.40758144824096	91.1085904707893	98.49357621723043	94.02515769055802	103.9037599163989	99.14254721229402	0.06667279783436011	0.0659648997479389	0.1848442203872196	7.574198751317454	0.17635203848590209	7.226222154829884
17.90326134626431	85.34368523806177	81.60890303812249	92.1539321045919	88.03563133298204	95.42732122046208	91.12742337672987	98.51183321129675	94.04258994298151	103.91971583450481	99.15780140283734	0.06662558505667815	0.06591823171786725	0.1833422328367078	7.557920560615457	0.17491953370284818	7.210711524123326
18.011137502105942	85.36901177715751	81.6329993015236	92.17532664597226	88.05602480619832	95.44701853194101	91.14621582443428	98.53005575897973	94.05998930655915	103.93564966657736	99.17303440297563	0.06657860256662577	0.06587179123185598	0.1818517701018436	7.541649158483779	0.17349802517571788	7.1952076455781935
18.119663666053608	85.39426457828583	81.657025643973	92.19666935110457	88.07636897963555	95.46667340029965	91.16496783143563	98.54824398529526	94.07735590031237	103.95156171598296	99.18824650050372	0.06653185250896934	0.06582558041124602	0.18037274536789027	7.525384475604369	0.17208743004852067	7.1797104546567425
18.228843754733095	85.41944328001634	81.68098172547285	92.21796011851357	88.09666375838849	95.48628584297707	91.18367941509675	98.56639801579936	94.09468984377551	103.96745228784255	99.2034379848785	0.06648533704332697	0.06577960139206629	0.17890507243595266	7.5091264411348675	0.17068766605427754	7.164219885409693
18.338681708369887	85.44454751821016	81.7048672034724	92.23919884573995	88.11690904662538	95.50585587722544	91.20235059260656	98.584517976591	94.11199125699866	103.98332168904524	99.21860914723193	0.06643905834431847	0.06573385632518207	0.17744866571973716	7.4928749826976855	0.16929865151087142	7.14873587045804
18.44918149093129	85.46957692598949	81.72868173283939	92.26038542932838	88.1371047475765	95.5253835201062	91.22098138097634	98.60260399431506	94.1292602605505	103.99917022826256	99.23376028038444	0.06639301860171824	0.06568834737644719	0.17600344023765047	7.476630026278144	0.1679203053136007	7.133258340865723
18.56034709026951	85.49453113370633	81.75242496583054	92.28151976481487	88.15725076352226	95.54486878848533	91.23957179703531	98.62065619616499	94.14649697552069	104.01499821596187	99.2488916788578	0.0663472200206117	0.06564307672685774	0.1745693116113216	7.460391496246302	0.16655254693432653	7.117787226208748
18.672182518265565	85.51940976891156	81.77609655206253	92.3026017467147	88.17734699578189	95.56431169902962	91.25812185742723	98.638674709886	94.1637015235231	104.03080596442125	99.26400363888906	0.06630166482155118	0.06559804657270625	0.17314619606082715	7.444159315356956	0.16519529641607278	7.102322454524256
18.784691810974078	85.5442124563227	81.79969613848154	92.32363126850939	88.1973933447012	95.58371226820198	91.27663157860583	98.6566596637778	94.18087402669825	104.04659378774352	99.27909645844399	0.06625635524071642	0.06555325912574	0.17173401040025738	7.427933404705982	0.16384847436933114	7.086863952285057
18.897879028768923	85.568938817792	81.82322336933325	92.34460822263432	88.21738970964087	95.60307051225746	91.29510097683124	98.67461118669807	94.19801460771673	104.06236200187124	99.29417043723116	0.06621129353007725	0.06550871661332207	0.1703326720345899	7.4117136837339785	0.16251200196887794	7.071411644425098
19.01174825648978	85.59358847227352	81.84667788613179	92.36553250046553	88.23733598896393	95.62238644723865	91.3135300681655	98.69252940806521	94.21512338978171	104.07811092460153	99.30922587671606	0.06616648195755616	0.06546442127859212	0.1689420989531527	7.395500070131675	0.1611858009478624	7.055965454241232
19.126303603589555	85.61816103578961	81.87005932762834	92.38640399230636	88.25723208002341	95.64166008897112	91.33191886846848	98.71041445786139	94.23220049663206	104.09384087560078	99.324263080135	0.06612192280719607	0.06542037538063214	0.16756220972763458	7.37929247989814	0.15986979359558973	7.040525303429604
19.241549204282624	85.64265612139764	81.8933673297795	92.40722258737443	88.27707787914987	95.6608914530591	91.35026739339364	98.7282664666361	94.24924605254543	104.1095521764204	99.33928235251015	0.06607761837932913	0.06537658119463217	0.1661929235069124	7.3630908272498345	0.1585639027525758	7.0250911120274395
19.357489217694134	85.66707333915521	81.91660152571488	92.42798817378771	88.2968732816384	95.68008055488055	91.36857565838358	98.74608556550892	94.2662601823412	104.12524515051182	99.35428400066367	0.06603357099074819	0.06533304101206132	0.1648341600147205	7.346895024697005	0.15726805180821657	7.009662798445788
19.474127828010037	85.69141229608607	81.93976154570473	92.44870063855127	88.31661818173609	95.69922740958319	91.38684367866608	98.76387188617345	94.28324301138396	104.14092012324298	99.36926833323318	0.06598978297488096	0.06528975714083839	0.1634858395435117	7.330704982894531	0.15598216469544468	6.994240279404039
19.59146924462811	85.71567259614412	81.96284701712615	92.46935986754275	88.33631247262839	95.71833203207883	91.40507146924912	98.78162556089984	94.3001946655861	104.15657742191317	99.3842356606862	0.0659462566819657	0.06524673190550599	0.16214788295110338	7.3145206107146805	0.15470616588726216	6.978823469897179
19.709517702309874	85.73985384017828	81.98585756443008	92.48996574549886	88.35595604642631	95.73739443703963	91.42325904491699	98.799346722539	94.31711527141177	104.1722173757703	99.3991862953362	0.0659029944792305	0.0652039676474089	0.1608202116582902	7.298341815210733	0.1534399803936708	6.963412283217622
19.828277461333414	85.76395562589572	82.00879280910652	92.51051815600047	88.37554879415255	95.7564146388924	91.44140642022523	98.81703550452538	94.33400495587955	104.18784031602647	99.41412055135748	0.06585999875107534	0.06516146672487196	0.15950274764031747	7.2821685014350805	0.15218353375507832	6.9480066308315145
19.94775280764713	85.78797754782487	82.03165236964986	92.53101698145807	88.39509060572762	95.77539265181387	91.4595136094961	98.83469204088044	94.3508638465657	104.20344657587451	99.42903874480086	0.06581727189925533	0.06511923151338196	0.1581954134294392	7.266000572697521	0.15093675204343526	6.932606422520621
20.067948053024427	85.8119191972787	82.05443586152421	92.55146210309765	88.4145813699567	95.79432848972634	91.47758062681442	98.85231646621699	94.36769207160837	104.21903649050576	99.44394119361048	0.06577481634306868	0.06507726440577367	0.15689813210650527	7.249837930336071	0.14969956185501587	6.9172115662331635
20.188867535219305	85.83578016231596	82.07714289712695	92.57185340094495	88.43402097451474	95.81322216629175	91.49560748602215	98.86990891574183	94.38448975971006	104.23461039712599	99.45882821763898	0.06573263451954565	0.0650355678124153	0.1556108272971528	7.233680473673303	0.14847189030609798	6.901821968040167
20.31051561812294	85.85956002770297	82.09977308575273	92.59219075381063	88.4534093059325	95.83207369490702	91.51359420071394	98.88746952525983	94.40125704014154	104.25016863497328	99.47370013866434	0.06569072888364061	0.06499414416139987	0.15433342317129473	7.217528100172785	0.14725366503273563	6.8864375322409614
20.432896691921076	85.88325837487474	82.12232603355683	92.61247403927503	88.4727462495822	95.85088308869906	91.53154078423242	98.90499843117777	94.41799404274555	104.26571154533573	99.48855728040677	0.0656491019084272	0.06495299589873722	0.15306584443391102	7.201380705158954	0.14604481418268733	6.8710581611558155
20.55601517325261	85.90687478189437	82.14480134351706	92.63270313367173	88.49203168966208	95.86965036051862	91.54944724966255	98.92249577050733	94.4347008979396	104.28123947156837	99.5033999685446	0.06560775608529688	0.06491212548855041	0.15180801632720886	7.185238182035391	0.14484526641609818	6.855683755296923
20.679875505368887	85.93040882341417	82.167198615397	92.65287791207302	88.51126550918276	95.88837552293639	91.5673136098278	98.93996168087028	94.45137773672094	104.29675275911262	99.51822853073296	0.06556669392415973	0.06487153541327256	0.15055986462255078	7.169100422095653	0.14365495089879232	6.8403142131792265
20.804482158294064	85.95386007063297	82.18951744570592	92.67299824827225	88.53044758995041	95.90705858823586	91.58513987728362	98.95739630050066	94.4680246906686	104.31225175551285	99.53304329661921	0.06552591795364755	0.06483122817385048	0.14932131561698725	7.152967314486887	0.1424737972992034	6.824949431342247
20.92983962898646	85.97722809125614	82.21175742766111	92.69306401476868	88.54957781255288	95.92569956840931	91.60292606431364	98.97479976825002	94.48464189194856	104.32773681043642	99.54784459786222	0.06548543072132124	0.06479120628994663	0.14809229613319985	7.136838746355352	0.14130173578701033	6.809589304411929
21.055952441500814	86.00051244945243	82.2339181511472	92.71307508275032	88.56865605634307	95.94429847515137	91.62067218292343	98.99217222359079	94.50122947331661	104.34320827569158	99.56263276814904	0.06544523479388083	0.06475147230014835	0.14687273351046315	7.120714602573571	0.14013869702557713	6.79423372490055
21.18282514715158	86.02371270581145	82.25599920267626	92.73303132207714	88.58768219942354	95.96285531985359	91.63837824483574	99.00951380662019	94.5177875681226	104.3586665052468	99.57740814321345	0.06540533275737703	0.06471202876217694	0.1456625556050426	7.1045947658858495	0.13898461217263502	6.778882583341328
21.31046232467717	86.04682841730035	82.27800016534682	92.75293260126415	88.6066561186304	95.98137011359874	91.65604426148498	99.0268246580648	94.53431631031424	104.37411185525012	99.59217106085426	0.06536572721742963	0.06467287825310086	0.14446169078473758	7.088479116813687	0.13783941287368862	6.763535768161091
21.438868580405217	86.06985913721942	82.29992061880226	92.77277878746395	88.62557768951683	95.99984286715498	91.6736702440117	99.04410491928432	94.5508158344411	104.38954468404873	99.60692186095376	0.06532642079944509	0.06463402336955427	0.14327006792581187	7.072367533648503	0.13670303126031058	6.748193165691191
21.568048548418737	86.09280441515749	82.32176013918871	92.79256974644923	88.64444678633677	96.01827359096995	91.69125620325718	99.06135473227589	94.5672862756586	104.40496535220878	99.62166088549672	0.06528741614883819	0.06459546672795428	0.1420876164079914	7.056259892342496	0.13557539994485523	6.732854660080193
21.69800689072348	86.11566379694612	82.343518299112	92.81230534259461	88.6632632820277	96.03666229516455	91.7088021497575	99.07857423967823	94.58372776973191	104.42037422253543	99.6363884785892	0.06524871593126083	0.06455721096472596	0.1409142661120768	7.040156066534109	0.13445645201875323	6.717520133330254
21.828748297416116	86.13843682461373	82.36519466759445	92.83198543885888	88.68202704819399	96.05500898952707	91.7263080937382	99.09576358477612	94.60014045304031	104.43577166009348	99.65110498647817	0.06521032283282786	0.06451925873652742	0.13974994741676028	7.024055927533482	0.13334612104824828	6.7021894652352785
21.960277486853503	86.16112303633848	82.38678881003047	92.85160989676626	88.70073795508924	96.07331368350692	91.74377404510811	99.11292291150461	94.61652446258117	104.45115803222782	99.66581075757095	0.06517223956035191	0.06448161272048047	0.1385945911945896	7.007959344289702	0.13224434107161187	6.686862533366366
22.092599205822967	86.18372196640095	82.40830028814203	92.8711785763882	88.71939587159913	96.09157638620857	91.76120001345397	99.13005236445379	94.63287993597451	104.46653370858493	99.68050614245557	0.0651344688415777	0.06444427561440293	0.13744812880810287	6.991866183314414	0.13115104659527788	6.671539213049982
22.225718229713628	86.2062331451354	82.42972865993289	92.89069133632397	88.73800066522324	96.10979710638487	91.77858600803403	99.14715208887303	94.64920701146701	104.48189906113367	99.6951914939204	0.06509701342542346	0.0644072501370453	0.13631049210505353	6.97577630858359	0.13006617258906772	6.656219377204252
22.359639362688714	86.2286560988807	82.45107347964229	92.91014803368135	88.75655220205675	96.12797585243054	91.79593203777195	99.1642222306753	94.66550582793626	104.49725446418685	99.70986716697476	0.06505987608222195	0.06437053902833194	0.135181613417501	6.959689581646671	0.1289896544854514	6.6409028964808385
22.494367437858962	86.25099034993086	82.47233429769838	92.92954852405762	88.77505034677267	96.14611263237599	91.81323811125104	99.1812629364425	94.68177652489568	104.51260029442363	99.72453351887009	0.06502305960396869	0.0643341450496035	0.13406142555771794	6.94360586154653	0.1279214281752843	6.625589639188547
22.629907317457054	86.273235416484	82.49351066067034	92.9488926615193	88.79349496260274	96.16420745388042	91.8305042367078	99.1982743534296	94.69801924249859	104.52793693091138	99.73919090912062	0.0649865668045718	0.0642980709838639	0.13294986181176682	6.927525004648487	0.12686143000257744	6.610279471129616
22.766263893012997	86.2953908125909	82.5146021112197	92.96818029858184	88.81188591131826	96.18226032422476	91.84773042202528	99.21525662956931	94.71423412154269	104.54326475512796	99.75383969952458	0.06495040052010569	0.06426231963603356	0.13184685593989798	6.911446864774916	0.12580959676358816	6.5949722557124915
22.903442085530802	86.31745604810317	82.53560818805181	92.98741128618983	88.8302230532115	96.20027125030545	91.86491667472724	99.23220991347758	94.73042130347523	104.55858415098525	99.76848025418641	0.0649145636090701	0.06422689383320279	0.1307523421715473	6.895371293074277	0.12476586570323889	6.579667853860883
23.041446845665973	86.33943062861975	82.55652842586531	93.00658547369552	88.8485062470756	96.21824023862675	91.88206300197108	99.24913435445772	94.74658093039699	104.57389550485158	99.78311293953826	0.06487905895265099	0.06419179642488933	0.1296662552009593	6.879298137995647	0.12373017451039914	6.564366123948275
23.180283153904217	86.36131405543345	82.57736235530187	93.02570270883825	88.86673535018501	96.23616729529427	91.8991694105415	99.26603010250595	94.76271314506754	104.58919920557577	99.79773812436245	0.06484388945498702	0.06415703028330325	0.12858853018519767	6.863227245248709	0.1227024613156118	6.549066921787016
23.31995602074116	86.38310582547584	82.59810950289436	93.04476283772266	88.88491021827515	96.25405242600719	91.91623590684355	99.28289730831598	94.77881809090971	104.6044956445105	99.81235617981396	0.06480905804343902	0.06412259830361189	0.1275191027400524	6.847158457749174	0.12168266468802358	6.533770100581023
23.460470486863187	86.40480543126206	82.61876939101487	93.06376570479732	88.90303070552223	96.27189563605148	91.933262496896	99.29973612328448	94.79489591201475	104.61978521553684	99.82696747944352	0.06477456766886323	0.06408850340421081	0.12645790893753883	6.831091615629703	0.12067072363231546	6.51847551092942
23.60183162332936	86.42641236083425	82.6393415378214	93.08271115283242	88.9210966645223	96.28969693029215	91.95024918632427	99.31654669951612	94.81094675314712	104.6350683150887	99.8415723992207	0.06474042130589135	0.06405474852699825	0.12540488530089533	6.815026556123485	0.11966657758449628	6.5031830007028475
23.744044531754422	86.4479260977042	82.65982545720404	93.10159902289742	88.93910794627018	96.30745631316583	91.96719598035332	99.33332918982879	94.82697075974956	104.6503453421774	99.85617131755752	0.06470662195321064	0.06402133663765479	0.12435996880213906	6.7989631135096715	0.11867016640917427	6.48789241501072
23.887114344492932	86.46934612079502	82.68022065872991	93.12042915433817	88.95706440013795	96.3251737886728	91.98410288380042	99.3500837477587	94.84296807794793	104.665616698417	99.8707646153322	0.06467317263385099	0.0639882707259252	0.12332309685950804	6.7829011191752215	0.1176814303967717	6.472603596255794
24.031046224824397	86.49067190438237	82.70052664758795	93.1392013847541	88.9749658738535	96.34284936036983	92.00096990106812	99.36681052756633	94.85893885455681	104.68088278805011	99.88535267591377	0.06464007639547689	0.06395555380590605	0.12229420733422103	6.7668404014875705	0.11670031026125116	6.4573163840250345
24.175845367139747	86.51190291803407	82.72074292453205	93.15791554997453	88.99281221347823	96.36048303136172	92.01779703613666	99.38350968424143	94.87488323708445	104.6961440179736	99.89993588518632	0.06460733631068144	0.06392318891633805	0.12127323852365635	6.7507807856673026	0.11572674713335118	6.442030614936812
24.32151699712871	86.5330386265489	82.74086898582348	93.17657148403447	89.01060326338434	96.37807480429318	92.03458429255609	99.40018137350836	94.89080137373776	104.71140079776443	99.91451463157374	0.06457495547728724	0.06389117912090161	0.12026012916379614	6.734722093951859	0.11476068256229155	6.426746122819168
24.468066371968433	86.55407848989545	82.76090432317329	93.19516901915142	89.02833886623284	96.39562468134146	92.05133167343958	99.41682575183265	94.90669341342856	104.7266535397075	99.92908930606592	0.0645429370186498	0.06385952750851782	0.11925481842200725	6.718664145362709	0.11380205850991842	6.4114627385024505
24.61549878051318	86.57502196314802	82.780848423682	93.2137079856995	89.04601886294945	96.4131326642069	92.06803918145445	99.43344297642541	94.9225595057779	104.74190265882135	99.94366030224316	0.06451128408396764	0.06382823719365335	0.11825724589510855	6.70260675573445	0.11285081734808955	6.396180289830227
24.763819543485244	86.59586849642385	82.80070076978062	93.23218821218576	89.06364309270212	96.43059875410583	92.08470681881556	99.45003320525046	94.9383998011228	104.75714857288675	99.95822801630345	0.06447999984859534	0.06379731131663108	0.11726735160539192	6.686549737602036	0.1119069018546952	6.380898601550143
24.91303401366693	86.61661753481673	82.820460839168	93.25060952522338	89.08121139287589	96.44802295176041	92.10133458727576	99.4665965970286	94.95421445052035	104.77239170247327	99.97279284708742	0.06444908751436215	0.06376675304394396	0.11628507599806426	6.67049290020077	0.11097025521235082	6.365617495321203
25.063147576093755	86.63726851833249	82.84012810475032	93.26897174950732	89.09872359904998	96.4654052573915	92.11792248811932	99.48313331124514	94.97000360575495	104.78763247096896	99.98735519610665	0.06441855030989646	0.06373656556857556	0.11531035993920113	6.65443604946995	0.1100408210054411	6.350336789721041
25.214165648248784	86.65782088182075	82.85970203457663	93.28727470778705	89.11617954497218	96.48274567070867	92.13447052215244	99.49964350815478	94.98576741934288	104.80287130460762	100.0019154675696	0.0643883914909539	0.06370675211032373	0.1143431447097214	6.638378987816395	0.10911854321426517	6.335056300013093
25.366093680258146	86.67827405490738	82.87918209177549	93.30551822084053	89.1335790625343	96.50004419090178	92.15097868969545	99.51612734878809	95.00150604453857	104.8181086324987	100.0164740684098	0.06435861434074983	0.06367731591612975	0.11338337200538717	6.622321514259966	0.10820336621588922	6.3197758382921165
25.518937155087716	86.69862746192503	82.89856773448959	93.32370210744696	89.15092198174659	96.51730081663166	92.16744699057408	99.53258499495773	95.01721963534067	104.83334488665642	100.03103140831354	0.06432922217029992	0.06364826026041513	0.11243098393140372	6.606263424233475	0.10729523477834846	6.304495213316841
25.672701588741027	86.71888052184283	82.91785841580943	93.3418261843594	89.16820813071192	96.53451554602078	92.18387542411071	99.54901660926454	95.0329083464976	104.84858050202958	100.04558789974823	0.06430021831876277	0.0636195884454189	0.11148592300054361	6.5902045096154325	0.10639409405911238	6.289214230477228
25.827392530458226	86.73903264819499	82.93705358370632	93.35989026627692	89.18543733559967	96.55168837664392	92.20026398911561	99.56542235510405	95.04857233351396	104.86381591653209	100.06014395799124	0.06427160615379005	0.06359130380154268	0.1105481321299635	6.574144558617263	0.1054998896017878	6.273932691761729
25.983015562916506	86.75908324900806	82.95615268096378	93.37789416581613	89.20260942061894	96.56881930551853	92.21661268387801	99.5818023966728	95.06421175265658	104.87905157107353	100.07470000115899	0.06424338907188172	0.06356340968770373	0.10961755463688405	6.558083355710551	0.10461256733231039	6.2586503956481465
26.139576302431465	86.77903172672696	82.97515514510805	93.39583769348233	89.21972420799133	96.5859083290947	92.23292150615659	99.5981568989746	95.07982676096047	104.8942879095902	100.08925645023632	0.06421557049874455	0.06353590949168811	0.10869413423711194	6.542020681616123	0.10373207355752356	6.2433671371072705
26.297080399159835	86.79887747814035	82.99406040833786	93.4137206576406	89.23678151792382	96.60295544324572	92.24919045317071	99.61448602782764	95.0954175162356	104.90952537907711	100.1038137291069	0.06418815388966019	0.06350880663051298	0.10777781504162931	6.525956313213101	0.10285835496148366	6.2280827075119305
26.455533537303385	86.81861989430405	83.01286789745218	93.43154286448558	89.2537811685803	96.61996064325743	92.26541952159047	99.63078994987056	95.11098417707275	104.9247644296195	100.11837226458313	0.06416114272985468	0.06348210455079369	0.1068685415531263	6.509890023484331	0.10199135860256092	6.212796894589701
26.614941435314055	86.83825836046391	83.03157703377796	93.44930411801178	89.27072297605375	96.63692392381856	92.28160870752761	99.64706883256987	95.12652690285063	104.94000551442616	100.13293248643768	0.06413454053487828	0.06345580672911709	0.10596625866349996	6.493821581458178	0.10113103191110895	6.197509482350142
26.77530984610034	86.8577922559767	83.05018723309549	93.46700421998237	89.28760675433674	96.65384527900972	92.29775800652519	99.66332284422614	95.14204585374172	104.95524908986158	100.14749482743407	0.06410835085098705	0.06342991667241898	0.10507091164930671	6.4777507520448125	0.1002773226852014	6.182220250979299
26.93664455723489	86.87722095423034	83.06869790556328	93.48464296989823	89.3044323152924	96.67072470229294	92.31386741354795	99.67955215398126	95.15754119071931	104.97049561547986	100.16205972335884	0.0640825772555328	0.0634044379183697	0.10418244617159189	6.4616772961417155	0.09943017908977936	6.166928976901545
27.098951391163432	86.89654382256272	83.08710845564195	93.50222016496643	89.32119946862484	96.68756218650127	92.32993692297235	99.69575693182566	95.17301307556441	104.98574555405887	100.17662761305391	0.06405722335735874	0.06337937403576412	0.10330080827196753	6.445600970509986	0.0985895496531839	6.151635432630428
27.26223620541477	86.91576022217895	83.10541828201602	93.51973560006783	89.33790802184849	96.70435772382744	92.34596652857611	99.71193734860525	95.1884616708723	105.0009993716345	100.19119893844903	0.06403229279720131	0.06335472862491917	0.10242594436698482	6.429521527526958	0.09775538326266542	6.136339386630425
27.426504892812353	86.93486950806697	83.12362677751481	93.53718906772399	89.35455778025717	96.72111130581243	92.36195622352751	99.72809357602827	95.2038871400592	105.01625753753515	100.20577414459476	0.06400778924809815	0.06333050531807617	0.10155780124790681	6.413438715302618	0.09692762916318998	6.121040603342408
27.59176338168682	86.9538710289128	83.14173332903255	93.55458035806446	89.37114854689321	96.73782292333463	92.37790600037518	99.74422578667325	95.21928964736973	105.03152052441799	100.22035367969646	0.06398371641580289	0.06330670777981018	0.10069632607849144	6.397352277614118	0.09610623695556342	6.1057388431581785
27.758017636089992	86.97276412701343	83.15973731744639	93.57190925879266	89.38768012251546	96.75449256659806	92.3938158510371	99.76033415399596	95.23466935788386	105.04678880830443	100.23493799514833	0.06396007803920506	0.06328333970744608	0.09984146638970515	6.381261953712965	0.09529115659131548	6.090433862242207
27.925273656010095	86.9915481381886	83.17763811753352	93.58917555515141	89.4041523055668	96.77112022512051	92.40968576678956	99.77641885233703	95.25002643752393	105.0620628686167	100.24952754556789	0.06393687789076033	0.06326040483148182	0.09899317007881336	6.365167478354124	0.09448233837230191	6.075125412542548
28.09353747758831	87.01022239169141	83.19543509788699	93.60637902988844	89.42056489214167	96.78770588772196	92.42551573825625	99.79248005692986	95.2653610530623	105.07734318821522	100.26412278883143	0.06391411977692259	0.06323790691601618	0.09815138540494672	6.349068581625033	0.09367973294575904	6.0598132416416775
28.2628151733366	87.02878621011669	83.21312762082952	93.62351946322015	89.43691767595209	96.80424954251183	92.44130575539631	99.80851794390772	95.28067337212819	105.09263025343544	100.27872418610919	0.06389180753858756	0.06321584975918593	0.0973160609870547	6.332964988916501	0.09288329130276907	6.044497092727397
28.43311285235687	87.0472389093089	83.23071504232679	93.6405966327961	89.45321044829423	96.82075117687714	92.45705580749339	99.82453269031203	95.29596356321564	105.1079245541267	100.29333220190196	0.0638699450515395	0.0631942371936082	0.09648714580043816	6.316856420799013	0.09209296477558837	6.029176704483689
28.604436660561465	87.06557979826715	83.24819671189825	93.6576103136617	89.46944299801329	96.8372107774693	92.47276588314313	99.84052447409977	95.3112317956905	105.12322658369003	100.30794730407715	0.06384853622690888	0.06317307308683098	0.09566458917583986	6.3007425930591126	0.09130870503491906	6.013851811108907
28.77679278089485	87.08380817905064	83.26557197252788	93.67456027822182	89.48561511146933	96.85362833019228	92.48843597024215	99.8564934741523	95.32647823979904	105.13853683911861	100.32256996390706	0.0638275850116333	0.06315236134178974	0.09484834079455595	6.284623216484761	0.09053046408740784	5.998522142130241
28.950187433556945	87.10192334667997	83.28284016057167	93.6914462962017	89.50172657250047	96.8700038201884	92.50406605597486	99.87243987028252	95.34170306667463	105.15385582103626	100.33720065610541	0.06380709538893042	0.06313210589727311	0.09403835068542321	6.268497996774386	0.08975819427149645	5.983187422309129
29.124626876227456	87.11992458903907	83.30000060566509	93.70826813460926	89.51777716238742	96.88633723182596	92.51965612680165	99.88836384324367	95.35690644834627	105.16918403373867	100.35183985886654	0.06378707137877358	0.06311231072839378	0.09323456922408013	6.25236663454416	0.08899184825662587	5.967847371655807
29.30011740429177	87.13781118677406	83.31705263062813	93.72502555769526	89.5337666598162	96.90262854868513	92.53520616844594	99.90426557473731	95.3720885577463	105.18452198523389	100.36648805390378	0.06376751703837959	0.06309297984706863	0.0924369471291584	6.236228825222497	0.08823137904067835	5.95250170532745
29.476665351068124	87.15558241319154	83.33399555136941	93.74171832691422	89.54969484084113	96.91887775354493	92.55071616588184	99.9201452474223	95.38724956871889	105.19987018728452	100.38114572648955	0.06374843646270026	0.06307411730250588	0.0916454354586449	6.220084258860879	0.0874767399452594	5.937150133442628
29.654277088036206	87.17323753415353	83.35082867678763	93.75834620088274	89.56556147884577	96.93508482836823	92.56618610332016	99.93600304492237	95.40238965602731	105.21522915544892	100.39581336549426	0.06372983378492623	0.06305572718170128	0.09085998560732378	6.203932620064734	0.08672788461416303	5.921792361041298
29.832959025067048	87.19077580797257	83.3675513086726	93.77490893533914	89.58136634450508	96.95124975428836	92.5816159641959	99.95183915183554	95.4175089953631	105.23059940912484	100.41049146342802	0.06371171317699474	0.06303781360993979	0.09008054930615117	6.187773588040727	0.08598476701234858	5.9064280881066225
30.0127176106544	87.2081964853038	83.38416274160392	93.79140628310127	89.59710920574558	96.96737251159423	92.5970057311544	99.96765375374262	95.432607763354	105.24598147159246	100.42518051648125	0.06369407885010882	0.0630203807513082	0.08930707861719611	6.171606836327555	0.08524734142102375	5.89105700930304
30.193559332147448	87.2254988090355	83.40066226284786	93.80783799402383	89.61278982770521	96.98345307971579	92.61235538603745	99.98344703721601	95.44768613757253	105.26137587005854	100.43988102456663	0.06367693505526273	0.06300343280921464	0.08853952593113945	6.155432032741373	0.08451556243559821	5.875678813947161
30.37549071598484	87.24268201417775	83.41704915225273	93.8242038149548	89.62840797269253	96.99949143720852	92.6276649098692	99.99921918982841	95.46274429654439	105.27678313570087	100.4545934913614	0.06366028608377738	0.06298697402691653	0.08777784396642119	6.139248839339416	0.08378938496483102	5.860293186004128
30.55851832793038	87.25974532774981	83.43332268214297	93.84050348969204	89.64396340014581	97.01548756173906	92.64293428284242	100.01497040016268	95.4777824197578	105.29220380371429	100.4693184243509	0.06364413626784396	0.06297100868805733	0.08702198576440878	6.123056912263564	0.08306876422597043	5.844899803854787
30.742648773309874	87.27668796866428	83.44948211721001	93.85673675893753	89.65945586658995	97.03144143006864	92.65816348430303	100.03070085782005	95.49280068767136	105.30763841335583	100.48405633487144	0.06362848998107637	0.06295554111721222	0.08627190468666868	6.106855901514791	0.08235365574199704	5.829498340153805
30.92788869724955	87.29350914761046	83.46552671440273	93.87290336025217	89.67488512559409	97.04735301803763	92.67335249273576	100.0464107534298	95.50779928172349	105.32308750799181	100.498807738155	0.06361335163907249	0.06294057568044299	0.0855275544148526	6.090645451127784	0.08164401534256172	5.8140884620006545
31.114244784915854	87.31020806693557	83.48145572281567	93.8890030280097	89.69025092772827	97.06322230054975	92.68850128574941	100.0621002786591	95.5227783843417	105.33855163514566	100.51357315337472	0.06359872569998577	0.06292611678586034	0.08478888894597958	6.074425198832614	0.0809397991581875	5.798669830564904
31.30172376175672	87.32678392052318	83.4972683835746	93.90503549334892	89.70555302051848	97.07904925155512	92.70360984006071	100.07776962622185	95.5377381789512	105.35403134654523	100.52835310368955	0.0635846166651045	0.06291216888419825	0.08405586258891162	6.0581947759201284	0.08024096361725697	5.783242100998905
31.4903323937443	87.34323589367025	83.51296392972102	93.92100048412588	89.72079114840169	97.09483384403359	92.71867813147908	100.09341898988855	95.5526788499843	105.36952719817185	100.54314811629122	0.06357102907944216	0.0628987364693956	0.0833284299646948	6.041953807351092	0.07954746544729119	5.767804922550567
31.68007748761912	87.35956316296226	83.52854158609455	93.9368977248655	89.73596505268041	97.11057604997822	92.733706134891	100.10904856449652	95.56760058289022	105.38503975031045	100.55795872245126	0.06355796753233656	0.06288582407918732	0.08260654600132966	6.025701911410579	0.07885926166844115	5.752357938203204
31.870965891135747	87.3757648961451	83.54400056921246	93.9527269367111	89.75107447147525	97.12627584037715	92.74869382424299	100.124658545959	95.58250356414382	105.40056956759871	100.57278545756824	0.06354543665805941	0.06287343629570696	0.08189016593172482	6.009438699642487	0.07817630959272037	5.736900784635509
32.063004493309954	87.39184025199596	83.55934008714836	93.96848783737452	89.76611913967795	97.14193318519648	92.76364117252577	100.1402491312757	95.59738798125582	105.41611721907894	100.58762886121653	0.06353344113643487	0.062861577746098	0.08117924529233278	5.99316377683499	0.07749856682238487	5.721433092236111
32.25620022466719	87.40778838019142	83.57455933940797	93.98418014108441	89.78109878890288	97.15754805336212	92.77854815175718	100.15582051854285	95.61225402278227	105.43168327824951	100.60248947719538	0.06352198569347156	0.06285025310313554	0.08047373991880136	5.976876740747684	0.07682599124541412	5.705954484794347
32.45056005749291	87.42360842117309	83.58965751680279	93.99980355853393	89.79601314743779	97.17312041274131	92.79341473296488	100.17137290696317	95.62710187833433	105.44726832311717	100.61736785357857	0.0635110751019994	0.06283946708585823	0.07977360594469474	5.9605771820788505	0.07615854103465836	5.69046457949662
32.64609100608406	87.43929950601141	83.60463380132211	94.0153577968277	89.810861940194	97.18865023012424	92.80824088616922	100.18690649685664	95.64193173858845	105.4628729362508	100.63226454276524	0.06350071418232357	0.06282922446021094	0.0790787997978839	5.944264684265363	0.07549617464454172	5.674962986737228
32.84280012700226	87.45486075626651	83.61948736600193	94.03084255942731	89.82564488865513	97.20413747120448	92.82302658036492	100.20242148967048	95.65674379529604	105.47849770483487	100.64718010153089	0.06349090780288469	0.06281953003969783	0.07838927819867081	5.927938823380828	0.07483885080881691	5.659449310041964
33.040694519328454	87.47029128384727	83.63421737479258	94.04625754609667	89.84036171082572	97.21958210056023	92.83777178350351	100.2179180879903	95.67153824129413	105.49414322072488	100.66211509107984	0.06348166088093136	0.06281038868604731	0.07770499815762832	5.911599168062821	0.07418652853877461	5.643923145951703
33.239781324919136	87.48559019086743	83.64882298242333	94.06160245284562	89.85501212117829	97.2349840816342	92.85247646247448	100.23339649555051	95.6863152705154	105.5098100805028	100.67707007709787	0.0634729783832054	0.06280180530988609	0.07702591697184857	5.89524527924732	0.07353916711983288	5.628384083833225
33.44006772866406	87.50075656949936	83.66330333426482	94.07687697187308	89.86959583059983	97.25034337671356	92.86714058308668	100.24885691724535	95.70107507799875	105.52549888553365	100.69204562980595	0.0634648653266364	0.06279378487142705	0.076351992223465	5.8788767101141275	0.0728967261097182	5.612831705784629
33.64156095874556	87.51578950182534	83.67765756618927	94.09208079150895	89.88411254633719	97.26565994690951	92.88176411004898	100.26429955913983	95.71581785989987	105.54121024202288	100.70704232401476	0.06345732677904886	0.06278633238116696	0.07568318177604283	5.8624930058613245	0.0722591653352822	5.597265586449794
33.84426828689945	87.53068805968587	83.69188480442776	94.10721359615482	89.89856197194146	97.28093375213614	92.89634700695073	100.27972462848074	95.73054381350177	105.5569447610744	100.72206073917975	0.06345036785988267	0.06277945290059622	0.07501944377321479	5.846093703668885	0.07162644489139325	5.581685292960174
34.04819702867729	87.54545130452604	83.70598416542578	94.12227506622428	89.91294380721173	97.29616475108956	92.91088923624213	100.29513233370828	95.74525313722592	105.57270305875016	100.73710145945762	0.06344399374092367	0.0627731515429211	0.07436073663541265	5.8296783324294665	0.07099852513735527	5.566090384701965
34.25335454371064	87.56007828723817	83.71995475569514	94.13726487808124	89.92725774813714	97.31135290122569	92.92539075921341	100.31052288446688	95.75994603064275	105.5884857561294	100.75216507376267	0.06343820964704604	0.06276743347379804	0.07370701905679766	5.8132464126174455	0.07037536669434985	5.5504804131960555
34.45974823597649	87.57456804800255	83.73379567166438	94.15218270397793	89.94150348683863	97.32649815873849	92.93985153597458	100.32589649161713	95.7746226944831	105.60429347937009	100.76725217582504	0.06343302085697093	0.06276230391208043	0.07305825000574373	5.79679745629619	0.06975693044563513	5.534854922083468
34.66738555406454	87.58891961612544	83.74750599952625	94.16702821199198	89.95568071150983	97.34160047853781	92.95427152543466	100.34125336724787	95.7892833306497	105.62012685977098	100.78236336424972	0.06342843270403398	0.06275776813057639	0.07241438871778882	5.780330966645124	0.06914317753020782	5.519213446721551
34.87627399144595	87.60313200987255	83.76108481508125	94.18180106596058	89.9697891063552	97.35665981422525	92.9686506852791	100.35659372468668	95.80392814222743	105.63598653383308	100.79749924257484	0.06342445057696877	0.06275383145682283	0.07177539469543603	5.76384643797428	0.06853406934243367	5.503555514154868
35.086421086743854	87.6172042363021	83.77453118358048	94.19650092541626	89.98382835152947	97.37167611807193	92.98298897194907	100.37191777851318	95.81855733349607	105.65187314332468	100.81266041933344	0.06342107992070169	0.06275049927387058	0.07114122770724407	5.747343355618796	0.06792956753085377	5.487880643046083
35.29783442400536	87.6311352910927	83.78784415956392	94.21112744551905	89.99779812307419	97.38664934099398	92.9972863406184	100.38722574457022	95.833171109941	105.66778733534512	100.82784750811392	0.06341832623716105	0.06274777702108175	0.07051184778310926	5.730821195658791	0.06732963399397818	5.472188343374
35.51052163297529	87.64492415836968	83.80102278669703	94.22568027698912	90.01169809285413	97.40157943252869	93.01154274517137	100.40251783997671	95.84776967826562	105.6837297623909	100.84306112762292	0.06341619508610083	0.06274567019494431	0.06988721521216235	5.7142794247447455	0.06673423087846686	5.456478116328071
35.72449038937153	87.65856981052708	83.81406609760343	94.24015906603694	90.02552792849185	97.41646634080918	93.02575813817903	100.41779428313941	95.86235324640265	105.69970108242168	100.85830190174802	0.06341469208593717	0.06274418434989655	0.06926729053972736	5.6977174998392	0.06614332057617389	5.440749454057368
35.93974841516195	87.67207120804711	83.826973113695	94.25456345429278	90.03928729330131	97.43131001253919	93.03993247087564	100.43305529376553	95.87692202352622	105.71570195892801	100.87357045962182	0.06341382291460104	0.06274332509916927	0.06865203456698055	5.681134868231311	0.06555686572346531	5.425001839623292
36.15630347884324	87.68542729931666	83.83974284499956	94.2688930787353	90.0529758462209	97.44611039296782	93.05406569313494	100.44830109287568	95.89147622006446	105.73173306100026	100.88886743568766	0.06341359331040383	0.06274309811563981	0.06804140834739769	5.6645309672858275	0.06497482919797903	5.409234746817674
36.374163395721176	87.69863702043992	83.85237428998437	94.28314757161837	90.06659324174446	97.46086742586297	93.06815775344543	100.46353190281658	95.90601604771157	105.74779506339806	100.90419346976532	0.06341400907291882	0.06274350913270269	0.0674353731828603	5.647905224064743	0.06439717411535639	5.393447639820806
36.59333602819267	87.71169929504744	83.86486643537688	94.29732656039606	90.08013912985099	97.47558105348416	93.08220859888496	100.47874794727346	95.92054171943988	105.76388864662059	100.91954920711795	0.063415076063878	0.06274456394515389	0.0668338906226893	5.631257055272727	0.06382386382779259	5.377639973117766
36.813829286029524	87.72461303410248	83.87721825598241	94.31142966764736	90.09361315593378	97.49025121655568	93.0962181750955	100.49394945128356	95.93505344951284	105.78001449697861	100.93493529852039	0.06341680020808364	0.06274626841009229	0.06623692246131441	5.614585867107962	0.06325486192199037	5.361811191360175
37.03565112666392	87.73737713570331	83.88942871449844	94.32545651099888	90.10701496072782	97.50487785423861	93.11018642625713	100.50913664124934	95.94955145349766	105.79617330666744	100.95035240032833	0.06341918749433781	0.06274862844783478	0.06564443073528992	5.597891054952925	0.06269013221637465	5.345960729082435
37.25880955547555	87.74999048488202	83.90149676132526	94.3394067030461	90.12034418023579	97.51946090410232	93.12411329506125	100.52430974495154	95.96403594827797	105.81236577384047	100.96580117454839	0.06342224397638425	0.06275165004284762	0.06505637772073669	5.58117200317065	0.062129638758619876	5.330088010534382
37.483312626080554	87.76245195339965	83.91342133437347	94.35327985127338	90.1336004456529	97.53400030209554	93.13799872268368	100.53946899156286	95.97850715206695	105.82859260268451	100.9812822889094	0.06342597577387134	0.06275533924469572	0.06447272593140951	5.564428084922838	0.061573345824001535	5.314192449499387
37.70916844062219	87.77476039953766	83.92520135886794	94.36707555797251	90.14678338329033	97.54849598251683	93.15184264875693	100.55461461166162	95.99296528442059	105.8448545034958	100.99679641693476	0.06343038907332894	0.06275970216900782	0.06389343811568438	5.547658661944297	0.06102121791201398	5.29827344903606
37.93638515006311	87.78691466788545	83.93683574714782	94.38079342015953	90.159892614497	97.56294787798437	93.165645011342	100.56974683724533	96.00741056625058	105.86115219275732	101.0123442380158	0.06343549012916173	0.06276474499845636	0.06331847725437001	5.530863084230077	0.060473219744920925	5.282330401278159
38.164970954479706	87.79891358912397	83.94832339846327	94.39443302949009	90.17292775558019	97.57735591940515	93.17940574689956	100.58486590174468	96.02184321983799	105.87748639321728	101.02792643748623	0.06344128526466357	0.06277047398375811	0.0627478065583773	5.514040689951798	0.059929316265169064	5.266362687259971
38.39493410335793	87.81075597980553	83.95966319876848	94.40799397217353	90.18588841772475	97.59172003594382	93.19312479026088	100.59997204003781	96.03626346884694	105.89385783396898	101.04354370669813	0.06344778087304669	0.06277689544469033	0.0621813894667298	5.497190805122955	0.0593894726334554	5.2503696766725625
38.626282895891045	87.82244064212945	83.97085402051047	94.42147582888502	90.19877420691046	97.6060401549906	93.2068020745977	100.61506548846434	96.05067153833812	105.91026725053159	101.05919674309852	0.06345498341848918	0.06278401577112497	0.06161918964195934	5.480312743253307	0.058853654224691354	5.2343507275145384
38.859025681279114	87.83396636371288	83.98189472241393	94.43487817467567	90.21158472382758	97.62031620212801	93.22043753139131	100.63014648483923	96.0650676547822	105.9267153849317	101.07488625030695	0.06346289943720246	0.06279184142408144	0.06106117097084507	5.463405805341608	0.05832182662831542	5.218305186081125
39.09317085903034	87.84533191735916	83.99278414926327	94.44820057888255	90.22431956379246	97.63454810109887	93.23403109040244	100.64521526846856	96.07945204607496	105.94320298578803	101.09061293819576	0.0634715355385177	0.06280037893679821	0.06050729756026385	5.446469279479061	0.057793955644569905	5.202232386611286
39.328726879264174	87.85653606081968	84.00352113167868	94.46144260503473	90.23697831665912	97.64873577377101	93.24758267963843	100.66027208016285	96.09382494155035	105.95973080839474	101.10637752296942	0.06348089840599003	0.06280963491582432	0.0599575337338365	5.429502440492797	0.057270007281374546	5.186131650927564
39.56570224301631	87.86757753655273	84.01410448588963	94.47460381075955	90.2495605667311	97.66287914010331	93.26109222532133	100.67531716225264	96.10818657199523	105.97629961480804	101.12218072724664	0.06349099479852313	0.06281961604212749	0.05941184403147304	5.412504549862206	0.05674994775361597	5.170002288381511
39.80410550254544	87.87845507147739	84.02453301350329	94.48768374768584	90.26206589267078	97.67697811811001	93.27455965185467	100.69035075860305	96.12253716966372	105.9929101739333	101.13802328014309	0.0635018315515147	0.06283032907222531	0.05887019320584841	5.3954748553660465	0.05623374348010657	5.1538435955226305
40.04394526164196	87.88916737672305	84.03480550126912	94.50068196134625	90.27449386740737	97.69103262382494	93.28798488178994	100.70537311462941	96.13687696829206	106.00956326161379	101.15390591735577	0.06351341557802268	0.06284178083933548	0.05833254622001505	5.378412590755033	0.05572136108108339	5.137654855770961
40.28523017593832	87.89971314737348	84.04492072083828	94.51359799107662	90.28684405804253	97.70504257126402	93.30136783579151	100.72038447731165	96.15120620311266	106.02625966072011	101.16982938124791	0.06352575386994926	0.06285397825454488	0.05779886824475966	5.361316975526279	0.05521276737590597	5.121435339224263
40.52796895322162	87.91009106220731	84.05487742851967	94.52643136991489	90.29911602575527	97.71900787238842	93.3147084326023	100.73538509521066	96.16552511086978	106.04300016124223	101.1857944209364	0.06353885349925027	0.06286692830800193	0.057269124656670556	5.344187214570411	0.05470792938120894	5.105184302356065
40.77217035374772	87.92029978343211	84.06467436502996	94.53918162449621	90.31130932570355	97.73292843706525	93.32800658900695	100.75037521848279	96.17983392983373	106.05978556038133	101.20180179237896	0.06355272161916496	0.06288063807013143	0.056743281035466	5.32702249794238	0.05420681430791774	5.088900987713714
41.017843190557436	87.93033795641523	84.0743102552404	94.55184827494836	90.32342350692582	97.74680417302939	93.34126221979604	100.76535509889669	96.1941328998169	106.07661666264485	101.21785225846455	0.0635673654654664	0.06289511469286745	0.05622130316183416	5.309822000555869	0.053709389559855936	5.072584623725561
41.26499632979458	87.94020420940761	84.08378380791753	94.56443083478288	90.33545811223901	97.76063498584263	93.35447523772811	100.78032498984825	96.20842226218836	106.09349427994141	101.2339465891033	0.0635827923577372	0.06291036541091138	0.05570315701399409	5.292584881724906	0.05321562273022096	5.056234424246213
41.51363869102594	87.94989715326378	84.0930937154596	94.57692881078567	90.34741267813548	97.7744207788532	93.3676455534917	100.79528514637691	96.22270225988966	106.11041923167797	101.25008556131921	0.06359900970066554	0.06292639754301327	0.05518880876672938	5.275310285040177	0.05272548160047563	5.039849588411016
41.763779247563185	87.95941538115603	84.10223865362816	94.58934170290495	90.359286734678	97.78816145315415	93.38077307566645	100.81023582518198	96.23697313745048	106.12739234485873	101.26626995934362	0.06361602498536777	0.0629432184932737	0.054678224787238605	5.257997337877896	0.05223893413648284	5.023429300195858
42.0154270267867	87.96875746828276	84.1112172812737	94.60166900413668	90.37107980539191	97.80185690754038	93.39385771068285	100.82517728463844	96.25123514100396	106.14441445418453	101.2825005747099	0.06363384579073302	0.06296083575247201	0.05417137163425423	5.240645151163335	0.051755948487908654	5.006972728195251
42.26859111047143	87.97792197157199	84.12002824005712	94.61391020040878	90.38279140715652	97.81550703846577	93.40689936278234	100.84010978481408	96.2654885183034	106.16148640215519	101.29877820635066	0.06365247978479376	0.06297925689941938	0.0536682160544899	5.223252818956098	0.05127649298484016	4.990479025273089
42.523280635114425	87.98690742937823	84.12867015416482	94.62606477046175	90.39442105009289	97.82911173999801	93.41989793397502	100.85503358748515	96.2797335187373	106.17860903917186	101.31510366069493	0.06367193472611946	0.0629984896023317	0.05316872498011094	5.205819418089959	0.05080053613497171	4.973947328151553
42.77950479226489	87.99571236117458	84.13714163001902	94.63813218572825	90.40596823745068	97.84267090377395	93.43285332399782	100.86994895615392	96.29397039334631	106.19578322364234	101.33147775176822	0.06369221846523913	0.06301854162023464	0.052672865527767954	5.18834400794367	0.050328046622922784	4.957376757236489
43.03727282885567	88.00433526723805	84.14544125598233	94.6501119102096	90.41743246549224	97.85618441895313	93.4457654302711	100.88485615606517	96.30819939483939	106.2130098220874	101.34790130129345	0.06371333894608708	0.06303942080438969	0.052180604993992574	5.170825629877072	0.049858993306173716	4.940766416115366
43.29659404753705	88.01277462832907	84.15356760205624	94.66200340034996	90.42881322337428	97.86965217217025	93.45863414785433	100.89975545422315	96.32242077761006	106.23028970924841	101.3643751387934	0.06373530420747661	0.06306113509974824	0.051691910853918444	5.153263306954614	0.04939334521350247	4.924115391258965
43.55747780701245	88.02102890536484	84.1615192195743	94.6738061049082	90.44010999302765	97.88307404748718	93.47145936940109	100.91464711940887	96.3366347977532	106.24762376819744	101.38090010169506	0.06375812238460125	0.06308369254643147	0.051206750758922226	5.135656043581548	0.0489310715426825	4.907422751686681
43.81993352237618	88.02909653908638	84.16929464088899	94.68551946482722	90.45132224903458	97.89644992634364	93.48424098511302	100.92953142219746	96.350841713082	106.26501289044843	101.39747703543543	0.06378180171056426	0.06310710128124059	0.05072509253290036	5.118002824969153	0.04847214165738478	4.890687548497226
44.08397066545326	88.0369759497185	84.1768923790523	94.69714291310032	90.46244945850299	97.90977968750637	93.49697888269235	100.94440863497506	96.36504178314418	106.28245797606992	101.41410679356859	0.06380635051793414	0.06313136953919103	0.050246904171018514	5.10030261686552	0.04801652508544407	4.8739088145812275
44.349598765141174	88.04466553662418	84.18431092749087	94.70867587463573	90.47349108093951	97.92306320701836	93.50967294729435	100.9592790319572	96.37923526923987	106.29995993380064	101.43079023787546	0.0638317772403332	0.06315650565507876	0.04977215383681255	5.082554365093529	0.047564191516556775	4.857085564210138
44.6168274077539	88.05216367795113	84.19154875967367	94.72011776611757	90.48444656811874	97.9363003581457	93.52232306147775	100.9741428892058	96.3934224344382	106.31751968116544	101.44752823847396	0.06385809041405205	0.06318251806507343	0.0493008098597727	5.06475699513976	0.04711511079972297	4.840216792632418
44.88566623736761	88.05946873027231	84.1986043287743	94.731467995865	90.4953153639509	97.94949101132455	93.53492910515503	100.98900048464773	96.40760354359514	106.33513814459447	101.46432167393237	0.06388529867969663	0.06320941530834392	0.04883284073176242	5.046909411586967	0.04666925293997792	4.823301475571498
45.15612495616904	88.06657902821806	84.20547606732521	94.74272596368708	90.5060969043456	97.96263503410519	93.5474909555403	101.00385209809167	96.42177886337014	106.35281625954228	101.48117143138235	0.06391341078386481	0.06323720602871162	0.048368215105170975	5.02901049778302	0.04622658809677205	4.80633856890563
45.42821332480542	88.0734928841027	84.21216238686681	94.75389106073662	90.51679061707463	97.97573229109706	93.56000848709779	101.01869801124744	96.43594866224453	106.37055497061122	101.49807840663618	0.06394243558085753	0.06326589897633628	0.04790690179149237	5.011059115451644	0.04578708658235087	4.789327008289547
45.701941162736816	88.08020858754236	84.21866167758822	94.76496266935973	90.52739592163057	97.98878264391097	93.57248157148788	101.03353850774347	96.4501132105389	106.38835523167484	101.51504350430416	0.06397238203441717	0.06329550300943412	0.04744886975660734	4.993054104008479	0.04535071885734965	4.772265708521445
45.97731834859046	88.08672440506551	84.22497230796137	94.77594016294262	90.5379122290829	98.00178595110042	93.5849100775123	101.04837387314525	96.46427278043078	106.40621800600373	101.53206763791411	0.06400325921950409	0.0633260270960278	0.0469940881194475	4.974994280222745	0.04491745552968496	4.75515356325559
46.25435482051728	88.09303857971634	84.23109262436819	94.78682290575583	90.54833894193176	98.01474206810217	93.59729387105847	101.06320439497408	96.47842764597297	106.42414426639388	101.54915173003336	0.06403507632410363	0.0633574803157303	0.04654252614898269	4.9568784376642725	0.04448726735154196	4.73798944443115
46.533060576550575	88.09914933064918	84.23702095071957	94.79761025279446	90.55867545395789	98.02765084717458	93.60963281504193	101.07803036272514	96.49257808311114	106.44213499529613	101.56629671239173	0.06406784265106875	0.06338987186156066	0.04609415326189037	4.938705346241477	0.04406012521735647	4.720772201882937
46.813445674966815	88.10505485271607	84.24275558806761	94.80830154961625	90.56892115007058	98.04051213733582	93.6219267693486	101.09285206788695	96.5067243697027	106.46019118494873	101.58350352600746	0.0641015676199984	0.06342321104179759	0.04564893901962819	4.920473751619284	0.04363600016094438	4.703500662817532
47.09552023464871	88.11075331604458	84.24829481420919	94.81889613217517	90.57907540615139	98.0533257842992	93.63417559077436	101.10766980395942	96.52086678553442	106.47831383751068	101.60077312131413	0.06413626076915023	0.06345750728186547	0.045206853125392854	4.902182374687982	0.04321486335234681	4.686173631216661
47.37929443545016	88.11624286560838	84.25363688328207	94.8293933266525	90.58913758889543	98.06609163040841	93.64637913296436	101.12248386647315	96.5350056123413	106.49650396519816	101.6181064582901	0.06417193175739133	0.06349277012625969	0.04476786542250011	4.88382991106846	0.0427966860968354	4.6687898875024985
47.66477851856398	88.12152162078854	84.25878002535302	94.8397924492842	90.59910705564951	98.07880951457064	93.65853724635073	101.13729455300854	96.54914113382516	106.5147625904229	101.63550450659012	0.06420859036618691	0.06352900924050554	0.04433194589074674	4.865415030508302	0.04238143983118903	4.6513481879010214
47.951982786891236	88.12658767492604	84.26372244599705	94.85009280618473	90.60898315424635	98.0914792721883	93.67064977808866	101.1521021632148	96.56327363567311	106.53309074593244	101.65296824567854	0.06424624650162525	0.06356623441315754	0.04389906464373894	4.846936376274243	0.0419690961210506	4.633847263870848
48.24091760541319	88.13143909486493	84.26846232586834	94.8602936931669	90.61876522283569	98.10410073508915	93.68271657199102	101.16690699882905	96.57740340557628	106.5514894749524	101.67049866496477	0.0642849101964853	0.06360445555783639	0.04346919192647647	4.8283925645991985	0.04155962665879542	4.616285821615747
48.53159340156531	88.13607392048685	84.27299782026276	94.87039439555878	90.62845258971225	98.11667373145518	93.694737468462	101.18170936369586	96.5915307332489	106.56995983133189	101.68809676394115	0.0643245916123402	0.06364368271530559	0.04304229811313576	4.80978218412929	0.04115300326159854	4.5986625415571325
48.82402066561362	88.14049016423556	84.27732705867113	94.88039418801631	90.63804457313982	98.12919808574972	93.70671230442896	101.19650956378675	96.60565591044737	106.58850287969034	101.70576355232275	0.06436530104170556	0.06368392605558836	0.042618353702636114	4.791103795148956	0.04074919786671671	4.580976077602827
49.11820995103327	88.14468581063136	84.28144814432298	94.89029233433166	90.64754048117128	98.14167361864233	93.71864091327215	101.2113079072192	96.61977923098867	106.60711969556664	101.72350005018907	0.06440704891022803	0.0637251958801253	0.04219732931690601	4.772355929027981	0.0403481825305505	4.56322505663411
49.41417187488941	88.14865881577654	84.28535915372191	94.90008808723863	90.65693961146586	98.15410014693308	93.73052312475411	101.22610470427666	96.63390099077024	106.62581136557125	101.7413072881286	0.06444984577891522	0.06376750262397582	0.04177919569832511	4.753537087603036	0.039949929425716846	4.545408077945467
49.71191711822035	88.15240710684968	84.28905813617047	94.90978068821292	90.66624125110168	98.16647748347414	93.7423587649462	101.24090026742802	96.6480214877887	106.64457898754007	101.75918630738505	0.06449370234641365	0.06381085685806136	0.04136392370682529	4.734645742515568	0.03955441083840583	4.527523712597031
50.01145642642306	88.15592858159052	84.29254311328607	94.91936936726943	90.67544467638547	98.17880543709065	93.75414765615474	101.25569491134767	96.6621410221598	106.66342367069159	101.77713816000688	0.06453862945132627	0.0638552692914522	0.04095148431593998	4.715680334404169	0.0391615991648564	4.509570502665156
50.3128006096408	88.15922110777252	84.29581207850559	94.92885334275356	90.6845491526564	98.19108381249798	93.76588961684368	101.27048895293441	96.67625989613678	106.6823465357848	101.79516390899725	0.06458463807457925	0.06390075077370203	0.04054184861055887	4.6966392722242745	0.0387714669090542	4.491546960627602
50.61596054315354	88.16228252266654	84.29886299658139	94.9382318211301	90.69355393408817	98.20331241021931	93.77758446155755	101.2852827113322	96.6903784141308	106.70134871528181	101.81326462846867	0.06463173934183514	0.0639473122972252	0.040134987784796294	4.67752093267336	0.03838398668068521	4.473451568821474
50.9209471677702	88.1651106324917	84.30169380306545	94.94750399676624	90.70245826348511	98.21549102649963	93.78923200084107	101.3000765079495	96.7044968827298	106.72043135351129	101.83144140379841	0.06467994452595324	0.0639949649997226	0.03973087313752899	4.65832365924507	0.037999131191071456	4.455282778533729
51.22777149022361	88.16770321185554	84.30430240378338	94.95666905171062	90.71126137207476	98.22761945321854	93.80083204115769	101.31487066647925	96.71861561071833	106.7395956068353	101.84969533178707	0.06472926504949823	0.0640437201666578	0.03932947607077608	4.6390457616398635	0.03761687325166463	4.437039009484579
51.53644458356769	88.17005800318243	84.30668667429761	94.96572615546768	90.71996247929611	98.239697477801	93.81238438480622	101.32966551291915	96.73273490909732	106.75884264381877	101.86802752081978	0.06477971248730195	0.06409358923377953	0.03893076808515161	4.619685514771845	0.037237185769441794	4.418718648874346
51.84697758757708	88.1721727161293	84.3088444593581	94.97467446476648	90.72856079258247	98.25172488312519	93.82388882983456	101.34446137559064	96.74685509110283	106.77817364540061	101.88643909102879	0.0648312985690715	0.06414458378969508	0.03853472077841502	4.600241158186691	0.03686004174602431	4.400320050855953
52.15938170914916	88.17404502699048	84.31077357234376	94.98351312332633	90.73705550714156	98.26370144743007	93.83534516995351	101.35925858516032	96.76097647222711	106.79758980506988	101.9049311744609	0.06488403518205485	0.0641967155784965	0.03814130584146369	4.580710895112134	0.03648541427341456	4.381841535629064
52.47366822270851	88.17567257808804	84.31247179468933	94.9922412616149	90.74544580572834	98.27562694421823	93.84675319444582	101.37405747465837	96.77509937023686	106.81709232904144	101.92350491524475	0.0649379343737571	0.06424999650244029	0.037750495055178135	4.561092891588487	0.03611327653135277	4.363281388650648
52.789848470613855	88.17705297715118	84.3139368753026	95.00085799660376	90.75373085841555	98.28750114215916	93.85811268807586	101.38885837949992	96.7892241051941	106.8366824364377	101.94216146976343	0.06499300835471251	0.0643044386246786	0.037362260288006155	4.5413852757410496	0.035743601784929524	4.344637859940121
53.107933863567155	88.17818379668083	84.31516652996746	95.00936243151654	90.76190982235737	98.29932380498795	93.86942343099497	101.40366163750383	96.80335099947496	106.85636135947075	101.9609020068276	0.06504926950131099	0.06436005417204632	0.036976573491386944	4.521586136645055	0.03537636338026573	4.325909163031611
53.42793588102576	88.17906257330161	84.31615844073514	95.01775365557278	90.76998184154894	98.311094691403	93.88068519864579	101.41846758891326	96.81748037778989	106.87613034362862	101.97972770785275	0.06510673035868662	0.06441685553790766	0.036593406698074205	4.501693523674476	0.035011534743034645	4.307093474344583
53.74986607161648	88.17968680709988	84.31691025530255	95.02603074372624	90.77794604658072	98.32281355496102	93.8918977616643	101.4332765764155	96.83161256720327	106.89599064786442	101.99863976703902	0.06516540364365894	0.06447485528505562	0.03621273201778763	4.481705445377884	0.03464908937408495	4.2881889321579365
54.073736053552395	88.18005396094698	84.31741958637639	95.03419275639678	90.78580155438672	98.33448014396906	93.90306088577863	101.44808894516137	96.84574789715278	106.91594354478772	102.01763939155326	0.06522530224773823	0.0645340661486767	0.03583452163437073	4.461619868576236	0.03428900084708175	4.269193635740521
54.399557515052166	88.18016145980883	84.3176840110249	95.04223873919727	90.79354746798842	98.34609420137475	93.91417433170682	101.46290504278562	96.85988669946936	106.93599032086013	102.03672780171485	0.06528643924019298	0.06459450103936923	0.03545874780232339	4.441434717369702	0.033931242805124384	4.25010564445256
54.727342214761876	88.18000669003976	84.31770107001434	95.05016772265385	90.80118287623195	98.35765546465315	93.92523785505081	101.47772521942599	96.87402930839646	106.95613227659275	102.05590623118357	0.06534882787117688	0.06465617304623035	0.03508538284316387	4.421147872089932	0.033575788957278974	4.230922976752481
55.057101982179326	88.17958699866166	84.31746826713217	95.0579787219205	90.80870685352035	98.36916366569149	93.93625120618894	101.49254982774312	96.88817606060974	106.97637072674772	102.07517592715146	0.06541248157492283	0.06471909544000247	0.034714399142643515	4.400757168325072	0.03322261307599206	4.211643609276507
55.38884871808102	88.17889969262745	84.31698306849502	95.06567073648726	90.81611845953967	98.38061853067097	93.94721413016534	101.50737922294016	96.90232729523647	106.9967070005426	102.09453815053686	0.06547741397300363	0.06478328167628548	0.034345769146170824	4.380260395711957	0.03287168899282733	4.192265475725435
55.722594394951685	88.17794203806787	84.31624290184139	95.07324274988147	90.82341673897852	98.39201977994519	93.9581263665764	101.5222137627816	96.9164833538745	107.0171424418575	102.11399417618175	0.06554363887765821	0.06484874539881687	0.03397946535656615	4.359655296997516	0.0325229905961919	4.172786465980607
56.058351057416104	88.17671125952306	84.31524515581003	95.08069372936366	90.83060072124277	98.40336712791702	93.96898764945566	101.53705380761328	96.93064458061214	107.03767840944687	102.13354529305292	0.06561117029518747	0.06491550044281764	0.03361546032988372	4.338939566827321	0.03217649182761306	4.1532044249725
56.39613082267415	88.17520453915604	84.31398717920106	95.08802262561518	90.83766942016234	98.41466028291079	93.97979770715445	101.55189972038086	96.94481132204675	107.05831627715297	102.15319280444528	0.06568002242942353	0.06498356083841073	0.03325372667077886	4.318110850454104	0.03183216667721922	4.133517151476553
56.7359458809379	88.17341901594949	84.31246628022177	95.09522837241977	90.84462183369229	98.42589894704234	93.99055626222038	101.56675186664877	96.95898392730362	107.07905743412374	102.17293802818885	0.06575020968526771	0.06505294081410824	0.03289423703077432	4.297166742788249	0.031489989182347244	4.113722397247329
57.07780849587155	88.17135178488537	84.31067972571608	95.10230988633822	90.85145694360766	98.4370828160863	94.00126303127342	101.58161061461942	96.97316274805549	107.09990328503439	102.19278229685982	0.06582174667230563	0.0651236548003742	0.03253696410283169	4.2761047869717	0.031149933422057074	4.093817865636083
57.42173100503407	88.16899989610503	84.30862474037583	95.1092660663746	90.85817371519013	98.44821157933869	94.01191772487734	101.59647633515095	96.98734813854013	107.12085525031111	102.2127269579931	0.0658946482084985	0.06519571743326004	0.032181880618423975	4.254922473191982	0.03081197351463061	4.0738012105102825
57.7677258203244	88.16636035405243	84.30629850593614	95.11609579363666	90.86477109690942	98.45928491947794	94.02252004741003	101.61134940177632	97.00154045557987	107.14191476636039	102.23277337430065	0.06596892932394967	0.06526914355811818	0.03182895934367025	4.233617237434373	0.03047608361401899	4.053670035096729
58.115805428429454	88.16343011659693	84.30369816035156	95.12279793098702	90.87124802009585	98.47030251242109	94.03306969692895	101.6262301907208	97.01574005859915	107.16308328580011	102.25292292389128	0.06604460526475421	0.0653439482333945	0.03147817307470291	4.212186459975783	0.030142237905181446	4.033421890577301
58.465982391274686	88.160206094137	84.3008207969546	95.12937132268722	90.87760339860645	98.48126402717693	94.04356636503412	101.64111908091982	97.02994730964267	107.1843622776952	102.27317700049481	0.06612169149692897	0.0654201467344999	0.03112949463439918	4.190627464198769	0.029810410601470494	4.013054274979368
58.818269346477535	88.15668514868437	84.29766346359544	95.13581479403389	90.88383612848364	98.49216912569598	94.05400973672772	101.65601645403675	97.04416257339352	107.20575322779729	102.29353701369024	0.06620020371042651	0.06549775455776556	0.030782896868259968	4.168937515129073	0.029480575940141307	3.992564631760615
59.172679007803275	88.1528640929269	84.29422316176202	95.14212715098608	90.88994508760527	98.50301746271595	94.06439949026979	101.67092269447969	97.05838621719028	107.2272576387874	102.31400438913649	0.06628015782323414	0.06557678742448232	0.0304383526397487	4.14711381790039	0.029152708178543207	3.971950348437531
59.52922416562417	88.1487396892706	84.29049684568064	95.14830717978437	90.89592913532755	98.51380868560382	94.07473529703064	101.68583818941855	97.07261861104442	107.24887703052316	102.33458056880764	0.0663615699855642	0.06565726128502676	0.030095834826852297	4.1251535163683	0.028826781590623796	3.9512087552866433
59.887917687380885	88.14430864886042	84.28648142139625	95.1543536465614	90.90178711211945	98.52454243419399	94.08501682133975	101.70076332880143	97.0868601276573	107.27061294028968	102.35526701123182	0.06644445658412948	0.06573919232307555	0.029755316317107372	4.103053691545938	0.0285027704624099	3.9303371238565887
60.24877251804685	88.13956763057833	84.28217374583181	95.16026529694318	90.90751783918863	98.53521834062224	94.09524372033039	101.71569850537068	97.10111114243658	107.29246692305442	102.37606519173357	0.06652883424651582	0.06582259695991151	0.029416770003763304	4.080811359999643	0.02818064908782958	3.909332665440161
60.6118016805955	88.13451324001883	84.27757062582629	95.1660408556412	90.91312011809882	98.54583602915542	94.10541564378063	101.7306441146784	97.1153720335124	107.3144405517261	102.39697660268033	0.06661471984564643	0.06590749185882254	0.029080168780808435	4.058423472248251	0.027860391765216264	3.88819252967005
60.97701827647021	88.12914202844141	84.27266881715103	95.17167902603542	90.91859273037856	98.55639511601721	94.11553223395059	101.74560055510187	97.12964318175335	107.33653541741793	102.41800275373285	0.06670213050434584	0.06599389392959579	0.02874548553975842	4.035886911173293	0.027541972792988645	3.8669138029617898
61.34443548605718	88.12345049169885	84.26746502350363	95.17717848974753	90.9239344371209	98.56689520920943	94.12559312541532	101.76056822785839	97.14392497078207	107.35875312971513	102.43914517209986	0.06679108360000108	0.06608182033311055	0.02841269316365924	4.013198490200011	0.02722536646480478	3.845493506814819
61.71406656916102	88.11743506914065	84.2619558954783	95.1825379062038	90.92914397857314	98.57733590832822	94.13559794489316	101.77554753701892	97.15821778698955	107.38109531694595	102.460405402796	0.06688159676932508	0.06617128848602956	0.0280817645224829	3.99035495152566	0.026910547065227775	3.823928596208134
62.085924865483435	88.11109214249178	84.25613802951304	95.18775591218818	90.93422007371771	98.58771680437627	94.14554631107032	101.79053888952218	97.17252201955019	107.40356362645785	102.48178500890474	0.06697368791322801	0.06626231606559736	0.02775267246974522	3.967352964431484	0.02659748886617308	3.8022159579850268
62.46002379510434	88.10441803470532	84.25000796681266	95.19283112138498	90.9391614198432	98.59803747957008	94.15543783442071	101.80554269518771	97.18683806043553	107.426159724898	102.50328557184524	0.06706737520179251	0.06635492101453909	0.027425389836224667	3.9441891233072965	0.026286166121138876	3.7803524089868006
62.83637685896657	88.09740900878843	84.24356219224627	95.19776212391038	90.94396669210475	98.60829750714197	94.16527211702093	101.82055936672788	97.20116630442755	107.4488852984975	102.524908691643	0.06716267707935861	0.0664491215460712	0.02709988942592645	3.920859945821576	0.025976553061809682	3.75833469441568
63.21499763936286	88.09006126660158	84.23679713322021	95.20254748583363	90.948634543075	98.61849645113766	94.17504875236139	101.83558931976049	97.21550714913194	107.47174205336145	102.54665598720602	0.06725961226972585	0.06654493614902214	0.02677614401082451	3.897361870887835	0.02566862389254254	3.736159485863027
63.59589980042612	88.08237094762893	84.22970915852342	95.2071857486858	90.95316360228328	98.62863386620778	94.18476732515113	101.85063297281894	97.22986099498965	107.49473171576207	102.56852909660365	0.06735819978146654	0.06664238359306576	0.02645412632523403	3.8736912566128012	0.025362352785350595	3.7138233794212283
63.979097088622495	88.07433412772089	84.22229457714721	95.21167542895805	90.95755247574496	98.63870929739477	94.19442741111902	101.86569074736317	97.24422824528901	107.51785603243776	102.59052967735153	0.06745845891335962	0.06674148293407373	0.026133809061448687	3.849844378317357	0.025057713876051935	3.691322893853794
64.36460333324754	88.06594681780668	84.21454963707647	95.21601501758714	90.96179974547894	98.64872227991393	94.20402857680908	101.8807630677891	97.25860930617627	107.54111677089645	102.6126594067002	0.0675604092599483	0.06684225351958525	0.02581516486408475	3.8258174263173714	0.024754681258457367	3.668654468488967
64.75243244692527	88.05720496257695	84.20647052405305	95.22020297942919	90.96590396901397	98.65867233892884	94.21357037937068	101.89585036143737	97.27300458666602	107.56451571972369	102.63491998192859	0.0676640707172186	0.06694471499440252	0.02549816632406987	3.80160650365724	0.024453228979282926	3.645814461142436
65.14259842611021	88.04810443913475	84.19805336030932	95.22423775272014	90.96986367888265	98.66855898932057	94.22305236634297	101.91095305860088	97.28741449864998	107.5880546888956	102.6573131206419	0.0677694634884095	0.0670488873063085	0.025182785973683508	3.7772076239234593	0.024153331033048175	3.6227991460255
65.53511535159264	88.03864105561536	84.18929420327268	95.22811774852396	90.97367738210401	98.67838173545165	94.23247407543421	101.92607159253211	97.30183945690604	107.61173551009718	102.67984056107468	0.06787660808995429	0.067154790711918	0.024868996281455225	3.7526167089527007	0.023854961357486104	3.5996047116350383
65.92999738900669	88.02881054977304	84.18018904423889	95.23184135016743	90.97734355965324	98.68814007092341	94.24183503429528	101.94120639944923	97.31627987910592	107.63556003704565	102.70250406239884	0.06798552535755598	0.06726244578266012	0.024556769645315057	3.7278295862997766	0.023558093827162452	3.576227258403378
66.32725878934137	88.01860858753373	84.17073380701342	95.23540691266055	90.98086066591821	98.6978334783266	94.25113476028646	101.95635791854043	97.33073618582138	107.65953014581834	102.72530540503571	0.06809623645240155	0.06737187341089436	0.024246078386596537	3.702841986716521	0.023262702247791367	3.552662796300865
66.72691388945532	88.00803076151357	84.16092434652104	95.23881276210346	90.9842271281433	98.70746142898571	94.26037276023881	101.97152659196787	97.34520880053014	107.68364773518611	102.74824639097385	0.06820876286751844	0.06748309481617126	0.023936894745389736	3.6776495418198465	0.022968760351915307	3.5289072427040082
67.12897711259382	87.99707258950235	84.15075644738216	95.24205719507938	90.98744134586009	98.71702338269739	94.26954853020956	101.98671286487117	97.35969814962121	107.70791472695315	102.77132884409227	0.06832312643427974	0.06759613155163323	0.023629190873379002	3.652247781308688	0.02267624179208383	3.5049564197506697
67.53346296890952	87.98572951290936	84.14022582245413	95.24513847803134	90.99050169030276	98.72651878746012	94.27866155522973	102.00191718536773	97.37420466239755	107.73233306630007	102.79455461048755	0.06843934932905399	0.06771100551056423	0.02332293882676595	3.6266321301372955	0.022385120134487124	3.4808060517570993
67.94038605598601	87.97399689517255	84.12932811133803	95.24805484662456	90.9934065038104	98.7359470791981	94.28771130904612	102.0171400045535	97.38872877107893	107.75690472213392	102.81792555880719	0.06855745408001528	0.06782773893308987	0.023018110561750404	3.6007979059977515	0.02209536885443697	3.456451762802317
68.3497610593647	87.96187002012931	84.11805887884958	95.25080450509333	90.99615409921444	98.74530768147758	94.29669725385631	102.03238177650194	97.40327091080353	107.78163168744393	102.84144358058826	0.06867746357410642	0.06794635441303401	0.022714677926856552	3.574740316322277	0.02180696132930393	3.4318890739778
68.7616027530747	87.9493440903473	84.1064136134524	95.2533856255712	90.9987427592105	98.75460000521525	94.3056188400362	102.04764295826148	97.41783151962757	107.80651597966204	102.86511059060096	0.06879940106416788	0.06806687490493334	0.02241261265578487	3.5484544552055013	0.02151987083180984	3.407113400498929
69.17592600016614	87.93641422541425	84.09438772565302	95.25579634740424	91.00117073571465	98.76382344837847	94.31447550586006	102.0629240098509	97.43241103852387	107.83155964102923	102.88892852719773	0.06892329017623124	0.06818932373121898	0.022111886361031452	3.5219353004868026	0.021234070524073445	3.3821200489510375
69.59274575324658	87.92307546018695	84.08197654635737	95.2580347764482	91.00343624920431	98.77297739567835	94.3232666772137	102.0782253942544	97.4470099113793	107.85676473896834	102.91289935266819	0.06904915491698654	0.06831372458956196	0.02181247052742208	3.4951777106762165	0.020949533451627644	3.356904214480892
70.01207705502031	87.90932274299678	84.06917532518673	95.26009898434769	91.00553748804239	98.78206121825404	94.33199176729967	102.09354757741433	97.46162858499075	107.88213336646261	102.9370250536	0.06917701968142242	0.06844010156039523	0.02151433650379886	3.468176421512908	0.020666232535447193	3.3314609775370627
70.43393503883172	87.89515093381044	84.05597922875157	95.26198700779648	91.00747260778384	98.7910742733479	94.34065017633371	102.10889102822163	97.47626750905873	107.90766764243928	102.96130764124416	0.069306909260651	0.06856847911461238	0.021217455496241655	3.440926042792853	0.02038414056568172	3.3057853008976963
70.85833492921113	87.88055480234674	84.04238333888412	95.2636968477808	91.00923973046612	98.80001590397309	94.34924129123424	102.12425621850595	97.49092713618066	107.9333697121608	102.98574915188804	0.06943884884991455	0.06869888212144783	0.02092179856050791	3.4134210548909323	0.0201032301946924	3.279872026458179
71.2852920424243	87.86552902614515	84.02838265082593	95.26522646880188	91.01083694388045	98.80888543857061	94.35776448530208	102.13964362302221	97.5056079218411	107.95924174762067	103.01035164723237	0.06957286405678711	0.06883133585654556	0.020627336594074563	3.385655805181159	0.01982347392953443	3.2537158718732826
71.71482178702524	87.85006818858774	84.01397207137136	95.26657379808016	91.01226230082558	98.81768219065837	94.36621911789253	102.1550537194366	97.52031032440135	107.98528594794702	103.03511721477597	0.06970898090956873	0.06896586601022138	0.02033404032850683	3.357624504431442	0.01954484412468105	3.227311427188397
72.14693966441222	87.83416677687065	83.99914641696405	95.26773672473814	91.01351381834198	98.8264054584693	94.37460453407733	102.17048698830934	97.5350348050861	108.0115045398111	103.06004796820487	0.06984722586588457	0.06910249869592082	0.020041880320675887	3.32932122298007	0.01926731297410811	3.2006531512815855
72.58166126938723	87.8178191799255	83.9839004117465	95.26871309896325	91.01458947692683	98.83505452458037	94.3829200642983	102.18594391307612	97.54978182796893	108.0378997778433	103.08514604778918	0.06998762582148976	0.0692412604588839	0.019750826945553968	3.3007398869776807	0.01899085250420285	3.1737353683311085
73.01900229071879	87.8010196862887	83.96822868556042	95.269500731149	91.01548721972925	98.84362865553135	94.39116502401089	102.20142498002691	97.56455185995549	108.06447394505552	103.1104136207853	0.07013020811928686	0.0693821782850154	0.019460850386963102	3.2718742742872564	0.01871543456528002	3.1465522639919072
73.45897851170821	87.78376248191661	83.95212577189648	95.27009739101383	91.01620495172394	98.8521271014322	94.39933871331775	102.21693067828228	97.57934537076412	108.09122935326971	103.13585288184458	0.0702750005585646	0.06952527960997529	0.019171920628295425	3.2427180103040882	0.01844103082302695	3.1190978815175185
73.90160581075892	87.76604164794549	83.93558610579265	95.27050080669726	91.01674053886434	98.8605490955601	94.40744041659215	102.23246149976701	97.59416283290449	108.11816834355325	103.16146605342844	0.07042203140446063	0.06967059232848519	0.018884007444739837	3.213264563870325	0.01816761275107126	3.091366117932921
74.34690016194996	87.74785115839552	83.91860402167943	95.27070866383336	91.01709180721394	98.86889385394561	94.41546940209155	102.2480179391821	97.60900472165422	108.14529328666202	103.18725538623066	0.07057132939765663	0.06981814480386668	0.01859708039337704	3.1835072427566047	0.017895151621630134	3.063350719792652
74.79487763561212	87.729184877815	83.90117375116961	95.27071860459888	91.01725654205417	98.87716057494592	94.42342492155885	102.26360049397228	97.62387151503184	108.17260658348886	103.21322315960492	0.07072292376431055	0.06996796587781087	0.01831110880348774	3.1534391891400446	0.01762361849674221	3.0350452789934934
75.24555439890803	87.71003655886584	83.88328942079248	95.2705282267378	91.01723248697026	98.88534843880763	94.43130620981415	102.27920966429234	97.63876369376857	108.20011066552063	103.23937168200081	0.07087684422623707	0.07012008488039044	0.01802606176811139	3.12305337509315	0.017352984220053713	3.006443228547141
75.6989467164156	87.6903998398464	83.8649450496697	95.27013508255993	91.01701734291248	98.89345660721636	94.43911248433392	102.29484595296972	97.65368174127643	108.2278079953016	103.26570329140549	0.07103312101133687	0.07027453164031877	0.017741908132606454	3.092342597563402	0.017083219406259786	2.97753783787266
76.15507095071504	87.67026824215061	83.84613454713111	95.26953667791254	91.0166087672326	98.9014842228333	94.44684294481823	102.31050986546332	97.6686261436133	108.25570106690373	103.29222035579214	0.07119178486428854	0.07043133649546363	0.017458616485029665	3.061299473461986	0.016814294432350607	2.948322208259924
76.61394356297929	87.64963516766188	83.82685171026961	95.268730471126	91.01600437269553	98.90943040881929	94.45449677274624	102.32620190982014	97.68359738944552	108.28379240640507	103.31892527357644	0.07135286705750613	0.07059053030362285	0.017176155146202632	3.0299164346724865	0.016546179427749053	2.9187892681402445
77.07558111356816	87.62849389607975	83.80709022143276	95.2677138719308	91.01520172646472	98.91729426834516	94.46207313091867	102.34192259662774	97.69859597000729	108.31208457237517	103.34582047407936	0.0715163994023721	0.07075214445357121	0.01689449215844263	2.9981857226011925	0.016278844264249415	2.8889317680732347
77.54000026262605	87.60683758217658	83.7868436456491	95.26648424034609	91.0141983490603	98.92507488408762	94.46957116298725	102.3576724389632	97.7136223790563	108.34058015636812	103.37290841799742	0.07168241426075236	0.07091621087638443	0.016613595274478143	2.9660993828074425	0.016012258545742952	2.8587422757045715
78.00721777068286	87.58465925298339	83.76610542798764	95.26503888553853	91.01299171328992	98.93277131771134	94.4769899929708	102.37345195233848	97.72867711282625	108.36928178342315	103.40019159788035	0.07185094455680509	0.07108276205704671	0.016333431946534915	2.9336492593392904	0.015746391597517118	2.8282131704436324
78.47725049925933	87.5619518049016	83.74486889084824	95.26337506465059	91.01157924315083	98.9403826093355	94.48432872475702	102.3892616546415	97.74376066997557	108.39819211257291	103.42767253861595	0.07202202378908681	0.07125183104635589	0.01605396931401515	2.9008269888836367	0.015481212455057403	2.797336638028355
78.95011541147531	87.53870800073926	83.72312723118081	95.26148998159732	91.00995831270225	98.94790777698509	94.49158644159002	102.40510206607308	97.75887355153235	108.42731383735963	103.45535379792244	0.07219568604296796	0.07142345147313127	0.015775174192299346	2.8676239948399598	0.015216689853673415	2.7661046650209755
79.42582957266194	87.5149204666696	83.70087351763209	95.259380785831	91.00812624490814	98.95534581602678	94.49876220554353	102.42097370908009	97.77401626083547	108.45664968635958	103.48323796684893	0.07237196600336876	0.07159765755672959	0.015497013060326026	2.834031481135753	0.014952792216689659	2.734509033001814
79.90441015097758	87.49058168910882	83.67810068761638	95.25704457107223	91.00608031044803	98.96269569858782	94.50585505697809	102.43687710828355	97.78918930347157	108.48620242371511	103.51132767028322	0.07255089896781965	0.07177448411988838	0.01521945204746089	2.8000404256818	0.014689487643153143	2.702541312446556
80.38587441802741	87.46568401151116	83.65480154430878	95.25447837400611	91.00381772649563	98.96995637295782	94.51286401398237	102.45281279040162	97.80439318720698	108.51597484967465	103.53962556746697	0.0727325208598592	0.07195396660189317	0.014942456920650216	2.7656415738856595	0.01442674389612364	2.6701928567053983
80.87023974948666	87.44021963107924	83.63096875355906	95.25167917294375	91.00133565546466	98.97712676297373	94.51978807179884	102.46878128416878	97.81962842191628	108.54596980114177	103.56813435251979	0.07291686824278346	0.07213614107209305	0.014665993072014771	2.730825431885023	0.014164528390693931	2.637454795654776
81.35752362572781	87.41418059538628	83.60659484072285	95.2486438864466	90.99863120372021	98.98420576738631	94.52662620223205	102.48478312024889	97.8348955195053	108.57619015223207	103.59685675497076	0.07310397833374828	0.07232104424376105	0.01439002550363	2.6955822592935874	0.013902808180063175	2.6043180289671
81.8477436324513	87.38755879890772	83.58167218740785	95.24536937191274	90.9957014202542	98.99119225920745	94.53337735303913	102.50081883114277	97.85019499382891	108.606638814838	103.62579554029762	0.07329388901824416	0.07250871348831944	0.014114518814594135	2.659902062121546	0.013641549943386622	2.570773219460534
82.34091746132043	87.3603459794605	83.55619302813353	95.24185242412534	90.99254329532569	98.99808508503945	94.54004044730338	102.51688895109126	97.86552736060497	108.63731873920393	103.65495351047568	0.07348663886495033	0.07269918684993883	0.013839437186106807	2.62377458517949	0.013380719971678445	2.536810786019487
82.83706291059936	87.33253371454539	83.53014944689978	95.23808977375943	90.98915375906196	99.00488306438274	94.54661438278784	102.53299401597071	97.88089313732092	108.66823291450754	103.68433350453304	0.07368226714097952	0.07289250306051782	0.013564744366249215	2.5871893042167358	0.013120284153771422	2.502420896260446
83.33619788579601	87.30411341759117	83.50353337366361	95.23407808584838	90.98552968002211	99.01158498892438	94.55309803127071	102.54913456318376	97.89629284313638	108.69938436945212	103.71393839911603	0.07388081382752988	0.07308870155506415	0.013290403655076943	2.5501354180487397	0.01286020796237608	2.467593459190539
83.83834040030794	87.27507633409644	83.47633658072	95.22981395820707	90.98166786372	99.01818962180438	94.55949023786032	102.56531113154271	97.91172699877872	108.73077617286629	103.74377110906183	0.0740823196359502	0.07328782248747796	0.013016377888675379	2.5126018401642796	0.01260045643913088	2.4323181173676858
84.34350857607244	87.24541353766702	83.4485506789844	95.22529391981125	90.9775650511063	99.02469569686062	94.56578982028998	102.5815242611469	97.92719612643333	108.76241143431368	103.77383458798097	0.0742868260242365	0.0734899067467623	0.012742629422859864	2.4745771901725675	0.01234099417935397	2.3965842388934107
84.85172064422062	87.21511592594432	83.42016711417352	95.2205144291309	90.97321791700739	99.03110191785042	94.57199556819099	102.59777449325234	97.94270074962643	108.79429330471089	103.80413182884719	0.07449437521397193	0.07369499597366222	0.01246912011617951	2.4360497849120293	0.01208178531619808	2.360380909147352
85.36299494573534	87.18417421642276	83.3911771628817	95.2154718724171	90.96862306852086	99.03740695764915	94.57810624234436	102.61406237013456	97.95824139310206	108.82642497695512	103.83466586459741	0.07470501020772166	0.07390313257775741	0.012195811313063132	2.39700762929715	0.011822793505075424	2.323696922248928
85.87734993211305	87.15257894215186	83.36157192854925	95.21016256193998	90.96377704336523	99.04360945742404	94.58412057390935	102.63038843494331	97.97381858269131	108.8588096865608	103.86543976873956	0.07491877480690029	0.07411435975501128	0.011922663825686186	2.3574384068379004	0.011563981906434151	2.2865207721733896
86.39480416602983	87.12032044731986	83.33134233731973	95.2045827341768	90.9586763081831	99.04970802578325	94.59003726362872	102.64675323154982	97.98943284517455	108.89145071230585	103.8964566559701	0.07513571363012786	0.0743287215057994	0.011649637915908784	2.3173294698717655	0.011305313169103215	2.2488406436423247
86.91537632201124	87.08738888271515	83.30047913378246	95.19872854794832	90.95331725679571	99.05570123789872	94.59585498100985	102.66315730438514	98.00508470813584	108.92435137688722	103.92771968280057	0.07535587213208204	0.07454626265342991	0.011376693276432093	2.27666782941742	0.011046749412528811	2.2106444026649115
87.43908518710603	87.05377420106151	83.26897287659689	95.19259608250167	90.94769620840773	99.06158763460232	94.60157236348054	102.67960119827012	98.0207746998094	108.95751504758596	103.95923204819289	0.07557929662287419	0.07476702886317046	0.011103789011400522	2.235440144671884	0.010788252208769222	2.1719195867408416
87.9659496615646	87.01946615222353	83.23681393399508	95.18618133553834	90.9418094057605	99.06736572145405	94.60718801551916	102.69608545823623	98.03650334891752	108.99094513694224	103.99099699420485	0.07580603428795465	0.07499106666179771	0.010830883615795983	2.1936327121547947	0.010529782563438062	2.132653394717636
88.4959887595208	86.98445427827744	83.203992479158	95.17948022118448	90.93565301323149	99.07303396778121	94.6127005077573	102.71261062933641	98.05227118449959	109.02464510343945	104.02301780664357	0.07603613320857545	0.07521842345769011	0.0105579349556848	2.151231454554363	0.010271300896889102	2.0928326763933
89.0292216096782	86.94872790844467	83.17049848546306	95.17248856790366	90.92922311487979	99.07859080568866	94.61810837605577	102.72917725644685	98.06807873573256	109.05861845219916	104.05529781573037	0.07626964238281554	0.07544914756147605	0.010284900246347206	2.1082219090822036	0.010012767024036862	2.0524439216133032
89.56566745600044	86.91227615388156	83.13632172159663	95.16520211634734	90.92251571243355	99.08403462903718	94.62341012055055	102.74578588405737	98.08392653174091	109.09286873568482	104.08784039677309	0.07650661174720158	0.07568328820725972	0.010011736030747898	2.0645892155298498	0.00975414013414877	2.011473249145638
90.1053456584057	86.87508790232333	83.10145174652993	95.1576165171442	90.91552672321995	99.08936379239131	94.62860420467038	102.76243705605226	98.09981510139768	109.12739955441678	104.12064897085014	0.07674709219893086	0.07592089557443928	0.009738398156486028	2.020318103746831	0.00949537876945783	1.9699063950174605
90.6482756934654	86.8371518125745	83.06587790435108	95.14972732862265	90.90825197803301	99.09457660993247	94.63368905412207	102.77913131547804	98.1157449731139	109.16221455769583	104.15372700550226	0.07699113561872448	0.07616202081014566	0.00946484175256046	1.9753928808131604	0.009236440803363166	1.9277287005061225
91.19447715510712	86.79845630884476	83.02958931895161	95.14153001446824	90.90068721894023	99.0996713543399	94.63866305584553	102.79586920430131	98.1317166746183	109.19731744433855	104.18707801543596	0.07723879489432695	0.0764067160523083	0.009191021205950278	1.9297974178480217	0.008977283418587945	1.8849250998500793
91.74396975532183	86.75898957492156	82.99257488856048	95.13301994131041	90.8928280970235	99.10464625563482	94.64352455693465	102.81265126315303	98.14773073272481	109.23271196342172	104.22070556323548	0.07749012394467811	0.07665503445338182	0.008916890135850508	1.883515136094502	0.008717863083163024	1.8414801072503906
92.29677332487483	86.718739548177	82.954823280122	95.12419237623818	90.88467017005307	99.10949949998877	94.64827186352471	102.82947803106039	98.1637876730885	109.26840191503757	104.25461326008555	0.07774517774477388	0.0769070302047495	0.008642401368646802	1.8365289926769037	0.008458135527050104	1.7973778035848227
92.85290781402206	86.67769391340215	82.91632292351238	95.11504248424146	90.87620890009258	99.11422922849367	94.65290323964402	102.8463500451651	98.17988801994919	109.30439115105914	104.2888047665035	0.07800401235124592	0.07716275856182686	0.00836750691138377	1.7888214659324149	0.008198055717357988	1.752601822714496
93.41239329322968	86.63584009646429	82.87706200558979	95.10556532557634	90.86743965103248	99.1188335358933	94.65741690602958	102.86326784042808	98.19603229586201	109.34068357591664	104.32328379308244	0.07826668492867699	0.077422275869887	0.0080921579246791	1.7403745400551998	0.007937577833118326	1.7071353371611622
93.97524995389855	86.59316525778043	82.83702846407209	95.09575585305038	90.85835768604905	99.12331046927346	94.66181103890428	102.88023194931898	98.2122210214145	109.37728314738366	104.3580541012436	0.07853325377668516	0.07768563959063869	0.007816304694088672	1.691169689209346	0.007676655238554986	1.660961043293355
94.54149810909283	86.54965628560194	82.79620998123748	95.08560890922669	90.84895816498712	99.1276580267105	94.66608376871508	102.89724290149083	98.22845471492963	109.41419387737434	104.39311950399951	0.07880377835779441	0.07795290832957487	0.007539896601414853	1.6411878612052533	0.0074152404561687035	1.614061146035965
95.11115819427312	86.50529978910393	82.75459397744157	95.07511922354277	90.83923614166348	99.13187415587626	94.67023317883056	102.91430122343844	98.24473389215377	109.45141983275087	104.42848386672722	0.07907831932612551	0.07822414186412144	0.007262882094650536	1.590409460488445	0.007153285138883803	1.5664173430632218
95.68425076803395	86.46008209127311	82.71216760444575	95.06428140934209	90.82918656108852	99.13595675259783	94.67425730419647	102.93140743814068	98.2610590659301	109.4889651361422	104.46415110795209	0.0793569385569322	0.07849940117261589	0.006985208656956843	1.538814330502646	0.006890740041043841	1.5180108083295636
96.26079651284576	86.41398922158727	82.66891773854972	95.05308996081462	90.81880425660265	99.13990365937052	94.6781541299474	102.94856206468478	98.27743074585487	109.52683396677274	104.50012520014162	0.07963969917701143	0.07877874846414022	0.006706822774717125	1.4863817354707862	0.006627554988455131	1.4688221750220691
96.84081623580131	86.3670069084806	82.62483097352296	95.04153924984394	90.80808394692566	99.14371266382261	94.68192158997354	102.96576561787323	98.2938494379181	109.5650305613025	104.53641017051018	0.07992666559602052	0.07906224720924072	0.00642766990442567	1.433090341532079	0.006363678847776555	1.4188315180181235
97.42433086936633	86.31912057158667	82.57989361332763	95.02962352275685	90.79702023311481	99.14738149712966	94.68555756544048	102.9830186078112	98.31031564412582	109.60355921467753	104.57301010183372	0.08021790353872943	0.07934996217156261	0.00614769443853902	1.3789181970678328	0.006099059494331982	1.3680183354699693
98.01136147213543	86.27031531375233	82.5340916646265	95.01733689697264	90.7856075954289	99.15090783237686	94.68905988326021	103.00032153947447	98.3268298621046	109.64242428099125	104.60992913327523	0.08051348007824352	0.07964195944043682	0.005866839670133572	1.3238427124269947	0.005833643779340036	1.316361529938149
98.60192922959182	86.22057591281568	82.48741082906895	95.00467335754817	90.77384039009549	99.15428928286741	94.69242631451232	103.0176749122568	98.34339258468684	109.68163017435673	104.64717146122067	0.08081346367023143	0.0799383064644449	0.005585047756468953	1.2678406388804433	0.005567377495964365	1.263839388739143
99.1960554548718	86.16988681313916	82.43983649534772	94.99162675361536	90.76171284597697	99.15752340037508	94.69565457281239	103.03507921949583	98.36000429947616	109.72118136978955	104.6847413401253	0.08111792418819162	0.08023907208600356	0.0053022596813434575	1.2108880467858398	0.0053002053438859775	1.2104295635363087
99.79376158953411	86.11823211689094	82.39135373101857	94.97819079470698	90.74921906113266	99.16060767333865	94.69874231262678	103.05253494797637	98.37666548839223	109.76108240410167	104.72264308337068	0.08142693295979413	0.08054432657700202	0.005018415216170524	1.152960302973952	0.0050320708933639935	1.1561090492687072
100.39506920433367	86.06559557506577	82.34194727407582	94.96435904696716	90.73635299927294	99.16353952499647	94.7016871275312	103.07004257741075	98.39337662719379	109.8013378768062	104.76088106413236	0.0817405628043396	0.08085414167552711	0.004733452879577271	1.0940320472291205	0.0047629165472926616	1.100854162235919
101.00000000000001	86.01196057823645	82.29160152427465	94.95012492924178	90.72310848610124	99.16631631145823	94.70448654841088	103.08760257989404	98.41013818497893	109.84195245103245	104.7994597162575	0.08205888807137236	0.0811685906237214	0.004590254755847096	1.064314575156729	0.004627671296844817	1.0729901219518378
