# Supplementary material for: White matter micro- and macrostructure brain charts for the human lifespan
Source: Nature. 2026 May 13;655(8124):979–89. doi: 10.1038/s41586-026-10454-2 (PMC13391363; doi:10.1038/s41586-026-10454-2)
Supplement: Supplementary file 12 — Centiles trajectories of brain charts. SDT.T9.1–5 contain the brain charts for the global metrics; SDT.T9.6–509 contain the brain charts for the tract-specific metrics (unnormalized); and SDT.T9.510–1157 contain the brain charts for the tract-specific macrostructural metrics (normalized). Included in each table are the male and female centile trajectories for the 2.5th, 25th, 50th, 75th and 97.5th percentiles; the interquartile range normalized by the 50th centile; and the derivatives of the 50th centiles with respect to both age and log(age). Charts are sampled in logarithmically spaced intervals. Age is reported in years, while centile trajectory values are reported in metric-specific units: diffusivities in mm2 s−1, volume in mm3, surface area in mm2, average length in mm, and FA is dimensionless (unitless). [file 41586_2026_10454_MOESM12_ESM.zip › plotted_curves/SDT.T9.218-OR_left_fa-mean_curve_metrics.csv]

ages	male_0.025th_percentile	female_0.025th_percentile	male_0.25th_percentile	female_0.25th_percentile	male_0.5th_percentile	female_0.5th_percentile	male_0.75th_percentile	female_0.75th_percentile	male_0.975th_percentile	female_0.975th_percentile	male_normalized_quantile_range	fwmale_normalized_quantile_range	male_median_centile_d_age	male_median_centile_d_log_age	female_median_centile_d_age	female_median_centile_d_log_age
0.25	0.26054929288802586	0.26385742896284486	0.2913649271349774	0.29340795397244196	0.3073947969060001	0.3087827580637715	0.32329646856942995	0.3240397520245193	0.353186357055273	0.3527371360296749	0.10387795029665729	0.0992017761747924	0.13708408218889404	0.07914944506838152	0.1375945021447111	0.07944415073814033
0.25150637576242696	0.260745518790821	0.2640548367956293	0.29156789205189315	0.29361182814074344	0.307601297044824	0.3089900270868455	0.32350652896861815	0.32425043915116625	0.35340331041615264	0.3529544355576721	0.1038312816739224	0.09915728122128502	0.1368544110802361	0.07925409450172793	0.13736401292911182	0.07954921141095639
0.2530218281966045	0.26094225830259377	0.2642527616956614	0.2917713918700743	0.2938162398068325	0.3078083432423725	0.3091978443144837	0.32371714658005957	0.3244616851855493	0.3536208422497726	0.3531723143948766	0.10378456403577976	0.09911273943924212	0.13639402206631246	0.07946341524535683	0.13690198367895334	0.07975935477120544
0.25454641199404576	0.26113951154197207	0.2644512037821173	0.29197542670519083	0.29402118908705427	0.30801593561279905	0.30940620986155803	0.3239283215162298	0.324673490240917	0.3538389526647053	0.3533907726508005	0.1037377976807224	0.09906815111299136	0.13593431140351697	0.07967277866254108	0.13644063460886002	0.07996954107562715
0.2560801821758082	0.2613372786227102	0.26465016316924345	0.29217999666753736	0.29422667609234304	0.30822407426462	0.30961512383727846	0.32414005388370754	0.32488585442460666	0.3540576417631373	0.35360981042857476	0.1036909829072322	0.09902351652685053	0.1354752833774313	0.07988218259046675	0.1359799700223192	0.080179768151865
0.25762319409447826	0.26153555965367997	0.2648496399663476	0.29238510186202277	0.2944327009282113	0.3084327593007033	0.3098245863451815	0.3243523437831621	0.32509877783803215	0.35427690964085584	0.35382942782493654	0.1036441200137667	0.09897883596511999	0.13501694223712946	0.08009162486192878	0.13551999418619687	0.08039003382307186
0.2591755034361701	0.26173435473886214	0.2650496342777899	0.29259074238815935	0.29463926369473925	0.3086419908182568	0.31003459748311846	0.3245651913093417	0.32531226057667095	0.3544967563872345	0.35404962493021463	0.10359720929875169	0.09893410971206806	0.13455929219522034	0.08030110330541618	0.13506071133090813	0.08060033590818705
0.2607371662225343	0.26193366397733847	0.26525014620297505	0.2927969183400534	0.2948463644865652	0.3088517689088175	0.3102451573432451	0.32477859655106084	0.3255263027300533	0.3547171820852199	0.35427040182831604	0.10355025106056433	0.0988893380519226	0.1341023374283168	0.0805106157452471	0.13460212565060203	0.08081067222186533
0.2623082388127803	0.26213348746328247	0.2654511758363426	0.2930036298063941	0.2950540033928744	0.3090620936582407	0.3104562660120096	0.3249925595911885	0.32574090438174896	0.3549381868113179	0.3544917585967122	0.10350324559752574	0.09884452126885876	0.13364608207655237	0.08072016000144089	0.134144241302792	0.0810210405743561
0.2638887779057103	0.26233382528595167	0.26565272326735895	0.293210876870444	0.29526218049738906	0.3092729651466884	0.3106679235701417	0.32520708050663666	0.325956065609356	0.3551597706355798	0.35471369530642555	0.10345619320788946	0.09879965964698956	0.13319053024336824	0.08092973388949787	0.13368706240848383	0.08123143877159578
0.26547884054176485	0.2625346775296775	0.26585478858050776	0.2934186596100278	0.2954708958783573	0.309484383448617	0.31088013009264104	0.3254221593683464	0.3261717864844876	0.35538193362158815	0.35493621202201503	0.10340909418982716	0.09875475347035383	0.13273568599595365	0.08113933522062666	0.13323059305213292	0.08144186461505143
0.2670784841050822	0.26273604427385794	0.26605737185528117	0.29362697809752186	0.2956801496085428	0.3096963486327675	0.3110928856487654	0.32563779624127714	0.32638806707275997	0.355604675826443	0.35515930880156243	0.10336194884142191	0.09870980302290644	0.13228155336513225	0.08134896180173001	0.13277483728157335	0.08165231590182742
0.26868776632556873	0.2629379255929473	0.2662604731661712	0.293835832399844	0.2958899417552142	0.3099088607621528	0.3113061903020197	0.3258539911843934	0.3266049074337805	0.35582799730074777	0.3553829856966587	0.10331475746065394	0.0986648085885076	0.13182813634517743	0.08155861143522714	0.13231979910817415	0.08186279042461564
0.2703067452809827	0.2631403215564487	0.26646409258265985	0.29404522257844296	0.29610027238013426	0.31012191989404697	0.3115200441101441	0.3260707442506528	0.3268223076211346	0.3560518980885959	0.3556072427523899	0.10326752034538982	0.09861977045091191	0.13137543889371273	0.0817682819190324	0.1318654825064982	0.08207328597150365
0.2719354793990299	0.26334323222890316	0.2666682301692102	0.2942551486892864	0.2963111415395484	0.31033552607997233	0.31173444712510184	0.32628805548699313	0.3270402676823734	0.35627637822755515	0.3558320800073223	0.10322023779337446	0.0985746888937593	0.13092346493191087	0.08197797104654114	0.1314118914145439	0.08228380032613103
0.27357402745947257	0.2635466576698822	0.2668728859852571	0.2944656107828517	0.29652254928417443	0.31054967936568917	0.31194939939306804	0.3265059249343199	0.32725878765900074	0.356501437748655	0.356057497493489	0.10317291010221578	0.09852956420056282	0.13047221834460743	0.08218767660684989	0.1309590297337735	0.08249433126768935
0.2752224485962505	0.26375059793397737	0.26707806008519774	0.29467660890411373	0.29673449565919147	0.3107643797911832	0.3121649009544179	0.32672435262749394	0.32747786758646164	0.3567270766763715	0.3562834952363757	0.10312553756937828	0.09848439665470043	0.13002170297974658	0.08239739638423771	0.13050690132877207	0.08270487657065928
0.27688080229961526	0.2639550530707913	0.26728375251838193	0.2948881430925342	0.2969469807042282	0.31097962739065316	0.31238095184371373	0.3269433385953178	0.3276975074941277	0.3569532950286126	0.3565100732549057	0.1030781204921692	0.0984391865394026	0.12957192264889272	0.08260712815855697	0.130055510027546	0.08291543400491719
0.2785491484182772	0.2641600231249285	0.2674899633291026	0.295100213382051	0.2971600044533523	0.31119542219250007	0.31259755208969414	0.32716288286052425	0.32791770740528575	0.3571800928167052	0.3567372315614262	0.10303065916772979	0.09839393413774435	0.1291228811271452	0.08281686970504154	0.1296048596215087	0.08312600133583459
0.28022754716156506	0.2643655081359852	0.26769669255658596	0.2953128198010662	0.29737356693505856	0.3114117642193138	0.31281470171526105	0.3273829854397621	0.3281384673371241	0.35740747004537865	0.3569649701616935	0.10298315389302451	0.09834863973263386	0.12867458215279726	0.08302661879420725	0.12915495386531006	0.08333657632402236
0.2819160591015993	0.26457150813854036	0.26790394023498215	0.29552596237243556	0.29758766817225846	0.3116286534878622	0.313032400737468	0.32760364634358363	0.32835978730072	0.357635426712752	0.35719328905485864	0.10293560496482872	0.09830330360680242	0.12822702942793285	0.08323637319202959	0.12870579647695024	0.08354715672538049
0.28361474517547763	0.2647780231621453	0.26811170639335463	0.2957396411134562	0.29780230818226716	0.31184609000907776	0.31325064916750733	0.32782486557643187	0.32858166730102606	0.35786396281031796	0.3574221882334523	0.10288801267972188	0.0982579260427964	0.12778022661767352	0.08344613065955997	0.12825739113773693	0.08375774029109095
0.2853236666874746	0.26498505323131455	0.2683199910556706	0.29595385603585617	0.29801748697679337	0.3120640737880457	0.31346944701069823	0.3280466431366269	0.3288041073368573	0.3580930783229289	0.35765166768337087	0.10284037733407338	0.09821250732296474	0.12733417735091734	0.08365588895330234	0.1278097414923991	0.08396832476759641
0.2870428853112538	0.26519259836551506	0.2685287942407908	0.29616860714578186	0.2982332045619268	0.31228260482399195	0.31368879426647395	0.32826897901635266	0.32902710740087754	0.358322773228782	0.35788172738386087	0.10279269922403504	0.0981670477294505	0.12688888521998365	0.08386564582494316	0.12736285114895907	0.08417890789650784
0.28877246309209376	0.2654006585791571	0.2687381159624594	0.29638389444378727	0.2984494609381268	0.3125016831102701	0.31390869092836954	0.3284918732016443	0.32925066747958687	0.3585530474994043	0.35811236730750495	0.10274497864553049	0.0981215475441824	0.12644435378052776	0.08407539902123773	0.12691672367876095	0.08438948741455476
0.2905124624491269	0.265609233881583	0.2689479562292932	0.2965997179248213	0.2986662561002102	0.3127213086343487	0.3141291369840085	0.3287153256723735	0.32947478755330706	0.35878390109963737	0.3583435874202058	0.10269721589424387	0.09807600704886299	0.1260005865517826	0.0842851462841594	0.12647136261661274	0.08460006105361373
0.29226294617759224	0.26581832427705787	0.2691583150447717	0.2968160775782165	0.29888359003733916	0.3129414813777989	0.31435013241509097	0.32893933640223594	0.32969946759616864	0.3590153339876225	0.35857538768117225	0.10264941126561171	0.09803042652496144	0.12555758701670072	0.08449488535089955	0.12602677146081476	0.08481062654073668
0.294023977451102	0.2660279297647591	0.2693691924072268	0.29703297338767737	0.29910146273301025	0.31316220131628214	0.31457167719738016	0.3291639053587374	0.32992470757609726	0.359247346114786	0.3588077680429037	0.10260156505481004	0.09798480625370083	0.12511535862155654	0.0847046139535621	0.12558295367288963	0.08502118159788097
0.29579561982392083	0.2662380503387648	0.2695805883098309	0.29725040533126695	0.2993198741650406	0.31338346841953557	0.31479377130068936	0.32938903250317975	0.3301505074547996	0.359479937425823	0.3590407284511744	0.10255367755674935	0.09793914651605284	0.12467390477605989	0.08491432981922742	0.12513991267793756	0.08523172394203726
0.29757793723326015	0.26644868598804444	0.26979250274058747	0.29746837338139626	0.29953882430555634	0.3136052826513606	0.3150164146888692	0.3296147177906474	0.3303768671877498	0.35971310785868293	0.3592742688450188	0.10250574906605979	0.09789344759272657	0.12423322885392452	0.08512403067023655	0.12469765186449422	0.08544225128525085
0.29937099400158496	0.2666598366964479	0.27000493568231987	0.29768687750481093	0.29975831312098117	0.31382764396960966	0.3152396073197944	0.3298409611699934	0.3306037867241753	0.35994685734455373	0.35950838915671623	0.10245777987708499	0.09784770976415717	0.12379333419228544	0.08533371422365832	0.12425617458477234	0.0856527613344511
0.3011748548389356	0.266871502442694	0.27021788711265965	0.2979059176625792	0.29997834057202216	0.31405055232617185	0.31546334914535046	0.33006776258382536	0.33083126600704305	0.3601811858078464	0.3597430893117748	0.10240977028387137	0.09780193331050108	0.12335422409186947	0.08554337819155222	0.12381548415432064	0.08586325179144438
0.30298958484526295	0.2670836832003604	0.2704313570040364	0.2981254938100795	0.30019890661365833	0.3142740076669612	0.3156876401114201	0.33029512196849137	0.33105930497304514	0.3604160931661796	0.3599783692289163	0.10236172058015779	0.09775611851162375	0.12291590181729362	0.08575302028087606	0.12337558385230807	0.08607372035280747
0.30481524951277783	0.26729637893787184	0.27064534532366563	0.2983456058969873	0.30042001119512723	0.31449800993190163	0.3159124801578696	0.3305230392540654	0.33128790355258425	0.36065157933036296	0.3602142288200599	0.10231363105936828	0.09771026564709168	0.12247837059673827	0.08596263819333672	0.12293647692165166	0.08628416471009359
0.3066519147283146	0.2675095896184894	0.2708598520335383	0.2985662538672632	0.30064165425991296	0.31472255905491486	0.31613786921853626	0.33075151436433375	0.33151706166976025	0.3608876442043831	0.36045066799030756	0.10226550201460026	0.09766437499616372	0.12204163362235931	0.08617222962553939	0.12249816656898815	0.08649458254955533
0.3084996467757088	0.267723315200299	0.2710748770904087	0.29878743765913934	0.3008638357457322	0.3149476549639057	0.3163638072212133	0.33098054721677966	0.3317467792423546	0.3611242876853856	0.36068768663792666	0.10221733373861693	0.09761844683778208	0.12160569404993282	0.08638179226871756	0.12206065596433291	0.08670497155204515
0.31035851233818973	0.26793755563620003	0.271290420445783	0.29900915720510685	0.30108655558452196	0.3151732975807488	0.3165902940876368	0.3312101377225695	0.3319770561818163	0.36136150966366065	0.3609252846543351	0.1021691265238377	0.09757248145056328	0.12117055499933826	0.0865913238089604	0.12162394824183309	0.08691532939324276
0.3122285785007863	0.26815231087389385	0.271506482045908	0.2992314124319028	0.301309813702426	0.3153994868212749	0.3168173297334716	0.33144028578653806	0.3322078923932474	0.36159931002262635	0.36116346192408477	0.10212088066232905	0.09752647911279023	0.12073621955427427	0.08680082192686456	0.12118804649931292	0.08712565374344194
0.3141099127527488	0.2683675808558722	0.27172306183175854	0.29945420326049677	0.3015336100197816	0.31562622259525625	0.31704491406829743	0.33167099130717315	0.33243928777538784	0.36183768863881194	0.36140221832484526	0.1020725964457954	0.09748044010240328	0.12030269076244338	0.0870102842977758	0.12075295379848683	0.08733594226752928
0.31600258298998396	0.26858336551940515	0.2719401597390264	0.29967752960607774	0.30175794445110654	0.3158535048063934	0.31727304699559467	0.33190225417660163	0.33267124222060096	0.3620766453818426	0.36164155372738815	0.10202427416557072	0.09743436469699127	0.11986997163555202	0.08721970859151185	0.12031867316484579	0.08754619262480645
0.3179066575175057	0.2687996647965292	0.2721577756981072	0.29990139137804017	0.3019828169050844	0.3160813333522999	0.3175017284127292	0.3321340742805733	0.3329037556148572	0.3623161801144215	0.36188146799556925	0.10197591411260916	0.09738825317378376	0.11943806514953792	0.08742909247251873	0.11988520758806942	0.08775640246926741
0.3198222050518999	0.26901647861403605	0.27237590963408925	0.30012578847997173	0.30220822728455277	0.3163097081244893	0.3177309582109401	0.3323664514984474	0.33313682783772114	0.36255629269231526	0.3621219609863139	0.1019275165774766	0.09734210580964231	0.11900697424438533	0.08763843359966472	0.11945256002186966	0.08796656944933545
0.32174929472380437	0.2692338068934589	0.27259456146674055	0.30035072080963804	0.3024341754864877	0.3165386290083592	0.3179607362753227	0.33259938570317577	0.33337045876233456	0.3627969829643354	0.36236303254959895	0.10187908185034218	0.09729592288105372	0.11857670182415347	0.08784772962616927	0.11902073338374919	0.08817669120761451
0.32368799608040405	0.26945164955106155	0.2728137311104964	0.30057618825896976	0.3026606614019909	0.3167680958831778	0.31819106248481527	0.3328328767612882	0.33360464825540115	0.3630382507723224	0.36260468252843625	0.10183061022096909	0.0972497046641182	0.11814725075757337	0.08805697819983038	0.11858973055588251	0.0883867653814292
0.3256383790879404	0.26967000649782524	0.2730334184744472	0.3008021907140487	0.30288768491627527	0.3169981086220689	0.31842193671218466	0.33306692453287706	0.33383939617717195	0.3632800959511289	0.36284691075885656	0.10178210197870614	0.09720345143454526	0.11771862387749366	0.0882661769627191	0.1181595543842775	0.08859678960219952
0.32760051413423674	0.26988887763943625	0.27325362346232507	0.3010287280550933	0.3031152459086507	0.317228667091997	0.31865335882401	0.33330152887158193	0.33407470238142895	0.36352251832860283	0.3630897170698915	0.10173355741248147	0.0971571634676443	0.1172908239812358	0.08847532355115817	0.1177302076794291	0.08880676149559719
0.3295744720312385	0.27010826287627343	0.27347434597249165	0.3012558001564452	0.3033433442525102	0.31745977115375235	0.31888532868066904	0.3335366896245732	0.33431056671546966	0.3637655177255697	0.3633331012835573	0.10168497681079003	0.09711084103831558	0.1168638538305089	0.08868441559571494	0.11730169321617723	0.0890166786816664
0.33156032401756863	0.27032816210339483	0.27369558589792464	0.3014834068865539	0.30357197981531514	0.31769142066193573	0.3191178461363222	0.3337724066325367	0.33454698902009117	0.36400909395581543	0.36357706321483685	0.10163636046168976	0.09706448442104357	0.11643771615173648	0.08889345072120847	0.1168740137337494	0.08922653877445441
0.33355814176109866	0.2705485752105253	0.2739173431262048	0.3017115481079634	0.3038011524585806	0.3179236154649438	0.3193509110388974	0.334008679729658	0.334783969129574	0.36425324682606997	0.36382160267166314	0.10158770865279067	0.09701809388988919	0.11601241363607073	0.08910242654665268	0.11644717193604492	0.08943633938228857
0.33556799736153503	0.2707695020820431	0.274139617539503	0.30194022367729684	0.3040308620378613	0.3181563554049534	0.31958452323007536	0.33424550874360576	0.3350215068716665	0.36449797613598883	0.3640667194549013	0.10153902167124823	0.09697166971848137	0.11558794893922197	0.08931134068506452	0.1160211704915497	0.08964607810752767
0.3375899633530214	0.27099094259696666	0.27436240901456616	0.3021694334452423	0.3042611084027362	0.31838964031790595	0.3198186825452732	0.3344828934955158	0.3352596020675681	0.3647432816781357	0.36431241335833114	0.10149029980375351	0.0969252121800102	0.11516432468172866	0.08952019074354212	0.11559601203333614	0.08985575254648381
0.3396241127067558	0.2712128966289415	0.2745857174227045	0.30239917725653787	0.30449189139679395	0.3186234700334922	0.3200533888136292	0.33472083379997536	0.33549825453191323	0.36498916323796504	0.36455868416862974	0.1014415433365282	0.09687872154721865	0.114741543449	0.08972897432315108	0.11517169915921954	0.09006536028945078
0.3416705188336247	0.27143536404622576	0.2748095426297766	0.3026294549499561	0.3047232108576171	0.31885784437513587	0.32028864185798667	0.33495932946500495	0.33573746407275434	0.3652356205938036	0.36480553166535246	0.10139275255531369	0.0968321980923966	0.11431960779172812	0.08993768901907373	0.11474823443208493	0.09027489892073959
0.343729255586852	0.2716583447116781	0.2750338844961775	0.3028602663582901	0.30495506661676836	0.31909276315997953	0.32052444149487896	0.3351983802920443	0.3359772304915463	0.3654826535168338	0.36505295562091716	0.10134392774536612	0.09678564208737138	0.11389852022534797	0.09014633242029646	0.11432562037967386	0.0904843660185719
0.34580039726466444	0.2718818384827425	0.27525874287682306	0.3030916113083372	0.3051874584997738	0.3193282261988662	0.3207607875345125	0.33543798607593334	0.33621755358312866	0.36573026177107393	0.3653009558005841	0.10129506919144675	0.09673905380350194	0.11347828323047793	0.09035490210951025	0.11390385949471238	0.09069375915478162
0.3478840186129729	0.2721058452114348	0.2754841176211362	0.30332348962088407	0.30542038632610796	0.3195642332963251	0.32099767978075056	0.3356781466048964	0.336458433135709	0.365978445113361	0.36554953196243833	0.10124617717781505	0.09669243351167149	0.113058899253204	0.09056339566344462	0.11348295423509569	0.0909030758951559
0.34998019482807	0.27233036474432903	0.2757100085730335	0.3035559011106912	0.30565384990917843	0.3198007842505546	0.32123511803109783	0.33591886166052565	0.33669986893084636	0.3662272032933325	0.36579868385737224	0.1011972519882222	0.09664578148228006	0.11264037070469612	0.0907718106524058	0.1130629070238598	0.09111231379910123
0.352089001559344	0.2725553969225422	0.27593641557090937	0.303788845586477	0.3058878490563095	0.32003787885340573	0.32147310207668267	0.3361601310177625	0.3369418607434333	0.36647653605340685	0.36604841122906545	0.10114829390590117	0.09659909798523772	0.11222269996177658	0.09098014464049697	0.11264372024957936	0.09132147041977134
0.3542105149120084	0.2727809415817212	0.27616333844762314	0.3040223228509025	0.30612238356872723	0.3202755168903665	0.32171163170224215	0.33640195444488247	0.3371844083416796	0.3667264431287666	0.36629871381396817	0.1010993032135635	0.09655238328995708	0.1118058893667353	0.09118839518542643	0.11222539626615458	0.09153054330394639
0.35634481144984936	0.27300699855202704	0.27639077703048304	0.30425633270055485	0.3063574532415424	0.32051369814054415	0.3219507066861038	0.33664433170347574	0.33742751148709416	0.36697692424733785	0.3665495913412808	0.10105028019338774	0.09650563766534766	0.11138994122750034	0.09139655983849337	0.11180793739286798	0.09173952999181978
0.35849196819798806	0.2732335676581209	0.27661873114123187	0.30449087492593185	0.306593057863735	0.3207524223766493	0.32219032680016946	0.3368872625484311	0.3376711699344671	0.3672279791297724	0.3668010435329359	0.10100122512701465	0.0964588613798066	0.11097485781776584	0.09160463614452397	0.11139134591481081	0.09194842801723979
0.36065206264566085	0.27346064871914927	0.27684720059603224	0.304725949311425	0.3068291972181375	0.32099168936497824	0.3224304918098983	0.3371307467279176	0.3379153834318532	0.36747960748942876	0.36705307010357924	0.10095213829554095	0.09641205470121532	0.11056064137694932	0.09181262164179316	0.11097562408268402	0.09215723490743954
0.3628251727490157	0.2736882415487284	0.27707618520545096	0.3049615556353037	0.30706587108141864	0.32123149886539626	0.3226712014742893	0.3373747839833666	0.33816015172055297	0.3677318090323524	0.36730567076055004	0.1009030199795097	0.09636521789693075	0.1101472941106465	0.09202051386206733	0.1105607741130541	0.09236594818300858
0.3650113769339257	0.2739163459549299	0.27730568477444395	0.3051976936696987	0.30730307922406674	0.32147185063132055	0.32291245554586423	0.33761937404945463	0.3384054745350952	0.3679845834572572	0.36755884520386245	0.10085387045890593	0.09631835123377848	0.10973481819034703	0.09222831033044088	0.11014679818850936	0.09257456535798525
0.36721075409881926	0.2741449617402652	0.27753569910234105	0.3054343631805852	0.3075408214103729	0.3217127444097024	0.3231542537706502	0.3378645166540843	0.33865135160321874	0.3682379304555055	0.36781259312618575	0.10080469001314778	0.09627145497804791	0.10932321575371873	0.09243600856531486	0.10973369845758896	0.09278308393963641
0.3694233836175272	0.27437408870166985	0.27776622798283007	0.3056715639277662	0.3077790973984142	0.32195417994100994	0.32339659588816205	0.3381102115183671	0.3388977826458542	0.3684918497110891	0.3680669142128251	0.10075547892108286	0.09622452939548426	0.10891248890477812	0.09264360607839706	0.109321477035067	0.09299150142846457
0.37164934534214805	0.2746037266304884	0.2779972712039412	0.3059092956648555	0.3080179069400365	0.32219615695921067	0.32363948163138456	0.33835645835660433	0.3391447673771057	0.36874634090060887	0.3683218081417013	0.10070623746097813	0.09617757475128369	0.10850263971394725	0.09285110037459532	0.10891013600195265	0.0931998153181155
0.3738887196059291	0.27483387531245806	0.27822882854803094	0.3061475581392607	0.30825724978083735	0.3224386751917534	0.3238829107267544	0.3386032568762687	0.33939230550423194	0.3690014036932556	0.3685772745833316	0.10065696591051515	0.09613059131008567	0.10809367021811056	0.09305848895190394	0.1084996774055611	0.0934080230953569
0.3761415872261661	0.2750645345276937	0.2784608997917665	0.30638635109216594	0.30849712566014864	0.3226817343595502	0.32412688289414243	0.3388506067779859	0.3396403967276278	0.36925703775078966	0.36883331320080937	0.10060766454678356	0.09608357933596744	0.10768558242072857	0.09326576930143915	0.1080901032598689	0.0936161222400429
0.3784080295071193	0.27529570405067083	0.27869348470610905	0.30662567425851434	0.3087375343110188	0.32292533417695857	0.3243713978468352	0.33909850775551564	0.3398890407408054	0.36951324272752084	0.3690899236497839	0.10055833364627456	0.09603653909243874	0.10727837829207942	0.09347293890737518	0.10768141554542865	0.09382411022508563
0.3806881282429484	0.27552738365020996	0.27892658305629764	0.3068655273669904	0.3089784754601959	0.323169474351763	0.3246164552915173	0.3393469594957329	0.34013823723037545	0.3697700182702886	0.36934710557844086	0.10050897348487547	0.09598947084243449	0.10687205976935843	0.09367999524684478	0.10727361620952536	0.09403198451623496
0.38298196572066395	0.2757595730894603	0.27916019460183256	0.30710591014000294	0.30921994882810866	0.3234141545851568	0.3248620549282516	0.3395959616786084	0.3403879858760272	0.37002736401844105	0.3696048586274808	0.10045958433786063	0.09594237484830985	0.10646662875655011	0.09388693578988239	0.10686670716623325	0.09423974257214951
0.3852896247230969	0.2759922721258828	0.27939431909645895	0.3073468222936662	0.3094619541288498	0.32365937457172317	0.32510819645046196	0.33984551397718993	0.3406382863505102	0.37028527960381463	0.36986318243009964	0.1004101664798897	0.09589525137183322	0.1060620871249256	0.09409375799940278	0.10646069029674265	0.09444738184441803
0.38761118853188686	0.27622548051123397	0.27962895628814954	0.3075882635377829	0.3097044910701569	0.32390513399941684	0.3253548795449138	0.3400956160575826	0.3408891383196141	0.3705437646507138	0.3701220766119673	0.10036072018499781	0.09584810067418179	0.10565843671300001	0.0943004593311727	0.10605556744931732	0.09465489977726804
0.3899467409304866	0.2764591979915488	0.27986410591908795	0.30783023357582523	0.30994755935339463	0.32415143254954526	0.32560210389169497	0.3403462675789294	0.34114054144214967	0.3708028187758896	0.37038154079120733	0.10031124572659171	0.09580092301593592	0.10525567932650404	0.09450703723361187	0.10565134043943658	0.09486229380777189
0.39229636620718694	0.2766934243071238	0.2800997677256515	0.30807273210491715	0.3101911586735364	0.3243982698967492	0.32584986916419756	0.34059746819339154	0.3413924953699288	0.3710624415885193	0.3706415745783758	0.1002617433774431	0.09575371865707219	0.10485381673869654	0.09471348914787825	0.10524801104993742	0.09506956136554834
0.3946601491581577	0.27692815919249963	0.2803359414383935	0.3083157588158154	0.3104352887191451	0.32464564570898397	0.32609817502909716	0.3408492175461283	0.3416449997477438	0.3713226326901847	0.3709021775764396	0.10021221340968252	0.09570648785695879	0.10445285069053512	0.09491981250774018	0.10484558103111397	0.09527669987276965
0.3970381750905084	0.27716340237644427	0.2805726267820265	0.3085593133928912	0.31067994917235536	0.3248935596474999	0.32634702114633496	0.3411015152752777	0.3418980542133489	0.3715833916748511	0.37116334938075624	0.10016265609479559	0.0956592308743497	0.10405278289064768	0.09512600473959054	0.1044440521011154	0.09548370674441742
0.39943052982536675	0.27739915358193523	0.28080982347540423	0.30880339551411173	0.310925139708854	0.3251420113668232	0.3265964071690978	0.34135436101193595	0.34215165839743916	0.37184471812884634	0.37142508957905174	0.10011307170361451	0.09561194796738041	0.10365361501557402	0.09533206326226207	0.10404342594557647	0.09569057938767855
0.4018372997009759	0.27763541252614204	0.28104753123150367	0.3090480048510204	0.31117085999786104	0.32539100051473574	0.32684633274379776	0.34160775438013713	0.34240581192363	0.3721066116308384	0.3716873977513992	0.10006346050631543	0.09556463939356127	0.10325534870975162	0.09553798548699888	0.10364370421805802	0.09589731520213007
0.40425857157581063	0.27787217892040794	0.2812857497574071	0.3092931410687182	0.31141710970211045	0.3256405267322557	0.3270967975100527	0.3418616949968322	0.34266051440843676	0.37236907175181383	0.37195027347019655	0.1000138227724099	0.09551730540977277	0.10285798558584247	0.09574376881751334	0.1032448885401891	0.09610391157985987
0.4066944328317112	0.27810945247023283	0.2815244787542843	0.30953880382584475	0.31166388847783105	0.3258905896536175	0.32734780110066664	0.34211618247186987	0.34291576546125424	0.37263209805505676	0.3722137163001457	0.0999641587707425	0.09546994627226028	0.10246152722494628	0.09594941064994345	0.10284698050199381	0.09631036590536013
0.4091449713770379	0.2783472328752547	0.2817637179173744	0.30978499277455857	0.3119111959747272	0.3261411889062524	0.3275993431416097	0.3423712164079748	0.34317156468433657	0.37289569009612616	0.37247772579823035	0.0999144687694843	0.09542256223662998	0.102065975176302	0.09615490837250462	0.1024499816614508	0.09651667555510812
0.411610275649843	0.27858551982923097	0.28200346693596673	0.31003170756051723	0.3121590318359581	0.3263923241107667	0.3278514232519965	0.34262679640072613	0.3434279116727744	0.3731598474228333	0.37274230151369253	0.09986475303612596	0.09537515355784228	0.10167133095771419	0.09636025936561055	0.10205389354504746	0.09672283789779357
0.41409043462106226	0.27882431302002064	0.2822437254933825	0.31027894782285803	0.312407395698119	0.32664399488092255	0.32810404104406704	0.34288292203853776	0.34368480601447554	0.3734245695752201	0.37300744298801175	0.09981501183747599	0.095327720490208	0.10127759605595088	0.09656546100206498	0.10165871764802148	0.096928850294411
0.41658553779772634	0.2790636121295655	0.28248449326695657	0.3105267131941782	0.3126562871912207	0.3268962008236177	0.32835719612316555	0.3431395929026367	0.343942247290143	0.3736898560855369	0.3732731497548823	0.09976524543965355	0.09528026328738375	0.10088477192640255	0.09677051064653597	0.10126445543414775	0.09713471009778374
0.41909567522619073	0.27930341683387094	0.2827257699280175	0.3107750033005141	0.3129057059386693	0.3271489415388632	0.32861088808771927	0.34339680856704063	0.34420023507325304	0.3739557064782185	0.37353942134018914	0.09971545410808326	0.09523278220236574	0.10049285999335211	0.09697540565571217	0.1008711083361078	0.09734041465283383
0.4216209374953856	0.27954372680298767	0.2829675551418693	0.3110238177613219	0.31315565155724606	0.32740221661976404	0.3288651165292182	0.34365456859853766	0.3444587689300344	0.3742221202698629	0.37380625726198724	0.09966563810749102	0.0951852774874869	0.1001018616504723	0.09718014337846625	0.10047867775566033	0.09754596129648263
0.42416141574008476	0.2797845417009922	0.28320984856777187	0.3112731561894568	0.3134061236570871	0.3276560256524977	0.32911988103219364	0.3439128725566646	0.3447178484194466	0.3744890969692075	0.3740736570304773	0.09961579770190011	0.09513774939441189	0.09971177826044197	0.09738472115535757	0.10008716506366966	0.09775134735743052
0.4267172016441951	0.2800258611859676	0.2834526498589214	0.3115230181911523	0.31365712184166233	0.3279103682162922	0.3293751811741969	0.3441717199936838	0.34497747309315707	0.3747566360771062	0.374341620147983	0.09956593315462399	0.09509019817413115	0.0993226111554506	0.09758913631883814	0.09969657160018386	0.09795657015613557
0.42928838744406506	0.2802676849099841	0.28369595866243075	0.3117734033659997	0.31390864570775473	0.3281652438834059	0.3296310165257774	0.3444311104545625	0.34523764249551947	0.37502473708650597	0.3746101461089273	0.09951604472826436	0.09504262407695724	0.09893436163725511	0.09779338619319589	0.09930689867478293	0.0981616270048562
0.43187506593181346	0.2805100125190795	0.28393977461930997	0.31202431130692737	0.31416069484543935	0.32842065221910505	0.32988738665046197	0.34469104347694995	0.3454983561635522	0.37529339948242385	0.3748792343998098	0.09946613268470417	0.09499502735252259	0.09854703097724382	0.09799746809435561	0.0989181475667067	0.09836651520763695
0.4344773304586784	0.2807528436532392	0.2841840973644463	0.31227574160017924	0.31441326883806253	0.32867659278164246	0.3301442911047325	0.3449515185911554	0.34575961362691493	0.3755626227419228	0.37514888449918243	0.0994161972851059	0.09494740824977137	0.09816062041669937	0.09820137932996431	0.09853031952484059	0.09857123206003848
0.4370952749383861	0.28099617794637677	0.2844289265265835	0.31252769382529444	0.3146663672622201	0.32893306512223575	0.33040172943800405	0.34521253532012547	0.3460214144078868	0.3758324063340887	0.3754190958776264	0.09936623878990372	0.09489976701695844	0.09777513116688397	0.09840511719924905	0.09814341576790042	0.09877577484913047
0.4397289938505404	0.28124001502631324	0.2846742617283025	0.3127801675550847	0.3149199896877361	0.32919006878504514	0.33065970119260263	0.3454740931794211	0.34628375802134326	0.37610274972000574	0.37568986799772763	0.09931625745880245	0.09485210390164356	0.09739056440930938	0.09860867899300985	0.09775743748474497	0.09898014085357687
0.4423785822440318	0.2814843545147571	0.28492010258600015	0.31303316235561435	0.3151741356776412	0.3294476033071518	0.3309182059037434	0.3457361916771959	0.3465466439747333	0.3763736523527331	0.3759612003140531	0.09926625355077094	0.0948044191506878	0.09700692129554511	0.098812061993371	0.09737238583437602	0.09918432734347249
0.4450441357404687	0.28172919602728386	0.28516644870986896	0.31328667778617686	0.31542880478815055	0.329705668218534	0.33117724309950763	0.34599883031417134	0.34681007176805617	0.37664511367727965	0.37623309227312635	0.09921622732403969	0.09475671301024934	0.09662420294776553	0.09901526347397294	0.09698826194601651	0.09938833158013693
0.44772575053762753	0.2819745391733154	0.2854132997038762	0.31354071339927486	0.31568399656864243	0.32996426304204685	0.3314368123008202	0.34626200858361544	0.3470740408938391	0.3769171331305811	0.3765055433134033	0.09916617903609445	0.09470898572578074	0.09624241045876403	0.09921828069980165	0.09660506691960791	0.09959215081640593
0.4504235234129248	0.2822203835560989	0.28566065516574307	0.31379526874059643	0.3159397105616355	0.3302233872933974	0.3316969130214279	0.3465257259713181	0.34733855083711235	0.37718971014147396	0.3767785528652479	0.09911610894367469	0.09466123754202216	0.09586154489206677	0.09942111092710348	0.09622280182562548	0.09979578229628316
0.4531375517269096	0.28246672877268675	0.2859085146869235	0.3140503433489941	0.3161959463027667	0.3304830404811239	0.33195754476787465	0.3467899819555687	0.3476036010753873	0.37746284413067216	0.37705212035090685	0.09906601730276855	0.09461346870300168	0.0954816072821032	0.09962375140341351	0.09584146770525592	0.09999922325487631
0.4558679334267773	0.2827135744139142	0.2861568778525829	0.31430593675646207	0.3164527033207692	0.3307432221065711	0.33221870703948003	0.34705477600713164	0.34786919107863173	0.37773653451074124	0.3773262451844856	0.09901590436860816	0.09456567945202762	0.09510259863426285	0.09982619936719317	0.09546106557073841	0.10020247091848233
0.45861476704990445	0.28296092006437895	0.2864057442415765	0.3145620484881133	0.3167099811374487	0.3310039316638676	0.332480399328315	0.3473201075892227	0.34813532030924604	0.3780107806860737	0.377600926771922	0.0989657703956671	0.09451787003168784	0.0947245199253004	0.1000284520482495	0.09508159640540725	0.10040552250443113
0.4613781517274047	0.28320876530241945	0.2866551134264279	0.3148186780621575	0.31696777926766184	0.33126516863990324	0.33274262111917924	0.34758597615748565	0.34840198822203977	0.3782855820528642	0.37787616451096284	0.09891561563765651	0.09447004068384453	0.09434737210334987	0.10023050666733013	0.09470306116394056	0.10060837522114952
0.4641581871877068	0.28345710970009336	0.2869049849733074	0.3150758249898781	0.3172260972192926	0.3315269325143047	0.3330053718895772	0.34785238115996747	0.34866919426420706	0.3785609379990835	0.3781519577911371	0.09886544034752036	0.0944221916496314	0.09397115608796014	0.10043236043614456	0.09432546077226789	0.10081102626781302
0.4669549737601532	0.2837059528231553	0.2871553584420097	0.31533348877560863	0.317484934493229	0.3317892227594124	0.33326865110969395	0.3481193220370943	0.3489369378753019	0.37883684790445377	0.378428305993731	0.09881524477743321	0.09437432316944983	0.09359587277039338	0.10063401055719368	0.09394879612796814	0.10101347283448803
0.46976861237862133	0.28395529423103527	0.2874062333859316	0.31559166891671026	0.31774429058333997	0.3320520388402559	0.3335324582423718	0.3483867982216468	0.34920521848721414	0.379113311140422	0.3787052084917622	0.09876502917879593	0.0943264354829661	0.09322152301385245	0.10083545422398998	0.0935730681004614	0.1012157121021815
0.4725992045851658	0.2842051334768167	0.2876576093520506	0.3158503649035483	0.31800416497645223	0.3323153802145313	0.3337967927430864	0.3486548091387362	0.34947403552414485	0.37939032707013537	0.3789826646499543	0.09871479380223239	0.0942785288291073	0.09284810765359452	0.10103668862083737	0.09319827753100185	0.10141774124256386
0.4754468525336833	0.2844554701072136	0.2879094858809013	0.31610957621946845	0.31826455715232616	0.3325792463325759	0.33406165405992183	0.3489233542057788	0.3497433884025812	0.37966789504841425	0.3792606738247104	0.09866453889758625	0.09423060344605895	0.09247562749682459	0.10123771092253975	0.09282442523291223	0.10161955741796191
0.47831165899359906	0.28470630366254857	0.28816186250655357	0.31636930234077326	0.31852546658363223	0.332843636637344	0.33432704163354676	0.3491924328324712	0.3500132765312717	0.37994601442172665	0.37953923536408735	0.09861426471391728	0.09418265957126191	0.0921040833232567	0.10143851829470663	0.09245151199171175	0.10182115778131617
0.4811937273535759	0.28495763367672955	0.288414738756589	0.31662954273669813	0.3187868927359268	0.3331085505643832	0.33459295489718954	0.3494620444207655	0.35028369931120024	0.3802246845281618	0.379818348607769	0.09856397149949925	0.09413469744140746	0.09173347588507141	0.10163910789353281	0.09207953856537188	0.10202253947613826
0.4840931616252451	0.28520945967722783	0.28866811415207894	0.31689029686938763	0.3190488350676284	0.3333739875418088	0.3348593932766136	0.3497321883648435	0.35055465613556225	0.3805039046974035	0.3800980128870401	0.09851365950181436	0.09408671729243744	0.09136380590702942	0.1018394768656421	0.09170850568435185	0.10222369963642564
0.4870100664469608	0.2854617811850542	0.28892198820755993	0.31715156419387064	0.3193112930299928	0.33363994699027955	0.33512635619009257	0.3500028640510918	0.3508261463897376	0.3807836742507036	0.3803782275247594	0.09846332896755403	0.09403871935953834	0.09099507408681262	0.10203962234822228	0.09133841405181897	0.10242463538652657
0.4899445470875755	0.2857145977147364	0.2891763604310115	0.31741334415803685	0.31957426606708905	0.3339064283229726	0.33539384304838477	0.350274070858076	0.3510981694512659	0.3810639925008556	0.38065899183533314	0.09841298014261182	0.09399070387714036	0.090627281095081	0.1022395414688475	0.0909692643438973	0.10262534384122546
0.49289670945023945	0.28596790877429573	0.28943123032383256	0.3176756362026119	0.31983775361577493	0.33417343094555857	0.3356618532547089	0.350545808156515	0.3513707246898205	0.38134485875216745	0.38094030512468785	0.09836261327208289	0.09394267107891327	0.09026042757557207	0.10243923134536459	0.09060105720973155	0.10282582210561486
0.4958666600762229	0.28622171386522277	0.28968659738081687	0.3179384397611322	0.32010175510567146	0.3344409542561754	0.3359303862047176	0.35081807530925463	0.3516438114671822	0.38162627230043394	0.3812221666902432	0.09831222860026072	0.09389462119776468	0.08989451414527139	0.10263868908585039	0.09023379327158665	0.10302606727493924
0.4988545061487607	0.286476012482455	0.28994246109013017	0.3182017542599207	0.3203662699591385	0.33470899764540385	0.3361994412864727	0.35109087167124237	0.3519174291372135	0.3819082324329104	0.3815045758208851	0.09826182637063414	0.09384655446583719	0.08952954139478919	0.10283791178866863	0.08986747312513899	0.10322607643462334
0.5018603554969207	0.2867308041143518	0.2901988209332855	0.31846557911806156	0.32063129759124925	0.3349775604962412	0.33646901788041866	0.35136419658950024	0.3521915770458316	0.3821907384282843	0.3817875317969373	0.0982114068258845	0.09379847111450507	0.08916550988833194	0.10303689654236337	0.08950209733963987	0.10342584666022958
0.5048843165994948	0.2869860882426713	0.29045567638511954	0.31872991374737536	0.32089683740976555	0.33524664218407624	0.33673911535935763	0.3516380494030994	0.35246625453098324	0.382473789556649	0.38207103389013525	0.09816097020788335	0.09375037137437324	0.08880242016388706	0.1032356404255097	0.08913766645805765	0.10362537501741542
0.5079264985889148	0.2872418643425455	0.29071302691376794	0.3189947575523931	0.32116288881511146	0.3355162420766622	0.33700973308842264	0.3519124294431322	0.35274146092261616	0.3827573850794742	0.3823550813635969	0.09811051675768878	0.09370225547527228	0.08844027273330113	0.103434140506522	0.08877418099712031	0.10382465856164913
0.5109870112551897	0.28749813188245626	0.2909708719806406	0.3192601099303309	0.32142945120034816	0.33578635953409114	0.3372808704250514	0.3521873360326867	0.35301719554265365	0.3830415242495795	0.38263967347179556	0.09806004671554516	0.09365412364625861	0.08807906808273458	0.10363239384403755	0.08841164144767788	0.10402369433842296
0.5140659650498691	0.28775489032421087	0.29122921104039723	0.31952597027106483	0.32169652395114834	0.33605699390876814	0.3375525267189604	0.3524627684868193	0.3532934577049674	0.38332620631110575	0.38292480946053176	0.09800956032087835	0.09360597611561072	0.08771880667264043	0.10383039748657552	0.08805004827477347	0.10422247938312523
0.5171634710900281	0.2880121391229173	0.291488043540923	0.3197923379571046	0.3219641064457699	0.33632814454538457	0.337824701312118	0.35273872611252755	0.35357024671535003	0.38361143049948726	0.3832104885669046	0.09795905781229414	0.09355781311082716	0.08735948893781398	0.10402814847226693	0.08768940191779961	0.104421010720813
0.5202796411622786	0.28826987772695906	0.2917473689233022	0.32005921236356705	0.32223219805502956	0.33659981078089046	0.33809739353871765	0.35301520820872273	0.3538475618714878	0.38389719604142236	0.38349671001928376	0.09790853942757674	0.09350963485862475	0.08700111528769838	0.10422564382906785	0.08732970279069718	0.10461928536633991
0.5234145877268029	0.2885281055779706	0.2920071866217944	0.3203265928581513	0.3225007981422773	0.33687199194446915	0.33837060272515107	0.35329221406620337	0.3541254024629333	0.3841835021548463	0.38378347303728083	0.09785800540368525	0.09346144158493515	0.08664368610668305	0.10442288057480198	0.08697095128209753	0.10481730032419989
0.5265684239214125	0.28878682211081186	0.2922674960638082	0.320594478801111	0.32276990606336886	0.3371446873575098	0.33864432818998136	0.3535697429676264	0.3544037677710776	0.38447034804890134	0.3840707768317199	0.09780745597675172	0.09341323351490474	0.08628720175400417	0.10461985571680543	0.086613147755493	0.10501505258852717
0.5297412635656308	0.28904602675354285	0.2925282966698761	0.3208628695452288	0.3230395211666403	0.33741789633357994	0.3389185692439155	0.3538477941874807	0.354682657069123	0.3847577329239086	0.38435862060461007	0.09775689138208055	0.09336501087289058	0.08593166256402895	0.10481656625191249	0.08625629254942879	0.10521253914284046
0.5329332211648017	0.28930571892739854	0.29278958785362874	0.321131764435789	0.32330964279288	0.3376916181783984	0.33919332518977696	0.3541263669920581	0.3549620696220541	0.38504565597133855	0.38464700354911496	0.09770631185414387	0.09331677388245997	0.0855770688465114	0.10501300916662615	0.08590038597768057	0.1054097569603556
0.5361444119142209	0.2895658980467626	0.2930513690217687	0.3214011628105512	0.3235802702753025	0.33796585218980835	0.33946859532247864	0.3544054606394262	0.3552420046866107	0.3853341163737825	0.38493592484952427	0.09765571762658173	0.09326852276638757	0.08522342088662072	0.10520918143681968	0.08554542832937528	0.10560670300348818
0.5393749517032939	0.2898265635191418	0.293313639574045	0.321671063999723	0.32385140293952097	0.33824059765774867	0.3397443789289944	0.3546850743793997	0.35552246151125877	0.3856231133049224	0.38522538368122416	0.09760510893219919	0.09322025774665417	0.08487071894516873	0.10540508002773663	0.0851914198691901	0.1058033742241804
0.5426249571197181	0.2900877147451403	0.2935763989032267	0.32194146732593304	0.3241230401035202	0.33851585386422733	0.34002067528833196	0.3549652074535122	0.3558034393361624	0.38591264592950175	0.38551537921066786	0.0975544860029639	0.09317197904444396	0.08451896325885855	0.10560070189403348	0.08483836083754426	0.10599976756351737
0.5458945454536906	0.2903493511184327	0.29383964639507587	0.3222123721042032	0.3243951810776287	0.3387916200832926	0.34029748367150414	0.35524585909498746	0.3560849373931549	0.38620271340329626	0.38580591059534575	0.09750384907000617	0.09312368688014432	0.08416815404024192	0.10579604397953801	0.08448625145066302	0.10619587995185498
0.5491838347021408	0.2906114720257386	0.29410338142832243	0.3224837776419222	0.3246678251644917	0.3390678955810055	0.3405748033415012	0.3555270285287113	0.35636695490571046	0.38649331487308375	0.3860969769837558	0.09745319836361467	0.09307538147334227	0.08381829147807451	0.10599110321727778	0.08413509190085477	0.10639170830869205
0.5524929435729888	0.29087407684679495	0.29436760337463586	0.32275568323881604	0.32494097165904234	0.33934467961541076	0.340852633553262	0.3558087149712017	0.3566494910889145	0.3867844494766135	0.3863885775153728	0.0974025341132374	0.09302706304282486	0.083469375737522	0.10618587652952272	0.08378488235680237	0.10658724954272714
0.55582199148943	0.291137164954331	0.2946323115986001	0.3230280881869226	0.32521461984847544	0.3396219714365099	0.3411309735536465	0.3560909176305815	0.35693254514943634	0.3870761163425778	0.38668071132062004	0.09735185654747835	0.09297873180657669	0.08312140696012449	0.10638036082757196	0.08343562296337126	0.10678250055163119
0.5591710985942444	0.29140073571403946	0.2948975054576844	0.3233009917705615	0.3254887690122171	0.33989977028623103	0.34140982258140545	0.356373635706547	0.3572161162854967	0.38736831459057985	0.38697337752083627	0.09730116589409551	0.09293038798177677	0.08277438526409497	0.1065745530116402	0.08308731384205004	0.1069774582218912
0.5625403857541326	0.2916647884845512	0.29516318430221794	0.32357439326630727	0.3257634184218985	0.3401780753984009	0.3416891798671529	0.3566568683903406	0.3575002036868416	0.3876610433311044	0.3872665752282474	0.09725046238000103	0.09288203178479991	0.08242831074452539	0.10676844997109924	0.08273995509114229	0.10717211942920812
0.565929974564078	0.2919293226174069	0.2954293474753618	0.32384829194296033	0.3260385673413261	0.3404568859987163	0.34196904463333677	0.3569406148647203	0.3577848065347113	0.38795430166548667	0.3875603035459351	0.09719974623125915	0.09283366343121464	0.08208318347343635	0.10696204858403746	0.08239354678575239	0.10736648103791424
0.569339987351735	0.2921943374570303	0.29569599431308097	0.3241226870615191	0.3263142150264536	0.3407362013047141	0.34224941609420934	0.35722487430393024	0.3580699240018102	0.38824808868588184	0.3878545615678057	0.09714901767308393	0.09278528313578008	0.08173900350002583	0.10715534571741614	0.08204808897811233	0.10756053990120051
0.5727705471818436	0.29245983234070067	0.2959631241441177	0.32439757787515094	0.3265903607253536	0.34101602052574304	0.34253029345579866	0.35750964587367123	0.358355555252278	0.3885424034752342	0.38814934837855986	0.09709827692983909	0.09273689111244562	0.08139577085091076	0.10734833822709788	0.08170358169764569	0.10775429286100291
0.5762217778606706	0.292725806598525	0.2962307362899625	0.32467296362916354	0.3268670036781874	0.3412963428629337	0.34281167591587813	0.3577949287310704	0.35864169944165886	0.38883724510724604	0.38844466305366104	0.09704752422503628	0.09268848757435147	0.08105348553010572	0.1075410229575482	0.08136002495130157	0.10794773674794556
0.5796938039404782	0.29299225955341024	0.29649883006482713	0.32494884356097614	0.3271441431171775	0.3415771675091694	0.3430935626639382	0.3580807220246514	0.3589283557168717	0.3891326126463463	0.3887405046593043	0.09699675978133365	0.09264007273382452	0.08071214751936395	0.1077333967418781	0.08101741872349066	0.10814086838124126
0.5831867507240184	0.29325919052103516	0.2967674047756158	0.32522521690009004	0.3274217782665771	0.341858493649056	0.34337595288115486	0.3583670248943038	0.35921552321617933	0.3894285051476589	0.3890368722523852	0.09694598382053465	0.09259164680237905	0.08037175677819874	0.10792545640181572	0.08067576297635526	0.10833368456854942
0.5867007442690553	0.2935265988098223	0.2970364597218969	0.32550208286805954	0.327699908342641	0.3421403204588926	0.34365884574036104	0.35865383647125304	0.3595032010691587	0.38972492165697215	0.3893337648804674	0.09689519656358833	0.09254320999071702	0.08003231324421733	0.10811719874762105	0.0803350576501316	0.10852618210624598
0.5902359113929144	0.2937944837209097	0.2973059941958749	0.3257794406784627	0.3279785325535969	0.3424226471066411	0.34394224040601634	0.3589411558780296	0.3597913883966694	0.3900218612107059	0.38963118158175203	0.0968443982305858	0.09249476250872281	0.07969381683316357	0.10830862057804325	0.07999530266294386	0.10871835777895456
0.5937923796770596	0.29406284454812254	0.2975760074823612	0.3260572895368716	0.3282576500996144	0.34270547275189656	0.3442261360341758	0.35922898222843846	0.36008008431082345	0.3903193228358809	0.3899291213850452	0.09679358904076128	0.09244630456546633	0.07935626743921631	0.10849971868037755	0.07965649791130858	0.10891020835971688
0.597370277471697	0.2943316805779444	0.2978464988587458	0.32633562864082266	0.3285372601727762	0.3429887965458569	0.344510531772461	0.35951731462752834	0.36036928791495415	0.3906173055500862	0.39022758330972607	0.09674276921249046	0.09239783636920013	0.0790196649349113	0.10869048982998208	0.07931864327016314	0.10910173061000705
0.6009697339004076	0.29460099108948806	0.29811746759496777	0.3266144571797865	0.32881736195704725	0.3432726176312912	0.3447954267600281	0.3598061521715601	0.36065899830358483	0.3909158083614467	0.3905265663657145	0.09669193896329002	0.09234935812735948	0.07868400917157459	0.10888093079074679	0.07898173859292967	0.10929292127931944
0.6045908788648067	0.29487077535446776	0.29838891295348674	0.3268937743351387	0.3290979546282454	0.3435569351425113	0.34508082012753793	0.3600954939479764	0.3609492145623981	0.3912148302685917	0.39082606955343924	0.09664109850981538	0.09230087004656128	0.07834929997942908	0.10907103831476661	0.078645783711913	0.10948377710555235
0.6082338430492322	0.2951410326371684	0.29866083418925327	0.3271735792801285	0.3293790373540106	0.34384174820533897	0.34536671099712485	0.3603853390353697	0.3612399357682036	0.3915143702606219	0.39112609186380504	0.09659024806786234	0.09225237233260238	0.07801553716754484	0.10926080914219938	0.0783107784383077	0.10967429481462432
0.611898757925461	0.2954117621944178	0.2989332305496793	0.32745387117984925	0.329660609293774	0.34412705593707604	0.34565309848236575	0.36067568650345094	0.36153116098890675	0.3918144273170768	0.3914266322781599	0.09653938785236442	0.09220386519045974	0.07768272052442882	0.10945024000152159	0.07797672256246102	0.10986447112065889
0.6155857557574533	0.2956829632755565	0.2992061012746088	0.32773464919120787	0.3299426695987284	0.3444128574464737	0.34593998168824913	0.3609665354130185	0.361822889283478	0.3921150004079026	0.39172768976826317	0.09648851807739288	0.0921553488242914	0.07735084981775486	0.10963932760914474	0.07764361585390844	0.11005430272561512
0.6192949696061266	0.2959546351224084	0.2994794455962881	0.32801591246289374	0.3302252174117965	0.3446991518337001	0.3462273597111431	0.36125788481592525	0.362115119701919	0.3924160884934187	0.3920292632962511	0.09643763895615581	0.09210682343743197	0.0770199247947545	0.10982806866944372	0.07731145806170758	0.11024378631957177
0.6230265333341571	0.29622677696925087	0.29975326273933545	0.3282976601353483	0.3305082518676003	0.3449859381903098	0.3465152316387648	0.3615497337550478	0.36240785128523256	0.39271769052428485	0.39233135181460577	0.09638675070099861	0.09205828923239645	0.07668994518245142	0.11001645987498421	0.07698024891448796	0.1104329185805426
0.6267805816108112	0.2964993880427857	0.30002755192071195	0.32857989134073445	0.3307917720924305	0.34527321559921276	0.34680359655014825	0.3618420812642542	0.36270108306538956	0.3930198054414685	0.39263395426612013	0.096335853523402	0.09200974641087652	0.07636091068768991	0.11020449790602527	0.07664998812070678	0.110621696174249
0.6305572499168048	0.2967724675621077	0.30030231234969035	0.32886260520290456	0.3310757772042145	0.34556098313464145	0.3470924535156127	0.36213492636837097	0.36299481406529643	0.3933224321762108	0.3929370695838659	0.09628494763398235	0.09196119517374116	0.07603282099722719	0.11039217943066149	0.07632067536863474	0.11081011575426203
0.634356674549194	0.29704601473867537	0.30057754322782493	0.32914580083736955	0.33136026631248505	0.3458492398621197	0.3473818015967302	0.3624282680831513	0.36328904329876294	0.3936255696499933	0.39324069669115874	0.09623403324249186	0.09191263572103721	0.0757056757781811	0.110579501104894	0.07599231032677523	0.11099817396194567
0.6381789926262927	0.29732002877628105	0.30085324374892186	0.32942947735126854	0.33164523851834976	0.3461379848384313	0.3476716398462948	0.3627221054152433	0.3635837697704703	0.3939292167745054	0.3935448345015267	0.09618311055781682	0.09186406825198778	0.07537947467793771	0.11076645957237474	0.07566489264390697	0.11118586742630043
0.642024342092622	0.2975945088710192	0.3011294130990069	0.32971363384333546	0.331930692914458	0.3464272171115866	0.3479619673082889	0.36301643736215555	0.36387899247593675	0.3942333724516087	0.393849481918674	0.09613217978797846	0.0918154929649914	0.0750542173244213	0.1109530514644348	0.07533842194921192	0.11137319276399182
0.6458928617238878	0.297869454211257	0.3014060504562965	0.32999826940386917	0.3322166285849703	0.3467169357207917	0.34825278301785223	0.3633112629122264	0.36417471040148697	0.39453803557330536	0.3941546378364493	0.09608124114013249	0.09176691005762448	0.07472990332630047	0.11113927340009866	0.07501289785254528	0.11156014657929347
0.6497846911319898	0.29814486397760276	0.30168315499116516	0.3302833831147005	0.3325030446055255	0.3470071396964154	0.34854408600124837	0.36360658104458937	0.3644709225242167	0.39484320502170256	0.39446030113881014	0.09603029482056818	0.09171831972663771	0.07440653227307337	0.11132512198588529	0.074688319944471	0.11174672546384556
0.6536999707700591	0.2984207373428754	0.30196072586611544	0.3305689740491607	0.3327899400432092	0.3472978280599563	0.34883587527583243	0.3639023907291409	0.3647676278119617	0.39514887966897866	0.3947664706997895	0.09597934103470876	0.09166972216795936	0.074084103735224	0.11151059381585071	0.07436468779648209	0.11193292599689642
0.6576388419375281	0.29869707347207336	0.30223876223574636	0.3308550412720491	0.3330773139565213	0.34758899982401115	0.34912814985001833	0.3641986909265073	0.36506482522326267	0.39545505837734973	0.39507314538346144	0.09592837998711268	0.09162111757669172	0.07376261726452782	0.11169568547155961	0.07404200096134872	0.11211874474513195
0.661601446785229	0.29897387152234334	0.30251726324672196	0.33114158383960174	0.33336516539534383	0.3478806539922412	0.34942090872324644	0.364495480588011	0.36536251370733314	0.39576173999903425	0.3953803240439068	0.09587741188147003	0.09157250614711303	0.0734420723939877	0.11188039352182955	0.07372025897291934	0.11230417826246253
0.6655879283205246	0.2992511306429487	0.3027962280377395	0.33142860079945735	0.3336534934009078	0.34817278955933956	0.3497141508859489	0.3647927586556369	0.36566069220402486	0.3960689233762187	0.39568800552517747	0.09582643692060612	0.09152388807267764	0.0731224686382248	0.11206471452301514	0.07339946134655406	0.11248922309017928
0.6695984304124688	0.2995288499752389	0.30307565573949874	0.3317160911906267	0.3339422970057615	0.3484654055109984	0.3500078753195187	0.36509052406199954	0.3659593596437953	0.3963766073410239	0.3959961886612638	0.09577545530647931	0.09147526354601512	0.07280380549353538	0.11224864501869547	0.07307960757928811	0.11267387575685461
0.6736330977969988	0.2998070286526164	0.30335554547466886	0.3320040540434584	0.33423157523373664	0.3487585008238754	0.3503020809962742	0.36538877573030865	0.36625851494767236	0.3966847907154687	0.3963048722760574	0.09572446724018258	0.09142663275893116	0.07248608243801868	0.11243218153964563	0.0727606971498318	0.11285813277820012
0.6776920760821589	0.3000856658005063	0.3036358963578574	0.332292488379607	0.33452132709991633	0.3490520744655603	0.35059676687942715	0.3656875125743356	0.36655815702722144	0.39699347231143634	0.39661405518331816	0.09567347292194243	0.09137799590240607	0.07216929893183277	0.11261532060397883	0.07244272951887609	0.1130419906571376
0.6817755117533548	0.30036476053632377	0.30391670749557803	0.332581393212	0.33481155161060167	0.34934612539454235	0.3508919319230485	0.3659867334983796	0.3668582847845113	0.3973026509306389	0.3969237361866378	0.0956224725511197	0.09132935316659714	0.07185345441726554	0.112798058716848	0.07212570412922759	0.11322544588371386
0.6858835521786408	0.30064431196944197	0.30419797798621806	0.3328707675448043	0.3351022477632782	0.3496406525601754	0.3511875750720351	0.36628643739723293	0.36715889711207955	0.39761232536458196	0.3972339140794056	0.09557146632620919	0.09128070474083816	0.07153854831896211	0.11298039237050261	0.07180962040590089	0.11340849493490168
0.6900163456140378	0.3009243192011599	0.30447970692000603	0.33316061037339334	0.3353934145465829	0.34993565490264517	0.3514836952620746	0.3665866231561472	0.3674599928928976	0.3979224943945296	0.39754458764477196	0.09552045444484142	0.09123205081363761	0.0712245800441238	0.11316231804430288	0.07149447775638862	0.1135911342747562
0.6941740412088835	0.3012047813246705	0.30476189337897963	0.33345092068431403	0.33568505094027096	0.350231131352935	0.35178029141961364	0.36688728965079903	0.36776157100033774	0.3982331567914691	0.3978557556556142	0.09546943710378074	0.0911833915726819	0.07091154898245833	0.11334383220450661	0.07118027557069695	0.11377336035425856
0.6983567890112157	0.30148569742502723	0.3050445364369523	0.3337416974552523	0.335977155915181	0.35052708083279144	0.35207736246182103	0.3671884357472547	0.3680636302981367	0.39854431131607454	0.3981674168744996	0.09541841449892761	0.0911347272048345	0.07059945450665595	0.11352493130446817	0.07086701322165823	0.11395516961131591
0.702564739973187	0.301767066579113	0.30532763515948175	0.33403293965500114	0.3362697284332036	0.3508235022546915	0.35237490729655646	0.367490060301937	0.36836616964036284	0.39885595671867285	0.398479570053651	0.0953673868253176	0.09108605789613478	0.07028829597235386	0.11370561178432581	0.07055469006500203	0.1141365584707188
0.7067980459565127	0.3020488878556059	0.3056111886038355	0.3343246462434253	0.3365627674472446	0.3511203945218068	0.3526729248223334	0.3677921621615888	0.3686691878713796	0.3991680917392058	0.3987922139349098	0.0953163542771223	0.09103738383180188	0.06997807271825707	0.11388587007110118	0.07024330543944046	0.11431752334389955
0.7110568597379514	0.30233116031494717	0.30589519581895896	0.3346168161714282	0.3368562719011933	0.3514177565279702	0.3529714139282865	0.36809474016323956	0.3689726838258115	0.3994807151071964	0.39910534724970115	0.09526531704765119	0.09098870519623237	0.0696687840664083	0.1140657025785572	0.06993285866700916	0.11449806062923074
0.7153413350148182	0.30261388300930814	0.30617965584544166	0.33490944838091785	0.33715024072988753	0.35171558715764073	0.3532703734941359	0.36839779313416915	0.3692766563285082	0.3997938255417107	0.39941896871899635	0.09521427532934913	0.09094002217299989	0.06936042932233732	0.11424510570735436	0.06962334905310996	0.1146781667117267
0.7196516264105322	0.302897054982557	0.30646456771548425	0.33520254180477277	0.33744467285907914	0.3520138852858696	0.35356980239015334	0.3687013198918737	0.3695811041945102	0.40010742175132347	0.3997330770532782	0.09516322931380014	0.090891334944859	0.06905300777521006	0.11442407584479497	0.06931477588668855	0.11485783796300097
0.7239878894801961	0.3031806752702257	0.306749930452865	0.3354960953668079	0.33773956720540016	0.3523126497782651	0.35386969947712626	0.3690053192440298	0.36988602622901284	0.40042150243408076	0.40004767095250376	0.09511217919172522	0.09084264369374354	0.06874651869792103	0.11460260936479472	0.06900713844036943	0.11503707074137992
0.7283502807162107	0.3034647428994764	0.30703574307290654	0.3357901079817399	0.33803492267632806	0.35261187949095757	0.354170063606324	0.3693097899884593	0.3701914212273314	0.4007360662774642	0.40036274910606834	0.0950611251529856	0.09079394860076805	0.06844096134728517	0.11478070262793949	0.06870043597069042	0.11521586139170381
0.7327389575539218	0.303749256889068	0.3073220045824411	0.33608457855515306	0.33833073817015086	0.35291157327056494	0.35447089361946166	0.3696147309130936	0.3704972879748641	0.4010511119583543	0.40067831019276834	0.09501006738658058	0.09074524984622652	0.06813633496429361	0.11495835198138593	0.0683946677181595	0.11539420624528418
0.7371540783773028	0.3040342162493227	0.307608713979778	0.3363795059834644	0.3386270125759331	0.353211729954157	0.35477218834866525	0.36992014079593843	0.3708036252470585	0.40136663814299367	0.40099435288076535	0.09495900608065097	0.09069654760959642	0.06783263877407109	0.11513555375874773	0.06808983290748216	0.11557210161997489
0.74159580252467	0.304319619982092	0.3078958702546691	0.3366748891538888	0.33892374477348003	0.3535123483692206	0.35507394661643654	0.3702260184050375	0.3711104318093737	0.4016826434869502	0.4013108758275488	0.09490794142247813	0.0906478420695362	0.06752987198628091	0.11531230428025196	0.06778593074776751	0.11574954382010105
0.746064290294433	0.3046054670807233	0.30818347238827487	0.3369707269444054	0.3392209336333039	0.3538134273336245	0.35537616723561777	0.37053236249843796	0.371417706417246	0.40199912663508136	0.4016278776798997	0.09485687359848557	0.09059913340388777	0.06722803379503972	0.11548859985246906	0.06748296043252822	0.11592652913633117
0.7505597029508803	0.3048917565300252	0.30847151935313	0.33726701822372074	0.3395185780165873	0.3541149656555833	0.3556788490093552	0.37083917182415277	0.3717254478160515	0.4023160862214958	0.4019453570738529	0.09480580279423924	0.09055042178967766	0.06692712337922302	0.1156644367683839	0.06718092113990792	0.11610305384557762
0.7550822027299987	0.30517848730623426	0.3087600101131094	0.3375637618512356	0.3398166767751495	0.3544169621336228	0.3559819907310643	0.37114644512012585	0.37203365474107086	0.40263352086951737	0.40226331263466064	0.09475472919444768	0.09050170740311557	0.06662713990261437	0.11583981130739573	0.06687981203295834	0.11627911421123827
0.7596319528453285	0.30546565837697975	0.3090489436233936	0.33786095667700816	0.3401152287514099	0.3547194155565434	0.3562855911843937	0.3714541811141956	0.3723423259174526	0.40295142919164734	0.40258174297675486	0.0947036529829661	0.09045299041959769	0.06632808251389832	0.11601471973509092	0.06657963225961083	0.1164547064828696
0.7642091174938536	0.30575326870125036	0.3093383188304343	0.33815860154172006	0.3404142327783536	0.3550223247033847	0.3565896491431892	0.37176237852405825	0.37265146006017713	0.40326980978952764	0.40290064670371034	0.09465257434279263	0.09040427101370693	0.06602995034706538	0.11618915830344179	0.06628038095295352	0.11662982689631463
0.7688138618619275	0.3060413172293592	0.3096281346719199	0.33845669527664046	0.34071368767949506	0.3553256883433902	0.356894163371458	0.3720710360572326	0.37296105587401956	0.4035886612539037	0.40322002240820704	0.0946014934560737	0.09035554935921217	0.06573274252141204	0.11636312325062192	0.06598205723128103	0.11680447167347552
0.7734463521312342	0.30632980290290907	0.30991839007674016	0.33875523670359026	0.3410135922688427	0.3556295052359702	0.3571991326233319	0.37238015241102196	0.3732711120535136	0.40390798216458595	0.40353986867199254	0.09455041050410208	0.09030682562907172	0.06543645814166155	0.11653661080094935	0.06568466019833608	0.11697863702242728
0.7781067554847866	0.30661872465475837	0.31020908396495234	0.33905422463490725	0.3413139453508638	0.3559337741306669	0.3575045556430322	0.37268972627247904	0.37358162728291544	0.4042277710904142	0.403860184065845	0.0944993256673188	0.09025809999543304	0.06514109629820553	0.11670961716495754	0.06538818894345866	0.11715231913753144
0.7827952401129585	0.3069080814089858	0.310500215247745	0.3393536578734097	0.3416147457204475	0.35623849376711725	0.3578104311648325	0.37299975631836835	0.3738926002361656	0.40454802658921774	0.4041809671495346	0.09444823912531475	0.09020937262963329	0.06484665606721052	0.11688213853922491	0.06509264254165714	0.11732551419893866
0.7875119752195561	0.30719787208085536	0.3107917828274037	0.3396535352123608	0.3419159921628695	0.3565436628750171	0.3581167579130224	0.3733102412151296	0.37420402957685295	0.4048687472077795	0.40450221647178625	0.09439715105683101	0.09016064370220118	0.06455313651081696	0.11705417110653116	0.06479802005382851	0.11749821837294405
0.792257131027923	0.3074880955767823	0.311083785597276	0.33995385543543294	0.3422176834537563	0.3568492801740853	0.3584235346018715	0.37362117961884184	0.374515913958178	0.4051899314817976	0.4048239305702422	0.09434606163976185	0.09011191338285816	0.06426053667718179	0.11722571103551616	0.06450432052691468	0.11767042781190185
0.7970308787870847	0.30777875079429673	0.3113762224417353	0.34025461731667145	0.3425198183590483	0.35715534437402574	0.358730759935592	0.37393257017518444	0.3748282520229149	0.405511577935847	0.405146107971423	0.09429497105115203	0.09006318184051847	0.06396885560070587	0.11739675448085052	0.06421154299397358	0.1178421386539128
0.8018333907779276	0.3080698366220091	0.3116690922361462	0.3405558196204586	0.3428223956349639	0.35746185417449244	0.35903843260830265	0.374244411519402	0.37514104240337504	0.4058336850833422	0.40546874719069004	0.09424387946720202	0.09001444924329184	0.0636780923022755	0.11756729758342033	0.06391968647446333	0.11801334702323629
0.8066648403194178	0.3083613519395751	0.31196239384682867	0.3408574611014775	0.3431254140279634	0.35776880826505236	0.3593465513039918	0.3745567022762667	0.3754542837213696	0.4061562514264994	0.4057918467322079	0.09419278706326784	0.08996571575848326	0.06338824578915592	0.11773733646965923	0.0636287499742565	0.1181840490298498
0.8115254017748545	0.30865329561765964	0.3122561261310224	0.3411595405046754	0.3434288722747121	0.35807620532514767	0.3596551146964802	0.37486944106004005	0.3757679745881718	0.4064792754562971	0.40611540508890537	0.0941416940138614	0.08991698155259462	0.06309931505539623	0.11790686725214528	0.0633387324858461	0.11835424076956258
0.8164152505581643	0.30894566651790173	0.3125502879368513	0.3414620565652279	0.3437327691020438	0.3583840440240605	0.3599641214493844	0.37518262647443706	0.37608211360448046	0.40680275565243934	0.4064394207424372	0.09409060049265285	0.08986824679132747	0.06281129908182947	0.1180758860292741	0.06304963298847355	0.11852391832405829
0.8213345631402307	0.3092384634928788	0.31284487810328754	0.34176500800850196	0.3440371032269245	0.35869232302087467	0.3602735702160792	0.37549625711258783	0.37639669936038095	0.4071266904833167	0.4067638921631464	0.09403950667247156	0.08981951163958081	0.062524196836236	0.11824438888517363	0.06276145044831338	0.11869307776073867
0.8262835170552626	0.3095316853860709	0.3131398954601157	0.3420683935500197	0.34434187335641536	0.35900104096443924	0.3605834596396611	0.3758103315570006	0.3767117304353092	0.4074510784059678	0.407088817810025	0.0939884127253079	0.0897707762614562	0.062238007273535345	0.11841237188981779	0.06247418381859404	0.11886171513280885
0.8312622909072027	0.3098253310318247	0.3134353388278965	0.342372211895421	0.3446470781876359	0.35931019649333146	0.36089378835291047	0.37612484837952326	0.3770272053980126	0.40777591786604084	0.40741419613067553	0.09393731882231371	0.08972204082025609	0.06195272933588569	0.11857983109898385	0.06218783203969025	0.11902982647904992
0.8362710643761712	0.3101193992553181	0.3137312070179312	0.34267646174042804	0.3449527164077273	0.3596197882358193	0.3612045549782543	0.3764398061413074	0.37734312280651355	0.408101207297756	0.40774002556127337	0.09388622513380486	0.08967330547848787	0.06166836195291836	0.11874676255413874	0.06190239403942144	0.11919740782406052
0.8413100182249524	0.310413888872524	0.314027498832225	0.3429811417708071	0.3452587866938151	0.35992981480982456	0.3615157581277295	0.37675520339276886	0.3776594812080704	0.40842694512386535	0.40806630452652704	0.0938351318292621	0.08962457039786247	0.06138490404168806	0.11891316228239646	0.06161786873299491	0.11936445517802952
0.8463793343055166	0.3107087986901739	0.3143242130634512	0.34328625066233254	0.34556528771297246	0.3602402748228848	0.36182739640294415	0.3770710386735511	0.37797627913914056	0.40875312975561556	0.4083930314396399	0.0937840390773328	0.08957583573929831	0.061102354507013956	0.11907902629658906	0.06133425502330425	0.11953096453670753
0.8514791955655843	0.311004127505722	0.3146213484949141	0.3435917870807494	0.3458722181221826	0.36055116687211675	0.36213946839504113	0.3773873105124863	0.3782935151253415	0.40907975959270815	0.4087202047022711	0.09373294704583161	0.08952710166292062	0.060820712241564934	0.11924435059526672	0.061051551801014625	0.11969693188154906
0.8566097860552276	0.31129987410730936	0.3149189039005135	0.34389774968173664	0.3461795765683022	0.36086248954417854	0.36245197268465984	0.37770401742755894	0.3786111876814137	0.4094068330232614	0.40904782270449735	0.09368185590174388	0.08947836832806429	0.06053997612593065	0.11940913116241347	0.06076975794465511	0.1198623531794567
0.861771290933513	0.3115960372737265	0.3152168780447073	0.3442041371108695	0.34648736168802335	0.36117424141523136	0.3627649078418984	0.3780211579258656	0.378929295311182	0.4097343484237711	0.40937588382477275	0.09363076581122426	0.08942963589327564	0.06026014502877075	0.11957336396764617	0.06048887232083189	0.12002722438279534
0.8669638964751838	0.31189261577437793	0.3155152696824754	0.3445109480035826	0.3467955721078363	0.36148642105090295	0.363078272426276	0.3783387305035791	0.3792478365075167	0.4100623041590714	0.4097043864298908	0.09357967693960205	0.08938090451631177	0.059981217807099085	0.11973704496622872	0.06020889378437744	0.12019154142960531
0.8721877900773816	0.3121896083692453	0.3158140775592827	0.3448181809851325	0.34710420644399265	0.36179902700624916	0.3633920649866953	0.37865673364590874	0.3795668097522967	0.41039069858229654	0.41003332887494515	0.09352858945138003	0.08933217435414438	0.059703193306290814	0.11990017009891574	0.05992982117844292	0.12035530024333241
0.877443160266411	0.31248701380885097	0.3161133004110429	0.34512583467056074	0.34741326330246713	0.3621120578257166	0.3637062840614042	0.3789751658270633	0.37988621351637036	0.4107195300348418	0.4103627095032904	0.09347750351023701	0.08928344556296104	0.05942607036016767	0.1200627352918815	0.059651653334626076	0.12051849673287052
0.8827301967045416	0.31278483083422065	0.31641293696408085	0.3454339076646554	0.3477227412789203	0.36242551204310397	0.36402092817795795	0.37929402551021146	0.3802060462595171	0.4110487968463229	0.41069252664650263	0.09342641927902964	0.08923471829816551	0.05914984779126087	0.12022473645679099	0.05937438907313464	0.12068112679241949
0.8880490901968541	0.3130830581768475	0.31671298593509584	0.34574239856191474	0.3480326389586602	0.362739388181525	0.3643359958531806	0.3796133111474443	0.38052630643040863	0.4113784973345388	0.41102277862434006	0.09337533691979319	0.08918599271438075	0.05887452441093899	0.12038616949084258	0.05909802720292845	0.1208431863016699
0.8934000326981257	0.31338169455865533	0.317013446031125	0.34605130594650885	0.348342954916606	0.36305368475337024	0.36465148559312766	0.37993302117973726	0.3808469924665712	0.41170862980543155	0.4113534637447049	0.09332425659374578	0.08913726896544916	0.05860009901950036	0.12054703027665425	0.0588225665218971	0.12100467112577462
0.8987832173197573	0.31368073869196084	0.3173143159495062	0.3463606283922424	0.348653687717249	0.3633684002602688	0.3649673958930476	0.3802531540369106	0.3811681027943468	0.41203919255304716	0.41168458030360233	0.09327317846128644	0.08908854720443599	0.05832657040625122	0.12070731468216422	0.05854800581690256	0.12116557711514986
0.904198838336744	0.3139801892794374	0.3176155943778402	0.34667036446251637	0.34896483591461513	0.3636835331930502	0.3652837252373434	0.38057370813759167	0.381489635828854	0.4123701838594961	0.41201612658510284	0.09322210268200061	0.08903982758362922	0.0580539373497615	0.12086701856073034	0.05827434386397101	0.12132590010547517
0.9096470911946843	0.31428004501407786	0.317917279993954	0.3469805127102911	0.34927639805222704	0.3639990820317066	0.3656004720995345	0.3808946818891761	0.3818115899739496	0.4127016019949144	0.41234810086130114	0.09317102941465885	0.08899111025454273	0.05778219861788614	0.12102613775104487	0.05800157942834261	0.12148563591772188
0.915128172516836	0.31458030457915714	0.31821937146586343	0.3472910716780477	0.34958837266306575	0.3643150452453538	0.3659176349422175	0.38121607368778904	0.3821339636221898	0.4130334452174236	0.4126805013922777	0.09311995881722102	0.08894239536791766	0.0575113529680209	0.12118466807723394	0.057729711264855155	0.12164478035843729
0.9206422801112097	0.31488096664819604	0.3185218674517363	0.34760203989775085	0.34990075826953404	0.36463142129219434	0.3662352122170304	0.3815378819182474	0.38245675515479255	0.41336571177309295	0.41301332642605953	0.09306889104683697	0.08889368307372333	0.05724139914718762	0.12134260534878649	0.05745873811778779	0.12180332921916204
0.9261896129777101	0.3151820298849225	0.31882476659985376	0.3479134158908101	0.35021355338341587	0.36494820861947797	0.3665532023646105	0.3818601049540197	0.38277996294159616	0.41369839989589724	0.4133465741985794	0.09301782625984858	0.0888449735211602	0.05697233589199158	0.12149994536018482	0.057188658721003094	0.12196127827660064
0.931770371315315	0.3154834929432354	0.31912806754857387	0.3482251981680424	0.35052675650584053	0.3652654056634631	0.36687160381455836	0.3821827411571882	0.3831035853410231	0.41403150780768	0.41368024293363737	0.09296676461179168	0.08879626685866131	0.05670416192905492	0.12165668389151563	0.05691947179843737	0.12211862329304779
0.9373847565293029	0.3157853544671672	0.31943176892629427	0.3485373852296341	0.35084036612724345	0.36558301084937994	0.36719041498539917	0.3825057888784102	0.38342762070003955	0.4143650337181124	0.4140143308428609	0.09291570625739783	0.08874756323389293	0.056436875974938516	0.12181281670805788	0.05665117606372405	0.12227536001567785
0.9430329712385201	0.3160876130908459	0.31973586935141335	0.3488499755651024	0.3511543807273275	0.36590102259139007	0.36750963428454236	0.38282924645687877	0.3837520673541166	0.414698975824654	0.41434883612566453	0.09286465135059707	0.08869886279375876	0.05617047673635511	0.12196833956031128	0.0563837702207266	0.12243148417699956
0.9487152192826929	0.3163902674384582	0.3200403674322939	0.3491629676532579	0.351468798775026	0.36621943929255	0.3678292601082455	0.3831531122202844	0.3840769236271923	0.4150333323125138	0.4146837569692115	0.09281360004451844	0.08865016568440019	0.05590496291026881	0.12212324818402465	0.056117252963503006	0.12258699149482766
0.9544317057297852	0.3166933161242118	0.32034526176722466	0.3494763599621656	0.3517836187284632	0.3665382593447707	0.3681492908415735	0.38347738448477586	0.3844021878316311	0.4153681013546098	0.41501909154837285	0.0927625524914944	0.08860147205119764	0.05564033318397321	0.12227753830012489	0.05585162297634483	0.1227418776718423
0.9601826368833979	0.3169967577522978	0.320650550944383	0.3497901509491074	0.3520988390349163	0.3668574811287803	0.3684697248583608	0.3838020615549208	0.3847278582681861	0.4157032811115299	0.4153548380256883	0.0927115088430593	0.08855278203877502	0.05537658623530817	0.12243120561477383	0.055586878934125394	0.12289613839618596
0.9659682202902156	0.3173005909168526	0.3209562335417966	0.3501043390605434	0.35241445813077715	0.36717710301408474	0.36879056052117287	0.38412714172366746	0.3850539332259589	0.41603886973149173	0.41569099455132613	0.09266046924995477	0.088504095790998	0.055113720732805405	0.12258424581941085	0.05532301950224294	0.12304976934096601
0.9717886647474951	0.3176048142019217	0.3212623081273064	0.35041892273207403	0.35273047444151406	0.36749712335893026	0.36911179618126666	0.38445262327230617	0.38538041098236164	0.41637486535030416	0.41602755926304447	0.09260943386213069	0.08845541345097939	0.05485173533567078	0.1227366545906392	0.055060043336819575	0.12320276616449632
0.9776441803106027	0.3179094261814201	0.3215687732585279	0.35073390038840097	0.3530468863816324	0.367817540510263	0.3694334301785527	0.38477850447042833	0.3857072898030768	0.416711266091326	0.4163645302861495	0.09255840282874557	0.08840673516107929	0.05459062869404363	0.12288842759008389	0.05479794908483626	0.12335512451016939
0.9835349783005937	0.31821442541909606	0.32187562748281395	0.3510492704432897	0.35336369235463694	0.36813835280369217	0.36975546084155536	0.3851047835758899	0.3860345679420188	0.4170480700654277	0.416701905733458	0.09250737629817156	0.08835806106290804	0.05433039944906071	0.12303956046474696	0.05453673538422521	0.12350684000652734
0.9894612713118381	0.31851981046849265	0.32218286933721624	0.3513650312995305	0.35368089075299314	0.36845955856344964	0.37007788648737483	0.3854314588347706	0.38636224364129423	0.41738527537095105	0.41703968370525596	0.09245635441799446	0.08830939129732632	0.054071046232966324	0.12319004884662377	0.05427640086400842	0.12365790826719092
0.9954232732196957	0.31882557987291	0.3224904973484476	0.35168118134890036	0.3539984799580883	0.3687811561023526	0.37040070542164777	0.3857585284813357	0.3866903151311634	0.41772288009366915	0.4173778622892592	0.09240533733501663	0.08826072600445016	0.053812567669346834	0.12333988835301568	0.054016944144439805	0.1238083248909021
1.0014211991882311	0.3191317321653674	0.3227985100328439	0.351997718972124	0.35431645834019326	0.36910314372176417	0.37072391593850845	0.38608599073799643	0.38701878063000056	0.41806088230674754	0.417716439560574	0.09235432519525953	0.0882120653236507	0.053554962373095094	0.12348907458628844	0.05375836383706556	0.12395808546148146
1.0074552656779823	0.31943826586856605	0.32310690589632635	0.35231464253883654	0.35463482425842385	0.36942551971155474	0.37104751632054994	0.38641384381527166	0.38734763834425484	0.4183992800707043	0.418055413581657	0.09230331814396465	0.08816340939355652	0.053298228950581006	0.12363760313388639	0.053500658544901825	0.12410718554782818
1.013525690453769	0.3197451794948499	0.3234156834343623	0.3526319504075436	0.35495357606070155	0.36974828235006263	0.371371504838785	0.38674208591174764	0.387676886468411	0.4187380714333694	0.4183947824022747	0.09225231632559679	0.08811475835205732	0.053042365999818486	0.1237854695683751	0.053243826862555466	0.12425562070383478
1.0196326925925556	0.3200524715461687	0.3237248411319284	0.3529496409255837	0.35527271208371564	0.3700714299040562	0.3716958797526074	0.3870707152140399	0.3880065231849499	0.4190772544298462	0.41873454405946475	0.09220131988384614	0.08806611233630339	0.05278737211062534	0.123932669447683	0.05298786737636618	0.12440338646871396
1.0257764924913542	0.32036014051404	0.32403437746347197	0.3532677124290897	0.3555922306528845	0.370394960628695	0.3720206393097534	0.3873997298967542	0.3883365466643105	0.41941682708247147	0.41907469657749596	0.09215032896163065	0.0880174714827107	0.052533245864594846	0.12407919831464653	0.05273277866440651	0.12455047836650124
1.0319573118751795	0.3206681848795108	0.3243442908928728	0.3535861632429502	0.3559121300823165	0.37071887276749	0.3723457817462613	0.3877291281224467	0.38866695506484944	0.4197567874007755	0.4194152379678282	0.09209934370109744	0.08796883592696118	0.05227998583532312	0.12422505169723763	0.05247855929670919	0.12469689190636757
1.0381753738050519	0.3209766031131194	0.3246545798734044	0.3539049916807704	0.35623240867477124	0.37104316455226577	0.37267130528643405	0.388058908041585	0.3889977465328015	0.4200971333814419	0.41975616622907214	0.09204836424362597	0.08792020580400448	0.05202759058850859	0.12437022510867735	0.05222520783540574	0.1248426225826762
1.0444309026860459	0.32128539367485776	0.3249652428476971	0.3542241960448345	0.3565530647216215	0.37136783420312136	0.3729972081427999	0.3883890677925098	0.38932891920224183	0.42043786300826946	0.4200974793469509	0.09199739072983004	0.08787158124806195	0.05177605868200175	0.12451471404713743	0.05197272283473353	0.12498766587469845
1.05072412427539	0.3215945550141333	0.3252762782476986	0.3545437746260667	0.3568740965028138	0.37169287992839095	0.3733234885160726	0.38871960550139506	0.38966047119504565	0.42077897425213107	0.42043917529425895	0.09194642329956006	0.08782296239262827	0.05152538866602541	0.12465851399599615	0.05172110284123832	0.12513201724679845
1.057055265690613	0.321904085569731	0.3255876844946364	0.3548637257039925	0.3571955022868305	0.3720182999246059	0.3736501445951137	0.38905051928220924	0.389992400620849	0.4211204650709347	0.42078125203082306	0.09189546209190548	0.08777434937047095	0.05127557908328484	0.12480162042388088	0.051470346393877264	0.12527567214854685
1.0634245554177415	0.3222139837697749	0.3258994599989794	0.35518404754670047	0.3575172803306503	0.3723440923764558	0.37397717455689267	0.38938180723667615	0.3903247055770103	0.4214623334095841	0.42112370750346284	0.09184450724519695	0.0877257423136371	0.05102662846896777	0.12494402878442656	0.051220452024111296	0.12541862601443654
1.0698322233195456	0.32252424803169044	0.3262116031603994	0.35550473841080354	0.3578394288797098	0.37267025545674914	0.37430457656644867	0.38971346745423596	0.39065738414857093	0.421804577199939	0.4214665396459503	0.0917935588970088	0.08767714135345359	0.0507785353508865	0.12508573451623306	0.05097141825597973	0.1255608742640959
1.0762785006438331	0.3228348767621659	0.32652411236773293	0.3558257965414002	0.35816194616786506	0.37299678732637437	0.37463234877685053	0.3900454980120058	0.390990434408215	0.4221471943607748	0.42180974637897084	0.09174261718416132	0.08762854662052746	0.05053129824974434	0.12522673304340515	0.050723243606334734	0.1257024123022461
1.0827636200317978	0.32314586835711495	0.32683698599894373	0.35614722017203676	0.3584848304173531	0.3733236861342627	0.37496048932915943	0.39037789697474184	0.3913238544162321	0.42249018279774486	0.4221533256100837	0.09169168224272357	0.08757995824475051	0.050284915679100095	0.12536701977501252	0.05047592658487332	0.1258432355187722
1.089287815526412	0.3234572212016382	0.3271502224210832	0.3564690075246681	0.35880807983875235	0.3736509500173475	0.3752889963523888	0.3907106623947991	0.39165764222047666	0.42283354040333954	0.42249727523368186	0.09164075420801499	0.0875313763553015	0.050039386145414255	0.12550659010513243	0.05022946569419773	0.12598333928852412
1.0958513225808764	0.3237689336699846	0.327463819990253	0.35679115680961887	0.3591316926309446	0.37397857710052607	0.37561786796346575	0.39104379231209285	0.39199179585632943	0.42317726505684705	0.42284159313095315	0.09158983321460902	0.08748280108064765	0.04979470814839004	0.12564543941323336	0.04998385943001793	0.12612271897152993
1.1024543780671139	0.32408100412551455	0.3277777770515667	0.3571136662255465	0.35945566698107667	0.3743065654966224	0.37594710226719263	0.3913772847540605	0.39232631334665885	0.4235213546243151	0.4231862771698404	0.09153891939633406	0.08743423254854721	0.04955088018089526	0.12578356306389082	0.0497391062812369	0.1262613699129247
1.1090972202843215	0.3243934309206604	0.32809209193911104	0.3574365339594009	0.35978000106452096	0.3746349133063458	0.3762766973562073	0.3917111377356212	0.392661192701781	0.4238658069585101	0.4235313252050021	0.09148801288627725	0.08738567088605181	0.049307900729104404	0.12592095640678735	0.04949520473003588	0.1263992874429931
1.115780088967567	0.32470621239688957	0.32840676297590865	0.35775975818638733	0.36010469304483794	0.37496361861825517	0.3766066513109458	0.39204534925913864	0.39299643191942196	0.42421061989887915	0.4238767350777733	0.09143711381678593	0.0873371162195086	0.049065768272669175	0.12605761477692567	0.04925215325198096	0.12653646687711273
1.1225032252964444	0.32501934688466566	0.3287217884738783	0.35808333706992695	0.3604297410737359	0.3752926795087179	0.37693696219960154	0.39237991731438077	0.393332028984677	0.42455579127150966	0.4242225046161251	0.09138622231947137	0.08728856867456314	0.048824481284736265	0.1261935334943729	0.04900995031615096	0.12667290351581073
1.1292668719037753	0.32533283270341085	0.32903716673379846	0.35840726876161977	0.36075514329103453	0.3756220940418732	0.377267628078089	0.3927148398784822	0.3936679818699742	0.42490131888909194	0.4245686316346276	0.09133533852520918	0.08724002837616163	0.04858403823213919	0.12632870786451633	0.04876859438529735	0.1268085926449345
1.1360712728843656	0.3256466681614675	0.32935289604526774	0.3587315514012048	0.3610808978246247	0.37595186026959193	0.37759864699000323	0.3930501149159047	0.3940042885350331	0.42524720055087806	0.4249151139344087	0.09128446256414416	0.08719149544855236	0.04834443757541251	0.12646313317783608	0.048528083915787334	0.12694352953522525
1.1429166738038161	0.32596085155606036	0.32966897468666706	0.3590561831165222	0.3614070027904306	0.3762819762314392	0.3779300169665815	0.39338574037839874	0.3943409469268272	0.42559343404264377	0.4252619493031152	0.09123359456569213	0.08714297001528935	0.048105677769044064	0.1265968047103314	0.04828841735788458	0.12707770944292918
1.1498033217073829	0.32627538117325877	0.329985400925122	0.3593811620234762	0.3617334562923717	0.3766124399546361	0.3782617360266658	0.3937217142049655	0.3946779549795458	0.4259400171366504	0.4256091355148754	0.091182734658541	0.08709445219923498	0.04786775726141457	0.12672971772306596	0.048049593155777615	0.12721112760929998
1.1567314651288954	0.32659025528793817	0.3303021730164642	0.3597064862259949	0.3620602564223237	0.3769432494540202	0.37859380217666283	0.39405803432181696	0.3950153106145535	0.4262869475916044	0.4259566703302576	0.09113188297065473	0.08704594212256027	0.04763067449497882	0.1268618674624662	0.04781160974766152	0.12734377926092577
1.1637013540997225	0.32690547216374244	0.3306192892051929	0.3600321538159933	0.36238740126008023	0.3772744027320081	0.37892621341050653	0.39439469864233884	0.39535301174035314	0.42663422315261934	0.4263045514962332	0.09108103962927622	0.08699743990675012	0.04739442790635806	0.1269932491601793	0.04757446556586942	0.12747565960960117
1.1707132401577995	0.3272210300530459	0.33093674772443776	0.3603581628733347	0.36271488887331504	0.37760589777855663	0.37925896770961914	0.39473170506705124	0.3956910562525465	0.4269818415511774	0.4266527767461367	0.09103020476092923	0.08694894567260382	0.0471590159264359	0.12712385803322945	0.047338159036957705	0.1276067638523699
1.177767376356704	0.32753692719691563	0.33125454679592004	0.3606845114657927	0.3630427173175432	0.3779377325711248	0.3795920630428727	0.3950690514835703	0.396029442033796	0.4273298005050898	0.4270013437996273	0.09097937849142038	0.08690045954023845	0.04692443698050397	0.12725368928408898	0.047102688581887264	0.12773708717172383
1.1848640172747877	0.32785316182507335	0.3315726846299152	0.3610111976490134	0.36337088463608347	0.378269905074636	0.37992549736655185	0.3954067357665706	0.39636816695378624	0.4276780977184596	0.42735025036265056	0.09092856094584274	0.08685198162909033	0.046690689488311676	0.12738273810052192	0.04686805261600213	0.12786662473531862
1.1920034190243662	0.3281697321558574	0.3318911594252141	0.3613382194664763	0.3636993888600191	0.37860241324143895	0.38025926862431353	0.395744755777746	0.3967072288691851	0.42802673088164145	0.4276994941273987	0.09087775224857914	0.08680351205791872	0.04645777186411948	0.1275109996555983	0.046634249549136086	0.12799537169610176
1.1991858392609598	0.32848663639618547	0.33220996936908587	0.36166557494945806	0.36402822800816104	0.3789352550112705	0.3805933747471507	0.39608310936577196	0.39704662562360654	0.42837569767120476	0.4280490727722733	0.09082695252330172	0.08675505094480811	0.046225682516908506	0.12763846910792154	0.046401277785882655	0.12812332319268194
1.2064115371925936	0.3288038727415168	0.33252911263723994	0.36199326211699295	0.36435740008700884	0.379268428311217	0.38092781365335343	0.39642179436626745	0.3973863550475716	0.42872499574989453	0.428398983961846	0.0907761618929784	0.08670659840717035	0.04599441985044095	0.1277651416015999	0.04616913572548498	0.12825047434881753
1.2136807735891502	0.32912143937581395	0.33284858739378786	0.3623212789758362	0.3646869030907135	0.37960193105567713	0.3812625832484707	0.39676080860175694	0.39772641495847	0.42907462276659375	0.42874922534682086	0.09072538047987275	0.08665815456174594	0.0457639822633098	0.12789101226610455	0.04593782176202055	0.1283768202737008
1.2209938107917835	0.329439334471506	0.33316839179120555	0.36264962352042535	0.36501673500103876	0.3799357611463231	0.3815976814252724	0.3971001498816323	0.3980668031605232	0.42942457635628417	0.42909979456399544	0.09067460840554871	0.08660971952461025	0.04553436814903833	0.12801607621642574	0.045707334284497136	0.12850235606204308
1.2283509127223842	0.3297575561894497	0.33348852397029544	0.362978293732843	0.36534689378732355	0.38026991647206365	0.38193310606371167	0.3974398160021149	0.3984075174447447	0.4297748541400094	0.4294506892362227	0.09062384579087156	0.08656129341117176	0.045305575896289696	0.1281403285532292	0.045477671676987796	0.12862707679410335
1.2357523448931043	0.33007610267889353	0.33380898206014964	0.3633072875827795	0.36567737740644496	0.3806043949090064	0.38226885503088764	0.39777980474621827	0.3987485555889042	0.4301254537248369	0.42980190697237397	0.09057309275601065	0.08651287633617724	0.04507760388879234	0.1282637643625577	0.04524883231867349	0.12875097753563125
1.2431983744159416	0.33039497207743884	0.33412976417811124	0.36363660302749445	0.3660081838027792	0.38093919432041906	0.3826049261810062	0.3981201138837099	0.3990899153574881	0.43047637270381933	0.4301534453672999	0.0905223494204441	0.08646446841371375	0.04485045050554959	0.12838637871621472	0.04502081458388929	0.1288740533377961
1.2506892700123766	0.3307141625110036	0.33445086842973754	0.3639662380117804	0.36633931090816524	0.3812743125566941	0.38294131735534387	0.39846074117107466	0.3994315945016629	0.4308276086559582	0.4305053020017931	0.09047161590295975	0.08641606975721092	0.04462411412091072	0.12850816667159393	0.044793616842341066	0.12899629923749956
1.2582253020230734	0.33103367209378365	0.3347722929087619	0.3642961904679243	0.36667075664186627	0.3816097474553087	0.38327802638220915	0.39880168435147556	0.3997735907592368	0.4311791591461649	0.4308574744425501	0.09042089232165726	0.08636768047944395	0.04439859310462069	0.12862912327166498	0.044567237459119724	0.1291177102572334
1.2658067424176331	0.3313534989282169	0.3350940356970571	0.3646264583156711	0.36700251891053326	0.3819454968407897	0.3836150510769059	0.39914294115471854	0.40011590185462304	0.43153102172522445	0.43120996024213504	0.09037017879395322	0.08631930069253542	0.0441738858219729	0.12874924354525774	0.044341674794786456	0.1292382814051649
1.2734338648044117	0.33167364110494496	0.33541609486459695	0.36495703946218583	0.3673345956081663	0.38228155852467494	0.3839523892416953	0.39948450929721346	0.40045852549880157	0.431883193929757	0.43156275693894014	0.09031947543658193	0.08627093050795943	0.04394999063384475	0.12886852250686331	0.04411692720549354	0.12935800767502315
1.2811069444403917	0.33199409670277674	0.33573846846942024	0.365287931802017	0.36766698461607883	0.3826179303054768	0.3842900386657588	0.3998263864819378	0.4008014593892828	0.43223567328218204	0.4319158620571502	0.0902687823655984	0.08622257003654239	0.0437269058968468	0.12898695515680458	0.04389299304308025	0.1294768840464684
1.2888262582411194	0.3323148637886509	0.33606115455759256	0.36561913321705963	0.3679996838028596	0.382954609968645	0.3846279971251614	0.4001685703984	0.4011447012100696	0.43258845729068035	0.4322692731067049	0.09021809969638213	0.0861742193884663	0.04350462996336191	0.12910453648125042	0.0436698706551617	0.12959490548495012
1.296592084790695	0.3326359404175992	0.3363841511631697	0.3659506415765176	0.3683326910243355	0.3832915952865298	0.38496626238281423	0.4005110587226016	0.401488248631621	0.4329415434491575	0.4326229875832614	0.09016742754363917	0.08612587867327265	0.043283161181634	0.12922126145217305	0.043447558385167895	0.12971206694153636
1.3044047043518285	0.3329573246327094	0.33670745630816057	0.36628245473686744	0.36866600412353523	0.3836288840183448	0.3853048321884375	0.40085384911700117	0.4018320993108147	0.43329492923720686	0.4329770029681577	0.09011676602140459	0.08607754799986324	0.04306249789587824	0.12933712502746175	0.04322605457248585	0.1298283633532833
1.312264398875954	0.3332790144650884	0.3370310680024898	0.3666145705418213	0.3689996209306515	0.3839664739101305	0.3856437042785235	0.40119693923047717	0.4021762508909102	0.43364861212007294	0.43333131672837577	0.09006611524304614	0.08602922747650395	0.04284263844640179	0.12945212215109336	0.043005357552519996	0.12994378964317832
1.320171452013404	0.3336010079338258	0.3373549842439616	0.36694698682229104	0.36933353926300566	0.3843043626947184	0.38598287637630097	0.40154032669829215	0.4025207010015131	0.4340025895486157	0.4336859263165054	0.09001547532126554	0.08598091721082658	0.04262358116963938	0.1295662477529902	0.04278546565682362	0.13005834072018274
1.3281261491236485	0.33392330304595685	0.3376792030182224	0.36727970139635047	0.36966775692500947	0.3846425480916935	0.3863223461916972	0.40188400914205546	0.4028654472585374	0.4343568589592729	0.434040829170707	0.08996484636810331	0.08593261730983298	0.042405324398192334	0.12967949674906265	0.04256637721312373	0.1301720114791891
1.3361287772855897	0.33424589779642644	0.3380037222987247	0.3676127120692002	0.3700022717081302	0.3849810278073584	0.3866621114213026	0.4022279841696879	0.4032104872641698	0.4347114177740252	0.4343960227146763	0.08991422849494009	0.08588432787989486	0.04218786646100625	0.12979186404125187	0.04234809054540278	0.13028479680113492
1.3441796253079266	0.33456879016805163	0.33832854004668966	0.36794601663312987	0.37033708139085236	0.38531979953469675	0.3870021697483333	0.4025722493753845	0.4035558186068331	0.4350662634003591	0.4347515043576066	0.08986362181250084	0.08583604902676077	0.04197120568342427	0.12990334451787078	0.042130603974044334	0.13039669155311628
1.352278983739575	0.3348919781314863	0.3386536542110717	0.3682796128674838	0.3706721837386433	0.38565886095333823	0.38734251884259613	0.4029168023395796	0.4039014388611506	0.43542139323123163	0.4351072714941547	0.08981302643085556	0.08578778085555494	0.04175534038733275	0.1300139330534762	0.04191391581593962	0.13050769058853007
1.3604271448801535	0.33521545964518534	0.3389790627285219	0.3686134985386244	0.3710075765039164	0.3859982097295222	0.38768315636045253	0.4032616406289113	0.40424734558791003	0.4357768046450358	0.4354633215044045	0.08976244245942391	0.08573952347078136	0.041540268891054666	0.1301236245085846	0.041698024384437815	0.130617788746747
1.3686244027905345	0.33553923265536667	0.33930476352335076	0.3689476713998949	0.3713432574259941	0.3863378435160606	0.3880240799447813	0.403606761796184	0.40459353633402706	0.43613249500556245	0.43581965175383	0.08971187000697806	0.08569127697632763	0.04132598950963029	0.13023241373021222	0.04148292798951658	0.13072698085342438
1.3768710533034536	0.3358632950959769	0.33963075450749336	0.36928212919158543	0.3716792242310734	0.38667775995230463	0.3883652872249441	0.4039521633803344	0.4049400086325105	0.43648846166196736	0.43617625959326173	0.08966130918164367	0.08564304147546584	0.04111250055482785	0.13034029555184645	0.04126862493788508	0.13083526172070492
1.3851673940341884	0.3361876448886548	0.3399570335804726	0.3696168696408964	0.37201547463218954	0.38701795666410727	0.3887067758167497	0.40429784290639625	0.40528676000242625	0.43684470194873515	0.4365331423588506	0.08961076009090568	0.08559481707085546	0.04089980033515772	0.13044726479310498	0.04105511353301239	0.1309426261470037
1.3935137243912972	0.3365122799426953	0.3402835986293634	0.3699518904619031	0.37235200632917986	0.38735843126378894	0.389048543322418	0.40464379788546406	0.4056337879488625	0.43720121318564403	0.4368902973720326	0.08956022284160892	0.0855466038645488	0.04068788715609628	0.13055331626041777	0.040842392075266076	0.13104906891722123
1.4019103455874267	0.33683719815501423	0.34061044752875735	0.37028718935552085	0.37268881700864964	0.3876991813501023	0.3893905873305453	0.4049900258146592	0.40598108996289434	0.4375579926777318	0.43724772193949485	0.08950969753996153	0.0854984019579898	0.04047675932002548	0.1306584447465866	0.04063045886188377	0.13115458480264408
1.410357560650181	0.3371623974101126	0.3409375781407264	0.3706227640094691	0.37302590434393545	0.388040204508197	0.38973290541606853	0.40533652417709426	0.40632866352154834	0.4379150377152609	0.43760541335313946	0.08945918429153873	0.08545021145201928	0.04026641512638207	0.13076264503102664	0.04041931218719341	0.13125916856130004
1.4188556744330574	0.33748787558004123	0.34126498831478796	0.37095861209823716	0.37336326599507075	0.3883814983095846	0.3900754951402312	0.40568329044183876	0.4066765060877687	0.43827234557368383	0.4379633688900504	0.08940868320128383	0.08540203244687775	0.040056852871739324	0.13086591187990848	0.04020895034260974	0.1313628149378161
1.4274049936264492	0.33781363052436514	0.34159267588786896	0.37129473128304846	0.37370089960875097	0.38872306031210485	0.39041835405054776	0.4060303220638847	0.40702461511038174	0.4386299135136094	0.4383215858124585	0.08935819437351385	0.0853538650422063	0.039848070849846096	0.13096824004605878	0.03999937161667688	0.1314655186633189
1.4360058267687137	0.33813966009012925	0.3419206386842713	0.37163111921182673	0.37403880281829804	0.38906488805988976	0.39076147968076913	0.4063776164841121	0.4073729880240621	0.4389877387807687	0.43868006136770776	0.08930771791191995	0.08530570933705198	0.03964006735171566	0.13106962426915914	0.03979057429521404	0.13156727445584693
1.4446584842573071	0.33846596211182195	0.3422488745156355	0.3719677735191604	0.3743769732436261	0.38940697908333044	0.3911048695508483	0.4067251711292546	0.4077216222492975	0.43934581860598065	0.43903879278822006	0.08925725391957183	0.0852575654298678	0.03943284066573938	0.1311700592757603	0.03958255666140431	0.13166807702033623
1.453363278359986	0.33879253441134194	0.3425773811809079	0.3723046918262693	0.37471540849120766	0.3897493308990425	0.39144852116690676	0.40707298341186654	0.4080705151923566	0.43970415020512016	0.43939777729146423	0.08920680249892037	0.08520943341851817	0.0392263890777258	0.13126953977932487	0.039375316995812426	0.13176792104853519
1.4621205232260774	0.33911937479796206	0.34290615646630357	0.3726418717409698	0.3750541061540377	0.39009194100983197	0.3917924320211992	0.4074210507302879	0.4084196642452531	0.44006273077908276	0.43975701207992	0.0891563637517995	0.08516131340028037	0.039020710870929065	0.1313680604803551	0.039168853576420304	0.13186680121903294
1.470930534897817	0.33944648106829556	0.34323519814527254	0.3729793108576406	0.3753930638116009	0.39043480690466154	0.39213659959208	0.4077693704686115	0.40876906678571273	0.4404215575137528	0.44011649434104594	0.08910593777943099	0.08511320547184625	0.03881580432624432	0.1314656160664356	0.03896316467886862	0.13196471219774253
1.4797936313217521	0.33977385100626123	0.34356450397846594	0.37331700675718943	0.3757322790298372	0.39077792605861744	0.39248102134397067	0.40811793999664997	0.4091187201771409	0.44078062757997044	0.4404762212472463	0.08905552468242624	0.08506510972932832	0.03861166772218283	0.13156220121231854	0.038758248576357346	0.13206164863743197
1.48871013236022	0.34010148238304927	0.34389407171370057	0.37365495700701873	0.3760717493611076	0.39112129593287515	0.3928256947273241	0.40846675666990173	0.4094686217685875	0.44113993813349883	0.44083618995583806	0.0890051245607896	0.08501702626825874	0.03840829933492884	0.1316578105798385	0.038554103539741647	0.13215760517810793
1.4976803598028874	0.3404293729570872	0.34422389908592527	0.37399315916099257	0.3764114723441611	0.3914649139746667	0.39317061717859303	0.4088158178295187	0.4098187688947153	0.4414994863149912	0.44119639760901863	0.08895473751392097	0.08496895518359482	0.03820569743853852	0.13175243881856602	0.03835072783777704	0.13225257644729993
1.5067046373783677	0.3407575204740065	0.3445539838171874	0.3743316107594036	0.3767514455041016	0.39180877761724864	0.39351578612019716	0.4091651208022739	0.4101691588757673	0.44185926924996044	0.44155684133383416	0.08890436364061909	0.084920896569721	0.038003860304876014	0.1318460805649977	0.03814811973694887	0.1323465570595772
1.5157832907659001	0.3410859226666072	0.34488432361659765	0.3746703093289388	0.37709166635235325	0.3921528842798669	0.39386119896048816	0.4095146629005282	0.41051978901753255	0.4422192840487451	0.44191751824214576	0.08885400303908536	0.08487285052045146	0.037802786203688044	0.13193873044323823	0.03794627750163926	0.1324395416169324
1.5249166476071065	0.34141457725482627	0.34521491618029754	0.3750092523826478	0.37743213238662904	0.3924972313677263	0.394206853093719	0.4098644414221983	0.41087065661131544	0.44257952780647897	0.44227842543059925	0.08880365580692477	0.0848248171290333	0.037602473402792214	0.13203038306505732	0.037745199394308315	0.13253152470913676
1.5341050375178134	0.3417434819457025	0.3455457591914255	0.3753484374199094	0.37777284109089676	0.3928418162719573	0.3945527459000108	0.4102144536507249	0.41122175893390256	0.44293999760305924	0.4426395599805931	0.08875332204115044	0.08477679648814955	0.037402920168027265	0.13212103302976175	0.03754488367537334	0.13262250091334238
1.5433487920999491	0.3420726344333444	0.3458768503200834	0.3756878619263993	0.37811378993534733	0.3931866363695839	0.39489887474532037	0.41056469685504127	0.4115730932475313	0.4433006905031158	0.44300091895824717	0.08870300183818751	0.08472878868992129	0.037204124763420054	0.1322106749244938	0.03734532860343265	0.13271246479447996
1.5526482449535108	0.34240203239889705	0.3462081872233042	0.3760275233740584	0.37845497637636216	0.3935316890234926	0.3952452369814086	0.4109151682895414	0.41192465679985846	0.4436616035559806	0.4433624994143724	0.08865269529387322	0.08468079382591176	0.03700608545114292	0.1322993033240465	0.03714653243523358	0.1328014109051452
1.5620037316886017	0.3427316735105076	0.34653976754501725	0.3763674192210586	0.3787963978564799	0.3938769715823986	0.39559182994580805	0.4112658651940475	0.4122764468239273	0.4440227337956552	0.4437242983844379	0.08860240250346343	0.08463281198712774	0.036808800491634486	0.13238691279120474	0.03694849342577555	0.1328893337859256
1.5714155899375468	0.3430615554232954	0.346871588916018	0.37670754691177405	0.3791380518043664	0.394222481380817	0.3959386509617922	0.41161678479378133	0.4126284605381388	0.44438407824078335	0.4440863128885436	0.08855212356163202	0.08458484326402427	0.03661226814369556	0.13247349787673102	0.036751209828384646	0.1329762279652158
1.580884159367074	0.3433916757793169	0.34720364895393285	0.37704790387674647	0.37947993563478083	0.394568215739029	0.39628569733834307	0.4119679242993315	0.412980695146218	0.4447456338946184	0.444448539931387	0.08850185856247843	0.0845368877465055	0.03641648666451047	0.13255905311937966	0.0365546798947598	0.13306208795948749
1.5904097816905756	0.3437220322075345	0.34753594526318915	0.3773884875326561	0.3798220467485461	0.39491417196305334	0.3966329663701212	0.4123192809066234	0.4133331478371857	0.44510739774499497	0.4448109765022359	0.08845160759952496	0.08448894552392927	0.03622145430975365	0.13264357304625207	0.03635890187507229	0.13314690827343156
1.5999928006804371	0.34405262232378464	0.34786847543498123	0.3777292952822886	0.3801643825325162	0.39526034734461346	0.39698045533743415	0.4126708517968895	0.4136858157853267	0.445469366764299	0.44517361957489654	0.08840137076572621	0.0844410166851091	0.03602716933356831	0.13272705217248415	0.03616387401797283	0.13323068339984445
1.6096335621804478	0.34438344373074503	0.3482012370472392	0.3780703245145055	0.38050694035954574	0.3956067391611082	0.3973281615062058	0.4130226341366385	0.4140386961501598	0.44583153790943864	0.445536466107686	0.0883511481534668	0.08439310131831756	0.03583362998874762	0.13280948500181466	0.035969594570733676	0.13331340781995493
1.6193324141182788	0.34471449401790416	0.3485342276645978	0.3784115726042129	0.3808497175884594	0.39595334467558174	0.39767608212794725	0.4133746250776262	0.41439178607640875	0.4461939081218158	0.44589951304340236	0.08830093985456731	0.08434519951128866	0.03564083452670985	0.13289086602624423	0.03577606177923087	0.13339507600331046
1.6290897065180392	0.3450457707615285	0.3488674448383635	0.3787530369123304	0.3811927115640204	0.39630016113669225	0.3980242144397245	0.41372682175682535	0.41474508269397126	0.44655647432729656	0.44626275730929577	0.08825074596028673	0.08429731135122161	0.03544878119759787	0.13297118972643318	0.035583273888022404	0.13347568240803298
1.6389057915129117	0.34537727152463205	0.34920088610648437	0.3790947147857622	0.3815359196169011	0.396647185778684	0.3983725556641308	0.4140792212963974	0.4150985831178909	0.4469192334361836	0.4466261958170404	0.08820056656132541	0.08424943692478301	0.03525746825033238	0.13305045057178688	0.03539122914050452	0.13355522148090415
1.6487810233578566	0.3457089938569453	0.3495345489935186	0.37943660355736586	0.3818793390636528	0.3969944158213566	0.3987211030092561	0.41443182080366286	0.41545228444832766	0.44728218234318884	0.44698982546270666	0.08815040174782834	0.08420157631810998	0.035066893932661714	0.13312864302018568	0.03519992577883002	0.13363368765733696
1.6587157584424002	0.346040935294884	0.34986843101060344	0.3797787005459232	0.38222296720667537	0.3973418484700359	0.39906985366865755	0.4147846173710725	0.4158061837705291	0.4476453179274043	0.44735364312673265	0.08810025160938742	0.08415372961681394	0.03487705649123285	0.1332057615186386	0.03500936204403615	0.13371107536154625
1.6687103553034934	0.3463730933615187	0.35020252965542475	0.3801210030561106	0.382566801334188	0.39768948091554585	0.3994188048213307	0.4151376080761797	0.41616027815480133	0.44800863705227606	0.4477176456738969	0.08805011623504658	0.08410589690598182	0.03468795417168735	0.13328180050315552	0.03481953617616895	0.1337873790069466
1.6787651746384535	0.3467054655665448	0.35053684241218697	0.38046350837847	0.38291083872020065	0.3980373103341796	0.39976795363168194	0.4154907899816123	0.4165145646564828	0.4483721365655769	0.44808182995329215	0.08799999571330268	0.08405807827018132	0.034499585218618734	0.1333567543985481	0.03463044641423352	0.13386259299574021
1.6888805793179813	0.3470380494062514	0.3508713667515821	0.3808062137893793	0.3832550766244835	0.39838533388766995	0.40011729724949785	0.41584416013504377	0.41686904031591343	0.44873581329937906	0.4484461927982967	0.08794989013210988	0.08401027379346102	0.03431194787574299	0.1334306176190978	0.03444209099627216	0.13393671171931487
1.6990569343992543	0.3473708423634929	0.3512061001307609	0.3811491165510251	0.38359951229253975	0.39873354872316386	0.40046683280991907	0.41619771556916774	0.41722370215841026	0.4490996640700294	0.4488107310265501	0.08789979957888232	0.08396248355935679	0.034125040385923455	0.1335033845684137	0.034254468159524265	0.1340097295585423
1.7092946071391046	0.3477038419076582	0.35154103999330244	0.3814922139113728	0.38394414295557644	0.3990819519731921	0.4008165574334115	0.41655145330166904	0.41757854719423804	0.4494636856781218	0.4491754414399253	0.08784972414049766	0.08391470765089178	0.033938860991142406	0.13357504963917677	0.0340675761403233	0.13408164088332342
1.7195939670072704	0.34803704549464093	0.35187618376918456	0.38183550310413866	0.3842889658304756	0.3994305407556428	0.40116646822573837	0.41690537033519753	0.41793357241858226	0.44982787490847215	0.44954032082450346	0.08779966390330014	0.0838669461505807	0.033753407932699986	0.13364560721399243	0.033881413174295716	0.13415244005338423
1.7299553856997325	0.3483704505668125	0.3522115288747558	0.38217898134876366	0.38463397811976824	0.3997793121737355	0.4015165622779345	0.4172594636573425	0.41828877481152477	0.45019222853009394	0.4499053659505491	0.08774961895310288	0.08381919914043368	0.033568679451189354	0.13371505166495012	0.03369597749634323	0.13422212141790624
1.7403792371521247	0.3487040545529902	0.3525470727127051	0.38252264585038315	0.38497917701160445	0.4001282633159919	0.4018668366662774	0.4176137302406046	0.4186441513380143	0.4505567432961714	0.45027057357248385	0.08769958937519268	0.08377146670195701	0.03338467378650378	0.13378337735383639	0.033511267340696094	0.13429067931583916
1.7508658975532332	0.3490378548684111	0.3528828126720343	0.3828664937998023	0.3853245596797281	0.4004773912562112	0.4022172884522625	0.417968167042372	0.4189996989478436	0.4509214159440373	0.450635940428863	0.08764957525433162	0.08372374891615893	0.03320138917801785	0.13385057863250438	0.03332728094103388	0.1343581080760714
1.76141574535857	0.3493718489147024	0.3532187461280292	0.38321052237346775	0.3856701232834488	0.4008266930534433	0.4025679146825757	0.4183227710048938	0.41935541457562153	0.4512862431951471	0.4510014632423502	0.08759957667476109	0.08367604586354963	0.03301882386455546	0.13391664984270335	0.0331440165304393	0.13442440201735906
1.7720291613040315	0.3497060340798535	0.35355487044223183	0.3835547287334409	0.38601586496761525	0.4011761657519631	0.40291871238906773	0.41867753905525495	0.41971129514074945	0.45165122175505573	0.4513671387196941	0.08754959372020524	0.08362835762414803	0.032836976084414715	0.133981585316306	0.032961472341515474	0.13448955544855323
1.7827065284196406	0.35004040773818823	0.3538911829624119	0.38389911002737204	0.3863617818625888	0.40152580638124397	0.40326967858872814	0.4190324681053514	0.42006733754739445	0.4520163483133937	0.451732963551704	0.08749962647387263	0.08358068427748082	0.03265584407551003	0.13404537937550742	0.03277964660643917	0.13455356266884166
1.7934482320433673	0.3503749672503378	0.3542276810225405	0.3842436633884742	0.38670787108421806	0.401875611955934	0.4036208102836609	0.4193875550518662	0.42042353868446664	0.45238161954384537	0.45209893441322785	0.08744967501846204	0.08353302590258793	0.03247542607541121	0.13410802633295305	0.032598537557046114	0.13461641796779134
1.8042546598350382	0.35070970996321266	0.3545643619427618	0.38458838593549766	0.3870541297338126	0.40222557947583054	0.40397210446105886	0.41974279677624493	0.4207798954255943	0.45274703210412465	0.4524650479631284	0.08739973943616303	0.0834853825780258	0.03229572032130079	0.13416952049172437	0.03241814342475635	0.1346781156253627
1.8151262017903238	0.35104463320997625	0.35490122302936655	0.3849332747727041	0.3874005548981175	0.40257570592585484	0.4043235580931788	0.420098190144672	0.4211364046290995	0.45311258263595394	0.45283130084426126	0.08734981980866086	0.0834377543818691	0.032116725050094885	0.1342298561454527	0.0322384624407448	0.1347386499121228
1.8260632502548164	0.351379734310018	0.3552382615747653	0.3852783269898419	0.3877471436492883	0.40292598827602877	0.40467516813731735	0.4204537320080471	0.4214930631379748	0.4534782677650414	0.4531976896834526	0.08729991621713891	0.08339014139171391	0.031938438498524846	0.1342890275787738	0.032059492835962544	0.13479801508947276
1.8370661999381863	0.35171501056892673	0.355575474857462	0.38562353966212093	0.3880938930448663	0.4032764234814507	0.4050269315357876	0.4208094192019626	0.4218498677798608	0.4538440841010602	0.4535642110914777	0.08725002874228295	0.08334254368468297	0.03176085890316216	0.1343470290672144	0.031881232841215024	0.13485620540984655
1.848135447928429	0.35205045927846557	0.35591286014202866	0.3859689098501896	0.3884408001277549	0.40362700848227256	0.4053788452158954	0.42116524854668114	0.42220681536702304	0.45421002823762807	0.45393086166304036	0.08720015746428267	0.08329496133742535	0.03158398450039002	0.13440385487719197	0.031703680687094504	0.1349132151163701
1.8592713937061955	0.35238607771654423	0.3562504146790779	0.3863144346001083	0.3887878619261936	0.40397774020367483	0.4057309060899147	0.4215212168471118	0.42256390269632876	0.4545760967522841	0.4542976379767504	0.08715030246283668	0.08324739442612247	0.03140781352657385	0.1344594992664696	0.03152683460417194	0.13496903844364283
1.8704744391592067	0.35272186314719584	0.35658813570523973	0.3866601109433286	0.3891350754537365	0.4043286155558466	0.4060831110550674	0.4218773208927909	0.42292112654922676	0.45494228620647204	0.4546645365951057	0.0871004638171548	0.08319984302648989	0.031232344218050656	0.1345139564841702	0.03135069282298275	0.1350236696174676
1.8817449885967616	0.35305781282055004	0.35692602044313454	0.38700593589666754	0.3894824377092274	0.4046796314339604	0.4064354569934979	0.42223355745785773	0.42327848369172383	0.45530859314551786	0.45503155406446993	0.08705064160596128	0.08315230721378002	0.031057574811132582	0.13456722077069116	0.031175253574033945	0.13507710285500707
1.8930834487643238	0.3533939239728088	0.3572640661013491	0.3873519064622858	0.389829945676777	0.40503078471815174	0.4067879407722534	0.4225899233010351	0.4236359708743648	0.4556750140986115	0.4553986869150544	0.08700083590749864	0.08310478706278716	0.030883503542256108	0.13461928635831555	0.031000515087949765	0.1351293323652385
1.9044902288582053	0.3537301938262218	0.3576022698744123	0.3876980196276649	0.3901775963257411	0.40538207227349754	0.4071405592432609	0.42294641516560877	0.4239935848322115	0.456041545578788	0.45576593166089896	0.08695104679953125	0.0830572826478479	0.030710128647974955	0.1346701474711125	0.03082647559544327	0.13518035234881154
1.9159657405403292	0.3540666195890626	0.35794062894277096	0.38804427236558536	0.3905253866106978	0.4057334909499944	0.40749330924330646	0.42330302977940654	0.42435132228482286	0.45640818408290945	0.4561332847998534	0.08690127435934719	0.08300979404284708	0.030537448364963637	0.1347197983248094	0.030653133327362525	0.1352301569981904
1.9275103979530908	0.3544031984556041	0.35827914047276527	0.38839066163410335	0.39087331347142507	0.4060850375825371	0.4078461875940138	0.423659763854778	0.4247091799362335	0.4567749260916454	0.4565007428135581	0.08685151866376305	0.08296232132121832	0.03036546093011694	0.13476823312741715	0.030480486514779415	0.1352787404979665
1.9391246177343011	0.3547399276060953	0.35861780161660595	0.388737184376531	0.3912213738328798	0.4064367089908997	0.40819919110182407	0.4240166140885763	0.4250671544749357	0.4571417680694574	0.45686830216742813	0.08680177978912644	0.08291486455594953	0.030194164580610305	0.13481544607913065	0.030308533389003856	0.13532609702492948
1.9508088190322228	0.35507680420673804	0.3589566095123514	0.38908383752141384	0.3915695646051765	0.40678850197971367	0.40855231655797564	0.424373577162138	0.42542524257385916	0.4575087064645802	0.45723595931063443	0.08675205781131952	0.08286742381958412	0.030023557553892743	0.13486143137248519	0.030137272181647745	0.13537222074828037
1.9625634235206988	0.35541382540966465	0.3592955612838843	0.38943061798251116	0.39191788268356686	0.40714041333845	0.40890556073848466	0.4247306497412656	0.4257834408903538	0.45787573770900636	0.45760371067608824	0.08670235280576297	0.0828199991842264	0.029853638087757872	0.13490618319264058	0.029966701124632067	0.135417105829589
1.9743888554143678	0.3557509883529143	0.3596346540408891	0.3897775226587744	0.3922663249484186	0.4074924398413983	0.4092589204041247	0.425087828476208	0.42614174606616934	0.4582428582184693	0.4579715526804238	0.08665266484741868	0.08277259072154192	0.029684404420400767	0.1349496957174381	0.029796818450286366	0.1354607464232771
1.9862855414839768	0.3560882901604122	0.35997388487883075	0.3901245484343286	0.3926148882651964	0.40784457824764975	0.40961239230040974	0.42544511000164403	0.42650015472743974	0.4586100643924285	0.45833948172398353	0.0866029940107926	0.08272519850276372	0.029515854790425067	0.13499196311754247	0.029627622391355857	0.1355031366766184
1.9982539110717792	0.35642572794194693	0.3603132508789325	0.39047169217845157	0.3929635694844417	0.4081968253010765	0.40996597315757405	0.42580249093666445	0.4268586634846643	0.4589773526140533	0.45870749419080187	0.08655334036993968	0.08267782259869329	0.02934798743689626	0.13503297955654148	0.029459111181022735	0.13554427072962483
2.010294396107033	0.3567632987931488	0.3606527491081541	0.39081895074555556	0.39331236544175363	0.40854917773031546	0.4103196596905543	0.42615996788475513	0.42721726893269085	0.459344719250209	0.45907558644859026	0.08650370399846523	0.08263046307970441	0.0291808005994163	0.13507273919141483	0.02929128305300921	0.13558414271577135
2.0224074311215867	0.35710099979546966	0.36099237661917166	0.3911663209751681	0.3936612729577708	0.40890163224875004	0.4106734485989732	0.42651753743378124	0.42757596765070044	0.4597121606514426	0.45944375484872435	0.0864540849695304	0.08258312001574679	0.029014292518134255	0.13511123617240628	0.029124136241570397	0.13562274676179698
2.0345934532655616	0.35743882801616156	0.3613321304503566	0.3915137996919137	0.3940102888381518	0.4092541855544933	0.4110273365671209	0.4268751961559707	0.42793475620218985	0.46007967315196857	0.4598119957262279	0.0864044833558545	0.08253579347634986	0.02884846143377473	0.13514846464323682	0.028957668981533402	0.1356600769877616
2.0468529023231294	0.35777678050825634	0.36167200762575524	0.39186138370549584	0.3943594098735583	0.4096068343303705	0.4113813202639389	0.42723294060789885	0.4282936311349566	0.46044725306965606	0.46018030539976085	0.08635489922971817	0.08248848353062413	0.028683305587712482	0.13518441874136045	0.028791879508393237	0.13569612750771398
2.059186220728381	0.3581148543105464	0.3620120051550697	0.39220906981068	0.3947086328396377	0.40995957524390425	0.4117353963430043	0.42759076733047424	0.42865258898108494	0.460814896706017	0.46054868017160666	0.08630533266296808	0.08244119024726637	0.02851882322201149	0.1352190925981489	0.028626766058284403	0.13573089242932213
2.0715938535812968	0.35845304644756426	0.36235212003363765	0.3925568547872759	0.3950579544970051	0.4103124049472974	0.4120895614425128	0.4279486728489227	0.42901162625692973	0.46118260034619246	0.4609171163276592	0.08625578372701811	0.08239391369456282	0.028355012579410754	0.1352524803389059	0.028462326868062604	0.13576436585435658
2.084076248663807	0.3587913539295638	0.3626923492424137	0.3929047354001214	0.3954073715912275	0.4106653200774184	0.41244381218526427	0.42830665367277465	0.4293707394631025	0.4615503602589423	0.46128561013741126	0.08620625249285553	0.08234665394038956	0.028191871903420207	0.13528457608317979	0.028298560175318954	0.13579654187877566
2.0966338564559543	0.35912977375250144	0.3630326897479504	0.3932527083990656	0.39575688085280714	0.4110183172557861	0.4127981451786475	0.42866470629585085	0.42972992508445884	0.46191817269663327	0.4616541578539432	0.08615673903104308	0.08229941105222051	0.028029399438345592	0.13531537394504767	0.02813546421843327	0.13582741459292436
2.109267130152151	0.35946830289801807	0.3633731385023806	0.39360077051895426	0.39610647899716633	0.4113713930885562	0.41315255701462594	0.4290228271962497	0.4300891795900847	0.4622860338952294	0.462022755713913	0.08610724341172185	0.08225218509712708	0.027867593429320436	0.1353448680329734	0.027973037236616705	0.13585697808173336
2.1219765256775314	0.3598069383334202	0.36371369244339885	0.39394891847961294	0.3964561627246313	0.4117245441665058	0.41350704426972357	0.42938101283633384	0.43044849943328334	0.46265394007428057	0.4623913999375446	0.08605776570461582	0.0822049761417835	0.027706452122313152	0.1353730524502481	0.027811277469936613	0.13588522642487533
2.1347625017044103	0.3601456770116638	0.3640543484942448	0.39429714898583396	0.39680592872041864	0.4120777670650216	0.4138616035050116	0.4297392596627201	0.4308078810515642	0.463021887436915	0.4627600867286199	0.08600830597903558	0.08215778425246886	0.02754597376424428	0.1353999212952175	0.02765018315936274	0.13591215369696386
2.147625519668832	0.3604845158713353	0.3643951035636854	0.39464545872736045	0.39715577365461957	0.412431058344086	0.4142162312660956	0.43009756410626565	0.43116732086663007	0.46338987216982874	0.46312881227446845	0.08595886430388071	0.08211060949507125	0.027386156602934975	0.13542546866123928	0.02748975254679209	0.1359377539677098
2.160566043787228	0.3608234518366364	0.36473595454599855	0.3949938443788731	0.39750569418218706	0.4127844145482648	0.41457092408310253	0.4304559225820584	0.4315268152843671	0.46375789044327786	0.4634975727459596	0.08590944074764457	0.08206345193509121	0.027226998887192266	0.1354496886369958	0.02732998387508445	0.1359620213021202
2.1735845410731627	0.3611624818173673	0.36507689832095763	0.3953423025999768	0.3978556869429222	0.41313783220669553	0.41492567847066936	0.43081433148940607	0.43188636069483377	0.46412593841107125	0.4638663642974945	0.08586003537841665	0.08201631163764461	0.027068498866832158	0.1354725753067072	0.027170875388133453	0.1359849497608394
2.1866814813541975	0.3615016027089106	0.3654179317538147	0.395690830035188	0.398205748561461	0.4134913078330756	0.4152804909279316	0.43117278721182645	0.4322459534722508	0.4644940122105628	0.4642351830669986	0.08581064826388643	0.08196918866746664	0.026910654792693833	0.13549412275030193	0.02701242533084347	0.13600653339997848
2.199857337288837	0.3618408113922156	0.36575905169528566	0.3960394233139208	0.39855587564726197	0.41384483792565135	0.4156353579385113	0.4315312861170376	0.4326055899749912	0.4648621079626448	0.4646040251759146	0.0857612794713488	0.08192208308891402	0.026753464916744463	0.1355143250437152	0.026854631949204233	0.13602676627179733
2.213112584383593	0.3621801047337843	0.366100254981536	0.39638807905047674	0.39890606479459473	0.41419841896720866	0.4159902759705083	0.43188982455694985	0.4329652665455731	0.46523022177174267	0.4649728867291972	0.0857119290677054	0.08187499496597128	0.026596927492018807	0.1355331762588179	0.02669749349033168	0.13604564242452
2.2264477010101436	0.36251947958565567	0.36644153843416527	0.3967367938440323	0.39925631258252786	0.41455204742506124	0.4163452414764888	0.4322483988676561	0.4333249795106487	0.46559834972580855	0.46534176381530634	0.08566259711946839	0.08182792436224998	0.02644104077270093	0.1355506704637861	0.026541008202457306	0.1360631559026615
2.2398631684225956	0.36285893278539205	0.3667828988601941	0.3970855642786276	0.3996066155749183	0.4149057197510427	0.41670025089347695	0.4326070053694248	0.43368472518099854	0.46596648789631734	0.4657106525062031	0.08561328369276577	0.08178087134099617	0.026285803014168607	0.13556680172344215	0.02638517433499743	0.13607930074722674
2.2533594707748548	0.3631984611560657	0.3671243330520502	0.3974343869231573	0.399956970320401	0.41525943238149693	0.41705530064294505	0.43296564036669327	0.4340444998515232	0.466334632338262	0.46607954885734465	0.08556398885334306	0.08173383596509107	0.026131212473002208	0.13558156409918354	0.02622999013858518	0.1360940709959806
2.2669370951380965	0.36353806150624485	0.3674658377875553	0.3977832583313585	0.4003073733523785	0.4156131817372702	0.41741038713080625	0.43332430014805945	0.43440429980123674	0.4667027790901501	0.466448448907681	0.08551471266656838	0.08168681829705668	0.025977267407043314	0.13559495164942348	0.026075453865106013	0.13610746068366097
2.2805965315183476	0.363877730629982	0.36780740982991333	0.39813217504180376	0.40065782118901233	0.4159669642237034	0.41776550674740637	0.43368298098627805	0.4347641212932608	0.46707092417400137	0.46681734867965197	0.08546545519743579	0.08163981839905747	0.02582396607537696	0.13560695842963355	0.02592156376767285	0.13611946384190787
2.294338272874165	0.3642174653068007	0.36814904592769715	0.3984811335778896	0.4010083103332131	0.4163207762306242	0.4181206558675158	0.43404167913825265	0.4351239605748184	0.467439063595344	0.4671862441791833	0.08541621651056873	0.08159283633290543	0.025671306738408006	0.13561757849258527	0.025768318100752197	0.1361300744999312
2.308162815134429	0.3645572623016838	0.3684907428148379	0.3988301304478301	0.4013588372726333	0.4166746141323411	0.4184758308503248	0.4344003908450323	0.4354838138772297	0.46780719334321447	0.4675551313956869	0.08536699667022339	0.0815458721600622	0.025519287657891354	0.13562680588873377	0.02561571512013394	0.13613928668442554
2.3220706572162446	0.364897118365063	0.36883249721061373	0.399179162144648	0.40170939847965853	0.41702847428763695	0.41883102803943517	0.4347591123318072	0.43584367741590707	0.4681753093901562	0.46792400630205816	0.08531779574029436	0.08149892594164398	0.025367907096923048	0.13563463466610415	0.025463753082931362	0.13614709441964123
2.336062301042938	0.36523703023280674	0.36917430581963817	0.399528225146167	0.4020599904114002	0.41738235303976323	0.419186243762856	0.4351178398079033	0.436203547390351	0.4685434076922178	0.46829286485467486	0.08526861378431533	0.08145199773842442	0.025217163320018443	0.13564105887085987	0.025312430247716122	0.1361534917281375
2.3501382515621807	0.3655769946262108	0.36951616533185194	0.39987731591500614	0.40241060950968993	0.41773624671643556	0.4195414743329986	0.43547656946678126	0.4365634199841477	0.46891148418895484	0.46866170299339893	0.08521945086546519	0.08140508761083774	0.025067054593101545	0.13564607254731698	0.025161744874445446	0.13615847263048408
2.3642990167642037	0.3659170082519878	0.36985807242251106	0.4002264308985723	0.40276125220107173	0.41809015162982877	0.41989671604667184	0.43583529748603267	0.4369232913649657	0.4692795348034302	0.46903051664157586	0.08517030704657204	0.08135819561898372	0.024917579183577843	0.1356496697381857	0.025011695224545605	0.13616203114568748
2.378545107700138	0.36625706780225836	0.37020002375217953	0.40057556652905535	0.4031119148967977	0.4184440640765737	0.4202519651850781	0.4361940200273781	0.43728315768455445	0.4696475554422156	0.4693993017060364	0.08512118239011444	0.08131132182263036	0.02476873536030233	0.13565184448481205	0.024862279560911915	0.1361641612914326
2.392877038500453	0.3665971699545416	0.3705420159667198	0.40092471922342243	0.40346259399282247	0.41879798033775295	0.42060721801381085	0.43655273323666643	0.4376430150787423	0.4700155419953938	0.46976805407709854	0.08507207695822855	0.08126446628121706	0.024620521393662997	0.1356525908275188	0.02471349614797802	0.13616485708440962
2.4072953263935135	0.3669373113717476	0.37088404569728484	0.40127388538341396	0.4038132858697985	0.4191518966788996	0.4209624707828514	0.43691143324387355	0.4380028596674366	0.47038349033656185	0.4701367696285705	0.08502299081270888	0.08121762905386022	0.024472935555584385	0.13565190280557715	0.024565343251676808	0.13616411254012917
2.4218004917242455	0.36727748870216836	0.37122610956031027	0.4016230613955383	0.40416398689307226	0.4195058093499937	0.4213177197265664	0.4372701161631021	0.4383626875546221	0.47075139632283375	0.4705054442177534	0.08497392401501502	0.08117081019935422	0.02432597611954712	0.13564977445761883	0.024417819139536334	0.13616192167360452
2.436393057972914	0.3676176985794714	0.3715682041575075	0.40197224363106987	0.40451469341268087	0.4198597145854618	0.42167296106370766	0.4376287780925829	0.43872249482836295	0.471119255794846	0.4708740736854461	0.08492487662627413	0.08112400977617786	0.024179641360641213	0.13564619982197712	0.024270922080678048	0.13615827849955053
2.4510735517740176	0.3679579376226927	0.37191032607585767	0.4023214284460453	0.4048654017633498	0.420213608604176	0.42202819099741073	0.43798741511467526	0.43908227756080337	0.4714870645767615	0.47124265385595004	0.08487584870728417	0.08107722784249623	0.024033929555571376	0.13564117293664424	0.02412465034583633	0.1361531770322557
2.46584250293529	0.3682982024362302	0.3722524718876047	0.4026706121812616	0.4052161082644899	0.4205674876094534	0.4223834057151942	0.4383460232958694	0.4394420318081691	0.47185481847627614	0.47161118053707385	0.08482684031851898	0.08103046445616556	0.023888838982680127	0.13563468783968347	0.023979002207370925	0.1361466112861649
2.4807004444568266	0.36863848960983814	0.3725946381502502	0.40301979116227393	0.4055668092201963	0.4209213477890567	0.42273860138896074	0.4387045986867883	0.4398017536107698	0.47222251328462433	0.4719796495201404	0.08477785152013169	0.08098371967473587	0.023744367921995746	0.13562673856947072	0.02383397593936465	0.1361385752760924
2.4956479125503126	0.3689787957186223	0.37293682140654916	0.4033689616993954	0.40591750091924755	0.42127518531519553	0.4230937741749987	0.43906313732219215	0.44016143899300303	0.4725901447765874	0.47234805657999335	0.08472888237195976	0.08093699355545611	0.02360051465523938	0.13561731916486508	0.023689569817552325	0.13612906301725047
2.510685446658382	0.3693191173230339	0.3732790181845042	0.40371812008769536	0.40626817963510464	0.4216289963445272	0.42344892021398195	0.43942163522098016	0.44052108396335654	0.4729577087104993	0.47271639747500444	0.08467993293352682	0.08089028615527662	0.02345727746583748	0.1356064236654504	0.023545782119406056	0.1361180685256329
2.5258135894740787	0.3696594509688677	0.3736212249973634	0.4040672626070006	0.4066188416259121	0.42198277701816034	0.42380403563097485	0.4397800883861972	0.44088068451441464	0.47332520082825785	0.47308466794708337	0.0846310032640495	0.0808435975308547	0.023314654639005283	0.13559404611196157	0.02340261112416897	0.13610558581846988
2.54103288696045	0.36999979318725607	0.3739634383436153	0.4044163855218952	0.4069694831344978	0.42233652346165673	0.4241591165354329	0.4401384928050373	0.4412402366228615	0.47369261685533187	0.47345286372168444	0.08458209342243941	0.08079692773855728	0.023172644461675773	0.13558018054622778	0.023260055112803713	0.13609160891394367
2.556343888370238	0.37034014049466746	0.3743056547069876	0.4047654850817227	0.40732010038837574	0.42269023178503534	0.4245141590212076	0.4404968444488506	0.44159973624948784	0.47405995250077226	0.47382098050781873	0.08453320346730783	0.0807502768344638	0.023031245222606245	0.13556482101166978	0.02311811236810435	0.13607613183197032
2.571747146265715	0.3706804893929034	0.3746478705564441	0.4051145575205872	0.4076706895997465	0.42304389808277665	0.42486915916655044	0.4408551392731489	0.44195917933919737	0.4744272034572225	0.47418901399806307	0.08448433345696986	0.08070364487437329	0.022890455212362326	0.13554796155338522	0.022976781174683936	0.13605914859421375
2.5872432165386163	0.37102083636909655	0.37499008234618364	0.4054635990573568	0.4080212469655015	0.4233975184338271	0.42522411303411806	0.4412133732176139	0.44231856182101376	0.4747943654009305	0.4745569598685723	0.08443548344944879	0.0806570319138049	0.02275027272337482	0.1355295962187597	0.022836059818995835	0.13604065322445535
2.602832658430207	0.37136117789571027	0.37533228651563955	0.40581260589566664	0.4083717686672264	0.42375108890160657	0.42557901667097825	0.4415715422061051	0.44267787960808985	0.4751614339917614	0.47492481377909196	0.08438665350248	0.08061043800800459	0.022610696049914836	0.13550971905713993	0.02269594658934082	0.13602063974856549
2.6185160345514573	0.37170151043053595	0.3756744794894773	0.40616157422392163	0.40872225087120306	0.42410460553401114	0.4259338661086148	0.441929642146667	0.44303712859771327	0.4755284048732088	0.4752925713729689	0.08433784367351552	0.08056386321194704	0.022471723488129314	0.1354883241205016	0.022556439775927473	0.13599910219517142
2.6342939109033563	0.372041830416695	0.3760166576775974	0.4065105002153031	0.40907268972841726	0.42445806436342387	0.42628865736293675	0.44228766893154076	0.44339630467131946	0.4758952736724111	0.47566022827716764	0.0842890540197276	0.08051730758034106	0.022333353336101425	0.13546540546374786	0.022417537670870402	0.13597603459571417
2.6501668568973313	0.37238213428263767	0.37635881747513417	0.406859380027772	0.40942308137456135	0.42481146140671966	0.42664338643428423	0.4426456184371723	0.44375540369449884	0.47626203600016453	0.47602778010228325	0.08424028459801403	0.08047077116763345	0.022195583893811488	0.13544095714468085	0.02227923856819025	0.13595143098453377
2.666135445375801	0.37272241844214493	0.37670095526245767	0.40720820980407585	0.409773421930042	0.425164792665275	0.4269980493074377	0.44300348652422417	0.4441144215170088	0.47662868745093884	0.47639522244255694	0.08419153546500105	0.08042425402801161	0.022058413463213355	0.13541497322455598	0.022141540763886525	0.13592528539957982
2.6822002526328483	0.37306267929433007	0.3770430674051765	0.40755698567175513	0.4101237074999863	0.4255180541249768	0.4273526419516272	0.4433612690375868	0.4444733539727858	0.4769952236028948	0.47676255087589237	0.08414280667704828	0.08037775621541057	0.021921840348232635	0.13538744776815292	0.022004442555928705	0.13589759188225514
2.6983618584350144	0.37340291322364	0.3773851502541389	0.4079057037431498	0.41047393417424854	0.42587124175623164	0.42770716032054146	0.44371896180639103	0.4448321968799562	0.47736164001789927	0.4771297609638721	0.08409409829025445	0.0803312777835146	0.021785862854764915	0.13535837484418778	0.02186794224426336	0.13586834447795582
2.71462084604223	0.3737431165998596	0.37772720014543726	0.4082543601154081	0.4108240980274197	0.4262243515139769	0.4280616003523395	0.44407656064402085	0.44519094604085047	0.477727932241545	0.47749684825177563	0.08404541036045905	0.0802848187857618	0.021650479290741487	0.1353277485255262	0.021732038130874543	0.13583753723631276
2.730977802228858	0.374083285778114	0.3780692134004117	0.4086029508704947	0.41117419511883496	0.4265773793376918	0.4284159579696611	0.4444340613481278	0.4455495972420171	0.4780940958031683	0.47786380826859837	0.08399674294324944	0.08023837927535014	0.021515687966122243	0.13529556288948186	0.021596728519767794	0.1358051642113054
2.747433317304874	0.3744234170988728	0.37841118632565385	0.40895147207519955	0.4115242214925832	0.426930321151409	0.42877022907963913	0.4447914597006446	0.44590814625423575	0.4784601262158687	0.47823063652706943	0.08394809609396318	0.08019195930523924	0.021381487192890347	0.1352618120179585	0.02146201171698081	0.1357712194616738
2.763987985137163	0.3747635068879553	0.37875311521301286	0.40929991978114827	0.41187417317751795	0.4272831728637273	0.42912440957391185	0.4451487514678014	0.4462665888325339	0.47882601897652965	0.4785973285236734	0.0838994698676944	0.08014555892815563	0.021247875285105522	0.13522648999784792	0.021327886030642063	0.13573569705108923
2.780642403170963	0.37510355145653496	0.3790949963396002	0.4096482900248125	0.4122240461872669	0.4276359303678249	0.42947849532863663	0.44550593240014086	0.4466249207162021	0.4791917695658392	0.4789638797386704	0.08385086431929588	0.08009917819659788	0.021114850558950238	0.1351895909215841	0.02119434977097967	0.1356985910488362
2.797397172451417	0.37544354710114675	0.3794368259677973	0.40999657882752194	0.4125738365202452	0.42798858954147484	0.42983248220450526	0.4458629982325369	0.44698313762881203	0.4795573734483136	0.47933028563611857	0.08380227950338677	0.08005281716283974	0.02098241133269063	0.13515110888690174	0.021061401250328515	0.13565989552951407
2.8142528976452668	0.3757834901036919	0.3797786003452613	0.41034478219547527	0.4129235401596661	0.42834114624705777	0.43018636604675675	0.44621994468420995	0.4473412352782328	0.4799228260723177	0.4796965416638962	0.08375371547435388	0.08000647587893532	0.02085055592670315	0.13511103799739033	0.02092903878312491	0.1356196045736624
2.831210187062679	0.37612337673144697	0.38012031570493354	0.41069289611975374	0.4132731530735548	0.4286935963315793	0.4305401426851949	0.4465767674587475	0.4476992093566503	0.48028812287009137	0.4800626432537259	0.08370517228635925	0.07996015439672345	0.02071928266352785	0.1350693723629206	0.02079726068597587	0.13557771226807347
2.848269652679189	0.3764632032370702	0.38046196826504786	0.4110409165763343	0.41362267121476176	0.4290459356266853	0.43089380793420395	0.44693346224412217	0.44805705554058567	0.4806532592577722	0.4804285858211983	0.08365664999334275	0.07991385276783074	0.020588589867839957	0.13502610609967292	0.020666065277646695	0.1355342127059913
2.865431910157798	0.3768029658586114	0.3808035542291389	0.4113888395261041	0.4139720905209777	0.4293981599486796	0.4312473575927661	0.44729002471271234	0.4484147694909164	0.48101823063542226	0.48079436476579834	0.08360814864902782	0.07986757104367807	0.02045847586651739	0.1349812333306062	0.0205354508790645	0.13548909998733905
2.882697578871184	0.3771426608195199	0.3811450697860527	0.41173666091487526	0.41432140691474806	0.4297502650985422	0.43160078744447944	0.4476464505213228	0.4487723468528967	0.48138303238705415	0.48115997547093065	0.0835596683069256	0.07982130927548493	0.020328938988626533	0.13493474818579898	0.020405415813373295	0.13544236821927313
2.900067281924058	0.37748228432865566	0.38148651110995696	0.41208437667340064	0.41467061630348984	0.4301022468619476	0.4319540932575772	0.4480027353112066	0.44912978325617886	0.4817476598806585	0.4815254133039474	0.08351120902033995	0.07977506751427121	0.020199977565413363	0.13488664480243528	0.020275958405918004	0.13539401151615493
2.9175416461756507	0.37782183258029867	0.3818278743603508	0.4124319827173902	0.415019714579507	0.43045410100928366	0.4323072707849464	0.44835887470808766	0.44948707431483625	0.4821121084682316	0.48189067361617494	0.08346277084237291	0.07972884581086596	0.020071589930397593	0.13483691732552927	0.02014707698428886	0.13534402400017598
2.9351213022623317	0.37816130175416146	0.38216915568207876	0.4127794749475284	0.4153686976200096	0.4308058232956738	0.43266031576415004	0.44871486432218427	0.4498442156273872	0.4824763734858059	0.4822557517429453	0.08341435382592868	0.07968264421590893	0.019943774419312277	0.1347855599080674	0.020018769878303644	0.13529239980142904
2.952806884620376	0.3785006880153996	0.3825103512053409	0.413126849249492	0.4157175612871303	0.4311574094609961	0.43301322391744596	0.4490706997482325	0.4502012027768175	0.4828404502534782	0.48262064300362295	0.08336595802371823	0.07963646277985625	0.01981652937013223	0.13473256671105105	0.01989103542002546	0.13523913305820656
2.970599031508854	0.3788399875146254	0.38285145704570755	0.4134741014939688	0.41606630142794476	0.4315088552299064	0.433365990951811	0.44942637656551254	0.45055803133060784	0.4832043340754424	0.4829853427016378	0.08331758348826585	0.07959030155298563	0.01968985312311844	0.13467793190416444	0.019763871943826672	0.13518421791765434
2.9884983850326714	0.37917919638792064	0.3831924693041324	0.41382122753667705	0.4164149138744906	0.43186015631186025	0.43371861255896277	0.4497818903378735	0.4509146968407576	0.4835680202400204	0.483349846124516	0.08326923027191263	0.07954416058539993	0.01956374402083405	0.13462164966604462	0.01963727778635871	0.13512764853567205
3.006505591165733	0.37951831075685105	0.383533384066967	0.41416822321838637	0.4167633944437879	0.43221130840113764	0.4340710844153838	0.4501372366137611	0.4512711948438129	0.4839315040196954	0.48371414854391254	0.08322089842682157	0.07949803992703369	0.019438200408135486	0.13456371418446622	0.01951125128656983	0.13506941907741066
3.0246212997742656	0.37985732672848027	0.38387419740597634	0.41451508436493784	0.41711173893786146	0.4325623071768661	0.4344234021823455	0.45049241092624476	0.4516275208608941	0.48429478067114584	0.4840782452156453	0.08317258800498424	0.07945193962765595	0.01931322063217422	0.13450411965659725	0.019385790785721113	0.13500952371752817
3.0428461646402667	0.38019624039538613	0.3842149053783543	0.41486180678726653	0.4174599431437616	0.43291314830304667	0.4347755615059339	0.4508474087930462	0.4519836703977236	0.4846578454352793	0.4844421313797288	0.08312429905822384	0.07940585973687664	0.019188803042446523	0.1344428602895391	0.01926089462742553	0.13494795664068704
3.0611808434850984	0.3805350478356761	0.3845555040267411	0.41520838628142415	0.41780800283358815	0.43326382742857955	0.4351275580170762	0.4512022257165689	0.45233963894465623	0.48502069353726923	0.4848058022604107	0.08307603163820111	0.07935980030415107	0.019064945990797	0.1343799303006108	0.019136561157639065	0.1348847120417247
3.079625997993227	0.3808737451130045	0.3848959893792401	0.41555481862860216	0.4181559137645139	0.4336143401872916	0.43547938733156716	0.45155685718392885	0.45269542197670937	0.48538332018659147	0.48516925306620723	0.08302778579642058	0.07931376137878517	0.0189416478314115	0.1343153239173489	0.019012788724655394	0.13481978412582407
3.0981822938360946	0.3812123282765894	0.3852363574494355	0.4159010995951557	0.4185036716788085	0.4339646821979629	0.43583104505009684	0.4519112986669845	0.4530510149535929	0.4857457205770608	0.485532478989941	0.08297956158423489	0.07926774300993947	0.018818906920854417	0.13424903537833188	0.0188895756791716	0.1347531671093094
3.116850400696155	0.3815507933612327	0.3855766042364128	0.41624722493263044	0.41885127230386543	0.434314849064357	0.43618252675828056	0.45226554562237076	0.45340641331974374	0.48610788988687187	0.48589547520878	0.08293135905284946	0.07922174524663558	0.01869672161808289	0.13418105893329368	0.01876692037426686	0.13468485521963203
3.135630992291033	0.38188913638733685	0.3859167257247769	0.4165931903777863	0.4191987113522266	0.4346648363752492	0.4365338280266875	0.4526195934915303	0.45376161250435665	0.48646982327863664	0.4862582368842765	0.0828831782533293	0.07917576813776059	0.018575090284416618	0.1341113888431238	0.01864482116538646	0.13461484269548407
3.1545247463978408	0.382227353360926	0.38625671788467275	0.416938991652625	0.4195459845216098	0.43501463970445675	0.4368849444108707	0.4529734377007481	0.4541166079214188	0.48683151589942575	0.48662075916240666	0.08283501923660419	0.0791298117320721	0.01845401128360713	0.13404001938080512	0.018523276410423506	0.13454312378772215
3.1735323448776414	0.38256544027366646	0.38659657667180725	0.41728462446441833	0.41989308749493737	0.4353642546108712	0.43723587145140036	0.4533270736611866	0.4544713949697453	0.48719296288081076	0.48698303717361335	0.08278688205347269	0.07908387607820369	0.018333482981816474	0.13396694483130034	0.01840228446968517	0.13446969275932474
3.192654473700048	0.3829033931028871	0.3869362980274699	0.41763008450573513	0.4202400159403635	0.4357136766384889	0.4375866046738939	0.4536804967689203	0.4548259690330141	0.4875541593389056	0.4873450660328474	0.08273876675460926	0.07903796122467088	0.018213503747640303	0.1338921594921203	0.01828184370589625	0.13439454388577587
3.211891822967991	0.3832412078116029	0.387275877878557	0.4179753674544723	0.4205867655113054	0.4360629013164461	0.4379371395890508	0.45403370240497476	0.45518032547980347	0.48791510037441194	0.4877068408396122	0.08269067339056972	0.07899206721987494	0.018094071952120316	0.1338156576736509	0.018161952484250676	0.13431767145546303
3.2312450869426166	0.38357888034853643	0.3876153121375938	0.41832046897388325	0.4209333318464729	0.4364119241590507	0.4382874716926858	0.4543866859353618	0.4555344596636293	0.4882757810726625	0.4880683566780073	0.08264260201179605	0.07894619411210936	0.017975185968726493	0.1337374336992383	0.018042609172393753	0.13423906977003242
3.2507149640683446	0.38391640664814186	0.3879545967027593	0.41866538471260983	0.42127971056989927	0.43676074066581827	0.43863759646576433	0.4547394427111195	0.4558883669229838	0.48863619650366724	0.4884296086167737	0.08259455266862285	0.07890034194956594	0.017856844173422814	0.13365748190588533	0.017923812140416828	0.1341587331445595
3.2703021569980693	0.38425378263062876	0.38829372745791024	0.4190101103047132	0.4216258972909738	0.43710934632150744	0.43898750937443726	0.4550919680683507	0.45624204258137413	0.4889963417221597	0.4887905917093406	0.08254652541128282	0.07885451078033814	0.017739044944626414	0.1335757966444362	0.017805559760914136	0.13407665590824536
3.2900073726185273	0.38459100420198855	0.38863270027260904	0.4193546413697082	0.42197188760447574	0.43745773659615633	0.4393372058700798	0.45544425732826516	0.4565954819473652	0.4893562117676464	0.4891513009938741	0.08249852028991199	0.07880870065242851	0.017621786663255534	0.13349237227996014	0.017687850408977468	0.1339928324045161
3.3098313220758016	0.384928067254019	0.388971511002148	0.41969897351259483	0.42231767709060647	0.4378059069451208	0.4396866813893272	0.4557963057972195	0.4569486803146191	0.48971580166445366	0.48951173149332433	0.0824505373545577	0.07876291161375455	0.01750506771270821	0.13340720319199306	0.017570682462165976	0.13390725699134975
3.329774720800988	0.38526496766435164	0.3893101554875779	0.4200431023238942	0.4226632613150256	0.43815385280911157	0.44003593135411445	0.45614810876676	0.45730163296193804	0.4900751064217787	0.4898718782154752	0.08240257665518119	0.07871714371215198	0.01738888647889425	0.13332028377509175	0.017454054300582555	0.13381992404183052
3.349838288536016	0.3856017012964789	0.3896486295557362	0.4203870233796833	0.4230086358288864	0.43850156961423525	0.4403849511717159	0.4564996615136671	0.457654335153309	0.4904341210337415	0.490231736152997	0.08235463824166768	0.07867139699538335	0.01727324135022279	0.13323160843899018	0.017337964306817	0.1337308279442908
3.370022749359618	0.3859382639997822	0.389986929019275	0.42073073224163077	0.4233537961688717	0.43884905277203273	0.4407337362347848	0.4568509592999975	0.4580067821379464	0.49079284047943417	0.49059130028349546	0.08230672216382794	0.07862567151114243	0.017158130717644937	0.13314117160913952	0.017222410865997517	0.13363996310279447
3.390328831713469	0.38627465160956176	0.39032504967669207	0.42107422445703496	0.42369873785723206	0.4391962976795227	0.4410822819213959	0.45720199737313255	0.45835896915033847	0.4911512597229774	0.49095056556956695	0.08225882847140865	0.07857996730705932	0.017043552974643106	0.13304896772707764	0.01710739236581027	0.13354732393764834
3.4107572684284713	0.38661085994706557	0.39066298731236077	0.421417495558861	0.4240434564018243	0.439543299719242	0.441430583595088	0.4575527709658221	0.4587108914102945	0.4915093737135725	0.4913095269588519	0.08221095721409581	0.07853428443070828	0.01692950651723102	0.13295499125051435	0.016992907196478058	0.1334529048855302
3.431308796751202	0.386946884819521	0.3910007376965616	0.4217605410657805	0.4243879472961503	0.43989005425929006	0.4417786366049065	0.45790327529623387	0.459062544122991	0.4918671773855585	0.49166817938408974	0.08216310844152278	0.07848862292961226	0.016815989743978577	0.1328592366540846	0.016878953750756764	0.13335670039984393
3.4519841583705158	0.3872827220201652	0.39133829658551417	0.4221033564822108	0.42473220601939743	0.44023655665337225	0.44212643628544795	0.4582535055680005	0.45941392247902096	0.4922246656584672	0.4920265177631748	0.08211528220327488	0.07844298285124969	0.016703001056002975	0.13276169842939112	0.016765530423990427	0.13325870495124548
3.47278409944432	0.3876183673282783	0.3916756597214106	0.42244593729835594	0.4250762280364794	0.4405828022408452	0.4424739779569059	0.4586034569702696	0.459765021654443	0.49258183343708106	0.4923845369992144	0.08206747854889739	0.07839736424306083	0.0165905388569918	0.13266237108554435	0.016652635614081035	0.1331589130280264
3.4937093706264992	0.38795381650921607	0.39201282283244937	0.42278827899024823	0.4254200087980789	0.44092878634676314	0.44282125692511687	0.4589531246777544	0.4601158368108319	0.49293867561149296	0.492742231980587	0.08201969752790138	0.07835176715245229	0.01647860155322256	0.13256124914963152	0.01654026772151873	0.13305731913635555
3.514760727094002	0.38828906531444435	0.39234978163287004	0.42313037701979117	0.4257635437406905	0.44127450428192505	0.44316826848160773	0.459302503850785	0.4604663630953309	0.49329518705716535	0.49309959758100175	0.08197193918976999	0.07830619162680563	0.01636718755352895	0.13245832716685868	0.01642842514938181	0.1329539178008048
3.535938928574102	0.38862410948157317	0.3926865318229887	0.4234722268348024	0.4261068282866642	0.4416199513429222	0.44351500790364434	0.45965158963536135	0.4608165956407034	0.4936513626349913	0.49345662865955986	0.08192420358396652	0.07826063771348193	0.016256295269355903	0.13235359970116178	0.01631710630333494	0.1328487035646333
3.557244739371806	0.3889589447343932	0.3930230690892347	0.423813823869059	0.42644985784425093	0.44196512281218814	0.44386147045428026	0.4600003771632062	0.4611665295653876	0.4940071971913569	0.4938133200608154	0.0818764907599384	0.07821510545982985	0.016145923114725846	0.1322470613353488	0.016206309591643375	0.13274167099005751
3.578678928397448	0.3892935667829112	0.3933593891041874	0.4241551635423419	0.42679262780764743	0.4423100139580475	0.4442076513824074	0.4603488615518205	0.46151615997354994	0.4943626855582044	0.4941696666148393	0.0818288007671278	0.07816959491319046	0.01603606950627423	0.13213870667169658	0.016096033425196055	0.1326328146590754
3.600242269194432	0.389627971323389	0.39369548752661543	0.42449624126048346	0.4271351335570449	0.4426546200347686	0.44455354592280794	0.46069703790453886	0.46186548195514254	0.4947178225530973	0.4945256631372836	0.08178113365497458	0.07812410612090404	0.015926732863254855	0.1320285303323061	0.015986276217489603	0.1325221291733527
3.6219355399671502	0.38996215403837986	0.3940313600015143	0.42483705241541386	0.42747737045867495	0.4429989362826142	0.4448991492962056	0.4610449013105864	0.4622144905859591	0.49507260297928535	0.49488130442944606	0.08173348947292615	0.07807863913031851	0.015817911607516777	0.13191652695940093	0.015877036384639	0.13240960915483413
3.643759523609069	0.3902961105967687	0.3943670021601475	0.42517759238521	0.4278193338648592	0.44334295792789585	0.44524445670932	0.4613924468451368	0.4625631809276929	0.4954270216257719	0.495236585278338	0.08168586827044329	0.07803319398879427	0.015709604163550495	0.13180269121568244	0.015768312345386448	0.13229524924621217
3.6657150077309777	0.39062983665381174	0.39470240962008646	0.4255178565341442	0.42816101911405907	0.44368668018302665	0.4455894633549203	0.46173966956937057	0.46291154802799617	0.49578107326738163	0.49559150045675077	0.08163827009700717	0.07798777074371181	0.0156018089584542	0.13168701778489833	0.01566010252112271	0.13217904411115455
3.6878027846894206	0.3909633278511771	0.39503757798525274	0.4258578402127351	0.42850242153092644	0.44403009824657763	0.44593416441188144	0.46208656453053637	0.4632595869205401	0.4961347526648298	0.49594604472332543	0.08159069500212761	0.07794236944247815	0.015494524421994171	0.13156950137225465	0.0155524053358711	0.1320609884349011
3.710023651615288	0.391296579816987	0.39537250284596054	0.42619753875779903	0.42884353642635553	0.444373207303334	0.4462785550452402	0.4624331267620116	0.4636072926250764	0.49648805456479383	0.4963002128226235	0.081543143035349	0.07789699013253454	0.01538774898654438	0.13145013670452954	0.01544521921629105	0.13194107692440582
3.732378410442586	0.39162958816585947	0.39570717977895953	0.42653694749250104	0.42918435909753505	0.4447160025243513	0.44662263040625266	0.462779351283364	0.463954660147499	0.4968409736999833	0.4966539994851966	0.0814956142462592	0.07785163286136328	0.015281481087143334	0.13132891853076956	0.015338542591711857	0.13181930430904742
3.7548678679373717	0.39196234849895273	0.39604160434748	0.42687606172640974	0.42952488482800294	0.4450584790670151	0.44696638563245333	0.4631252331004165	0.4643016844799082	0.49719350478921404	0.49700739942766115	0.081448108684496	0.07780629767649401	0.015175719161476309	0.13120584162255966	0.01523237389412202	0.13169566534084254
3.777492835726878	0.39229485640400874	0.39637577210127783	0.42721487675555064	0.4298651088877002	0.44540063207509945	0.44730981584771456	0.4634707672053102	0.4646483606006751	0.4975456425374815	0.4973604073527709	0.08140062639975426	0.0777609846255124	0.015070461649877132	0.13108090077443535	0.015126711558149708	0.1315701547947583
3.8002541303288	0.39262710745539875	0.39670967857667994	0.4275533878624613	0.4302050265330269	0.4457424566788277	0.4476529161623068	0.4638159485765712	0.46499468347450706	0.4978973816360371	0.49771301794949213	0.08135316744179548	0.077715693756067	0.014965706995356598	0.13095409080440845	0.015021554021112493	0.13144276746950823
3.823152573180761	0.39295909721416994	0.3970433192966329	0.42789159031624846	0.43054463300689977	0.4460839479949345	0.44799568167296194	0.46416077217917723	0.4653406480525151	0.49824871676246435	0.498065225893081	0.08130573186045381	0.07767042511587544	0.014861453643581157	0.1308254065541945	0.014916899722994259	0.13131349818746685
3.8461889906699622	0.3932908212280909	0.39737668977074886	0.428229479372644	0.43088392353880844	0.4464251011267274	0.44833810746293407	0.46450523296462465	0.465686249272281	0.4985996425807559	0.4984170258451591	0.08125831970564532	0.07762517875273368	0.014757700042880018	0.1306948428896817	0.014812747106446977	0.13118234179549404
3.8693642141629967	0.39362227503170144	0.39770978549535624	0.42856705027406444	0.4312228933448756	0.44676591116415115	0.4486801886020657	0.4648493258709983	0.46603148205792777	0.4989501537413941	0.4987684124537946	0.0812109310273742	0.07757995471452356	0.014654444644273568	0.13056239470149933	0.014709094616826235	0.13104929316520497
3.892679080035866	0.3939534541463601	0.3980426019535485	0.4289042982496699	0.43156153762791666	0.44710637318385293	0.4490219201468513	0.46519304582304205	0.46637634132018874	0.499300244881431	0.4991193803535808	0.0811635658757429	0.07753475304921861	0.014551685901448508	0.1304280569052736	0.01460594070213439	0.13091434719314066
3.9161344297041563	0.3942843540802943	0.39837513461523505	0.42924121851542396	0.43189985157749966	0.4474464822492472	0.44936329714050377	0.46553638773222894	0.4667208219564794	0.49964991062456865	0.49946992416571767	0.08111622430095894	0.07748957380489437	0.014449422270789825	0.13029182444213916	0.01450328381311472	0.13077749880186218
3.9397311096534064	0.3946149703286517	0.39870737893719377	0.4295778062741564	0.43223783037000935	0.4477862334105842	0.4497043146130234	0.46587934649683566	0.4670649188509714	0.49999914558124514	0.49982003849809575	0.08106890635334386	0.07744441702973481	0.014347652211359474	0.13015369227917972	0.014401122403166156	0.1306387429396807
3.963469971469652	0.3949452983735502	0.39903933036312167	0.42991405671562377	0.4325754691687074	0.4481256217050166	0.45004496758126344	0.4662219170020139	0.4674086268746634	0.5003479443487152	0.5001697179453781	0.08102161208334152	0.0773992827720404	0.01424637418489283	0.13001365540948484	0.01429945492838769	0.1304980745812685
3.987351871870168	0.3952753336841318	0.39937098432369056	0.4302499650165744	0.432912763123799	0.4484646421566687	0.45038525104900223	0.4665640941198669	0.4677519408854589	0.5006963015111381	0.5005189570890872	0.08097434154152629	0.07735417108023676	0.014145586655839537	0.12987170885321575	0.014198279847590811	0.13035548872841218
4.01137767273438	0.3956050717166159	0.3997023362366002	0.4305855263408126	0.4332497073724965	0.44880328977670847	0.45072516000701235	0.46690587270952516	0.46809485572824144	0.5010442116396643	0.5008677504976907	0.08092709477861203	0.07730908200288354	0.014045288091349306	0.12972784765774747	0.01409759562228885	0.1302109804100553
4.035548241134971	0.39593450791435336	0.4000333815066345	0.43092073583926416	0.43358629703908663	0.44914155956341756	0.45106468943313344	0.467247247617224	0.4684373662349515	0.5013916692925231	0.5012160927266894	0.08087987184546137	0.07726401558868037	0.01394547696126125	0.12958206689782514	0.013997400716698749	0.13006454468296624
4.059864449369175	0.3962636377078817	0.4003641155257171	0.431255588650043	0.4339225272349965	0.44947944650226407	0.4514038342923443	0.46758821367638104	0.4687794672246659	0.5017386690151121	0.501563978318707	0.08083267279309297	0.07721897188647904	0.013846151738118095	0.12943436167638822	0.01389769359774995	0.12991617663210775
4.08432717499025	0.3965924565149818	0.4006945336729696	0.43159007989851883	0.43425839305886366	0.4498169455659768	0.4517425895368378	0.467928765707677	0.4691211535036768	0.5020852053400886	0.5019114018035793	0.08078549767269316	0.07717395094528762	0.013747310897171516	0.12928472712491157	0.013798472735066625	0.12976587137096374
4.108937300839158	0.39692095974073505	0.40102463131476934	0.4319242046973868	0.434593889596604	0.45015405171462	0.4520809501060953	0.46826889851913606	0.46946241986557347	0.5024312727874611	0.5022583576984476	0.08073834653562192	0.07712895281428347	0.01364895291637147	0.12913315840363282	0.013699736601024526	0.12961362404220722
4.133695715076422	0.39724914277758105	0.4013544038048088	0.43225795814673634	0.4349290119214832	0.4504907598956686	0.45241891092696407	0.4686086069062079	0.46980326109132425	0.5027768658646838	0.5026048405078509	0.08069121943342458	0.07708397754281972	0.013551076276389296	0.12897965070226292	0.013601483670676373	0.1294594298179419
4.15860331121418	0.3975770010053775	0.4016838464841556	0.4325913353341227	0.4352637550941882	0.45082706504408715	0.4527564669137336	0.46894788565185136	0.47014367194935974	0.5031219790667499	0.5029508447238207	0.08064411641784039	0.07703902518043422	0.013453679460603496	0.12882419924042665	0.013503712421817582	0.12930328390025636
4.183660988148428	0.39790452979145985	0.40201295468131454	0.43292433133463953	0.4355981141628999	0.45116296208240647	0.4530936129682158	0.469286729526619	0.4704836471956578	0.5034666068762901	0.5032963648259767	0.08059703754081154	0.07699409577685896	0.013356760955115732	0.12866679926787583	0.013406421334968499	0.1291451815217357
4.208869650191461	0.39823172449070227	0.4023417237122886	0.4332569412109911	0.4359320841633667	0.4514984459208043	0.4534303439798239	0.4696251332887425	0.4708231815738295	0.5038107437636677	0.5036413952816248	0.0805499828544938	0.07694918938203074	0.013260319248729502	0.12850744606510034	0.013309608893358416	0.12898511794573153
4.2342302071045115	0.39855858044558007	0.4026701488806435	0.43358916001356795	0.4362656601189806	0.4518335114571853	0.4537666548256539	0.46996309168422035	0.4711622698152066	0.50415438418708	0.5039859305458553	0.08050295241126465	0.07690430604609753	0.013164352832978565	0.12834613494383973	0.013213273582955765	0.12882308846690194
4.259743574130585	0.3988850929862325	0.40299822547757047	0.43392098278052066	0.43659883704085184	0.4521681535772639	0.45410254037056685	0.4703005994469057	0.47150090663892896	0.5044975225926569	0.5043299650616423	0.08045594626373598	0.07685944581943004	0.013068860202102073	0.1281828612473106	0.013117413892432594	0.1286590884116805
4.285410672027485	0.39921125743052643	0.40332594878195244	0.4342524045378379	0.4369316099278869	0.4525023671546459	0.45443799546727226	0.470637651298596	0.47183908675203545	0.504840153414563	0.504673493259946	0.08040896446476088	0.07681460875263135	0.01297383985308187	0.12801762035097397	0.01302202831323207	0.12849311313890155
4.311232427101037	0.399537069084122	0.4036533140604301	0.4345834202994236	0.43726397376686715	0.45283614705091474	0.4547730149564133	0.47097424194912413	0.4721768048495546	0.5051822710751023	0.5050165095598158	0.0803620070674458	0.07676979489654545	0.0128792902856123	0.1278504076627911	0.01292711533947788	0.12832515803982858
4.337209771238533	0.39986252324053817	0.4039803165674683	0.4349140250671755	0.43759592353252746	0.45316948811571517	0.4551075936666514	0.47131036609645066	0.47251405561459625	0.5055238699848205	0.5053590083684937	0.08031507412516145	0.07672500430226827	0.012785210002093095	0.12768121862350768	0.012832673468054168	0.12815521853903533
4.363343641942354	0.4001876151812193	0.404306951545425	0.4352442138310651	0.43792745418763757	0.4535023851868405	0.4554417264147553	0.47164601842675613	0.4728508337184459	0.5058649445426128	0.5057009840815198	0.0802681656915513	0.07668023702115688	0.012691597507672014	0.12751004870762017	0.012738701198577118	0.12798329009473264
4.389634982363801	0.40051234017560394	0.4046332142246201	0.4355739815692192	0.43825856068308355	0.4538348330903215	0.45577540800568733	0.47198119361453705	0.47318713382065913	0.5062054891358303	0.5060424310828403	0.08022128182054311	0.0766354931048402	0.012598451310223524	0.12733689342348953	0.01264519703337541	0.12780936819909527
4.416084741337141	0.4008366934811927	0.40495909982340583	0.43590332324800163	0.43858923795795063	0.4541668266405143	0.4561086332326946	0.4723158863227015	0.47352295056915766	0.5065454981403894	0.5063833437449157	0.08017442256636112	0.07659077260522884	0.01250576992032748	0.12716174831369642	0.012552159477543512	0.1276334483791004
4.442693873413836	0.4011606703436195	0.40528460354823775	0.43623223382209714	0.43891948093960775	0.4544983606401908	0.45644139687739926	0.47265009120266605	0.47385827860032714	0.5068849659208825	0.5067237164288305	0.08012758798353412	0.0765460755745255	0.012413551851306437	0.12698460895585129	0.012459587038874176	0.12745552619642808
4.469463338897009	0.40148426599672093	0.4056097205937467	0.43656070823459503	0.43924928454379203	0.4548294298806312	0.4567736937098893	0.47298380289445463	0.47419311253911567	0.5072238868306885	0.5070635434844047	0.08008077812690957	0.07650140206523696	0.012321795619211429	0.12680547096290695	0.01236747822792239	0.12727559724848447
4.49639410387609	0.40180747566260966	0.4059344461428128	0.4368887414170759	0.43957864367469596	0.4551600291417159	0.4571055184888142	0.47331701602679843	0.4745274469991338	0.5075622552120874	0.5074028192503068	0.08003399305166238	0.07645675213018253	0.01223049974280066	0.1266243299834997	0.012275831557962746	0.12709365716860077
4.523487140261684	0.4021302945517461	0.4062587753666386	0.43721632828969725	0.43990755322505415	0.45549015319201974	0.45743686596147687	0.473649725217237	0.47486127658275545	0.5079000653963739	0.5077415380541678	0.0799872328133088	0.07641212582250627	0.01213966274359457	0.1264411817027451	0.012184645545012529	0.12690970162663007
4.550743425820648	0.40245271786301356	0.40658270342482605	0.4375434637612835	0.4402360080762336	0.45581979678890827	0.45776773086393213	0.47398192507222137	0.47519459588122276	0.5082373117039752	0.5080796942126979	0.0799404974677145	0.07636752319568882	0.012049283145804779	0.1262560218423232	0.012093918707817508	0.12672372632923157
4.578163944211368	0.40277474078379194	0.4069062254654502	0.4378701427294119	0.44056400309832083	0.456148954678632	0.4580981079210803	0.4743136101872163	0.47552739947474615	0.5085739884445659	0.5084172820318018	0.07989378707111085	0.0763229443035567	0.011959359476383824	0.12606884616116076	0.012003649567857266	0.12653572702049587
4.605749685019276	0.40309635849003467	0.40722933662513905	0.43819636008050616	0.44089153315021595	0.45647762159642663	0.45842799184676886	0.4746447751468077	0.47585968193261396	0.5089100899171903	0.5087542958067	0.07984710168010316	0.07627838920029612	0.011869890265030492	0.1258796504561701	0.011913836649368292	0.12634569948268393
4.633501643792551	0.40341756614634544	0.4075520320291509	0.4385221106899262	0.44121859307972355	0.4568057922666111	0.45875737734389016	0.47497541452480774	0.4761914378132965	0.5092456104103809	0.5090907298220471	0.07980044135168465	0.07623385794046175	0.011780874044140077	0.12568843056220658	0.011824478479288913	0.12615363953607073
4.6614208220780515	0.40373835890605597	0.40787430679145326	0.43884738942206103	0.4415451777236458	0.4571334614026876	0.45908625910448203	0.47530552288436284	0.4765226616645545	0.509580544202281	0.5094265783520545	0.07975380614324783	0.07618935057899053	0.011692309348848795	0.12549518235293533	0.011735573587307258	0.12595954304005375
4.689508227457455	0.4040587319113055	0.40819615601480447	0.4391721911304231	0.44187128190787833	0.4574606237074436	0.45941463180983094	0.4756350947780638	0.47685334802354973	0.5099148855607694	0.5097618356606137	0.07970719611259823	0.0761448671712132	0.011604194717024896	0.1252999017412435	0.011647120505859476	0.12576340589340873
4.717764873583629	0.4043786802931203	0.408517574790834	0.43949651065774303	0.4421969004475051	0.4577872738730551	0.459742490130575	0.47596412474805533	0.4771834914169546	0.5102486287435842	0.5100964960014206	0.07966061131796512	0.07610040777286584	0.011516528689247352	0.12510258467959545	0.011559117770078231	0.12556522403461656
4.746191780217212	0.404698199171495	0.4088385582001255	0.4398203428360656	0.4425220281468955	0.4581134065811895	0.46006982872680746	0.47629260732614837	0.4775130863610646	0.5105817679984501	0.5104305536181014	0.07961405181801628	0.07605597244010324	0.011429309808821841	0.12490322716067226	0.01147156391785309	0.1253649934426022
4.774789973263409	0.40501728365547535	0.409159101312301	0.4401436824868481	0.44284665979980364	0.4584390165031127	0.4603966422481846	0.4766205370339346	0.477842127361912	0.5109142975632073	0.5107640027443422	0.0795675176718708	0.07601156122950928	0.01134253662179141	0.12470182521788331	0.011384457489815425	0.1251627101373316
4.803560484809025	0.4053359288432402	0.4094791991861043	0.44046652442105816	0.44317079018946687	0.4587640982997945	0.46072292533403203	0.476947908382899	0.47817060891538127	0.5112462116659399	0.5110968376040168	0.07952100893911036	0.07596717419811252	0.011256207676900942	0.12449837492570737	0.011297797029292234	0.12495837017974054
4.832504353159697	0.4056541298221867	0.4097988468694875	0.4407888634392739	0.4434944140887066	0.4590886466220174	0.46104867261345206	0.4772747158745382	0.47849852550732375	0.5115775045251084	0.5114290524113176	0.07947452567979586	0.0759228114033959	0.011170321525633575	0.12429287240037468	0.01121158108236564	0.12475196967301372
4.861622622877388	0.4059718816690148	0.41011803939969793	0.4411106943317855	0.4438175262600313	0.459412656110486	0.46137387870543656	0.47760095400047664	0.4788258716136779	0.5119081703496826	0.51176064137089	0.07942806795447846	0.0758784729033124	0.011084876722178727	0.12408531380020804	0.011125808197846254	0.12454350476255627
4.890916344818065	0.40628917944981474	0.41043677180336524	0.44143201187869685	0.4441401214557379	0.4597361213959369	0.46169853821897494	0.47792661724258584	0.47915264170058625	0.5122382033392757	0.5120915986779633	0.07938163582421419	0.07583415875629776	0.010999871823449858	0.12387569532620546	0.011040476927251852	0.12433297163651957
4.9203865761696335	0.4066060182201527	0.410755039096591	0.4417528108500293	0.44446219441801815	0.46005903709925156	0.46202264575316876	0.478251700073105	0.4794788302245166	0.5125675976842801	0.5124219185184898	0.0793352293505791	0.07578986902128115	0.010915305389082697	0.12366401322267961	0.010955585824836689	0.12412036652652603
4.950034380490085	0.4069223930251604	0.41107283628503766	0.4420730860058268	0.4447837398790627	0.4603813978315693	0.46234619589734427	0.4785761969547625	0.4798044316323845	0.5128963475660061	0.5127515950692794	0.07928884859568194	0.07574560375770348	0.010831175981417474	0.12345026377735735	0.010871133447579062	0.12390568570820903
4.979860827745887	0.40723829889962415	0.4113901583640208	0.4423928320962611	0.4451047525611687	0.4607031981944013	0.462669183231169	0.4789001023408991	0.48012944036167615	0.5132244471568196	0.5130806224981397	0.0792424936221804	0.07570136302552839	0.010747482165511357	0.12323444332234601	0.010787118355176872	0.12368892550142618
5.009866994350591	0.40755373086807567	0.41170700031860047	0.44271204386174023	0.44542522717684846	0.46102443277974775	0.4629916023247666	0.4792234106755923	0.48045385084057285	0.5135518906202851	0.513408994964016	0.07919616449329318	0.07565714688525489	0.010664222509134014	0.12301654823440344	0.010703539110036075	0.12347008227092715
5.040053963203681	0.4078686839448827	0.41202335712367416	0.44303071603301547	0.44574515842893714	0.46134509617021385	0.46331344773883587	0.4795461163937831	0.4807776574880779	0.5138786721113057	0.5137367066171333	0.07914986127281867	0.07561295539793642	0.010581395582756947	0.12279657493542118	0.010620394277293776	0.12324915242695056
5.070422823729659	0.4081831531343425	0.4123392237440714	0.44334884333129215	0.4460645410107054	0.4616651829391293	0.4636347140247692	0.47986821392140244	0.4811008547141437	0.514204785776269	0.5140637515991402	0.07910358402514703	0.0755687886251902	0.010498999959581035	0.122574519893206	0.010537682424806682	0.12302613242582083
5.100974671917351	0.4084971334307756	0.4126545951346493	0.44366642046834054	0.44638336960597036	0.46198468765066836	0.46395539572477434	0.48018969767550146	0.481423436919802	0.5145302257531928	0.5143901240432543	0.07905733281527752	0.07552464662921596	0.010417034215484122	0.12235037962157946	0.010455402123135116	0.12280101877011873
5.131710610359471	0.4088106198186193	0.41296946624038805	0.4439834421466073	0.4467016388892082	0.4623036048599699	0.4642754873719945	0.48051056206438	0.48174539849729237	0.514854986171871	0.5147158180744082	0.07901110770883264	0.07548052947280803	0.010335496929067212	0.12212415068127314	0.010373551945543902	0.12257380800937767
5.1626317482924104	0.4091236072725251	0.4132838319964893	0.4442999030593299	0.44701934352566974	0.4626219291132622	0.4645949834906328	0.48083080148772034	0.4820667338301963	0.5151790611540239	0.515040827809399	0.07896490877207568	0.07543643721937263	0.010254386681630479	0.12189582968031232	0.010292130468017469	0.12234449674079428
5.193739201636265	0.409436090757454	0.4135976873284742	0.4446157978906507	0.44733647817149524	0.4629396549479849	0.4649138785960766	0.481150410336719	0.4823874372935696	0.5155024448134484	0.5153651473570375	0.07891873607192558	0.07539236993294211	0.01017370205715551	0.12166541327434288	0.010211136269257182	0.12211308160958367
5.225034093035115	0.4097480652287754	0.41391102715228284	0.4449311213157332	0.4476530374738319	0.46325677689291533	0.4652321671950241	0.4814693829942225	0.4827075032540773	0.5158251312561707	0.5156887708183014	0.0788725896759743	0.07534832767819054	0.010093441642340828	0.12143289816755498	0.010130567930643153	0.12187955930937733
5.256517551897525	0.41005952563236553	0.4142238463743754	0.4452458680008792	0.44796901607095163	0.46357328946829574	0.4655498437856098	0.4817877138348626	0.4830269260701308	0.5161471145805995	0.5160116922864875	0.07882646965250256	0.07530431052045135	0.010013604026568146	0.12119828111281095	0.010050424036266215	0.1216439265828626
5.288190714437326	0.41037046690470746	0.4145361398918334	0.44556003260364674	0.44828440859237073	0.46388918718596006	0.46586690285753546	0.48210539722519463	0.48334570009202465	0.5164683888776817	0.5163339058473668	0.07878037607049869	0.07526031852573105	0.009934187801906802	0.12096155891244109	0.009970703172927031	0.12140618022256433
5.320054723714605	0.4106808839729927	0.41484790259246324	0.4458736097729715	0.44859920965897104	0.4642044645494651	0.4661833388921991	0.4824224275238368	0.4836638196620772	0.516788948231061	0.5166554055793428	0.07873430899967285	0.0752163517607277	0.009855191563123533	0.12072272841865583	0.009891403930113007	0.12116631707094427
5.352110729676963	0.41099077175522275	0.4151591293548994	0.4461865941492862	0.4489134138831215	0.4645191160542197	0.46649914636282636	0.48273879908161016	0.4839812791147707	0.5171087867172355	0.5169761855536085	0.07868826851047724	0.0751724102928468	0.009776613907655829	0.12048178653404307	0.009812524900008057	0.1209243340212538
5.384359889201005	0.4113001251603122	0.4154698150487098	0.44649898036464336	0.44922701586880154	0.4648331361876184	0.4668143197346043	0.48305450624168134	0.48429807277689324	0.5174278984057188	0.5172962398343067	0.07864225467412297	0.07512849419021782	0.009698453435644794	0.12023873021229292	0.009734064677477505	0.12068022801778966
5.41680336613411	0.41160893908819374	0.4157799545345017	0.4468107630428391	0.44954001021172607	0.4651465194291744	0.4671288534648141	0.4833695433397056	0.48461419496768365	0.5177462773592025	0.5176155624786929	0.0785962675625978	0.07508460352171224	0.009620708749891627	0.11999355645849619	0.009656021860090291	0.12043399605678928
5.44944233133642	0.4119172084299229	0.4160895426640296	0.44712193679953843	0.4498523914994713	0.4654592602506549	0.4674427420029691	0.4836839047039727	0.4849296399989767	0.5180639176337205	0.517934147537298	0.07855030724868435	0.07504073835696135	0.009543378455880713	0.11974626232975538	0.009578395048082555	0.12018563518665815
5.482277962723094	0.41222492806778477	0.41639857428030264	0.44743249624240083	0.45016415431160206	0.4657713531162173	0.46775597979094913	0.4839975846555534	0.4852444021753492	0.518380813278815	0.5182519890540943	0.07850437380597991	0.07499689876637239	0.009466461161772521	0.11949684493581003	0.009501182844380729	0.11993514250855242
5.515311445306831	0.4125320928754011	0.4167070442176944	0.4477424359712075	0.45047529321979973	0.4660827924825473	0.4680685612631416	0.484310577508447	0.48555847579426903	0.5186969583377035	0.5185690810666619	0.07845846730891452	0.07495308482114871	0.009389955478385836	0.11924530143940615	0.009424383854597984	0.11968251517720319
5.548543971240616	0.4128386977178389	0.4170149473020531	0.44805175057799074	0.45078580278799285	0.4663935727989974	0.46838048084657957	0.4846228775697314	0.4858718551462448	0.5190123468474476	0.5188854176063571	0.07841258783276968	0.07490929659330654	0.009313860019219966	0.1189916290570352	0.009347996686997817	0.11942775040094489
5.581976739860765	0.4131447374517205	0.4173222783508134	0.4483604346471637	0.45109567757248764	0.4667036885077293	0.4686917329610838	0.4849344791397145	0.4861845345149777	0.5193269728391261	0.5192009926984844	0.07836673545369909	0.07486553415569529	0.009238173400434313	0.11873582505943148	0.009272019952535793	0.11917084544285217
5.615610957730194	0.41345020692533385	0.41762903217310915	0.4486684827556517	0.4514049121221013	0.4670131340438541	0.46900231201940584	0.48524537651208693	0.486496508177514	0.5196408303380059	0.5195158003624676	0.07832091024874807	0.07482179758201427	0.009162894240839492	0.11847788677184212	0.009196452264833788	0.11891179762083937
5.649447838681973	0.4137551009787443	0.41793520356988684	0.44897588947302497	0.45171350097829494	0.46732190383557687	0.4693122124273716	0.4855555639740763	0.48680777040440026	0.5199539133637175	0.5198298346120243	0.0782751122958738	0.07477808694683466	0.0090880211619071	0.11821781157496503	0.009121292240167556	0.11865060430832841
5.6834886038631165	0.41405941444390726	0.41824078733402	0.4492826493616324	0.4520214386753086	0.46762999230434094	0.4696214285840271	0.4858650358066024	0.4871183154598381	0.5202662159304307	0.5201430894553405	0.07822934167396513	0.07473440232561658	0.009013552787767942	0.11795559690534674	0.009046538497480938	0.11838726293488833
5.717734481778674	0.4143631421447823	0.4185457782504262	0.4495887569767371	0.4523287197402985	0.46793739386497546	0.46992995488178585	0.486173786284436	0.48742813760184334	0.5205777320470336	0.5204555588952505	0.07818359846286535	0.07469074379473077	0.008939487745188934	0.1176912402556809	0.00897218965837343	0.11812177098668997
5.75218670833605	0.4146662788974481	0.4188501710961829	0.4498942068666521	0.45263533869347355	0.4682441029258408	0.47023778570657676	0.4864818096763557	0.487737231082404	0.520888455717311	0.5207672369294136	0.07813788274339084	0.07464711143147834	0.0088658246635962	0.11742473917585983	0.008898244347102846	0.11785412600715972
5.786846526889619	0.4149688195102185	0.41915396064064653	0.45019899357287996	0.452941290048236	0.46855011388898127	0.470544915437995	0.48678910024531086	0.4880455901476425	0.5211983809401289	0.5210781175504976	0.07809219459735442	0.0746035053141112	0.008792562175058194	0.11715609127315929	0.008824701190571993	0.1175843255973632
5.821715188285586	0.41527075878375924	0.4194571416455707	0.4505031116302498	0.4532465683113201	0.46885542115027234	0.4708513384494519	0.48709565224858187	0.4883532090379757	0.5215075017096146	0.5213881947463591	0.07804653410758755	0.07455992552185228	0.008719698914253726	0.11688529421260796	0.00875155881832601	0.11731236741675843
5.856793950907131	0.41557209151120605	0.419759708865227	0.4508065555670592	0.4535511679829343	0.4691600190995743	0.4711570491083294	0.48740145993794376	0.4886600819882809	0.5218158120153439	0.5216974625002309	0.07800090135796013	0.07451637213491905	0.008647233518519037	0.11661234571799639	0.008678815862557698	0.11703824918348005
5.892084080719833	0.41587281247828434	0.420061657046526	0.45110931990521497	0.4538550835569047	0.4694639021208854	0.47146204177613255	0.4877065175598324	0.4889662032280599	0.522123305842528	0.5220059147909059	0.07795529643340668	0.07447284523454224	0.008575164627830034	0.11633724357248809	0.00860647095809508	0.11676196867522037
5.927586851317345	0.4161729164634292	0.4203629809291402	0.4514113991603777	0.45415830952081926	0.46976706459249856	0.4717663108086471	0.48801081935551116	0.4892715669816071	0.5224299771722029	0.522313545592928	0.07790971941994652	0.07442934490298976	0.008503490884775644	0.11605998561864794	0.008534522742412953	0.1164835237297126
5.963303543967366	0.41647239823790666	0.4206636752456269	0.451712787842105	0.45446084035617296	0.4700695008871546	0.4720698505560955	0.4883143595612384	0.48957616746817745	0.522735819981419	0.5226203488767802	0.07786417040470794	0.07438587122358871	0.008432210934548934	0.11578056975911011	0.008462969855594693	0.11620291224494395
5.999235447657878	0.4167712525659357	0.4209637347215532	0.4520134804539969	0.45476267053851505	0.4703712053722024	0.4723726553632954	0.48861713240843746	0.4898799989021563	0.5230408282434346	0.5229263186090775	0.0778186494759522	0.0743424242807471	0.008361323424989742	0.11549899395762964	0.008391810940366895	0.11592013218016461
6.035383859143656	0.41706947420481244	0.4212631540756211	0.45231347149384415	0.4550637945375973	0.4706721724097576	0.4726747195698203	0.4889191321238692	0.490183055493232	0.5233449959279096	0.5232314487527605	0.07777315672309798	0.07429900415997832	0.008290827006541157	0.11521525623923878	0.008321044642067399	0.11563518155621466
6.071750082993084	0.4173670579050341	0.4215619280197949	0.45261275545377555	0.45536420681752393	0.47097239635686383	0.47297603751016093	0.48922035292980476	0.4904853314465689	0.5236483170011034	0.5235357332672911	0.0777276922367463	0.0742556109479235	0.008220720332260179	0.11492935469084387	0.008250669608664829	0.11534805845623453
6.108335431635222	0.41766399841042445	0.42186005125942894	0.4529113268204085	0.45566390183690225	0.4712718715656543	0.47327660351388845	0.48952078904419927	0.4907868209629826	0.5239507854260712	0.5238391661088502	0.07768225610870258	0.07421224473237593	0.008151002057791956	0.11464128746168001	0.008180684490730172	0.11505876102597767
6.145141225407182	0.4179602904582606	0.42215751849339544	0.45320918007499883	0.4559628740489949	0.4715705923835153	0.4735764119058183	0.48982043468086933	0.49108751823911573	0.524252395162865	0.5241417412305366	0.07763684843200652	0.07416890560230478	0.008081670841393773	0.11435105276410695	0.008111087941443884	0.1147672874746064
6.182168792601758	0.41825592877940065	0.4224543244142159	0.4535063096935943	0.45626111790187385	0.4718685531532522	0.4738754570061769	0.49011928404967076	0.49138741746761716	0.5245531401687354	0.5244434525825686	0.07759146930095467	0.07412559364788003	0.008012725343930605	0.11405864887427697	0.008041878616598552	0.11447363607517502
6.2194194695153895	0.41855090809841217	0.4227504637081912	0.45380271014718776	0.45655862783857504	0.47216574821325624	0.47417373313076877	0.4904173313566774	0.4916865128373214	0.5248530143983355	0.5247442941124876	0.07754611881112661	0.07408230896049804	0.007944164228852912	0.1137640741323338	0.007973055174587351	0.11417780516521248
6.256894600496366	0.418845223133702	0.42304593105553384	0.45409837590187196	0.4568553982972548	0.47246217189767176	0.4744712345911456	0.49071457080436337	0.49198479853342997	0.5251520118039267	0.5250442597653615	0.07750079705941394	0.07403905163280627	0.007875986162178883	0.1134673269429669	0.007904616276388055	0.11387979314726238
6.294595537993358	0.4191388685976467	0.42334072113050103	0.454393301418996	0.4571514237113477	0.4727578185365656	0.47476795569477614	0.4910109965917848	0.4922822687376943	0.5254501263355857	0.5253433434839935	0.07745550414404545	0.0739958217587286	0.007808189812532618	0.11316840577637777	0.007836560585582575	0.11357959848945143
6.332523642604218	0.4194318391967248	0.42363482860152907	0.45468748115532304	0.45744669850972514	0.4730526824560998	0.475063890745219	0.4913066029147654	0.4925789176286012	0.5257473519414149	0.5256415392091298	0.0774102401646157	0.07395261943349377	0.007740773851124594	0.11286730916879151	0.007768886768338312	0.11327721972617155
6.370680283125076	0.4197241296316497	0.4239282481313689	0.4549809095631897	0.45774121711685634	0.4733467579787031	0.4753590340422954	0.49160138396608166	0.4928747393815585	0.5260436825677532	0.5259388408796708	0.07736500522211158	0.07390944475365992	0.007673736951715249	0.11256403572241425	0.007701593493401049	0.11297265545843516
6.40906683659976	0.42001573459750235	0.42422097437722134	0.4552735810906651	0.4580349739529692	0.47364003942324406	0.47565337988226386	0.49189533393565044	0.4931697281690828	0.5263391121593898	0.526235242432883	0.07731979941894263	0.07386629781714217	0.007607077790645178	0.11225858410672629	0.007634679432097613	0.11266590435462831
6.447684688369473	0.4203066487838676	0.4245130019908753	0.45556549018171355	0.4583279634342138	0.4739325211052086	0.4759469225579976	0.4921884470107189	0.4934638781609897	0.5266336346597789	0.5265307378046146	0.07727462285896897	0.07382317872324165	0.007540795046825366	0.1119509530588374	0.007568143258325222	0.11235696515102234
6.486535232122802	0.42059686687496917	0.4248043256188467	0.45585663127635734	0.4586201799728269	0.47422419733687554	0.47623965635916077	0.4924807173760556	0.4937571835245854	0.5269272440112581	0.5268253209295113	0.07722947564753117	0.07378008757267289	0.007474887401723862	0.11164114138377101	0.007501983648555921	0.11204583665232803
6.525619869945995	0.42088638354980656	0.4250949399025162	0.45614699881084064	0.4589116179772972	0.4745150624274956	0.4765315755723897	0.49277213921414215	0.4940496384248583	0.5272199341552664	0.5271189857412348	0.07718435789147939	0.07373702446759121	0.0074093535393551235	0.11132914795530269	0.007436199281819711	0.11173251773232096
6.564940012373588	0.42117519348229343	0.42538483947827127	0.4564365872177952	0.4592022718525327	0.4748051106834708	0.4768226744814719	0.49306270670536806	0.49434123702467436	0.5275116990325653	0.5274117261726831	0.07713926969920447	0.07369398951162308	0.007344192146303108	0.11101497171665642	0.007370788839713427	0.11141700733438142
6.604497078439295	0.42146329134139626	0.42567401897764745	0.45672539092640774	0.4594921360000292	0.4750943364085378	0.4771129473675302	0.4933524140282276	0.4946319734849742	0.5278025325834638	0.5277035361562138	0.07709421118066953	0.07365098280989642	0.007279401911691075	0.11069861168084572	0.0073057510063812	0.11109930447202032
6.644292495727218	0.4217506717912737	0.42596247302746987	0.45701340436258747	0.4597812048180395	0.4753827339039484	0.4774023885092049	0.4936412553595157	0.49492184196496897	0.5280924287480411	0.5279944096238666	0.07704918244744018	0.07360800446906832	0.0072149815271673745	0.11038006693101465	0.0072410844685206754	0.11077940822957544
6.684327700423376	0.4220373294914184	0.4262501962499981	0.45730062194913595	0.46006947270174486	0.4756702974686553	0.47769099218284056	0.493929224874528	0.49521083662234155	0.5283813814663749	0.5282843405075908	0.077004183612717	0.07356505459735782	0.007150929686944529	0.11005933662174527	0.007176787915376792	0.11045731776268042
6.724604137367524	0.4223232590967987	0.42653718326307005	0.4575870381059185	0.4603569340434276	0.4759570213994987	0.47797875266267187	0.4942163167472626	0.4954989516134472	0.5286693846787711	0.5285733227394738	0.07695921479136868	0.07352213330457535	0.007087245087750382	0.10973641997892969	0.007112860038734681	0.11013303229891847
6.76512326010531	0.42260845525800067	0.4268234286802478	0.45787264725003524	0.46064358323264415	0.4762428999913921	0.47826566422101274	0.4945025251506208	0.49578618109351646	0.5289564323259928	0.5288613502519701	0.07691427609996423	0.073479240702156	0.0070239264288414205	0.10941131630060852	0.007049299532904563	0.10980655113826288
6.805886530940724	0.4228929126213733	0.42710892711096415	0.45815744379599616	0.4609294146564009	0.476527927537513	0.47855172112844524	0.49478784425661365	0.49607251921685974	0.5292425183494961	0.529148416978135	0.07686936765680726	0.0734363769031901	0.006960972411996558	0.10908402495761038	0.006986105094744843	0.10947787365391548
6.846895420988873	0.42317662582917215	0.4273936731606703	0.4584414221558946	0.46121442269933044	0.47681209832949173	0.47883691765401276	0.49507226823656575	0.49635796013707373	0.5295276366916627	0.5294345168518574	0.07682448958196966	0.07339354202245642	0.006898381741519799	0.10875454539412033	0.00692327542363369	0.10914699929276139
6.888151410229076	0.42345958951970625	0.4276776614309846	0.45872457673958483	0.46149860174386886	0.4770954066576057	0.479121248065411	0.4953557912613249	0.49664249800724936	0.5298117812960392	0.5297196438080977	0.07677964199732691	0.07335073617645642	0.006836153124220701	0.10842287712806353	0.00686080922145571	0.10881392757553954
6.92965598755826	0.42374179832748377	0.4279608865198418	0.4590069019548575	0.4617819461704352	0.4773778468109697	0.4794047066291827	0.49563840750146915	0.49692612698018046	0.5300949461075739	0.5300037917831235	0.07673482502659337	0.07330795948344558	0.0067742852694081535	0.10808901975174479	0.006798705192626819	0.10847865809817847
6.971410650844719	0.4240232468833605	0.428243343021644	0.4592883922076207	0.46206445035761196	0.4776594130777338	0.4796872876109151	0.4959201111275204	0.49720884120857695	0.5303771250728604	0.5302869547147528	0.07669003879535874	0.07326521206347118	0.006712776888915251	0.10775297293284325	0.006736962044079142	0.10814119053198112
7.01341690698215	0.4243039298146886	0.4285250255274128	0.45956904190207915	0.46234610868232684	0.47794009974527885	0.47996898527543586	0.4962008963101552	0.49749063484527634	0.5306583121403792	0.5305691265425949	0.07664528343112288	0.07322249403840417	0.006651626697052215	0.10741473641425614	0.0066755784852317035	0.1078015246240085
7.055676271944047	0.42458384174546543	0.4288059286249398	0.45984884544091464	0.46262691552003504	0.4782199011004133	0.4802497938870123	0.49648075722041934	0.49777150204345844	0.530938501260743	0.5308503012082938	0.07660055906333556	0.07317980553197657	0.006590833410631269	0.10707431001530665	0.006614553228021514	0.10745966019806019
7.098190270838397	0.4248629772964856	0.4290860468989434	0.4601277972254714	0.4629068652449058	0.4784988114295751	0.48052970770955267	0.4967596880299458	0.49805143695686344	0.531217686386946	0.531130472655777	0.07655586582343228	0.07313714666981652	0.006530395748956863	0.10673169363208501	0.006553884986873371	0.10711559715497287
7.1409604379627405	0.4251413310854909	0.42936537493122057	0.46040589165593754	0.46318595223000564	0.47877682501903057	0.48080872100680694	0.49703768291117034	0.498330433740008	0.5314958614746109	0.5314096348315019	0.07651120384487439	0.07309451757948632	0.00647031243379903	0.1063868872377185	0.006493572478700749	0.10676933547327394
7.183988316859528	0.4254188977273235	0.42964390730080304	0.46068312313153154	0.4634641708474867	0.47905393615507763	0.4810868280425713	0.49731473603755155	0.49860848654840595	0.5317730204822413	0.531687781684707	0.0764665732631863	0.07305191839051833	0.006410582189420921	0.10603989088362198	0.006433614422912015	0.1064208752099205
7.227275460371831	0.4256956718340793	0.42992163858411475	0.46095948605068926	0.4637415154687752	0.47933013912425065	0.48136402308089277	0.49759084158379335	0.4988855895387902	0.5320491573714761	0.5319649071676649	0.07642197421599774	0.0730093492344547	0.006351203742556599	0.1056907046995832	0.006374009541388226	0.10607021650061199
7.270823430699384	0.42597164801526227	0.4301985633551279	0.46123497481125153	0.46401798046476106	0.4796054282135249	0.48164030038627587	0.4978659937260667	0.49916173686933546	0.5323242661073441	0.5322410052359364	0.07637740684308249	0.07296681024488416	0.006292175822394164	0.10533932889431696	0.0063147565584875665	0.10571735956052919
7.31463379945495	0.42624682087793914	0.43047467618552177	0.4615095838106533	0.4642935602059883	0.4798797977105237	0.4819156542238903	0.49814018664223425	0.49943692269988293	0.532598340658522	0.5325160698486274	0.07633287128639969	0.07292430155748295	0.0062334971606050615	0.10498576375643154	0.0062558542010471285	0.1053623046850447
7.358708147721062	0.4265211850268962	0.4307499716448425	0.46178330744611507	0.46456824906284866	0.4801532419037285	0.48219007885978177	0.4984134145120781	0.4997111411921685	0.5328713749975953	0.5327900949686488	0.07628836769013721	0.0728818233100544	0.006175166491301454	0.10463000965468439	0.006197301198358041	0.10500505224996459
7.403048066107065	0.42679473506479537	0.43102444430066206	0.4620561401148336	0.4648420414057742	0.4804257550826865	0.482463568561081	0.498685671517526	0.49998438651004895	0.5331433631013193	0.5330630745629754	0.07624389620075236	0.07283937564256869	0.006117182551047762	0.10427206703846537	0.0061390962821716855	0.10464560271230994
7.447655154806527	0.42706746559233266	0.43129808871874026	0.46232807621417615	0.46511493160543244	0.4806973315382242	0.48273611759621843	0.49895695184288286	0.5002566528197337	0.5334142989508833	0.5333350026029111	0.07619945696701676	0.07279695869720564	0.006059544078862444	0.10391193643881991	0.006081238186708582	0.10428395661109846
7.49253102365499	0.4273393712083967	0.4315708994631865	0.46259911014187427	0.4653869140329233	0.4809679655626599	0.4830077202351375	0.4992272496750611	0.5005279342900169	0.5336841765321776	0.5336058730643529	0.07615505014005962	0.07275457261839667	0.0060022498162100035	0.10354961846867639	0.006023725648630851	0.10392011456754346
7.537677292188054	0.427610446510228	0.4318428710966219	0.46286923629622	0.4656579830599759	0.48123765145001807	0.4832783707495097	0.4994965592038149	0.5007982250925088	0.5339529898360612	0.5338756799280584	0.07611067587341316	0.07271221755286585	0.00594529850697878	0.1031851138234714	0.005966557407043105	0.10355407728586385
7.583095589699846	0.42788068609357993	0.43211399818034446	0.46313844907626295	0.4659281330591481	0.4815063834962461	0.48354806341295353	0.4997648746219749	0.5010675194018748	0.5342207328586331	0.5341444171799162	0.0760663343230578	0.07266989364967714	0.005888688897497829	0.10281842328178925	0.005909732203496887	0.10318584555386678
7.628787555301809	0.4281500845528792	0.43238427527449236	0.4634067428820083	0.4661973584040263	0.48177415599943085	0.4838167925012509	0.5000321901256847	0.5013358113960685	0.5344873996015049	0.5344120788112162	0.07602202564746885	0.072627601060274	0.005832419736512939	0.10244954770584513	0.00585324878196225	0.10281542024318924
7.674754837981857	0.4284186364813882	0.4326536969382098	0.4636741121146164	0.4664656534694267	0.4820409632600189	0.4840845522925689	0.5002984999146391	0.5016030952565732	0.5347529840720752	0.5346786588189241	0.07597775000766294	0.07258533993852853	0.00577648977520262	0.10207848804229513	0.005797105888862397	0.10244280231060543
7.720999096663877	0.42868633647136833	0.4329222577298136	0.4639405511766043	0.46673301263159894	0.48230679958103667	0.48435133706768146	0.5005637981923262	0.5018693651686413	0.5350174802838071	0.5349441512059571	0.07593350756724816	0.07254311044078438	0.005720897767157673	0.10170524532261993	0.005741302273035487	0.10206799279799839
7.767522000267617	0.428953179114243	0.4331899522069601	0.46420605447204727	0.46699943026842944	0.48257165926831297	0.4846171411101924	0.5008280791662668	0.5021346153215381	0.5352808822565084	0.5352085499814632	0.07588929849247003	0.07250091272590717	0.005665642468375864	0.10132982066367902	0.0056858366857301945	0.1016909928329568
7.814325227768903	0.42921915900076224	0.4334567749268133	0.4644706164067821	0.4672649007596467	0.48283553663070194	0.4848819587067593	0.5010913370482603	0.5023988399087831	0.5355431840166113	0.5354718491610991	0.07584512295226438	0.07245874695532696	0.005610722637269028	0.1009522152683644	0.005630707880620811	0.10131180362961345
7.861410468260233	0.42948427072116846	0.43372272044621357	0.46473423138861253	0.46752941848702884	0.4830984259803091	0.48514578414732146	0.5013535660546288	0.5026620331283982	0.5358043795974583	0.5357340427673156	0.07580098111830494	0.07241661329308971	0.005556137034635533	0.10057243042611219	0.005575914613785038	0.10093042648925632
7.908779421011744	0.4297485088653616	0.4339877833218472	0.4649968938275146	0.46779297783461	0.48336032163271697	0.4854086117253264	0.5016147604064651	0.5029241891831547	0.536064463039586	0.5359951248296398	0.07575687316505629	0.07237451190590766	0.005501884423683379	0.10019046751359895	0.005521455643708428	0.10054686280055591
7.956433795532517	0.4300118680230664	0.4342519581104168	0.46525859813584336	0.4680555731888907	0.4836212179072144	0.4856704357379594	0.5018749143298812	0.5031853022808216	0.5363234283910144	0.5362550893849632	0.07571279926982624	0.07233244296320507	0.005447963570009762	0.09980632799539535	0.005467329731279058	0.10016111404060268
8.004375311632296	0.4302743427840008	0.4345152393688134	0.4655193387285432	0.4683171989390485	0.48388110912702587	0.48593125048637575	0.5021340220562605	0.5034453666344184	0.5365812697075387	0.5365139304778319	0.07566875961281926	0.07229040663717268	0.0053943732415868695	0.09942001342409412	0.005413535639763545	0.09977318177503491
8.052605699483543	0.4305359277380418	0.43477762165428663	0.46577911002335465	0.46857784947714776	0.48413998961954197	0.4861910502759299	0.5023920778225075	0.5037043764624658	0.5368379810530183	0.5367716421607347	0.07562475437718932	0.07224840310281842	0.0053411122087752005	0.09903152544131899	0.005360072134831917	0.09938306765884874
8.101126699683881	0.4307966174753972	0.4350390995246194	0.4660379064410281	0.4688375191983553	0.4843978537165529	0.48644982941641296	0.5026490758713053	0.5039623259892422	0.5370935564996757	0.5370282184944005	0.07558078374909626	0.07220643253801858	0.005288179244312907	0.0986408657782647	0.005306937984535409	0.09899077343716556
8.149940063318896	0.4310564065867736	0.43529966753829996	0.46629572240553396	0.4690962025011526	0.4846546957544826	0.48670758222228533	0.5029050104513693	0.5042192094450391	0.5373479901283914	0.5372836535480915	0.07553684791776144	0.07216449512357376	0.005235573123298032	0.09824803625596701	0.005254131959296693	0.09859630094533145
8.199047552025359	0.43131528966354665	0.4355593202546968	0.4665525523442765	0.46935389378755116	0.4849105100746235	0.48696430301291493	0.5031598758177063	0.5044750210664186	0.5376012760290032	0.5375379413999021	0.07549294707552578	0.07212259104326176	0.005183292623198277	0.09785303878616958	0.005201652831921422	0.09819965210994042
8.248450938054788	0.4315732612979337	0.4358180522342338	0.46680839068830904	0.46961058746331114	0.48516529102337497	0.48721998611281525	0.5034136662318731	0.5047297550964751	0.5378534083006096	0.5377910761370597	0.07544908141790475	0.07208072048389282	0.005131336523850116	0.0974558753719208	0.005149499377576028	0.09780082894909015
8.298152004337403	0.4318303160831637	0.4360758580385653	0.46706323187254906	0.46986627793815683	0.4854190329524812	0.4874746258518845	0.503666375962239	0.5049834057850948	0.5381043810518721	0.5380430518562266	0.0754052511436507	0.07203888363536703	0.0050797036074339275	0.09705654810790065	0.005097670373793939	0.0973998335732631
8.348152544546481	0.4320864486136511	0.43633273223075325	0.4673170703359955	0.47012095962599776	0.48567173021927174	0.4877282165656486	0.5039179992842482	0.5052359673892208	0.5383541884013231	0.5382938626638055	0.07536145645481164	0.07199708069073048	0.005028392658486425	0.0966550591811739	0.005046164600470249	0.09699666818563912
8.398454363163072	0.43234165348516757	0.43658866937544333	0.4675699005219464	0.4703746269451474	0.48592337718690254	0.4879807525955019	0.5041685304806846	0.5054874341731173	0.5386028244776729	0.5385435026762458	0.0753176975567921	0.07195531184623509	0.004977402463872238	0.09625141087146005	0.004994980839837737	0.09659133508263551
8.449059275541144	0.4325959252950163	0.43684366403904307	0.4678217168782188	0.47062727431854584	0.48617396822459896	0.48823222828895296	0.5044179638419384	0.5057378004086364	0.5388502834201219	0.5387919660203538	0.07527397465841516	0.07191357730139616	0.004926731812817664	0.09584560555221344	0.004944117876497955	0.09618383665481645
8.49996910797308	0.4328492586422067	0.43709771078990084	0.4680725138573692	0.470878896173982	0.4864234977079016	0.4884826379998702	0.5046662936662752	0.5059870603754877	0.5390965593786732	0.5390392468336045	0.07523028797198587	0.07187187725905425	0.004876379496881356	0.0954376456910353	0.004893574497384812	0.09577417538721988
8.551185697755594	0.4331016481276284	0.43735080419848404	0.46832228591691516	0.4711294869443178	0.4866719600189116	0.48873197608872887	0.5049135142601063	0.5062352083615083	0.5393416465144492	0.5392853392644552	0.0751866377133568	0.07183021192543594	0.0048263443099347825	0.09502753384978746	0.0048433494917707876	0.0953623538598265
8.602710893256043	0.43335308835422687	0.4376029388375589	0.4685710275195578	0.47137904106771317	0.48691934954653726	0.48898023692285986	0.5051596199382594	0.5064822386629344	0.5395855390000078	0.5395302374726622	0.07514302410199176	0.07178858151021555	0.0047766250481871	0.09461527268558712	0.00479344165126161	0.09494837474831286
8.654546553979111	0.4336035739271802	0.4378541092823711	0.4688187331334067	0.4716275529878524	0.48716566068674455	0.4892274148766999	0.5054046050242533	0.5067281455846767	0.5398282310196649	0.5397739356295995	0.07509944736103212	0.07174698622658075	0.004727220510162056	0.09420086495136104	0.0047438497697891435	0.09453224082457723
8.706694550633951	0.43385309945407413	0.438104310110826	0.4690653972322041	0.4718750171541717	0.48741088784280656	0.48947350433204373	0.5056484638505738	0.5069729234405951	0.5400697167698151	0.5400164279185801	0.07505590771736728	0.07170542629129535	0.004678129496706873	0.09378431349635719	0.004694572643619388	0.09411395495739328
8.759156765201672	0.43410165954508106	0.4383535359036708	0.4693110142955522	0.47212142802208784	0.48765502542555655	0.48971849967829717	0.5058911907589504	0.507216566553777	0.5403099904592589	0.5402577085351791	0.07501240540170001	0.07166390192476625	0.004629350810964716	0.09336562126651415	0.004645609071318724	0.09369352011269427
8.811935091003267	0.4343492488131353	0.4386017812446759	0.46955557880913956	0.4723667800532275	0.4878980678536395	0.4899623953127311	0.5061327801006352	0.5074590692568159	0.5405490463095278	0.5404977716875592	0.07496894064861957	0.07162241335111007	0.004580883258393342	0.09294479130531386	0.004596957853781447	0.09327093935439734
8.865031432767935	0.4345958618741134	0.43884904072081743	0.469799085264971	0.4726110677156593	0.4881400095537693	0.49020518564073895	0.5063732262366853	0.5077004258920935	0.5407868785552165	0.5407366115968006	0.07492551369667161	0.07158096079822066	0.004532725646743785	0.0925218267540373	0.004548617794203125	0.0928462158448724
8.918447706701835	0.43484149334701067	0.4390953089224605	0.47004152816159545	0.47285428548412445	0.4883808449609823	0.49044686507609275	0.506612523538243	0.5079406308120613	0.5410234814443128	0.5409742224972287	0.0748821247884309	0.07153954449783917	0.004484876786070124	0.09209673085263148	0.004500587698087699	0.09241935284555325
8.972185840557227	0.435086137854122	0.4393405804435429	0.47028290200433903	0.4730964278402714	0.48862056851889824	0.49068742804120385	0.5068506663868231	0.5081796783795273	0.5412588492385351	0.5412105986367497	0.07483877417057552	0.07149816468562523	0.004437335488708172	0.09166950694010723	0.004452866373230613	0.09199035371740649
9.02624777370205	0.4353297900212194	0.4395848498817583	0.47052320130553493	0.47333748927288916	0.4888591746799764	0.49092686896738197	0.5070876491745966	0.5084175629679404	0.5414929762136665	0.5414457342771845	0.07479546209396186	0.07145682160122714	0.004390100569280797	0.09124015845497979	0.00440545262972325	0.09155922192147159
9.080635457189915	0.43557244447773336	0.4398281118387417	0.47076242058475765	0.4735774642781434	0.4890966579057788	0.49116518229509804	0.5073234663046806	0.5086542789616799	0.5417258566598974	0.5416796236946064	0.07475218881370115	0.07141551548835548	0.004343170844701483	0.09080868893617833	0.0043583452799556	0.09112596101971349
9.135350853830497	0.43581409585693237	0.44007036092025403	0.4710005543690567	0.473816347359813	0.48933301266723045	0.49140236247424796	0.5075581121914274	0.5088898207563461	0.5419574848821654	0.5419122611796833	0.0747089545892372	0.0713742465948588	0.0042965451341459016	0.09037510202310273	0.004311543138594054	0.09069057467516473
9.190395938260405	0.43605473879610357	0.44031159173636714	0.47123759719319197	0.47405413302952704	0.4895682334448838	0.4916384039644163	0.5077915812607163	0.5091241827590506	0.5421878552005007	0.5421436410380172	0.07466575968442538	0.07133301517279728	0.0042502222590607985	0.08993940145646206	0.004265045022570746	0.09025306665247967
9.245772697014415	0.43629436793673315	0.44055179890164936	0.4714735435998689	0.47429081580700416	0.48980231472918306	0.49187330123514306	0.5080238679502468	0.5093573593887105	0.5424169619503726	0.5423737575904911	0.07462260436761498	0.07129182147852049	0.00420420104316932	0.0895015910789283	0.004218849751120857	0.08981344081905718
9.301483128597186	0.43653297792468865	0.44079097703535275	0.47170838813997745	0.4745263902202926	0.4900352510207314	0.49210704876619266	0.5082549667098338	0.509589345076345	0.5426447994830395	0.5426026051736172	0.07457948891172779	0.07125066577274604	0.0041584803124514735	0.08906167483554839	0.004172956145731099	0.08937170114505477
9.357529243555355	0.43677056341040016	0.4410291207615985	0.47194212537282915	0.4747608508060103	0.49026703683055833	0.4923396410478212	0.5084848720017056	0.5098201342653711	0.542871362165901	0.5428301781398851	0.07453641359434487	0.07120954832063876	0.004113058895141464	0.0886196567741564	0.004127363030154818	0.0889278517039287
9.413913064550128	0.4370071190490415	0.4412662247095644	0.4721747498663968	0.4749941921095879	0.49049766668038836	0.4925710725810483	0.5087135783008009	0.5100497214119036	0.5430966443828518	0.5430564708581159	0.07449337869778908	0.07116846939189202	0.004067935621724139	0.0881755410460272	0.004082069230410212	0.08848189667327233
9.47063662643026	0.43724263950071324	0.4415022835136715	0.47240625619755494	0.4752264086855106	0.4907271351029125	0.49280133787792896	0.5089410800950716	0.5102781009850555	0.5433206405346387	0.5432814777138157	0.07445038450921353	0.0711274292608101	0.004023109324935881	0.08772933190647336	0.004037073574767014	0.088033840335072
9.527701976305488	0.43747711943062423	0.44173729181377175	0.4726366389523206	0.4754574950975628	0.4909554366420593	0.493030431461826	0.5091673718857828	0.5105052674672403	0.5435433450392209	0.5435051931095342	0.07440743132068746	0.07108642820639195	0.0039785788397539434	0.08728103371537088	0.003992374893750927	0.0875836870765454
9.585111173620431	0.4377105535092751	0.4419712442553361	0.4728658927260968	0.47568744591907347	0.4911825658532696	0.49325834786768674	0.5093924481878196	0.5107312153544777	0.5437647523321316	0.5437276114652246	0.07436451942928757	0.0710454665124178	0.003934343003398233	0.08683065093771347	0.003947972020132973	0.08713144139055373
9.642866290228868	0.4379429364126402	0.4422041354896422	0.4730940121239148	0.47591625573316154	0.49140851730377	0.49348508164231764	0.509616303529991	0.510955939156698	0.5439848568668427	0.5439487272186053	0.07432164913718727	0.07100454446753376	0.0038904006553117654	0.08637818814388254	0.003903863788920603	0.08667710787581484
9.700969410468568	0.43817426282235067	0.44243596017396203	0.4733209917606784	0.47614391913298293	0.49163328557284963	0.49371062734466215	0.5098389324553387	0.5111794333980509	0.5442036531151316	0.5441685348255257	0.0742788207517515	0.07096366236534245	0.003846750637177543	0.08592365001052826	0.0038600490373665863	0.08622069123805431
9.75942263123647	0.43840452742587804	0.44266671297175164	0.4735468262614103	0.47637043072197965	0.49185686525213784	0.49393497954608107	0.5100603295214465	0.5114016926172165	0.5444211355674525	0.5443870287603336	0.07423603458562789	0.07092282050449235	0.003803391792895461	0.08546704132093907	0.0038165266049556834	0.08576219629009074
9.818228062064373	0.43863372491671687	0.4428963885528382	0.473771510261497	0.4765957851141274	0.49207925094588273	0.49415813283063104	0.510280489300752	0.5116227113677144	0.5446372987333068	0.5446042035162454	0.07419329095684656	0.0708820191887689	0.003760322968585861	0.0850083669654964	0.0037732953333957653	0.08530162795240415
9.877387825195074	0.438861849994568	0.4431249815936099	0.4739950384069367	0.4768199769341861	0.49230043727123163	0.49438008179534787	0.5104994063808588	0.5118424842182188	0.5448521371416194	0.5448200536057182	0.07415059018891366	0.07084125872718812	0.0037175430125913067	0.08454763194244208	0.003730354066624919	0.08483899125388916
9.936904055658934	0.4390888973655223	0.4433524867772044	0.47421740535458684	0.4770430008179513	0.4925204188585134	0.4946008210505287	0.5107170753648531	0.5120610057528736	0.5450656453411166	0.5450345735608264	0.07410793261091486	0.07080053943409212	0.003675050775463262	0.08408484135810568	0.00368770165080079	0.08437429133215346
9.996778901350961	0.4393148617422439	0.443578898793698	0.4744386057724139	0.4772648514125058	0.49273919035152	0.4948203452200176	0.5109334908716193	0.5122782705716089	0.5452778179007054	0.5452477579336387	0.07406531855761252	0.07075986162924383	0.0036328451099514325	0.08362000042752982	0.003645336934289034	0.08390753343414303
10.05701452310831	0.43953973784415296	0.44380421234029394	0.4746586343397419	0.4774855233764714	0.4929567464077923	0.49503864894148997	0.5111486475361587	0.5124942732904594	0.5454886494098571	0.5454596012965983	0.07402274836955149	0.07071922563792749	0.00359092487102064	0.08315311447510965	0.0036032587676757544	0.08343872291658272
10.117613094788254	0.4397635203976102	0.4440284221215125	0.4748774857475042	0.47770501138026406	0.49317308169890506	0.4952557268667412	0.5113625400099105	0.5127090085418854	0.545698134478993	0.5456700982429071	0.07398022239316258	0.07067863179104618	0.0035492889158259544	0.08268418893503338	0.003561466003749736	0.08296786524671518
10.178576803346665	0.43998620413609923	0.4442515228493797	0.47509515469849517	0.47792331010634775	0.49338819091075437	0.4954715736619746	0.5115751629610742	0.5129224709750961	0.5459062677398725	0.545879243386911	0.07393774098086925	0.07063808042522707	0.0035079361037171353	0.08221322935162334	0.0035199574975051107	0.0824949660025851
10.239907848916916	0.4402077838004101	0.4444735092436163	0.4753116359076215	0.4781404142494899	0.49360206874384527	0.49568618400809167	0.511786511074932	0.5131346552563717	0.5461130438459838	0.546087031364488	0.07389530449119562	0.0705975718829205	0.003466865296236854	0.08174024138003233	0.003478732106127147	0.0820200308734087
10.301608444889292	0.44042825413882236	0.44469437603182654	0.47552692410215625	0.47835631851701743	0.4938147099135823	0.49589955260098206	0.5119965790541766	0.5133455560693905	0.546318457472938	0.5462934568334397	0.07385291328887827	0.07055710651250899	0.0034260753571087044	0.0812652307867836	0.003437788688999799	0.08154306566055425
10.363680817990868	0.4406476099072883	0.44491411794968816	0.47574101402199326	0.47857101762907484	0.4940261091505601	0.4961116741518187	0.5122053616192376	0.5135551681155572	0.5465225033188658	0.5464985144738851	0.07381056774497599	0.07051668466841328	0.0033855651522438635	0.08078820345012616	0.0033971261077030412	0.08106407627776946
10.426127208365882	0.4408658458696155	0.4451327297411405	0.47595390041990104	0.47878450631888125	0.49423626120085595	0.496322543387349	0.5124128535086115	0.5137634861143311	0.546725176104816	0.546702198988657	0.07376826823698737	0.07047630671120032	0.00334533354972244	0.08030916536058896	0.00335674322599111	0.08058306875153676
10.488949869656532	0.44108295679764936	0.44535020615857296	0.47616557806177917	0.4789967793329897	0.49444516082632267	0.49653215505019194	0.5126190494791927	0.5139705048035582	0.5469264705751579	0.5469045051037013	0.07372601514896421	0.07043597300769619	0.0033053794198050213	0.0798281226214641	0.0033166389098098215	0.08010004922192593
10.552151069084381	0.4412989374714558	0.44556654196301465	0.4763760417269143	0.4792078314315464	0.49465280280488466	0.49674050389913366	0.5128239443066065	0.5141762189398044	0.5471263814979858	0.5471054275684784	0.07368380887163205	0.07039568393109844	0.0032657016349206813	0.0793450814494463	0.003276812027277476	0.07961502394275044
10.615733087532126	0.44151378267950325	0.445781731924322	0.4765852862082377	0.4794176573885516	0.4948591819308332	0.4969475847094256	0.513027532785544	0.5143806232986898	0.5473249036655267	0.5473049611563688	0.07364164980250863	0.07035543986109066	0.003226299069658989	0.07886004817486025	0.0032372614486870788	0.07912799928233483
10.679698219625935	0.4417274872188444	0.4459957708213675	0.4767933063125832	0.47962625199212056	0.4950642930151243	0.4971533922730835	0.5132298097300995	0.5145837126752264	0.5475220318945504	0.5475031006650801	0.07359953834602875	0.07031524118396021	0.0031871706007713385	0.07837302924231437	0.0031979860465018994	0.0786389817237989
10.744048773818252	0.44194004589529745	0.44620865344222693	0.47700009686094513	0.4798336100447453	0.49526813088567695	0.4973579213991878	0.513430769974107	0.5147854818841553	0.547717761026783	0.5476998409170564	0.07355747491366682	0.07027508829271677	0.0031483151071718396	0.07788403121118392	0.0031589846953514744	0.07814797786565464
10.808787072471103	0.44215145352362767	0.4464203745843677	0.4772056526887384	0.4800397263635573	0.49547069038767383	0.4975611669141849	0.5136304083714828	0.5149859257602879	0.5479120859293218	0.5478951767598926	0.07351545992406609	0.07023498158721424	0.0031097314699199963	0.07739306075600894	0.0031202562720271665	0.07765499442234614
10.87391545193992	0.4423617049277281	0.4466309290548358	0.4774099686460582	0.48024459578059103	0.4956719663838618	0.49776312366219105	0.5138287197965661	0.5151850391588482	0.5481050014950559	0.5480891030667493	0.07347349380316616	0.0701949214742746	0.00307141857223181	0.07690012466707685	0.0030817996554795	0.07716003822454809
10.93943626265785	0.44257079494079926	0.4468403116704434	0.4776130395979408	0.48044821314304825	0.49587195375485493	0.4979637865052954	0.5140256991444632	0.5153828169558158	0.5482965026430862	0.5482816147367722	0.07343157698433521	0.07015490836781167	0.00303337529946468	0.07640522985083464	0.00304361372680928	0.07666311621977684
11.00535186922059	0.44277871840552946	0.44704851725795386	0.47781486042462445	0.48065057331356165	0.4960706473994378	0.4981631503238659	0.5142213413313933	0.5155792540482722	0.5484865843191508	0.5484727066955118	0.07338970990850467	0.07011494268896189	0.00299560053911474	0.07590838333022987	0.003005697369269811	0.07616423547285933
11.071664650471687	0.4429854701742736	0.44725554065426953	0.47801542602181185	0.4808516711704617	0.4962680422348701	0.4983612100168556	0.5144156412950357	0.5157743453547478	0.5486752414960518	0.5486623738953499	0.07334789302430363	0.07007502486621082	0.0029580931808270705	0.07540959224552068	0.002968049468266898	0.07566340316635944
11.138376999588447	0.4431910451092327	0.4474613767066172	0.47821473130093284	0.4810515016080423	0.4964641331971942	0.49855796050211143	0.51460859399488	0.5159680858155723	0.5488624691740875	0.5488506113159256	0.0733061267881997	0.07003515533552923	0.0029208521163761603	0.07490886385450324	0.0029306689113459683	0.07516062660118905
11.205491324168262	0.44339543808263127	0.4476660202727323	0.4784127711894069	0.48125005953682665	0.4966589152415407	0.4987533967166822	0.5148001944125762	0.5161604703932243	0.5490482623814837	0.5490374139645653	0.07326441166463901	0.0699953345405056	0.002883876239657912	0.07440620553278166	0.0028935545881840774	0.07465591319667908
11.273010046315514	0.4435986439768951	0.44786946622104407	0.47860954063090716	0.4814473398838355	0.49685238334243786	0.49894751361712875	0.5149904375522877	0.5163514940726851	0.5492326161748307	0.5492227768767158	0.07322274812619	0.06995556293248431	0.0028471644467065182	0.07390162477456386	0.002856705390605896	0.07414927049156006
11.340935602728974	0.44380065768482774	0.44807170943086017	0.47880503458562473	0.4816433375928545	0.49704453249412095	0.49914030617983685	0.5151793184410467	0.5165411518617932	0.5494155256395229	0.5494066951163804	0.07318113665369048	0.0699158409707054	0.002810715635676697	0.07339512919303104	0.002820120212563282	0.07364070614407581
11.409270444789758	0.44400147410978735	0.44827274479254886	0.4789992480305336	0.48183804762470317	0.4972353577108435	0.4993317694013279	0.51536683212911	0.5167294387916003	0.5495969858902011	0.5495891637765574	0.07313957773639504	0.06987616912244542	0.0027745287068459135	0.072886726520764	0.0027837979501343924	0.07313022793240975
11.478017038649782	0.44420108816586146	0.44847256720772327	0.4791921759596557	0.4820314649575033	0.4974248540271893	0.4995218982985742	0.5155529736903183	0.5169163499167303	0.5497769920711978	0.5497701779796823	0.07309807187212865	0.06983654786316414	0.002738602562602388	0.07237642460998472	0.002747737501533898	0.07261784375556601
11.547177865320764	0.44439949477804147	0.44867117158942216	0.47938381338432673	0.4822235845869488	0.49761301649838463	0.49971068790931394	0.5157377382224545	0.5171018803157391	0.5499555393569848	0.549949732878072	0.07305661956743807	0.06979697767665102	0.0027029361074490943	0.07186423143326692	0.0027119377670867806	0.07210356163321308
11.616755420763786	0.44459668888239706	0.44886855286229177	0.47957415533346265	0.4824144015265757	0.4977998402006141	0.4998981332923659	0.5159211208476083	0.517286025091476	0.5501326229526265	0.5501278236543733	0.07301522133775254	0.06975745905517437	0.002667528248005535	0.07135015508397657	0.002676397649234552	0.0715873897063517
11.686752215979308	0.44479266542624796	0.44906470596276626	0.4797631968538258	0.4826039108080326	0.4979853202313348	0.5000842295279476	0.5161031167125376	0.5174687793714478	0.550308238094232	0.5503044455220129	0.0729738777075405	0.06971799249963488	0.0026323778929882025	0.07083420377638561	0.0026411160525490196	0.07106933623811074
11.75717077709787	0.44498741936833686	0.4492596258392477	0.4799509330102925	0.48279210748135176	0.49816945170959354	0.5002689717179951	0.5162837209890354	0.5176501383081844	0.5504823800494149	0.5504795937256516	0.0729325892104741	0.06967857851972147	0.002597483953222568	0.07031638584648192	0.0026060918837056413	0.07054940961377554
11.82801364547121	0.44518094567899974	0.44945330745228446	0.48013735888612075	0.48297898661522026	0.4983522297763442	0.5004523549864799	0.5164629288742966	0.517830097079605	0.5506550441177526	0.5506532635416419	0.07289135638959295	0.06963921763406689	0.0025628453416315367	0.06979670975212571	0.0025713240514781965	0.07002761834093008
11.899283377763982	0.44537323934033624	0.44964574577474903	0.4803224695832172	0.4831645432972519	0.4985336495947666	0.5006343744797306	0.5166407355912876	0.5180086508893887	0.5508262256312513	0.5508254502784861	0.07285017979747556	0.06959991037041266	0.0025284609732394436	0.0692751840736463	0.0025368114667676522	0.06950397105090644
11.970982546046038	0.445564295346378	0.449836935792016	0.4805062602224064	0.48334877263426024	0.4987137063505868	0.5008150253667567	0.5168171363891174	0.5181857949673446	0.5509959199548127	0.5509961492773024	0.0728090599964083	0.06956065726576903	0.0024943297651573992	0.0687518175141264	0.002502553042564415	0.068978476498188
12.043113737885237	0.4457541087032565	0.4500268725021361	0.48068872594369877	0.48353166975252937	0.49889239525239687	0.5009943028395676	0.5169921265434096	0.5183615245697835	0.5511641224867038	0.5511653559122878	0.07276799755856063	0.06952145886658433	0.0024604506365948353	0.06822661889987103	0.002468547693958545	0.06845114356111992
12.115679556440844	0.44594267442937024	0.45021555091601306	0.48086986190655956	0.4837132297980889	0.49906971153197843	0.5011722021134999	0.5171657013566785	0.5185358349798943	0.5513308286590317	0.5513330655911902	0.07272699306616455	0.06948231572891422	0.002426822508843962	0.06769959718080543	0.0024347943381419768	0.06792198124270499
12.188682620557461	0.4461299875555493	0.4504029660575759	0.48104966329017795	0.4838934479369857	0.49924565044462416	0.5013487184275404	0.5173378561587039	0.5187087215081184	0.5514960339382189	0.5514992737557793	0.0726860471116933	0.06944322841859336	0.0023934443052753274	0.06717076143073086	0.0024012918943903117	0.06739099867036202
12.26212556485955	0.44631604312521944	0.45058911296395215	0.4812281252937363	0.484072319355558	0.49942020726946257	0.5015238470446522	0.5175085863069104	0.5188801794925287	0.5516597338254845	0.5516639758823231	0.0726451602980473	0.06940419751141302	0.0023603149513546917	0.06664012084806359	0.0023680392840792486	0.06685820509684959
12.336011039846525	0.44650083619456554	0.4507739866856395	0.4814052431366801	0.4842498392607098	0.4995933773097836	0.5016975832521033	0.5176778871867478	0.5190502042992096	0.5518219238573273	0.5518271674820667	0.0726043332387412	0.06936522359329875	0.0023274333746181597	0.06610768475596274	0.002335035430673038	0.06632360990063546
12.41034171198835	0.4466843618326923	0.45095758228667493	0.48158101205898746	0.4844260028801835	0.49976515589336357	0.5018699223617931	0.5178457542120714	0.5192187913226372	0.5519825996060119	0.5519888441017149	0.07256356655809316	0.06932630726049344	0.0022947985046766206	0.06557346260264296	0.002302279259712936	0.06578722258575453
12.485120263821853	0.4468666151217845	0.4511398948448046	0.4817554273214391	0.48460080546283557	0.4999355383727932	0.5020408597105815	0.5180121828255282	0.5193859359860648	0.5521417566800603	0.5521490013239169	0.07252286089142367	0.06928744911974345	0.002262409273218413	0.06503746396201393	0.0022697696988278615	0.06524905278287463
12.560349394047481	0.44704759115726567	0.45132091945165076	0.48192848420588885	0.48477424227891047	0.5001045201258053	0.5022103906606207	0.5181771684989402	0.5195516337419068	0.5522993907247435	0.5523076347677565	0.0724822168852478	0.06924864978848658	0.0022302646140004434	0.06449969853390769	0.002237505677723739	0.06470911024925385
12.63603181762671	0.44722728504795467	0.45150065121287775	0.48210017801553307	0.4849463086203153	0.5002720965556041	0.5023785105996837	0.518340706733693	0.5197158800721259	0.5524554974225797	0.5524647400892428	0.07244163519748081	0.06920990989504414	0.002198363462842412	0.06396017614439131	0.0022054861281808336	0.06416740486918115
12.712170265880024	0.44740569191622087	0.4516790852483569	0.4822705040751815	0.4851169998008944	0.5004382630911945	0.5025452149414986	0.5185027930611246	0.519878670488622	0.552610072493834	0.5526203129818069	0.07240111649764172	0.06917123007881834	0.002166704757637472	0.06341890674627848	0.0021737099840604124	0.06362394665457316
12.78876748658549	0.4475828068981388	0.45185621669232917	0.4824394577315282	0.4852863111567049	0.5006030151877146	0.5027104991260807	0.5186634230429168	0.5200400005336238	0.5527631116970224	0.5527743491767998	0.0723606614670618	0.06913261099049092	0.002135287438337574	0.06287590041951319	0.0021421761812936424	0.06307874574518735
12.865826244077915	0.4477586251436392	0.4520320406935672	0.48260703435342056	0.4854542380462912	0.500766348326766	0.5028743586200668	0.5188225922714874	0.5201998657800795	0.5529146108294196	0.5529268444439964	0.0723202707990974	0.0690940532922249	0.0021041104469468053	0.06233116737107025	0.002110883657869156	0.06253181240860783
12.943349319348618	0.4479331418166589	0.45220655241553376	0.4827732293321303	0.48562077585095936	0.5009282580167467	0.5030367889170484	0.518980296370385	0.5203582618320516	0.553064565727568	0.5530777945920986	0.07227994519934682	0.0690555576578724	0.0020731727275378198	0.061784717936106404	0.0020798313538534785	0.061983157041254344
13.0213395101458	0.4481063520952912	0.45237974703654193	0.48293803808162505	0.48578591997505394	0.501088739793187	0.5031977855379108	0.5191365309946867	0.5205151843251148	0.5532129722677951	0.5532271954692475	0.07223968538586949	0.06901712477318594	0.0020424732262349643	0.06123656257767607	0.002049018211379039	0.061432790168623796
13.099799631075467	0.44827825117192976	0.45255161974990926	0.48310145603883636	0.48594966584623106	0.5012477892190808	0.5033573440311669	0.519291291831395	0.5206706289267512	0.5533598263667283	0.5533750429635339	0.07219949208941272	0.06897875533603079	0.0020120108912053958	0.06068671188707242	0.0020184431746286258	0.06088072244496345
13.178732513703073	0.4484488342534153	0.45272216576411434	0.4832634786639322	0.4861120089157354	0.5014054018852236	0.5035154599732963	0.5194445745998385	0.520824591336752	0.5535051239818193	0.5535213330035165	0.07215936605363595	0.06894045005660306	0.0019817846726795096	0.06013517658465162	0.001988105189853595	0.060326964654521475
13.258141006655675	0.4486180965611764	0.45289138030294745	0.48342410144058495	0.48627294465867293	0.501561573410548	0.5036721289690833	0.5195963750520737	0.5209770672876173	0.5536488611118668	0.5536660615587394	0.07211930803534722	0.06890220965765324	0.0019517935229256267	0.05958196751964806	0.001958003205356107	0.05977152771117744
13.338027975724735	0.44878603333137157	0.45305925860566293	0.48358331987624337	0.4864324685742878	0.5017162994424605	0.5038273466519562	0.5197466889732896	0.5211280525449614	0.5537910337975481	0.5538092246402585	0.07207931880473739	0.06886403487471142	0.0019220363962637599	0.05902709567079967	0.0019281361714962308	0.05921442265919552
13.418396303969553	0.4489526398150263	0.45322579592712675	0.48374112950240084	0.48659057618623586	0.5018695756571806	0.503981108684328	0.5198955121822127	0.5212775429079163	0.5539316381219498	0.5539508183011661	0.07203939914562268	0.06882592645631652	0.001892512249054512	0.058470572146646305	0.0018985030406897252	0.05865566067350869
13.49924889182131	0.4491179112781698	0.45339098753796386	0.4838975258748658	0.48674726304286	0.5020213977600789	0.5041334107579375	0.5200428405315152	0.5214255342095396	0.5540706702111053	0.554090838637123	0.07199954985568881	0.06878788516425192	0.0018632200396968557	0.05791240818550136	0.0018691027673938265	0.05809525305967611
13.580588657187745	0.44928184300196833	0.4535548287247021	0.48405250457403026	0.48690252471746354	0.5021717614860162	0.5042842485941901	0.5201886699082228	0.5215720223172229	0.5542081262345347	0.5542292817868927	0.07195977174674084	0.06874991177378365	0.0018341587286281325	0.05735261515611967	0.0018399343081179076	0.057533211254479966
13.662418535558457	0.44944443028285674	0.4537173147899144	0.4842060612051393	0.4870563568085853	0.5023206625996851	0.5044336179445014	0.5203329962341281	0.5217170031331022	0.554344002405789	0.5543661439328792	0.07192006564495926	0.06871200707390274	0.001805327278330271	0.0567912045581096	0.0018109966214225892	0.05696954682643707
13.744741480110864	0.449605668432668	0.4538784410523596	0.4843581913985599	0.48720875494027327	0.5024680968959511	0.504581514590641	0.5204758154662025	0.5218604725944712	0.5544782949829986	0.5545014213016702	0.07188043239115668	0.06867417186757294	0.0017767246533133552	0.05622818802180518	0.001782288667903753	0.05640427147564253
13.827560461816718	0.4497655527787589	0.4540382028471186	0.4845088908100489	0.4873597147623576	0.5026140602001935	0.5047279343450755	0.520617123597011	0.5220024266741944	0.5546110002694248	0.5546351101645811	0.07184087284104228	0.0686364069719827	0.0017483498201196213	0.05566357730862137	0.0017538094102058643	0.05583739703429558
13.910878469549415	0.44992407866413425	0.454196595525731	0.48465815512102056	0.48750923195072493	0.502758548368649	0.5048728730513147	0.5207569166551296	0.5221428613811241	0.5547421146140151	0.5547672068382064	0.07180138786549185	0.0685987132188008	0.0017202017473225695	0.055097384311736164	0.0017255578130126459	0.05526893546715428
13.9946985101918	0.4500812414475681	0.454353614456327	0.48480598003881487	0.48765730220759046	0.502901557288755	0.5050163265842568	0.5208951907055639	0.5222817727605182	0.554871634411965	0.5548977076849725	0.07176197835081946	0.06856109145443844	0.0016922794055296286	0.05452962105601955	0.001697532843045746	0.05469889887146451
14.079023608744702	0.45023703650372304	0.45450925502375805	0.4849523612969647	0.48780392126177097	0.5030430828794937	0.5051582908505352	0.5210319418501698	0.5224191568944602	0.5549995561052802	0.5550266091136955	0.07172264519905569	0.06852354254031447	0.0016645817673692775	0.05396029969823246	0.0016697334690625176	0.05412729947737205
14.163856808436103	0.45039145922326396	0.45466351262972304	0.48509729465546036	0.48794908486895594	0.5031831210917365	0.5052987617888646	0.5211671662280745	0.5225550099022792	0.555125876183345	0.5551539075801416	0.0716833893282325	0.06848606735312585	0.0016371078074977063	0.05338943252765205	0.0016421586618529105	0.053554149648320504
14.24920117083096	0.4505445050129733	0.4548163826928949	0.48524077590101844	0.48809278881198076	0.5033216679085906	0.5054377353703905	0.5213008600161031	0.5226893279409764	0.5552505911834954	0.5552795995875943	0.07164421167267056	0.06844866678512428	0.0016098565025979283	0.052817031965957995	0.0016148073942461316	0.0529794618811934
14.335059775941703	0.45069616929585904	0.45496786064904104	0.4853828008473452	0.4882350289010959	0.5034587193457435	0.5055752075990362	0.5214330194292031	0.5228221072056474	0.5553736976915946	0.5554036816874227	0.07160511318327345	0.06841134174439574	0.0015828268313673455	0.05224311056755937	0.0015876786410982113	0.05240324880652736
14.421435722339384	0.45084644751126207	0.4551179419511432	0.4855233653354014	0.4883758009742392	0.5035942714518112	0.5057111745118531	0.5215636407208731	0.5229533439299112	0.5554951923426138	0.5555261504796557	0.07156609482782889	0.06837409315514652	0.0015560177745315151	0.05166768102017727	0.0015607713792995526	0.05182552318898104
14.50833212726552	0.4509953351149606	0.4552666220695135	0.48566246523366763	0.48851510089730465	0.5037283203086854	0.5058456321793703	0.5216927201835927	0.5230830343863389	0.5556150718212172	0.5556470026135598	0.07152715759130969	0.06833692195799486	0.0015294283148308274	0.05109075614454639	0.0015340845877660492	0.05124629792733515
14.595752126744532	0.4511428275792692	0.4554138964919067	0.48580009643840644	0.4886529245644119	0.5038608620318804	0.5059785767059446	0.5218202541492544	0.5232111748868838	0.5557333328623517	0.5557662347882206	0.07148830247618808	0.06829982911026662	0.0015030574370209493	0.05051234889492662	0.00150761724743953	0.050665586054748246
14.683698875697011	0.4512889203931369	0.45555976072363163	0.4859362548739256	0.48878926789817545	0.503991892770883	0.506110004230112	0.5219462389895971	0.5233377617833164	0.5558499722518391	0.5558838437531302	0.07144953050274923	0.06826281558629856	0.0014769041278794859	0.0499324723594583	0.001481368341289535	0.050083400739111994
14.772175548053516	0.4514336090622406	0.4557042102876563	0.48607093649283983	0.4889241268499718	0.5041214087095012	0.5062399109249391	0.5220706711166421	0.5234627914676554	0.5559649868269756	0.5559998263087758	0.07141084270941368	0.06822588237774227	0.0014509673761957664	0.049351139760148044	0.0014553368543088752	0.04949975528316486
14.861185336869132	0.4515768891090756	0.4558472407247121	0.48620413727633205	0.48905749740020676	0.5042494060662139	0.5063682929983754	0.5221935469831307	0.523586260372608	0.5560783734771337	0.5561141793072368	0.07137224015306587	0.06818903049388213	0.001425246172769512	0.04876836445305344	0.0014295217735154075	0.0489146631248758
14.95073145443871	0.45171875607304124	0.45598884759339403	0.4863358532344125	0.4891893755585827	0.5043758810945209	0.5064951466936065	0.5223148630829629	0.523708164972006	0.5561901291443686	0.5562268996527826	0.07133372390938719	0.06815226096194896	0.001399739510412168	0.048184159928624126	0.0014039220879467074	0.04832813783752954
15.040817132412794	0.4518592055105256	0.45612902647025677	0.4864660804061799	0.4893197573643628	0.5045008300832939	0.5066204682894069	0.5224346159516406	0.5238285017812472	0.5563002508240316	0.5563379843024769	0.071295295073196	0.0681155748274491	0.0013744463839540089	0.04759853981195761	0.0013785367886640643	0.047740193129826025
15.131445621914246	0.4519982329949829	0.4562677729499074	0.48659481486007783	0.4894486388866367	0.5046242493571282	0.5067442541004941	0.5225528021667094	0.5239472673577372	0.5564087355653837	0.5564474302667857	0.07125695475879461	0.06807897315449184	0.001349365790223267	0.047011517862657115	0.0013533648687387156	0.0471508428460794
15.222620193655578	0.4521358341170093	0.4564050826450953	0.4867220526941523	0.48957601622458324	0.504746135276693	0.506866500477882	0.522669418348204	0.5240644583013332	0.5565155804722189	0.5565552346101896	0.07121870410032163	0.06804245702612756	0.0013244967280647835	0.04642310797541427	0.0013284053232696102	0.046560100966672735
15.31434413805701	0.45227200448441535	0.45654095118679716	0.4868477900363094	0.4897018855077343	0.5048664842390855	0.5069872038092372	0.5227844611590963	0.5241800712547907	0.5566207827034888	0.5566613944518027	0.0711805442521089	0.06800602754469012	0.00129983819832713	0.04583332417996644	0.0013036571493740823	0.04596798160822857
15.406620765365147	0.45240673972229206	0.45667537422429927	0.48697202304456894	0.48982624289623616	0.5049852926781819	0.5071063605192342	0.5228979273057447	0.5242941029042117	0.5567243394739336	0.5567659069659935	0.07114247638905137	0.06796968583214653	0.001275389203862165	0.045242180641139385	0.001279119346176305	0.045374499023296266
15.499453405772549	0.45254003547307387	0.4568083474252741	0.4870947479073182	0.48994908458110903	0.5051025570649915	0.507223967069909	0.5230098135383442	0.5244065499794934	0.5568262480547166	0.5568687693830109	0.07110450170697669	0.06793343303045307	0.0012511487495316942	0.04464969165924515	0.0012547909148206138	0.04477966760094887
15.592845409537835	0.4526718873965981	0.45693986647585455	0.4872159608435658	0.49007040678450825	0.5052182739080089	0.5073400199610179	0.5231201166513801	0.5245174092547813	0.5569265057740654	0.5569699789896173	0.0710666214230245	0.06789727030191671	0.0012271158421985895	0.04405587167008207	0.0012306708584683967	0.04418350186688258
15.686800147106629	0.4528022911701591	0.45706992708070354	0.48733565810319224	0.490190205759982	0.5053324397535693	0.5074545157303918	0.5232288334840839	0.5246266775489219	0.5570251100179173	0.5570695331297245	0.07102883677603467	0.06786119882956332	0.001203289490732562	0.04346073524533267	0.0012067581822892137	0.04358601648351623
15.781321009233178	0.45293124248855837	0.4571985249630792	0.4874538359672008	0.49030847779272835	0.505445051186202	0.5075674509542952	0.5233359609208895	0.5247343517259199	0.5571220582305693	0.5571674292050351	0.07099114902693944	0.06782521981751634	0.001179668706000836	0.04286429709219419	0.0011830518934683454	0.04298722625009077
15.87641140710273	0.45305873706414895	0.4573256558648945	0.48757049074796555	0.49042521919985077	0.505556104828984	0.5076788222477813	0.5234414958918931	0.5248404286953936	0.5572173479153335	0.5572636646756877	0.07095355945916584	0.06778933449137634	0.0011562525008717017	0.04226657205384754	0.0011595510011992438	0.042387146102797146
15.972074772454643	0.45318477062687723	0.457451315546775	0.4876856187894793	0.4905404263306139	0.5056655973438962	0.5077886262650511	0.5235454353733136	0.5249449054130378	0.5573109766351985	0.5573582370609098	0.07091606937904159	0.06775354409861437	0.0011330398902189565	0.04166757510962782	0.0011362545166941906	0.04178579111517422
16.06831455770623	0.45330933892431763	0.45757549978810996	0.4877992164675992	0.49065409556669576	0.5057735254321774	0.5078968596998112	0.5236477763879561	0.5250477788810824	0.5574029420134947	0.5574511439396737	0.07087868011621357	0.06771784990896543	0.0011100298909139106	0.04106732137499591	0.001113161453169198	0.041183176497781915
16.165134236077357	0.45343243772170394	0.45769820438709835	0.48791128019029184	0.4907662233224396	0.5058798858346806	0.5080035192856314	0.5237485160056782	0.5251490461487576	0.5574932417345673	0.557542382951357	0.07084139302407014	0.06768225321483613	0.0010872215218244996	0.040465826101595326	0.0010902708258471172	0.04057931759841438
16.262537301715792	0.45355406280195415	0.45781942516079255	0.48802180639787457	0.49087680604510453	0.5059846753322275	0.5081086017963027	0.5238476513438551	0.525248704312759	0.5575818735444499	0.5576319517964112	0.07080420948017342	0.06764675533171545	0.0010646138038219455	0.039863104677479555	0.0010675816519660764	0.0399742299026542
16.36052726982327	0.4536742099656924	0.4579391579451341	0.4881307915632588	0.4909858402151148	0.5060878907459655	0.5082121040461978	0.5239451795678516	0.5253467505177163	0.5576688352515509	0.5577198482370329	0.07076713088669828	0.06761135759859425	0.0010422057597740952	0.03925917262711209	0.0010450929507732631	0.0393679290334461
16.459107676782416	0.4537928750312622	0.45805739859498673	0.48823823219218754	0.49109332234630587	0.5061895289377228	0.5083140228906285	0.5240410978914913	0.5254431819566614	0.5577541247273381	0.5578060700978412	0.0707301586708813	0.06757606137839407	0.0010199964145423124	0.03865404561135222	0.0010228037435213722	0.03876043075139535
16.55828208028434	0.45391005383473765	0.4581741429841623	0.48834412482347456	0.4911992489861709	0.5062895868103651	0.5084143552262059	0.5241354035775315	0.5255379958715016	0.5578377399070347	0.5578906152665618	0.07069329428547556	0.06754086805840205	0.0009979847949939114	0.03804773942789552	0.001000713053469937	0.03815175095475354
16.658054059457015	0.45402574222992687	0.4582893870054435	0.48844846602924	0.4913036167161049	0.5063880613081522	0.5085130979911987	0.524228093938139	0.5256311895534932	0.5579196787903169	0.5579734816947145	0.0706565392092172	0.06750577905071471	0.0009761699299839499	0.037440270010790755	0.0009788199058871072	0.03754190567961757
16.758427214994473	0.4541399360883696	0.4584031265705987	0.4885512524151437	0.49140642215164526	0.5064849494170934	0.5086102481658938	0.5243191663353657	0.525722760343716	0.5579999394420199	0.5580546673983077	0.07061989494729665	0.06747079579269068	0.0009545508503663314	0.036831653430795086	0.0009571233280505353	0.036930911100000685
16.859405169286727	0.45425263129933097	0.4585153576103927	0.4886524806206186	0.4915076619427141	0.5065802481653058	0.5087058027729556	0.5244086181816319	0.5258127056335532	0.5580785199928489	0.5581341704585387	0.0705833630318437	0.06743591974741053	0.0009331265889884754	0.036221905895345685	0.000935622349237164	0.036318783527505616
16.960991566550526	0.45436382376978673	0.45862607607459227	0.4887521473190995	0.49160733277385493	0.5066739546233685	0.5087997588777848	0.524496446940205	0.5259010228651696	0.5581554186400954	0.5582119890224992	0.0705469450224173	0.0674011524041467	0.0009118961807024206	0.03561104374880131	0.0009143160007392126	0.03570553941193566
17.063190072960847	0.45447350942440506	0.45873527793196434	0.48885024921825326	0.49170543136447104	0.5067660659046832	0.5088921135888805	0.5245826501256868	0.5259877095319959	0.5582306336483628	0.5582881213038872	0.07051064250650599	0.06736649527884128	0.0008908586623488368	0.034999083472300185	0.0008932033158508546	0.03509119534103888
17.166004376783235	0.45458168420551864	0.45884295917026896	0.4889467830602025	0.49180195446905806	0.5068565791658273	0.508982864058198	0.5246672253044973	0.5260727631792111	0.5583041633502925	0.5583625655837242	0.0704744571000393	0.06733194991459379	0.0008700130727588018	0.034386041683376334	0.0008722833298708821	0.034475768040493904
17.26943818850684	0.4546883440730939	0.4589491157962461	0.48904174562175107	0.4918968988774378	0.5069454916069124	0.5090720074815104	0.5247501700953646	0.5261561814042297	0.558376006147302	0.5584353202110792	0.07043839044790641	0.0672975178821558	0.0008493584527671239	0.033771935136655884	0.0008515550801075911	0.03385927437389569
17.37349524097843	0.45479348500469075	0.4590537438355962	0.4891351337146044	0.4919902614149879	0.5070328004719412	0.5091595410987672	0.5248314821698155	0.5262379618571901	0.5584461605103256	0.5585063836037983	0.07040244422448659	0.06726320078043821	0.0008288938452003514	0.03315678072353023	0.0008310176058716756	0.03324173134289765
17.478179289537028	0.4548971029954181	0.45915683933295454	0.48922694418559	0.4920820389428704	0.5071185030491644	0.5092454621944555	0.5249111592526687	0.5263181022414463	0.558514624980564	0.5585757542492413	0.07036662013418828	0.06722900023702678	0.0008086182948781051	0.0325405954720992	0.0008106699484820012	0.03262315608722588
17.583494112149474	0.45499919405788036	0.4592583983518579	0.4893171739168737	0.4921722283582571	0.5072025966714369	0.50932976809796	0.5249891991225303	0.5263966003140593	0.5585813981702388	0.5586434307050235	0.07033091991199869	0.06719491790870513	0.0007885308486144105	0.03192339654697207	0.0007905111512647167	0.03200356588457964
17.689443509546752	0.4550997542221174	0.459358416974706	0.4894058198261734	0.4922608265945534	0.5072850787165739	0.5094124561839224	0.5250655996122904	0.5264734538862939	0.5586464787633535	0.5587094115997648	0.07029534532404508	0.0671609554819917	0.0007686305552185857	0.03130520124973657	0.0007705402595457045	0.03138297815054614
17.79603130536116	0.455198779535539	0.45945689130271505	0.48949287886697235	0.49234783062161946	0.5073659466077098	0.5094935238726012	0.5251403586096239	0.5265486608241147	0.5587098655164643	0.5587736956338457	0.07025989816816353	0.0671271146736835	0.0007489164654992386	0.03068602701866041	0.0007507563206652357	0.030761410438756798
17.90326134626431	0.4552962660628489	0.4595538174558649	0.48957834802872713	0.492433237445989	0.5074451978136524	0.5095729686302328	0.5252134740574927	0.5266222190486869	0.5587715572594536	0.558836281580169	0.07022458027448276	0.0670933972314117	0.000729387632250944	0.030065891428293412	0.0007311583839642033	0.030138880440674143
18.011137502105942	0.4553922098859644	0.45964919157283773	0.48966222433707485	0.4925170441110848	0.5075228298492397	0.5096507879693897	0.5252849439546504	0.5266941265368781	0.5588315528963133	0.5588971682849282	0.07018939350601695	0.06705980493420916	0.0007100431102688987	0.0294448121898796	0.0007117455007903395	0.029515405985563348
18.119663666053608	0.4554866071039257	0.4597430098109515	0.48974450485403676	0.49259924769743335	0.5075988402756962	0.5097269794493409	0.5253547663561476	0.5267643813217618	0.5588898514059343	0.5589563546683843	0.07015433975926659	0.06702633959308404	0.0006908819563409274	0.02882280715120089	0.0006925167244995478	0.028891005040620144
18.228843754733095	0.4555794538327988	0.45983526834608357	0.48982518667821956	0.4926798453228739	0.5076732267009895	0.509801540676411	0.525422939373844	0.526832981493125	0.558946451842904	0.5590138397256482	0.07011942096483822	0.06699300305161153	0.0006719032292537008	0.028199894296335515	0.0006734711104527946	0.028265695710587124
18.338681708369887	0.4556707462055701	0.4599259633725881	0.4899042669450127	0.4927588341427685	0.5077459867801848	0.5098744693043398	0.5254894611769177	0.5268999251979768	0.55900135333831	0.5590696225274702	0.07008463908806965	0.06695979718653017	0.0006531059897834091	0.027576091745444842	0.0006546077160227703	0.02763949623798112
18.44918149093129	0.45576048037203226	0.46001509110320465	0.48998174282678414	0.4928362113502059	0.5078171182158001	0.5099457630346407	0.5255543299923806	0.526965210641059	0.5590545551005518	0.5591237022210372	0.07004999612966901	0.06692672390835154	0.0006344893007050878	0.02695141775514287	0.0006359256005823433	0.027012425002808982
18.56034709026951	0.4558486524986622	0.46010264776896026	0.4900576115330724	0.4929119741762042	0.5078866187581634	0.51001541961696	0.5256175441055949	0.5270288360853614	0.559106056416161	0.5591760780307784	0.0700154941263668	0.06689378516198637	0.000616052226791286	0.026325890717984635	0.0006174238255156617	0.02638450052241126
18.672182518265565	0.45593525876848945	0.46018862961906015	0.4901318703107743	0.49298611988991	0.5079544862057647	0.5100834368494342	0.5256791018607917	0.5270907998526362	0.5591558566506275	0.5592267492591751	0.06998113515158075	0.06686098292737386	0.0005977938348058487	0.025699529162309886	0.0005991014542168216	0.02575574145164694
18.784691810974078	0.45602029538095695	0.46027303292077404	0.490204516444332	0.4930586457987949	0.5080207184056124	0.5101498125790503	0.5257390016615936	0.5271511003239181	0.559203955249236	0.559275715287583	0.06994692131609141	0.06682831922013187	0.000579713193515019	0.025072351752470468	0.0005809575520872023	0.02512616658253819
18.897879028768923	0.4561037585517724	0.4603558539593102	0.49027554725591405	0.4931295492488484	0.5080853132535867	0.5102145447020016	0.5257972419715382	0.5272097359400442	0.559250351737908	0.5593229755770566	0.06991285476873288	0.0667957960922122	0.0005618093736781127	0.024444377288247665	0.0005629911865390191	0.024495794844114016
19.01174825648978	0.45618564451274884	0.4604370890376829	0.4903449601055946	0.49319882762476697	0.5081482686947932	0.5102776311640459	0.5258538213146049	0.5272667052021787	0.5592950457240535	0.5593685296691868	0.06987893769709533	0.06676341563257636	0.0005440814480510703	0.023815624704937477	0.0005452014269899941	0.023864645302353438
19.126303603589555	0.45626594951163885	0.46051673447656966	0.49041275239152887	0.4932664783501415	0.5082095827239159	0.5103390699608625	0.525908738275745	0.527322006672338	0.5593380368974307	0.559412377186943	0.06984517232824257	0.06673117996787545	0.0005265284913913426	0.023186113073236925	0.0005275873448709056	0.02323273716005758
19.241549204282624	0.45634466981195554	0.4605947866141601	0.49047892155012457	0.49333249888763986	0.5082692533855708	0.5103988591384092	0.5259619915014129	0.5273756389739198	0.5593793250310141	0.5594545178355249	0.06981156092944107	0.06669909126314913	0.0005091495804512292	0.022555861598817728	0.0005101480136215919	0.022600089756565467
19.357489217694134	0.4564218016927864	0.46067124180599406	0.4905434650562095	0.4933968867391857	0.508327278774657	0.5104569967932776	0.5260135797001014	0.5274276007922348	0.5594189099818714	0.5594949514032218	0.06977810580890731	0.06666715172253919	0.0004919437939836513	0.021924889622383148	0.0004928825086962796	0.021966722567754005
19.474127828010037	0.456497341448596	0.460746096424792	0.49060638042319676	0.4934596394461353	0.5083836570367097	0.5105134810730502	0.5260635016428795	0.5274778908750405	0.5594567916920491	0.5595336777622814	0.06974480931656392	0.06663536359001157	0.0004749102127421523	0.021293216619312716	0.00047578990756047546	0.021332655205767992
19.59146924462811	0.4565712853890175	0.46081934686027354	0.49066766520324356	0.4935207545894493	0.5084383863682502	0.5105683101766543	0.5261117561639319	0.5275265080330771	0.5594929701894666	0.559570696869786	0.06971167384481668	0.0666037291500955	0.0004580479194760123	0.02066086219942065	0.00045886928968874585	0.020697907418607997
19.709517702309874	0.4566436298386353	0.4608909895189668	0.49072731698740896	0.4935802297898603	0.5084914650171376	0.5106214823547172	0.5261583421611028	0.5275734511406078	0.559527445588821	0.5596060087685388	0.06967870182934087	0.06657225072863891	0.0004413559989373539	0.02002784610678532	0.0004421197365722662	0.02006249909030089
19.828277461333414	0.45671437113675484	0.4609610208240069	0.49078533340580427	0.4936380627080382	0.508542891282917	0.5106729959099205	0.5262032585964402	0.52761871913596	0.5595602180924975	0.5596396135879571	0.06964589574988664	0.06654093069357397	0.0004248335378802537	0.019394188219592934	0.0004255403317192652	0.01942645024055878
19.94775280764713	0.456783505637164	0.46102943721492545	0.4908417121277431	0.4936942510447504	0.5085926635171716	0.5107228491973542	0.5262465044967476	0.5276623110220717	0.5595912879914953	0.5596715115449786	0.06961325813109992	0.06650977145570267	0.0004084796250620748	0.018759908549895954	0.00040913016064569874	0.018789781024210583
20.067948053024427	0.4568510297078802	0.4610962351474266	0.49089645086188327	0.49374879254101733	0.5086407801238692	0.5107710406248676	0.5262880789541327	0.5277042258670367	0.5596206556663567	0.5597017029449706	0.06958079154335692	0.06647877546949202	0.00039229335123902587	0.018125027242987812	0.0003928883108872405	0.01815251173145782
20.188867535219305	0.4569169397308878	0.46116141109315417	0.49094954735636653	0.49380168497826543	0.5086872395597106	0.510817568653424	0.5263279811265635	0.5277444628046579	0.55964832158811	0.5597301881826555	0.06954849860361835	0.06644794523389182	0.00037627380916971376	0.01748956457744555	0.0003768138719970615	0.017514662787291968
20.31051561812294	0.4569812321018631	0.4612249615394463	0.4910009993989535	0.4938529261784745	0.5087320403344769	0.5108624317974502	0.5263662102384259	0.5277830210349985	0.5596742863192218	0.5597569677430415	0.06951638197629698	0.06641728329316032	0.00036042009362136085	0.01685354096497349	0.0003609059355444977	0.01687625475138077
20.432896691921076	0.45704390322988736	0.4612868829890791	0.491050804817153	0.4939025140043206	0.5087751810113768	0.5109056286251894	0.5264027655810838	0.5278198998249397	0.5596985505145581	0.5597820422023642	0.0694844443741454	0.06638679223771396	0.0003447313013618114	0.01621697694970692	0.0003451635951154941	0.016237308317613497
20.55601517325261	0.4571049495371476	0.461347171959998	0.4910989614783484	0.4939504463593154	0.5088166602073901	0.510947157759049	0.5264376465134434	0.5278550985087399	0.5597211149223574	0.559805412229039	0.06945268855915834	0.06635647470498929	0.00032920653116530474	0.015579893208126805	0.0003295859463157136	0.015597844313973042
20.679875505368887	0.45716436745862393	0.46140582498503785	0.49114546728991687	0.4939967211879404	0.5088564765936151	0.5109870178759518	0.5264708524625203	0.5278886164885971	0.5597419803852142	0.5598270785846233	0.06942111734349637	0.06632633338032148	0.0003138448838129193	0.014942310548718751	0.0003141720867736453	0.014957883702265917
20.804482158294064	0.4572221534417649	0.46146283861162873	0.4911903201993452	0.4940413364757748	0.5088946288956101	0.5110252077076838	0.5265023829240085	0.5279204532352139	0.5597611478410708	0.5598470421247882	0.0693897335904225	0.06629637099784431	0.0002986454620925727	0.014304249911589295	0.00029892111613349925	0.014317447577511189
20.92983962898646	0.45727830394614905	0.46151820940149163	0.49123351819434014	0.49408429024962214	0.5089311158937382	0.511061726041241	0.5265322374628552	0.5279506082883669	0.5597786183242247	0.5598653038003022	0.069358540215264	0.06626659034140212	0.00028360737079990983	0.013665732368224326	0.00028383213606719693	0.013676557168025738
21.055952441500814	0.4573328154431328	0.4615719339303191	0.4912750593029331	0.4941255805776281	0.5089659364235083	0.5110965717191784	0.5265604157138366	0.5279790812574787	0.5597943929663437	0.5598818646580249	0.0693275401863883	0.06623699424548553	0.0002687297167347502	0.01302677912073591	0.0002689042502632688	0.013035233834642668
21.18282514715158	0.45738568441548555	0.46162400878744325	0.4913149415935799	0.4941652055693949	0.5089990893759158	0.5111297436399527	0.5265869173821377	0.5280058718221918	0.559808472997493	0.5598967258419116	0.06929673652619849	0.06620758559618237	0.00025401160871352246	0.012387411501990186	0.0002541365644364024	0.012393499070611824
21.31046232467717	0.45743690735700826	0.4616744305754913	0.4913531631752549	0.49420316337609127	0.509030573697784	0.5111612407582699	0.5266117422439365	0.5280309797329491	0.5598208597471751	0.5599098885940302	0.06926613231215244	0.06617836733214899	0.0002394521575588282	0.01174765097492525	0.00023952818632744233	0.01175137450130137
21.438868580405217	0.457486480772141	0.4617231959100253	0.4913897221975393	0.4942394521905552	0.5090603883921018	0.5111910620854274	0.5266348901469908	0.5280544048115732	0.5598315546453813	0.5599213542555885	0.06923573067779944	0.06614934244559816	0.00022505047610299478	0.011107519132139032	0.00022507822570183578	0.011108881883629351
21.568048548418737	0.45753440117555183	0.46177030141916897	0.49142461685070354	0.49427407024739217	0.5090885325183618	0.5112192066896586	0.5266563610112279	0.5280761469518542	0.5598405592236546	0.5599311242679739	0.06920553481383641	0.0661205139833136	0.0002108056791938484	0.01046703769551982	0.00021078579435274136	0.010466043105708422
21.69800689072348	0.45758066509171375	0.4618157437432198	0.4914578453657849	0.4943070158230679	0.5091150051928977	0.5112456736964728	0.5266761548293396	0.5280962061201359	0.5598478751161657	0.5599392001738039	0.06917554796918801	0.06609188504767403	0.0001967168836882749	0.00982622851574888	0.00019665000609658811	0.009822880186320049
21.828748297416116	0.45762526905446366	0.46185951953424587	0.49148940601465657	0.4943382872359948	0.5091398055892182	0.5112704622889966	0.5266942716673788	0.5281145823559099	0.5598535040608018	0.5599455836179911	0.06914577345210769	0.06606345879770964	0.00018278320845865892	0.009185113571916759	0.0001826699767815132	0.009179415274743974
21.960277486853503	0.4576682096065478	0.4619016254556682	0.49151929711009384	0.49436788284661237	0.5091629329383436	0.511293571708314	0.5267107116653622	0.5281312757724104	0.5598574479002684	0.5599502763488179	0.06911621463129922	0.06603523845017076	0.00016900377439177383	0.00854371497092643	0.00016884482428713987	0.008535670650147154
22.092599205822967	0.45770948329914823	0.4619420581818269	0.49154751700583055	0.49439580105746256	0.5091843865291362	0.5113150012538039	0.5267254750378739	0.528146286557214	0.559859708583203	0.5599532802190265	0.0690868749370626	0.06600722728062208	0.0001553777043892257	0.00790205494719487	0.00015517366852035863	0.007891668721129008
22.225718229713628	0.45774908669139563	0.4619808143975315	0.4915740640966118	0.4944220403132572	0.5092041657086348	0.511334750283478	0.5267385620746765	0.5281596149728432	0.5598602881653048	0.5599545971869202	0.06905775786246361	0.06597942862456019	0.00014190412336767544	0.007260155861956719	0.00014165563142243265	0.007247432025351941
22.359639362688714	0.4577870163498627	0.46201789079759603	0.49159893681823796	0.49444659910094113	0.5092222698823823	0.511352818214316	0.5267499731413224	0.5281712613573732	0.5598591888104758	0.5599542293174785	0.06902886696452512	0.06595184587854873	0.0001285821582615032	0.006618040202766906	0.00012828983696411278	0.006602983228788162
22.494367437858962	0.4578232688480414	0.4620532840863552	0.49162213364760327	0.49446947594974633	0.509238698514757	0.5113692045226004	0.5267597086797716	0.5281812261250423	0.5598564127919776	0.5599521787834854	0.06900020586544273	0.06592448250138225	0.00011541093802636126	0.005975730583259065	0.00011507541115229891	0.005958345125506526
22.629907317457054	0.4578578407658021	0.4620869909771665	0.49164365310272623	0.4944906694312421	0.5092534511292994	0.51138390874425	0.5267677692090127	0.5281895097668674	0.5598519624936015	0.5599484478666729	0.06897177825382758	0.0658973420152697	0.00010238959363140232	0.0053332497420655045	0.00010201148202959587	0.00531354063714673
22.766263893012997	0.45789072868883474	0.46211900819189217	0.4916634937427737	0.4945101781593762	0.5092665273090377	0.5113969304751518	0.5267741553256882	0.5281961128512637	0.5598458404108542	0.559943038958877	0.06894358788597217	0.06587042800704536	8.951725806549682e-05	0.00469062054257563	8.909717967120478e-05	0.004668592812066663
22.903442085530802	0.4579219292080705	0.4621493324603649	0.4916816541680772	0.494528000790509	0.5092779266968128	0.5114082693714905	0.5267788677047238	0.5282010360246652	0.5598380491521576	0.5599359545632084	0.06891563858714217	0.0658437441294009	7.679306634233996e-05	0.004047865972367504	7.633163619202854e-05	0.004023524825129243
23.041446845665973	0.45795143891908663	0.46217796051983556	0.49169813302014237	0.4945441360234433	0.509287648995602	0.5114179251500792	0.5267819070999634	0.528204280012155	0.5598285914400658	0.55992719729524	0.06888793425289609	0.0658172941021453	6.42161554931242e-05	0.0034050091425541495	6.371398574356313e-05	0.0033783599769208195
23.180283153904217	0.45797925442148785	0.46220488911440033	0.4917129289816486	0.49455858259944213	0.5092956939688392	0.5114258975886847	0.5267832743448057	0.5282058456180945	0.5598174701124943	0.5599167698842055	0.06886047885043145	0.06579108171349042	5.1785664572756573e-05	0.0027620732871156406	5.124336451300948e-05	0.0027331216931827385
23.31995602074116	0.4580053723182725	0.4622301149944112	0.49172604077644444	0.49457133930224373	0.5093020614407363	0.5114321865263549	0.526782970352848	0.5282057337267603	0.5598046881239697	0.5599046751742184	0.06883327641995599	0.06576511082136069	3.9500734658526326e-05	0.002119081762202768	3.891891073526388e-05	0.00208783352456976
23.460470486863187	0.45802978921517457	0.462253634915865	0.49173746716953115	0.49458240495806527	0.5093067512965993	0.5114367918637436	0.5267809961185341	0.5282039453029844	0.5597902485468915	0.5598909161255021	0.06880633107609263	0.06573938535473327	2.7360508849438858e-05	0.0014760580455686068	2.673976467781891e-05	0.0014425191453426578
23.60183162332936	0.45805250171998674	0.4622754456397734	0.4917472069670401	0.4945917784356002	0.5093097634831463	0.5114397135634304	0.5267773527178056	0.5282004813927992	0.559774154572815	0.5598754958156398	0.06877964700930901	0.06571390931500418	1.5364132270878628e-05	0.0008330257358721838	1.4705068654086162e-05	0.0007972023533540096
23.744044531754422	0.4580735064418611	0.4622955439315125	0.49175525901620143	0.49459945864600774	0.5093110980088208	0.5114409516502461	0.5267720413087592	0.5281953431240861	0.5597564095137461	0.5598584174408385	0.06875322848737792	0.06568868677738042	3.510752071722578e-06	0.00019000855198214595	2.8139670216198454e-06	0.0001519070691529123
23.887114344492932	0.45809279999058894	0.4623139265601504	0.49176162220530323	0.49460544454289346	0.5093107549441055	0.5114405062115872	0.5267650631323088	0.5281885317072316	0.559737016803459	0.5598396843172107	0.0687270798568685	0.06566372189230649	-8.200482570996925e-06	-0.0004529696676200956	-8.934393823878395e-06	-0.0004933426648250361
24.031046224824397	0.4581103789758568	0.4623305902977546	0.4917662954636432	0.49460973512228107	0.5093087344218324	0.511438377397737	0.5267564195128522	0.5281800484357843	0.5597159799988287	0.5598192998820735	0.068701205544668	0.06563901888691494	-1.977042045564481e-05	-0.001095884965977234	-2.0540865438345435e-05	-0.001138522684925647
24.175845367139747	0.45812624000648067	0.4623455319186766	0.4917692777614691	0.49461232942257655	0.5093050366374916	0.5114345654221784	0.526746111858943	0.5281698946871208	0.5596933027811815	0.5597972676952653	0.06867561005953572	0.06561458206651173	-3.1199908356871475e-05	-0.0017387132680823925	-3.2006297334463696e-05	-0.0017836087066172013
24.32151699712871	0.4581403796896164	0.46235874819881456	0.4917705681099124	0.49461322652452216	0.5092996618495378	0.51142907056191	0.5267341416639681	0.5281580719231136	0.5596689889576666	0.5597735914404803	0.06865029799368892	0.06559041581608867	-4.248979101517669e-05	-0.0023814303815044013	-4.333153697322345e-05	-0.002428576325470999
24.468066371968433	0.458152794629946	0.4623702359148526	0.4917701655609102	0.4946124255511429	0.5092926103796965	0.511421893157757	0.5267205105068306	0.5281445816908064	0.5596430424626447	0.5597482749266217	0.06862527402442299	0.06556652460187093	-5.3640911144903214e-05	-0.0030240119974962454	-5.451742977635732e-05	-0.0030734010182698057
24.61549878051318	0.4581634814288386	0.46237999184347606	0.4917680692071183	0.4946099256676812	0.5092838826132652	0.5114130336146797	0.5267052200526366	0.5281294256230924	0.5596154673590974	0.5597213220891729	0.06860054291576427	0.06554291297289505	-6.465410943667926e-05	-0.0036664336919898233	-6.556481911368373e-05	-0.003718058143192593
24.763819543485244	0.45817243668348767	0.46238801276056374	0.4917642781818144	0.4946057260815245	0.5092734789994138	0.5114024924020837	0.5266882720533912	0.5281126054394011	0.559586267840056	0.5596927369915904	0.06857610952016019	0.06551958556262227	-7.553022454853675e-05	-0.004308670926036484	-7.647454630665962e-05	-0.004362522940922986
24.91303401366693	0.45817965698602103	0.4623942954403544	0.4917587916587905	0.4945998260421216	0.5092614000514833	0.511390270054123	0.5266696683486951	0.5280941229463869	0.5595554482300515	0.5596625238267127	0.06855197878020075	0.06549654709058199	-8.627009310524514e-05	-0.004950699046560203	-8.724745062838046e-05	-0.005006770535445071
25.063147576093755	0.4581851389225854	0.46239883665458875	0.4917516088522355	0.4945922248408895	0.5092476463472833	0.5113763671700057	0.5266494108664526	0.5280739800386272	0.5595230129865857	0.5596306869181938	0.06852815573038185	0.06547380236405556	-9.687454970741527e-05	-0.0055924932878212985	-9.78843693013598e-05	-0.005650775934782359
25.214165648248784	0.45818887907240263	0.46240163317162436	0.4917427290166055	0.4945829218111091	0.5092322185293815	0.5113607844142934	0.5266275016235803	0.5280521786993227	0.5594889667016221	0.5595972307219534	0.06850464549890227	0.06545135627979169	-0.00010734442692372781	-0.006234028772013289	-0.00010838613750019377	-0.006294514032077814
25.366093680258146	0.4581908740068	0.4624026817555254	0.491732151446485	0.4945719163278118	0.5092151173053995	0.5113435225172016	0.5266039427267268	0.5280287210010065	0.5594533141031015	0.5595621598276512	0.06848145330950105	0.06542921382575886	-0.00011768055528982302	-0.006875280509973436	-0.00011875358834312344	-0.00693795960599175
25.518937155087716	0.45819112028820985	0.4624019791651245	0.4917198754764353	0.4945592078076539	0.5091963434482982	0.5113245822748962	0.5265787363729948	0.5280036091062581	0.5594160600564787	0.5595254789601819	0.06845858448333283	0.06540738008293911	-0.00012788376331540618	-0.007516223402674882	-0.00012898755290025044	-0.0075810873221513475
25.672701588741027	0.45818961446914225	0.4623995221530559	0.49170590048083207	0.49454479570878046	0.5091758977966653	0.5113039645497868	0.5265518848506715	0.5279768452684224	0.5593772095662818	0.559487192981191	0.06843604444088368	0.0653858602271537	-0.0001379548774742556	-0.0081568322416814	-0.0001390888601908724	-0.008223871733960664
25.827392530458226	0.458186353091126	0.46239530746476143	0.49169022587369043	0.4945286795306781	0.5091537812549988	0.5112816702708192	0.5265233905399656	0.5279484318323374	0.5593367677776968	0.5594473068906165	0.06841383870392917	0.06536465953093396	-0.0001478947222106619	-0.008797081710483212	-0.00014905833718148465	-0.008866287283368024
25.983015562916506	0.45818133268362027	0.4623893318374671	0.49167285110847825	0.4945108588140153	0.5091299947939875	0.5112577004337646	0.5264932559137502	0.527918371235067	0.5592947399781742	0.5594058258282515	0.06839197289753383	0.0653437833654298	-0.000157704119939428	-0.009436946385434908	-0.0001588968087835596	-0.009508308301775514
26.139576302431465	0.45817454976289446	0.4623815919991278	0.4916537756779167	0.49449133314047183	0.5091045394507895	0.5112320561015069	0.5264614835383132	0.5278866660066399	0.5592511315990629	0.5593627550753305	0.06837045275209355	0.0653232372023583	-0.00016738389104387075	-0.010076400736934943	-0.00016860509785510125	-0.010149909011246905
26.297080399159835	0.45816600083087566	0.4623720846673443	0.4916329991137683	0.4944701021325551	0.5090774163293065	0.5112047384043262	0.5264280760741147	0.5278533187707981	0.5592059482172673	0.5593181000561429	0.06834928410542285	0.06530302661599995	-0.0001769348538760429	-0.010715419130363557	-0.00017818402520264343	-0.01079106352553083
26.455533537303385	0.458155682373964	0.46236080654824613	0.49161052098661184	0.4944471654534046	0.5090486266004577	0.5111757485401802	0.5263930362765512	0.5278183322457479	0.5591591955569328	0.5592718663396681	0.0683284729048871	0.06528315728522911	-0.00018635782475517892	-0.011353975827077534	-0.00018763440958147193	-0.01143174585118345
26.614941435314055	0.45814359086181344	0.4623477543353436	0.49158634090560327	0.4944225228065829	0.5090181715024484	0.5111450877749825	0.5263563669967282	0.5277817092449223	0.5591108794911558	0.5592240596412383	0.06830802520958261	0.06526363499559809	-0.0001956536179752444	-0.011992044986101291	-0.00019695706768985133	-0.01207192988832162
26.77530984610034	0.45812972274607777	0.4623329247083456	0.4915604585182226	0.4943961739358534	0.5089860523410356	0.5111127574428792	0.5263180711822382	0.5277434526777482	0.559061006043721	0.5591746858242277	0.06828794719256263	0.06524446564146205	-0.0002048230457967204	-0.012629600664823215	-0.00020615281417279974	-0.012711589432001347
26.93664455723489	0.4581140744591227	0.4623163143319455	0.4915328735100088	0.4943681186249459	0.5089522704897926	0.511078758946521	0.5262781518779495	0.5277035655504227	0.5590095813908699	0.5591237509017678	0.06826824514311211	0.06522565522815058	-0.00021386691844971217	-0.013266616820118315	-0.00021522246162497538	-0.01335069817338308
27.098951391163432	0.45809664241269976	0.4622979198545694	0.49150358560427665	0.49433835669730647	0.5089168273903688	0.5110430937573331	0.5262366122268004	0.527662050966695	0.5589566118630939	0.5590712610384908	0.06824892546907572	0.06520720987418765	-0.00022278604413772385	-0.013903067310081951	-0.00022416682058445936	-0.013989229700598571
27.26223620541477	0.45807742299658405	0.4622777379070919	0.4914725945618224	0.49430688801583444	0.5088797245527458	0.5110057634157824	0.5261934554706037	0.5276189121286592	0.5589021039469602	0.5590172225523018	0.06822999469923359	0.06518913581356273	-0.00023158122903477185	-0.01453892589501038	-0.0002329866995380847	-0.014627157500427757
27.426504892812353	0.45805641257717317	0.46225576510151173	0.49143990018061096	0.49427371248260404	0.5088409635554909	0.5109667695316401	0.5261486849508565	0.5275741523375519	0.5588460642869649	0.5589616419161789	0.06821145948573078	0.06517143939804841	-0.00024025327729049195	-0.015174166238750786	-0.00024168290492077027	-0.015264454959051932
27.59176338168682	0.45803360749604777	0.4622319980295938	0.4914055022954499	0.4942388300385723	0.5088005460460074	0.5109261137842431	0.5261023041095624	0.5275277749945612	0.5587884996874203	0.558904525760005	0.06819332660656205	0.06515412709957186	-0.00024880299102325587	-0.015808761909866575	-0.0002502562411135223	-0.01590109536353168
27.758017636089992	0.4580090040684903	0.46220643326146904	0.4913694007776453	0.4942022406632692	0.5087584737407815	0.5108837979227505	0.5260543164900591	0.5274797836016409	0.5587294171143703	0.5588458808724269	0.06817560296811126	0.06513720551263906	-0.0002572311703281649	-0.016442686383300043	-0.0002587075104503178	-0.016537051903284805
27.925273656010095	0.4579825985819647	0.46217906734419756	0.49133159553464373	0.49416394437447536	0.5087147484256235	0.5108398237663961	0.5260047257378575	0.5274301817623376	0.5586688236975427	0.55878571420275	0.06815829560774599	0.06512068135681344	-0.0002655386132768278	-0.01707591304170819	-0.00026703751320766855	-0.01717229767085371
28.09353747758831	0.4579543872945523	0.46214989680029034	0.4912920865096548	0.4941239412278814	0.5086693719559083	0.5107941932047416	0.5259535356014892	0.5273789731826223	0.5586067267323311	0.5587240328628624	0.06814141169647393	0.06510456147924781	-0.00027372611591691687	-0.017708415176841186	-0.00027524704761616725	-0.017806805663781233
28.2628151733366	0.4579243664333438	0.46211891812618866	0.491250873681257	0.4940822313167308	0.5086223462568096	0.5107469081979192	0.5259007499333617	0.5273261616717345	0.558543133681812	0.5586608441291914	0.06812495854165537	0.06508885285727739	-0.0002817944722752763	-0.018340165991034496	-0.0002833369098598215	-0.01844054878601753
28.43311285235687	0.45789253219278875	0.4620861277907021	0.49120795706298737	0.4940388147714469	0.5085736733235319	0.5106979707768772	0.5258463726906272	0.527271751143034	0.5584780521787994	0.5585961554446968	0.06810894358978034	0.06507356260106727	-0.0002897444743574784	-0.018971138598743664	-0.00029130789406961455	-0.01907349984887219
28.604436660561465	0.4578588807329977	0.46205152223340207	0.49116333670291085	0.49399369175924185	0.5085233552215369	0.5106473830436179	0.5257904079360569	0.5272157456148635	0.5584114900279317	0.5585299744208955	0.06809337442930398	0.06505869795632328	-0.00029757691215248627	-0.01960130602827803	-0.00029916079233416326	-0.01970563157291849
28.77679278089485	0.45782340817799705	0.4620150978629712	0.49111701268317165	0.4939468624837076	0.5084713940867672	0.5105951471714328	0.5257328598389295	0.5271581492114195	0.5583434552077984	0.5584623088399245	0.06807825879355342	0.06504426630706131	-0.0003052925736315437	-0.02023064122315077	-0.00030689639469394514	-0.02033691658942871
28.950187433556945	0.45778611061393804	0.4619768510555055	0.49106898511952607	0.4938983271843889	0.5084177921258647	0.5105412654051344	0.5256737326759274	0.5270989661636353	0.5582739558731035	0.5583931666566386	0.06806360456369426	0.06503027517844293	-0.0003128922447510618	-0.02085911704376997	-0.00031451548914684935	-0.02096732744159624
29.124626876227456	0.45774698408725395	0.46193677815277084	0.49101925416085496	0.4938480861363375	0.5083625516163858	0.5104857400612828	0.5256130308320456	0.5270382008100734	0.5582030003568692	0.5583225560007471	0.06804941977176822	0.0650167322396732	-0.00032037670945594954	-0.021486706269342903	-0.0003220188616490649	-0.02159683658661038
29.30011740429177	0.45770602460276766	0.46189487546040936	0.49096781998865546	0.49379613964964664	0.5083056749070098	0.5104285735284083	0.5255507588015101	0.5269758575978287	0.5581305971726771	0.5582504851789871	0.06803571260380151	0.0650036453069676	-0.0003277467496816122	-0.022113381599368154	-0.00032940729611485864	-0.02222541639686426
29.476665351068124	0.4576632281217475	0.4618511392460972	0.49091468281651346	0.4937424880689659	0.5082471644177468	0.5103697682672315	0.5254869211887094	0.5269119410834435	0.5580567550169535	0.5581769626773387	0.06802249140298164	0.06499102234658609	-0.00033500314535617193	-0.022739115655696196	-0.00033668157442279245	-0.02285303916200121
29.654277088036206	0.45761859055990717	0.4618055657376498	0.4908598428895519	0.4936871317729959	0.5081870226401347	0.5103093268108748	0.5254215227091349	0.5268464559338311	0.5579814827712936	0.5581019971632785	0.06800976467291123	0.06497887147793462	-0.0003421466744022439	-0.023363880984035745	-0.00034384247641150445	-0.02347967709008003
29.832959025067048	0.4575721077853562	0.4617581511210773	0.49080330048386206	0.4936300711739625	0.5081252521374395	0.5102472517650766	0.5253545681903378	0.5267794069272166	0.5579047895048328	0.5580255974880771	0.06799754108093442	0.06496720097674605	-0.0003491781127407112	-0.023987650056042753	-0.0003508907798859262	-0.02410530230980612
30.0127176106544	0.45752377561648616	0.4617088915385818	0.4907450559059054	0.49357130671706767	0.5080618555448417	0.5101835458083911	0.5252860625728925	0.5267107989540819	0.557826684476658	0.5579477726891364	0.0679858294615437	0.06495601927832535	-0.000356098234296498	-0.024610395271295715	-0.00035782726062616454	-0.02472988687252098
30.193559332147448	0.45747358981980707	0.46165778308650385	0.4906851094918994	0.4935108388799212	0.5079968355696255	0.5101182116923922	0.5252160109113785	0.5266406370181314	0.5577471771382689	0.5578685319923746	0.06797463881986386	0.06494533498088055	-0.0003629078109954609	-0.025232088959015186	-0.00036465269237662135	-0.025353402753353294
30.37549071598484	0.45742154610771774	0.46160482181320783	0.4906234616071746	0.49344866817194677	0.5079301949913569	0.5100512522418675	0.5251444183753707	0.5265689262372629	0.5576662771360832	0.5577878848146526	0.06796397833521893	0.06493515684892476	-0.0003696076127757131	-0.025852703380607522	-0.00037136784685731783	-0.025975821853606362
30.55851832793038	0.457367640136219	0.4615500037169128	0.49056011264550975	0.493384795133768	0.50786193666206	0.5099826703550095	0.5250712902504462	0.5264956718445566	0.557583994313991	0.5577058407662497	0.0679538573647837	0.06492549381675937	-0.00037619840758496004	-0.026472210731085966	-0.000377973493766115	-0.026597116002477605
30.742648773309874	0.45731186750256253	0.46149332474345955	0.4904950630284404	0.4933192203365669	0.5077920635063864	0.5099124690036002	0.5249966319392018	0.526420879189274	0.5575003387159583	0.5576224096533857	0.06794428544731956	0.06491635499204364	-0.0003826809613902693	-0.027090583141898605	-0.0003844704007829325	-0.027217256959488623
30.92788869724955	0.45725422374283503	0.46143478078401856	0.4904283132045431	0.49325194438142067	0.5077205785217778	0.5098406512331904	0.5249204489622891	0.5263445537378736	0.557415320588682	0.5575376014807911	0.06793527230700278	0.06490774965944615	-0.0003890560381758501	-0.027707792682505783	-0.00039085933357130287	-0.027836216416048387
31.114244784915854	0.4571947043294768	0.46137436767273354	0.4903598636486926	0.4931829678986132	0.5076474847786265	0.5097672201632759	0.5248427469594614	0.5262667010750379	0.5573289503842973	0.5574514264543301	0.06792682785733888	0.06489968728438081	-0.0003953243999521572	-0.028323811363222262	-0.00039714105578037007	-0.028453965997755404
31.30172376175672	0.4571333046687311	0.4613120811842995	0.4902897148612907	0.4931122915469177	0.5075727854204244	0.5096921789874647	0.5247635316906357	0.5261873269047158	0.5572412387631364	0.5573638949836721	0.06791896220517465	0.06489217751683717	-0.000401486806762108	-0.028938611137292014	-0.00040331632905399317	-0.029070477266614603
31.4903323937443	0.45707002009802467	0.46124791703147433	0.4902178673674692	0.49303991601285635	0.507496483663911	0.5096155309736411	0.5246828090369725	0.5261064370511807	0.5571521965965462	0.5572750176850194	0.06791168565480679	0.06488523019529914	-0.00040754401668152695	-0.029552163903218798	-0.0004093859130318567	-0.02968572172335371
31.68007748761912	0.4570048458832746	0.46118187086252105	0.4901443217162621	0.4929658420099301	0.507418582799211	0.5095372794641221	0.5246005850019668	0.5260240374601028	0.5570618349697591	0.5571848053838875	0.06790500871218448	0.06487885535076038	-0.00041349678582847105	-0.030164441507480433	-0.00041535056535502157	-0.030299670809540658
31.870965891135747	0.45693777721612294	0.4611139382585797	0.4900690784797498	0.4928900702778221	0.5073390861899689	0.5094574278758094	0.5245168657125605	0.5259401341996376	0.5569701651848242	0.5570932691179423	0.06789894208922045	0.06487306321083242	-0.00041934586836522847	-0.030775415746745693	-0.00042121104166925605	-0.030912295910027865
32.063004493309954	0.45686880921109285	0.4610441147309654	0.4899921382521716	0.49281260158156937	0.5072579972734736	0.509375979700333	0.524431657420267	0.5258547334615294	0.5568771987635981	0.5570004201398943	0.06789349670820137	0.0648678642039596	-0.00042509201650786643	-0.03138505837078753	-0.000426968095632807	-0.0315235683554107
32.25620022466719	0.45679793690266873	0.4609723957183928	0.489913501649008	0.49273343671070857	0.5071753195607787	0.5092929385041911	0.5243449665023155	0.5257678415622346	0.5567829474507966	0.5569062699204546	0.06788868370630834	0.06486326896373044	-0.00043073598053244844	-0.0319933410851263	-0.00043262247891928673	-0.03213345942448598
32.45056005749291	0.45672515524229323	0.46089877658412226	0.4898331693060292	0.49265257647838745	0.5070910566368132	0.5092083079288805	0.5242567994628117	0.5256794649440575	0.5566874232171102	0.5568108301513479	0.06788451444024819	0.06485928833329796	-0.000436278508778587	-0.03260023555358771	-0.0004381749412243341	-0.03274194034678146
32.64609100608406	0.45665045909528423	0.46082325261302726	0.4897511418783133	0.49257002172044756	0.5070052121604882	0.5091220916910231	0.5241671629339172	0.5255896101763075	0.5565906382623852	0.5567141127483923	0.06788100049099648	0.06485593336990547	-0.00044172034765832535	-0.03320571340138656	-0.000443626230272276	-0.033348982305369645
32.84280012700226	0.4565738432376633	0.46074581900858047	0.48966742003922725	0.4924857732944722	0.506917789864792	0.5090342935824819	0.5240760636770473	0.5254982839564719	0.5564926050188714	0.5566161298546414	0.06787815366866037	0.06485321534952834	-0.0004470622416674619	-0.033809746218196324	-0.00044897709182523116	-0.03395455643959622
33.040694519328454	0.45649530235289815	0.46066647088975426	0.4895820044793737	0.4923998320788022	0.5068287935568802	0.508944917470473	0.5239835085840863	0.5254054931114087	0.556393336154537	0.5565168938435917	0.06787598601745926	0.06485114577162734	-0.00045230493338577205	-0.034412305560650225	-0.00045422826968111174	-0.03455863384742486
33.239781324919136	0.4564148310285554	0.46058520328783864	0.48949489590550455	0.4923121989715191	0.5067382271181579	0.5088539672976699	0.5238895046786266	0.5253112445985588	0.5562928445764592	0.5564164173224642	0.06787450982083132	0.0648497363640203	-0.0004574491634881106	-0.035013362955695015	-0.0004593805056893885	-0.035161185588876265
33.44006772866406	0.45633242375285854	0.4605020111431653	0.4894060950393929	0.4922228748893889	0.5066460945043525	0.5087614470822968	0.5237940591172235	0.5252155455071759	0.5561911434342828	0.5563147131355475	0.06787373760666619	0.06484899908787728	-0.00046249567075928866	-0.03561288990434264	-0.00046443453975975046	-0.03576218268908349
33.64156095874556	0.45624807491114955	0.46041688930174296	0.4893156026166689	0.4921318607667722	0.5065523997455764	0.5086673609182174	0.5236971791906724	0.5251184030595772	0.5560882461237547	0.5562117943676206	0.06787368215266998	0.0648489461428381	-0.0004674451920942957	-0.03621085788418554	-0.00046939110985855237	-0.03636159614045198
33.84426828689945	0.45616177878225644	0.4603298325118	0.4892234193856181	0.49203915755449773	0.5064571469463865	0.5085717129750172	0.5235988723253093	0.525019824612419	0.5559841662903401	0.5561076743474479	0.0678743564918637	0.064849589972263	-0.00047229846251184426	-0.03680723835304889	-0.00047425095202791034	-0.03695939690678074
34.04819702867729	0.4560735295347524	0.4602408354202249	0.4891295461059346	0.4919447662186939	0.5063603402858274	0.5084745074980701	0.52349914608433	0.5249198176579857	0.5558789178329114	0.5560023666513484	0.0678757739182232	0.0648509432686101	-0.0004770562151656943	-0.037402002752955354	-0.0004790148003952499	-0.03755555592643134
34.25335454371064	0.4559833212231168	0.46014989256891325	0.48903398354743777	0.49184868773958423	0.5062619840174715	0.5083757488086048	0.5233980081691344	0.5248183898255091	0.5557725149075251	0.555895885106848	0.06787794799245819	0.06485301897895492	-0.00048171918135087033	-0.03799512251282522	-0.0004836833871726398	-0.03815004411485745
34.45974823597649	0.45589114778378437	0.46005699839100644	0.48893673248874175	0.49175092311023955	0.506162082469446	0.5082754413037576	0.5232954664206941	0.5247155488825048	0.5556649719312792	0.5557882437964099	0.06788089254794467	0.06485583031064612	-0.00048628809051876054	-0.0385865690531233	-0.00048825744267411153	-0.0387428323688539
34.66738555406454	0.4557970030310849	0.4599621472070273	0.48883779371588254	0.491651473335289	0.5060606400444512	0.5081735894566173	0.523191528820942	0.5246113027361347	0.5555563035862581	0.5556794570612508	0.06788462169680279	0.06485939073710836	-0.0004907636702895513	-0.0391763137894543	-0.0004927376953269835	-0.039333891570038304
34.87627399144595	0.45570088065306874	0.4598653332209056	0.48873716802089906	0.49155033942958665	0.5059576612197673	0.5080701978162593	0.5230862034941882	0.5245056594345924	0.5554465248235684	0.5555695395052405	0.0678891498361349	0.06486371400379566	-0.0004951466464564458	-0.03976432813587394	-0.0004971248716758581	-0.03992319258802013
35.086421086743854	0.45560277420721507	0.4597665505158917	0.4886348562003682	0.4914475224168357	0.505853150547255	0.5079652710077741	0.5229794987085628	0.5243986271685148	0.5553356508674661	0.5554585059988941	0.06789449165442378	0.06486881413429309	-0.0004994377430072028	-0.0403505835099196	-0.0005014196963972761	-0.04051070628460707
35.29783442400536	0.4555026771160167	0.45966579305035316	0.48853085905388866	0.4913430233281632	0.5057471126533376	0.5078588137322799	0.5228714228774803	0.5242902142724166	0.555223697219576	0.5553463716834525	0.06790066213809567	0.06487470543658158	-0.0005036376821343502	-0.04093505133651831	-0.0005056228923148165	-0.04109640351781252
35.51052163297529	0.4554005826624426	0.4595630546534527	0.4884251773825178	0.4912368432006499	0.50563955223898	0.5077508307669295	0.5227619845611362	0.5241804292261538	0.5551106796632125	0.5552331519750572	0.06790767657825518	0.06488140250946402	-0.0005077471842456216	-0.04151770305178104	-0.0005097351804062011	-0.041680255145394085
35.72449038937153	0.45529648398526984	0.4594583290207033	0.48831781198715546	0.4911289830758105	0.5055304740796512	0.5076413269649046	0.5226511924680286	0.5240692806564137	0.5549966142678	0.555118862569025	0.067915550577597	0.06488892024915947	-0.0005117669679839398	-0.04209851010841703	-0.0005137572798177281	-0.04226223202938684
35.93974841516195	0.4551903740742824	0.4593516097093952	0.4882087636668742	0.49101944399802205	0.5054198830252753	0.5075303072553992	0.5225390554565078	0.5239567773382301	0.554881517393394	0.5550035194442183	0.06792430005749653	0.06489727385606812	-0.0005156977502398519	-0.04267744397996864	-0.0005176899078795927	-0.042842305040480255
36.15630347884324	0.45508224576533435	0.459242890133893	0.4880980332171955	0.4909082270129018	0.5053077840001718	0.5074177766435916	0.5224255825363572	0.5238429281965316	0.5547654056953131	0.5548871388675223	0.06793394126529026	0.06490647884171971	-0.0005195402461657395	-0.04325447616530198	-0.0005215337801180997	-0.043420445062068325
36.374163395721176	0.4549720917352706	0.4591321635607976	0.48798562142831015	0.490795333165631	0.5051941820029833	0.5073037402106052	0.5223107828704046	0.5237277423077161	0.5546482961288786	0.5547697373984255	0.06794449078174798	0.06491655103590081	-0.0005232951691926946	-0.043829578193879115	-0.0005252896102700966	-0.043996622995067014
36.59333602819267	0.45485990449670294	0.4590194231039691	0.48787152908323866	0.4906807634992227	0.5050790821065879	0.5071882031134571	0.5221946657761625	0.5236112289012574	0.5545302059542683	0.554651331893712	0.06795596552874174	0.0649275065939739	-0.0005269632310520578	-0.04440272163112979	-0.0005289581102974061	-0.04457080976258965
36.813829286029524	0.45474567639263425	0.4589046617194052	0.48775575695593193	0.4905645190527329	0.5049624894579992	0.5070711705849934	0.5220772407275031	0.5234933973613425	0.5544111527414866	0.5545319395122642	0.06796838277712479	0.06493936200439177	-0.0005305451417902951	-0.04497387808339681	-0.000532539990408365	-0.04514297631486386
37.03565112666392	0.454629399590929	0.4587878721999729	0.48763830580931067	0.4904466008594122	0.5048444092782529	0.5069526479338121	0.521958517356365	0.5233742572285413	0.5542911543754556	0.5544115777199833	0.06798176015481676	0.06495213409641383	-0.0005340416097843192	-0.04554301920330772	-0.0005360359590695918	-0.045713093634390134
37.25880955547555	0.4545110660786241	0.4586690471699867	0.48751917639324066	0.49032700994479694	0.5047248468622787	0.5068326405441721	0.5218385054544952	0.5232538182015101	0.5541702290612309	0.554290264294829	0.06799611565510866	0.06496584004802952	-0.0005374533417674687	-0.04611011669577181	-0.0005394467230235289	-0.04628113274078771
37.483312626080554	0.4543906676560731	0.45854817907962864	0.4873983694424409	0.4902057473247385	0.5046038075787556	0.5067111538758906	0.5217172149752253	0.5231320901387297	0.5540483953293449	0.5541680173319841	0.06801146764519425	0.06498049739409516	-0.0005407810428486037	-0.04667514232386338	-0.0005427729873084264	-0.04684706469659261
37.70916844062219	0.45426819593092044	0.4584252601992067	0.4872758856743231	0.4900828140033642	0.5044812968699528	0.5065881934642216	0.5215946560352834	0.5230090830602773	0.5539256720412804	0.5540448552491429	0.06802783487493123	0.06499612403469596	-0.0005440254165292036	-0.04723806791444929	-0.0005460154552807683	-0.04741086061270039
37.93638515006311	0.45414364231190224	0.4583002826132446	0.4871517257867635	0.48995821097097614	0.5043573202515562	0.5064637649197248	0.5214708389166474	0.5228848071496369	0.5538020783950857	0.5539207967919368	0.06804523648584428	0.06501273824373141	-0.0005471871647300119	-0.047798865364910625	-0.0005491748286285958	-0.04797249165413575
38.164970954479706	0.4540169980024613	0.45817323821439837	0.48702589045579814	0.4898319392018772	0.5042318833124743	0.5063378739281149	0.5213457740684303	0.5227592727555469	0.5536776339311235	0.5537958610394901	0.06806369202037153	0.06503035867774022	-0.0005502669878136857	-0.04835750664936711	-0.0005522518073968197	-0.048531929045850575
38.39493410335793	0.453888253994179	0.4580441186971938	0.48689838033324606	0.4897039996521267	0.5041049917146311	0.5062105262500992	0.5212194721088125	0.5226324903938849	0.5535523585379712	0.5536700674101188	0.0680832214313705	0.06504900438496519	-0.0005532655846061107	-0.04891396382541302	-0.000555247090008093	-0.04908914407916143
38.626282895891045	0.4537574010600103	0.45791291555157954	0.4867691960442523	0.48957439325722285	0.503976651192738	0.5060817277211938	0.521091943827009	0.5225044707495952	0.5534262724584659	0.5535434356671723	0.06810384509188398	0.06506869481467205	-0.000556183652428377	-0.04946820904136473	-0.000558161373287458	-0.04964410811813025
38.859025681279114	0.45362442974732065	0.45777962005628864	0.48663833818475244	0.48944312092970826	0.5038468675540488	0.5059514842515274	0.5209632001852823	0.5223752246786548	0.553299396295906	0.5534159859250258	0.06812558380517818	0.06508944982672446	-0.0005590218871158736	-0.050020214543152974	-0.0005609953524834399	-0.050196792606087115
39.09317085903034	0.4534893303707158	0.45764422327200327	0.48650580731885285	0.4893101835566964	0.5037156466780952	0.5058198018256245	0.5208332523209981	0.5222447632100842	0.5531717510204118	0.5532877386552242	0.06814845881506348	0.06511128970142922	-0.0005617809830504861	-0.050569952681726704	-0.0005637497212946929	-0.0507471690724941
39.328726879264174	0.45335209300465895	0.457506716034316	0.48637160397612683	0.4891755819973183	0.5035829945164029	0.5056866865021726	0.5207021115487261	0.5221130975480014	0.5530433579754517	0.5531587146927861	0.06817249181650252	0.06513423514965638	-0.0005644616331879071	-0.051117395921153275	-0.0005664251718957569	-0.05129520914013597
39.56570224301631	0.453212707475866	0.4573670889464799	0.4862357286488198	0.4890393170800823	0.5034489170921855	0.5055521444137681	0.5205697893623864	0.5219802390737195	0.552914238884535	0.5530289352426713	0.06819770496651947	0.06515830732324371	-0.0005670645290900556	-0.05166251684653389	-0.0005690223949641471	-0.051840884532424525
39.80410550254544	0.45307116335547476	0.45722533237194235	0.4860981817889652	0.48890138960014984	0.5033134205000195	0.5054161817666448	0.5204362974374442	0.5218461993478944	0.5527844158580828	0.5528984218864174	0.06822412089541674	0.06518352782569894	-0.0005695903609517217	-0.05220528817186221	-0.0005715420797101078	-0.052384167081171995
40.04394526164196	0.45292744995097756	0.45708143642665244	0.4859589638054041	0.4887618003165193	0.5031765109054961	0.5052788048403803	0.5203016476331545	0.5217109901127172	0.5526539114004797	0.5527671965889508	0.0682517627183126	0.06520991872320206	-0.0005720398176365382	-0.05274568274924718	-0.000573984913902148	-0.0529250287341938
40.28523017593832	0.45278155629791134	0.4569353909711377	0.48581807506070723	0.48862054994911724	0.5030381945448489	0.5051400199875842	0.5201658519948561	0.5215746232941588	0.5525227484173098	0.5526352817055785	0.06828065404700906	0.06523750255592807	-0.0005744135867131739	-0.0532836735776101	-0.000576351583903234	-0.05346344156394878
40.52796895322162	0.45263347115129476	0.4567871856023399	0.48567551586799607	0.488477639175794	0.5028984777245605	0.5049998336335596	0.5200289227563198	0.5214371110042646	0.5523909502227884	0.5525026999891656	0.06831081900219883	0.06526630234968908	-0.0005767123544853092	-0.05381923381182219	-0.0005786427747009881	-0.05399937777590935
40.77217035374772	0.4524831829768076	0.4566368096452017	0.48553128648765836	0.48833306862921927	0.5027573668209416	0.5048582522759472	0.5198908723421495	0.5212984655435022	0.5522585405473921	0.5523694745975052	0.06834228222602727	0.06529634162791623	-0.0005789368060347133	-0.05435233677268059	-0.0005808591699389964	-0.05453280971711649
41.017843190557436	0.4523306799416976	0.45648425214399807	0.48538538712395524	0.4881868388936741	0.5026148682796866	0.5047152824843427	0.5197517133702386	0.5211586994031634	0.5521255435456931	0.5522356291008871	0.06837506889501684	0.06532764442398702	-0.0005810876252574371	-0.05488295595665704	-0.0005830014519561111	-0.05506370988575782
41.26499632979458	0.45217594990541254	0.4563295018534009	0.48523781792151643	0.4880389505017381	0.5024709886154008	0.5045709308998909	0.5196114586542869	0.521017825267824	0.5519919838044086	0.5521011874898724	0.06840920473337142	0.06536023529391363	-0.0005831654949011167	-0.055411065046143904	-0.0005850703018188685	-0.05559205094046149
41.51363869102594	0.45201898040994265	0.4561725472292691	0.48508857896171975	0.48788940393086466	0.5023257344111036	0.5044252042348543	0.5194701212063735	0.5208758560178601	0.5518578863506695	0.5519661741832791	0.0684447160266646	0.0653941393294007	-0.0005851710966118251	-0.05593663792048176	-0.000587066399362346	-0.05611780571021541
41.763779247563185	0.45185975866986483	0.45601337641915496	0.48493767025894824	0.48773819959984255	0.5021791123176974	0.5042781092721552	0.519327714239593	0.5207328047320261	0.5517232766605139	0.5518306140363883	0.06848162963593821	0.06542938217129034	-0.0005871051109779257	-0.056459648667186	-0.0005889904232327936	-0.056640947204826375
42.0154270267867	0.4516982715620795	0.4558519772525149	0.48478509175672474	0.4875853378651397	0.5020311290534123	0.5041296528648905	0.519184251170755	0.5205886846900912	0.5515881806676179	0.5516945323493748	0.06851997301221216	0.06546599002339705	-0.0005889682175712618	-0.05698007159330132	-0.0005908430509216078	-0.057161448625350886
42.26859111047143	0.45153450561522823	0.45568833723061747	0.4846308433237165	0.4874308190171239	0.5018817914032161	0.5039798419358192	0.5190397456231477	0.520443509375546	0.5514526247722686	0.5515579548759753	0.06855977421142743	0.06550398966676563	-0.0005907610949991149	-0.057497881237637216	-0.0005926249588137367	-0.057679283375094315
42.523280635114425	0.45136844699878087	0.45552244351613497	0.48447492474960624	0.4872746432761573	0.5017311062181947	0.5038286834768189	0.5188942114293718	0.520297292478369	0.551316635850586	0.5514209078323946	0.06860106190983727	0.06554340847434309	-0.0005924844209533875	-0.058013052383529384	-0.0005943368222353085	-0.058194425071647515
42.77950479226489	0.45120008151178104	0.4553542829224087	0.48431733574082464	0.48711681078855856	0.5015790804148965	0.5036761845483116	0.5187476626342394	0.5201500478978639	0.5511802412640053	0.5512834179064657	0.06864386541985502	0.06558427442609578	-0.0005941388722627838	-0.0585255600716863	-0.0005959793154965976	-0.05870684755839761
43.03727282885567	0.451029394571237	0.4551838419023775	0.48415807591613935	0.486957321622431	0.5014257209746442	0.5035223522786595	0.5186001134977501	0.5200017897455687	0.551043468869029	0.5511455122670671	0.06868821470638607	0.06562661612458107	-0.000595725124944213	-0.05903537961353322	-0.0005975531119430944	-0.059216524917090396
43.29659404753705	0.4508563712001475	0.4550111065371558	0.48399714480209594	0.4867961757633469	0.5012710349428106	0.5033671938635258	0.5184515784981376	0.519852532348235	0.5509063470272527	0.5510072185738077	0.06873414040364918	0.06567046281099215	-0.0005972438542621861	-0.059542486605806744	-0.0005990588840043554	-0.05972343148079062
43.55747780701245	0.45068099601514583	0.4548360625242486	0.48383454182830354	0.48663337310988863	0.5011150294280542	0.5032107165652021	0.5183020723349953	0.5197022902508851	0.550768904615681	0.5508685649869903	0.06878167383251527	0.06571584438168787	-0.0005986957347881017	-0.0600468569451067	-0.0006004973032530669	-0.06022754184745338
43.81993352237618	0.45050325321375206	0.45465869516539226	0.48367026632256205	0.48646891346903554	0.5009577116015189	0.5030529277118989	0.5181516099324789	0.519551078219943	0.5506311710373378	0.5507295801778582	0.06883084701836995	0.06576279140522913	-0.0006000814404586441	-0.06054846684295967	-0.0006018690404558935	-0.06072883089389336
44.08397066545326	0.450323126561217	0.4544789893540055	0.4835043175058223	0.48630279655139597	0.5007990886959911	0.5028938346970003	0.5180002064425931	0.5193989112464497	0.5504931762321845	0.5505902933391431	0.06888169270953187	0.06581133513993963	-0.0006014016446437287	-0.06104729284214727	-0.000603174765635317	-0.0612272737903794
44.349598765141174	0.45014059937694295	0.4542969295622379	0.4833366944869753	0.4861350219662748	0.500639168005014	0.5027334449782778	0.5178478772485614	0.519245804549359	0.5503549506883554	0.5504507341959146	0.06893424439623642	0.06586150755200872	-0.0006026570202122272	-0.06154331183307704	-0.000604415148129589	-0.06172284601598221
44.6168274077539	0.449955654520469	0.45411249982759955	0.48316739625746297	0.4859655892165728	0.5004779568819593	0.5025717660770651	0.5176946379682832	0.5190917735789189	0.5502165254537212	0.5503109330167508	0.06898853633020981	0.06591334133415382	-0.0006038482395990252	-0.0620365010708781	-0.0006055908566550139	-0.06221552337412106
44.88566623736761	0.4497682743769998	0.45392568373916015	0.4829964216857044	0.48579449769351124	0.5003154627390524	0.502408805577391	0.5175405044578825	0.5189368340201419	0.5500779321477948	0.5501709206252361	0.06904460354485406	0.06596686992486524	-0.0006049759748806283	-0.06252683819366212	-0.0006067025593731179	-0.06270528200921888
45.15612495616904	0.44957844084246584	0.4537364644232963	0.4828237695113293	0.4856217466711736	0.5001516930463492	0.5022445711250675	0.5173854928153474	0.5187810017963678	0.5499392029739857	0.5500307284117986	0.069102481876064	0.06602212752825748	-0.0006060408978522114	-0.06301430124132423	-0.0006077509239617029	-0.06319209842394002
45.42821332480542	0.44938613530809435	0.45354482452897465	0.4826494383392136	0.48544733530085843	0.4999866553306623	0.5020790704267316	0.5172296193842679	0.5186242930729185	0.549800370732221	0.5498903883459004	0.0691622079837011	0.06607914913454165	-0.0006070436801063339	-0.06349886867499777	-0.0006087366176863451	-0.06367594949713862
45.701941162736816	0.4491913386444749	0.45335074621255306	0.48247342663330683	0.48527126260523806	0.499820357174437	0.5019123112488412	0.5170729007576725	0.5184667242608516	0.5496614688319439	0.5497499329885925	0.06922381937374852	0.06613797054114438	-0.0006079849931113213	-0.06398051939721938	-0.0006096603074742246	-0.06415681250234684
45.97731834859046	0.4489940311850999	0.45315421112207854	0.4822957327102462	0.4850935274723118	0.49965280621457214	0.5017443014166194	0.5169153537819667	0.5183083120208161	0.5495225313055013	0.549609395505446	0.06928735442116855	0.06619862837450466	-0.0006088655083027472	-0.06445923277333065	-0.0006105226599932845	-0.0646346651272296
46.25435482051728	0.4487941927093614	0.4529552003810697	0.48211635473274866	0.4849141286491509	0.4994840101411843	0.5015750488129497	0.5167569955609808	0.518149073267011	0.5493835928219387	0.5494688096798768	0.06935285239349416	0.06626116011256025	-0.0006096858971742503	-0.06493498865393121	-0.000611324341738273	-0.06510948549426132
46.533060576550575	0.4485918024249796	0.45275369457175446	0.48193529070276786	0.4847330647354196	0.49931397669631133	0.5014045613772117	0.5165978434601212	0.5179890251712512	0.5492446887012102	0.5493282099268715	0.06942035347517515	0.06632560410796269	-0.000610446831369793	-0.06540776739782928	-0.0006120660191145655	-0.06558125218165856
46.813445674966815	0.4483868389498491	0.4525496737177538	0.48175253845441524	0.4845503341766738	0.49914271367255736	0.501232847104067	0.5164379151106433	0.5178281851671461	0.5491058549288269	0.5491876313071372	0.06948989879271686	0.06639199961203479	-0.0006111489827781424	-0.06587754989561745	-0.0006127483585233184	-0.06604994424515098
47.09552023464871	0.44817928029327353	0.45234311726618137	0.4815680956466285	0.48436593525741956	0.4989702289116725	0.5010599140421824	0.5162772284140359	0.5176665709543935	0.5489671281709531	0.5490471095416835	0.06956153044062993	0.06646038679951254	-0.0006117930236425595	-0.06634431759572124	-0.0006133720264624998	-0.06651554124154302
47.37929443545016	0.44796910383656835	0.45213400406914167	0.48138195975558173	0.4841798660939273	0.49879653030306287	0.5008857702928914	0.516115801546528	0.517504200503192	0.5488285457899682	0.5489066810268552	0.06963529150822766	0.06653080679408878	-0.0006123796266651604	-0.06680805253033384	-0.0006139376896214799	-0.06697802325280122
47.66477851856398	0.4477562863130085	0.45192231236460123	0.48119412806682527	0.4839921246267895	0.4986216257822343	0.500710424008793	0.5159536529637233	0.5173410920587764	0.5486901458605135	0.5487663828498333	0.06971122610730637	0.06660330169479618	-0.0006129094651174949	-0.067268737342701	-0.0006144460149850595	-0.06743737091105118
47.951982786891236	0.4475408037870927	0.45170801975661024	0.48100459766714493	0.4838027086132132	0.4984455233291599	0.5005338833922816	0.5157908014053607	0.5171772641460815	0.5485519671860376	0.5486262528046177	0.06978937940073325	0.06667791460325925	-0.0006133832129600059	-0.06772635531619642	-0.0006148976699371644	-0.06789356542472547
48.24091760541319	0.4473226316331008	0.4514911031948491	0.48081336543612985	0.48361161561903737	0.4982682309665726	0.5003561566940103	0.5156272659002124	0.5170127355745366	0.5484140493158626	0.5484863294085148	0.06986979763198684	0.06675468965184636	-0.0006138015449622669	-0.06818089040393716	-0.0006152933223735335	-0.06834658860603327
48.53159340156531	0.4471017445129162	0.4512715389534732	0.48062042803743854	0.4834188430104617	0.498089756758178	0.5001772522112773	0.5154630657711186	0.5168475254429987	0.5482764325627887	0.5483466519191432	0.06995252815567551	0.06683367203276293	-0.0006141651368321011	-0.06863232726033175	-0.0006156336408221774	-0.06879642290009258
48.82402066561362	0.4468781163530806	0.4510493026092275	0.48042578190974583	0.48322438794547684	0.4979101088067818	0.49999717828633655	0.5152982206401655	0.5166816531448232	0.5481391580212542	0.5482072603519794	0.07003761946908416	0.0669149080281132	-0.0006144746653490296	-0.06908065127375096	-0.0006159192945619507	-0.06924305141443199
49.11820995103327	0.4466517203210585	0.4508243690188058	0.48022942325736595	0.48302824736498495	0.49772929525233295	0.4998159433046307	0.5151327504340132	0.5165151383730833	0.5480022675860787	0.5480681954984639	0.07012512124477696	0.06699844504097488	-0.0006147308085032721	-0.0695258486008754	-0.0006161509537500054	-0.0696864579504961
49.41417187488941	0.44642252880067257	0.45059671229542025	0.4800313480405308	0.4828304179835956	0.4975473242698713	0.49963355569293766	0.5149666753893749	0.5163480011259405	0.5478658039718025	0.5479294989446865	0.0702150843643067	0.06708433162752572	-0.0006149342456431839	-0.06996790620242166	-0.0006163292895574601	-0.07012662703654371
49.71191711822035	0.446190513366682	0.45036630578455367	0.4798315519653148	0.4826308962800868	0.4973642040673844	0.49945002391743126	0.5148000160586563	0.5161802617121687	0.5477298107326515	0.5477912130906758	0.0703075609530675	0.0671726175302541	-0.0006150856576250252	-0.07040681188064468	-0.0006164549743075121	-0.07056354396198117
50.01145642642306	0.445955644758467	0.4501331220388592	0.4796300304731874	0.48242967848751345	0.49717994288355993	0.49926535648164905	0.5146327933157585	0.5160119407568434	0.5475943322831465	0.547653381170311	0.07040260441634262	0.06726335371231455	-0.0006151857269757199	-0.07084255431854558	-0.000616528681621098	-0.07099719481298905
50.3128006096408	0.44571789285278585	0.44989713279217614	0.47942677873018413	0.48222676058295416	0.49699454898543705	0.4990795619243667	0.5144650283620514	0.5158430592071963	0.5474594139193854	0.5475160472718854	0.07050026947658533	0.06735659239305125	-0.0006152351380572796	-0.07127512312095519	-0.000616551086569439	-0.07142756651043669
50.61596054315354	0.44547722663556377	0.449658308932622	0.47922179161567147	0.48202213827687457	0.4968080306659455	0.4988926488173688	0.5142967427325208	0.5156736383386419	0.5473251018410181	0.5473792563593388	0.07060061221199096	0.06745238708475383	-0.0006152345772427736	-0.07170450885746504	-0.0006165228658355781	-0.0718546468490473
50.9209471677702	0.44523361417267987	0.4494166204747305	0.4790150637106979	0.48181580700209936	0.4966203962413319	0.4987046257631176	0.5141279583021008	0.5155036997609876	0.5471914431739473	0.5472430542941943	0.07070369009640881	0.06755079263068613	-0.0006151847330997384	-0.07213070310756109	-0.0006164446978798033	-0.0722784245386805
51.22777149022361	0.44498702257970385	0.4491720365305873	0.47880658928590664	0.48160776190236765	0.4964316540484643	0.4985155013923094	0.5139586972921903	0.5153332654248245	0.5470584859937757	0.5471074878582134	0.07080956204064291	0.06765186524443978	-0.0006150862965794701	-0.07255369850760474	-0.0006163172631141745	-0.07269888924739121
51.53644458356769	0.4447374179905485	0.4489245252799318	0.4785963622889969	0.48139799782046355	0.4962418124420125	0.4983252843613185	0.5137889822773678	0.5151623576281134	0.5469262793500352	0.5469726047768116	0.07091828843520374	0.06775566255066526	-0.0006149399612177531	-0.07297348880024401	-0.0006161412440874869	-0.07311603164686176
51.84697758757708	0.4444847655249843	0.44867405393917625	0.47838437633170916	0.4811865092858944	0.4960508797914952	0.49813398334951614	0.5136188361923046	0.5149909990229681	0.5467948732912218	0.5468384537432504	0.07102993119456932	0.0678622436272426	-0.000614746423344803	-0.07339006888632582	-0.0006159173256760075	-0.07352984345966718
52.15938170914916	0.44422902925497776	0.44842058872930096	0.47817062467632043	0.48097329050210713	0.49585886447818966	0.4979416070564681	0.5134482823388895	0.5148192126226464	0.5466643188906721	0.5467050844436449	0.07114455380301214	0.06797166904893939	-0.0006145063823056462	-0.07380343487912455	-0.0006156461952817605	-0.07394031750868635
52.47366822270851	0.44397017216979756	0.44816409484257713	0.4779551002216225	0.4807583353332147	0.4956657748918954	0.49774816419899565	0.5132773443935659	0.5146470218087521	0.5465346682733117	0.5465725475828151	0.0712622213620602	0.06808400093262618	-0.0006142205406872714	-0.07421358416118551	-0.0006153285430472444	-0.07434744776981006
52.789848470613855	0.4437081561398421	0.4479045364080699	0.47773779548836537	0.4805416372902164	0.49547161942754747	0.4975536635080982	0.5131060464148962	0.5144744503386591	0.5464059746433092	0.5464408949110136	0.0713830006396617	0.0681993029841101	-0.000613889604561435	-0.07462051544399628	-0.0006149650620730363	-0.07475122942609858
53.107933863567155	0.44344294187913225	0.4476418764558688	0.47751870260414064	0.4803231895166892	0.49527640648166876	0.4973581137257317	0.5129344128513544	0.5143015223531636	0.5462782923126729	0.5463101792515636	0.07150696012111493	0.06831764054665007	-0.0006135142837365715	-0.07502422883086979	-0.0006145564486486066	-0.07515165892537823
53.42793588102576	0.44317448890641425	0.4473760768799953	0.4772978132876807	0.4801029847739263	0.49508014444865545	0.49716152360143107	0.5127624685493589	0.5141282623843739	0.5461516767308254	0.5461804545294462	0.07163417006184596	0.06843908065123176	-0.0006130952920210264	-0.07542472588235682	-0.0006141034024945702	-0.07554873404021123
53.74986607161648	0.44290275550481367	0.4471070983999273	0.47707511883254866	0.4798810154255	0.49488284171688735	0.49696390188877454	0.5125902387615543	0.5139546953638443	0.5460261845151956	0.5460517758008708	0.07176470254210819	0.06856369206866526	-0.000612633347500946	-0.07582200968533925	-0.0006136066270157059	-0.07594245393107713
54.073736053552395	0.44262769867997925	0.44683490052068586	0.4768506100901928	0.47965727342122216	0.49468450666465325	0.4967652573416778	0.5124177491553487	0.5137808466309635	0.5459018734828681	0.5459241992838696	0.07189863152368106	0.06869154536358996	-0.0006121291728298228	-0.07621608492561904	-0.0006130668295684094	-0.07633281921309276
54.399557515052166	0.44234927411665037	0.44655944149141974	0.47662427745233454	0.4794317502804777	0.49448514765588264	0.4965655987105096	0.5122450258217165	0.5136067419416055	0.5457788026833321	0.545797782389954	0.07203603290865836	0.0688227129504622	-0.0006115834955348065	-0.07660695796403161	-0.0006124847217368057	-0.0767198320250344
54.727342214761876	0.44206743613358385	0.4462806782624252	0.47639611083266503	0.4792044370749008	0.4942847730356738	0.4963649347380253	0.5120720952842773	0.513432407477055	0.5456570324323725	0.5456725837568824	0.07217698460040861	0.06895726915161575	-0.0006109970483344496	-0.07699463691605501	-0.000611861019626625	-0.07710349610286471
55.057101982179326	0.441782137636766	0.4459985664405339	0.47616609964781564	0.4789753244103675	0.4940833911256095	0.4961632741550994	0.5118989845086588	0.5132578698532121	0.5455366243471522	0.5455486632825738	0.07232156656680423	0.06909529025747269	-0.0006103705694729955	-0.07737913173602351	-0.0006111964441735118	-0.07748381685681238
55.38884871808102	0.44149333007083724	0.4457130602427951	0.47593423279757097	0.4787444024082713	0.4938810102188465	0.495960625676257	0.5117257209121555	0.5130831561300914	0.5454176413825286	0.5454260821602227	0.07246986090581772	0.06923685458900722	-0.0006097048030750951	-0.0777604543057322	-0.0006104917214613259	-0.07786080145187668
55.722594394951685	0.4412009633686503	0.4454241124483824	0.4757004986442908	0.4785116606860514	0.49367763857496894	0.49575699799498585	0.5115523323736914	0.5129082938216238	0.5453001478686577	0.5453049029146577	0.07262195191357883	0.0693820425625547	-0.0006090004995131792	-0.0781386185268218	-0.0006097475830625365	-0.07823445889279412
56.058351057416104	0.44090498589888233	0.4451316743486442	0.47546488499150436	0.4782770883369385	0.4934732844145946	0.49555239977882415	0.5113788472441008	0.5127333109057723	0.5451842095499378	0.5451851894399982	0.07277792615501162	0.06953093675706629	-0.0006082584157935944	-0.07851364041866304	-0.0006089647663924946	-0.07860480011379423
56.39613082267415	0.4406053444116127	0.444835695695216	0.4752273790616388	0.4780406739088828	0.4932679559137193	0.49534683966420545	0.5112052943567352	0.5125582358349718	0.5450698936253455	0.5450670070386577	0.0729378725371521	0.06968362198391828	-0.0006074793159646097	-0.0788855382209448	-0.0006081440150815798	-0.07897183807224906
56.7359458809379	0.44030198398177844	0.44453612464611286	0.47498796747284466	0.4778024053826292	0.4930616611977862	0.49514032625105625	0.5110317030384112	0.512383097546909	0.5449572687902219	0.5449504224617568	0.07310188238527018	0.06984018535938441	-0.0006066639715459621	-0.07925433250208869	-0.0006072860793667756	-0.07933558784796446
57.07780849587155	0.4399948479504103	0.444232907709705	0.47474663621487095	0.47756227014889374	0.4928544083354656	0.4949328680971243	0.510858103120707	0.5122079254756464	0.5448464052795682	0.5448355039509912	0.07327004952191982	0.07000071637989075	-0.000605813161974722	-0.07962004627285069	-0.0006063917165038957	-0.07969606674723195
57.42173100503407	0.43968387786355423	0.44392598968649094	0.4745033706239535	0.4773202549846094	0.492646205332131	0.4947244737120321	0.5106845249516254	0.5120327495631138	0.5447373749129135	0.5447223212820291	0.07344247034903967	0.07016530700017441	-0.0006049276750789145	-0.0799827051061186	-0.0006054616911973509	-0.08005329441236597
57.7677258203244	0.43936901340877066	0.4436153136085607	0.47425815535666355	0.4770763460281883	0.4924370601230137	0.49451515155103404	0.5105109994076324	0.5118576002709709	0.5446302511408202	0.5446109458094903	0.07361924393325053	0.0703340517144765	-0.0006040083075734559	-0.08034233726333184	-0.000604496776055341	-0.08040729293740867
58.115805428429454	0.43905019234910286	0.44330082067665116	0.47401097436267214	0.4768305287537613	0.4922269805660197	0.4943049100084664	0.5103375579060865	0.5116825085928608	0.544525109093091	0.5445014505135787	0.07380047209448336	0.07050704764090357	-0.0006030558655814033	-0.08069897382726765	-0.0006034977520683604	-0.08075808698995957
58.465982391274686	0.43872735045440114	0.4429824501946809	0.47376181085637736	0.47658278794434267	0.492015974434191	0.4940937574108686	0.5101642324180712	0.5115075060670636	0.5444220256287559	0.5443939100484346	0.0739862594980903	0.07068439460909637	-0.0006020711651830712	-0.08105264884231644	-0.0006024654091121295	-0.08110570393938588
58.818269346477535	0.4384004214298803	0.44266013950165034	0.4735106472873402	0.47633310766387116	0.49180404940779054	0.4938817020097641	0.509991055481648	0.5113326247895699	0.5443210793879059	0.5442884007922811	0.07417671375060039	0.07086619525136156	-0.0006010550329939024	-0.08140339946217523	-0.0006014005464733962	-0.08145017399182564
59.172679007803275	0.4380693368417833	0.4423338239007873	0.47325746530947355	0.476081471228073	0.49159121306599296	0.49366875197407706	0.509818060215541	0.5111578974275862	0.5442223508454553	0.5441850008994379	0.07437194549927689	0.07105255509742113	-0.0006000083067698725	-0.08175126610574068	-0.0006003039734082671	-0.08179153033323416
59.52922416562417	0.43773402604001976	0.44200343658580876	0.4730022457489232	0.4758278611740899	0.49137747287815653	0.4934549153821677	0.5096452803332715	0.5109833572334869	0.5441259223669154	0.544083790354283	0.07457206853565798	0.07124358267293782	-0.000598931836048866	-0.08209629262132978	-0.0005991765097266288	-0.08212980927945068
59.887917687380885	0.43739441607763563	0.4416689085641682	0.4727449685705776	0.47557225922881435	0.49116283619465584	0.4932402002134644	0.5094727501577575	0.5108090380592325	0.5440318782662579	0.543984851027245	0.07477719990326001	0.07143938960199997	-0.0005978264828232493	-0.0824385264601375	-0.0005980189864099872	-0.08246505043513253
60.24877251804685	0.4370504316269691	0.441330168577145	0.4724856128431412	0.47531464627586706	0.4909473102372499	0.49302461433967115	0.5093005046363948	0.5106349743712687	0.5439403048659672	0.5438882667329116	0.07498746000963477	0.07164009071374187	-0.0005966931222486371	-0.08277801885935787	-0.0005968322462586162	-0.08279729686125847
60.6118016805955	0.43670199489233513	0.4409871430166305	0.4722241567026994	0.475055002321153	0.49073090208895853	0.492808165515525	0.5091285793566356	0.5104612012659238	0.5438512905593644	0.5437941232903459	0.07520297274298457	0.07184580415329046	-0.0005955326433921826	-0.08311482503538059	-0.000595617144578342	-0.08312659525211075
60.97701827647021	0.43634902551907784	0.4406397558384529	0.4719605773147023	0.474793306456924	0.4905136186834228	0.49259086136908015	0.5089570105620852	0.5102877544853229	0.5437649258753091	0.5437025085857063	0.07542386559354708	0.07205665149724373	-0.0005943459500179493	-0.08344900438788727	-0.0005943745498980801	-0.08345299612187773
61.34443548605718	0.43599144049881383	0.44028792847207837	0.4716948508342877	0.4745295368242758	0.490295466793716	0.4923727093914915	0.5087858351691319	0.5101146704338395	0.5436813035453751	0.5436135126372657	0.07565026977997666	0.07227275787389255	-0.0005931339614189124	-0.08378062071550119	-0.0005931053447323364	-0.08377655400224171
61.71406656916102	0.4356291540706902	0.43993157972651653	0.47142695236486243	0.4742636705740011	0.4900764530205794	0.49215371692626814	0.5086150907841306	0.5099419861950993	0.5436005185736121	0.5435272276629389	0.07588232038095195	0.0724942520884047	-0.0005918976132893716	-0.08410974244344516	-0.0005918104263822332	-0.08409732765092315
62.085924865483435	0.43526207761846225	0.439570625692246	0.47115685591485384	0.47399568382571716	0.4898565837800446	0.4919338911579681	0.5084448157211595	0.5097697395495611	0.5435226683090013	0.5434437481504247	0.07612015647226396	0.07272126675321149	-0.0005906378586520988	-0.08443644286506924	-0.0005904907077790567	-0.0844153802721479
62.46002379510434	0.43489011956319057	0.4392049796389707	0.4708845343525388	0.47372555162517993	0.48963586529040964	0.49171323910030196	0.5082750490203699	0.5095979689926925	0.5434478525207248	0.5433631709300771	0.07636392126964452	0.07295393842384452	-0.000589355668829783	-0.08476080039609712	-0.0005891471183789854	-0.08473077975011734
62.83637685896657	0.4345131852513469	0.43883455190900506	0.47060995935885397	0.47345324789969573	0.4894143035585346	0.49149176758360974	0.5081058304669497	0.5094267137537644	0.5433761734763719	0.543285595250626	0.07661376227761017	0.07319240774047966	-0.0005880520344709872	-0.08508289884396447	-0.0005877806051012291	-0.08504359889528246
63.21499763936286	0.4341311768381017	0.43845924980607265	0.4703331013780842	0.47317874541153	0.48919190436541166	0.4912694832416782	0.5079372006107223	0.5092560138152815	0.5433077360232103	0.5432111228578723	0.07686983144461237	0.07343681957546598	-0.00058672796664061	-0.08540282769367025	-0.0005863921333226774	-0.08535391570545414
63.59589980042612	0.43374399316556067	0.43807897747929764	0.4700539295663199	0.4729020157092156	0.48896867325097	0.4910463924978562	0.5077692007864024	0.5090859099330809	0.5432426476726581	0.5431398580764912	0.07713228532479956	0.07368732318713304	-0.0005853844979636369	-0.08572068240928843	-0.0005849826879300579	-0.08566181364265901
63.979097088622495	0.4333515296356984	0.4376936358021485	0.4697724117375676	0.4726230290766464	0.4887446154980721	0.49082250155042734	0.507601873134533	0.5089164436571094	0.5431810186880985	0.5430719078950776	0.07740128524672121	0.07394407238017435	-0.0005840226838346174	-0.08603656475351329	-0.0005835532744260519	-0.08596738192527198
64.36460333324754	0.4329536780777286	0.43730312224608775	0.4694885143073947	0.47234175447984844	0.4885197361156513	0.4905978163572008	0.5074352606231245	0.5087476573529186	0.5431229621761856	0.5430073820545837	0.07767699748930176	0.07420722567293957	-0.0005826436037005278	-0.08635058312657407	-0.0005821049201015782	-0.08627071583804025
64.75243244692527	0.43255032660963205	0.43690733074866084	0.4692022022339756	0.4720581595113017	0.4882940398209399	0.4903723426192661	0.5072694070700222	0.5085795942238895	0.5430685941817964	0.5429463931402951	0.07795959346545801	0.07447694647196638	-0.0005812483624124676	-0.08666285292505904	-0.0005806386752754689	-0.08657191706073775
65.14259842611021	0.43214135949355026	0.4365061515757475	0.46891343895640597	0.47177221033168787	0.48806753102073397	0.4901460857638694	0.5071043571660268	0.5084122983342235	0.5430180337867954	0.542889056677511	0.07824924991373451	0.0747534032541213	-0.00057983809165707	-0.08697349692208434	-0.0005791556146046428	-0.08687109401620319
65.53511535159264	0.4317266569847349	0.4360994711776817	0.4686221863301388	0.47148387160892585	0.48784021379163817	0.489919050926352	0.5069401564987913	0.5082458146327183	0.5429714032127793	0.542835491231088	0.0785461490983573	0.0750367697567221	-0.0005784139514702913	-0.08728264567088218	-0.0005776568384692204	-0.08716836223958069
65.92999738900669	0.4313060951737275	0.43568717203892854	0.46832840455939045	0.4711931064543543	0.48761209185922416	0.4896912429310998	0.5067768515775228	0.5080801889773615	0.5429288279279842	0.5427858185090308	0.0788504790181303	0.07532722517604276	-0.0005769771318397954	-0.0875904379325334	-0.0005761434744402383	-0.08746384476988567
66.32725878934137	0.43087954582142235	0.4352691325209913	0.4680320521263521	0.4708998763559046	0.487383168576044	0.4894626662714387	0.5066144898585152	0.507915468160769	0.5428904367585464	0.5427401634703088	0.07916243362463028	0.07562495437463443	-0.0005755288543999315	-0.08789702113004694	-0.0005746166788316298	-0.08775767256585709
66.72691388945532	0.4304468761866489	0.43484522669819936	0.46773308571703803	0.4706041411081059	0.48715344689841916	0.4892333250884149	0.5064531197715395	0.5077516999364953	0.5428563620043074	0.542698654437093	0.0794822130501631	0.07593014809789587	-0.0005740703742300735	-0.08820255183037773	-0.0005730776383463532	-0.08804998494676397
67.12897711259382	0.4300079488458874	0.4344153241860131	0.4674314601435836	0.47030585873874914	0.4869229293619381	0.4890032231483887	0.5062927907471191	0.5075889330462471	0.5428267395593813	0.5426614232116169	0.07981002384598977	0.07624300320037838	-0.0005726029817554323	-0.08850719625615966	-0.0005715275718155555	-0.08834093006106514
67.53346296890952	0.4295626215047091	0.4339792899614557	0.46712712826280384	0.47000498543202845	0.48669161805557587	0.4887723638193704	0.506133553244723	0.5074272172480342	0.5428017090376945	0.5426286051978749	0.08014607923135622	0.07656372288232607	-0.0005711280047652201	-0.08881113082945546	-0.0005699677320470942	-0.08863066538413022
67.94038605598601	0.4291107468005101	0.433536984175262	0.4668200408908035	0.46970147544796786	0.48645951459435394	0.48854075004601716	0.5059754587818991	0.5072666033452811	0.5427814139037327	0.5426003395283804	0.08049059935387698	0.0768925169369696	-0.0005696468105493846	-0.08911454274976904	-0.000568399407781639	-0.08891935824702557
68.3497610593647	0.4286521720960801	0.43308826195530903	0.4665101467134214	0.46939528103792566	0.486226620090444	0.48830838432320894	0.5058185599643833	0.5071071432169397	0.542766001608732	0.5425767691962198	0.08084381156188049	0.07722960200915323	-0.0005681608081676837	-0.08941763060812491	-0.0005668239257692331	-0.08920718639882352
68.7616027530747	0.42818673926352385	0.4326329732008711	0.4661973921922784	0.46908635235596297	0.4859929351226235	0.48807526866811163	0.5056629105172121	0.5069488898486325	0.5427556237325708	0.5425580411926499	0.0812059506893366	0.0775752018658742	-0.0005666714508535398	-0.08972060504052592	-0.0005652426529703103	-0.089494338604581
69.17592600016614	0.4277142844580197	0.4321709623672068	0.4658817214661789	0.4687746373658399	0.4857584597039694	0.48784140459063263	0.505508565316868	0.5067918973648572	0.5427504361316247	0.5425443066504969	0.08157725935403887	0.07792954767937153	-0.0005651802385699956	-0.09002368942319094	-0.0005636569988938245	-0.08978101528155946
69.59274575324658	0.42723463788087684	0.43170206823996826	0.46556307624760845	0.4684600817433984	0.4855231932476864	0.48760679306216453	0.5053555804244916	0.5066362210622929	0.5427505990928672	0.5425357209936308	0.08195798826974522	0.07829287832343104	-0.000563688720718436	-0.09032712061215875	-0.0005620684180795976	-0.09006742917655686
70.01207705502031	0.4267476235313102	0.43122612369888064	0.46524139571404416	0.46814262877406676	0.485287134530941	0.48737143448250614	0.505204013120188	0.5064819174442374	0.5427562774945064	0.5425324440928023	0.0823483965730312	0.07866544068361239	-0.0005621984990202833	-0.09063114973156416	-0.0005604784127324347	-0.09035380608666799
70.43393503883172	0.42625305894632676	0.43074295547011454	0.46491661639378395	0.4678222192452094	0.48505028165657743	0.487135328644845	0.5050539219384631	0.5063290442562141	0.5427676409734684	0.5425346404281425	0.0827487521656506	0.07904748998214986	-0.0005607112305759943	-0.09093604301239111	-0.0005588885355239936	-0.09064038562746646
70.85833492921113	0.42575075492807424	0.43025238386673526	0.46458867204597837	0.4674987913330256	0.4848126320125739	0.4868984746986706	0.5049053667048157	0.5061776605227806	0.5427848641000498	0.5425424792586425	0.08315933207324447	0.07943929011831961	-0.0005592286311187911	-0.09124208268697487	-0.0005573003925711806	-0.09092742205154991
71.2852920424243	0.42524051525796697	0.4297542225165774	0.46425749353452844	0.4671722804836806	0.48457418222909154	0.4866608711104852	0.5047584085735216	0.5060278265855792	0.5428081265600817	0.5425561347989483	0.08358042282130004	0.0798411140251244	-0.0005577524784742272	-0.091549567942522	-0.0005557156466009516	-0.09121518512101545
71.71482178702524	0.4247221363968579	0.42924827807685284	0.4639230086954906	0.4668426192883359	0.48433492813295564	0.48642251562216504	0.5046131100666381	0.5058796041426633	0.542837613344962	0.5425757864038172	0.08401232082931179	0.0802532440431887	-0.0005562846162407986	-0.09185881593785439	-0.0005541360203191736	-0.09150396103794378
72.14693966441222	0.4241954071704877	0.4287343499347548	0.4635851421976087	0.4665097373517186	0.4840948646993988	0.48618340520681536	0.5044695351142592	0.5057330562891343	0.5428735149499332	0.5426016187606101	0.08445533282415182	0.08067597231281626	-0.0005548269577081433	-0.0921701628883227	-0.0005525632999967556	-0.09179405343748215
72.58166126938723	0.4236601084393838	0.42821222989328167	0.4632438153955635	0.46617356115384884	0.4838539860008809	0.48594353602194995	0.5043277490960524	0.5055882475591276	0.5429160275810024	0.5426338220902013	0.08490977627373335	0.08110960118522573	-0.0005533814900273715	-0.09248396522404789	-0.0005509993392868173	-0.09208578444756199
73.01900229071879	0.4231160127523436	0.42768170184144805	0.4628989461755084	0.4658340139045207	0.4836122851527892	0.4857029033598169	0.504187818884107	0.5054452439691839	0.5429653533709192	0.5426725923567206	0.08537597984210445	0.08155444365404275	-0.0005519502786545116	-0.09280060082656405	-0.0005494460632892162	-0.09237949582058036
73.45897851170821	0.42256288398256914	0.42714254140800406	0.46255044879242485	0.4654910153900993	0.48336975425580503	0.48546150159467255	0.5040498128871187	0.5053041130630384	0.5430217006046502	0.5427181314865501	0.08585428386719432	0.08201082380818797	-0.0005505354720873878	-0.09312047035020043	-0.0005479054728860788	-0.09267555014258733
73.90160581075892	0.42200047694547077	0.42659451559772593	0.4621982336988044	0.4651444818121725	0.4831263843347089	0.4852193241267978	0.5039138010959409	0.5051649239578634	0.5430852839548105	0.5427706475970344	0.08634504086250853	0.08247907730738425	-0.000549139306913693	-0.09344399863432784	-0.0005463796493612172	-0.09297433212564954
74.34690016194996	0.42142853699709065	0.42603738240928185	0.4618422073641282	0.46479432561756295	0.48288216527337874	0.4849763633230291	0.5037798551305244	0.5050277473920015	0.5431563247275397	0.5428303552353744	0.08684861604415153	0.08295955188158358	-0.0005477641131967914	-0.09377163621361717	-0.0005448707593261881	-0.09327624998945794
74.79487763561212	0.4208467996120317	0.42547089043361436	0.4614822720845797	0.4644404553191709	0.48263708574571373	0.48473261045356475	0.503648048288269	0.5048926557742153	0.5432350511193288	0.5428974756282091	0.08736538788464579	0.08345260785568609	-0.0005464123202216786	-0.0941038609332594	-0.0005433810599810851	-0.09358173693978245
75.24555439890803	0.4202549899397064	0.4248947784317117	0.461118325782386	0.46408277530708225	0.4823911331422047	0.48448805562478187	0.5035184555938105	0.5047597232344907	0.5433216984853378	0.5429722369424109	0.08789574869512641	0.0839586187010382	-0.0005450864626291851	-0.09444117967809973	-0.0005419129047241622	-0.09389125275016852
75.6989467164156	0.41965282233764	0.4243087748905669	0.4607502617941413	0.4637211856493396	0.48214429349183574	0.48424268770778917	0.5033911538502516	0.5046290256764175	0.5434165096197707	0.5430548745576499	0.08844010523756685	0.08447797161526434	-0.0005437891869727318	-0.09478413022442567	-0.0005404687491499249	-0.09420528545612683
76.15507095071504	0.4190399998804858	0.42371259755604884	0.4603779686474219	0.46335558188172626	0.48189655137899123	0.48399649426240393	0.5032662216918605	0.5045006408311764	0.5435197350488966	0.5431456313513111	0.0889988793688395	0.0850110681321235	-0.0005425232587163986	-0.09513328322283598	-0.0005390511574540069	-0.09452435316990204
76.61394356297929	0.4184162138433185	0.42310595294132086	0.46000132982495356	0.4629858547858752	0.48164788985501134	0.48374946145623526	0.5031437396382391	0.5043746483131537	0.543631633337352	0.5432447579963812	0.08957250871850085	0.08555832476316456	-0.0005412915697221576	-0.09548924432419881	-0.0005376628092806923	-0.09484900602481616
77.07558111356816	0.41778114315767945	0.42248853580935836	0.45962022351553494	0.46261189015495824	0.48139829034400605	0.48350157397851534	0.5030237901499666	0.5042511296772055	0.5437524714083757	0.5433525132729523	0.09016144740234856	0.08612017367310072	-0.0005400971462568016	-0.0958526564590727	-0.0005363065070471684	-0.09517982826089622
77.54000026262605	0.4171344538387441	0.4218600286280156	0.4592345223508703	0.4622335685461621	0.4811477325425163	0.4832528149483	0.5029064576857184	0.5041301684775814	0.543882524878674	0.5434691643940256	0.09076616677392124	0.08669706339093243	-0.000538943157559868	-0.09622420228294004	-0.0005349851837812558	-0.09551744046186172
78.00721777068286	0.41647579838188	0.4212201009959953	0.45884409312739927	0.46185076501910155	0.4808961943125688	0.4830031658166277	0.5027918287608508	0.5040118503285252	0.5440220784086459	0.5435949873463327	0.09138715621626813	0.0872894595590087	-0.0005378329250165237	-0.09660460680113658	-0.0005337019115111419	-0.09586250195617652
78.47725049925933	0.41580481512673667	0.42056840903795467	0.4584487965121443	0.4614633488592528	0.48064365156764083	0.482752606262191	0.5026799920074349	0.5038962629665484	0.5441714260687384	0.5437302672469362	0.09202492397648133	0.08789784572234838	-0.0005367699319812624	-0.09699464018694925	-0.0005324599102520811	-0.09621571339522461
78.95011541147531	0.41512112758689945	0.41990459476687575	0.4580484867315292	0.46107118328543	0.48039007815100954	0.48250111408004287	0.5025710382357168	0.5037834963143808	0.5443308717227394	0.5438752987164028	0.09267999804565497	0.08852272416072635	-0.0005357578343098135	-0.09739512081047508	-0.0005312625576352481	-0.09657781952338951
79.42582957266194	0.4144243437429885	0.4192282854116875	0.4576430112420376	0.4606741251402504	0.4801354457059129	0.48224866506281405	0.5024650604969663	0.503673642546582	0.5445007294288611	0.5440303862693914	0.09335292708712566	0.08916461676618799	-0.0005348004716481114	-0.09780691849360323	-0.0005301133992349216	-0.0969496121556972
79.90441015097758	0.4137140552969564	0.4185390927080004	0.4572322103815044	0.46027202456245797	0.47987972353691416	0.48199523287388213	0.5023621541476696	0.5035667961567958	0.5446813238595148	0.5441958447235433	0.09404428141605702	0.08982406596885624	-0.0005339018795416095	-0.09823095801100123	-0.0005290161596409049	-0.09733193337972068
80.38587441802741	0.41298983688517293	0.41783661214966156	0.4568159169997337	0.4598647246398905	0.4796228784617951	0.481740788911881	0.502262416915007	0.5034630540266185	0.5448729907407162	0.5443719996276063	0.09475465403365525	0.0905016357141038	-0.0005330663024366578	-0.09866822285776777	-0.000527974754347238	-0.0977256790013854
80.87023974948666	0.41225124524772544	0.4171204221986836	0.45639395606704486	0.45945206104178143	0.4793648746532604	0.4814853021658902	0.5021659489635361	0.5033625154960332	0.5450760773121216	0.544559187709775	0.09548466171952943	0.09119791249437328	-0.0005322982076390037	-0.0991197593055233	-0.0005269933025146556	-0.09813180225448548
81.35752362572781	0.41149781835118254	0.41639008345092854	0.45596614425923754	0.45903386162899135	0.47910567346966665	0.48122873906058805	0.502072852962995	0.5032652824353573	0.5452909428087381	0.5447577573472839	0.09623494618599328	0.09191350643918438	-0.0005316023003114068	-0.09958668077169364	-0.0005260761406856718	-0.09855131779654869
81.8477436324513	0.41072907446188195	0.4156451377547473	0.45553228951735203	0.45860994604065336	0.478845233273928	0.4809710632905908	0.5019832341571075	0.5031714593186282	0.5455179589654119	0.5449680690583443	0.09700617529836163	0.0926490524671166	-0.0005309835395976847	-0.10007017252884509	-0.0005252278375236785	-0.09898530601513755
82.34091746132043	0.40994451116659036	0.4148851072795779	0.4550921905804738	0.45818012525560103	0.47858350923967147	0.4807122356431353	0.5018972004332619	0.5030811532983348	0.5457575105452556	0.5451904960175741	0.09779904436562707	0.09340521150384612	-0.0005304471559651192	-0.10057149678334554	-0.0005244532096680965	-0.09943491767158719
82.83706291059936	0.4091436043371716	0.41410949353129606	0.45464563648969725	0.4577442011268205	0.47832045314364285	0.48045221380818726	0.5018148623929007	0.5029944742813848	0.5460099958932342	0.5454254245961304	0.09861427750621038	0.09418267177062004	-0.0005299986698678594	-0.10109199815475733	-0.0005237573387963379	-0.09990137891156792
83.33619788579601	0.40832580703565297	0.4133177763108791	0.4541924060612104	0.45730196588702765	0.47805601314327034	0.4801909521749792	0.5017363334224376	0.5029115350061688	0.5462758275161964	0.5456732549278209	0.09945262909386016	0.09498215014788795	-0.0005296439118443463	-0.10163310959195826	-0.0005231455899928905	-0.10038599667370818
83.83834040030794	0.40749054835582943	0.4125094126127086	0.45373226732630456	0.45685320162332554	0.47779013353819993	0.4799284016138961	0.5016617297644792	0.5028324511205603	0.5465554326907021	0.5459344015025364	0.10031488528915514	0.09580439361916572	-0.0005293890441699922	-0.10219635876354971	-0.0005226236315412636	-0.10089016453218846
84.34350857607244	0.40663723219727016	0.41168383545856446	0.4532649769359353	0.45639767971872996	0.4775227545145147	0.4796645092425275	0.5015911705891006	0.5027573412606571	0.5468492541000705	0.5462092937884188	0.1012018656625009	0.096650180800612	-0.0005292405841979542	-0.10278337496473	-0.0005221974562570342	-0.10141536901112147
84.85172064422062	0.40576523596728975	0.4108404526630821	0.4527902795272676	0.4559351602581729	0.47725381187022947	0.47939921817460407	0.5015247780648734	0.5026863271300344	0.5471577505021422	0.5464983768842527	0.1021144249149701	0.09752032356221749	-0.000529205429539048	-0.10339589658762804	-0.0005218734044986628	-0.10196319641308094
85.36299494573534	0.4048739092061369	0.40997864552614327	0.45230790704943136	0.45546539139640185	0.4769832367205309	0.4791324672504191	0.5014626774293084	0.5026195335792439	0.5474813974293316	0.5468021122036494	0.10305345470385428	0.09841566874698333	-0.0005292908852339573	-0.10403577920445173	-0.0005216581889977978	-0.1025353402078224
85.87734993211305	0.4039625721303046	0.409097767447334	0.45181757804548645	0.45498810868498263	0.4767109551810939	0.47886419074721076	0.501404997058316	0.5025570886852456	0.5478206879226216	0.547120978192669	0.10401988558033488	0.0993370999949636	-0.0005295046930989811	-0.10470500431975438	-0.0005215589216751582	-0.10313360903205648
86.39480416602983	0.40303051408849705	0.4081971424572528	0.4513189968873416	0.4545030343553753	0.4764368880276524	0.478594318067841	0.5013518685342323	0.5024991238304083	0.5481761333012407	0.5474554710826227	0.1050146890473073	0.10028553967961966	-0.0005298550634377786	-0.10540568885372181	-0.0005215831426142459	-0.1037599353564218
86.91537632201124	0.4020769919243937	0.4072760636600679	0.4508118529601076	0.45400987655480984	0.47616095032983274	0.4783227734059534	0.5013034267118888	0.5024457737806607	0.5485482639698442	0.5478061056798724	0.10603887974603136	0.10126195096452832	-0.000530350709327998	-0.10614009542230463	-0.0005217388513864551	-0.10441638488056526
87.43908518710603	0.4011012282399236	0.4063337915813112	0.4502958197920633	0.4535083285314075	0.47588305105708223	0.47804947538562886	0.5012598097821358	0.5023971767623076	0.5489376302651235	0.5481734161945537	0.10709351778103014	0.10226733998915662	-0.0005310008837149383	-0.10691064348935697	-0.000522034540937355	-0.10510516672398751
87.9659496615646	0.4001024095523003	0.40536955241445033	0.44977055412608913	0.4529980677646946	0.47560309265431194	0.4777743366733684	0.5012211593321367	0.5023534745369549	0.5493448033438518	0.548557957110239	0.10817971119343422	0.10330275819314726	-0.0005318154195723679	-0.10771992147201104	-0.0005224792342724549	-0.10582864448733176
88.4959887595208	0.39907968433757784	0.4043825361593022	0.44923569492806864	0.45247875503732404	0.47532097058465816	0.4774972635600299	0.5011876204016618	0.5023148124739035	0.5497703761144789	0.5489603040966567	0.10929861859385415	0.10436930478935447	-0.0005328047734065589	-0.10857069988949775	-0.0005230825241924753	-0.1065893482661977
89.0292216096782	0.39803216095295274	0.4033718946448371	0.44869086232736793	0.4519500334434638	0.4750365728365161	0.47721815551012453	0.5011593415345001	0.5022813396192783	0.5502149642144888	0.5493810549677002	0.11045145196681361	0.1054681293967382	-0.0005339800724136201	-0.10946594565426437	-0.000523854616363395	-0.10738998770752062
89.56566745600044	0.3969589054294689	0.402336739428363	0.4481356564840783	0.45141152732891054	0.47474977939173024	0.47693690467562483	0.5011364748239902	0.5022532087610576	0.5506792070358437	0.5498208306870562	0.11163947965982995	0.10660043484520369	-0.0005353531656313582	-0.11040883761533848	-0.0005248063760292521	-0.10823346620888685
90.1053456584057	0.3958589391261659	0.4012761395624854	0.447569656377237	0.45086284115755937	0.4744604616515229	0.4766533953711692	0.5011191759515288	0.5022305764890433	0.5511637688009382	0.5502802764239125	0.11286402957138776	0.10776748016550687	-0.000536936679461808	-0.11140278347480148	-0.0005259493787120872	-0.10912289637101935
90.6482756934654	0.39473123623605616	0.40018911922059053	0.44699241850773114	0.45030355829838065	0.47416848181641463	0.4763675035072398	0.5011076042167728	0.5022136032486868	0.551669339691612	0.55076006266131	0.11412649255332331	0.10897058377853273	-0.0005387440779757169	-0.1124514382114512	-0.0005272959652740661	-0.11006161682543336
91.19447715510712	0.39357472113360537	0.3990746551709079	0.4464034755090224	0.449733239726534	0.47387369221601894	0.4760790959775601	0.501101922558066	0.5022024533875219	0.5521966370338736	0.5512608863598323	0.11542832604454624	0.11021112689951212	-0.0005407897284588348	-0.1135587241597733	-0.0005288593017593324	-0.11105321057246442
91.74396975532183	0.3923882655526394	0.397931674088465	0.4458023346582133	0.44915142263167956	0.47357593458419084	0.47578802999658554	0.5011022975614365	0.5021972951928017	0.5527464065411112	0.5517834721794582	0.11677105795457646	0.11149055717417432	-0.0005430889727024435	-0.11472885290767465	-0.000530653444475393	-0.11210152497882575
92.29677332487483	0.39117068558278917	0.396759049693443	0.4451884762792953	0.4485576189259102	0.4732750392745592	0.47549415238255444	0.5011088994562898	0.5021983009187269	0.553319423618688	0.5523285737625149	0.11815629081708992	0.112810392565376	-0.0005456582045967329	-0.11596634919588666	-0.0005326934108199066	-0.11321069360076308
92.85290781402206	0.38992073847171665	0.39555559970358456	0.4445613520296628	0.44795131364303625	0.4729708244109695	0.4751972987811055	0.5011219020956685	0.5022056468014489	0.5539164947329352	0.5528969750808208	0.1195857062355704	0.11417222551049112	-0.0005485149546473056	-0.1172760770197101	-0.000534995256420534	-0.11438516001638277
93.41239329322968	0.3886371192194519	0.394320082587388	0.44392038306016035	0.4473319632201936	0.4726630949668166	0.47489729282397214	0.5011414829186802	0.5022195130597759	0.5545384588476802	0.5534894918502256	0.12106106964525565	0.11557772737173125	-0.0005516779820941564	-0.11866326815770378	-0.0005375761592056882	-0.11562970387117844
93.97524995389855	0.38731845695018047	0.39305119410382916	0.4432649580380103	0.44669899365189486	0.4723516417666265	0.4745939452166949	0.501167822892374	0.5022400838792372	0.5551861889315678	0.5541069730158966	0.12258423541792549	0.11702865320370422	-0.0005551673753946829	-0.12013355337548148	-0.0005404545110980208	-0.11694946936334816
94.54149810909283	0.38596331104578696	0.39174756361330687	0.44259443102097124	0.446051798505722	0.4720362404025676	0.47428705274868044	0.5012011064299924	0.5022675473768449	0.555860593539557	0.5547503023118376	0.12415715233864141	0.11852684686484782	-0.0005590046619096123	-0.12169299658135913	-0.0005436500180989734	-0.11834999642094601
95.11115819427312	0.3845701670243554	0.39040775014337986	0.44190811916996264	0.445389736787825	0.4717166500578094	0.47397639721823154	0.5012415212821258	0.5023020955435388	0.5565626184720824	0.5554203998982548	0.1257818694864636	0.12007424650200414	-0.000563212927724599	-0.1233481322417731	-0.0005471838096086645	-0.11983725485093544
95.68425076803395	0.3831374321456697	0.38903023819167504	0.44120530028617017	0.44471213064526444	0.4713926122278005	0.47366174426441715	0.5012892583968436	0.502343924160899	0.5572932485154947	0.5561182240805261	0.12746054255436196	0.12167289044027625	-0.0005678169486463269	-0.1251060063989229	-0.0005510785579285749	-0.12141768177254164
96.26079651284576	0.38166343072453845	0.38761343324707503	0.4404852101572884	0.44401826289097474	0.47106384932959805	0.47334284209677635	0.5013445117443602	0.5023932326882533	0.5580535092674871	0.5568447731136499	0.12919544064713243	0.12332492351356533	-0.000572843333522921	-0.1269742216728389	-0.0005553586089978579	-0.12309822268298376
96.84081623580131	0.38014639913150566	0.38615565700896404	0.43974703969606305	0.44330737433574186	0.47073006318832594	0.47301942011290726	0.5014074781012253	0.5024502241157984	0.5588444690513275	0.5576010870961806	0.13098895360013083	0.12503260387478274	-0.0005783206811743047	-0.12896098667418698	-0.0005600501255267898	-0.1248863765435857
97.42433086936633	0.3785844804591921	0.38465514228290376	0.43898993185263335	0.44257866091005493	0.4703909333886693	0.47269118739291366	0.5014783567883635	0.5025151047787711	0.5596672409227865	0.5583882499577704	0.1328435998661095	0.12679831032875896	-0.0005842797523570309	-0.13107517030334748	-0.0005651812438317583	-0.12679024531983885
98.01136147213543	0.3769757188311672	0.3831100275296414	0.4382129782803378	0.4418312705569831	0.47004611547800096	0.472357831058494	0.5015573493565589	0.5025880841270451	0.5605229847737359	0.5592073915445446	0.13476203502246747	0.12862455023538766	-0.0005907536583604212	-0.13332636146792254	-0.0005707822458214662	-0.12881858846002103
98.60192922959182	0.3753180533288957	0.3815183510428357	0.4374152157326126	0.44106429987534757	0.46969523900627086	0.4720190144831197	0.5016446592121351	0.5026693744437855	0.5614129095364383	0.5600596898066234	0.13674706095682812	0.1305139680355843	-0.0005977780680050393	-0.13572493481343884	-0.0005768857477464473	-0.1309808828534358
99.1960554548718	0.3736093115109361	0.3798780447293187	0.4365956221663534	0.4402767904903637	0.46933790538615194	0.47167437533826395	0.5017404911746418	0.5027591905059522	0.5623382754925803	0.5609463730921869	0.13880163579519514	0.1324693544583143	-0.0006053914350319656	-0.13828212313293875	-0.0005835269075272209	-0.13328738887568647
99.79376158953411	0.37184720249724457	0.37818692746411664	0.43575311252459803	0.43946772512660026	0.4689736855550965	0.4713235234589559	0.50184505095728	0.5028577491784793	0.5633003966911065	0.5618687225525231	0.14092888464403475	0.13449365647331024	-0.0006136352480952678	-0.14101009720211266	-0.0005907436526727539	-0.1357492232008184
100.39506920433367	0.37002930959018027	0.37644269799087127	0.4348865341686142	0.4386360233555226	0.4686021174189046	0.47096603851007807	0.5019585445595849	0.5029652689328727	0.5643006434788759	0.5628280746625247	0.14313211122563485	0.1365899880612593	-0.0006225543058355765	-0.1439220538757553	-0.0005985769310463129	-0.13837843914083692
101.00000000000001	0.3681530824026744	0.3746429273367337	0.43399466192637837	0.437780536987015	0.4682227030540951	0.47060146743271014	0.5020811775605091	0.5030819692797447	0.5653404451480949	0.5638258238610954	0.14541481049513416	0.13876164188133755	-0.0006272029255703583	-0.1454257444894872	-0.000602665759421853	-0.1397364603529955
