# Supplementary material for: White matter micro- and macrostructure brain charts for the human lifespan
Source: Nature. 2026 May 13;655(8124):979–89. doi: 10.1038/s41586-026-10454-2 (PMC13391363; doi:10.1038/s41586-026-10454-2)
Supplement: Supplementary file 12 — Centiles trajectories of brain charts. SDT.T9.1–5 contain the brain charts for the global metrics; SDT.T9.6–509 contain the brain charts for the tract-specific metrics (unnormalized); and SDT.T9.510–1157 contain the brain charts for the tract-specific macrostructural metrics (normalized). Included in each table are the male and female centile trajectories for the 2.5th, 25th, 50th, 75th and 97.5th percentiles; the interquartile range normalized by the 50th centile; and the derivatives of the 50th centiles with respect to both age and log(age). Charts are sampled in logarithmically spaced intervals. Age is reported in years, while centile trajectory values are reported in metric-specific units: diffusivities in mm2 s−1, volume in mm3, surface area in mm2, average length in mm, and FA is dimensionless (unitless). [file 41586_2026_10454_MOESM12_ESM.zip › plotted_curves/SDT.T9.219-OR_left_md-mean_curve_metrics.csv]

ages	male_0.025th_percentile	female_0.025th_percentile	male_0.25th_percentile	female_0.25th_percentile	male_0.5th_percentile	female_0.5th_percentile	male_0.75th_percentile	female_0.75th_percentile	male_0.975th_percentile	female_0.975th_percentile	male_normalized_quantile_range	fwmale_normalized_quantile_range	male_median_centile_d_age	male_median_centile_d_log_age	female_median_centile_d_age	female_median_centile_d_log_age
0.25	0.0010365392151446516	0.001027270574997703	0.0011100773448973766	0.00109571221359388	0.0011539690277656408	0.0011362396294405902	0.0012021755452947655	0.0011804815532990174	0.0013083155578148178	0.0012769369685795575	0.07980994132547296	0.07460516031012956	-0.00038352614679117863	-0.0002214398725441204	-0.0003773589284698435	-0.00021787905133165744
0.25150637576242696	0.00103605259482303	0.001026786819084055	0.001109534711349137	0.001095176176493737	0.0011533912932738576	0.0011356711850970078	0.0012015578488049768	0.0011798765227697965	0.0013076048175022542	0.0012762479138342902	0.0797848379751815	0.0745817516439184	-0.0003825629104600159	-0.00022154582686365054	-0.00037641132754551165	-0.00021798338709158593
0.2530218281966045	0.0010355654864946482	0.0010263025789297362	0.0011089915488266481	0.0010946396170470793	0.0011528130059144787	0.0011351021963314427	0.0012009395738195835	0.0011792709242419352	0.001306893445035012	0.0012755582419737104	0.07975970475801217	0.07455831507363594	-0.00038063399809118437	-0.00022175696434922898	-0.00037451372472596667	-0.0002181913000780522
0.25454641199404576	0.0010350778934853629	0.001025817857843669	0.0011084478610821611	0.0010941025389611734	0.0011522341697113685	0.0011345326671019073	0.0012003207246754056	0.001178664761959718	0.0013061814454920276	0.0012748679579108867	0.07973454182170135	0.0745348507368708	-0.00037871183654675233	-0.00022196655944767274	-0.00037262276141608597	-0.00021839769591575076
0.2560801821758082	0.0010345898191219782	0.0010253326591357008	0.0011079036518685788	0.0010935649459439295	0.0011516547886888087	0.0011339626013668423	0.001199701305709367	0.0011780580401675735	0.0013054688239514383	0.0012741770665582377	0.07970934931404433	0.07451135877126701	-0.00037679642969384863	-0.00022217461202739264	-0.0003707384414307624	-0.00021860257447017806
0.25762319409447826	0.0010341012667321266	0.0010248469861164743	0.0011073589249393193	0.0010930268417037577	0.0011510748668713507	0.0011333920030849617	0.0011990813212583373	0.0011774507631099114	0.0013047555854904008	0.0012734855728273448	0.07968412738288838	0.07448783931451927	-0.0003748877811113882	-0.00022238112201136695	-0.000368860768302115	-0.00021880593566123152
0.2591755034361701	0.0010336122396441547	0.0010243608420973194	0.0011068136840481865	0.001092488229949447	0.001150494408283678	0.0011328208762151244	0.0011984607756589836	0.0011768429350309832	0.0013040417351849176	0.00127279348162879	0.07965887617612795	0.07446429250436683	-0.00037298589408985006	-0.0002225860893755316	-0.0003669897452778792	-0.00021900777946046168
0.2607371662225343	0.0010331227411870076	0.0010238742303901366	0.001106267932949243	0.001091949114390034	0.0011499134169504674	0.001132249224716193	0.001197839673247623	0.0011762345601747316	0.0013033272781096618	0.0012721007978719852	0.07963359584169848	0.07444071847858805	-0.0003710907716341638	-0.00022278951414952952	-0.00036512537532523703	-0.00021920810589237671
0.2623082388127803	0.001032632774690113	0.001023387154307281	0.001105721675396676	0.0010914094987346747	0.001149331896896248	0.001131677052546898	0.001197218018360068	0.0011756256427846452	0.0013026122193378008	0.0012714075264649999	0.07960828652756996	0.07441711737499469	-0.00036920241646765106	-0.0002229913964175989	-0.0003632676611327046	-0.00021940691503419263
0.2638887779057103	0.0010321423434832596	0.0010228996171614488	0.001105174915144663	0.0010908693866925137	0.0011487498521452566	0.0011311043636656995	0.0011965958153314722	0.0011750161871036087	0.0013018965639408167	0.001270713672314394	0.0795829483817416	0.07439348933142727	-0.0003673208310285281	-0.0002231917363146041	-0.0003614166051117418	-0.00021960420701511163
0.26547884054176485	0.0010316514508965002	0.0010224116222655624	0.0011046276559472604	0.001090328781972561	0.0011481672867213188	0.0011305311620306536	0.0011959730684962012	0.0011744061973737632	0.0013011803169883512	0.0012700192403250514	0.07955758155223595	0.07436983448574995	-0.0003654460174744023	-0.0002233905340282838	-0.00035957220939597523	-0.00021979998201504536
0.2670784841050822	0.0010311601002600214	0.0010219231729326653	0.0011040799015582593	0.0010897876882835697	0.0011475842046476921	0.0011299574515992819	0.0011953497821876673	0.0011737956778363637	0.0013004634835480167	0.0012693242354000214	0.0795321861870937	0.07434615297584304	-0.00036357797768560296	-0.00022358778979894578	-0.0003577344758445289	-0.0002199942402646704
0.26868776632556873	0.0010306682949040467	0.001021434272475804	0.001103531655731072	0.0010892461093339075	0.001147000609946948	0.0011293832363284363	0.0011947259607381982	0.001173184632731635	0.0012997460686852435	0.001268628662440347	0.0795067624343672	0.07432244493960002	-0.0003617167132652921	-0.00022378350391866197	-0.00035590340604590986	-0.00022018698204689935
0.2703067452809827	0.001030176038158707	0.0010209449242079166	0.0011029829222185916	0.001088704048831428	0.0011464165066408197	0.0011288085201741627	0.001194101608478876	0.0011725730662986262	0.0012990280774630904	0.001267932526344901	0.0794813104421153	0.07429871051492247	-0.0003598622255397421	-0.0002239776767300472	-0.00035407900131634307	-0.00022037820769416072
0.2719354793990299	0.0010296833333539532	0.00102045513144173	0.0011024337047730894	0.0010881615104833607	0.0011458318987500912	0.0011282333070915783	0.0011934767297394164	0.0011719609827750795	0.001298309514942107	0.0012672358320102357	0.07945583035839687	0.07427494983971153	-0.0003580145155600012	-0.00022417030862539877	-0.00035226126270138103	-0.0002205679175881492
0.27357402745947257	0.0010291901838194292	0.0010199648974896461	0.001101884007146074	0.0010876184979961786	0.0011452467902944487	0.0011276576010347372	0.001192851328848011	0.0011713483863972861	0.0012975903861801447	0.0012665385843304117	0.07943032233126715	0.07425116305186705	-0.00035617358410994227	-0.00022436140005038796	-0.0003504501909823987	-0.0002207561121620183
0.2752224485962505	0.0010286965928843655	0.0010194742256636287	0.0011013338330881698	0.0010870750150754765	0.0011446611852923504	0.0011270814059564965	0.0011922254101311843	0.0011707352813999428	0.001296870696232197	0.0012658407881968403	0.07940478650876988	0.07422735028927935	-0.00035433943169893567	-0.0002245509514984534	-0.00034864578667181956	-0.0002209427918964113
0.27688080229961526	0.0010282025638774811	0.0010189831192751093	0.0011007831863490093	0.0010865310654258628	0.0011440750877609084	0.0011265047258084023	0.0011915989779136694	0.0011701216720160297	0.0012961504501502502	0.0012651424484981361	0.07937922303893312	0.07420351168982502	-0.00035251205856873247	-0.00022473896351277167	-0.00034684805001855556	-0.00022112795732107116
0.2785491484182772	0.0010277081001268656	0.0010184915816348692	0.001100232070677097	0.0010859866527508269	0.001143488501715746	0.0011259275645405474	0.0011909720365182537	0.0011695075624766598	0.0012954296529831067	0.0012644435701199492	0.0793536320697637	0.07417964739136217	-0.00035069146469479673	-0.00022492543668628517	-0.00034505698100967264	-0.00022131160901467384
0.28022754716156506	0.0010272132049598804	0.00101799961605294	0.0010996804898197015	0.0010854417807526315	0.0011429014311708813	0.0011253499261014584	0.0011903445902656528	0.001168892957010955	0.0012947083097762356	0.001263744157944819	0.07932801374924138	0.0741557575317242	-0.000348877649788526	-0.0002251103716611469	-0.00034327257937227795	-0.000221493747603968
0.2819160591015993	0.0010267178817030451	0.001017507225838491	0.001099128447522725	0.001084896453132184	0.0011423138801385873	0.001124771814437958	0.0011897166434743619	0.0011682778598459023	0.001293986425571604	0.00126304421685201	0.07930236822531345	0.07413184224871733	-0.0003470706132973622	-0.00022529376912758248	-0.00034149484457379753	-0.00022167437376333088
0.28361474517547763	0.0010262221336819431	0.001017014414299737	0.0010985759475305992	0.0010843506735889335	0.0011417258526292802	0.0011241932334950535	0.0011890882004605347	0.0011676622752062318	0.0012932640054075315	0.0012623437517173743	0.07927669564588984	0.07410790168011169	-0.00034527035440640175	-0.0002254756298231131	-0.0003397237758244187	-0.00022185348821365802
0.2853236666874746	0.0010257259642211102	0.0010165211847438253	0.001098022993586158	0.0010838044458207463	0.001141137352651385	0.001123614187215806	0.0011884592655378382	0.0011670462073142798	0.001292541054318527	0.0012616427674131882	0.07925099615883698	0.07408393596364034	-0.00034347687204278055	-0.0002256559545336101	-0.0003379593720794216	-0.00022203109172341806
0.2870428853112538	0.0010252293766439364	0.0010160275404767387	0.0010974695894305287	0.001083257773523796	0.001140548384211217	0.0011230346795412134	0.0011878298430173277	0.00116642966038986	0.0012918175773351378	0.0012609412688080112	0.07922526991197354	0.07405994523699103	-0.0003416901648752302	-0.00022583474409185178	-0.00033620163204056697	-0.00022220718510698734
0.28877246309209376	0.0010247323742725604	0.0010155334848031918	0.0010969157388030133	0.0010827106603924486	0.0011399589513128555	0.0011224547144100872	0.0011871999372073086	0.001165812638650134	0.0012910935794837944	0.0012602392607665325	0.07919951705306388	0.07403592963780302	-0.00033991023131768605	-0.0002260119993778842	-0.0003344505541585385	-0.0002223817692253438
0.2905124624491269	0.0010242349604277713	0.0010150390210265303	0.0010963614454409763	0.0010821631101191494	0.001139369057958024	0.0011218742957589327	0.0011865695524132102	0.0011651951463094842	0.0012903690657866604	0.0012595367481494266	0.07917373772981401	0.07401188930366284	-0.0003381370695296204	-0.00022618772131796638	-0.0003327061366338868	-0.0002225548449848458
0.29226294617759224	0.0010237371384289057	0.0010145441524486327	0.0010958067130797306	0.0010816151263943132	0.0011387787081459687	0.0011212934275218317	0.0011859386929374536	0.0011645771875793856	0.0012896440412614812	0.0012588337358132075	0.07914793208986645	0.07398782437209742	-0.00033637067741909554	-0.00022636191088434843	-0.0003309683774200822	-0.00022272641333756504
0.294023977451102	0.0010232389115937496	0.0010140488823698083	0.0010952515454524276	0.0010810667129062116	0.0011381879058733396	0.0011207121136303222	0.0011853073630793238	0.0011639587666682804	0.0012889185109214354	0.0012581302286100824	0.07912210028079306	0.07396373498057106	-0.00033461105264298574	-0.00022653456909452196	-0.00032923727422368154	-0.0002228964752797602
0.29579561982392083	0.0010227402832384419	0.0010135532140887046	0.0010946959462899467	0.0010805178733408684	0.0011375966551340742	0.0011201303580132872	0.0011846755671348456	0.0011633398877814569	0.00128819247977499	0.0012574262313878146	0.07909624245009245	0.07393962126647942	-0.0003328581926096974	-0.00022670569701066512	-0.00032751282450593777	-0.00022306503185143267
0.29757793723326015	0.0010222412566773757	0.0010130571509022082	0.0010941399193207864	0.0010799686113819491	0.0011370049599192795	0.001119548164596838	0.0011840433093966572	0.0011627205551209255	0.0012874659528257558	0.0012567217489895806	0.07907035874518384	0.07391548336714593	-0.00033111209448327683	-0.000226875295740947	-0.00032579502548818473	-0.0002232320841379365
0.29937099400158496	0.0010217418352230971	0.0010125606961053435	0.0010935834682709506	0.0010794189307106483	0.0011364128242171109	0.0011189655373041942	0.0011834105941538795	0.0011621007728852895	0.0012867389350723337	0.001256016786253823	0.0790444493134015	0.07389132141981594	-0.000329372755182078	-0.00022704336643727951	-0.00032408387415044926	-0.0002233976332680354
0.3011748548389356	0.0010212420221862174	0.001012063852991185	0.0010930265968638474	0.001078868835005592	0.0011358202520126647	0.0011183824800555776	0.0011827774256920013	0.0011614805452696355	0.0012860114315081843	0.0012553113480141226	0.0790185143019911	0.07386713556165347	-0.000327640171381538	-0.00022720991029476223	-0.0003223793672333386	-0.0002235616804126539
0.30298958484526295	0.0010207418208753123	0.0010115666248507588	0.0010924693088201797	0.0010783183279427276	0.0011352272472878603	0.0011177989967680975	0.001182143808292752	0.0011608598764654059	0.0012852834471214776	0.0012546054390990549	0.07899255385810301	0.07384292592973457	-0.00032591433951867366	-0.00022737492855351427	-0.0003206815012429809	-0.00022372422678698656
0.30481524951277783	0.0010202412345968266	0.0010110690149729461	0.001091911607857835	0.0010777674131952158	0.001134633814021323	0.0011172150913556348	0.0011815097462339772	0.0011602387706602785	0.0012845549868949525	0.0012538990643320511	0.07896656812878886	0.07381869266104484	-0.0003241952557900274	-0.0002275384224954824	-0.0003189902724491378	-0.00022388527364758382
0.3066519147283146	0.0010197402666549883	0.0010105710266443987	0.0010913534976917905	0.0010772160944333363	0.001134039956188283	0.0011166307677287425	0.0011808752437895294	0.0011596172320380588	0.0012838260558057863	0.0012531922285312755	0.0789405572609963	0.07379443589247381	-0.00032248291615505353	-0.00022770039344494064	-0.0003173056768881466	-0.00022404482229257394
0.3084996467757088	0.0010192389203517104	0.0010100726631494406	0.001090794982034003	0.0010766643753243796	0.0011334456777604555	0.0011160460297945278	0.0011802403052291394	0.0011589952647785555	0.0012830966588254509	0.0012524849365094814	0.07891452140156298	0.07377015576081002	-0.00032077731634050366	-0.00022786084276951724	-0.0003156277103673055	-0.0002242028740623847
0.31035851233818973	0.0010187371989865003	0.001009573927769979	0.0010902360645933065	0.0010761122595325458	0.001132850982705935	0.0011154608814565494	0.0011796049348183036	0.0011583728730574676	0.0012823668009195775	0.0012517771930738838	0.07888846069721377	0.07374585240273722	-0.00031907845183876127	-0.00022801977187753009	-0.0003139563684635971	-0.00022435943033813355
0.3122285785007863	0.0010182351058563716	0.0010090748237854155	0.0010896767490753139	0.0010755597507188465	0.0011322558749890875	0.0011148753266147077	0.0011789691368181672	0.0011577500610462732	0.0012816364870478253	0.0012510690030260307	0.07886237529455431	0.07372152595483088	-0.0003173863179124492	-0.00022817718221954109	-0.0003122916465280179	-0.00022451449254201616
0.3141099127527488	0.0010177326442557509	0.0010085753544725542	0.0010891170391823118	0.001075006852541003	0.0011316603585704386	0.0011142893691651406	0.0011783329154854067	0.0011571268329121115	0.0012809057221637443	0.0012503603711616698	0.07883626534006738	0.07369717655355122	-0.00031570090959504027	-0.00022833307528641322	-0.00031063353968580065	-0.0002246680621358632
0.31600258298998396	0.0010172298174763942	0.0010080755231055172	0.0010885569386131669	0.001074453568653351	0.0011310644374065751	0.0011137030130001203	0.0011776962750721205	0.0011565031928176773	0.001280174511214649	0.0012496513022706261	0.07881013098010733	0.07367280433524116	-0.0003140222216931332	-0.00022848745260964365	-0.00030898204283924535	-0.00022482014062180644
0.3179066575175057	0.0010167266288072935	0.0010075753329556539	0.0010879964510632214	0.0010738999027067404	0.0011304681154500314	0.001113116262007947	0.0011770592198257106	0.0011558791449211058	0.0012794428591414826	0.0012489418011366726	0.07878397236089578	0.07364840943612058	-0.00031235024878872863	-0.0002286403157609751	-0.00030733715067016165	-0.00022497072954169584
0.3198222050518999	0.0010162230815345956	0.0010070747872914561	0.0010874355802242023	0.0010733458583484404	0.001129871396649193	0.0011125291200728474	0.0011764217539887796	0.0011552546933758655	0.0012787107708786955	0.001248231872537406	0.07875778962851826	0.07362399199228316	-0.0003106849852405058	-0.00022879166635117465	-0.0003056988576397024	-0.00022511983047523998
0.32174929472380437	0.001015719178941511	0.0010065738893784745	0.0010868743297841185	0.0010727914392220466	0.001129274284948189	0.001111941591074879	0.0011757838817990096	0.0011546298423306533	0.001277978251354111	0.0012475215212441266	0.07873158292891641	0.07359955213969116	-0.0003090264251867647	-0.0002289415060307276	-0.00030406715799213835	-0.0002252674450409775
0.32368799608040405	0.0010152149243082339	0.0010060726424792328	0.001086312703427172	0.001072236648967385	0.001128676784286793	0.0011113536788898227	0.001175145607489065	0.0011540045959292841	0.0012772453054888074	0.0012468107520217158	0.07870535240788717	0.07357509001417122	-0.00030737456254736895	-0.00022908983648919912	-0.00030244204575796685	-0.0002254135748969155
0.3256383790879404	0.0010147103209118518	0.001005571049853139	0.0010857507048336555	0.0010716814912204138	0.0011280788986003177	0.0011107653873890845	0.001174506935286473	0.0011533789583105833	0.001276511938196984	0.0012460995696285076	0.07867909821107646	0.07355060575141241	-0.00030572939102424534	-0.00022923665945334681	-0.00030082351475285707	-0.00022555822173730977
0.32760051413423674	0.0010142053720262716	0.0010050691147564142	0.0010851883376798706	0.0010711259696131441	0.0011274806318195268	0.0011101767204396052	0.0011738678694135298	0.0011527529336082907	0.0012757781543858509	0.0012453879788161854	0.07865282048397433	0.07352609948695742	-0.0003040909041050477	-0.00022938197668870286	-0.0002992115585813693	-0.0002257013872942748
0.3295744720312385	0.0010137000809221255	0.0010045668404419967	0.0010846256056380222	0.0010705700877735327	0.0011268819878705206	0.0011095876819037522	0.001173228414087181	0.0011521265259509458	0.0012750439589554949	0.0012446759843296466	0.07862651937191063	0.0735015713562036	-0.00030245909506487756	-0.00022952578999807516	-0.00029760617063906425	-0.00022584307333670117
0.33156032401756863	0.0010131944508667032	0.0010040642301594749	0.001084062512376141	0.0010700138493254074	0.0011262829706746554	0.0011089982756392366	0.0011725885735189342	0.0011514997394617985	0.0012743093567987721	0.0012439635909069033	0.07860019502005348	0.07347702149439492	-0.0003008339569681162	-0.0002296681012215196	-0.0002960073441136135	-0.00022598328166958948
0.33355814176109866	0.0010126884851238559	0.0010035612871549962	0.0010834990615579798	0.0010694572578883671	0.0011256835841484303	0.0011084085054990072	0.001171948351914737	0.0011508725782586984	0.0012735743528011754	0.001243250803278954	0.07857384757339994	0.07345245003662068	-0.00029921548266981235	-0.00022980891223514655	-0.00029441507198790795	-0.0002261220141345499
0.33556799736153503	0.0010121821869539345	0.0010030580146711961	0.0010829352568429392	0.0010689003170777005	0.0011250838322034121	0.0011078183753311655	0.0011713077534748965	0.001150245046454002	0.0012728389518407363	0.0012425376261696807	0.07854747717677611	0.0734278571178102	-0.0002976036648170699	-0.00022994822495051026	-0.0002928293470403909	-0.00022625927260802592
0.3375899633530214	0.0010116755596136962	0.0010025544159471143	0.0010823711018859677	0.0010683430305042946	0.0011244837187461255	0.001107227888978869	0.0011706667823939622	0.0011496171481544693	0.0012721031587878925	0.0012418240642957296	0.07852108397483079	0.07340324287272873	-0.00029599849585515425	-0.00023008604131696808	-0.0002912501618492769	-0.0002263950590022934
0.3396241127067558	0.0010111686063562343	0.0010020504942181213	0.00108180660033748	0.0010677854017745532	0.0011238832476779654	0.001106637050280241	0.0011700254428606335	0.0011489888874611708	0.0012713669785053827	0.001241110122366405	0.07849466811203097	0.07337860743597363	-0.00029439996802460566	-0.00023022236331760038	-0.0002896775087923298	-0.00022652937526379535
0.3416705188336247	0.0010106613304309002	0.00100154625271584	0.0010812417558432718	0.0010672274344903088	0.0011232824228951089	0.0011060458630682828	0.0011693837390576638	0.0011483602684693903	0.0012706304158481329	0.0012403958050835585	0.07846822973265967	0.07335395094197171	-0.0002928080733654581	-0.0002303571929708481	-0.0002881113800501933	-0.00022666222337353048
0.343729255586852	0.001010153735083226	0.0010010416946680718	0.001080676572044431	0.0010666691322487399	0.001122681248288419	0.001105454331170781	0.0011687416751617581	0.001147731295268529	0.0012698934756631424	0.0012396811171414817	0.07844176898080968	0.07332927352497373	-0.0002912228037193487	-0.0002304905323291806	-0.0002865517676088336	-0.00022679360534688664
0.34580039726466444	0.001009645823554853	0.0010005368232987191	0.00108011105257726	0.001066110498642287	0.0011220797277433628	0.00110486245841022	0.0011680992553434846	0.001147101971942011	0.0012691561627893805	0.0012389660632267986	0.07841528600038025	0.0733045753190511	-0.00028964415073051697	-0.00023062238347892894	-0.0002849986632591506	-0.00022692352323130938
0.3478840186129729	0.0010091375990834547	0.0010000316418277188	0.0010795452010731882	0.001065551537258578	0.0011214778651399168	0.0011042702486037032	0.0011674564837671753	0.0011464723025672	0.0012684184820576738	0.0012382506480183677	0.07838878093507375	0.07327985645809294	-0.00028807210584974596	-0.00023075274854097994	-0.0002834520586009748	-0.00022705197910799502
0.34998019482807	0.0010086290649026647	0.000999526153470961	0.0010789790211586914	0.0010649922516803348	0.0011208756643524814	0.0011036777055628555	0.0011668133645908346	0.0011458422912152938	0.0012676804382905989	0.001237534876187167	0.07836225392839104	0.07325511707580154	-0.00028650666033475103	-0.0002308816296683891	-0.00028191194504589845	-0.0002271789750913078
0.352089001559344	0.0010081202242420055	0.000999020361440223	0.0010784125164552138	0.0010644326454853064	0.0011202731292497986	0.0011030848330937475	0.0011661699019660488	0.001145211941951247	0.0012669420363023824	0.0012368187523962026	0.07833570512362692	0.0732303573056882	-0.000284947805251623	-0.00023100902904671372	-0.00028037831381638734	-0.0002273045133266982
0.3542105149120084	0.001007611080326817	0.000998514268943098	0.0010778456905790857	0.0010638727222461826	0.0011196702636948645	0.001102491634996809	0.001165526100037895	0.0011445812588336758	0.0012662032808987928	0.001236102281300403	0.07830913466386755	0.07320557728107105	-0.0002833955314796577	-0.00023113494889473452	-0.00027885115595055465	-0.00022742859599222953
0.35634481144984936	0.0010071016363781846	0.000998007879182922	0.0010772785471414442	0.001063312485530518	0.0011190670715448435	0.0011018981150667457	0.0011648819629448486	0.0011439502459147709	0.0012654641768770382	0.0012353854675465185	0.07828254269198551	0.0731807771350697	-0.00028184982970985706	-0.00023125939146173558	-0.0002773304623018835	-0.00022755122529627414
0.35849196819798806	0.001006591895612875	0.0009975011953587112	0.001076711089748163	0.0010627519389006604	0.0011184635566509951	0.001101304277092464	0.001164237494818705	0.0011433189072402184	0.0012647247290256721	0.0012346683157730318	0.07825592935063648	0.07315595700060445	-0.00028031069044964774	-0.000231382359029364	-0.00027581622354311275	-0.00022767240347895679
0.36065206264566085	0.0010060818612432588	0.0009969942206650851	0.0010761433219997638	0.0010621910859136656	0.0011178597228585782	0.0011007101248569808	0.0011635926997844775	0.0011426872468491011	0.001263984942124483	0.001233950830610049	0.07822929478225514	0.07313111701038881	-0.00027877810402432424	-0.00023150385390990902	-0.00027430843016723605	-0.00022779213281029498
0.3628251727490157	0.0010055715364772552	0.0009964869582922103	0.0010755752474913543	0.0010616299301212352	0.0011172555740067867	0.0011001156621373578	0.0011629475819603288	0.0011420552687738306	0.0012632448209444096	0.0012332330166792177	0.07820263912905191	0.07310625729692928	-0.00027725206057727103	-0.00023162387844569143	-0.0002728070724893894	-0.0002279104155905043
0.3650113769339257	0.001005060924518253	0.0009959794114257226	0.0010750068698125428	0.001061068475069631	0.0011166511139286573	0.0010995208927046091	0.001162302145457472	0.0011414229770400498	0.0012625043702474315	0.0012325148785936222	0.07817596253300878	0.07308137799252014	-0.00027573255007501407	-0.00023174243500992397	-0.0002713121406496266	-0.00022802725414949876
0.36721075409881926	0.0010045500285650558	0.0009954715832466742	0.0010744381925473744	0.0010605067242996148	0.0011160463464510006	0.0010989258203236388	0.001161656394380099	0.0011407903756665654	0.0012617635947864872	0.0012317964209577021	0.07814926513587567	0.07305647922924106	-0.00027421956230655464	-0.00023185952600457416	-0.00026982362461389076	-0.00022814265084597496
0.3694233836175272	0.001004038851811809	0.0009949634769314574	0.0010738692192742505	0.0010599446813463653	0.0011154412753943195	0.001098330448753154	0.00116101033282529	0.0011401574686652545	0.0012610224993053688	0.0012310776483671507	0.07812254707916756	0.0730315611389526	-0.0002727130868871719	-0.00023197515386155776	-0.0002683415141770673	-0.00022825660806774506
0.37164934534214805	0.001003527397447942	0.0009944550956517504	0.0010732999535658639	0.0010593823497394175	0.0011148359045727355	0.0010977347817455985	0.0011603639648829374	0.0011395242600409966	0.0012602810885386378	0.0012303585654088345	0.0780958085041593	0.07300662385329433	-0.0002712131132590334	-0.00023208932104096247	-0.000266865798963567	-0.00022836912823051558
0.3738887196059291	0.0010030156686581014	0.0009939464425744505	0.0010727303989891258	0.0010588197330025882	0.0011142302377939145	0.0010971388230470748	0.0011597172946356661	0.0011388907537915889	0.0012595393672115334	0.0012296391766607013	0.0780690495518837	0.07298166750368021	-0.0002697196306944427	-0.0002322020300313532	-0.0002653964684310173	-0.00022848021377822048
0.3761415872261661	0.0010025036686220927	0.0009934375208616136	0.0010721605591050985	0.0010582568346539096	0.0011136242788589927	0.0010965425763972741	0.0011590703261587546	0.0011382569539076725	0.0012587973400398807	0.0012289194866916947	0.07804227036312722	0.072956692221296	-0.0002682326282971714	-0.0002323132833493835	-0.000263933511870984	-0.00022858986718216068
0.3784080295071193	0.0010019914005148156	0.0009929283336703933	0.0010715904374689253	0.0010576936582055623	0.001113018031562504	0.0010959460455294038	0.0011584230635200577	0.0011376228643726568	0.0012580550117300053	0.0012281995000616676	0.07801547107842709	0.07293169813709599	-0.0002667520950049018	-0.00023242308353924046	-0.000262476918411636	-0.00022869809094072657
0.3806881282429484	0.0010014788675062063	0.0009924188841529812	0.001071020037629765	0.0010571302071638075	0.0011124114996923094	0.0010953492341701184	0.0011577755107799305	0.0011369884891626434	0.0012573123869786449	0.001227479221321299	0.07798865183806702	0.07290668538179954	-0.00026527801959014274	-0.00023253143317167324	-0.00026102667701874416	-0.0002288048875787041
0.38298196572066395	0.001000966072761179	0.0009919091754565486	0.0010704493631307267	0.0010565664850289242	0.0011118046870295288	0.0010947521460394512	0.0011571276719911548	0.001136353832246355	0.0012565694704728687	0.0012267586550120133	0.07796181278207363	0.07288165408588798	-0.0002638103906640321	-0.0002326383348444372	-0.00025958277649890116	-0.0002289102596470527
0.3852896247230969	0.0010004530194395653	0.0009913992107231883	0.0010698784175088032	0.0010560024952951442	0.0011111975973484677	0.0010941547848507456	0.001156479551198866	0.001135718897585063	0.001255826266889989	0.0012260378056658978	0.07793495405021567	0.07285660437960162	-0.00026234919667664225	-0.00023274379118146116	-0.0002581452055007982	-0.0002290142097228498
0.38761118853188686	0.0009999397106960593	0.0009908889930898585	0.001069307204294809	0.0010554382414505895	0.0011105902344165548	0.001093557154310588	0.00115583115244048	0.0011350836891325178	0.0012550827808974839	0.0012253166778056232	0.07790807578199715	0.07283153639293713	-0.0002608944259193391	-0.00023284780483168177	-0.00025671395251669615	-0.00022911674040781982
0.3899467409304866	0.0009994261496801607	0.0009903785256883263	0.0010687357270133182	0.0010548737269772106	0.001109982601994273	0.001092959258118746	0.0011551824797456233	0.001134448210834878	0.0012543390171529138	0.0012245952759443676	0.07788117811665585	0.07280645025564329	-0.00025944606652830715	-0.00023295037847065325	-0.00025528900588620007	-0.00022921785432966635
0.39229636620718694	0.0009989123395361165	0.000989867811645109	0.0010681639891825972	0.0010543089553507212	0.0011093747038350907	0.0010923610999680946	0.0011545335371360604	0.0011338124666306379	0.0012535949803038414	0.0012238736045857318	0.07785426119316137	0.07278134609721898	-0.00025800410648485483	-0.0002330515147982437	-0.00025387035379606515	-0.00022931755413974075
0.3946601491581577	0.0009983982834028701	0.0009893568540814282	0.0010675919943145514	0.0010537439300405474	0.0011087665436854022	0.0010917626835445665	0.0011538843286256286	0.001133176460450572	0.0012528506749877573	0.0012231516682236776	0.07782732515020906	0.07275622404691043	-0.0002565685336169965	-0.00023315121653830206	-0.0002524579842829444	-0.00022941584251359726
0.3970381750905084	0.0009978839844140075	0.0009888456561131468	0.001067019745914662	0.0010531786545097581	0.0011081581252844635	0.0010911640125270763	0.0011532348582201704	0.0011325401962176552	0.0012521061058320025	0.0012224294713424383	0.07780037012621913	0.07273108423370753	-0.00025513933560333824	-0.0002332494864393242	-0.0002510518852365251	-0.00022951272215113172
0.39943052982536675	0.0009973694456977017	0.0009883342208507236	0.0010664472474819268	0.0010526131322150154	0.001107549452364327	0.0010905650905874682	0.0011525851299174646	0.0011319036778470073	0.0012513612774536908	0.0012217070184164579	0.07777339625933281	0.07270592678634112	-0.00025371649997410484	-0.00023334632727367577	-0.00024965204439955646	-0.00022960819577499958
0.4018372997009759	0.0009968546703766614	0.0009878225513991568	0.0010658745025088018	0.0010520473666065114	0.0011069405286497824	0.0010899659213904503	0.0011519351477071622	0.001131266909245823	0.001250616194459638	0.00122098431391031	0.07774640368740948	0.07268075183327999	-0.00025230001411183367	-0.00023344174183609345	-0.0002482584493703477	-0.00022970226613031053
0.40425857157581063	0.0009963396615680854	0.0009873106508579408	0.0010653015144811504	0.0010514813611279205	0.0011063313578583	0.0010893665085935427	0.0011512849155707276	0.001130629894313319	0.0012498708614462934	0.0012202613622786399	0.07771939254802353	0.07265555950272912	-0.00025088986525545476	-0.0002335357329443788	-0.00024687108760534926	-0.00022979493598487832
0.4066944328317112	0.000995824422383605	0.000986798522321007	0.0010647282868781812	0.0010509151192163344	0.0011057219436999652	0.0010887668558470112	0.0011506344374813677	0.0011299926369406597	0.0012491252829996606	0.0012195381679660825	0.07769236297846051	0.07263034992262563	-0.0002494860405012622	-0.0002336283034393427	-0.0002454899464212068	-0.0002298862081292763
0.4091449713770379	0.000995308955929239	0.0009862861688766811	0.0010641548231723956	0.0010503486443022162	0.0011051122898774258	0.001088166966793815	0.0011499837174039772	0.0011293551410109072	0.0012483794636952345	0.0012188147354072042	0.07766531511571677	0.07260512322063638	-0.0002480885268049682	-0.00023371945618322343	-0.00024411501299578808	-0.0002299760853749222
0.411610275649843	0.0009947932653053442	0.0009857735936076332	0.0010635811268295344	0.001049781939809342	0.0011045024000858317	0.0010875668450695492	0.0011493327592950724	0.0011287174103989566	0.0012476334080979308	0.0012180910690264312	0.0776382490964929	0.07257987952415627	-0.0002466973109832016	-0.00023380919405988076	-0.00024274627437020913	-0.0002300645705545501
0.41409043462106226	0.00099427735360657	0.0009852607995908314	0.0010630072013085266	0.0010492150091547538	0.0011038922780127827	0.0010869664943023924	0.0011486815671027393	0.0011280794489714806	0.0012468871207620212	0.0012173671732379893	0.07761116505719459	0.0725546189603033	-0.000245312379716478	-0.0002338975199746851	-0.00024138371745141551	-0.0002301516665219605
0.41658553779772634	0.0009937612239218072	0.000984747789897494	0.001062433050061434	0.0010486478557487034	0.001103281927338269	0.0010863659181130486	0.0011480301447665665	0.001127441260586871	0.0012461406062310636	0.0012166430524458353	0.07758406313392671	0.07252934165591908	-0.00024393371954969933	-0.00023398443685301862	-0.0002400273290137922	-0.00023023737615138207
0.41909567522619073	0.0009932448793341494	0.0009842345675930464	0.0010618586765334063	0.0010480804829946075	0.0011026713517346253	0.0010857651201146988	0.0011473784962175995	0.001126802849095185	0.0012453938690378473	0.001215918711043601	0.0775569434624931	0.07250404773756362	-0.000242561316895179	-0.0002340699476407193	-0.00023867709570069007	-0.0002303217023367221
0.4216209374953856	0.0009927283229208429	0.0009837211357370747	0.0010612840841626274	0.0010475128942889942	0.0011020605548664707	0.0010851641039129466	0.0011467266253782752	0.001126164218338088	0.001244646913704322	0.0012151941534145263	0.07752980617839131	0.07247873733151368	-0.00024119515803480707	-0.00023415405530438638	-0.000237333004026119	-0.00023040464799120586
0.42416141574008476	0.0009922115577532433	0.0009832074973832852	0.0010607092763802663	0.0010469450930214608	0.0011014495403906604	0.0010845628731057716	0.001146074536162372	0.0011255253721488044	0.0012438997447415385	0.001214469383931406	0.07750265141681258	0.07245341056375999	-0.00023983522912060518	-0.0002342367628289932	-0.0002359950403777733	-0.00023048621604784825
0.4267172016441951	0.000991694586896776	0.0009826936555794572	0.001060134256610434	0.0010463770825746201	0.0011008383119562378	0.0010839614312834732	0.0011454222324749578	0.0011248863143520607	0.0012431523666495941	0.0012137444069565259	0.07747547931263707	0.07242806756000637	-0.00023848151617816837	-0.0002343180732194139	-0.0002346631910183361	-0.0002305664094584825
0.42928838744406506	0.0009911774134108888	0.0009821796133674058	0.0010595590282701304	0.0010458088663240594	0.0011002268732043788	0.0010833597820286284	0.0011447697182123317	0.0011242470487640374	0.0012424047839175649	0.0012130192268416094	0.07744829000043205	0.07240270844566499	-0.00023713400510766425	-0.00023439798949903556	-0.0002333374420872003	-0.00023064523119326052
0.43187506593181346	0.000990660040349016	0.0009816653737829343	0.0010589835947692047	0.0010452404476382904	0.0010996152277683506	0.0010827579289160382	0.0011441169972619802	0.001123607579192314	0.0012416570010234562	0.001212293847927757	0.07742108361444956	0.07237733334585485	-0.0002357926816851652	-0.00023447651470878683	-0.00023201777960177306	-0.000230722684239959
0.4344773304586784	0.0009901424707585362	0.0009811509398558044	0.0010584079595103095	0.0010446718298787135	0.0010990033792734617	0.0010821558755126897	0.0011434640735025249	0.0011229679094358293	0.0012409090224341482	0.0012115682745454024	0.07739386028862352	0.07235194238539953	-0.000234457531566451	-0.0002345536519086644	-0.00023070418946047333	-0.00023079877160434026
0.4370952749383861	0.0009896247076807297	0.000980636314609685	0.0010578321258888524	0.0010441030163995633	0.0010983913313370125	0.0010815536253777	0.001142810950803669	0.0011223280432848227	0.0012401608526053309	0.0012108425110142452	0.07736662015656709	0.07232653568882598	-0.00023312854028734176	-0.00023462940417567912	-0.00022939665744423077	-0.0002308734963094583
0.4397289938505404	0.0009891067541507438	0.0009801215010621237	0.0010572560972929588	0.0010435340105478764	0.0010977790875682555	0.0010809511820622814	0.001142157633026156	0.0011216879845207957	0.001239412495981462	0.0012101165616432113	0.07733936335157086	0.07230111338036013	-0.00023180569326500255	-0.00023470377460316216	-0.00022809516921704076	-0.00023094686139438214
0.4423785822440318	0.0009885886131975555	0.000979606502224505	0.00105667987710343	0.001042964815663447	0.0010971666515683502	0.0010803485491096938	0.0011415041240217217	0.0011210477369164634	0.001238663956995712	0.001209390430730398	0.07731209000659946	0.07227567558392521	-0.00023048897580213445	-0.00023477676630226374	-0.0002267997103299335	-0.00023101886991538922
0.4450441357404687	0.00098807028784393	0.0009790913211020131	0.0010561034686936976	0.0010423954350787842	0.0010965540269303154	0.0010797457300552016	0.0011408504276330454	0.0011204073042357088	0.001237915240069909	0.0012086641225630228	0.07728480025429091	0.07225022242314057	-0.00022917837308669697	-0.00023484838239973271	-0.00022551026622213977	-0.00023108952494516055
0.44772575053762753	0.0009875517811063898	0.0009785759606935956	0.0010555268754297903	0.0010418258721190724	0.0010959412172389948	0.0010791427284260315	0.0011401965476937092	0.001119766690233538	0.001237166349614497	0.001207937641417375	0.07725749422695065	0.07222475402131938	-0.0002278738701947114	-0.00023491862603866598	-0.0002242268222212851	-0.00023115882957108758
0.4504235234129248	0.0009870330959951745	0.0009780604239919323	0.0010549501006702868	0.0010412561301021397	0.001095328226071007	0.001078539547741338	0.0011395424880281512	0.0011191258986560436	0.0012364172900284794	0.0012072109915587756	0.07723017205655441	0.0721992705014643	-0.00022657545209181507	-0.00023498750037731497	-0.00022294936354672057	-0.00023122678689579956
0.4531375517269096	0.0009865142355142125	0.0009775447139833983	0.0010543731477662883	0.0010406862123384136	0.0010947150569947158	0.0010779361915121584	0.00113888825245163	0.001118484933240359	0.0012356680656993824	0.001206484177241526	0.07720283387474187	0.07217377198626868	-0.00022528310363470472	-0.0002350550085886971	-0.00022167787531177097	-0.0002312934000377187
0.4558679334267773	0.0009859952026610816	0.0009770288336480295	0.0010537960200613726	0.001040116122130886	0.001094101713570183	0.0010773326632413753	0.0011382338447701755	0.0011178437977146171	0.001234918681003201	0.001205757202708863	0.07717547981281586	0.07214825859811176	-0.00022399680957474466	-0.00023512115386178922	-0.00022041234252437314	-0.0002313586721293115
0.45861476704990445	0.0009854760004269789	0.000976512785959492	0.0010532187208915614	0.001039545862775078	0.0010934881993491328	0.0010767289664236808	0.0011375792687805526	0.0011172024957979134	0.0012341691403043578	0.0012050300721929187	0.07714811000173977	0.07212273045905823	-0.0002227165545572174	-0.00023518593939883536	-0.00021915275008912993	-0.00023142260631686673
0.4613781517274047	0.0009849566317966898	0.000975996573885051	0.0010526412535852864	0.0010389754375590074	0.0010928745178749174	0.0010761251045455402	0.001136924528270225	0.0011165610312002684	0.0012334194479556627	0.0012043027899146794	0.077120724572137	0.07209718769085517	-0.00022144232312468204	-0.0002352493684162349	-0.00021789908280928083	-0.00023148520576077303
0.4641581871877068	0.0009844370997485546	0.0009754802003855381	0.0010520636214633539	0.0010384048497631521	0.001092260672682478	0.001075521081085155	0.0011362696270173123	0.0011159194076225882	0.001232669608298268	0.0012035753600839415	0.077093323654286	0.07207163041493074	-0.0002201740997188617	-0.00023531144414420946	-0.00021665132538925547	-0.00023154647363521352
0.4669549737601532	0.0009839174072544413	0.0009749636684153202	0.0010514858278389118	0.0010378341026604163	0.0010916466672983114	0.0010749168995124274	0.0011356145687905573	0.001115277628756628	0.001231919625661629	0.0012028477868992733	0.07706590737812039	0.07204605875239227	-0.00021891186868153167	-0.00023537216982599807	-0.00021540946243439607	-0.0002316064131264728
0.46976861237862133	0.0009833975572797117	0.0009744469809222754	0.0010509078760174153	0.0010372631995161034	0.0010910325052404357	0.0010743125632889329	0.0011349593573492865	0.0011146356982849616	0.0012311695043634647	0.0012021200745479799	0.07703847587322653	0.07202047282402411	-0.0002176556142569619	-0.0002354315487176073	-0.00021417347845376078	-0.00023166502743315887
0.4725992045851658	0.0009828775527831997	0.000973930140847762	0.0010503297692966017	0.001036692143587884	0.001090418190018358	0.0010737080758678836	0.0011343039964433817	0.0011139936198809454	0.0012304192487097238	0.0012013922272060655	0.07701102926884065	0.0719948727502847	-0.00021640532059347128	-0.0002354895840874227	-0.00021294335786356533	-0.00023172231976770208
0.4754468525336833	0.0009823573967171766	0.0009734131511265855	0.0010497515109664528	0.0010361209381257578	0.001089803725133042	0.0010731034406940925	0.00113364848981324	0.001113351397208679	0.0012296688629945419	0.00120066424903819	0.07698356769384798	0.0719692586513075	-0.00021516097174548166	-0.0002355462792163754	-0.00021171908498621161	-0.00023177829335335742
0.47831165899359906	0.0009818370920273275	0.000972896014686982	0.0010491731043091683	0.0010355495863720373	0.001089189114076875	0.001072498661203953	0.0011329928411897435	0.0011127090339229852	0.001228918351500209	0.0011999361441976468	0.07695609127678003	0.07194363064689628	-0.00021392255167509977	-0.00023560163739674844	-0.00021050064405322977	-0.00023183295142478744
0.4811937273535759	0.000981316641652725	0.0009723787344505833	0.0010485945525991382	0.0010349780915613084	0.0010885743603336418	0.0010718937408253995	0.0011323370542942286	0.0011120665336693683	0.001228167718497137	0.0011992079168263198	0.07692860014581251	0.07191798885652494	-0.000212690044252839	-0.00023565566193151088	-0.0002092880192073321	-0.00023188629722822873
0.4840931616252451	0.0009807960485258053	0.0009718613133323981	0.001048015859102916	0.001034406456920411	0.0010879594673784945	0.0010712886829778866	0.0011316811328384586	0.0011114239000839922	0.0012274169682438265	0.001198479571054657	0.07690109442876511	0.07189233339933536	-0.00021146343326181039	-0.00023570835613603847	-0.00020808119450327345	-0.00023193833402035402
0.4870100664469608	0.0009802753155723368	0.0009713437542407828	0.0010474370270791846	0.0010338346856684068	0.0010873444386779183	0.0010706834910723555	0.0011310250805245847	0.0011107811367936456	0.0012266661049868282	0.001197751111001634	0.076873574253098	0.0718666643941359	-0.0002102427023968345	-0.0002357597233352271	-0.00020688015391048808	-0.00023198906506882722
0.4899445470875755	0.0009797544457114075	0.00097082606007742	0.0010468580597787413	0.001033262781016556	0.0010867292776897165	0.0010700781685112103	0.0011303689010451292	0.0011101382474157165	0.0012259151329607248	0.0011970225407747289	0.07684603974590988	0.07184098195939893	-0.00020902783526721702	-0.00023580976686413124	-0.00020568488131403329	-0.00023203849365105444
0.49289670945023945	0.0009792334418553918	0.0009703082337372959	0.001046278960444464	0.001032690746168293	0.0010861139878629719	0.0010694727186882907	0.0011297125980829494	0.0011094952355581657	0.00122516405638809	0.0011962938644698906	0.07681849103393709	0.0718152862132599	-0.00020781881539891356	-0.0002358584900679639	-0.0002044953605158384	-0.00023208662305340688
0.4958666600762229	0.000978712306909936	0.0009697902781086801	0.0010456997323112936	0.0010321185843192033	0.0010854985726380323	0.0010688671449888521	0.0011290561753112193	0.001108852104819504	0.0012244128794794702	0.0011955650861715154	0.07679092824355244	0.07178957727351698	-0.0002066156262358343	-0.00023590589630162473	-0.00020331157523809096	-0.00023213345657283058
0.4988545061487607	0.0009781910437739294	0.0009692721960730984	0.0010451203786062022	0.0010315462986569964	0.0010848830354464748	0.0010682614507895316	0.0011283996363933943	0.0011082088587887578	0.0012236616064333463	0.0011948362099524126	0.07676335150076266	0.07176385525762591	-0.00020541825114150924	-0.0002359519889291728	-0.00020213350912362538	-0.00023217899751504234
0.5018603554969207	0.0009776696553394906	0.0009687539905053192	0.0010445409025481806	0.0010309738923614893	0.0010842673797110938	0.001067655639458335	0.0011277429849831952	0.0011075655010454569	0.0012229102414361185	0.0011941072398737882	0.07673576093120507	0.07173812028270239	-0.0002042266733996989	-0.00023599677132235541	-0.000200961145736811	-0.000232223249193364
0.5048843165994948	0.000977148144491945	0.0009682356642733303	0.0010439613073482115	0.0010304013686045813	0.0010836516088458725	0.0010670497143546107	0.0011270862247245847	0.0011069220351596042	0.0012221587886620785	0.0011933781799852157	0.07670815666015036	0.07171237246551837	-0.00020304087621889066	-0.00023604024686321723	-0.00019979446856710492	-0.00023226621493041555
0.5079264985889148	0.0009766265141098024	0.0009677172202383198	0.001043381596209245	0.001029828730550235	0.001083035726255958	0.0010664436788290269	0.0011264293592517362	0.0011062784646916552	0.0012214072522733794	0.0011926490343246133	0.07668053881249723	0.07168661192250039	-0.00020186084273093874	-0.00023608241894063076	-0.00019863346102982904	-0.0002323078980569493
0.5109870112551897	0.0009761047670647444	0.0009671986612546574	0.0010428017723261886	0.0010292559813544547	0.00108241973533765	0.0010658375362235521	0.0011257723921890232	0.0011056347931924974	0.001220655636420023	0.0011919198069182209	0.07665290751277067	0.07166083876973049	-0.0002006865559937565	-0.00023612329095104578	-0.0001974781064670028	-0.00023234830191071199
0.5140659650498691	0.0009755829062216037	0.0009666799901698798	0.0010422218388858795	0.0010286831241652708	0.0010818036394783736	0.001065231289871439	0.0011251153271509941	0.0011049910242034303	0.0012199039452398342	0.0011911905017805836	0.07662526288512435	0.07163505312294102	-0.00019951799899348144	-0.00023616286629848937	-0.00019632838814967468	-0.00023238742983644478
0.5171634710900281	0.0009750609344383486	0.0009661612098246735	0.0010416417990670721	0.0010281101621227226	0.001081187442056666	0.0010646249430972025	0.0011244581677423541	0.0011043471612561492	0.0012191521828584409	0.0011904611229145293	0.076597605053335	0.07160925509751646	-0.00019835515464627917	-0.00023620114839492667	-0.00019518428928011478	-0.00023242528518699346
0.5202796411622786	0.0009745388545660625	0.0009656423230528531	0.0010410616560404145	0.0010275370983588337	0.0010805711464421488	0.0010640184992166003	0.001123800917557941	0.0011037032078727185	0.0012184003533892522	0.0011897316743111458	0.0765699341408022	0.07158344480849092	-0.0001971980057987044	-0.00023623814065817927	-0.00019404579299214797	-0.00023246187132081042
0.5234145877268029	0.000974016669448937	0.0009651233326813556	0.0010404814129684403	0.0010269639359976061	0.001079954755995525	0.0010634119615366233	0.0011231435801827194	0.0011030591675655667	0.0012176484609334487	0.0011890021599497726	0.076542250270549	0.07155762237054718	-0.00019604653522944937	-0.00023627384651161987	-0.00019291288235306903	-0.0002324971916023988
0.5265684239214125	0.00097349438192425	0.0009646042415302186	0.0010399010730055462	0.001026390678154998	0.0010793382740685534	0.001062805333355473	0.0011224861591917538	0.0011024150438374602	0.001216896509579958	0.001188272583797976	0.07651455356521729	0.07153178789801444	-0.00019490072565275796	-0.00023630826938617067	-0.0001917855403661961	-0.00023253124940303405
0.5297412635656308	0.0009729719948223547	0.0009640850524125698	0.0010393206392979807	0.001025817327938911	0.0010787217040040343	0.0010621986179625493	0.0011218286581501974	0.0011017708401814927	0.0012161445034054418	0.0011875429498115373	0.07648684414706845	0.07150594150486793	-0.0001937605597182035	-0.00023634141271802744	-0.00019066374997156466	-0.0002325640480995983
0.5329332211648017	0.0009724495109666652	0.000963565768134611	0.0010387401149838265	0.001025243888449175	0.0010781050491357963	0.001061591818638433	0.0011211710806132752	0.001101126560081067	0.0012153924464742803	0.0011868132619344363	0.07645912213798176	0.07148008330472717	-0.0001926260200124097	-0.0002363732799479934	-0.0001895474940471209	-0.00023259559107341454
0.5361444119142209	0.0009719269331736471	0.0009630463914956112	0.0010381595031929932	0.0010246703627775386	0.0010774883127886857	0.0010609849386548802	0.0011205134301262754	0.0011004822070098885	0.0012146403428385623	0.0011860835240988421	0.07643138765945315	0.07145421341085612	-0.0001914970890609935	-0.00023640387452222855	-0.0001884367554106925	-0.00023262588171094056
0.5393749517032939	0.0009714042642528034	0.0009625269252878903	0.0010375788070472003	0.0010240967540076542	0.0010768714982785496	0.0010603779812748018	0.0011198557102245314	0.0010998377844319456	0.0012138881965380699	0.001185353740225097	0.07640364083259352	0.07142833193615962	-0.00019037374933067452	-0.00023643319989199996	-0.0001873315168220424	-0.00023265492340376892
0.5426249571197181	0.0009708815070066628	0.0009620073722968094	0.001036998029659966	0.0010235230652150663	0.0010762546089122253	0.001059770949752256	0.0011191979244334115	0.0010991932958015014	0.001213136011600266	0.0011846239142217054	0.07637588177812797	0.07140243899318487	-0.00018925598322941384	-0.00023646125951226615	-0.0001862317609834796	-0.00023268271954740571
0.5458945454536906	0.0009703586642307723	0.000961487735300762	0.0010364171741365994	0.0010229492994672032	0.0010756376479875319	0.0010591638473324363	0.0011185400762683093	0.0010985487445630817	0.001212383792040287	0.0011838940499853251	0.07634811061639389	0.07137653469411742	-0.00018814377310957808	-0.00023648805684256535	-0.00018513747054191287	-0.00023270927354135384
0.5491838347021408	0.0009698357387136845	0.0009609680170711634	0.0010358362435741858	0.0010223754598233648	0.001075020618793255	0.0010585566772516623	0.001117882169234631	0.0010979041341514667	0.001211631541860931	0.0011831641514007574	0.0763203274673414	0.07135061915078318	-0.00018703710126777295	-0.00023651359534543337	-0.00018404862809015543	-0.00023273458878886322
0.5524929435729888	0.0009693127332369535	0.0009604482203724412	0.0010352552410615853	0.0010218015493347141	0.001074403524609146	0.0010579494427373694	0.0011172242068277927	0.0010972594679916796	0.0012108792650526552	0.0011824342223409384	0.07629253245053032	0.07132469247464555	-0.00018593594994756324	-0.00023653787848743058	-0.00018296521616822936	-0.00023275866869640338
0.55582199148943	0.0009687896505751194	0.0009599283479620292	0.0010346741696794135	0.0010212275710442698	0.0010737863687059028	0.0010573421470081023	0.0011165661925332012	0.0010966147494989806	0.0012101269655935582	0.0011817042666669325	0.07626472568513018	0.07129875477680458	-0.00018484030134124918	-0.00023656090973853128	-0.0001818872172648922	-0.00023278151667302516
0.5591710985942444	0.0009682664934957068	0.0009594084025903605	0.001034093032500042	0.0010206535279869006	0.0010731691543451698	0.001056734793273508	0.0011159081298262557	0.0010959699820788605	0.0012093746474493828	0.0011809742882279279	0.07623690728991926	0.07127280616799592	-0.00018375013758886727	-0.0002365826925695702	-0.00018081461381957986	-0.00023280313613130432
0.5625403857541326	0.0009677432647592207	0.0009588883870008571	0.0010335118325875945	0.0010200794231893127	0.0010725518847795343	0.0010561273847343245	0.0011152500221723437	0.0010953251691270302	0.001208622314573514	0.001180244290861226	0.07620907738328266	0.07124684675859058	-0.0001826654407831585	-0.00023660323045573972	-0.00017974738822379432	-0.00023282353048637017
0.565929974564078	0.0009672199671191291	0.0009583683039299258	0.0010329305729979267	0.0010195052596700472	0.0010719345632525074	0.001055519924582379	0.001114591873026821	0.0010946803140294168	0.0012078699709069595	0.00117951427839224	0.07618123608321228	0.07122087665859364	-0.00018158619296898548	-0.00023662252687406404	-0.0001786855228209927	-0.00023284270315393485
0.569339987351735	0.0009666966033218699	0.0009578481561069584	0.0010323492567786369	0.0010189310404394804	0.0010713171929985332	0.0010549124160005858	0.0011139336858350243	0.0010940354201621654	0.0012071176203783643	0.0011787842546344997	0.07615338350730559	0.07119489597764231	-0.00018051237614427618	-0.0002366405853021225	-0.0001776289999102787	-0.00023286065755287466
0.5727705471818436	0.0009661731761068398	0.0009573279462543151	0.0010317678869690527	0.0010183567684998068	0.0010706997772429773	0.0010543048621629331	0.0011132754640322572	0.0010933904908916232	0.001206365266903998	0.0011780542233896312	0.0761255197727642	0.07116890482500753	-0.000179443972263299	-0.0002366574092204643	-0.0001765778017464581	-0.00023287739710303734
0.5762217778606706	0.0009656496882063898	0.0009568076770873342	0.0010311864666002271	0.0010177824468450487	0.0010700823192021215	0.00105369726623449	0.001112617211043788	0.001092745529574348	0.0012056129143877552	0.0011773241884473747	0.07609764499639379	0.07114290330958964	-0.00017838096323635755	-0.00023667300210966635	-0.0001755319105417319	-0.00023289292522557514
0.5796938039404782	0.0009651261423458288	0.0009562873513143168	0.0010306049986949421	0.0010172080784610416	0.0010694648220831706	0.0010530896313713934	0.0011119589302848532	0.001092100539557097	0.0012048605667211631	0.0011765941535855696	0.07606975929460191	0.07111689153992164	-0.00017732333093242736	-0.00023668736745213748	-0.00017449130846722283	-0.00023290724534280605
0.5831867507240184	0.0009646025412434077	0.0009557669716365319	0.0010300234862676946	0.0010166336663254406	0.001068847289084235	0.0010524819607208552	0.001111300625160647	0.0010914555241768318	0.0012041082277833663	0.001175864122570163	0.07604186278339985	0.07109086962416432	-0.0001762710571795445	-0.00023670050872987014	-0.00017345597765375254	-0.0002329203608765762
0.5867007442690553	0.000964078887610335	0.000955246540748213	0.0010294419323247112	0.0010160592134077157	0.0010682297233943502	0.001051874257421156	0.0011106422990663336	0.001090810486760716	0.0012033559014411502	0.0011751340991552107	0.07601395557839782	0.07106483767010838	-0.00017522412376663743	-0.0002367124294254952	-0.000172425900193951	-0.00023293227524992521
0.5902359113929144	0.0009635551841507588	0.0009547260613365552	0.0010288603398639305	0.0010154847226691503	0.0010676121281934549	0.0010512665246016474	0.0011099839553870335	0.0010901654306261152	0.0012026035915489238	0.0011744040870828767	0.07598603779480773	0.07103879578517293	-0.00017418251244605276	-0.00023672313302267045	-0.00017140105814358875	-0.00023294299188578171
0.5937923796770596	0.000963031433561776	0.000954205536081714	0.001028278711875014	0.0010149101970628406	0.0010669945066524066	0.001050658765382749	0.0011093255974978346	0.001089520359080597	0.001201851301948735	0.0011736740900834379	0.07595810954744028	0.07101274407640455	-0.00017314620493275035	-0.0002367326230034994	-0.00017038143352257618	-0.00023295251420704655
0.597370277471697	0.0009625076385334278	0.0009536849676568061	0.0010276970513393416	0.0010143356395336972	0.0010663768619329744	0.001050050982875952	0.0011086672287637894	0.0010888752754219327	0.0012010990364702703	0.0011729441118752853	0.0759301709507057	0.07098668265047589	-0.00017211518290677352	-0.0002367409028494749	-0.00016936700831590712	-0.00023296084563520503
0.6009697339004076	0.0009619838017487046	0.0009531643587279127	0.0010271153612300174	0.0010137610530184483	0.0010657591971878493	0.001049443180183822	0.0011080088525399227	0.001088230182938105	0.0012003467989308665	0.0011722141561649382	0.07590222211861165	0.07096061161368686	-0.00017108942801455362	-0.00023674797604147924	-0.00016835776447568507	-0.00023296798959118736
0.6045908788648067	0.0009614599258835432	0.0009526437119540769	0.0010265336445118669	0.0010131864404456393	0.001065141515560638	0.0010488353604000006	0.0011073504721712305	0.0010875850849073056	0.001199594593135511	0.00117148422664704	0.0758742631647642	0.07093453107196206	-0.00017006892187099165	-0.00023675384605975625	-0.00016735368392248318	-0.00023297394949522987
0.6082338430492322	0.0009609360136068291	0.0009521230299873062	0.0010259519041414423	0.0010126118047356343	0.0010645238201858706	0.0010482275266092062	0.0011066920909926854	0.0010869399845979415	0.0011988424228768502	0.0011707543270043697	0.07584629420236513	0.07090844113085167	-0.00016905364605915296	-0.0002367585163823016	-0.00016635474854609367	-0.0002329787287657925
0.611898757925461	0.0009604120675804008	0.0009516023154725768	0.001025370143067026	0.001012037148800623	0.0010639061141890062	0.0010476196818872431	0.0011060337123292442	0.001086294885268641	0.0011980902919352023	0.0011700244609078514	0.07581831534421288	0.07088234189553001	-0.0001680435821323767	-0.0002367619904853624	-0.0001653609402066103	-0.00023298233081914255
0.6155857557574533	0.0009598880904590531	0.0009510815710478369	0.0010247883642286345	0.0010114624755446242	0.0010632884006864362	0.001047011829301004	0.0011053753394958531	0.0010856497901682602	0.001197338204078563	0.0011692946320165608	0.07579032670270214	0.07085623347079494	-0.00016703871161646844	-0.00023676427184388116	-0.00016437224073723167	-0.00023298475907068683
0.6192949696061266	0.0009593640848905359	0.0009505607993440045	0.00102420657055802	0.0010108877878634845	0.001062670682785487	0.001046403971908471	0.0011047169757974502	0.001085004702535884	0.0011965861630626132	0.0011685648439777312	0.0757623283898217	0.07083011596106824	-0.00016603901600964477	-0.0002367653639303302	-0.00016338863194381714	-0.00023298601693325094
0.6230265333341571	0.0009588400535155644	0.0009500400029849801	0.0010236247649786812	0.0010103130886448923	0.001062052963584431	0.0010457961127587293	0.0011040586245289797	0.0010843596256008405	0.0011958341726307359	0.0011678351004267707	0.07573432051715584	0.07080398947039411	-0.00016504447678392098	-0.00023676527021362914	-0.00016241009560633013	-0.00023298610781591345
0.6267805816108112	0.0009583159989678219	0.0009495191845876479	0.0010230429504058673	0.0010097383807683808	0.0010614352461724933	0.0010451882548919722	0.001103400288975397	0.0010837145625827078	0.0011950822365140255	0.0011671054049872723	0.07570630319588131	0.07077785410243911	-0.00016405507538669317	-0.00023676399416025506	-0.00016143661348086424	-0.00023298503512605984
0.6305572499168048	0.0009577919238739678	0.0009489983467618799	0.0010224611297465864	0.0010091636671053323	0.0010608175336298596	0.0010445804013395057	0.0011027419724116815	0.0010830695166913192	0.0011943303584313043	0.0011663757612710216	0.07567827653677026	0.0707517099604918	-0.0001630707932432085	-0.00023676153923465892	-0.00016046816730116986	-0.00023298280226843882
0.634356674549194	0.000957267830853634	0.0009484774921105419	0.0010218793058996037	0.001008588950518986	0.0010601998290276763	0.0010439725551237566	0.001102083678102835	0.0010824244911267736	0.0011935785420891238	0.0011656461728780116	0.07565024065018744	0.07072555714746247	-0.0001620916117557325	-0.00023675790889704507	-0.0001595047387780435	-0.00023297941264305289
0.6381789926262927	0.0009567437225194449	0.0009479566232295055	0.001021297481755465	0.0010080142338644517	0.0010595821354280742	0.00104336471925829	0.0011014254093039079	0.0010817794890794514	0.0011928267911817964	0.001164916643396462	0.07562219564608931	0.0706993957658815	-0.0001611175123050479	-0.00023675310660287163	-0.00015854630960243643	-0.00023297486964724
0.642024342092622	0.000956219601477017	0.0009474357427076474	0.0010207156601964944	0.0010074395199887094	0.0010589644558841693	0.0010427568967478053	0.0011007671692600017	0.001081134513730017	0.0011920751093914001	0.001164187176402824	0.07559414163402614	0.07067322591790154	-0.00016014847625347994	-0.00023674713580537632	-0.0001575928614459543	-0.0002329691766747577
0.6458928617238878	0.0009556954703249669	0.000946914853126864	0.0010201338440968069	0.0010068648117306277	0.0010583467934400733	0.0010421490905881594	0.0011001089612062806	0.001080489568249438	0.0011913235003877963	0.0011634577754618043	0.07556607872313846	0.07064704770529383	-0.00015918448494459114	-0.00023673999995341144	-0.00015664437596168979	-0.00023296233711453396
0.6497846911319898	0.0009551713316549202	0.000946393957062074	0.0010195520363223166	0.0010062901119209644	0.0010577291511309065	0.0010415413037663682	0.0010994507883679862	0.001079844655798991	0.001190571967828647	0.001162728444126375	0.07553800702215982	0.07062086122945141	-0.0001582255197043747	-0.000236731702490528	-0.00015570083478599894	-0.00023295435435177758
0.6536999707700591	0.0009546471880515232	0.0009458730570812328	0.0010189702397307516	0.0010057154233823863	0.0010571115319828117	0.0010409335392606242	0.0010987926539604532	0.0010791997795302807	0.0011898205153594349	0.0011619991859377957	0.07550992663941485	0.0705946665913852	-0.00015727156184233704	-0.0002367222468553365	-0.00015476221953855673	-0.00023294523176570214
0.6576388419375281	0.0009541230420924525	0.0009453521557453412	0.0010183884571716663	0.0010051407489294769	0.001056493939012967	0.0010403258000403113	0.0010981345611891231	0.0010785549425852538	0.001189069146613485	0.001161270004425632	0.07548183768281713	0.07056846389172719	-0.00015632259265399573	-0.00023671163648258942	-0.0001538285118252436	-0.00023293497273224606
0.661601446785229	0.0009535988963484183	0.0009448312556084494	0.0010178066914864421	0.0010045660913687437	0.0010558763752295923	0.001039718089066006	0.0010974765132495533	0.001077910148096206	0.0011883178652119725	0.0011605409031077653	0.07545374025987428	0.0705422532307275	-0.00015537859342065752	-0.0002366998748013216	-0.00015289969323820096	-0.00023292358062176888
0.6655879283205246	0.0009530747533831844	0.0009443103592176768	0.0010172249455083155	0.001003991453498638	0.0010552588436319736	0.0010391104092895057	0.0010968185133274425	0.0010772653991858068	0.0011875666747639575	0.0011598118854904242	0.07542563447768234	0.07051603470825589	-0.0001544395454112224	-0.00023668696523534982	-0.00015197574535691372	-0.00023291105879924556
0.6695984304124688	0.0009525506157535697	0.0009437894691132129	0.0010166432220623765	0.0010034168381095599	0.0010546413472104653	0.0010385027636538287	0.0010961605645986342	0.001076620698967105	0.0011868155788663914	0.0011590829550681917	0.07539752044292754	0.07048980842379994	-0.00015350542988298854	-0.00023667291120252343	-0.00015105664974948696	-0.0002328974106237669
0.6736330977969988	0.0009520264860094709	0.0009432685878283403	0.0010160615239655966	0.0010028422479838816	0.0010540238889465187	0.0010378951550932447	0.0010955026702291495	0.0010759760505435585	0.0011860645811041543	0.0011583541153240406	0.07536939826188678	0.07046357447646677	-0.00015257622808209637	-0.00023665771611378061	-0.00015014238797325663	-0.00023288263944801213
0.6776920760821589	0.0009515023666938672	0.0009427477178894399	0.001015479854026833	0.0010022676858959549	0.0010534064718126903	0.001037287586533278	0.0010948448333751926	0.0010753314570090414	0.001185313685050068	0.001157625369729345	0.07534126804042617	0.07043733296498148	-0.00015165192124652616	-0.00023664138337531337	-0.00014923294157742628	-0.00023286674861983103
0.6817755117533548	0.0009509782603428353	0.0009422268618160041	0.0010148982150468484	0.0010016931546121273	0.0010527890987726582	0.001036680060890729	0.0010941870571831752	0.0010746869214478655	0.0011845628942649211	0.0011568967217439059	0.07531312988400225	0.07041108398768767	-0.0001507324906058205	-0.00023662391638634706	-0.00014832829210240095	-0.0002328497414798847
0.6858835521786408	0.0009504541694855624	0.0009417060221206526	0.0010143166098183236	0.0010011186568907578	0.0010521717727812413	0.0010360725810736903	0.0010935293447897328	0.0010740424469347979	0.001183812212297494	0.0011561681748159733	0.07528498389766101	0.0703848276425466	-0.00014981791738244432	-0.00023660531853955669	-0.0001474284210822019	-0.00023283162136308877
0.6900163456140378	0.0009499300966443586	0.0009411852013091418	0.001013735041125874	0.0010005441954822308	0.0010515544967844147	0.0010354651499815612	0.0010928716993217431	0.0010733980365350783	0.0011830616426845813	0.0011554397323822688	0.07525683018603783	0.07035856402713776	-0.0001489081827922567	-0.00023658559321995676	-0.00014653331004389758	-0.00023281239159625433
0.6941740412088835	0.0009494060443346785	0.0009406644018803879	0.0010131535117460727	0.0009999697731289802	0.001050937273719335	0.001034857770505075	0.0010922141238963548	0.001072753693304448	0.001182311188951027	0.0011547113978680199	0.07522866885335733	0.070332293238659	-0.00014800326804687014	-0.00023656474380620574	-0.00014564294051042093	-0.0002327920555001417
0.6983567890112157	0.0009488820150651251	0.0009401436263264703	0.001012572024447457	0.0009993953925654948	0.0010503201065143475	0.0010342504455263031	0.0010915566216209956	0.001072109420289156	0.001181560854609735	0.001153983174686968	0.07520050000343356	0.07030601537392518	-0.00014710315435423338	-0.0002365427736698289	-0.00014475729400076354	-0.00023277061638810048
0.702564739973187	0.0009483580113374733	0.0009396228771326586	0.0010119905819905546	0.0009988210565183477	0.0010497029980890155	0.00103364317791869	0.0010908991955934045	0.001071465220525995	0.001180810643161711	0.0011532550662414125	0.0751723237396702	0.07027973052937007	-0.0001462078229180902	-0.00023651968617283137	-0.00014387635203054472	-0.00023274807756534788
0.7067980459565127	0.0009478340356466875	0.0009391021567774191	0.0010114091871279028	0.0009982467677062058	0.001049085951354142	0.0010330359705470608	0.001090241848901654	0.0010708210970423117	0.0011800605580960868	0.001152527075922225	0.07514414016506031	0.0702534388010448	-0.00014531725494172643	-0.0002364954846715006	-0.00014300009611435682	-0.00023272444233052303
0.7110568597379514	0.0009473100904809266	0.0009385814677324351	0.0010108278426040572	0.0009976725288398521	0.0010484689692117771	0.001032428826267647	0.0010895845846241616	0.0010701770528560336	0.001179310602890139	0.0011517992071088813	0.07511594938218578	0.07022714028461796	-0.00014443143162719274	-0.0002364701725131313	-0.00014212850776496033	-0.0002326997139729392
0.7153413350148182	0.0009467861783215776	0.0009380608124626284	0.001010246551155627	0.0009970983426222095	0.0010478520545552576	0.0010318217479281105	0.00108892740582973	0.001069533090975698	0.0011785607810093368	0.0011510714631694943	0.0750877514932179	0.07020083507537696	-0.00014355033417667862	-0.00023644375303671916	-0.00014126156849611493	-0.0002326738957748875
0.7196516264105322	0.0009462623016432561	0.0009375401934261657	0.0010096653155112784	0.000996524211748349	0.0010472352102692112	0.0010312147383675562	0.0010882703155775557	0.0010688892144004613	0.0011778110959073515	0.0011503438474608303	0.07505954659991851	0.07017452326822658	-0.00014267394379371967	-0.0002364162295730443	-0.00014039925982256563	-0.00023264699101008257
0.7239878894801961	0.0009457384629138382	0.000937019613074488	0.0010090841383917691	0.0009959501389055232	0.0010466184392295941	0.0010306078004165635	0.0010876133169172657	0.0010682454261201377	0.001177061551026105	0.0011496163633283527	0.07503133480363788	0.07014820495768935	-0.00014180224168365563	-0.00023638760544344994	-0.0001395415632606256	-0.00023261900294291316
0.7283502807162107	0.0009452146645944698	0.0009364990738523208	0.0010085030225099611	0.0009953761267731775	0.001046001744303704	0.0010300009368972038	0.001086956412888935	0.0010676017291152153	0.001176312149795789	0.0011488890141062415	0.07500311620531602	0.07012188023790704	-0.0001409352090554622	-0.00023635788396092483	-0.0001386884603302163	-0.00023258993482969115
0.7327389575539218	0.0009446909091395915	0.0009359785781976987	0.0010079219705708472	0.0009948021780229793	0.0010453851283502094	0.0010293941506230653	0.0010862996065231186	0.0010669581263568863	0.0011755628956349052	0.0011481618031174323	0.07497489090548315	0.07009554920263819	-0.0001400728271216123	-0.000236327068428549	-0.0001378399325546592	-0.00023255978991695847
0.7371540783773028	0.0009441671989969564	0.0009354581285419822	0.0010073409852715725	0.0009942282953188354	0.0010447685942191725	0.0010287874443992789	0.001085642900840876	0.0010663146208070718	0.0011748137919502955	0.0011474347336736432	0.07494665900425918	0.07006921194526099	-0.00013921507710029646	-0.00023629516214088153	-0.000136995961462813	-0.0002325285714425973
0.74159580252467	0.0009436435366076461	0.0009349377273098764	0.0010067600693014537	0.0009936544813169133	0.0010441521447520717	0.0010281808210225371	0.0010849862988537952	0.0010656712154184442	0.001174064842137171	0.001146707809075406	0.07491842060135401	0.0700428685587711	-0.0001383619402155617	-0.00023626216838268377	-0.00013615652858947613	-0.00023249628263569133
0.746064290294433	0.0009431199244060959	0.0009344173769194514	0.001006179225342005	0.0009930807386656672	0.0010435357827818287	0.0010275742832811224	0.0010843298035640232	0.0010650279131344587	0.0011733160495791528	0.0011459810326121	0.07489017579606759	0.07001651913578336	-0.00013751339769840776	-0.0002362280904286973	-0.00013532161547559485	-0.0002324629267140832
0.7505597029508803	0.0009425963648201132	0.0009338970797821675	0.0010055984560669625	0.000992507070005863	0.0010429195111328342	0.001026967833954936	0.0010836734179642956	0.0010643847168893834	0.001172567417648302	0.00114525440756199	0.07486192468729147	0.06999016376853186	-0.0001366694307872035	-0.0002361929315431721	-0.00013449120366992862	-0.00023242850688642847
0.7550822027299987	0.0009420728602709024	0.0009333768383028916	0.0010050177641423104	0.0009919334779705988	0.001042303332620978	0.0010263614758155182	0.0010830171450379657	0.0010637416296083216	0.0011718189497051611	0.0011445279371922557	0.07483366737350627	0.0699638025488691	-0.00013583002072936612	-0.00023615669498031067	-0.00013366527473059053	-0.0002323930263523899
0.7596319528453285	0.0009415494131730818	0.0009328566548799183	0.0010044371522263012	0.0009913599651853286	0.0010416872500536695	0.0010257552116260742	0.0010823609877590313	0.0010630986542072417	0.0011710706490987838	0.0011438016247590228	0.07480540395278468	0.06993743556826744	-0.00013499514878234642	-0.0002361193839844622	-0.0001328438102241175	-0.00023235648829958433
0.7642091174938536	0.0009410260259347089	0.0009323365319049992	0.0010038566229694842	0.0009907865342678956	0.0010410712662298697	0.0010251490441415111	0.0010817049490921668	0.0010624557935930141	0.0011703225191667744	0.0011430754735074103	0.0747771345227903	0.06991106291781839	-0.00013416479621362887	-0.00023608100178884595	-0.00013202679172742704	-0.00023231889590547006
0.7688138618619275	0.0009405027009573023	0.0009318164717633571	0.001003276179014731	0.0009902131878285476	0.0010404553839401178	0.0010245429761084543	0.0010810490319927534	0.001061813050663431	0.0011695745632353263	0.0011423494866715552	0.07474885918077827	0.06988468468823311	-0.00013333894430256343	-0.00023604155161621732	-0.0001312142008297601	-0.00023228025233870686
0.7734463521312342	0.0009399794406358628	0.0009312964768337114	0.0010026958229972592	0.0009896399284699665	0.0010398396059665576	0.0010239370102652773	0.0010803932394069082	0.00106117042830724	0.0011688267846192543	0.001141623667474651	0.07472057802359554	0.06985830096984358	-0.00013251757434035172	-0.00023600103667775763	-0.00013040601913122396	-0.00023224056075507593
0.7781067554847866	0.0009394562473589031	0.000930776549488306	0.001002115557544666	0.0009890667587872995	0.0010392239350829732	0.0010233311493421382	0.0010797375742715221	0.0010605279294041816	0.0011680791866220451	0.0011408980191289914	0.0746922911476809	0.06983191185260196	-0.0001317006676315735	-0.00023595946017354597	-0.0001296022282450543	-0.00023219982429967256
0.7827952401129585	0.0009389331235084638	0.0009302566920929271	0.0010015353852769464	0.0009884936813681793	0.0010386083740548102	0.001022725396061	0.0010790820395142839	0.0010598855568250097	0.0011673317725358822	0.001140172544835999	0.07466399864906643	0.06980551742607968	-0.00013088820549470026	-0.00023591682529233715	-0.0001288028097985866	-0.0002321580461071282
0.7875119752195561	0.0009384100714601445	0.0009297369070069317	0.00100095530880653	0.0009879206987927559	0.0010379929256392134	0.0010221197531356636	0.0010784266380537205	0.0010592433134315343	0.0011665845456416968	0.0011394472477862707	0.07463570062337593	0.06977911777947211	-0.00013008016926310817	-0.00023587313521136744	-0.00012800774543325621	-0.00023211522929991735
0.792257131027923	0.0009378870935831238	0.0009292171965832703	0.0010003753307383009	0.000987347813633723	0.0010373775925850502	0.0010215142232717993	0.0010777713727992242	0.0010586012020766468	0.001165837509209201	0.0011387221311596131	0.07460739716582795	0.0697527130015937	-0.0001292765402855084	-0.00023582839309549408	-0.00012721701680588893	-0.00023207137698896818
0.7970308787870847	0.0009373641922401915	0.0009286975631685135	0.0009997954536696372	0.0009867750284563472	0.001036762377632951	0.0010209088091669757	0.0010771162466510947	0.0010579592256043566	0.0011650906664969374	0.0011379971981250831	0.07457908837123299	0.06972630318088172	-0.00012847729992743195	-0.00023578260209822233	-0.00012643060558965857	-0.00023202649227380134
0.8018333907779276	0.0009368413697877631	0.0009281780091028763	0.0009992156801904258	0.000986202345818496	0.0010361472835153283	0.0010203035135106894	0.0010764612625005611	0.0010573173868498233	0.0011643440207523073	0.001137272451841028	0.07455077433399707	0.06969988840539479	-0.00012768242957178488	-0.00023573576536115026	-0.00012564849347446172	-0.0002319805782416695
0.8066648403194178	0.0009363186285759167	0.0009276585367202447	0.0009986360128831048	0.0009856297682706678	0.0010355323129564197	0.0010196983389843997	0.0010758064232298285	0.0010566756886393918	0.0011635975752116252	0.0011365478954551245	0.07452245514811996	0.06967346876281508	-0.00012689191061868166	-0.00023568788601188717	-0.00012487066216798626	-0.00023193363796775168
0.8115254017748545	0.0009357959709484161	0.0009271391483482015	0.0009980564543226895	0.0009850572983560203	0.0010349174686723178	0.0010190932882615574	0.0010751517317121094	0.0010560341337906252	0.0011628513331001587	0.0011358235321044206	0.07449413090719637	0.06964704434044727	-0.0001261057244878877	-0.0002356389671671899	-0.000124097093396211	-0.00023188567451465358
0.8164152505581643	0.0009352733992427338	0.0009266198463080549	0.0009974770070767982	0.0009844849386104035	0.0010343027533709973	0.0010184883640076408	0.0010744971908116553	0.0010553927251123428	0.0011621052976321649	0.0011350993649153801	0.0744658017044169	0.0696206152252196	-0.00012532385261861123	-0.00023558901193065918	-0.00012332776890454367	-0.00023183669093274073
0.8213345631402307	0.0009347509157900841	0.0009261006329148634	0.0009968976737056913	0.0009839126915623872	0.001033688169752356	0.001017883568880184	0.0010738428033838007	0.0010547514654046526	0.0011613594720109432	0.0011343753970039195	0.07443746763256785	0.06959418150368421	-0.00012454627647011385	-0.00023553802339257301	-0.00012256267045826497	-0.00023178669025961107
0.8262835170552626	0.0009342285229154465	0.0009255815104774653	0.0009963184567622957	0.0009833405597332943	0.0010330737205082438	0.0010172789055288153	0.0010731885722749927	0.0010541103574589887	0.0011606138594288727	0.0011336516314754555	0.074409128784032	0.06956774326201709	-0.00012377297752268202	-0.000235486004629748	-0.000121801779843278	-0.00023173567551978969
0.8312622909072027	0.0009337062229375999	0.0009250624812985056	0.0009957393587922444	0.0009827685456372311	0.0010324594083225035	0.0010166743765952868	0.0010725345003228372	0.0010534694040581492	0.0011598684630674662	0.0011329280714249463	0.07438078525078894	0.06954130058602069	-0.00012300393727879277	-0.00023543295870667724	-0.00012104507886709359	-0.0002316836497250896
0.8362710643761712	0.0009331840181691417	0.0009245435476744651	0.0009951603823338988	0.0009821966517811202	0.0010318452358709946	0.0010160699847135113	0.0010718805903561254	0.00105282860797633	0.001159123286097402	0.0011322047199369344	0.07435243712441623	0.06951485356112067	-0.00012223913726334967	-0.00023537888867408707	-0.00012029254935901068	-0.0002316306158735293
0.8413100182249524	0.0009326619109165272	0.0009240247118956899	0.0009945815299183915	0.0009816248806647331	0.0010312312058216415	0.0010154657325095974	0.0010712268451948835	0.0010521879719791675	0.0011583783316785846	0.0011314815800855945	0.0743240844960895	0.06948840227237058	-0.00012147855902455706	-0.00023532379756902033	-0.00011954417317172616	-0.000231576576950554
0.8463793343055166	0.0009321399034800885	0.0009235059762464169	0.0009940028040696508	0.00098105323478072	0.0010306173208344562	0.0010148616226018795	0.0010705732676504001	0.0010515474988237682	0.001157633602960177	0.001130758654934772	0.0742957274565818	0.06946194680444867	-0.00012072218413457236	-0.00023526768841469758	-0.00011879993218132101	-0.00023152153592806424
0.8514791955655843	0.0009316179981540746	0.0009229873430048069	0.0009934242073044418	0.0009804817166146455	0.001030003583561588	0.0010142576576009593	0.0010699198605252783	0.001050907191258754	0.0011568891030806618	0.0011300359475380336	0.07426736609626815	0.06943548724166118	-0.00011996999418988075	-0.00023521056421973996	-0.00011805980828745455	-0.0002314654957625839
0.8566097860552276	0.0009310961972266755	0.0009224688144429777	0.0009928457421323974	0.0009799103286450264	0.00102938999664735	0.001013653840109744	0.0010692666266134661	0.001050267052024304	0.0011561448351678795	0.001129313460938716	0.07423900050512057	0.06940902366794212	-0.00011922197081298824	-0.00023515242798002878	-0.00011732378341533511	-0.00023140845939839672
0.861771290933513	0.0009305745029800511	0.0009219503928270244	0.000992267411056049	0.0009793390733433551	0.0010287765627282593	0.001013050172723472	0.0010686135687002966	0.0010496270838521817	0.0011554008023390767	0.0011285911981699613	0.07421063077271296	0.06938255616685318	-0.00011847809565236622	-0.00023509328267659613	-0.00011659183951615026	-0.00023135042976604736
0.8669638964751838	0.0009300529176903661	0.0009214320804170595	0.000991689216570866	0.0009787679531741433	0.0010281632844330738	0.0010124466580297587	0.0010679606895625338	0.001048987289465785	0.0011546570077009578	0.0011278691622547737	0.07418225698822103	0.06935608482158452	-0.00011773835038272895	-0.00023503313127545833	-0.0001158639585665533	-0.00023129140978081497
0.8721877900773816	0.0009295314436278207	0.0009209138794672397	0.000991111161165292	0.0009781969705949533	0.0010275501643828339	0.0010118432986086312	0.0010673079919684113	0.0010483476715801834	0.0011539134543497355	0.0011271473562060631	0.07415387924042077	0.06932960971495601	-0.000117002716706463	-0.00023497197672853187	-0.00011514012257021755	-0.00023123140234354578
0.877443160266411	0.0009290100830566798	0.0009203957922257991	0.000990533247320775	0.0009776261280564343	0.0010269372051908948	0.0010112400970325682	0.001066655478677672	0.0010477082329021594	0.0011531701453711743	0.001126425783026694	0.07412549761769209	0.06930313092941773	-0.00011627117635393258	-0.00023490982197263421	-0.0001144203135585442	-0.00023117041034106944
0.8827301967045416	0.0009284888382353086	0.0009198778209350791	0.0009899554775118103	0.000977055428002356	0.0010263244094629721	0.0010106370558665332	0.0010660031524416147	0.0010470689761302471	0.001152427083840648	0.0011257044457095322	0.07409711220801679	0.06927664854704986	-0.00011554371108433992	-0.00023484666993020542	-0.00011370451359132838	-0.0002311084366460603
0.8880490901968541	0.0009279677114161993	0.0009193599678315596	0.0009893778542059686	0.0009764848728696452	0.0010257117797971723	0.0010100341776680154	0.001065351016003129	0.0010464299039547736	0.0011516842728231825	0.0011249833472374922	0.07406872309898158	0.06925016264956378	-0.00011482030268600285	-0.00023478252350811468	-0.00011299270475655099	-0.00023104548411498338
0.8934000326981257	0.0009274467048460117	0.0009188422351458985	0.0009888003798639428	0.0009759144650884265	0.001025099318784043	0.0010094314649870732	0.0010646990720967486	0.0010457910190579084	0.0011509417153735151	0.0011242624905835946	0.0740403303777781	0.06922367331830373	-0.00011410093297729851	-0.00023471738559821542	-0.00011228486917208569	-0.000230981555590426
0.8987832173197573	0.0009269258207655962	0.0009183246251029527	0.000988223056939574	0.000975344207082049	0.0010244870290066004	0.0010088289203663634	0.0010640473234486817	0.0010451523241136918	0.0011501994145361348	0.001123541878711001	0.07401193413120234	0.06919718063424608	-0.00011338558380732944	-0.00023465125907742856	-0.00011158098898583768	-0.0002309166539000429
0.904198838336744	0.0009264050614100358	0.0009178071399218217	0.0009876458878798986	0.0009747741012671348	0.001023874913040381	0.0010082265463411898	0.0010633957727768653	0.0010445138217880898	0.0011494573733453457	0.0011228215145730784	0.07398353444565656	0.06917068467799956	-0.00011267423705588198	-0.00023458414680621598	-0.00011088104637595186	-0.00023085078185527963
0.9096470911946843	0.0009258844290086756	0.0009172897818158759	0.0009870688751251805	0.0009742041500536084	0.0010232629734534752	0.001007624345439539	0.0010627444227910043	0.0010438755147390319	0.001148715594825312	0.001122101401113441	0.07395513140715099	0.06914418552980861	-0.00011196687463463362	-0.00023451605162966294	-0.00011018502355181203	-0.0002307839422523439
0.915128172516836	0.000925363925785159	0.0009167725529927936	0.0009864920211089543	0.0009736343558447405	0.0010226512128065737	0.0010070223201821243	0.0010620932761926188	0.0010432374056164573	0.001147974081990116	0.0011213815412660076	0.07392672510130183	0.06911768326955137	-0.00011126347848783302	-0.0002344469763773671	-0.00010949290275474866	-0.0002307161378723166
0.9206422801112097	0.0009248435539574587	0.0009162554556545905	0.000985915328258057	0.0009730647210371794	0.0010220396336530018	0.0010064204730824207	0.0010614423356750842	0.0010425994970623533	0.001147232837843804	0.0011206619379550444	0.07389831561333539	0.0690911779767414	-0.00011056403059260533	-0.00023437692386304998	-0.00010880466625853846	-0.00023064737148073555
0.9261896129777101	0.0009243233157379146	0.0009157384919976578	0.0009853387989926733	0.0009724952480209945	0.0010214282385387686	0.0010058188066467107	0.0010607916039236812	0.001041961791710805	0.0011464918653804473	0.0011199425940952236	0.07386990302808631	0.06906466973052976	-0.00010986851295918809	-0.00023430589688358539	-0.00010812029636943221	-0.00023057764582656848
0.931770371315315	0.0009238032133332675	0.0009152216642127974	0.0009847624357263722	0.0009719259391797157	0.0010208170300026055	0.0010052173233741257	0.0010601410836156395	0.0010413242921880391	0.0011457511675841926	0.0011192235125916754	0.07384148742999995	0.06903815860970244	-0.00010917690763211085	-0.00023423389822010976	-0.00010743977542737593	-0.00023050696364326773
0.9373847565293029	0.000923283248944695	0.0009147049744852538	0.000984186240866148	0.0009713567968903678	0.0010202060105760098	0.0010046160257566848	0.0010594907774201842	0.0010406870011124658	0.001145010747429318	0.0011185046963400362	0.0738130689031318	0.06901164469268542	-0.00010848919669048662	-0.00023416093063718946	-0.00010676308580609417	-0.00023043532764771557
0.9430329712385201	0.0009227634247678465	0.000914188424994755	0.0009836102168124582	0.0009707878235235177	0.0010195951827832866	0.0010040149162793427	0.0010588406879985814	0.0010400499210947304	0.0011442706078802856	0.0011177861482265083	0.07378464753114998	0.06898512805754191	-0.00010780536224867798	-0.00023408699688345913	-0.00010609020991420026	-0.00023036274054144545
0.9487152192826929	0.0009222437429928772	0.0009136720179155383	0.0009830343659592642	0.0009702190214433023	0.0010189845491415917	0.0010034139974200219	0.0010581908180041842	0.0010394130547377472	0.001143530751891798	0.001117067871127902	0.07375622339733508	0.06895860878197489	-0.000107125386456422	-0.00023401209969009518	-0.00010542113019512689	-0.0002302892050091987
0.9544317057297852	0.00092172420580449	0.0009131557554163989	0.0009824586906940764	0.0009696503930074831	0.001018374112160979	0.0010028132716496687	0.0010575411700824845	0.0010387764046367607	0.0011427911824088562	0.0011163498679117034	0.07372779658458113	0.06893208694332743	-0.0001064492514997184	-0.00023393624177162065	-0.00010475582912761183	-0.0002302147237184804
0.9601826368833979	0.0009212048153819658	0.0009126396396607167	0.0009818831933979882	0.0009690819405674751	0.0010177638743444394	0.0010022127414322864	0.0010568917468711532	0.0010381399733793808	0.0011420519023668122	0.001115632141436118	0.07369936717539653	0.06890556261858449	-0.00010577693960117651	-0.00023385942582559993	-0.0001040942892266139	-0.00023013929932055865
0.9659682202902156	0.0009206855738992062	0.0009121236728064988	0.0009813078764457246	0.0009685136664683967	0.0010171538381879514	0.0010016124092249864	0.0010562425510000962	0.0010375037635456364	0.0011413129146914298	0.001114914694550133	0.07367093525190536	0.06887903588437157	-0.00010510843302077855	-0.00023378165453277755	-0.00010343649304374314	-0.00023006293445040904
0.9717886647474951	0.0009201664835247639	0.000911607857006412	0.0009807327422056778	0.0009679455730491027	0.0010165440061805176	0.001001012277478024	0.0010555935850914953	0.0010368677777080168	0.0011405742222989354	0.0011141975300935645	0.07364250089584784	0.06885250681695777	-0.00010444371405617103	-0.0002337029305566063	-0.00010278242316756614	-0.0002299856317254101
0.9776441803106027	0.0009196475464218881	0.0009110921944078248	0.0009801577930399544	0.0009673776626422332	0.0010159343808042187	0.0010004123486348517	0.0010549448517598627	0.0010362320184315258	0.001139835828096083	0.001113480650897121	0.07361406418858121	0.06882597549225603	-0.00010378276504290074	-0.0002336232565428864	-0.00010213206222414728	-0.00022990739374642577
0.9835349783005937	0.0009191287647485551	0.0009105766871528378	0.0009795830313044135	0.000966809937574248	0.0010153249645342517	0.0009998126251321545	0.001054296353612085	0.0010355964882737209	0.0011390977349802045	0.001112764059782449	0.073585625211081	0.06879944198582287	-0.0001031255683557053	-0.00023354263512070927	-0.00010148539287765934	-0.00022982822309700057
0.9894612713118381	0.0009186101406575103	0.0009100613373783309	0.0009790084593487105	0.0009662424001654764	0.0010147157598389784	0.0009992131093999037	0.0010536480932474756	0.0010349611897847715	0.0011383599458392717	0.001112047759562201	0.07355718404394292	0.06877290637286124	-0.00010247210640777771	-0.0002334610689004868	-0.00010084239783018922	-0.0002297481223423603
0.9954232732196957	0.0009180916762963083	0.0009095461472159962	0.0009784340795163458	0.0009656750527301567	0.0010141067691799754	0.0009986138038613993	0.0010530000732578266	0.0010343261255075023	0.0011376224635519586	0.001111331753040086	0.07352874076738108	0.06874636872821953	-0.00010182236165239	-0.00023337856047564443	-0.00010020305982352817	-0.00022966709403213215
1.0014211991882311	0.0009175733738073445	0.0009090311187923728	0.0009778598941446968	0.000965107897576474	0.0010134979950120714	0.0009980147109333083	0.0010523522962274494	0.001033691297977438	0.0011368852909876884	0.001110616043010921	0.07350029546123105	0.06871982912639367	-0.00010117631658283777	-0.00023329511242201062	-9.956736163832525e-05	-0.00022958514069709723
1.0074552656779823	0.0009170552353279026	0.0009085162542288955	0.0009772859055650724	0.0009645409370066135	0.0010128894397834027	0.0009974158330257254	0.0010517047647332371	0.001033056709722864	0.0011361484310067065	0.0011099006322607009	0.07347184820495167	0.06869328764152817	-0.00010053395373266216	-0.00023321072729654002	-9.893528609507263e-05	-0.0002295022648505507
1.013525690453769	0.0009165372629901873	0.0009080015556419224	0.0009767121161027505	0.0009639741733167932	0.0010122811059354554	0.0009968171725422028	0.0010510574813447067	0.0010324223632648627	0.0011354118864601301	0.0011091855235666425	0.073443399077624	0.06866674434741596	-9.989525567644097e-05	-0.00023312540763875678	-9.830681605473013e-05	-0.00022941846898869023
1.0196326925925556	0.0009160194589213692	0.0009074870251427847	0.0009761385280770272	0.0009634076087973168	0.0010116729959031155	0.000996218731879811	0.0010504104486240553	0.0010317882611173743	0.0011346756601900152	0.0011084707196972535	0.07341494815795291	0.06864019931750018	-9.92602050301633e-05	-0.00023303915596986635	-9.768193441843376e-05	-0.00022933375558864544
1.0257764924913542	0.0009155018252436183	0.0009069726648378179	0.000975565143801254	0.0009628412457326106	0.0010110651121147127	0.0009956205134291757	0.001049763669126205	0.0010311544057872398	0.0011339397550294095	0.0011077562234123833	0.0733864955242691	0.06861365262487508	-9.862878445140999e-05	-0.00023295197479217267	-9.706062412885574e-05	-0.00022924812711047626
1.0319573118751795	0.0009149843640741527	0.000906458476828407	0.0009749919655828934	0.0009622750864012728	0.0010104574569920765	0.0009950225195745313	0.0010491171453988653	0.0010305207997742564	0.0011332041738024233	0.0011070420374632863	0.07335804125452965	0.06858710434228692	-9.800097664014462e-05	-0.00023286386659024383	-9.64428681699131e-05	-0.00022916158599575742
1.0381753738050519	0.0009144670775252687	0.0009059444632110235	0.0009744189957235519	0.0009617091330761142	0.0010098500329505718	0.0009944247526937633	0.0010484708799825713	0.0010298874455712242	0.001132468919324277	0.0011063281645926771	0.0733295854263184	0.06856055454213512	-9.73767643393797e-05	-0.0002327748338309399	-9.582864956737824e-05	-0.0002290741346677172
1.0444309026860459	0.0009139499677043873	0.0009054306260772682	0.0009738462365190329	0.0009611433880242073	0.0010092428423991563	0.0009938272151584617	0.0010478248754107447	0.0010292543456640007	0.001131733994401372	0.0011056146075347933	0.07330112811684743	0.06853400329647184	-9.675613033413577e-05	-0.00023268487896010992	-9.521795138940636e-05	-0.0002289857755312652
1.05072412427539	0.0009134330367140983	0.0009049169675139096	0.0009732736902593842	0.0009605778535069269	0.0010086358877404323	0.000993229909333963	0.0010471791342097484	0.0010286215025315504	0.001130999401831354	0.0011049013690154522	0.07327266940295843	0.06850745067700588	-9.61390574533566e-05	-0.000232594004406117	-9.46107567466048e-05	-0.00022889651097285357
1.057055265690613	0.000912916286652194	0.0009044034896029279	0.0009727013592289375	0.0009600125317800009	0.0010080291713706867	0.0009926328375794054	0.0010465336588989325	0.0010279889186459992	0.0011302651444031664	0.0011041884517521143	0.07324420936112408	0.0684808967551011	-9.552552856995078e-05	-0.00023250221257892223	-9.400704879283794e-05	-0.0002288063433604215
1.0634245554177415	0.0009123997196117161	0.0009038901944215508	0.0009721292457063596	0.000959447425093549	0.0010074226956799464	0.0009920360022477692	0.0010458884519906916	0.00102735659647268	0.0011295312248971203	0.0011034758584539369	0.07321574806744774	0.06845434160177793	-9.491552660083336e-05	-0.00023240950586894682	-9.340681072542156e-05	-0.00022871527504364497
1.0698322233195456	0.0009118833376809922	0.0009033770840422992	0.0009715573519646946	0.0009588825356921338	0.0010068164630520251	0.000991439405685932	0.0010452435159905157	0.0010267245384701913	0.0011287976460849503	0.0011027635918218405	0.07318728559766652	0.06842778528771583	-9.430903450723116e-05	-0.00023231588664701652	-9.281002578502562e-05	-0.00022862330835199396
1.0762785006438331	0.0009113671429436859	0.0009028641605330315	0.0009709856802714182	0.0009583178658148095	0.001006210475864579	0.000990843050234719	0.0010445988533970497	0.001026092747090452	0.0011280644107298863	0.0011020516545485726	0.07315882202715084	0.06840122788325294	-9.370603529527954e-05	-0.00023222135726500004	-9.221667725686777e-05	-0.00022853044559759117
1.0827636200317978	0.0009108511374788308	0.0009023514259569754	0.0009704142328884767	0.0009577534176951584	0.00100560473648915	0.0009902469382289433	0.0010439544667021404	0.0010254612247787421	0.001127331521586709	0.0011013400493187565	0.07313035743090614	0.06837466945838698	-9.310651201681341e-05	-0.0002321259200561976	-9.162674847022767e-05	-0.00022843668907229775
1.089287815526412	0.0009103353233608762	0.0009018388823727845	0.000969843012072338	0.0009571891935613521	0.0010049992472912187	0.000989651071997471	0.001043310358390894	0.001024829973973774	0.001126598981401815	0.0011006287788089696	0.07310189188357408	0.06834811008277746	-9.251044776892314e-05	-0.00023202957733381435	-9.104022279955715e-05	-0.00022834204104948963
1.0958513225808764	0.00090981970265973	0.0009013265318345646	0.000969272020074039	0.000956625195636182	0.0010043940106302563	0.000989055453863252	0.0010426665309417305	0.0010241989971077258	0.0011258667929132827	0.0010999178456877862	0.07307342545943354	0.06832154982574588	-9.191782569442641e-05	-0.00023193233139115477	-9.045708366446636e-05	-0.00022824650378380773
1.1024543780671139	0.000909304277440803	0.0009008143763919311	0.0009687012591392355	0.0009560614261371222	0.0010037890288597782	0.0009884600861433893	0.001042022986826442	0.0010235682966063145	0.0011251349588509386	0.0010992072526158593	0.07304495823240263	0.06829498875627786	-9.13286289825066e-05	-0.00023183418450190008	-8.987731452952952e-05	-0.00022815007950921506
1.1090972202843215	0.0009087890497650493	0.0009003024180900416	0.0009681307315082478	0.0009554978872763668	0.0010031843043273906	0.0009878649711491754	0.0010413797285102422	0.001022937874888835	0.0011244034819364163	0.0010984970022459666	0.07301649027603749	0.06826842694302222	-9.074284086936502e-05	-0.00023173513892121855	-8.930089890571424e-05	-0.000228052770441467
1.115780088967567	0.000908274021689009	0.0008997906589696445	0.0009675604394161066	0.0009549345812608814	0.001002579839374842	0.0009872701111861512	0.0010407367584518228	0.001022307734368223	0.0011236723648832222	0.0010977870972230833	0.07298802166353684	0.06824186445429452	-9.01604446374854e-05	-0.00023163519688287892	-8.872782034960447e-05	-0.00022795457877583525
1.1225032252964444	0.0009077591952648583	0.0008992791010671209	0.0009669903850926103	0.0009543715102924525	0.0010019756363380827	0.0009866755085541545	0.0010400940791034168	0.001021677877451107	0.0011229416103968072	0.0010970775401844411	0.07295955246774102	0.0682153013580759	-8.95814236168968e-05	-0.0002315343606013598	-8.815806246462166e-05	-0.00022785550668893984
1.1292668719037753	0.0009072445725404435	0.0008987677464145254	0.0009664205707623635	0.0009538086765677307	0.001001371697547306	0.0009860811655473685	0.0010394516929108418	0.00102104830653786	0.001122211221174622	0.0010963683337595895	0.07293108276113246	0.06818873772201607	-8.90057611851458e-05	-0.000231432632271239	-8.759160890053908e-05	-0.0002277555563367506
1.1360712728843656	0.0009067301555593355	0.0008982565970396372	0.0009658509986448354	0.0009532460822782877	0.001000768025327011	0.0009854870844543816	0.0010388096023135692	0.001020419024022664	0.0011214811999061922	0.0010956594805704668	0.0729026126158395	0.06816217361343371	-8.84334407673798e-05	-0.00023133001406638876	-8.702844335421733e-05	-0.00022765472985580848
1.1429166738038161	0.0009062159463608645	0.0008977456549659947	0.0009652816709544016	0.0009526837296106559	0.001000164621996048	0.0009848932675582285	0.001038167809744771	0.0010197900322935524	0.0011207515492731768	0.0010949509832314532	0.07287414210363598	0.06813560909931698	-8.786444583723518e-05	-0.00023122650814125234	-8.646854957006234e-05	-0.00022755302936314226
1.1498033217073829	0.0009057019469801717	0.0008972349222129471	0.0009647125899003981	0.000952121620746383	0.0009995614898676737	0.0009842997171364506	0.0010375263176313815	0.001019161333732476	0.001120022271949438	0.001094242844349444	0.07284567129594273	0.06810904424632643	-8.729875991615732e-05	-0.00023112211662873472	-8.591191133953957e-05	-0.00022745045695471422
1.1567314651288954	0.0009051881594482526	0.0008967244007956974	0.0009641437576871738	0.0009515597578620827	0.0009989586312496095	0.0009837064354611463	0.0010368851283941557	0.0010185329307153565	0.001119293370601111	0.0010935350665239112	0.07281720026382758	0.06808247912079361	-8.673636657470507e-05	-0.00023101684164225644	-8.535851250236759e-05	-0.0002273470147072243
1.1637013540997225	0.0009046745857919974	0.000896214092725343	0.0009635751765141315	0.0009509981431294774	0.000998356048444084	0.0009831134247990203	0.0010362442444477203	0.0010179048256121375	0.0011185648478866607	0.001092827652346963	0.07278872907800975	0.06805591378872475	-8.6177249432412e-05	-0.00023091068527475445	-8.480833694624046e-05	-0.0002272427046769998
1.1707132401577995	0.0009041612280342432	0.0008957040000089282	0.0009630068485757885	0.0009504367787154563	0.0009977537437478978	0.0009825206874114418	0.0010356036682006387	0.0010172770207868495	0.0011178367064569605	0.0010921206044034188	0.07276025780885788	0.06802934831580097	-8.56213921574811e-05	-0.00023080364959723876	-8.426136860711919e-05	-0.0002271375288997457
1.177767376356704	0.0009036480881938164	0.0008951941246494808	0.0009624387760618229	0.0009498756667821185	0.0009971517194524728	0.0009819282255544926	0.001034963402055466	0.001016649518597657	0.0011171089489553532	0.0010914139252708641	0.07273178652639314	0.06800278276737724	-8.506877846820027e-05	-0.00023069573666176235	-8.37175914697591e-05	-0.00022703148939132167
1.1848640172747877	0.000903135168285574	0.0008946844686460642	0.0009618709611571195	0.0009493148094868268	0.0009965499778439024	0.0009813360414790235	0.0010343234484088022	0.001016022321396924	0.001116381578017716	0.001090707617519722	0.07270331530029052	0.06797621720848929	-8.451939213231785e-05	-0.00023058694849878436	-8.317698956762654e-05	-0.000226924588146743
1.1920034190243662	0.0009026224703204572	0.0008941750339938195	0.0009613034060418305	0.0009487542089822575	0.0009959485212030134	0.0009807441374307065	0.0010336838096513593	0.001015395431531265	0.0011156545962725344	0.0010900016837133162	0.07267484419987887	0.06794965170384819	-8.397321696711202e-05	-0.00023047728711661497	-8.263954698312093e-05	-0.0002268168271397919
1.1991858392609598	0.0009021099963055355	0.0008936658226840157	0.000960736112891423	0.0009481938674164544	0.00099534735180542	0.0009801525156500933	0.0010330444881680163	0.0010147688513416095	0.0011149280063409712	0.001089296126407942	0.0726463732941431	0.06792308631784594	-8.343023684052875e-05	-0.0002303667545041077	-8.210524784829643e-05	-0.00022670820832457195
1.2064115371925936	0.0009015977482440479	0.0008931568367040884	0.0009601690838767261	0.0009476337869328714	0.000994746471921571	0.000979561178372659	0.0010324054863378748	0.0010141425831632497	0.0011142018108369262	0.0010885909481529233	0.07261790265172623	0.06789652111455564	-8.28904356712512e-05	-0.0002302553526297435	-8.157407634500069e-05	-0.00022659873363509164
1.2136807735891502	0.0009010857281354524	0.0008926480780376899	0.0009596023211639854	0.0009470739696704296	0.0009941458838168091	0.0009789701278288638	0.0010317668065343184	0.001013516629325903	0.0011134760123671084	0.0010878861514906839	0.07258943234092867	0.06786995615773106	-8.235379742776994e-05	-0.00023014308343871637	-8.104601670416711e-05	-0.00022648840498262768
1.2209938107917835	0.0009005739379754789	0.0008921395486647402	0.0009590358269149219	0.0009465144177635709	0.0009935455897514334	0.00097837936624421	0.0010311284511250816	0.0010128909921537763	0.0011127506135311144	0.001087181738956819	0.07256096242971193	0.06784339151081129	-8.182030612974289e-05	-0.00023002994885540362	-8.052105320700831e-05	-0.00022637722425827844
1.2283509127223842	0.0009000623797561656	0.0008916312505614657	0.0009584696032867723	0.0009459551333423037	0.0009929455919807447	0.0009777888958392897	0.0010304904224722954	0.0010122656739656138	0.0011120256169214826	0.0010864777130801526	0.07253249298569803	0.06781682723691818	-8.128994584832849e-05	-0.00022991595078444838	-7.999917018522429e-05	-0.0002262651933327975
1.2357523448931043	0.0008995510554659127	0.0008911231857004514	0.0009579036524323493	0.0009453961185322584	0.0009923458927551046	0.000977198718829844	0.0010298527229325564	0.0010116406770747626	0.0011113010251237701	0.0010857740763828116	0.0725040240761726	0.06779026339886061	-8.076270070533909e-05	-0.00022980109110704028	-7.948035202071102e-05	-0.0002261523140554833
1.2431983744159416	0.0008990399670895313	0.0008906153560506851	0.0009573379765000952	0.0009448373754547376	0.000991746494319997	0.0009766088374268155	0.0010292153548569862	0.001011016003789228	0.0011105768407166266	0.0010850708313802897	0.07247555576808425	0.06776370005913412	-8.02385548745177e-05	-0.00022968537168416292	-7.896458314597676e-05	-0.00022603858825412382
1.2506892700123766	0.0008985291166082824	0.000890107763577607	0.0009567725776341259	0.0009442789062267695	0.0009911473989160733	0.0009760192538364076	0.0010285783205912838	0.0010103916564117338	0.001109853066271851	0.0010843679805815163	0.0724470881280476	0.06773713727992252	-7.971749258113559e-05	-0.00022956879435484523	-7.84518480441837e-05	-0.00022592401773519066
1.2582253020230734	0.0008980185059999362	0.0008896004102431568	0.0009562074579742959	0.0009437207129611616	0.0009905486087792216	0.0009754299702601371	0.0010279416224757984	0.001009767637239784	0.001109129704354477	0.0010836655264889253	0.07241862122234427	0.06771057512310012	-7.919949810218652e-05	-0.0002294513609357729	-7.794213124982796e-05	-0.00022580860428431104
1.2658067424176331	0.0008975081372388106	0.0008890932980058188	0.0009556426196562426	0.0009431627977665493	0.0009899501261406132	0.0009748409888948895	0.0010273052628455796	0.001009143948565716	0.0011084067575228313	0.0010829634715985206	0.0723901551169235	0.0676840136502314	-7.868455576708067e-05	-0.00022933307322317575	-7.743541734842041e-05	-0.00022569234966574037
1.2734338648044117	0.0008969980122958233	0.0008885864288206722	0.0009550780648114423	0.0009426051627474519	0.0009893519532267643	0.0009742523119329764	0.001026669244030442	0.0010085205926767653	0.0011076842283286093	0.0010822618183999448	0.07236168987740461	0.06765745292257308	-7.817264995713114e-05	-0.00022921393299027426	-7.693169097683361e-05	-0.00022557525562175162
1.2811069444403917	0.0008964881331385412	0.000888079804639439	0.0009545137955672661	0.0009420478100043252	0.000988754092259593	0.0009736639415621916	0.0010260335683550284	0.0010078975718551238	0.001106962119316947	0.0010815605693765495	0.0723332255690782	0.06763089300107608	-7.766376510603967e-05	-0.00022909394198844524	-7.643093682326019e-05	-0.00022545732387299622
1.2888262582411194	0.000895978501731228	0.0008875734274105326	0.000953949814047033	0.0009414907416336152	0.0009881565454564773	0.0009730758799658688	0.0010253982381388696	0.0010072748883780016	0.0011062404330264889	0.0010808597270054645	0.0723047622569065	0.06760433394638643	-7.715788570039628e-05	-0.00022897310194780474	-7.59331396279761e-05	-0.00022533855611917009
1.296592084790695	0.0008954691200348896	0.0008870672990791023	0.0009533861223700591	0.0009409339597278076	0.000987559315030307	0.0009724881293229327	0.0010247632556964425	0.0010066525445176814	0.001105519171989458	0.0010801592937576601	0.0722763000055271	0.06757777581884578	-7.665499627922123e-05	-0.00022885141457565372	-7.54382841827439e-05	-0.00022521895403732062
1.3044047043518285	0.0008949599900073307	0.0008865614215870902	0.0009528227226517225	0.00094037746637549	0.000986962403189552	0.0009719006918079658	0.0010241286233372393	0.0010060305425415891	0.0011047983387317353	0.0010794592720980288	0.07224783887925064	0.06755121867849356	-7.615508143440919e-05	-0.00022872888155706095	-7.494635533133315e-05	-0.00022509851928298463
1.312264398875954	0.0008944511136031961	0.0008860557968732711	0.0009522596170035062	0.0009398212636613962	0.0009863658121383092	0.0009713135695912546	0.0010234943433658225	0.0010054088847123444	0.0011040779357729207	0.0010787596644854418	0.07221937894206709	0.06752466258506876	-7.565812581124265e-05	-0.00022860550455566786	-7.44573379700686e-05	-0.00022497725349052144
1.320171452013404	0.0008939424927740233	0.0008855504268733063	0.0009516968075330592	0.0009392653536664654	0.0009857695440763676	0.0009707267648388537	0.0010228604180818896	0.0010047875732878265	0.0011033579656264108	0.0010780604733728245	0.07219092025764327	0.06749810759801009	-7.516411410798951e-05	-0.00022848128521241184	-7.397121704728199e-05	-0.00022485515827180835
1.3281261491236485	0.0008934341294682918	0.0008850453135197899	0.0009511342963442493	0.0009387097384678936	0.0009851736011992618	0.0009701402797126387	0.0010222268497803346	0.0010041666105212329	0.0011026384307994675	0.001077361701207224	0.07216246288932592	0.06747155377645793	-7.467303107609041e-05	-0.00022835622514533194	-7.348797756361047e-05	-0.00022473223521621288
1.3361287772855897	0.0008929260256314752	0.0008845404587423044	0.0009505720855372221	0.0009381544201391943	0.000984577985698338	0.0009695541163703708	0.001021593640751315	0.0010035459986611475	0.0011019193337932975	0.0010766633504298855	0.0721340069001431	0.06744500117925702	-7.418486152053344e-05	-0.00022823032595004067	-7.300760457232963e-05	-0.00022460848589125892
1.3441796253079266	0.0008924181832060866	0.000884035864467462	0.0009500101772084502	0.0009375994007502446	0.0009839826997608049	0.0009689682769657465	0.0010209607932803084	0.0010029257399515913	0.001101200677103116	0.0010759654234763132	0.07210555235280611	0.06741844986495467	-7.369959029999984e-05	-0.00022810358920005713	-7.253008317959636e-05	-0.00022448391184265448
1.352278983739575	0.0008919106041317323	0.0008835315326189609	0.0009494485734507941	0.0009370446823673466	0.0009833877455697978	0.0009683827636484611	0.0010203283096481797	0.0010023058366320937	0.001100482463218225	0.001075267922776348	0.07207709930970949	0.06739189989180554	-7.321720232694728e-05	-0.0002279760164464184	-7.205539854424764e-05	-0.00022435851459368106
1.3604271448801535	0.000891403290345158	0.0008830274651176296	0.0009488872763535523	0.0009364902670532768	0.0009827931253044322	0.0009677975785642634	0.00101969619213124	0.0010016862909377464	0.0010997646946220806	0.0010745708507542313	0.07204864783293412	0.06736535131777091	-7.273768256742946e-05	-0.00022784760921681912	-7.15835358780087e-05	-0.0002242322956449161
1.3686244027905345	0.0008908962437803063	0.0008825236638814838	0.0009483262880025244	0.0009359361568673485	0.0009821988411398725	0.0009672127238550179	0.0010190644430013174	0.0010010671050992744	0.0010990473737923752	0.0010738742098286846	0.07202019798424841	0.06733880420052124	-7.22610160415263e-05	-0.0002277183690162221	-7.111448044565954e-05	-0.00022410525647487134
1.3768710533034536	0.0008903894663683586	0.0008820201308257693	0.0009477656104800602	0.0009353823538654592	0.0009816048952473806	0.000966628201658759	0.0010184330645258116	0.0010004482813430887	0.0010983305032010997	0.0010731780024129712	0.0719917498251086	0.06731225859743666	-7.178718782357985e-05	-0.00022758829732741348	-7.06482175652709e-05	-0.0002239773985396043
1.3851673940341884	0.0008898829600377927	0.0008815168678630179	0.0009472052458651204	0.0009348288601001519	0.0009810112897943842	0.0009660440141097534	0.0010178020589677649	0.000999829821891356	0.0010976140853146258	0.0010724822309149734	0.0719633034166623	0.06728571456560913	-7.131618304184739e-05	-0.00022745739560955935	-7.018473260800989e-05	-0.00022384872327238514
1.3935137243912972	0.0008893767267144298	0.0008810138769030955	0.0009466451962333304	0.0009342756776206683	0.0009804180269445313	0.000965460163338557	0.0010171714285859214	0.0009992117289620577	0.0010968981225937752	0.0010717868977372623	0.0719348588197482	0.06725917216184334	-7.084798687904958e-05	-0.00022732566529928833	-6.972401099852865e-05	-0.0002237192320841963
1.4019103455874267	0.0008888707683214872	0.0008805111598532525	0.000946085463657038	0.0009337228084730038	0.0009798251088577526	0.0009648766514720735	0.0010165411756347935	0.0009985940047690523	0.0010961826174938924	0.0010710920052771668	0.07190641609489921	0.06723263144265865	-7.038258457215535e-05	-0.00022719310780994206	-6.926603821490879e-05	-0.00022358892636314964
1.410357560650181	0.0008883650867796293	0.0008800087186181771	0.0009455260502053708	0.000933170254699967	0.0009792325376903224	0.0009642934806336162	0.001015911302364726	0.0009979766515221425	0.0010954675724649237	0.0010703975559268498	0.07187797530234243	0.0672060924642906	-6.991996141247209e-05	-0.00022705972453121448	-6.881079978853649e-05	-0.0002234578074739313
1.4188556744330574	0.0008878596840070208	0.000879506555100045	0.0009449669579442937	0.0009326180183412344	0.0009786403155949191	0.0009637106529429674	0.0010152818110219608	0.000997359671427135	0.0010947529899514876	0.0010697035520733783	0.07184953650200121	0.06717955528269126	-6.946010274612446e-05	-0.00022692551683056728	-6.835828130472704e-05	-0.00022332587675932825
1.4274049936264492	0.0008873545619193747	0.00087900467119857	0.0009444081889366622	0.000932066101433404	0.0009780484447206822	0.000963128170516434	0.0010146527038487007	0.0009967430666859033	0.0010940388723929496	0.0010690099960987936	0.0718210997534988	0.06715301995353244	-6.900299397379767e-05	-0.00022679048605198093	-6.790846840253051e-05	-0.00022319313553939568
1.4360058267687137	0.0008868497224300058	0.000878503068811055	0.0009438497452422833	0.0009315145060100545	0.000977456927213277	0.0009625460354669103	0.0010140239830831732	0.0009961268394964521	0.001093325222223495	0.001068316890380184	0.07179266511615622	0.06712648653220575	-6.854862055072353e-05	-0.00022665463351545512	-6.746134677457216e-05	-0.00022305958511031898
1.4446584842573071	0.0008863451674498842	0.000878001749832447	0.0009432916289179728	0.0009309632341018036	0.0009768657652149551	0.0009619642499039398	0.0010133956509596992	0.0009955109920529832	0.00109261204187221	0.0010676242372897604	0.07176423264899687	0.06709995507382441	-6.809696798684706e-05	-0.0002265179605175638	-6.701690216728146e-05	-0.0002229252267453019
1.453363278359986	0.0008858408988876874	0.0008775007161553865	0.0009427338420176133	0.0009304122877363631	0.0009762749608646167	0.0009613828159337732	0.0010127677097087567	0.000994895526545958	0.001091899333763151	0.001066932039194928	0.07173580241074658	0.06707342563322563	-6.76480218473191e-05	-0.00022638046833248215	-6.657512038135e-05	-0.00022279006169548254
1.4621205232260774	0.0008853369186498474	0.0008769999696702566	0.0009421763865922066	0.0009298616689385929	0.0009756845162978645	0.0009608017356594255	0.0010121401615570417	0.0009942804451621582	0.0010911871003154178	0.0010662402984583526	0.07170737445983626	0.06704689826497119	-6.720176775196901e-05	-0.0002262421582100438	-6.613598727120418e-05	-0.00022265409118782387
1.470930534897817	0.0008848332286406113	0.0008764995122652421	0.0009416192646899412	0.0009293113797305657	0.000975094433647077	0.0009602210111807451	0.0010115130087275431	0.0009936657500847564	0.001090475343943238	0.0010655490174380454	0.07167894885440305	0.06702037302334873	-6.675819137534622e-05	-0.00022610303137574062	-6.569948874517867e-05	-0.00022251731642580763
1.4797936313217521	0.0008843298307620893	0.000875999345826377	0.000941062478356244	0.0009287614221316191	0.0009745047150414626	0.0009596406445944672	0.001010886253439601	0.0009930514434933772	0.0010897640670560348	0.0010648581984874276	0.07165052565229113	0.06699384996237454	-6.631727844748359e-05	-0.00022596308903283235	-6.526561076609233e-05	-0.00022237973859090543
1.48871013236022	0.0008838267269143053	0.000875499472237595	0.0009405060296338376	0.0009282117981584118	0.000973915362607121	0.0009590606379942755	0.0010102598979089734	0.0009924375275641587	0.001089053272058502	0.0010641678439554034	0.07162210491105542	0.0669673291357936	-6.587901475334224e-05	-0.0002258223323604036	-6.48343393507278e-05	-0.00022224135884038598
1.4976803598028874	0.0008833239189952544	0.0008749998933807873	0.0009399499205628033	0.0009276625098249869	0.0009733263784671084	0.0009584809934708668	0.0010096339443479041	0.000991824004469823	0.0010883429613506852	0.0010634779561864386	0.07159368668795989	0.06694081059708183	-6.54433861327075e-05	-0.00022568076251267	-6.440566056990782e-05	-0.0002221021783075372
1.5067046373783677	0.0008828214089009562	0.0008745006111358537	0.000939394153180639	0.0009271135591428269	0.0009727377647415015	0.0009579017131120108	0.0010090083949651925	0.00099121087637974	0.0010876331373280569	0.0010627885375206333	0.07156527103998374	0.06691429439944846	-6.501037848093832e-05	-0.00022553838062139286	-6.397956054900872e-05	-0.00022196219810349804
1.5157832907659001	0.0008823191985255011	0.0008740016273807514	0.0009388387295223127	0.0009265649481209086	0.0009721495235474511	0.0009573227990026065	0.00100838325196625	0.0009905981454599868	0.001086923802381586	0.0010620995902937893	0.07153685802381904	0.06688778059583632	-6.457997774841212e-05	-0.00022539518779365886	-6.355602546748162e-05	-0.00022182141931481603
1.5249166476071065	0.0008818172897611145	0.0008735029439915556	0.0009382836516203305	0.0009260166787657696	0.0009715616569992571	0.0009567442532247542	0.0010077585175531794	0.0009899858138734219	0.0010862149588978245	0.0010614111168374947	0.07150844769587487	0.06686126923892263	-6.415216994062889e-05	-0.00022525118511229625	-6.313504155903982e-05	-0.00022167984300447419
1.5341050375178134	0.0008813156844982004	0.0008730045628425048	0.0009377289215047875	0.0009254687530815572	0.0009709741672084206	0.0009561660778578066	0.0010071341939248309	0.0009893738837797434	0.001085506609258975	0.0010607231194791887	0.07148004011227772	0.06683476038112453	-6.372694111860672e-05	-0.00022510637363667985	-6.271659511196404e-05	-0.00022153747021222414
1.5433487920999491	0.0008808143846254022	0.0008725064858060615	0.0009371745412034326	0.0009249211730700957	0.000970387056283713	0.0009555882749784381	0.0010065102832768759	0.0009887623573355592	0.0010847987558429742	0.0010600356005422429	0.0714516353288739	0.06680825407459505	-6.330427739830585e-05	-0.00022496075440101015	-6.230067246865145e-05	-0.00022139430195342036
1.5526482449535108	0.0008803133920296548	0.0008720087147529613	0.0009366205127417278	0.0009243739407309399	0.0009698003263312393	0.0009550108466607034	0.0010058867878018733	0.0009881512366944516	0.001084091401023568	0.0010593485623460325	0.07142323340123045	0.0667817503712296	-6.28841649515377e-05	-0.00022481432841714444	-6.188726002618467e-05	-0.0002212503392205467
1.5620037316886017	0.0008798127085962308	0.0008715112515522644	0.0009360668381428981	0.0009238270580614321	0.0009692139794544911	0.0009544337949760982	0.0010052637096893277	0.0009875405240070392	0.0010833845471703788	0.0010586620072060076	0.07139483438463821	0.06675524932266541	-6.246659000504196e-05	-0.0002246670966709885	-6.14763442357974e-05	-0.0002211055829811348
1.5714155899375468	0.0008793123362088125	0.0008710140980714183	0.0009355135194280112	0.0009232805270567707	0.000968628017754429	0.0009538571219936283	0.0010046410511257765	0.0009869302214210514	0.001082678196649004	0.0010579759374337787	0.07136643833411264	0.06672875098028141	-6.205153884080578e-05	-0.00022451906012393996	-6.106791160327696e-05	-0.00022096003417942933
1.580884159367074	0.0008788122767495273	0.0008705172561763012	0.000934960558616017	0.0009227343497100575	0.0009680424433295276	0.000953280829779863	0.0010040188142948362	0.0009863203310813864	0.0010819723518210721	0.0010572903553371787	0.07133804530439507	0.06670225539520455	-6.163899779673687e-05	-0.00022437021971483118	-6.066194868904057e-05	-0.00022081369373602722
1.5904097816905756	0.0008783125320990134	0.0008700207277312829	0.0009344079577238196	0.0009221885280123646	0.0009674572582758495	0.000952704920399004	0.0010033970013772835	0.0009857108551301814	0.0010812670150443314	0.0010566052632203474	0.07130965534995576	0.0666757626183067	-6.122895326547695e-05	-0.00022422057635579362	-6.025844210737208e-05	-0.00022066656254562944
1.5999928006804371	0.0008778131041364733	0.0008695245145992816	0.0009338557187663361	0.0009216430639527971	0.0009668724646871091	0.0009521293959129524	0.0010027756145511216	0.0009851017957068844	0.0010805621886727274	0.0010559206633838087	0.07128126852499493	0.06664927270020865	-6.082139169558132e-05	-0.00022407013093631023	-5.9857378527691796e-05	-0.0002205186414810656
1.6096335621804478	0.0008773139947397219	0.0008690286186418049	0.0009333038437565506	0.0009210979595185383	0.0009662880646547279	0.0009515542583813549	0.0010021546559916398	0.000984493154948306	0.001079857875056474	0.0010552365581245299	0.07125288488344393	0.06662278569128201	-6.0416299590637657e-05	-0.00022391888431988471	-5.94587446736336e-05	-0.0002203699313900187
1.6193324141182788	0.0008768152057852549	0.0008685330417190237	0.0009327523347055885	0.0009205532166949291	0.0009657040602679143	0.0009509795098616898	0.0010015341278714987	0.0009838849349887067	0.0010791540765421445	0.001054552949736022	0.07122450447896857	0.06659630164165	-6.0013663509689286e-05	-0.0002237668373459567	-5.906252732294781e-05	-0.00022022043309491424
1.6290897065180392	0.0008763167391482869	0.0008680377856898118	0.0009322011936227596	0.0009200088374655134	0.0009651204536137103	0.0009504051524093126	0.0010009140323607782	0.0009832771379598463	0.0010784507954727325	0.0010538698405083956	0.0711961273649693	0.0665698206011882	-5.961347006744333e-05	-0.00022361399083001277	-5.866871330851425e-05	-0.0002200701473960287
1.6389057915129117	0.0008758185967028205	0.0008675428524118051	0.0009316504225156327	0.0009194648238121023	0.000964537246777069	0.0009498311880775254	0.0010002943716270623	0.00098266976599106	0.0010777480341877448	0.0010531872327284436	0.07116775359458472	0.06654334261952952	-5.921570593341724e-05	-0.0002234603455605888	-5.827728951706551e-05	-0.0002199190750671598
1.6487810233578566	0.0008753207803216983	0.0008670482437414628	0.0009311000233900949	0.0009189211777148404	0.0009639544418409168	0.000949257618917646	0.0009996751478355038	0.0009820628212093268	0.0010770457950232766	0.0010525051286797242	0.07113938322069167	0.06651686774606158	-5.88203578329588e-05	-0.00022330590230362768	-5.78882428899849e-05	-0.00021976721685870726
1.6587157584424002	0.0008748232918766525	0.0008665539615341123	0.0009305499982504048	0.000918377901152256	0.0009633720408862115	0.0009486844469790614	0.0009990563631488863	0.0009814563057393313	0.0010763440803120833	0.0010518235306426237	0.07111101629590798	0.06649039602993258	-5.84274125466841e-05	-0.00022315066179925958	-5.750156042319543e-05	-0.00021961457349664593
1.6687103553034934	0.0008743261332383687	0.0008660600076440129	0.0009300003490992632	0.0009178349961013308	0.0009627900459920164	0.0009481116743093009	0.0009984380197277025	0.000980850221703537	0.0010756428923836682	0.0010511424408944459	0.07108265287259394	0.06646392752004945	-5.803685691025545e-05	-0.0002229946247621073	-5.7117229166764316e-05	-0.00021946114568155428
1.6787651746384535	0.0008738293062765383	0.0008655663839244088	0.000929451077937871	0.0009172924645375567	0.0009622084592355611	0.0009475393029540959	0.0009978201197302207	0.0009802445712222517	0.0010749422335643583	0.001050461861709482	0.07105429300285553	0.06643746226508211	-5.764867781494348e-05	-0.00022283779188278507	-5.673523622536092e-05	-0.00021930693409030755
1.6888805793179813	0.0008733328128599127	0.0008650730922275819	0.000928902186765989	0.000916750308434996	0.0009616272826923054	0.000946967334957444	0.0009972026653125505	0.0009796393564136952	0.001074242106177381	0.0010497817953590875	0.07102593673854386	0.06641100031346428	-5.726286220722465e-05	-0.0002226801638263165	-5.63555687579792e-05	-0.00021915193937482869
1.6990569343992543	0.0008728366548563631	0.0008645801344049116	0.0009283536775820031	0.0009162085297663446	0.0009610465184360082	0.0009463957723616747	0.0009965856586287166	0.0009790345793940683	0.0010735425125429465	0.0010491022441117624	0.0709975841312584	0.06638454171339438	-5.687939708864942e-05	-0.0002225217412322178	-5.597821397779895e-05	-0.00021899616216181084
1.7092946071391046	0.0008723408341329362	0.0008640875123069301	0.0009278055523829862	0.0009156671305029939	0.0009604661685387926	0.0009458246172075155	0.0009959691018307298	0.0009784302422776233	0.0010728434549783297	0.0010484232102332277	0.0709692352323501	0.06635808651283921	-5.649826951622389e-05	-0.00022236252471558027	-5.560315915247721e-05	-0.00021883960305377204
1.7195939670072704	0.0008718453525559072	0.0008635952277833752	0.0009272578131647567	0.0009151261126150883	0.0009598862350712081	0.000945253871534152	0.000995352997068651	0.000977826347176727	0.001072144935797942	0.001047744695986498	0.0709408900929211	0.06633163475953388	-5.6119466601972645e-05	-0.00022220251486554377	-5.5230391603842965e-05	-0.00021868226262808377
1.7299553856997325	0.0008713502119908428	0.0008631032826832523	0.0009267104619219476	0.0009145854780715926	0.0009593067201023036	0.0009446835373792991	0.000994737346490669	0.0009772228962019371	0.001071446957313421	0.0010470667036319684	0.07091254876382679	0.06630518650098485	-5.574297551298735e-05	-0.00022204171224568525	-5.485989870775837e-05	-0.00021852414143636034
1.7403792371521247	0.0008708554143026535	0.0008626116788548878	0.0009261635006480637	0.0009140452288403512	0.0009587276256996878	0.0009441136167792641	0.0009941221522431658	0.000976619891462067	0.0010707495218337053	0.0010463892354274848	0.07088421129567982	0.0662787417844708	-5.536878347180141e-05	-0.00022188011739529556	-5.449166789470161e-05	-0.00021836524000681812
1.7508658975532332	0.0008703609613556496	0.000862120418145982	0.0009256169313355435	0.0009135053668881455	0.0009581489539295955	0.0009435441117690054	0.000993507416470786	0.0009760173350642504	0.0010700526316651116	0.001045712293628421	0.07085587773885012	0.06625230065704522	-5.4996877755709994e-05	-0.0002217177308273255	-5.4125686649066085e-05	-0.00021820555884180526
1.76141574535857	0.0008698668550136035	0.0008616295024036737	0.0009250707559758284	0.0009129658941807649	0.0009575707068569592	0.0009429750243822093	0.0009928931413165144	0.0009754152291140206	0.0010693562891114239	0.0010450358804877644	0.07082754814346798	0.06622586316553765	-5.462724569713778e-05	-0.00022155455302941274	-5.3761942509299165e-05	-0.00021804509841835684
1.7720291613040315	0.0008693730971398002	0.0008611389334745892	0.0009245249765594178	0.0009124268126830599	0.0009569928865454688	0.0009424063566513453	0.0009922793289217362	0.00097481357571537	0.0010686604964739639	0.0010443599982561844	0.07079922255942418	0.06619942935655602	-5.42598746833961e-05	-0.00022139058446335458	-5.340042306793691e-05	-0.00021788385918830588
1.7827065284196406	0.0008688796895971042	0.000860648713204908	0.0009239795950759414	0.0009118881243590151	0.0009564154950576474	0.0009418381106077414	0.0009916659814263214	0.0009742123769708297	0.0010679652560516837	0.001043684649182122	0.07077090103637454	0.06617299927648769	-5.389475215678008e-05	-0.00022122582556552417	-5.3041115971562414e-05	-0.0002177218415785609
1.7934482320433673	0.0008683866342480051	0.0008601588434404096	0.0009234346135142122	0.0009113498311717992	0.0009558385344549077	0.0009412702882816396	0.0009910531009686822	0.0009736116349815277	0.0010672705701412334	0.0010430098355118558	0.07074258362374063	0.06614657297150232	-5.3531865614533936e-05	-0.0002210602767470371	-5.2684008920736436e-05	-0.00021755904599093934
1.8042546598350382	0.0008678939329546862	0.0008596693260265406	0.0009228900338622996	0.0009108119350838387	0.000955262006797628	0.0009407028917022718	0.000990440689685854	0.0009730113518472694	0.0010665764410370533	0.0010423355594895913	0.07071427037070993	0.06612015048755324	-5.317120260851793e-05	-0.00022089393839225258	-5.2329089669816975e-05	-0.00021739547280111293
1.8151262017903238	0.000867401587579076	0.0008591801628084661	0.0009223458581075863	0.0009102744380568749	0.0009546859141452151	0.0009401359228979194	0.0009898287497135635	0.000972411529666601	0.001065882871031449	0.0010416618233575346	0.07068596132624257	0.06609373187037867	-5.2812750745485915e-05	-0.0002207268108605498	-5.197634602713275e-05	-0.0002172311223601897
1.8260632502548164	0.0008669095999829081	0.0008586913556311289	0.0009218020882368355	0.0009097373420520274	0.0009541102585561721	0.0009395693838959823	0.000989217283186299	0.0009718121705368817	0.001065189862414674	0.0010409886293559717	0.07065765653906814	0.06606731716550528	-5.245649768686328e-05	-0.00022055889448510668	-5.1625765854677874e-05	-0.00021706599499324297
1.8370661999381863	0.00086641797202778	0.0008582029063393084	0.0009212587262362541	0.0009092006490298595	0.0009535350420881673	0.0009390032767230454	0.000988606292237385	0.0009712132765543549	0.0010644974174750124	0.0010403159797233484	0.07062935605769147	0.0660409064182486	-5.210243114851104e-05	-0.0002203901895725946	-5.127733706812576e-05	-0.0002169000909996166
1.848135447928429	0.0008659267055752124	0.0008577148167776791	0.0009207157740915587	0.0009086643609504418	0.0009529602667981037	0.0009384376034049469	0.000987995778999054	0.000970614849814219	0.0010638055384988626	0.001039643876696352	0.07060105993039212	0.06601449967371432	-5.1750538901079723e-05	-0.00022022069640445507	-5.0931047636891547e-05	-0.00021673341065342466
1.8592713937061955	0.0008654358024867036	0.0008572270887908654	0.000920173233788035	0.0009081284797734121	0.0009523859347421808	0.0009378723659668413	0.000987385745602515	0.0009700168924106962	0.0010631142277708126	0.0010389723225099875	0.0705727682052287	0.06598809697680355	-5.140080876966241e-05	-0.0002200504152359284	-5.058688558409741e-05	-0.00021656595420366243
1.8704744391592067	0.0008649452646237931	0.0008567397242235013	0.0009196311073106084	0.0009075930074580405	0.00095181204797597	0.0009373075664332674	0.000986776194178031	0.0009694194064371027	0.0010624234875737306	0.0010383013193976547	0.0705444809300395	0.06596169837221089	-5.1053228633614334e-05	-0.00021987934629549843	-5.0244838986107654e-05	-0.00021639772187248552
1.8817449885967616	0.0008644550938481177	0.0008562527249202931	0.0009190893966439043	0.0009070579459632986	0.0009512386085544786	0.000936743206828221	0.0009861671268549877	0.0009688223939859262	0.0010617333201888403	0.0010376308695912394	0.07051619815244466	0.06593530390442835	-5.070778642681656e-05	-0.00021970748978630827	-4.990489597277853e-05	-0.00021622871385648668
1.8930834487643238	0.0008639652920214692	0.00085576609272607	0.0009185481037723136	0.0009065232972479137	0.0009506656185322176	0.0009361792891752145	0.0009855585457619657	0.0009682258571488868	0.0010610437278958055	0.0010369609753211786	0.07048791991984837	0.0659089136177471	-5.03644701374123e-05	-0.0002195348458850499	-4.956704472759699e-05	-0.00021605893032752843
1.9044902288582053	0.0008634758610058563	0.0008552798294858478	0.0009180072306800579	0.0009059890632704398	0.0009500930799632729	0.0009356158154973474	0.0009849504530268164	0.0009676297980170158	0.0010603547129728135	0.0010362916388165502	0.0704596462794427	0.06588252755625922	-5.002326780740446e-05	-0.000219361414740743	-4.923127348693129e-05	-0.00021588837142966222
1.9159657405403292	0.0008629868026635668	0.0008547939370448915	0.0009174667793512606	0.0009054552459893245	0.0009495209949013776	0.0009350527878173799	0.000984342850776738	0.0009670342186807303	0.001059666277696664	0.0010356228623051565	0.0704313772782069	0.06585614576386081	-4.9684167533217694e-05	-0.00021918719647753826	-4.889757054062083e-05	-0.00021571703728234803
1.9275103979530908	0.000862498118857217	0.0008543084172487638	0.0009169267517699996	0.0009049218473629628	0.0009489493653999699	0.0009344902081577887	0.000983735741138336	0.0009664391212298919	0.001058978424342836	0.001034954648013591	0.07040311296291048	0.06582976828425142	-4.934715746536533e-05	-0.00021901219119310755	-4.856592423170547e-05	-0.00021554492797917768
1.9391246177343011	0.0008620098114498209	0.0008538232719433932	0.0009163871499203832	0.0009043888693497723	0.0009483781935122729	0.0009339280785408454	0.0009831291262377105	0.0009658445077538919	0.0010582911551855869	0.0010342869981673332	0.07037485338011788	0.06580339516093885	-4.901222580803999e-05	-0.00021883639895786677	-4.823632295600233e-05	-0.000215372043586598
1.9508088190322228	0.0008615218823048446	0.0008533385029751295	0.0009158479757866115	0.000903856313908252	0.0009478074812913577	0.0009333664009886797	0.000982523008200521	0.0009652503803417154	0.001057604472498027	0.0010336199149908207	0.07034659857618639	0.06577702643723946	-4.8679360819391115e-05	-0.0002186598198159473	-4.790875516242493e-05	-0.00021519838414552073
1.9625634235206988	0.0008610343332862701	0.0008528541121908047	0.0009153092313530437	0.0009033241829970505	0.0009472372307902174	0.0009328051775233503	0.000981917389152065	0.0009646567410820178	0.001056918378552208	0.0010329534007075358	0.07031834859727228	0.0657506621562808	-4.8348550811185e-05	-0.00021848245378411346	-4.758320935264321e-05	-0.0002150239496699624
1.9743888554143678	0.000860547166258654	0.000852370101437794	0.0009147709186042655	0.0009027924785750312	0.0009466674440618351	0.0009322444101669134	0.0009813122712173516	0.0009640635920631979	0.0010562328756192052	0.0010322874575400861	0.07029010348933011	0.06572430236100467	-4.801978414911007e-05	-0.0002183043008536778	-4.725967408130555e-05	-0.00021484874014868205
1.9862855414839768	0.0008600603830871832	0.0008518864725640695	0.0009142330395251483	0.0009022612026013322	0.0009460981231592494	0.0009316841009414864	0.0009807076565211687	0.0009634709353734622	0.001055547965969196	0.001031622087710279	0.07026186329811719	0.06569794709416664	-4.7693049252360564e-05	-0.00021812536098883561	-4.693813795569879e-05	-0.00021467275554379328
1.9982539110717792	0.0008595739856377423	0.0008514032274182669	0.0009136955961009239	0.0009017303570354385	0.0009455292701356304	0.0009311242518693231	0.0009801035471881667	0.000962878773100908	0.0010548636518715522	0.001030957293439213	0.0702336280691945	0.06567159639834103	-4.736833459340062e-05	-0.0002179456341260544	-4.6618589635470664e-05	-0.00021449599579023704
2.010294396107033	0.0008590879757769703	0.0008509203678497433	0.0009131585903172467	0.0009011999438372451	0.0009449608870443478	0.0009305648649728807	0.0009794999453429268	0.0009622871073335916	0.0010541799355949207	0.0010302930769473537	0.07020539784792877	0.06564525031592154	-4.704562869819323e-05	-0.00021776512017551708	-4.630101783299062e-05	-0.00021431846079714156
2.0224074311215867	0.0008586023553723215	0.0008504378957086352	0.0009126220241602602	0.0009006699649671207	0.0009443929759390408	0.0009300059422748869	0.0009788968531100376	0.0009616959401595992	0.0010534968194073062	0.0010296294404546168	0.0701771726794962	0.06561890888912264	-4.672492014613089e-05	-0.00021758381902090007	-4.598541131296818e-05	-0.00021414015044698975
2.0345934532655616	0.0008581171262921253	0.0008499558128459224	0.0009120858996166634	0.0009001404223859771	0.0009438255388736858	0.0009294474857984123	0.0009782942726141673	0.0009611052736671248	0.0010528143055761557	0.0010289663861804516	0.07014895260888335	0.06559257215998364	-4.640619756955677e-05	-0.00021740173051801315	-4.56717588923905e-05	-0.00021396106459548037
2.0468529023231294	0.0008576322904056518	0.000849474121113486	0.0009115502186737819	0.0008996113180553322	0.0009432585779026746	0.0009288894975669372	0.0009776922059801449	0.0009605151099445406	0.0010521323963684499	0.0010283039163439215	0.07012073768089022	0.06556624017037024	-4.608944965388273e-05	-0.00021721885449543787	-4.536004944040439e-05	-0.00021378120307172233
2.059186220728381	0.0008571478495831678	0.0008489928223641712	0.0009110149833196306	0.0008990826539373796	0.0009426920950808777	0.0009283319796044241	0.0009770906553330288	0.0009599254510804717	0.0010514510940507803	0.0010276420331637886	0.07009252794013227	0.0655399129619753	-4.577466513769335e-05	-0.00021703519075569333	-4.5050271878344095e-05	-0.00021360056567826247
2.0715938535812968	0.0008566638056959992	0.0008485119184518447	0.0009104801955429803	0.0008985544319950503	0.0009421260924637179	0.0009277749339353838	0.0009764896227981834	0.0009593362991638682	0.0010507704008894361	0.0010269807388585928	0.07006432343104349	0.06551359057632312	-4.546183281223248e-05	-0.00021685073907296015	-4.474241517939126e-05	-0.0002134191521904194
2.084076248663807	0.000856180160616595	0.0008480314112314604	0.0009099458573334297	0.0008980266541920848	0.0009415605721072436	0.0009272183625849509	0.0009758891105013574	0.0009587476562840822	0.0010500903191504923	0.00102632003564674	0.07003612419787765	0.06548727305476996	-4.515094152161836e-05	-0.00021666549919471811	-4.443646836872761e-05	-0.00021323696235700518
2.0966338564559543	0.0008556969162185856	0.0008475513025591163	0.0009094119706814686	0.0008974993224930953	0.0009409955360681955	0.0009266622675789473	0.0009752891205687552	0.0009581595245309385	0.0010494108510998928	0.0010256599257465796	0.07000793028471113	0.06546096043850758	-4.484198016250357e-05	-0.0002164794708406359	-4.413242052325739e-05	-0.0002130539958997424
2.109267130152151	0.0008552140743768481	0.0008470715942921191	0.0009088785375785495	0.0008969724388636362	0.0009404309864040844	0.000926106650943959	0.0009746896551271182	0.0009575719059948121	0.0010487319990035385	0.0010250004113764929	0.06997974173544613	0.06543465276856426	-4.453493768406119e-05	-0.0002162926537029597	-4.3830260771475504e-05	-0.00021287025251309766
2.1219765256775314	0.0008547316369675647	0.0008465922882890436	0.0009083455600171516	0.000896446005270268	0.0009398669251732572	0.0009255515147074026	0.0009740907163037948	0.0009569848027667007	0.0010480537651273703	0.0010243414947549725	0.0699515585938121	0.06540835008580909	-4.4229803087998676e-05	-0.00021610504744690173	-4.3529978293509186e-05	-0.00021268573186483675
2.1347625017044103	0.0008542496058682876	0.0008461133864097957	0.0009078130399908528	0.0008959200236806275	0.0009393033544349714	0.0009249968608975978	0.0009734923062268214	0.0009563982169382997	0.001047376151737457	0.0010236831781007083	0.06992338090336889	0.06538205243095142	-4.392656542828721e-05	-0.0002159166517099187	-4.3231562320944494e-05	-0.00021250043359569148
2.147625519668832	0.0008537679829579976	0.0008456348905156708	0.0009072809794943927	0.0008953944960634908	0.0009387402762494658	0.0009244426915438357	0.0009728944270249935	0.0009558121506020751	0.0010466991611000796	0.0010230254636326688	0.06989520870750866	0.06535575984454557	-4.3625213810918884e-05	-0.00021572746610129534	-4.2935002136527955e-05	-0.00021231435731841608
2.160566043787228	0.0008532867701171728	0.0008451568024694236	0.0009067493805237491	0.0008948694243888492	0.0009381776926780366	0.0009238890086764563	0.0009722970808279497	0.0009552266058513456	0.0010460227954818227	0.0010223683535701908	0.06986704204945877	0.06532947236699227	-4.3325737394121766e-05	-0.00021553749020314372	-4.264028707440248e-05	-0.0002121275026194802
2.1735845410731627	0.000852805969227844	0.0008446791241353184	0.0009062182450761978	0.0008943448106279646	0.0009376156057831031	0.0009233358143269089	0.0009717002697662406	0.000954641584780346	0.0010453470571496549	0.0010217118501330532	0.06983888097228477	0.06530319003854124	-4.302812538795053e-05	-0.0002153467235694595	-4.2347406519621655e-05	-0.0002119398690571539
2.1866814813541975	0.0008523255821736641	0.0008442018573792058	0.0009056875751503897	0.0008938206567534528	0.0009370540176282888	0.0009227831105278387	0.000971103995971413	0.0009540570894843171	0.001044671948371022	0.0010210559555415763	0.06981072551889185	0.06527691289929295	-4.273236705433503e-05	-0.00021515516572659377	-4.205634990824686e-05	-0.00021175145616245117
2.199857337288837	0.0008518456108399638	0.0008437250040685711	0.0009051573727464113	0.0008932969647393367	0.0009364929302784845	0.0009222308993131414	0.0009705082615760783	0.0009534731220595668	0.0010439974714139258	0.0010204006720166913	0.06978257573202785	0.06525064098920134	-4.243845170697619e-05	-0.00021496281617328084	-4.176710672736117e-05	-0.00021156226343999052
2.213112584383593	0.0008513660571138204	0.0008432485660726051	0.0009046276398658602	0.0008927737365611228	0.0009359323457999289	0.0009216791827180476	0.0009699130687139977	0.0009528896846035551	0.0010433236285470196	0.0010197460017800336	0.06975443165428678	0.0652243743480778	-4.214636871087418e-05	-0.00021476967437916716	-4.147966651440321e-05	-0.00021137229036474747
2.2264477010101436	0.0008508869228841218	0.0008427725452622683	0.0009040983785119153	0.0008922509741958722	0.0009353722662602809	0.0009211279627791927	0.0009693184195201589	0.0009523067792149704	0.0010426504220396953	0.0010190919470540296	0.06972629332811028	0.06519811301559023	-4.185610748271007e-05	-0.00021457573978664324	-4.119401885765289e-05	-0.00021118153638566284
2.2398631684225956	0.0008504082100416229	0.0008422969435103456	0.0009035695906893986	0.0008917286796222598	0.0009348126937286882	0.0009205772415346822	0.0009687243161308466	0.0009517244079937983	0.0010419778541621626	0.0010184385100619733	0.06969816079579033	0.06517185703126922	-4.1567657490436394e-05	-0.00021438101181003866	-4.091015339589138e-05	-0.00021099000092378306
2.2533594707748548	0.0008499299204790171	0.0008418217626915184	0.000903041278404854	0.0008912068548206525	0.000934253630275866	0.000920027021024173	0.0009681307606837304	0.0009511425730414061	0.0010413059271855477	0.001017785693028121	0.0696700340994734	0.06514560643450801	-4.128100825306902e-05	-0.00021418548983481722	-4.062805981802642e-05	-0.0002107976833715386
2.2669370951380965	0.0008494520560909961	0.0008413470046824228	0.0009025134436666123	0.0008906855017731735	0.0009336950779741686	0.0009194773032889404	0.0009675377553179357	0.0009505612764606146	0.0010406346433819746	0.0010171334981777717	0.0696419132811604	0.06511936126456573	-4.099614934092999e-05	-0.00021398917321938105	-4.034772786346702e-05	-0.00021060458309499208
2.2805965315183476	0.00084897461877431	0.0008408726713617107	0.0009019860884848576	0.0008901646224637683	0.0009331370388976589	0.0009189280903719495	0.0009669453021741208	0.0009499805203557727	0.0010399640050246517	0.0010164819277373501	0.06961379838271273	0.0650931215605707	-4.07130703749467e-05	-0.0002137920612921007	-4.006914732140182e-05	-0.00021041069943059099
2.294338272874165	0.0008484976104278435	0.0008403987646101241	0.0009014592148717107	0.0008896442188782862	0.0009325795151221959	0.0009183793843179378	0.0009663534033945672	0.0009494003068328451	0.001039294014387973	0.0010158309839345054	0.06958568944585218	0.06506688736152169	-4.0431761026957225e-05	-0.00021359415335364673	-3.979230803105582e-05	-0.00021021603168736025
2.308162815134429	0.0008480210329526657	0.000839925286310546	0.0009009328248412829	0.0008891242930045355	0.0009320225087254919	0.0009178311871734763	0.0009657620611232416	0.0009488206379994758	0.00103862467374759	0.0010151806689981816	0.06955758651216526	0.06504065870629137	-4.0152211019633954e-05	-0.0002133954486769063	-3.951719988173896e-05	-0.0002100205791475407
2.3220706572162446	0.0008475448882521042	0.0008394522383480701	0.000900406920409759	0.0008886048468323596	0.0009314660217871991	0.0009172835009870473	0.0009651712775058879	0.0009482415159650724	0.0010379559853805117	0.0010145309851587118	0.06952948962310596	0.06501443563362953	-3.98744101257828e-05	-0.00021319594650448526	-3.924381281199263e-05	-0.00020982434106298076
2.336062301042938	0.0008470691782318084	0.0008389796226100708	0.0008998815035954653	0.0008880858823537138	0.0009309100563889826	0.0009167363278091258	0.0009645810546901021	0.0009476629428408883	0.001037287951565194	0.0010138819346479117	0.06950139881999726	0.06498821818216316	-3.959834816903707e-05	-0.00021299564605245513	-3.8972136810214164e-05	-0.00020962731665891132
2.3501382515621807	0.0008465939047998057	0.0008385074409862531	0.0008993565764189312	0.0008875674015627186	0.000930354614614585	0.0009161896696922366	0.0009639913948254046	0.0009470849207400866	0.0010366205745816182	0.0010132335196991486	0.06947331414403683	0.06496200639040257	-3.9324015022948466e-05	-0.00021279454650638407	-3.8702161914275224e-05	-0.00020942950513230807
2.3642990167642037	0.0008461190698665832	0.0008380356953687328	0.0008988321409029797	0.0008870494064557481	0.0009297996985499208	0.0009156435286910452	0.000963402300063336	0.0009465074517778339	0.001035953856711399	0.0010125857425474483	0.069445235636296	0.06493580029674192	-3.90514006111467e-05	-0.0002125926470231132	-3.8433878210966665e-05	-0.00020923090565036495
2.378545107700138	0.0008456446753451352	0.0008375643876520906	0.000898308199072779	0.0008865318990314892	0.0009292453102831324	0.0009150979068624222	0.000962813772557519	0.0009459305380713679	0.001035287800237856	0.0010119386054295695	0.06941716333772593	0.06490959993946184	-3.8780494907623975e-05	-0.00021238994673242195	-3.8167275836595294e-05	-0.00020903151735340852
2.392877038500453	0.0008451707231510381	0.0008370935197334402	0.0008977847529559243	0.000886014881291015	0.0009286914519046752	0.0009145528062655182	0.0009622258144637483	0.0009453541817400787	0.001034622407446114	0.001011292110584095	0.06938909728915924	0.06488340535673351	-3.851128793563169e-05	-0.00021218644473225412	-3.7902344976255276e-05	-0.00020883133935223341
2.4072953263935135	0.000844697215202519	0.0008366230935124963	0.0008972618045825135	0.0008854983552378593	0.0009281381255073982	0.0009140082289618442	0.0009616384279400744	0.0009447783849055911	0.0010339576806231974	0.0010106462602515241	0.06936103753131283	0.06485721658662055	-3.824376976849231e-05	-0.0002119821400936861	-3.7639075863994675e-05	-0.0002086303707294901
2.4218004917242455	0.0008442241534205087	0.0008361531108916326	0.0008967393559852046	0.0008849823228780806	0.0009275853331866043	0.0009134641770153371	0.0009610516151468694	0.0009442031496918349	0.001033293622058105	0.001010001056674351	0.06933298410479181	0.06483103366708161	-3.797793052903731e-05	-0.00021177703185837338	-3.737745878252055e-05	-0.0002084286105390465
2.436393057972914	0.000843751539728721	0.0008356835737759559	0.0008962174091993045	0.0008844667862203413	0.0009270330770401428	0.0009129206524924451	0.000960465378246924	0.0009436284782251336	0.0010326302340419192	0.0010093565020971643	0.06930493705009128	0.0648048566359735	-3.771376038926716e-05	-0.00021157111903735704	-3.7117484063112216e-05	-0.00020822605780559944
2.4510735517740176	0.0008432793760537116	0.0008352144840733646	0.0008956959662628306	0.0008839517472759736	0.0009264813591684768	0.0009123776574621939	0.0009598797194055175	0.0009430543726342773	0.001031967518867886	0.0010087125987667265	0.06927689640759997	0.06477868553105455	-3.745124957062196e-05	-0.0002113644006139781	-3.685914208559002e-05	-0.00020802271152595142
2.46584250293529	0.0008428076643249448	0.0008347458436946179	0.0008951750292165872	0.000883437208059053	0.0009259301816747614	0.0009118351939962669	0.0009592946407905037	0.0009424808350506042	0.0010313054788315076	0.0010080693489320685	0.06924886221760398	0.06475252038998716	-3.719038834358937e-05	-0.0002111568755412685	-3.6602423277961454e-05	-0.00020781857066706766
2.4807004444568266	0.0008423364064748618	0.0008342776545534009	0.0008946546001042375	0.0008829231705864706	0.0009253795466649217	0.0009112932641690797	0.0009587101445723902	0.0009419078676080802	0.0010306441162306382	0.001007426754844575	0.06922083452028908	0.06472636125034023	-3.693116702758667e-05	-0.00021094854274314456	-3.634731811636219e-05	-0.00020761363416701983
2.4956479125503126	0.0008418656044389463	0.0008338099185663918	0.0008941346809723777	0.0008824096368780058	0.0009248294562477285	0.0009107518700578567	0.0009581262329244211	0.0009413354724433804	0.001029983433365573	0.001006784818758078	0.06919281335574415	0.06470020814959325	-3.667357599083931e-05	-0.00021073940111387968	-3.609381712504564e-05	-0.00020740790093554118
2.510685446658382	0.0008413952601557918	0.0008333426376533244	0.0008936152738706091	0.0008818966089563945	0.0009242799125348762	0.0009102110137427031	0.0009575429080226586	0.000940763651695963	0.0010293234325391407	0.00100614354292894	0.06916479876396461	0.064674061125137	-3.641760565015195e-05	-0.00021052944951738262	-3.584191087595279e-05	-0.00020720136985191706
2.5258135894740787	0.000840925375567169	0.0008328758137370628	0.0008930963808516139	0.0008813840888474111	0.0009237309176410635	0.0009096706973066907	0.0009569601720460663	0.0009401924075081625	0.0010286641160567984	0.0010055029296161546	0.06913679078485502	0.06464792021427997	-3.6163246470967414e-05	-0.00021031868678919596	-3.559158998880582e-05	-0.00020699403976695563
2.54103288696045	0.0008404559526180893	0.0008324094487436569	0.0008925780039712228	0.0008808720785799283	0.0009231824736840617	0.0009091309228359211	0.0009563780271765854	0.0009396217420252539	0.0010280054862267175	0.001004862981081422	0.06910878945823315	0.0646217854542483	-3.59104889671516e-05	-0.00021010711173483076	-3.534284513107e-05	-0.00020678590950304332
2.556343888370238	0.0008399869932568761	0.0008319435446024167	0.0008920601452884949	0.0008803605801859987	0.0009226345827848015	0.0009085916924196114	0.0009557964755992243	0.0009390516573955457	0.001027347545359883	0.0010042236995892503	0.06908079482383274	0.06459565688219157	-3.565932370050082e-05	-0.00020989472312868407	-3.509566701729444e-05	-0.000206576977851064
2.571747146265715	0.0008395184994352329	0.0008314781032459804	0.0008915428068657914	0.0008798495957009293	0.0009220872470674499	0.0009080530081501718	0.0009552155195021392	0.000938482155770458	0.001026690295770187	0.0010035850874070453	0.06905280692130665	0.06456953453518233	-3.5409741280936075e-05	-0.00020968151971564875	-3.4850046409448665e-05	-0.00020636724357375735
2.5872432165386163	0.0008390504731083088	0.0008310131266103752	0.0008910259907688475	0.0008793391271633464	0.0009215404686594863	0.0009075148721232752	0.0009546351610767168	0.0009379132393045999	0.0010260337397745203	0.0010029471468051944	0.06902482579023136	0.06454341845022332	-3.516173236644063e-05	-0.0002094675002113633	-3.4605974116665855e-05	-0.0002061567054042479
2.602832658430207	0.0008385829162347649	0.0008305486166350914	0.0008905096990668462	0.0008788291766152784	0.0009209942496917799	0.000906977286437943	0.0009540554025176547	0.0009373449101558576	0.0010253778796928627	0.0010023098800571665	0.06899685147010928	0.06451730866424836	-3.491528766263324e-05	-0.00020925266330071302	-3.4363440994875094e-05	-0.00020594536204518454
2.6185160345514573	0.000838115830776847	0.0008300845752631455	0.0008899939338324966	0.0008783197461022239	0.0009204485922986722	0.0009064402531966174	0.0009534762460230502	0.0009367771704854708	0.001024722717848384	0.0010016732894395977	0.06896888400037283	0.06449120521412546	-3.467039792260512e-05	-0.00020903700763769129	-3.412243794691586e-05	-0.00020573321217004503
2.6342939109033563	0.0008376492187004518	0.0008296210044411518	0.0008894786971421073	0.0008778108376732284	0.0009199034986180555	0.0009059037745052416	0.0009528976937944807	0.0009362100224581183	0.0010240682565675347	0.0010010373772323857	0.06894092342038702	0.0644651081366611	-3.442705394710727e-05	-0.00020882053184731464	-3.388295592234025e-05	-0.0002055202544227197
2.6501668568973313	0.0008371830819751907	0.0008291579061193836	0.0008889639910756571	0.000877302453380954	0.0009193589707914461	0.0009053678524733338	0.0009523197480370845	0.0009356434682419947	0.0010234144981801365	0.0010004021457187756	0.06891296976945417	0.06443901746860287	-3.4185246584002293e-05	-0.00020860323452326357	-3.364498591705567e-05	-0.00020530648741642898
2.666135445375801	0.0008367174225744691	0.0008286952822518519	0.0008884498177168798	0.0008767945952817625	0.000918815010964075	0.0009048324892140735	0.0009517424109596544	0.0009350775100089026	0.0010227614450194883	0.0009997675971854655	0.06888502308681732	0.06441293324664313	-3.394496672833036e-05	-0.00020838511422888173	-3.3408518973414986e-05	-0.00020509190973486136
2.6822002526328483	0.0008362522424755421	0.0008282331347963623	0.0008879361791533289	0.0008762872654357792	0.0009182716212849545	0.0009042976868443691	0.0009511656847747097	0.0009345121499343236	0.0010221090994224464	0.0009991337339226817	0.0688570834116627	0.06438685550742212	-3.370620532197957e-05	-0.00020816616949634326	-3.3173546179827984e-05	-0.00020487651993086886
2.6983618584350144	0.0008357875436596	0.0008277714657145971	0.0008874230774764669	0.0008757804659069816	0.0009177288039069744	0.0009037634474849515	0.0009505895716985968	0.0009339473901975165	0.0010214574637295397	0.0009985005582242917	0.06882915078312482	0.06436078428753172	-3.34689533537276e-05	-0.00020794639882765198	-3.2940058670848094e-05	-0.00020466031652760508
2.71462084604223	0.0008353233281118189	0.0008273102769721682	0.0008869105147817253	0.000875274198763258	0.0009171865609869641	0.0009032297732604349	0.0009500140739515559	0.000933383232981582	0.001020806540285043	0.0009978680723878755	0.06880122524028953	0.06433471962351822	-3.323320185910292e-05	-0.00020772580069450264	-3.270804762695034e-05	-0.00020444329801824757
2.730977802228858	0.0008348595978214461	0.0008268495705387005	0.0008863984931685949	0.0008747684660764978	0.0009166448946857876	0.0009026966662994129	0.0009494391937578213	0.0009328196804735634	0.0010201563314370915	0.0009972362787148369	0.06877330682219727	0.06430866155188707	-3.299894191993377e-05	-0.0002075043735368931	-3.247750427422258e-05	-0.0002042254628650264
2.747433317304874	0.0008343963547818583	0.0008263893483878902	0.0008858870147406923	0.0008742632699226552	0.0009161038071684146	0.000902164128734524	0.0009488649333456967	0.0009322567348645171	0.001019506839537765	0.0009966051795104846	0.06874539556784824	0.06428261010910512	-3.27661646644245e-05	-0.000207282115763735	-3.2248419884334245e-05	-0.00020400680949950178
2.763987985137163	0.0008339336009906425	0.0008259296124975846	0.0008853760816058462	0.000873758612381837	0.0009155633006040114	0.0009016321627025456	0.0009482912949476507	0.0009316943983496093	0.0010188580669431959	0.0009959747770841392	0.06871749151620465	0.06425656533160493	-3.253486126692309e-05	-0.00020705902575290924	-3.202078577431433e-05	-0.00020378733632259172
2.780642403170963	0.0008334713384496559	0.0008254703648498423	0.0008848656958761655	0.0008732544955383675	0.0009150233771660116	0.0009011007703444605	0.0009477182808003936	0.000931132673128189	0.001018210016013655	0.0009953450737492135	0.06868959470619611	0.06423052725578815	-3.2305022947928114e-05	-0.00020683510185204312	-3.1794593306627705e-05	-0.000203567041705488
2.797397172451417	0.0008330095691651016	0.0008250116074310077	0.0008843558596681208	0.0008727509214808704	0.0009144840390322037	0.000900569953805545	0.0009471458931449683	0.0009305715614038786	0.0010175626891136553	0.0009947160718233156	0.06866170517672238	0.06420449591802961	-3.207664097358218e-05	-0.0002066103423763732	-3.156983388863388e-05	-0.0002033459239874913
2.8142528976452668	0.0008325482951475988	0.0008245533422317809	0.0008838465751026225	0.0008722478923023453	0.0009139452883848128	0.0009000397152354472	0.0009465741342268367	0.0009300110653846582	0.0010169160886120486	0.0009940877736283435	0.06863382296665776	0.06417847135468042	-3.184970665570663e-05	-0.0002063847456094392	-3.1346498972625175e-05	-0.00020312398147698252
2.831210187062679	0.0008320875184122553	0.0008240955712472901	0.0008833378443050993	0.0008717454101002461	0.000913407127410583	0.0008995100567882703	0.0009460030062959693	0.0009294511872829528	0.0010162702168821263	0.0009934601814905796	0.06860594811485585	0.064152453602072	-3.1624211351780757e-05	-0.00020615830980433292	-3.112458005573651e-05	-0.00020290121245181147
2.848269652679189	0.0008316272409787323	0.0008236382964771557	0.0008828296694055716	0.0008712434769765517	0.0009128695583008555	0.0008989809806226488	0.0009454325116069247	0.0009288919293157117	0.0010156250763017102	0.000992833297740783	0.06857808066015177	0.06412644269652032	-3.140014646459133e-05	-0.00020593103318225503	-3.090406867975459e-05	-0.00020267761515896376
2.865431910157798	0.0008311674648713228	0.000823181519925567	0.000882322052538734	0.0008707420950378495	0.0009123325832516557	0.0008984524889018331	0.000944862652418945	0.0009283332937044995	0.001014980669253259	0.0009922071247142896	0.0685502206413688	0.06410043867432869	-3.1177503442052223e-05	-0.000205702913932293	-3.0684956430791777e-05	-0.00020245318781347832
2.882697578871184	0.0008307081921190182	0.0008227252436013512	0.0008818149958440329	0.0008702412663954109	0.0009117962044637743	0.0008979245837937714	0.0009442934309960392	0.0009277752826755811	0.0010143369981239624	0.0009915816647511067	0.06852236809732042	0.06407444157179258	-3.0956273777096865e-05	-0.00020547395021167092	-3.0467234939275667e-05	-0.00020222792859922456
2.900067281924058	0.000830249424755584	0.0008222694695180455	0.0008813085014657458	0.0008697409931652697	0.0009112604241428522	0.0008973972674711907	0.0009437248496070747	0.0009272178984600089	0.001013694065305846	0.0009909569201960113	0.0684945230668158	0.06404845142520385	-3.073644900758801e-05	-0.00020524414014611025	-3.0250895879817274e-05	-0.00020200183566893015
2.9175416461756507	0.0008297911648196267	0.0008218141996939655	0.0008808025715530571	0.0008692412774682979	0.0009107252444994601	0.000896870542111678	0.0009431569105258604	0.0009266611432937063	0.0010130518731958616	0.000990332893398643	0.06846668558866359	0.06402246827085385	-3.05180207160298e-05	-0.00020501348182908052	-3.0035930970988972e-05	-0.0002017749071441255
2.9351213022623317	0.0008293334143546714	0.0008213594361522797	0.0008802972082601426	0.0008687421214302857	0.000910190667749187	0.0008963444098977624	0.0009425896160312418	0.0009261050194175563	0.0010124104241959998	0.0009897095867136044	0.06843885570167657	0.06399649214503772	-3.0300980529446297e-05	-0.00020478197332166048	-2.982233197504694e-05	-0.0002015471411135894
2.952806884620376	0.0008288761754092305	0.0008209051809210827	0.0008797924137462458	0.0008682435271820232	0.000909656696112721	0.0008958188730170038	0.0009420229684071861	0.0009255495290774932	0.0010117697207133799	0.0009890870025005614	0.06841103344467538	0.06397052308405907	-3.008532011931561e-05	-0.00020454961265331528	-2.96100906980179e-05	-0.000201318535635292
2.970599031508854	0.0008284194500368764	0.0008204514360334614	0.0008792881901757562	0.0008677454968593712	0.0009091233318159334	0.0008952939336620645	0.0009414569699428703	0.0009249946745245805	0.001011129765160354	0.0009884651431243325	0.06838321885649411	0.06394456112423341	-2.9871031201195164e-05	-0.00020431639782039768	-2.939919898929319e-05	-0.0002010890887346739
2.9884983850326714	0.0008279632402963179	0.0008199982035275774	0.0008787845397182952	0.0008672480326033521	0.0009085905770899671	0.0008947695940308073	0.0009408916229327771	0.0009244404580151117	0.0010104905599546134	0.0009878440109550002	0.06835541197598417	0.06391860630189278	-2.965810553472517e-05	-0.0002040823267870362	-2.918964874164265e-05	-0.00020085879840572862
3.006505591165733	0.0008275075482514677	0.0008195454854467259	0.0008782814645487894	0.0008667511365602148	0.0009080584341713165	0.0008942458563263624	0.0009403269296767762	0.0009238868818106839	0.0010098521075192803	0.0009872236083679944	0.06832761284201805	0.06389265865339047	-2.944653492344823e-05	-0.0002038473974851629	-2.8981431891072357e-05	-0.0002006276626108916
3.0246212997742656	0.0008270523759715205	0.0008190932838394204	0.0008777789668475569	0.0008662548108815268	0.0009075269053019159	0.0008937227227572243	0.0009397628924802223	0.0009233339481782982	0.0010092144102830194	0.0009866039377442036	0.06829982149349566	0.06386671821510428	-2.9236311214504013e-05	-0.0002036116078131256	-2.8774540416314637e-05	-0.00020039567927868096
3.0428461646402667	0.0008265977255310258	0.0008186416007594621	0.0008772770488003866	0.0008657590577242496	0.0009069959927292258	0.0008932001955373321	0.0009391995136540431	0.0009227816593904443	0.0010085774706801354	0.0009859850014700708	0.06827203796934835	0.0638407850234415	-2.902742629866742e-05	-0.00020337495563726993	-2.856896633914377e-05	-0.00020016284630675063
3.0611808434850984	0.0008261435990099577	0.0008181904382660093	0.000876775712598616	0.0008652638792508159	0.000906465698706314	0.0008926782768861506	0.0009386367955148264	0.0009222300177251873	0.0010079412911506746	0.0009853668019376895	0.06824426230854304	0.06381485911484398	-2.8819872110067563e-05	-0.00020313743879088464	-2.8364701723956193e-05	-0.0001999291615601695
3.079625997993227	0.0008256899984937937	0.0008177397984236557	0.0008762749604392179	0.0008647692776292146	0.0009059360254919466	0.0008921569690287582	0.0009380747403849169	0.00092167902546626	0.0010073058741405306	0.0009847493415449085	0.0682164945500872	0.06378894052579097	-2.861364062596919e-05	-0.00020289905507378525	-2.8161738677548454e-05	-0.00019969462287094952
3.0981822938360946	0.000825236926073587	0.0008172896833025026	0.0008757747945248792	0.0008642752550330699	0.0009054069753506726	0.0008916362741959331	0.0009375133505925058	0.0009211286849031531	0.0010066712221015479	0.0009841326226954317	0.06818873473303504	0.0637630292928054	-2.8408723866724106e-05	-0.00020265980225295244	-2.796006934913109e-05	-0.00019945922803885074
3.116850400696155	0.0008247843838460402	0.0008168400949782315	0.0008752752170640829	0.000863781813641721	0.0009048785505529094	0.0008911161946242341	0.0009369526284717212	0.0009205789983312029	0.0010060373374916236	0.0009835166477989165	0.06816098289649088	0.06373712545245806	-2.8205113895455464e-05	-0.00020241967806153283	-2.775968592998862e-05	-0.0001992229748304375
3.135630992291033	0.0008243323739135837	0.0008163910355321831	0.0008747762302711942	0.0008632889556403082	0.0009043507533750345	0.0008905967325560934	0.0009363925763627254	0.0009200299680516868	0.001005404222774816	0.0009829014192710814	0.06813323907961505	0.06371122904137178	-2.8002802818120204e-05	-0.0002021786802001435	-2.756058065348649e-05	-0.00019898586097982784
3.1545247463978408	0.0008238808983844433	0.0008159425070514227	0.0008742778363665349	0.0008627966832198456	0.0009038235860994634	0.0008900778902398932	0.000935833196611798	0.0009194815963719048	0.001004771880421442	0.0009822869395337966	0.06810550332162842	0.06368534009622628	-2.7801782783117013e-05	-0.00020193680633529	-2.7362745794786564e-05	-0.00019874788418808298
3.1735323448776414	0.0008234299593727249	0.0008154945116288263	0.0008737800375764769	0.0008623049985773141	0.0009032970510147498	0.0008895596699300615	0.0009352744915714415	0.0009189338856052818	0.0010041403129081913	0.0009816732110151996	0.06807777566181877	0.06365945865376295	-2.7602045981130197e-05	-0.00020169405409936614	-2.716617367067367e-05	-0.00019850904212265208
3.192654473700048	0.0008229795589984829	0.0008150470513631464	0.0008732828361335173	0.0008618139039157345	0.0009027711504156633	0.0008890420738871514	0.000934716463600464	0.0009183868380714517	0.0010035095227182251	0.0009810602361497876	0.06805005613954414	0.06363358475079124	-2.740358464525458e-05	-0.0002014504210923751	-2.6970856639566e-05	-0.0001982693324187601
3.211891822967991	0.0008225296993877962	0.0008146001283590898	0.0008727862342763627	0.0008613234014442525	0.0009022458866032806	0.0008885251043779309	0.0009341591150640758	0.0009178404560963492	0.0010028795123412824	0.0009804480173785232	0.06802234479424002	0.06360771842419141	-2.7206391050353662e-05	-0.00020120590487887613	-2.677678710100162e-05	-0.000198028752676771
3.2312450869426166	0.0008220803826728517	0.0008141537447273988	0.000872290234250021	0.0008608334933782276	0.0009017212618850798	0.0008880087636754741	0.0009336024483339907	0.0009172947420123094	0.001002250284273795	0.0009798365571489437	0.06799464166542364	0.06358185971092033	-2.7010457513233083e-05	-0.00020096050298973323	-2.6583957495818905e-05	-0.00019778730046435267
3.2507149640683446	0.0008216316109920109	0.0008137079025849178	0.000871794838305875	0.0008603441819393064	0.0009011972785750209	0.0008874930540592405	0.0009330464657885087	0.0009167496981581512	0.001001621841018982	0.0009792258579152556	0.06796694679269911	0.06355600864801782	-2.681577639250879e-05	-0.00020071421292283675	-2.6392360305924067e-05	-0.00019754497331619936
3.2703021569980693	0.0008211833864898907	0.0008132626040546742	0.0008713000487017714	0.0008598554693555116	0.0009006739389936383	0.0008869779778151685	0.0009324911698126173	0.0009162053268792743	0.001000994185086964	0.0009786159221384435	0.06793926021576395	0.06353016527260964	-2.662234008811784e-05	-0.00020046703214013362	-2.6201988053909525e-05	-0.00019730176873206107
3.2900073726185273	0.0008207357113174435	0.0008128178512659566	0.0008708058677021094	0.0008593673578613273	0.0009001512454681358	0.0008864635372357639	0.0009319365627980906	0.000915661630527756	0.0010003673189948738	0.0009780067522863782	0.06791158197441523	0.06350432962191507	-2.6430141041429434e-05	-0.0002002189580699587	-2.6012833303085126e-05	-0.0001970576841781868
3.3098313220758016	0.0008202885876320266	0.0008123736463543863	0.0008703122975779172	0.0008588798496977774	0.0008996292003324664	0.0008859497346201858	0.0009313826471435743	0.0009151186114624368	0.0009997412452669554	0.0009773983508339138	0.06788391210855316	0.0634785017332495	-2.6239171735033262e-05	-0.00019996998810625777	-2.582488865732202e-05	-0.00019681271708718584
3.329774720800988	0.0008198420175974867	0.0008119299914619979	0.0008698193406069458	0.0008583929471125151	0.000899107805927432	0.0008854365722743368	0.0009308294252546914	0.0009145762720490223	0.000999115966434682	0.0009767907202630005	0.06785625065818829	0.06345268164403285	-2.6049424692378698e-05	-0.00019972011960733838	-2.563814676071266e-05	-0.0001965668648567509
3.349838288536016	0.0008193960033842353	0.0008114868887373166	0.0008693269990737514	0.0008579066523599067	0.0008985870646007703	0.0008849240525109547	0.0009302768995441353	0.0009140346146601753	0.0009984914850368625	0.0009761838630627901	0.06782859766344748	0.06342686939179307	-2.586089247789275e-05	-0.00019946934989750753	-2.5452600297622835e-05	-0.00019632012485096273
3.370022749359618	0.000818950547169323	0.0008110443403354317	0.0008688352752697783	0.0008574209677011127	0.0008980669787072446	0.0008844121776496967	0.0009297250724317634	0.0009134936416756063	0.000997867803619746	0.0009755777817297358	0.06780095316457932	0.06340106501417173	-2.5673567696688632e-05	-0.00019921767626651654	-2.5268241992445345e-05	-0.0001960724943997627
3.390328831713469	0.0008185056511365211	0.0008106023484180763	0.000868344171493449	0.0008569358954041763	0.000897547550608735	0.0008839009500172325	0.0009291739463446974	0.0009129533554821731	0.0009972449247371363	0.0009749724787677047	0.06777331720196048	0.06337526854893033	-2.548744299420147e-05	-0.00019896509596742384	-2.5085064609235708e-05	-0.00019582397079700997
3.4107572684284713	0.0008180613174764033	0.0008101609151537105	0.000867853690050254	0.0008564514377441128	0.0008970287826743378	0.0008833903719473397	0.0009286235237174248	0.0009124137584739804	0.0009966228509505086	0.0009743679566880903	0.06774568981610148	0.0633494800339567	-2.5302511056302796e-05	-0.00019871160621898198	-2.4903060951857875e-05	-0.00019557455130325696
3.431308796751202	0.0008176175483864149	0.0008097200427175885	0.0008673638332528297	0.0008559675970029861	0.000896510677280446	0.0008828804457809829	0.0009280738069918868	0.0009118748530524644	0.0009960015848291064	0.0009737642180099066	0.06771807104765339	0.06332369950726857	-2.5118764609140948e-05	-0.0001984572042053323	-2.472222386374831e-05	-0.00019532423314447267
3.4519841583705158	0.0008171743460709596	0.0008092797332918454	0.0008668746034210524	0.000855484375470002	0.0008959932368108488	0.0008823711738664143	0.0009275247986175838	0.0009113366416264981	0.0009953811289500636	0.000973161265259908	0.0676904609374135	0.06329792700702148	-2.493619641861719e-05	-0.00019820188707339592	-2.4542546227447615e-05	-0.0001950730135098777
3.47278409944432	0.0008167317127414789	0.0008088399890655769	0.000866386002882128	0.0008550017754415964	0.0008954764636568267	0.0008818625585592651	0.0009269765010516771	0.0009107991266124898	0.0009947614858985183	0.0009725591009726977	0.06766285952633269	0.0632721625715143	-2.4754799290611224e-05	-0.00019794565193548275	-2.4364020964860733e-05	-0.00019482088955516397
3.4937093706264992	0.0008162896506165252	0.0008084008122349101	0.0008658980339706723	0.0008545197992215144	0.0008949603602172367	0.0008813546022226289	0.0009264289167590781	0.0009102623104344699	0.0009941426582677144	0.0009719577276908283	0.06763526685552076	0.06324640623919392	-2.45745660705822e-05	-0.0001976884958675984	-2.4186641036816336e-05	-0.00019456785840013535
3.514760727094002	0.0008158481619218495	0.0008079622050030931	0.000865410699028808	0.0008540384491209072	0.0008944449288986164	0.0008808473072271658	0.000925882048212559	0.000909726195524202	0.0009935246486591292	0.0009713571479649248	0.06760768296625373	0.06322065804866357	-2.439548964348892e-05	-0.0001974304159098883	-2.4010399442966207e-05	-0.00019431391712901314
3.535938928574102	0.0008154072488904737	0.0008075241695805645	0.0008649240004062451	0.0008535577274584105	0.0008939301721152676	0.0008803406759511841	0.0009253358978928429	0.0009091907843212686	0.0009929074596825725	0.0009707573643537808	0.0675801078999803	0.06319491803868779	-2.4217562933703113e-05	-0.000197171409067054	-2.3835289221754014e-05	-0.00019405906279137963
3.557244739371806	0.0008149669137627768	0.0008070867081850404	0.0008644379404603767	0.0008530776365602387	0.0008934160922893573	0.0008798347107807389	0.0009247904682887112	0.0009086560792731771	0.000992291093956312	0.0009701583794244806	0.06755254169832847	0.06316918624819853	-2.4040778904575733e-05	-0.00019691147230629924	-2.366130344998163e-05	-0.00019380329240006877
3.578678928397448	0.0008145271587865742	0.0008066498230415929	0.0008639525215563654	0.0008525981787602724	0.000892902691851012	0.0008793294141097254	0.0009242457618971033	0.0009081220828354583	0.0009916755541071836	0.000969560195752506	0.06752498440311375	0.0631434627163028	-2.386513055853412e-05	-0.00019665060255935618	-2.3488435242864647e-05	-0.00019354660293252612
3.600242269194432	0.0008140879862171952	0.0008062135163827271	0.0008634677460672323	0.0008521193564001433	0.0008923899732384095	0.0008788247883399705	0.0009237017812232137	0.0009075887974717599	0.0009910608427707041	0.0009689628159218464	0.0674974360563432	0.0631177474822871	-2.3690610936721174e-05	-0.00019638879672029264	-2.3316677753699305e-05	-0.00019328899132947663
3.6219355399671502	0.0008136493983175729	0.0008057777904484705	0.0008629836163739538	0.0008516411718293321	0.0008918779388978824	0.0008783208358813327	0.0009231585287806044	0.0009070562256539588	0.0009904469625911978	0.0009683662425251208	0.06746989670022592	0.06309204058562677	-2.351721311905086e-05	-0.00019612605164773256	-2.3146024173938823e-05	-0.00019303045449678424
3.643759523609069	0.0008132113973583116	0.00080534264748644	0.0008625001348655376	0.0008511636274052436	0.0008913665912840004	0.0008778175591517839	0.0009226160070912895	0.0009065243698622429	0.0009898339162218947	0.0009677704781636733	0.06744236637717811	0.06306634206599052	-2.3344930223826582e-05	-0.00019586236416277436	-2.297646773279094e-05	-0.00019277098930317593
3.6657150077309777	0.0008127739856177848	0.0008049080897519393	0.0008620173039391323	0.000850686725493313	0.0008908559328596836	0.0008773149605775213	0.0009220742186858583	0.0009059932325852309	0.000989221706325067	0.0009671755254477076	0.06741484512983024	0.06304065196324772	-2.3173755407560753e-05	-0.0001955977310486301	-2.2808001697044444e-05	-0.00019251059258026948
3.6878027846894206	0.0008123371653822058	0.0008044741195080294	0.0008615351260001043	0.0008502104684670847	0.0008903459660962865	0.00087681304259305	0.0009215331661035643	0.0009054628163200619	0.0009886103355721348	0.0009665813869963868	0.06738733300103644	0.0630149703174764	-2.3003681865071957e-05	-0.00019533214905281815	-2.2640619371214893e-05	-0.0001922492611247384
3.710023651615288	0.0008119009389457136	0.0008040407390256113	0.0008610536034621354	0.0008497348587083036	0.000889836693473701	0.0008763118076412815	0.0009209928518924334	0.0009049331235724965	0.0009879998066437863	0.0009659880654379482	0.06735983003387969	0.06298929716896888	-2.2834702829068604e-05	-0.00019506561488469298	-2.247431409701378e-05	-0.00019198699169520328
3.732378410442586	0.000811465308610456	0.0008036079505835159	0.0008605727387473129	0.0008492598986070132	0.000889328117480452	0.0008758112581736346	0.0009204532786093678	0.0009044041568570275	0.0009873901222300975	0.0009653955634098298	0.0673323362716811	0.06296363255823964	-2.2666811569989342e-05	-0.00019479812521569495	-2.2309079253296504e-05	-0.0001917237810131478
3.7548678679373717	0.0008110302766866753	0.0008031757564685783	0.0008600925342862265	0.0008487855905616401	0.0008888202406137996	0.0008753113966501277	0.0009199144488202537	0.0009038759186969746	0.0009867812850306555	0.0009648038835587753	0.06730485175800624	0.06293797652603253	-2.2500001395933666e-05	-0.00019452967667982213	-2.2144908255996437e-05	-0.0001914596257635015
3.777492835726878	0.0008105958454927865	0.0008027441589757262	0.0008596129925180547	0.0008483119369790896	0.0008883130653798328	0.0008748122255394784	0.0009193763651000622	0.0009033484116245917	0.0009861732977546713	0.0009642130285409566	0.06727737653667563	0.06291232911332746	-2.2334265652561303e-05	-0.00019426026587399114	-2.1981794557937584e-05	-0.00019119452259419578
3.8002541303288	0.000810162017355462	0.0008023131604080573	0.00085913411589066	0.0008478389402748323	0.0008878065942935687	0.0008743137473191953	0.0009188390300329538	0.0009028216381811656	0.0009855661631211028	0.0009636230010220843	0.067249910651769	0.06288669036134936	-2.2169597722707102e-05	-0.00019398988935595551	-2.181973164858131e-05	-0.00019092846811527564
3.823152573180761	0.0008097287946097207	0.0008018827630769301	0.0008586559068606874	0.0008473666028730051	0.0008873008298790576	0.0008738159644756851	0.0009183024462123915	0.0009022956009171277	0.000984959883858781	0.000963033803677535	0.06722245414763581	0.0628610603115744	-2.200599102625614e-05	-0.00019371854364497176	-2.165871305379735e-05	-0.0001906614588984279
3.8461889906699622	0.0008092961795990077	0.0008014529693020434	0.0008581783678936526	0.000846894927206498	0.0008867957746694793	0.0008733188795043451	0.0009177666162412429	0.0009017703023921525	0.000984354462706527	0.000962445439192463	0.06719500706890448	0.06283543900573771	-2.184343902027555e-05	-0.00019344622522346477	-2.1498732336019954e-05	-0.00019039349147914608
3.8693642141629967	0.0008088641746752765	0.0008010237814115176	0.000857701501464036	0.0008464239157170457	0.0008862914312072387	0.0008728224949096598	0.0009172315427318831	0.0009012457451752616	0.0009837499024132714	0.0009618579102619173	0.06716756946048755	0.06280982648584253	-2.168193519845249e-05	-0.0001931729305341412	-2.1339783093723974e-05	-0.00019012456235387165
3.892679080035866	0.0008084327821990825	0.0008005952017419875	0.0008572253100553842	0.0008459535708553292	0.0008857878020440779	0.0008723268132053083	0.0009166972283063132	0.0009007219318449363	0.0009831462057381876	0.000961271219590969	0.06714014136759305	0.06278422279416622	-2.1521473091062893e-05	-0.00019289865598037803	-2.118185896138325e-05	-0.0001898546679804658
3.9161344297041563	0.000808002004539661	0.0008001672326386806	0.0008567497961603994	0.0008454838950810634	0.0008852848897411684	0.0008718318369142574	0.0009161636755962596	0.000900198864989218	0.0009825433754508074	0.0009606853698948263	0.06711272283573155	0.06275862797327017	-2.1362046265030465e-05	-0.00019262339792858185	-2.1024953609494884e-05	-0.00018958380478020787
3.9397311096534064	0.0008075718440750119	0.0007997398764555001	0.0008562749622810328	0.0008450148908630896	0.0008847826968692124	0.0008713375685688601	0.0009156308872432825	0.0008996765472058112	0.000981941414331144	0.0009601003638989503	0.06708531391072581	0.06273304206600591	-2.120364832337157e-05	-0.00019234715270410874	-2.0869060744097e-05	-0.00018931196913415937
3.963469971469652	0.0008071423031919951	0.0007993131355551213	0.0008558008109285915	0.000844546560679481	0.0008842812260085556	0.0008708440107109668	0.0009150988658988948	0.0008991549811022045	0.0009813403251698277	0.0009595162043391914	0.0670579146387188	0.0627074651155269	-2.1046272905271557e-05	-0.0001920699165936235	-2.0714174106775674e-05	-0.00018903915738521793
3.987351871870168	0.0008067133842864049	0.0007988870123090644	0.0008553273446238219	0.0008440789070176252	0.0008837804797492766	0.0008703511658920132	0.0009145676142246599	0.0008986341692957607	0.0009807401107682196	0.0009589328939618945	0.06703052506618397	0.06268189716529236	-2.0889913685966793e-05	-0.00019179168584498862	-2.0560287474633704e-05	-0.00018876536583825598
4.01137767273438	0.0008062850897630644	0.000798461509097789	0.000854854565897015	0.0008436119323743282	0.0008832804606912993	0.0008698590366731307	0.0009140371348923095	0.0008981141144138375	0.0009801407739385454	0.0009583504355240328	0.06700314523993353	0.06265633825908021	-2.0734564376352627e-05	-0.00019151245666534922	-2.0407394659766737e-05	-0.00018849059075776164
4.035548241134971	0.0008058574220359103	0.0007980366283107779	0.0008543824772881019	0.0008431456392559091	0.0008827811714444936	0.000869367625625247	0.0009135074305838533	0.0008975948190938915	0.000979542317504021	0.0009577688317933279	0.06697577520712784	0.06263078844099206	-2.0580218723070115e-05	-0.00019123222522310357	-2.0255489509488772e-05	-0.00018821482837022563
4.059864449369175	0.0008054303835280776	0.0007976123723466222	0.000853911081346748	0.0008426800301782924	0.0008822826146287766	0.0008688769353291836	0.000912978503991686	0.0008970762859835855	0.000978944744298978	0.0009571880855483705	0.06694841501528492	0.0626052477554654	-2.0426870508103573e-05	-0.0001909509876454607	-2.010456590587767e-05	-0.00018793807486167102
4.08432717499025	0.0008050039766719941	0.0007971887436131147	0.0008534403806324596	0.000842215107667114	0.0008817847928742261	0.000868386968375769	0.0009124503578187099	0.0008965585177409056	0.0009783480571689993	0.0009566081995787553	0.06692106471229108	0.06257971624728023	-2.0274513548756284e-05	-0.0001906687400196616	-1.9954617765768207e-05	-0.0001876603263789578
4.108937300839158	0.0008045782039094601	0.0007967657445273291	0.0008529703777146727	0.0008417508742578085	0.0008812877088211763	0.0008678977273659309	0.0009119229947784343	0.0008960415170342623	0.0009777522589710394	0.0009560291766851937	0.06689372434640847	0.06255419396156953	-2.01231416975603e-05	-0.00019038547839347886	-1.9805639040627182e-05	-0.00018738157902986607
4.133695715076422	0.0008041530676917416	0.0007963433775157128	0.0008525010751728576	0.0008412873324957132	0.0008807913651203274	0.0008674092149108071	0.0009113964175950979	0.0008955252865426064	0.0009771573525735606	0.0009554510196796485	0.06686639396628785	0.06252868094382685	-1.9972748841901727e-05	-0.00019010119877299614	-1.965762371618565e-05	-0.0001871018288809312
4.15860331121418	0.0008037285704796584	0.0007959216450141753	0.0008520324755966185	0.000840824484936166	0.0008802957644328536	0.00086692143363185	0.00091087062900378	0.0008950098289555418	0.0009765633408566619	0.0009548737313854599	0.06683907362097674	0.06250317723991855	-1.9823328903992993e-05	-0.00018981589712363522	-1.951056581249444e-05	-0.0001868210719593033
4.183660988148428	0.000803304714743672	0.0007955005494681744	0.000851564581585792	0.0008403623341446021	0.0008798009094305079	0.0008664343861609278	0.0009103456317505141	0.0008944951469734337	0.0009759702267122112	0.0009542973146374694	0.06681176335992982	0.0624776828960909	-1.9674875840727107e-05	-0.00018952956937046128	-1.9364459383677812e-05	-0.000186539304251776
4.208869650191461	0.0008028815029639745	0.0007950800933328058	0.0008510973957505464	0.0008399008826966541	0.0008793068027957273	0.0008659480751404333	0.0009098214285924021	0.0008939812433075224	0.0009753780130439768	0.0009537217722821515	0.06678446323302017	0.06245219795898029	-1.952738364340706e-05	-0.0001892422113964065	-1.9219298517718364e-05	-0.0001862565217041201
4.2342302071045115	0.0008024589376305824	0.0007946602790728954	0.0008506309207114879	0.0008394401331782547	0.0008788134472217475	0.0008654625032233904	0.0009092980222977354	0.0008934681206800408	0.0009747867027677636	0.000953147107177744	0.06675717329054968	0.06242672247562487	-1.9380846337652136e-05	-0.00018895381904315833	-1.9075077336377227e-05	-0.0001859727202215833
4.259743574130585	0.0008020370212434199	0.0007942411091630834	0.0008501651590997546	0.0008389800881857307	0.0008783208454127032	0.0008649776730735576	0.0009087754156461025	0.0008929557818243204	0.0009741962988115418	0.0009525733221943731	0.06672989358325918	0.06240125649347215	-1.9235257983283433e-05	-0.00018866438811138142	-1.8931789995031006e-05	-0.0001856878956685848
4.285410672027485	0.0008016157563124163	0.0007938225860879191	0.0008497001135571253	0.0008385207503259101	0.0008778290000837426	0.0008644935873655382	0.0009082536114285135	0.0008924442294849124	0.0009736068041155874	0.0009520004202141896	0.06670262416233959	0.062375800060390216	-1.909061267410181e-05	-0.00018837391435974626	-1.8789430682470548e-05	-0.0001854020438682713
4.311232427101037	0.0008011951453575888	0.0007934047123419481	0.000849235786736114	0.000838062122216218	0.0008773379139611313	0.0008640102487848855	0.0009077326124475104	0.0008919334664176989	0.0009730182216326107	0.000951428404131495	0.06667536507944416	0.062350353224679515	-1.8946904537634618e-05	-0.00018808239350395772	-1.8647993620713593e-05	-0.00018511516060201738
4.337209771238533	0.0008007751909091449	0.0007929874904298068	0.0008487721813000842	0.0008376042064847837	0.000876847589782373	0.0008635276600282158	0.0009072124215172958	0.0008914234953900125	0.0009724305543279045	0.0009508572768528805	0.06664811638669839	0.062324916035081224	-1.880412773512183e-05	-0.00018778982121803178	-1.8507473064949265e-05	-0.0001848272416100638
4.363343641942354	0.0008003558955075618	0.0007925709228663077	0.0008483092999233393	0.0008371470057705365	0.0008763580302963063	0.0008630458238033094	0.0009066930414638382	0.0008909143191807458	0.0009718438051794665	0.0009502870412973517	0.06662087813671166	0.06229948854078807	-1.8662276461377247e-05	-0.00018749619313410126	-1.8367863303319493e-05	-0.00018453828259093474
4.389634982363801	0.000799937261703687	0.0007921550121765373	0.0008478471452912364	0.0008366905227233137	0.0008758692382632261	0.0008625647428292278	0.0009061744751250031	0.0008904059405804771	0.0009712579771781501	0.0009497177003964702	0.06659365038258999	0.0622740707914584	-1.8521344944441576e-05	-0.00018720150484063947	-1.8229158656710848e-05	-0.00018424827920054954
4.416084741337141	0.0007995192920588254	0.0007917397608959429	0.0008473857201002843	0.0008362347600039603	0.0008753812164549904	0.0008620844198364185	0.0009056567253506647	0.00088989836239158	0.0009706730733277949	0.0009491492570944832	0.0665664331779463	0.06224866283722244	-1.8381327445613632e-05	-0.00018690575188393121	-1.8091353478719846e-05	-0.00018395722705338846
4.442693873413836	0.000799101989144834	0.0007913251715704262	0.0008469250270582507	0.0008357797202844329	0.0008748939676551334	0.0008616048575668267	0.0009051397950028313	0.0008893915874283453	0.0009700890966453702	0.00094858171434846	0.06653922657691441	0.062223264728697554	-1.8242218259124227e-05	-0.00018660892976646304	-1.7954442155319883e-05	-0.00018366512172054983
4.469463338897009	0.0007986853555442176	0.0007909112467564397	0.0008464650688842705	0.0008353254062479075	0.0008744074946589813	0.0008611260587740097	0.000904623686955767	0.0008888856185171023	0.0009695060501611179	0.0009480150751284328	0.06651203063415917	0.0621978765169977	-1.8104011712091056e-05	-0.000186311033947395	-1.7818419104868172e-05	-0.0001833719587308602
4.49639410387609	0.0007982693938502165	0.0007904979890210737	0.0008460058483089458	0.0008348718205888792	0.0008739218002737621	0.0008606480262232433	0.0009041084040961106	0.0008883804584963334	0.0009689239369186886	0.0009474493424175272	0.0664848454048906	0.062172498253745545	-1.7966702164404214e-05	-0.00018601205984317137	-1.768327877794268e-05	-0.0001830777335709577
4.523487140261684	0.0007978541066669029	0.0007900854009421518	0.0008455473680744544	0.0008344189660132674	0.0008734368873187189	0.0008601707626916353	0.000903593949322998	0.0008878761102167947	0.0009683427599752859	0.0009468845192121019	0.06645767094487538	0.062147129991084425	-1.7830284008368835e-05	-0.0001857120028253001	-1.754901565699865e-05	-0.00018278244168307145
4.550743425820648	0.0007974394966092784	0.0007896734851083288	0.0008450896309346607	0.0008339668452385278	0.0008729527586252312	0.0008596942709682439	0.0009030803255481927	0.0008873725765416435	0.000967762522401815	0.0009463206085218935	0.06643050731045125	0.062121771781690094	-1.7694751668739794e-05	-0.0001854108582218239	-1.7415624256425857e-05	-0.00018248607846690912
4.578163944211368	0.0007970255663033613	0.000789262244119177	0.0008446326396552153	0.0008335154609937492	0.00087246941703692	0.0008592185538541812	0.0009025675356961989	0.0008868698603465496	0.0009671832272830179	0.0009457576133701471	0.0664033545585381	0.06209642367878296	-1.7560099602461493e-05	-0.00018510862131634886	-1.7283099122300527e-05	-0.00018218863927849105
4.605749685019276	0.0007966123183862899	0.0007888516805852889	0.0008441763970136715	0.0008330648160197686	0.0008719868654097753	0.0008587436141627377	0.0009020555827043973	0.000886367964519827	0.0009666048777176275	0.0009451955367937654	0.06637621274665248	0.06207108573614041	-1.7426322298536023e-05	-0.00018480528734785007	-1.7151434832211876e-05	-0.000181890119429734
4.633501643792551	0.00079619975550641	0.0007884417971283652	0.0008437209057995858	0.0008326149130692715	0.0008715051066122606	0.0008582694547194877	0.0009015444695231615	0.0008858668919625501	0.000966027476818506	0.000944634381843444	0.06634908193292069	0.062045758008110796	-1.7293414277922553e-05	-0.0001845008515110047	-1.702062599517537e-05	-0.00018159051418900618
4.6614208220780515	0.0007957878803233761	0.0007880325963813149	0.0008432661688146322	0.0008321657549069048	0.0008710241435254403	0.0008577960783624111	0.0009010341991159912	0.0008853666455886808	0.0009654510277127988	0.0009440741515838176	0.0663219621760941	0.06202044054962331	-1.7161370093209463e-05	-0.00018419530895458225	-1.6890667251353436e-05	-0.00018128981877960082
4.689508227457455	0.0007953766955082454	0.0007876240809883495	0.0008428121888727103	0.0008317173443093829	0.0008705439790430915	0.0008573234879420073	0.0009005247744596356	0.0008848672283251931	0.0009648755335420784	0.000943514849093603	0.06629485353555996	0.06199513341620406	-1.703018432869241e-05	-0.000183888654782971	-1.676155327207801e-05	-0.00018098802838109607
4.717764873583629	0.0007949662037435735	0.0007872162536050776	0.0008423589688000536	0.0008312696840655948	0.0008700646160718235	0.000856851686321409	0.000900016198544221	0.000884368643112195	0.0009643009974624932	0.0009429564774657412	0.06626775607135806	0.06196983666398774	-1.6899851600016974e-05	-0.0001835808840545683	-1.6633278759538295e-05	-0.0001806851381278285
4.746191780217212	0.0007945564077235139	0.0007868091168986049	0.0008419065114353432	0.0008308227769767176	0.0008695860575311989	0.0008563806763765043	0.0008995084743733825	0.000883870892903059	0.0009637274226449225	0.0009423990398075466	0.06624066984419502	0.06194455034973143	-1.6770366554123145e-05	-0.00018327199178200249	-1.6505838446702684e-05	-0.00018038114310911513
4.774789973263409	0.0007941473101539124	0.0007864026735476274	0.0008414548196298164	0.0008303766258563219	0.0008691083063538509	0.0008559104609960497	0.0008990016049643899	0.0008833739806645439	0.000963154812275121	0.0009418425392408494	0.06621359491545774	0.06191927453082808	-1.6641723869094405e-05	-0.00018296197293243832	-1.637922709717826e-05	-0.00018007603836958652
4.803560484809025	0.000793738913752405	0.0007859969262425298	0.000841003896247378	0.000829931233530484	0.0008686313654856034	0.0008554410430817907	0.0008984955933482774	0.0008828779093769251	0.0009625831695538744	0.0009412869789021446	0.0661865313472293	0.061894009265322035	-1.651391825393915e-05	-0.00018265082242599484	-1.625343950497661e-05	-0.0001797698189074104
4.832504353159697	0.0007933312212485206	0.0007855918776854872	0.0008405537441647171	0.0008294866028379001	0.000868155237885596	0.000854972425548583	0.0008979904425699801	0.0008823826820341232	0.0009620124976971546	0.0009407323619427425	0.06615947920230357	0.06186875461191977	-1.638694444849008e-05	-0.0001823385351368556	-1.612847049446524e-05	-0.00017946247967573492
4.861622622877388	0.0007929242353837718	0.0007851875305905559	0.0008401043662714127	0.0008290427366299905	0.0008676799265263995	0.0008545046113245067	0.0008974861556884573	0.0008818883016438287	0.0009614427999362683	0.0009401786915289121	0.06613243854420181	0.06184351063000821	-1.626079722325327e-05	-0.00018202510589249155	-1.600431492017329e-05	-0.00017915401558166177
4.890916344818065	0.0007925179589117601	0.0007847838876837781	0.0008396557654700533	0.0008285996377710191	0.0008672054343941436	0.0008540376033509919	0.000896982735776831	0.0008813947712276359	0.0009608740795180163	0.0009396259708420375	0.06610540943718617	0.06181827737966596	-1.613547137916012e-05	-0.00018171052947252297	-1.5880967666546952e-05	-0.00017884442148519142
4.9203865761696335	0.0007921123945982743	0.0007843809517032802	0.00083920794467635	0.0008281573091382038	0.0008667317644886388	0.0008535714045829391	0.0008964801859225192	0.000880902093821174	0.0009603063397048519	0.0009390742030787685	0.06607839194627782	0.06179305492168124	-1.6010961747579475e-05	-0.00018139480061032942	-1.575842364801884e-05	-0.000178533692201166
4.950034380490085	0.0007917075452213848	0.0007839787253993667	0.0008387609068192456	0.0008277157536218246	0.0008662589198234955	0.0008531060179888346	0.0008959785092273632	0.0008804102724742306	0.0009597395837750299	0.0009385233914511652	0.06605138613727167	0.06176784331756482	-1.588726319000193e-05	-0.0001810779139909402	-1.5636677808602076e-05	-0.000178221822496466
4.979860827745887	0.0007913034135715542	0.0007835772115346303	0.0008383146548410396	0.0008272749741253485	0.0008657869034262582	0.0008526414465508854	0.0008954777088077741	0.0008799193102508961	0.0009591738150227771	0.0009379735391868658	0.06602439207675449	0.061742642629566045	-1.576437059796522e-05	-0.00018075986425181156	-1.5515725121893753e-05	-0.0001779088070910373
5.009866994350591	0.0007909000024517257	0.0007831764128840406	0.0008378691916974931	0.0008268349735655315	0.000865315718338519	0.0008521776932651285	0.0008949777877948552	0.0008794292102296839	0.0009586090367584396	0.0009374246495292256	0.06599740983211944	0.0617174529206895	-1.564227889292759e-05	-0.00018044064598238263	-1.5395560590932694e-05	-0.0001775946406581408
5.040053963203681	0.0007904973146774353	0.0007827763322350549	0.0008374245203579551	0.0008263957548725444	0.0008648453676160541	0.0008517147611415663	0.0008944787493345506	0.000878939975503674	0.0009580452523086548	0.0009368767257374848	0.06597043947158486	0.06169227425470908	-1.5520983026066568e-05	-0.0001801202537237978	-1.5276179247986077e-05	-0.00017727931782307582
5.070422823729659	0.0007900953530769029	0.0007823769723877106	0.0008369806438054702	0.0008259573209900791	0.00086437585432894	0.0008512526532042805	0.0008939805965877714	0.000878451609180638	0.0009574824650165023	0.0009363297710869156	0.06594348106421054	0.06166710669618498	-1.5400477978138455e-05	-0.00017979868196849047	-1.5157576154428004e-05	-0.0001769628331634021
5.100974671917351	0.0007896941204911434	0.0007819783361547342	0.0008365375650369044	0.0008255196748754728	0.0008639071815616915	0.0008507913724915676	0.000893483332730545	0.0008779641143831847	0.0009569206782416774	0.0009357837888689879	0.06591653467991704	0.06164195031048192	-1.5280758759266683e-05	-0.0001794759251591005	-1.5039746400522663e-05	-0.00017664518120785733
5.131710610359471	0.0007892936197740639	0.00078158042636164	0.0008360952870630591	0.0008250828194998214	0.0008634393524133831	0.0008503309220560589	0.0008929869609541466	0.0008774774942488893	0.0009563598953606497	0.0009352387823915247	0.06588960038950113	0.06161680516378274	-1.51618204089609e-05	-0.0001791519776903061	-1.4922685105419123e-05	-0.00017632635643749506
5.1626317482924104	0.0007888938537925661	0.0007811832458468311	0.0008356538129087892	0.0008246467578480952	0.000862972369997778	0.0008498713049648478	0.0008924914844652405	0.0008769917519304302	0.0009558001197668278	0.0009346947549788604	0.06586267826465597	0.06159167132310702	-1.5043657995825535e-05	-0.00017882683390699206	-1.4806387416920613e-05	-0.0001760063532846856
5.193739201636265	0.0007884948254266518	0.0007807867974617052	0.0008352131456131249	0.0008242114929192607	0.0008625062374434594	0.0008494125242996178	0.0008919969064860237	0.0008765068905957315	0.0009552413548707288	0.000934151709972005	0.06583576837798948	0.06156654885632975	-1.4926266617358575e-05	-0.00017850048810300057	-1.4690848511248605e-05	-0.0001756851661319503
5.225034093035115	0.0007880965375695277	0.0007803910840707585	0.0008347732882293943	0.0008237770277263992	0.0008620409578939645	0.0008489545831567745	0.0008915032302543677	0.0008760229134280995	0.0009546836041001485	0.0009336096507288078	0.06580887080304085	0.06154143783219572	-1.4809641400005333e-05	-0.0001781729345237404	-1.4576063593103525e-05	-0.00017536278931348792
5.256517551897525	0.0007876989931277017	0.0007799961085516828	0.0008343342438253335	0.0008233433652968202	0.0008615765345079044	0.0008484974846475648	0.0008910104590239544	0.000875539823626358	0.0009541268709003203	0.000933068580624113	0.0657819856143041	0.061516338320340896	-1.4693777498868757e-05	-0.00017784416736360553	-1.4462027895371585e-05	-0.00017503921711384263
5.288190714437326	0.0007873021950210984	0.0007796018737954801	0.0008338960154832223	0.0008229105086721908	0.0008611129704591095	0.0008480412318982178	0.00089051859606443	0.0008750576244049968	0.000953571158734099	0.0009325285030499354	0.06575511288724274	0.061491250391307345	-1.4578670097511667e-05	-0.00017751418076566994	-1.4348736678942639e-05	-0.00017471444376682133
5.320054723714605	0.0007869061461831553	0.000779208382706558	0.0008334586062999956	0.0008224784609086483	0.0008606502689367521	0.0008475858280500684	0.0008900276446615418	0.0008745763189943067	0.0009530164710821223	0.0009319894214156178	0.06572825269831332	0.06146617411656495	-1.4464314407965431e-05	-0.000177182968822992	-1.423618523270151e-05	-0.00017438846345688153
5.352110729676963	0.0007865108495609323	0.0007788156382028412	0.0008330220193873706	0.0008220472250769268	0.0008601884331454853	0.0008471312762596906	0.0008895376081172872	0.0008740959106405248	0.0009524628114429895	0.0009314513391480025	0.06570140512498387	0.0614411095685272	-1.435070567043159e-05	-0.00017685052557636638	-1.4124368873271245e-05	-0.0001740612703175215
5.384359889201005	0.0007861163081152178	0.0007784236432158749	0.0008325862578719713	0.0008216168042624783	0.0008597274663055764	0.0008466775796990313	0.0008890484897500616	0.0008736164026059793	0.0009519101833334345	0.0009309142596916004	0.06567457024575467	0.06141605682057308	-1.4237839153240228e-05	-0.00017651684501557297	-1.4013282944921185e-05	-0.00017373285843161335
5.41680336613411	0.0007857225248206317	0.0007780324006909292	0.0008321513248954484	0.0008211872015655923	0.0008592673716530394	0.0008462247415555394	0.0008885602928948001	0.0008731377981692293	0.0009513585902884987	0.0009303781865087576	0.06564774814017836	0.06139101594706501	-1.41257101526817e-05	-0.00017618192107859976	-1.3902922819480218e-05	-0.0001734032218317083
5.44944233133642	0.0007853295026657347	0.0007776419135871054	0.0008317172236146066	0.0008207584201015198	0.0008588081524397732	0.0008457727650322999	0.0008880730209031317	0.00087266010062521	0.0009508080358617107	0.0009298431230798248	0.06562093888888332	0.061365987023368096	-1.4014313992819286e-05	-0.00017584574765089345	-1.3793283896036679e-05	-0.00017307235449787184
5.482277962723094	0.0007849372446531349	0.000777252184877449	0.0008312839572015301	0.0008203304630006031	0.0008583498119336977	0.0008453216533481739	0.0008875866771435258	0.0008721833132853859	0.0009502585236252643	0.0009293090729033381	0.06559414257359301	0.06134097012587171	-1.3903646025345204e-05	-0.0001755083185649986	-1.3684361600848141e-05	-0.00017274025035826646
5.515311445306831	0.0007845457537995967	0.0007768632175490517	0.0008308515288437103	0.0008199033334083954	0.0008578923534188929	0.0008448714097379291	0.0008871012650014459	0.0008717074394778925	0.0009497100571702004	0.0009287760394961862	0.06556735927714913	0.06131596533200988	-1.379370162948694e-05	-0.000175169627601085	-1.3576151387346622e-05	-0.0001724069032900677
5.548543971240616	0.0007841550331361454	0.0007764750146031582	0.000830419941744168	0.0008194770344857845	0.000857435780195734	0.0008444220374523746	0.0008866167878794952	0.0008712324825476823	0.0009491626401065818	0.0009282440263937836	0.06554058908353305	0.06129097272028113	-1.3684476211844182e-05	-0.00017482966848597625	-1.3468648735850616e-05	-0.00017207230711796528
5.581976739860765	0.0007837650857081798	0.0007760875790552792	0.0008299891991215852	0.0008190515694091245	0.0008569800955810343	0.0008439735397585019	0.0008861332491975751	0.0008707584458566788	0.0009486162760636824	0.0009277130371502526	0.06551383207788994	0.0612659923702703	-1.3575965206215346e-05	-0.00017448843489292765	-1.336184915341071e-05	-0.00017173645561330275
5.615610957730194	0.0007833759145755779	0.0007757009139352974	0.0008295593042104315	0.0008186269413703579	0.000856525302908182	0.0008435259199396206	0.000885650652393035	0.0008702853327839239	0.0009480709686901675	0.0009271830753385973	0.06548708834654986	0.06124102436267015	-1.3468164073516045e-05	-0.0001741459204417095	-1.3255748173776616e-05	-0.00017139934249524313
5.649447838681973	0.0007829875228128058	0.0007753150222875755	0.0008291302602610906	0.0008182031535771443	0.0008560714055272818	0.0008430791812954954	0.0008851690009208257	0.0008698131467257276	0.000947526721654278	0.0009266541445508812	0.06546035797705332	0.06121606877930278	-1.336106830150327e-05	-0.00017380211869688633	-1.3150341357145642e-05	-0.00017106096142899263
5.6834886038631165	0.0007825999135090353	0.0007749299071710711	0.0008287020705399985	0.0008177802092529913	0.0008556184068053023	0.0008426333271424906	0.0008846882982536636	0.000869341891095825	0.0009469835386440248	0.0009261262483984142	0.06543364105817434	0.06119112570314293	-1.3254673404799674e-05	-0.0001734570231692878	-1.3045624290070751e-05	-0.0001707213060261059
5.717734481778674	0.000782213089768242	0.000774545571659442	0.0008282747383297622	0.0008173581116373801	0.0008551663101262088	0.000842188360813706	0.0008842085478821742	0.0008688715693255255	0.0009464414233673668	0.0009255993905119275	0.06540693767994338	0.061166195218340595	-1.314897492465765e-05	-0.0001731106273147598	-1.2941592585332187e-05	-0.00017038036984440286
5.75218670833605	0.000781827054709327	0.0007741620188411601	0.0008278482669293003	0.0008169368639858984	0.0008547151188911165	0.0008417442856591211	0.000883729753315062	0.0008684021848638686	0.0009459003795524093	0.0009250735745417624	0.06538024793367496	0.06114127741024179	-1.3043968428829225e-05	-0.00017276292453369257	-1.2838241881817786e-05	-0.00017003814638757997
5.786846526889619	0.000781441811466221	0.0007737792518196196	0.0008274226596539686	0.000816516469570366	0.0008542648365184276	0.000841301105045733	0.0008832519180792602	0.000867933741177777	0.0009453604109475897	0.000924548804158049	0.06535357191199026	0.061116372365416075	-1.2939649511444634e-05	-0.00017241390817127056	-1.273556784432868e-05	-0.0001696946291045165
5.821715188285586	0.000781057363188	0.0007733972737132517	0.0008269979198356969	0.0008160969316789709	0.0008538154664439824	0.0008408588223577049	0.0008827750457200972	0.0008674662417522163	0.0009448215213218744	0.0009240250830508988	0.06532690970884376	0.061091480171676996	-1.2836013792816292e-05	-0.00017206357151594576	-1.263356616343532e-05	-0.00016934981138855276
5.856793950907131	0.000780673713038997	0.0007730160876556363	0.0008265740508231208	0.0008156782536163998	0.0008533670121212032	0.0008404174409965075	0.0008822991398014549	0.0008669996900903511	0.0009442837144649527	0.0009235024149305898	0.0653002614195491	0.06106660091810797	-1.2733056919379815e-05	-0.00017171190780065904	-1.253223255540982e-05	-0.00016900368657829512
5.892084080719833	0.000780290864198913	0.0007726356967956129	0.0008261510559817147	0.0008152604387039685	0.0008529194770212411	0.000839976964381063	0.0008818242039059301	0.0008665340897137017	0.0009437469941874297	0.000922980803527754	0.06527362714080562	0.06104173469508679	-1.2630774563515343e-05	-0.0001713589102015356	-1.243156276204728e-05	-0.00016865624795645018
5.927586851317345	0.0007799088198629319	0.0007722561042973959	0.0008257289386939284	0.000814843490279759	0.0008524728646331251	0.0008395373959478925	0.0008813502416350008	0.0008660694441623076	0.0009432113643210297	0.0009224602525935724	0.06524700697072608	0.061016881594310936	-1.2529162423398355e-05	-0.00017100457183757967	-1.2331552550532213e-05	-0.00016830748874988033
5.963303543967366	0.0007795275832418323	0.000771877313340686	0.0008253077023593208	0.0008144274116987493	0.0008520271784639115	0.0008390987391512606	0.0008808772566091861	0.0008656057569948832	0.0009426768287187896	0.0009219407658999618	0.06522040100886171	0.060992041708822366	-1.2428216222860888e-05	-0.00017064888577020265	-1.2232197713273746e-05	-0.00016795740212846577
5.999235447657878	0.0007791471575621051	0.0007714993271207882	0.0008248873503946994	0.0008140122063329539	0.0008515824220388343	0.000838660997463328	0.0008804052524682183	0.0008651430317889862	0.0009421433912552655	0.000921422347239776	0.06519380935623299	0.06096721513303487	-1.2327931711249296e-05	-0.00017029184500308436	-1.2133494067773781e-05	-0.0001676059812051045
6.035383859143656	0.000778767546066065	0.000771122148848723	0.000824467886234255	0.0008135978775715555	0.0008511385989014564	0.0008382241743742955	0.0008799342328712054	0.000864681272141176	0.0009416110558267332	0.0009209050004269958	0.06516723211535633	0.06094240196275949	-1.2228304663373935e-05	-0.00016993344248247833	-1.2035437456637404e-05	-0.0001672532190369891
6.071750082993084	0.0007783887520119639	0.0007707457817513402	0.0008240493133296978	0.0008131844288210398	0.0008506957126138184	0.0008377882733925519	0.0008794642014967969	0.0008642204816671757	0.0009410798263513886	0.0009203887292969251	0.06514066939027267	0.060917602295231264	-1.2129330879219469e-05	-0.00016957367109524113	-1.1938023747186041e-05	-0.00016689910862216495
6.108335431635222	0.0007780107786741138	0.000770370229071442	0.000823631635150403	0.0008127718635053407	0.0008502537667565994	0.0008373532980448333	0.0008789951620433623	0.000863760664002048	0.0009405497067695641	0.0009198735377063988	0.06511412128657831	0.06089281622913877	-1.2031006183884155e-05	-0.00016921252366933204	-1.1841248831464396e-05	-0.00016654364290105694
6.145141225407182	0.0007776336293429956	0.0007699954940678913	0.0008232148551835436	0.0008123601850659702	0.0008498127649292637	0.0008369192518763659	0.0008785271182291517	0.0008633018228003494	0.0009400207010439268	0.0009193594295339728	0.06508758791145258	0.06086804386464818	-1.1933326427531268e-05	-0.00016884999297428482	-1.174510862618841e-05	-0.0001661868147566914
6.182168792601758	0.0007772573073253774	0.000769621580015731	0.000822798976934233	0.0008119493969621604	0.0008493727107502186	0.0008364861384510217	0.0008780600737924731	0.0008628439617363054	0.0009394928131596919	0.0009188464086801313	0.06506106937369117	0.06084328530343601	-1.1836287485083793e-05	-0.0001684860717190706	-1.1649599072426076e-05	-0.00016582861701239238
6.2194194695153895	0.0007768818159444347	0.0007692484902063038	0.0008223840039256681	0.0008115395026710054	0.0008489336078569729	0.0008360539613514747	0.0008775940324918652	0.0008623870845039791	0.0009389660471248365	0.0009183344790674914	0.06503456578373422	0.06081854064871474	-1.1739885256214014e-05	-0.00016812075255295822	-1.1554716135581816e-05	-0.00016546904243283644
6.256894600496366	0.0007765071585398636	0.0007688762279473653	0.0008219699396992679	0.0008111305056875981	0.0008484954599062899	0.0008356227241793509	0.0008771289981062691	0.0008619311948174381	0.0009384404069703086	0.0009178236446410066	0.06500807725369925	0.060793810005263356	-1.1644115665182184e-05	-0.00016775402806498696	-1.1460455805283737e-05	-0.00016510808372352526
6.294595537993358	0.0007761333384680013	0.0007685047965632058	0.0008215567878148194	0.0008107224095251736	0.0008480582705743488	0.0008351924305553864	0.0008766649744352064	0.0008614762964109292	0.0009379158967502457	0.0009173139093681748	0.06498160389741249	0.060769093479457574	-1.1548974660649178e-05	-0.00016738589078266197	-1.1366814095135555e-05	-0.00016474573352945332
6.332523642604218	0.0007757603591019449	0.0007681341993947681	0.0008211445518506204	0.0008103152177152524	0.0008476220435569038	0.0008347630841195857	0.0008762019652989565	0.0008610223930390512	0.0009373925205421921	0.0009168052772392494	0.06495514583044215	0.06074439117929968	-1.1454458215607102e-05	-0.00016701633317259268	-1.1273787042683642e-05	-0.00016438198443549656
6.370680283125076	0.0007753882238316696	0.0007677644397997666	0.0008207332354036237	0.0008099089338077826	0.0008471867825694436	0.0008343346885313771	0.0008757399745387338	0.0008605694884769281	0.0009368702824473162	0.0009162977522674489	0.06492870317013148	0.060719703214449604	-1.136056232722317e-05	-0.0001666453476397156	-1.1181370709283447e-05	-0.00016401682896632908
6.40906683659976	0.0007750169360641475	0.0007673955211528061	0.0008203228420895826	0.0008095035613712822	0.0008467524913473533	0.0008339072474697713	0.000875279006016867	0.0008601175865203835	0.0009363491865906318	0.0009157913384891687	0.06490227603563126	0.060695029696256474	-1.1267283016728677e-05	-0.00016627292652701686	-1.1089561179945112e-05	-0.00016365025958536839
6.447684688369473	0.0007746464992234674	0.0007670274468455021	0.0008199133755431956	0.0008090991039929851	0.0008463191736460753	0.0008334807646335216	0.0008748190636169793	0.0008596666909861182	0.0009358292371212209	0.0009152860399641963	0.06487586454793572	0.060670370737790774	-1.1174616329224715e-05	-0.00016589906211442185	-1.0998354563163462e-05	-0.0001632822686941371
6.486535232122802	0.0007742769167509585	0.0007666602202866051	0.0008195048394182587	0.0008086955652789895	0.0008458868332412784	0.000833055243741288	0.0008743601512441751	0.0008592168057118908	0.0009353104382124611	0.0009147818607759317	0.06484946882991567	0.060645726453876087	-1.108255833360064e-05	-0.00016552374661907288	-1.0907746990838213e-05	-0.0001629128486322906
6.525619869945995	0.0007739081921053078	0.0007662938449021172	0.0008190972373878074	0.0008082929488544004	0.0008454554739290156	0.0008326306885317952	0.000873902272825219	0.0008587679345566935	0.0009347927940622497	0.0009142788050316004	0.06482308900635612	0.06062109696112367	-1.099110512245774e-05	-0.0001651469721955512	-1.0817734618209784e-05	-0.0001625419916782278
6.564940012373588	0.0007735403287626811	0.0007659283241354141	0.0008186905731442671	0.0008078912583634767	0.0008450250995258933	0.0008322071027639945	0.0008734454323087215	0.0008583200814009324	0.000934276308893232	0.0009137768768624755	0.06479672520399092	0.06059648237796502	-1.0900252811805664e-05	-0.0001647687309330459	-1.0728313623552255e-05	-0.00016216969004606563
6.604497078439295	0.0007731733302168502	0.0007655636614473738	0.0008182848503996087	0.0008074904974697863	0.0008445957138692421	0.0008317844902172369	0.0008729896336653309	0.0008578732501466164	0.0009337609869530382	0.0009132760804241051	0.06477037755153885	0.060571882824686556	-1.0809997541107522e-05	-0.0001643890148573801	-1.0639480208185503e-05	-0.00016179593588719343
6.644292495727218	0.0007728071999793093	0.0007651998603164909	0.00081788007288549	0.0008070906698563464	0.0008441673208172783	0.000831362854691428	0.0008725348808879139	0.0008574274447175319	0.0009332468325145091	0.0009127764198965285	0.06474404617974323	0.06054729842346484	-1.0720335473115086e-05	-0.00016400781593023384	-1.0551230596369393e-05	-0.00016142072129027296
6.684327700423376	0.0007724419415793999	0.0007648369242390046	0.0008174762443534129	0.0008066917792257785	0.0008437399242492761	0.0008309422000071995	0.000872081177991749	0.0008569826690594324	0.0009327338498759351	0.0009122778994845085	0.06471773122140838	0.0605227292984014	-1.0631262793657156e-05	-0.00016362512604717327	-1.0463561035069582e-05	-0.0001610440382791567
6.724604137367524	0.0007720775585644355	0.0007644748567290218	0.0008170733685748757	0.0008062938293004586	0.0008433135280657403	0.0008305225300060767	0.0008716285290147166	0.0008565389271402243	0.0009322220433612933	0.0009117805234177571	0.06469143281143727	0.0604981755755597	-1.0542775711552821e-05	-0.0001632409370380672	-1.0376467793869054e-05	-0.00016066587881280459
6.76512326010531	0.0007717140544998266	0.0007641136613186434	0.0008166714493415266	0.0008058968238226713	0.000842888136188577	0.0008301038485506492	0.0008711769380174953	0.000856096222950157	0.00093171141732049	0.0009112842959511701	0.06466515108687483	0.06047363738300124	-1.0454870458559418e-05	-0.00016285524066769752	-1.0289947164896993e-05	-0.0001602862347861167
6.805886530940724	0.0007713514329691992	0.0007637533415580831	0.0008162704904653141	0.000805500766554756	0.0008424637525612621	0.0008296861595247348	0.0008707264090837463	0.0008556545605020057	0.0009312019761295941	0.0009107892213650517	0.06463888618694286	0.06044911485082388	-1.036754328913661e-05	-0.00016246802863348342	-1.0203995462644902e-05	-0.0001599050980279626
6.846895420988873	0.0007709896975745279	0.000763393901015802	0.0008158704957786495	0.0008051056612792701	0.0008420403811490243	0.0008292694668335596	0.0008702769463203214	0.0008552139438312704	0.0009306937241910926	0.0009102953039653596	0.06461263825308522	0.06042460811119834	-1.0280790480354449e-05	-0.0001620792925659531	-1.0118609023846911e-05	-0.00015952246030148665
6.888151410229076	0.0007706288519362538	0.0007630353432786256	0.0008154714691345552	0.0008047115117991354	0.0008416180259390114	0.0008288537744039213	0.0008698285538574485	0.0008547743769963607	0.0009301866659341267	0.0009098025480839328	0.06458640742900668	0.06040011729840831	-1.019460833182051e-05	-0.00016168902402860508	-1.0033784207396507e-05	-0.00015913831330371941
6.92965598755826	0.0007702688996934169	0.0007626776719518768	0.0008150734144068292	0.0008043183219377991	0.0008411966909404736	0.0008284390861843706	0.0008693812358489387	0.0008543358640787959	0.0009296808058147478	0.0009093109580787372	0.06456019386071568	0.0603756425488903	-1.0108993165457852e-05	-0.00016129721451635382	-9.949517394160917e-06	-0.00015875264866441197
6.971410650844719	0.0007699098445037774	0.0007623208906594995	0.0008146763354901977	0.0008039260955393882	0.000840776380184938	0.0008280254061453809	0.0008689349964723816	0.000853898409183396	0.000929176148316165	0.0009088205383341035	0.06453399769656849	0.060351184001271936	-1.0023941325489408e-05	-0.00016090385545636243	-9.86580498693948e-06	-0.00015836545794684076
7.01341690698215	0.0007695516900439437	0.0007619650030441853	0.0008142802363004757	0.0008035348364688659	0.0008403570977263877	0.0008276127382795261	0.0008684898399293473	0.0008534620164384781	0.0009286726979489961	0.0009083312932609694	0.064507819087311	0.060326741796414084	-9.939449178210727e-06	-0.0001605089382063496	-9.782643410267619e-06	-0.0001579767326460313
7.055676271944047	0.0007691944400095031	0.0007616100127675056	0.0008138851207747305	0.0008031445486121934	0.0008399388476414451	0.0008272010866016579	0.000868045770445594	0.000853026689996059	0.0009281704592515313	0.0009078432272971305	0.0644816581861251	0.060302316077452775	-9.855513111929268e-06	-0.00016011245405475605	-9.700029110285002e-06	-0.00015758646418823075
7.098190270838397	0.0007688380981151456	0.000761255923510038	0.0008134909928714373	0.0008027552358764894	0.00083952163402955	0.0008267904551490878	0.0008676027922712673	0.0008525924340320535	0.0009276694367899825	0.0009073563449074865	0.06445551514867255	0.06027790698983984	-9.772129536841229e-06	-0.00015971439422049483	-9.617958554706055e-06	-0.00015719464393199045
7.1409604379627405	0.0007684826680947938	0.0007609027389714925	0.000813097856570645	0.0008023669021901849	0.0008391054610131444	0.000826380847981759	0.00086716090968111	0.0008521592527464719	0.0009271696351587495	0.0009068706505842867	0.06442939013314104	0.06025351468138829	-9.68929488483726e-06	-0.00015931474985120264	-9.536428232646485e-06	-0.00015680126316650056
7.183988316859528	0.0007681281537017339	0.0007605504628708458	0.0008127057158741402	0.0008019795515031916	0.0008386903327378595	0.0008259722691824351	0.0008667201269746731	0.0008517271503636284	0.0009266710589806835	0.0009063861488473898	0.06440328330029253	0.06022913930231338	-9.607005609474709e-06	-0.00015891351202426685	-9.455434654435935e-06	-0.0001564063131103688
7.227275460371831	0.000767774558708741	0.0007601990989464703	0.0008123145748056067	0.0008015931877870629	0.0008382762533726953	0.0008255647228568811	0.0008662804484765196	0.0008512961311323454	0.0009261737129073486	0.0009059028442445179	0.0643771948135095	0.06020478100527918	-9.52525818583537e-06	-0.00015851067174599276	-9.374974351626653e-06	-0.00015600978491306372
7.270823430699384	0.0007674218869082105	0.0007598486509562602	0.0008119244374107934	0.0008012078150351527	0.0008378632271102121	0.0008251582131340421	0.0008658418785364392	0.0008508661993261554	0.000925677601619292	0.0009054207413515076	0.0643511248388439	0.060180439945443545	-9.444049110322525e-06	-0.0001581062199497163	-9.295043876754103e-06	-0.00015561166965233353
7.31463379945495	0.0007670701421122915	0.0007594991226777725	0.0008115353077576828	0.0008008234372627894	0.0008374512581667192	0.0008247527441662391	0.0008654044215296654	0.0008504373592435183	0.0009251827298263191	0.0009049398447725832	0.06432507354506642	0.06015611628050376	-9.36337490064186e-06	-0.00015770014749708072	-9.215639803304004e-06	-0.00015521195833542722
7.358708147721062	0.0007667193281530128	0.0007591505179083467	0.0008111471899366532	0.0008004400585074299	0.0008370403507824613	0.0008243483201293419	0.0008649680818570848	0.0008500096152080191	0.0009246891022677609	0.0009044601591406036	0.06429904110371751	0.060131810170743795	-9.283232095627994e-06	-0.00015729244517648233	-9.136758725594371e-06	-0.0001548106418981232
7.403048066107065	0.0007663694488824174	0.0007588028404652458	0.0008107600880606506	0.0008000576828288355	0.000836630509221813	0.0008239449452229677	0.0008645328639454584	0.0008495829715685893	0.0009241967237127535	0.0009039816891173407	0.06427302768915781	0.060107521779081706	-9.203617255133453e-06	-0.00015688310370270964	-9.058397258556936e-06	-0.00015440771120295294
7.447655154806527	0.0007660205081726928	0.0007584560941857857	0.0008103740062653557	0.000799676314309235	0.0008362217377734693	0.0008235426236706658	0.0008640987722476379	0.0008491574326997165	0.0009237055989605167	0.0009035044393937392	0.06424703347862033	0.06008325127111927	-9.124526959917653e-06	-0.00015647211371674907	-8.980552037723272e-06	-0.0001540031570401723
7.49253102365499	0.0007656725099163043	0.000758110282927469	0.0008099889487093565	0.0007992959570534957	0.0008358140407506403	0.0008231413597201094	0.000863665811242788	0.0008487330030016595	0.0009232157328406357	0.0009030284146901917	0.06422105865226264	0.060058998815189876	-9.045957811499444e-06	-0.00015605946578442498	-8.903219719066935e-06	-0.0001535969701267348
7.537677292188054	0.0007653254580261275	0.0007577654105681192	0.0008096049195743177	0.0007989166151892923	0.0008354074224912477	0.0008227411576432868	0.0008632339854366094	0.0008483096869006671	0.0009227271302133468	0.0009025536197568102	0.06419510339322311	0.060034764582410735	-8.967906432092929e-06	-0.0001556451503969547	-8.826396978909787e-06	-0.0001531891411058195
7.583095589699846	0.0007649793564355804	0.0007574214810060138	0.0008092219230651537	0.0007985382928672765	0.0008350018873581189	0.000822342021736695	0.0008628032993615607	0.0008478874888491933	0.0009222397959698217	0.0009020800593736996	0.06416916788767311	0.06001054874673281	-8.890369464421843e-06	-0.00015522915796931103	-8.75008051373291e-06	-0.00015277966054538794
7.628787555301809	0.0007646342090987607	0.0007570784981600219	0.000808839963410204	0.0007981609942612537	0.0008345974397391896	0.0008219439563215382	0.0008623737575770889	0.0008474664133261231	0.0009217537350324632	0.0009016077383512423	0.06414325232487422	0.05998635148499274	-8.813343571679663e-06	-0.00015481147884077728	-8.674267040192224e-06	-0.0001523685189395163
7.674754837981857	0.0007642900199905727	0.000756736465969734	0.0008084590448614027	0.0007977847235683475	0.0008341940840476968	0.0008215469657439153	0.000861945364669851	0.0008470464648369873	0.0009212689523551907	0.0009011366615303702	0.06411735689723512	0.059962172976967903	-8.736825437357862e-06	-0.00015439210327369834	-8.598953294908576e-06	-0.00015195570670664682
7.720999096663877	0.0007639467931068698	0.000756395388395604	0.0008080791716944594	0.000797409485009183	0.000833791824722387	0.0008211510543750268	0.0008615181252539509	0.0008466276479141945	0.0009207854529237435	0.0009006668337828576	0.06409148180036922	0.05993801340542775	-8.660811765100196e-06	-0.00015397102145209285	-8.524136034315094e-06	-0.00015154121418797795
7.767522000267617	0.0007636045324645868	0.0007560552694190832	0.0008077003482090358	0.0007970352828280578	0.0008333906662277172	0.0008207562266113712	0.0008610920439711697	0.0008462099671172541	0.0009203032417559783	0.0009001982600116049	0.064065627233153	0.05991387295619087	-8.585299278683622e-06	-0.00015354822348287445	-8.449812034655446e-06	-0.00015112503164890767
7.814325227768903	0.0007632632421018733	0.0007557161130427561	0.0008073225787289195	0.000796662121293118	0.0008329906130540556	0.0008203624868749438	0.0008606671254911967	0.000845793427033003	0.0009198223239021687	0.0008997309451509272	0.06403979339778652	0.05988975181817961	-8.510284721813602e-06	-0.00015312369939399217	-8.375978091829453e-06	-0.00015070714927811757
7.861410468260233	0.0007629229260782334	0.0007553779232904771	0.0008069458676022076	0.0007962900046965347	0.0008325916697178928	0.0008199698396134385	0.0008602433745118698	0.0008453780322758357	0.0009193427044453143	0.0008992648941668456	0.06401398049985409	0.05986565018347842	-8.435764858063383e-06	-0.00015269743913426392	-8.302631021212675e-06	-0.00015028755718510256
7.908779421011744	0.000762583588474658	0.0007550407042075144	0.0008065702192014829	0.0007959189373546897	0.0008321938407620442	0.0008195782893004588	0.0008598207957594095	0.0008449637874879422	0.000918864388501445	0.000898800112057391	0.0639881887483868	0.0598415682473899	-8.361736470738693e-06	-0.00015226943257282133	-8.22976765762519e-06	-0.00014986624540172522
7.956433795532517	0.0007622452333937669	0.0007547044598606793	0.0008061956379239992	0.0007955489236083446	0.0008317971307558632	0.0008191878404357123	0.0008593993939886639	0.000844550697339532	0.0009183873812199379	0.0008983366038528922	0.06396241835592514	0.05981750620849572	-8.288196362728553e-06	-0.00015183966949774974	-8.157384855208422e-06	-0.00014944320388110555
8.004375311632296	0.0007619078649599437	0.0007543691943384736	0.0008058221281918628	0.0007951799678228322	0.0008314015442954507	0.0008187984975452273	0.0008589791739833485	0.0008441387665290807	0.0009179116877838303	0.000897874374616286	0.06393666953858286	0.0597934642687155	-8.21514135649834e-06	-0.00015140813961705968	-8.085479487277697e-06	-0.00014901842249609443
8.052605699483543	0.0007615714873194702	0.0007540349117512217	0.0008054496944522118	0.000794812074388229	0.0008310070860038632	0.0008184102651815541	0.0008585601405562878	0.0008437279997835575	0.0009174373134101329	0.0008974134294434152	0.0639109425161136	0.059769442633368225	-8.142568293869473e-06	-0.00015097483255691047	-8.01404844625285e-06	-0.00014859189104010628
8.101126699683881	0.0007612361046406706	0.0007537016162312154	0.0008050783411774063	0.0007944452477195459	0.0008306137605313325	0.000818023147923979	0.0008581422985496664	0.0008433184018586733	0.0009169642633501583	0.0008969537734633418	0.06388523751197649	0.05974544151123376	-8.070474035915334e-06	-0.0001505397378601947	-7.943088643489957e-06	-0.00014816359922475986
8.149940063318896	0.0007609017211140486	0.0007533693119328546	0.0008047080728652144	0.0007940794922569108	0.0008302215725554799	0.000817637150378737	0.0008577256528352782	0.0008429099775391216	0.0009164925428898458	0.0008964954118386585	0.06385955475340391	0.05972146111461788	-7.998855462914428e-06	-0.000150102844987815	-7.87259700922062e-06	-0.00014773353668065536
8.199047552025359	0.0007605683409524243	0.0007530380030327842	0.000804338894038995	0.0007937148124657526	0.00082983052678153	0.0008172522771792216	0.0008573102083147722	0.0008425027316388193	0.0009160221573500839	0.0008960383497657987	0.06383389447147084	0.05969750165941425	-7.927709474230688e-06	-0.00014966414331751832	-7.802570492472169e-06	-0.0001473016929568749
8.248450938054788	0.0007602359683910745	0.0007527076937300376	0.0008039708092478885	0.000793351212836987	0.0008294406279425308	0.0008168685329862003	0.0008568959699199093	0.000842096669001155	0.0009155531120870454	0.0008955825924753557	0.06380825690116525	0.05967356336517303	-7.857032988112245e-06	-0.00014922362214170315	-7.73300606085256e-06	-0.00014686805751895626
8.298152004337403	0.0007599046076878765	0.0007523783882461806	0.0008036038230670094	0.0007929886978872107	0.0008290518807995791	0.0008164859224880355	0.0008564829426128197	0.00084169179449924	0.0009150854124925265	0.0008951281452324079	0.06378264228145901	0.05964964645516349	-7.78682294167582e-06	-0.00014878127066852986	-7.663900700538226e-06	-0.00014643261974928157
8.348152544546481	0.0007595742631234438	0.0007520500908254507	0.0008032379400976321	0.0007926272721588836	0.0008286642901420345	0.0008161044504008972	0.0008560711313862553	0.0008412881130361561	0.0009146190639942798	0.0008946750133368374	0.06375705085538022	0.05962575115644658	-7.717076290785288e-06	-0.00014833707802081042	-7.595251416140508e-06	-0.00014599536894660536
8.398454363163072	0.0007592449390012698	0.0007517228057349007	0.0008028731649673864	0.000792266940220524	0.0008282778607877504	0.0008157241214689867	0.0008556605412638542	0.0008408856295452096	0.0009141540720563597	0.0008942232021236622	0.06373148287008822	0.059601877699940076	-7.647790009878211e-06	-0.00014789103323464836	-7.527055230565141e-06	-0.00014555629432450035
8.449059275541144	0.0007589166396478685	0.0007513965372645435	0.0008025095023304499	0.000791907706666898	0.0008278925975832963	0.0008153449404647573	0.000855251177300401	0.0008404843489901866	0.0009136904421794699	0.0008937727169633644	0.06370593857694772	0.05957802632049125	-7.578961091948486e-06	-0.0001474431252599384	-7.459309184960211e-06	-0.00014511538501171817
8.49996910797308	0.0007585893694129152	0.0007510712897274934	0.0008021469568677409	0.0007915495761192131	0.0008275085054041845	0.000814966912189136	0.0008548430445820918	0.0008400842763656108	0.0009132281799013096	0.0008933235632622265	0.06368041823160756	0.05955419725694807	-7.510586548376344e-06	-0.00014699334295886768	-7.392010338568705e-06	-0.00014467263005088493
8.551185697755594	0.0007582631326693906	0.0007507470674601118	0.0008017855332871167	0.0007911925532253133	0.0008271255891551016	0.0008145900414717519	0.0008544361482268016	0.0008396854166970028	0.0009127672907969313	0.0008928757464626698	0.06365492209407624	0.059530390752231016	-7.4426634088225335e-06	-0.00014654167510497196	-7.325155768634836e-06	-0.00014422801839777954
8.602710893256043	0.0007579379338137221	0.0007504238748221523	0.0008014252363235696	0.0007908366426598738	0.0008267438537701391	0.0008142143331711606	0.0008540304933843531	0.0008392877750411434	0.0009123077804790969	0.0008924292720435963	0.06362945042880166	0.05950660705340889	-7.375188721115561e-06	-0.00014608811038283043	-7.258742570268734e-06	-0.00014378153892058432
8.654546553979111	0.0007576137772659287	0.000750101716196906	0.0008010660707394266	0.0007904818491245993	0.0008263633042130275	0.0008138397921750762	0.0008536260852367921	0.0008388913564863383	0.0009118496545986402	0.0008919841455207355	0.06360400350475406	0.05948284641177262	-7.308159551213528e-06	-0.0001456326373880379	-7.192767856420423e-06	-0.00014333318040002374
8.706694550633951	0.00075729066746976	0.0007497805959913446	0.0008007080413245449	0.0007901281773484193	0.0008259839454773661	0.0008134664234005967	0.0008532229289986557	0.0008384961661526832	0.0009113929188448292	0.0008915403724469909	0.06357858159550611	0.059459109082913825	-7.241572983051475e-06	-0.0001451752446261223	-7.127228757732376e-06	-0.00014288293152858733
8.759156765201672	0.000756968608892843	0.0007494605186362675	0.0008003511528965159	0.0007897756320876879	0.0008256057825868635	0.0008130942317944386	0.0008528210299172534	0.0008381022091923326	0.0009109375789457383	0.000891097958412794	0.06355318497931793	0.05943539532680181	-7.175426118367044e-06	-0.0001447159205101023	-7.062122422362566e-06	-0.00014243078090778183
8.811935091003267	0.0007566476060268296	0.0007491414885864525	0.0007999954103008707	0.0007894242181263907	0.0008252288205955796	0.0008127232223331769	0.0008524203932729491	0.0008377094907897785	0.0009104836406686253	0.0008906569090464668	0.06352781393922059	0.05941170540786289	-7.109716076699607e-06	-0.00014425465336218024	-6.997446015987938e-06	-0.00014197671704979653
8.865031432767935	0.000756327663387533	0.0007488235103207953	0.0007996408184112757	0.0007890739402763367	0.0008248530645881574	0.0008123534000234712	0.0008520210243794374	0.0008373180161621148	0.0009100311098203011	0.0008902172300145741	0.06350246876310595	0.05938803959506324	-7.044439995254094e-06	-0.0001437914314120492	-6.933196721670837e-06	-0.0001415207283762543
8.918447706701835	0.0007560087855150802	0.0007485065883424639	0.0007992873821297456	0.0007887248033773711	0.0008244785196800741	0.0008119847699023126	0.0008516229285840335	0.0008369277905593232	0.0009095799922475205	0.0008897789270222954	0.06347714974381125	0.05936439816198921	-6.979595028773489e-06	-0.0001433262427959492	-6.86937173972977e-06	-0.0001410628032168515
8.972185840557227	0.0007556909769740516	0.0007481907271790399	0.0007989351063868426	0.0007883768122975723	0.0008241051910178776	0.0008116173370372557	0.0008512261112679559	0.000836538819264545	0.0009091302938373603	0.0008893420058137889	0.06345185717921165	0.05934078138693325	-6.915178349497196e-06	-0.00014285907555691701	-6.805968287693434e-06	-0.0001406029298095246
9.02624777370205	0.0007553742423536279	0.0007478759313826703	0.0007985839961418865	0.0007880299719334622	0.0008237330837794365	0.000811251106526666	0.0008508305778466187	0.0008361511075943666	0.0009086820205176143	0.0008889064721725657	0.06342659137231127	0.0593171895529768	-6.851187146924252e-06	-0.00014238991764153885	-6.74298360008041e-06	-0.0001401410962978411
9.080635457189915	0.0007550585862677416	0.0007475622055302189	0.0007982340563831693	0.000787684287210216	0.0008233622031741929	0.0008108860834999647	0.0008504363337699291	0.000835764660899109	0.0009082351782571921	0.0008884723319218736	0.06340135263133492	0.059293622948080986	-6.787618627834141e-06	-0.0001419187569016156	-6.680414928426914e-06	-0.00013967729073235957
9.135350853830497	0.0007547440133552143	0.000747249554223409	0.0007978852921281559	0.0007873397630818644	0.0008229925544434044	0.0008105222731178693	0.000850043384522575	0.0008353794845631058	0.0009077897730665102	0.0008880395909250673	0.06337614126982473	0.059270081865172033	-6.724470016177507e-06	-0.0001414455810933024	-6.618259541143687e-06	-0.0001392115010692696
9.190395938260405	0.0007544305282799095	0.0007469379820889769	0.0007975377084237024	0.0007869964045315095	0.0008226241428604016	0.0008101596805726453	0.0008496517356243286	0.0008349955840049998	0.0009073458109979032	0.0008876082550860029	0.06335095760673524	0.05924656660223206	-6.661738552934775e-06	-0.00014097037787524913	-6.556514723406702e-06	-0.0001387437151693094
9.245772697014415	0.0007541181357308749	0.0007466274937788194	0.0007971913103462637	0.0007866542165715322	0.0008222569737308386	0.0008097983110883527	0.0008492613926303435	0.0008346129646780318	0.0009069032981460256	0.0008871783303494214	0.063325801966533	0.0592230774623918	-6.599421495992984e-06	-0.00014049313480785086	-6.495177777044413e-06	-0.00013827392079701628
9.301483128597186	0.0007538068404224953	0.0007463180939701453	0.0007968461030021157	0.0007863132042438077	0.0008218910523929558	0.0008094381699211014	0.0008488723611314654	0.0008342316320703383	0.0009064622406482734	0.0008867498227013475	0.06330067467929483	0.059199614754022974	-6.537516120098952e-06	-0.00014001383935302592	-6.434246020452748e-06	-0.00013780210561964434
9.357529243555355	0.0007534966470946331	0.0007460097873656265	0.0007965020915275619	0.0007859733726199201	0.0008215263842178309	0.0008090792623593035	0.0008484846467545309	0.0008338515917052507	0.0009060226446851944	0.000886322738169488	0.0632755760808111	0.05917617879083446	-6.476019716719628e-06	-0.00013953247887313336	-6.373716788491898e-06	-0.00013732825720685904
9.413913064550128	0.0007531875605127833	0.0007457025786935488	0.0007961592810891599	0.0007856347268013782	0.0008211629746096472	0.00080872159372393	0.0008480982551626858	0.0008334728491415954	0.000905584516480918	0.0008858970828236344	0.0632505065126882	0.05915276989196791	-6.4149295939857146e-06	-0.0001390490406304179	-6.313587432422128e-06	-0.0001368523630303764
9.47063662643026	0.000752879585468214	0.0007453964727079591	0.0007958176768839307	0.0007852972719198285	0.0008208008290059478	0.0008083651693687656	0.0008477131920556895	0.0008330954099739939	0.000905147862303575	0.0008854728627760677	0.06322546632245514	0.059129388382097144	-6.354243076557228e-06	-0.00013856351178609394	-6.253855319763267e-06	-0.00013637441046232546
9.527701976305488	0.0007525727267781199	0.0007450914741888227	0.0007954772841395855	0.0007849610131372798	0.0008204399528779084	0.000808009994680673	0.0008473294631702374	0.0008327192798331757	0.0009047126884657376	0.0008850500841819759	0.06320045586367015	0.05910603459152762	-6.293957505493393e-06	-0.00013807587939851373	-6.194517834193225e-06	-0.00013589438677430454
9.585111173620431	0.0007522669892857692	0.0007447875879421718	0.0007951381081147457	0.0007846259556463202	0.0008200803517306014	0.0008076560750798533	0.0008469470742802776	0.0008323444643862844	0.000904279001324854	0.0008846287532398685	0.06317547549602953	0.05908270885629908	-6.234070238244835e-06	-0.0001375861304240833	-6.135572375497687e-06	-0.00013541227913749232
9.642866290228868	0.0007519623778606516	0.0007444848188002582	0.0007948001540991636	0.0007842921046703386	0.0008197220311032638	0.0008073034160201101	0.000846566031197332	0.0008319709693371913	0.0009038468072836903	0.0008842088761919992	0.0631505255854802	0.05905941151828963	-6.174578648468834e-06	-0.00013709425171501421	-6.077016359404448e-06	-0.00013492807462059386
9.700969410468568	0.0007516588973986295	0.0007441831716217078	0.0007944634274139509	0.0007839594654637505	0.0008193649965695728	0.0008069520229891198	0.000846186339770825	0.0008315988004268131	0.0009034161127907831	0.0008837904593247944	0.0631256065043319	0.059036142925320924	-6.115480125989427e-06	-0.00013660023001943467	-6.018847217580808e-06	-0.00013444176019059006
9.75942263123647	0.0007513565528220808	0.0007438826512916679	0.0007941279334117979	0.0007836280433122157	0.0008190092537379135	0.0008066019015086919	0.0008458080058884046	0.0008312279634334242	0.0009029869243408836	0.0008833735089692794	0.0631007186313729	0.059012903431266736	-6.056772076674238e-06	-0.0001361040519797796	-5.961062397462705e-06	-0.00013395332271054494
9.818228062064373	0.0007510553490800573	0.0007435832627219675	0.000793793677477209	0.0007832978435328732	0.0008186548082516626	0.000806253057135051	0.0008454310354762828	0.0008308584641729873	0.0009025592484754277	0.0008829580315015234	0.06307586235198659	0.05898969339616103	-5.998451922325197e-06	-0.00013560570413201356	-5.903659362161036e-06	-0.0001334627489386897
9.877387825195074	0.0007507552911484265	0.0007432850108512653	0.0007934606650267246	0.000782968871474562	0.0008183016657894604	0.0008059054954591017	0.0008450554344995643	0.0008304903084994721	0.0009021330917829912	0.0008825440333430752	0.06305103805827328	0.058966513186311596	-5.9405171005926655e-06	-0.00013510517290460378	-5.846635590405283e-06	-0.000132970025528506
9.936904055658934	0.0007504563840300283	0.0007429879006452081	0.0007931289015091589	0.0007826411325180561	0.0008179498320654992	0.000805559222106711	0.0008446812089625899	0.0008301235023051885	0.0009017084608997674	0.0008821315209614166	0.0630262461491682	0.058943363174411637	-5.882965064899111e-06	-0.0001346024446184091	-5.789988576434223e-06	-0.00013247513902722718
9.996778901350961	0.0007501586327548156	0.0007426919370965781	0.0007927983924058225	0.0007823146320762868	0.0008175993128297972	0.0008052142427389796	0.00084430836490927	0.0008297580515211113	0.0009012853625100326	0.0008817205008704059	0.06300148703056765	0.05892024373965755	-5.825793284350636e-06	-0.00013409750548545873	-5.733715829906588e-06	-0.00013197807587519983
10.05701452310831	0.000749862042380013	0.0007423971252254537	0.0007924691432307638	0.0007819893755945835	0.0008172501138684919	0.0008048705630525284	0.000843936908423439	0.000829393962117222	0.0009008638033466362	0.0008813109796307447	0.06297676111545596	0.0588971552678648	-5.7689992435825885e-06	-0.00013359034160720373	-5.677814875785711e-06	-0.00013147882240463482
10.117613094788254	0.0007495666179902618	0.0007421034700793587	0.0007921411595309989	0.0007816653685509005	0.0008169022410041239	0.0008045281887797762	0.0008435668456291961	0.0008290312401028408	0.0009004437901914817	0.0008809029638504354	0.0629520688240316	0.058874098151588505	-5.7125804427439475e-06	-0.00013308093897496098	-5.622283254295285e-06	-0.00013097736483946854
10.178576803346665	0.0007492723646977704	0.0007418109767334197	0.0007918144468867501	0.0007813426164560556	0.0008165557000959279	0.0008041871256892274	0.0008431981826912597	0.0008286698915269711	0.0009000253298760206	0.000880496460185251	0.06292741058383777	0.0588510727902462	-5.656534397323852e-06	-0.00013256928346727648	-5.5671185207537e-06	-0.00013047368929303138
10.239907848916916	0.0007489792876424682	0.0007415196502905214	0.0007914890109116855	0.0007810211248539683	0.0008162104970401296	0.000803847379585761	0.0008428309258153263	0.0008283099224786453	0.0008996084292817543	0.0008800914753392131	0.06290278682989853	0.05882807959023993	-5.600858638092621e-06	-0.0001320553608499253	-5.512318245515062e-06	-0.00012996778176788126
10.301608444889292	0.0007486873919921531	0.0007412294958814606	0.0007911648572531569	0.0007807008993218961	0.0008158666377702378	0.00080350895631092	0.000842465081248425	0.0008279513390872716	0.000899193095340736	0.0008796880160650688	0.0628781980048498	0.05880511896508566	-5.545550711070525e-06	-0.00013153915677599493	-5.457880013947508e-06	-0.0001294596281561089
10.363680817990868	0.000748396682942639	0.0007409405186650985	0.000790841991592438	0.0007803819454706715	0.0008155241282573402	0.000803171861743198	0.0008421006552792789	0.0008275941475229818	0.0008987793350360776	0.0008792860891647731	0.06285364455908062	0.05878219133553963	-5.490608177330034e-06	-0.0001310206567829708	-5.403801426245858e-06	-0.00012894921423664552
10.426127208365882	0.0007481071657179135	0.0007406527238285206	0.0007905204196449741	0.0007800642689449488	0.0008151829745104106	0.0008028361017983432	0.000841737654238678	0.0008272383539969927	0.0008983671554024762	0.0008788857014899869	0.06282912695087187	0.058759297129731165	-5.436028612965452e-06	-0.0001304998462926532	-5.350080097355284e-06	-0.0001284365256742359
10.488949869656532	0.0007478188455702804	0.0007403661165871897	0.0007902001471606191	0.0007797478754234451	0.0008148431825766053	0.0008025016824296507	0.0008413760844998415	0.0008268839647619618	0.000897956563526728	0.0008784868599425721	0.06280464564653976	0.05873643678329449	-5.3818096090001155e-06	-0.000129976710610602	-5.296713656924475e-06	-0.0001279215480196605
10.552151069084381	0.0007475317277805166	0.0007400807021851021	0.0007898811799238874	0.0007794327706191854	0.0008145047585415741	0.000802168609628264	0.0008410159524787972	0.0008265309861123496	0.0008975475665482647	0.000878089571475094	0.06278020112058039	0.05871361073950545	-5.327948771264093e-06	-0.00012945123492408284	-5.243699749199818e-06	-0.000127404266708403
10.615733087532126	0.0007472458176580173	0.0007397964858949417	0.0007895635237541969	0.0007791189602797465	0.0008141677085297651	0.0008018368894234758	0.0008406572646347557	0.0008261794243847849	0.0008971401716596862	0.0008776938430913317	0.06275579385581945	0.05869081944942078	-5.274443720326531e-06	-0.00012892340430167848	-5.191036032903967e-06	-0.00012688466705867985
10.679698219625935	0.0007469611205409519	0.0007395134730182395	0.0007892471845061229	0.0007788064501875109	0.0008138320387047404	0.0008015065278830388	0.0008403000274704956	0.0008258292859584382	0.0008967343861073072	0.0008772996818467963	0.0627314243435613	0.058668063372016785	-5.2212920914184585e-06	-0.00012839320369253948	-5.1387201812054875e-06	-0.0001263627342720508
10.744048773818252	0.000746677641796406	0.0007392316688855221	0.0007889321680696421	0.0007784952461599073	0.0008134977552694826	0.0008011775311134637	0.0008399442475327419	0.0008254805772553869	0.0008963302171917004	0.0008769070948492465	0.06270709308374352	0.058645342974334505	-5.168491534299213e-06	-0.00012786061792455228	-5.086749881571401e-06	-0.00012583845343092093
10.808787072471103	0.0007463953868205433	0.0007389510788564782	0.0007886184803703951	0.0007781853540496742	0.0008131648644667222	0.0008008499052603428	0.0008395899314125662	0.000825133304741006	0.0008959276722682643	0.0008765160892592295	0.06268280058509222	0.0586226587316257	-5.116039713212207e-06	-0.00012732563170381184	-5.035122835712544e-06	-0.0001253118094980965
10.87391545193992	0.0007461143610387432	0.0007386717083201035	0.0007883061273699294	0.0007778767797451007	0.000812833372579245	0.0008005236565086506	0.0008392370857457688	0.0008247874749243347	0.0008955267587477749	0.000876126672290602	0.0626585473652831	0.0586000111275001	-5.063934306792119e-06	-0.0001267882296140388	-4.98383675950724e-06	-0.00012478278731639647
10.93943626265785	0.0007458345699057594	0.0007383935626948637	0.000787995115065963	0.0007775695291702892	0.0008125032859302229	0.0008001987910830694	0.0008388857172132837	0.0008244430943584707	0.0008951274840969643	0.000875738851211082	0.06263433395110123	0.05857740065407765	-5.012173007926113e-06	-0.00012624839611394267	-4.932889382859053e-06	-0.00012425137160601563
11.00535186922059	0.0007455560189058665	0.0007381166474288491	0.0007876854494926398	0.0007772636082854104	0.0008121746108835363	0.0007998753152483036	0.0008385358325415778	0.0008241001696409582	0.0008947298558390965	0.0008753526333427956	0.06261016087860671	0.05855482781214278	-4.96075352371915e-06	-0.00012570611553749944	-4.882278449695049e-06	-0.00012371754696532955
11.071664650471687	0.0007452787135530103	0.000737840967999926	0.000787377136720788	0.0007769590230869572	0.0008118473538441019	0.0007995532353094004	0.000838187438503057	0.000823758707414176	0.0008943338815545525	0.0008749680260628273	0.06258602869330288	0.058532293111301	-4.909673575402909e-06	-0.00012516137209298006	-4.832001717801869e-06	-0.00012318129786856313
11.138376999588447	0.0007450026593909543	0.0007375665299158986	0.0007870701828581793	0.0007766557796080103	0.0008115215212582014	0.0007992325576120778	0.0008378405419164749	0.0008234187143657413	0.0008939395688814213	0.0008745850368037896	0.06256193795030852	0.05850979707013914	-4.858930898211759e-06	-0.00012461414986042474	-4.782056958758073e-06	-0.00012264260866431953
11.205491324168262	0.0007447278619934357	0.0007372933387146626	0.0007867645940497975	0.0007763538839184981	0.000811197119613821	0.0007989132885430515	0.0008374951496473521	0.0008230801972289078	0.0008935469255161064	0.0008742036730543902	0.06253788921452945	0.05848734021638662	-4.8085232413211734e-06	-0.0001240644327915319	-4.732441957886434e-06	-0.00012210146357596874
11.273010046315514	0.0007444543269643069	0.0007370213999643584	0.0007864603764780964	0.0007760533421254577	0.0008108741554409824	0.0007985954345303618	0.0008371512686083891	0.0008227431627829709	0.0008931559592139271	0.0008738239423600053	0.06251388306083713	0.058464923087083	-4.758448367786147e-06	-0.0001235122047092696	-4.683154514153326e-06	-0.00012155784670003777
11.340935602728974	0.0007441820599376874	0.0007367507192635275	0.0007861575363632676	0.0007757541603733008	0.0008105526353120833	0.0007982790020437083	0.0008368089057598921	0.000822407617853676	0.0008927666777897354	0.0008734458523232664	0.06248992007424962	0.0584425462287442	-4.708704054398084e-06	-0.00012295744930479469	-4.634192440043823e-06	-0.00012101174200387921
11.409270444789758	0.0007439110665781136	0.000736481302241271	0.0007858560799635112	0.0007754563448440836	0.0008102325658422446	0.0007979639975947894	0.0008364680681102033	0.0008220735693136381	0.0008923790891185451	0.0008730694106046532	0.06246600085011446	0.058420210197536966	-4.659288091620611e-06	-0.0001224001501371752	-4.585553561509657e-06	-0.00012046313332558789
11.478017038649782	0.0007436413525806851	0.0007362131545574016	0.000785556013575303	0.0007751599017577733	0.0008099139536896524	0.000797650427737637	0.0008361287627161311	0.0008217410240827562	0.0008919932011361593	0.0008726946249230913	0.0624421259942966	0.05839791555945151	-4.610198283554884e-06	-0.00012184029063336266	-4.537235717918912e-06	-0.0001199120043734736
11.547177865320764	0.00074337292367121	0.0007359462819025973	0.0007852573435336635	0.0007748648373725155	0.0008095968055559054	0.0007973382990689594	0.0008357909966833846	0.0008214099891286343	0.0008916090218398079	0.0008723215030565553	0.062418296123367786	0.05837566289048062	-4.561432447793001e-06	-0.00012127785408544423	-4.489236761911174e-06	-0.00011935833872356305
11.616755420763786	0.0007431057856063563	0.000735680689998559	0.0007849600762124349	0.000774571157984912	0.0008092811281863713	0.0007970276182284887	0.0008354547771670205	0.0008210804714670133	0.0008912265592888024	0.0008719500528426885	0.06239451186480288	0.058353452776799764	-4.512988415329537e-06	-0.00012071282364942149	-4.441554559336813e-06	-0.0001188021198185174
11.686752215979308	0.0007428399441737977	0.0007354163845981655	0.0007846642180245558	0.0007742788699302923	0.0008089669283705404	0.0007967183918993283	0.0008351201113718875	0.0008207524781622028	0.0008908458216051908	0.0008715802821794241	0.06237077385717404	0.05833128581495428	-4.464864030542456e-06	-0.00012014518234546023	-4.394186989205816e-06	-0.00011824333096804862
11.75717077709787	0.0007425754051923555	0.0007351533714856218	0.0007843697754223325	0.0007739879795829862	0.0008086542129423813	0.000796410626808301	0.0008347870065530744	0.000820426016327511	0.0008904668169744173	0.0008712121990256102	0.06234708275035508	0.058309162612043657	-4.417057151050001e-06	-0.00011957491305517043	-4.3471319435576736e-06	-0.00011768195534550552
11.82801364547121	0.0007423121745121518	0.0007348916564766213	0.0007840767548977251	0.000773698493356609	0.0008083429887807071	0.0007961043297263106	0.0008344554700163735	0.0008201010931256966	0.0008900895536460066	0.0008708458114016584	0.06232343920572486	0.05828708378591549	-4.369565647632627e-06	-0.00011900199852055149	-4.300387327396335e-06	-0.00011711797598787377
11.899283377763982	0.0007420502580147491	0.0007346312454184931	0.0007837851629826227	0.0007734104177043344	0.0008080332628095387	0.0007957995074686929	0.0008341255091187358	0.0008197777157694066	0.0008897140399342398	0.0008704811273901808	0.06229984389637536	0.05826504996535985	-4.322387404196576e-06	-0.00011842642134396453	-4.253951058648571e-06	-0.00011655137579510977
11.970982546046038	0.0007417896616132953	0.000734372144190355	0.0007834950062491242	0.000773123759119176	0.0008077250419984696	0.0007954961668955791	0.0008337971312687387	0.0008194558915216279	0.0008893402842188469	0.0008701181551366489	0.06227629750732647	0.05824306179030741	-4.275520317638566e-06	-0.00011784816398521802	-4.2078210680069825e-06	-0.00011598213752705977
12.043113737885237	0.0007415303912526728	0.0007341143587032723	0.0007832062913098292	0.0007728385241342776	0.000807418333363045	0.0007951943149122641	0.0008334703439270612	0.0008191356276961502	0.0008889682949457144	0.0008697569028500622	0.06225280073573888	0.05822111991203137	-4.228962297779006e-06	-0.00011726720876104046	-4.161995298913521e-06	-0.00011541024380387621
12.115679556440844	0.0007412724529096352	0.0007338578949004025	0.0007829190248181151	0.0007725547193231893	0.0008071131439651296	0.0007948939584695666	0.0008331451546069553	0.0008188169316580176	0.0008885980806275886	0.0008693973788036128	0.0622293542911378	0.05819922499335433	-4.182711267318624e-06	-0.00011668353784438645	-4.116471707471016e-06	-0.00011483567710438014
12.188682620557461	0.0007410158525929542	0.0007336027587571505	0.0007826332134684302	0.0007722723513001594	0.0008068094809132898	0.0007945951045642065	0.0008328215708747298	0.0008184998108239991	0.0008882296498447992	0.000869039591335371	0.062205958895633615	0.0581773777088559	-4.136765161697094e-06	-0.00011609713326160565	-4.07124826232088e-06	-0.00011425841976389628
12.26212556485955	0.0007407605963435609	0.0007333489562813214	0.0007823488639965813	0.0007719914267204238	0.000806507351363176	0.000794297760239177	0.0008324996003502404	0.0008181842726630598	0.0008878630112459915	0.0008686835488489767	0.06218261528415494	0.058155578745087325	-4.091121929044456e-06	-0.00011550797689233172	-4.026322944611013e-06	-0.00011367845397397547
12.336011039846525	0.0007405066902346865	0.0007330964935132674	0.0007820659831800252	0.0007717119522804934	0.0008062067625179068	0.0007940019325841218	0.0008321792507073787	0.0008178703246968353	0.0008874981735488619	0.0008683292598143368	0.0621593242046769	0.058133828800790245	-4.045779530123007e-06	-0.00011491605046809461	-3.981693747912539e-06	-0.00011309576178092362
12.41034171198835	0.0007402541403720014	0.0007328453765260393	0.0007817845778381597	0.000771433934718448	0.0008059077216284569	0.0007937076287357159	0.0008318605296745701	0.0008175579745001116	0.0008871351455409095	0.0008679767327683332	0.06213608641846046	0.058112128587114384	-4.00073593819026e-06	-0.00011432133556990576	-3.93735867808883e-06	-0.00011251032508333147
12.485120263821853	0.0007400029528937606	0.0007325956114255397	0.0007815046548326253	0.0007711573808142357	0.0008056102359940551	0.0007934148558780562	0.000831543445035284	0.000817247229701319	0.0008867739360802004	0.0008676259763155482	0.06211290270029284	0.058090478827846695	-3.955989138952967e-06	-0.00011372381362753647	-3.893315753279898e-06	-0.00011192212563204684
12.560349394047481	0.0007397531339709348	0.0007323472043506653	0.0007812262210675932	0.0007708822973899614	0.0008053143129625748	0.0007931236212430415	0.0008312280046285353	0.0008169380979830143	0.000886414554096131	0.0008672769991289827	0.062089773838734576	0.05806888025963835	-3.911537130523758e-06	-0.0001131234659190461	-3.84956300382433e-06	-0.00011133114502900887
12.63603181762671	0.0007395046898073516	0.0007321001614734588	0.000780949283490069	0.00077060869131019	0.0008050199599309358	0.0007928339321107689	0.0008309142163494028	0.000816630587082384	0.0008860570085902119	0.0008669298099508009	0.06206670063636735	0.058047333632239316	-3.867377923269348e-06	-0.00011252027356747907	-3.806098472119643e-06	-0.0001107373647240284
12.712170265880024	0.0007392576266398349	0.0007318544889992565	0.0007806738490901945	0.0007703365694822471	0.0008047271843455108	0.000792545795809932	0.0008306020881495528	0.000816324704791748	0.0008857013086368625	0.0008665844175930768	0.06204368391005114	0.05802583970873743	-3.823509539780182e-06	-0.00011191421754075392	-3.7629202126101408e-06	-0.00011014076601545408
12.78876748658549	0.0007390119507383349	0.0007316101931668321	0.0007803999249015461	0.0007700659388565185	0.000804435993702529	0.000792259219718213	0.000830291628037761	0.0008160204589590641	0.0008853474633842076	0.0008662408309385489	0.06202072449118226	0.05800439926579903	-3.779930014795839e-06	-0.00011130527865013673	-3.720026291689771e-06	-0.00010954133004767441
12.865826244077915	0.0007387676684060673	0.0007313672802485446	0.0007801275180014424	0.000769796806426757	0.0008041463955484895	0.0007919742112626934	0.0008299828440804496	0.0008157178574884461	0.000884995482054896	0.0008658990589413932	0.06199782322595872	0.057983013093916756	-3.7366373950896772e-06	-0.00011069343754782635	-3.6774147876006413e-06	-0.00010893903780945235
12.943349319348618	0.0007385247859796458	0.0007311257565504824	0.0007798566355112503	0.0007695291792303879	0.0008038583974805777	0.0007916907779202557	0.0008296757444022245	0.0008154169083406832	0.0008846453739469229	0.0008655591106279991	0.06197498097564869	0.057961681997661656	-3.693629739415921e-06	-0.00011007867472620503	-3.635083790390521e-06	-0.00010833387013317597
13.0213395101458	0.0007382833098292142	0.0007308856284126085	0.0007795872845966933	0.0007692630643488182	0.0008035720071470832	0.0007914089272179979	0.0008293703371864223	0.0008151176195337666	0.0008842971484344686	0.0008652209950977609	0.061952198616865024	0.05794040679593887	-3.650905118444611e-06	-0.0001094609705164229	-3.5930314018191647e-06	-0.00010772580769280449
13.099799631075467	0.0007380432463585773	0.0007306469022089012	0.0007793194724681614	0.0007689984689077453	0.0008032872322478229	0.000791128666733645	0.0008290666306756603	0.0008148199991434202	0.0008839508149687434	0.000864884721523876	0.061929477041845184	0.05791918832224786	-3.6084616146861426e-06	-0.00010884030508712117	-3.5512557353140767e-06	-0.00010711483100342423
13.178732513703073	0.0007378046020053292	0.0007304095843474947	0.0007790532063810213	0.0007687354000774686	0.0008030040805345665	0.0007908500040959672	0.0008287646331723921	0.0008145240553036376	0.000883606383078847	0.0008645502991541554	0.06190681715873413	0.05789802742494851	-3.5662973223611616e-06	-0.00010821665844124029	-3.509754915835203e-06	-0.00010650092041794568
13.258141006655675	0.0007375673832409873	0.000730173681270827	0.0007787884936359374	0.0007684738650732098	0.000802722559811475	0.0007905729469852077	0.0008284643530394806	0.0008142297962072338	0.0008832638623726477	0.0008642177373118524	0.06188421989187627	0.057876924967532634	-3.5244103474023e-06	-0.00010759001041668603	-3.468527079862789e-06	-0.00010588405612724228
13.338027975724735	0.0007373315965711106	0.000729939199455768	0.000778525341579178	0.0007682138711554182	0.0008024426779355233	0.0007902975031335001	0.0008281657987007553	0.0008139372301063836	0.0008829232625376547	0.0008638870453964862	0.06186168618210756	0.05785588182889863	-3.482798807338816e-06	-0.00010696034068355398	-3.4275703752984985e-06	-0.00010526421815812426
13.418396303969553	0.0007370972485354343	0.0007297061454137701	0.0007782637576029431	0.0007679554256301011	0.0008021644428169535	0.0007900236803253072	0.000827868978641604	0.0008136463653131911	0.0008825845933419259	0.0008635582328846986	0.06183921698705901	0.05783489890363265	-3.441460831197715e-06	-0.00010632762874182577	-3.3868829613752094e-06	-0.00010464138637106268
13.49924889182131	0.000736864345707987	0.0007294745256909955	0.0007780037491456778	0.0007676985358491355	0.0008018878624197093	0.0007897514863978506	0.0008275739014095475	0.0008133572102002433	0.0008822478646349701	0.0008632313093311022	0.06181681328146191	0.05781397710229376	-3.4003945595046173e-06	-0.00010569185392206304	-3.3464630086240538e-06	-0.00010401554045988415
13.580588657187745	0.000736632894697216	0.0007292443468684573	0.0007777453236923969	0.0007674432092105933	0.0008016129447618856	0.0007894809292415503	0.0008272805756148336	0.0008130697732011851	0.000881913086348672	0.0008629062843691546	0.06179447605745789	0.05779311735170718	-3.3595981441120193e-06	-0.00010505299538079993	-3.3063086987477827e-06	-0.00010338665994866214
13.662418535558457	0.0007364029021461108	0.000729015615562155	0.0007774884887750119	0.0007671894531590692	0.0008013396979161866	0.0007892120168004708	0.0008269890099310392	0.0008127840628112971	0.0008815802684982302	0.0008625831677120417	0.061772206324919386	0.05777232059525912	-3.3190697482044992e-06	-0.00010441103210109826	-3.2664182245964804e-06	-0.00010275472419132847
13.744741480110864	0.0007361743747323153	0.0007287883384232025	0.0007772332519726505	0.0007669372751860011	0.0008010681300103735	0.0007889447570727629	0.0008266992130956687	0.0008125000875880732	0.0008812494211831003	0.000862261969153566	0.06175000511177193	0.057751587793199374	-3.2788075461989696e-06	-0.00010376594289035479	-3.2267897900842973e-06	-0.0001021197123697859
13.827560461816718	0.0007359473191682521	0.0007285625221379641	0.000776979620911991	0.0007666866828300031	0.000800798249227733	0.0007886791581111191	0.0008264111939107715	0.000812217856151816	0.0008809205545879625	0.0008619426985690582	0.061727873464322555	0.0577309199229503	-3.2388097236492677e-06	-0.00010311770637766449	-3.187421610093173e-06	-0.00010148160349177093
13.910878469549415	0.0007357217422012339	0.0007283381734281833	0.0007767276032675894	0.000766437683677195	0.0008005300638075393	0.0007884152280232283	0.0008261249612435607	0.0008119373771862316	0.000880593678983696	0.0008616253659162947	0.06170581244759754	0.05771031797941895	-3.1990744772192672e-06	-0.00010246630101362619	-3.148311910434673e-06	-0.00010084037638963261
13.9946985101918	0.0007354976506135773	0.0007281152990511099	0.0007764772067622106	0.0007661902853615335	0.0008002635820455234	0.0007881529749722348	0.0008258405240270379	0.000811658659439033	0.0008802688047283689	0.0008613099812364307	0.06168382314568362	0.05768978297531813	-3.1596000145701214e-06	-0.00010181170506720627	-3.1094589277554444e-06	-0.00010019600971841736
14.079023608744702	0.000735275051222717	0.0007278939057996304	0.0007762284391671668	0.000765944495565151	0.0007999988122943515	0.0007878924071772054	0.0008255578912606329	0.0008113817117225545	0.0008799459422682465	0.0008609965546549478	0.061661906662076105	0.05766931594149014	-3.1203845543021497e-06	-0.00010115389662482266	-3.0708609094739006e-06	-9.954848195425914e-05
14.163856808436103	0.0007350539508813102	0.0007276740005023869	0.0007759813083026473	0.0007657003220186869	0.0007997357629640993	0.0007876335329135949	0.0008252770720108387	0.0008111065429143646	0.0008796251021388046	0.0008606850963826098	0.061640064120034	0.057648917927239765	-3.0814263258871835e-06	-0.00010049285358801341	-3.0325161137151682e-06	-9.88977713924366e-05
14.24920117083096	0.0007348343564773502	0.0007274555900239079	0.0007757358220380645	0.0007654577725016333	0.0007994744425227427	0.0007873763605137254	0.0008249980754118708	0.000810833161957899	0.0008793062949657725	0.0008603756167164423	0.061618296662941725	0.0576285900006706	-3.042723569595708e-06	-9.982855367210441e-05	-2.9944228092312897e-06	-9.82438561459853e-05
14.335059775941703	0.0007346162749342652	0.0007272386812647228	0.0007754919882923857	0.0007652168548426688	0.0007992148594966382	0.0007871208983672576	0.0008247209106663156	0.000810561577863087	0.0008789895314661739	0.0008600681260407131	0.06159660545467753	0.057608333249031814	-3.0042745364352794e-06	-9.916097440448857e-05	-2.9565792753587228e-06	-9.758671414408782e-05
14.421435722339384	0.0007343997132110245	0.0007270232811614844	0.0007752498150344817	0.0007649775769200072	0.0007989570224710228	0.0007868671549216783	0.0008244455870458028	0.000810291799706996	0.0008786748224493985	0.0008597626348279387	0.06157499167998788	0.0575881487790645	-2.9660774880551147e-06	-9.849009312198898e-05	-2.918983801889971e-06	-9.692632312888194e-05
14.50833212726552	0.000734184678302238	0.0007268093966870885	0.0007750093102834684	0.000764739946661743	0.0007987009400905097	0.0007866151386827895	0.0008241721138916775	0.0008100238366344823	0.00087836217881828	0.0008594591536399029	0.061553456544871384	0.05756803771736267	-2.928130696687979e-06	-9.78158869692769e-05	-2.8816346890631755e-06	-9.626266065521083e-05
14.595752126744532	0.0007339711772382546	0.0007265970348507834	0.0007747704821090544	0.0007645039720461943	0.0007984466210595942	0.0007863648582151963	0.0008239005006156836	0.0008097576978588415	0.0008780516115701943	0.0008591576931286813	0.06153200127696727	0.05754800121073448	-2.89043244509294e-06	-9.713833289759499e-05	-2.8445302474849193e-06	-9.55957040885691e-05
14.683698875697011	0.0007337592170852555	0.0007263862026982877	0.0007745333386318878	0.0007642696611022567	0.000798194074143158	0.0007861163221428074	0.0008236307567006518	0.0008094933926624786	0.0008777431317981713	0.0008588582640376936	0.061510627125951615	0.05752804042657496	-2.8529810264781713e-06	-9.645740766234256e-05	-2.807668798029614e-06	-9.492543060238279e-05
14.772175548053516	0.0007335488049453484	0.0007261769073118986	0.0007742978880239076	0.0007640370219097526	0.0007979433081669856	0.0007858695391493362	0.0008233628917012012	0.000809230930397577	0.0008774367506920251	0.0008585608772027628	0.061489335363942556	0.057508156553242255	-2.8157747444159525e-06	-9.577308782085514e-05	-2.771048671796998e-06	-9.425181717662157e-05
14.861185336869132	0.0007333399479566565	0.0007259691558106016	0.0007740641385086961	0.0007638060625997873	0.0007976943320182823	0.0007856245179788095	0.0008230969152444471	0.0008089703204867816	0.0008771324795395029	0.0008582655435531944	0.061468127285912826	0.05748835080044244	-2.778811912798433e-06	-9.508534973101668e-05	-2.734668210036678e-06	-9.357484059588361e-05
14.95073145443871	0.0007331326532934051	0.0007257629553501753	0.0007738320983618334	0.0007635767913551029	0.0007974471546461971	0.0007853812674360783	0.0008228328370307163	0.0008087115724238859	0.0008768303297274451	0.0008579722741128684	0.06144700421010722	0.05746862439962186	-2.7420908557613047e-06	-9.439416954898361e-05	-2.6985257641012894e-06	-9.289447744792456e-05
15.040817132412794	0.0007329269281660046	0.0007255583131232933	0.0007736017759112517	0.0007633492164104358	0.0007972017850623513	0.0007851397963873341	0.0008225706668342723	0.0008084546957745293	0.0008765303127429684	0.0008576810800013478	0.061425967478473	0.057448978604367595	-2.70560990759533e-06	-9.369952322685338e-05	-2.6626196953346074e-06	-9.221070412046561e-05
15.131445621914246	0.0007327227798211351	0.00072535523635963	0.0007733731795375997	0.0007631233460528815	0.0007969582323413758	0.0007849001137606362	0.0008223104145040544	0.0008081997001769069	0.0008762324401746692	0.0008573919724350111	0.06140501845709338	0.05742941469081235	-2.669367412702975e-06	-9.30013865110546e-05	-2.6269483750429243e-06	-9.152349680019434e-05
15.222620193655578	0.0007325202155418183	0.0007251537323259521	0.0007731463176745961	0.0007628991886222514	0.0007967165056214466	0.0007846622285464336	0.0008220520899644151	0.000807946595342479	0.0008759367237138343	0.000857104962728187	0.06138415853663287	0.05740993395805063	-2.6333617255333563e-06	-9.229973494048749e-05	-2.5915101844299973e-06	-9.083283147101606e-05
15.31434413805701	0.0007323192426474963	0.000724953808326218	0.000772921198809397	0.0007626767525114402	0.0007964766141048322	0.0007844261497981011	0.0008217957032158775	0.0008076953910566986	0.0008756431751556814	0.0008568200622943206	0.06136338913278836	0.05739053772856183	-2.597591210497241e-06	-9.159454384377597e-05	-2.5563035145042406e-06	-9.013868391077873e-05
15.406620765365147	0.0007321198684941006	0.0007247554717016678	0.0007726978314829588	0.000762456046166793	0.0007962385670584431	0.0007841918866324783	0.0008215412643358975	0.0008074460971797425	0.0008753518064006135	0.0008565372826471494	0.06134271168675214	0.057371227348638254	-2.562054241897656e-06	-9.088578833710281e-05	-2.521326766024082e-06	-8.944102969002388e-05
15.499453405772549	0.0007319221004741199	0.0007245587298309142	0.000772476224290406	0.0007622370780884735	0.0007960023738143913	0.0007839594482304126	0.0008212887834796359	0.0008071987236472543	0.0008750626294554943	0.0008562566354018998	0.06132212766567923	0.05735200418882651	-2.5267492038787143e-06	-9.017344332268307e-05	-2.4865783494433177e-06	-8.873984417007152e-05
15.592845409537835	0.0007317259460166639	0.0007243635901300269	0.0007722563858813989	0.0007620198568308342	0.000795768043770547	0.0007837288438373077	0.0008210382708807403	0.0008069532804710951	0.0008747756564349389	0.0008559781322764998	0.06130163856316811	0.0573328696443748	-2.491674490370105e-06	-8.945748348687665e-05	-2.4520566848477976e-06	-8.803510250085522e-05
15.686800147106629	0.0007315314125875218	0.0007241700600526144	0.0007720383249605034	0.0007618043910027896	0.0007955355863911082	0.0007835000827636783	0.0008207897368521363	0.0008067097777401018	0.00087449089956263	0.0008557017850928103	0.061281245899746935	0.05731382513568493	-2.4568285049916816e-06	-8.873788329666343e-05	-2.417760201870421e-06	-8.732677961803548e-05
15.781321009233178	0.0007313385076892208	0.0007239781470899057	0.0007718220502875666	0.0007615906892681928	0.000795305011207176	0.000783273174385713	0.0008205431917868324	0.0008064682256208617	0.000874208371172652	0.000855427605777879	0.06126095122337159	0.05729487210878171	-2.4222096609892788e-06	-8.801461699811663e-05	-2.383687339632158e-06	-8.661485024138993e-05
15.87641140710273	0.000731147238861078	0.0007237878587708257	0.0007716075706780897	0.0007613787603462126	0.000795076327817332	0.0007830481281458384	0.0008202986461587317	0.0008062286343584902	0.0008739280837108473	0.0008551556063652098	0.06124075610993245	0.057276012035782004	-2.3878163811922107e-06	-8.728765861418242e-05	-2.349836546693476e-06	-8.589928887275944e-05
15.972074772454643	0.0007309576136792467	0.0007235992026620656	0.0007713948950036066	0.000761168613011712	0.0007948495458882248	0.0007828249535532922	0.0008200561105234552	0.0008059910142774208	0.0008736500497361904	0.0008548857989960525	0.06122066216376945	0.057257246415379326	-2.353647097933474e-06	-8.655698194254269e-05	-2.3162062809719414e-06	-8.51800697934113e-05
16.06831455770623	0.0007307696397567615	0.0007234121863681528	0.0007711840321920597	0.0007609602560956309	0.0007946246751551593	0.0007826036601847006	0.0008198155955191748	0.0008057553757822051	0.0008733742819221867	0.0008546181959207116	0.061200671018200106	0.05723857677333398	-2.319700253012452e-06	-8.582256055378323e-05	-2.2827950097092584e-06	-8.445716706273476e-05
16.165134236077357	0.0007305833247435744	0.0007232268175315127	0.0007709749912281811	0.0007607536984853666	0.0007944017254226923	0.0007823842576846589	0.0008195771118674558	0.0008055217293583207	0.0008731007930582892	0.0008543528094998751	0.06118078433605363	0.057220004662974576	-2.2859742975648092e-06	-8.508436778698059e-05	-2.249601209355044e-06	-8.373055451410538e-05
16.262537301715792	0.0007303986763265974	0.0007230431038325364	0.0007707677811538815	0.0007605489491251673	0.000794180706565245	0.0007821667557663304	0.0008193406703741208	0.000805290085573	0.0008728295960513495	0.0008540896522059724	0.061161003810218925	0.05720153166570907	-2.2524676920590223e-06	-8.434237674925793e-05	-2.216623365551215e-06	-8.300020575432998e-05
16.36052726982327	0.0007302157022297227	0.0007228610529896271	0.0007705624110686255	0.0007603460170165111	0.0007939616285277005	0.0007819511642120294	0.0008191062819301068	0.0008050604550760508	0.0008725607039270712	0.0008538287366245369	0.06114133116420204	0.057183159391543725	-2.219178906223522e-06	-8.35965603132871e-05	-2.1838599730565275e-06	-8.226609416073227e-05
16.459107676782416	0.0007300344102138559	0.0007226806727592623	0.0007703588901298264	0.0007601449112185037	0.00079374450132603	0.000781737492873836	0.0008188739575123498	0.0008048328486007073	0.0008722941298315075	0.000853570075455607	0.06112176815269164	0.0571648894796143	-2.1861064189434773e-06	-8.284689111323629e-05	-2.151309535665044e-06	-8.152819287818303e-05
16.55828208028434	0.0007298548080769334	0.0007225019709360332	0.0007701572275532322	0.0007599456408482645	0.000793529335047911	0.0007815257516741938	0.0008186437081846745	0.0008046072769644769	0.0008720298870325702	0.0008533136815151363	0.06110231656214054	0.05714672359872689	-2.1532487182633966e-06	-8.209334154474224e-05	-2.118970566179681e-06	-8.07864748180731e-05
16.658054059457015	0.0007296769036539338	0.0007223249553526933	0.0007699574326133121	0.0007597482150813251	0.0007933161398533536	0.0007813159506065311	0.00081841554509869	0.0008043837510700079	0.000871767988921561	0.0008530595677364336	0.061082978211354076	0.05712866344790798	-2.1206043012596265e-06	-8.133588376013634e-05	-2.0868415863072552e-06	-8.004091265401136e-05
16.758427214994473	0.0007295007048168953	0.0007221496338801957	0.0007697595146436577	0.0007595526431520253	0.000793104925975344	0.0007811080997358798	0.0008181894794947126	0.0008041622819059651	0.0008715084490147421	0.0008528077471716244	0.061063754952091216	0.057110710756966866	-2.0881716740047893e-06	-8.057448966677927e-05	-2.0549211266333335e-06	-7.929147882096421e-05
16.859405169286727	0.0007293262194749138	0.0007219760144277257	0.0007695634830373705	0.0007593589343539098	0.0007928957037204792	0.0007809022091995021	0.000817965522702684	0.0008039428805479142	0.000871251280954914	0.0008525582329931318	0.061044648669677654	0.05709286728706672	-2.055949351530053e-06	-7.980913092520137e-05	-2.023207726558479e-06	-7.85381455124523e-05
16.960991566550526	0.0007291534555741436	0.0007218041049427292	0.0007693693472474607	0.0007591670980401285	0.0007926884834696201	0.0007806982892075234	0.0008177436861431135	0.0008037255581592219	0.0008709964985130313	0.0008523110384951852	0.06102566128363175	0.05707513483131125	-2.023935857707604e-06	-7.903977894502257e-05	-1.9916999341959042e-06	-7.778088467691457e-05
17.063190072960847	0.000728982421097792	0.0007216339134109402	0.0007691771167872471	0.0007589771436238433	0.0007924832756785477	0.0007804963500435787	0.0008175239813280286	0.0008035103259919685	0.0008707441155898401	0.000852066177095354	0.0610067947482999	0.057057515215335336	-1.9921297252346003e-06	-7.826640488350911e-05	-1.9603963063588928e-06	-7.701966801632043e-05
17.166004376783235	0.0007288131240661037	0.0007214654478563935	0.0007689868012307552	0.0007587890805786274	0.000792280090878624	0.0007802964020654518	0.0008173064198619375	0.000803297195387867	0.0008704941462175418	0.0008518236623360994	0.060988051053506534	0.05704001029791534	-1.960529495556411e-06	-7.748897964224288e-05	-1.929295408490111e-06	-7.625446698356075e-05
17.26943818850684	0.0007286455725363431	0.0007212987163414416	0.0007687984102131211	0.0007586029184388764	0.0007920789396774646	0.0007800984557057361	0.0008170910134428071	0.000803086177779202	0.0008702466045614865	0.0008515835078863602	0.060969432225215905	0.05702262197158519	-1.929133718802864e-06	-7.670747386492871e-05	-1.8983958145757374e-06	-7.54852527790062e-05
17.37349524097843	0.0007284797746027663	0.0007211337269667588	0.0007686119534309926	0.0007584186668002131	0.0007918798327596125	0.0007799025214724911	0.0008168777738630511	0.0008028772846897723	0.0008700015049218897	0.0008513457275431544	0.060950940326207834	0.05700535216326695	-1.8979409537171234e-06	-7.592185793364736e-05	-1.8676961071081681e-06	-7.471199634825898e-05
17.478179289537028	0.0007283157383965941	0.0007209704878713464	0.0007684274406429412	0.0007582363353199037	0.0007916827808872287	0.0007797086099499156	0.0008166667130105384	0.0008026705277358585	0.0008697588617355857	0.0008511103352332197	0.060932577456763726	0.0569882028349142	-1.8669497676196932e-06	-7.513210196721798e-05	-1.8371948770248663e-06	-7.39346683796549e-05
17.583494112149474	0.0007281534720859653	0.0007208090072325226	0.0007682448816698613	0.0007580559337172637	0.0007914877949007756	0.0007795167317990168	0.0008164578428696029	0.0008024659186271876	0.0008695186895777972	0.0008508773450146644	0.06091434575537048	0.05697117598416628	-1.836158736334692e-06	-7.433817581808944e-05	-1.8068907236446115e-06	-7.31532393014045e-05
17.689443509546752	0.0007279929838758984	0.0007206492932659161	0.0007680642863953875	0.0007578774717740787	0.0007912948857197241	0.0007793268977582987	0.0008162511755220822	0.0008022634691679275	0.0008692810031639492	0.0008506467710786617	0.060896247399433355	0.05695427364501761	-1.805566444119163e-06	-7.354004906853784e-05	-1.7767822546054836e-06	-7.236767927851218e-05
17.79603130536116	0.0007278342820082332	0.0007204913542254458	0.0007678856647663	0.0007577009593350175	0.0007911040643432551	0.0007791391186444467	0.0008160467231483584	0.0008020631912576808	0.0008690458173514999	0.0008504186277511588	0.0608782846060081	0.05693749788849663	-1.7751714836184047e-06	-7.273769102902894e-05	-1.7468680858136881e-06	-7.157795821052804e-05
17.90326134626431	0.0007276773747615724	0.000720335198403298	0.0007677090267929414	0.000757526406308052	0.0007909153418509769	0.0007789534053530283	0.0008158444980284203	0.0008018650968925023	0.000868813147141811	0.0008501929294946234	0.06086045963254113	0.056920850823362956	-1.7449724558009187e-06	-7.193107073452665e-05	-1.7171468413785043e-06	-7.07840457281339e-05
18.011137502105942	0.0007275222704512124	0.0007201808341298947	0.000767534382549629	0.0007573538226648771	0.0007907287294036455	0.0007787697688591956	0.0008156445125429368	0.0008016691981659241	0.0008685830076820437	0.0008499696909098129	0.06084277477763041	0.05690433459681377	-1.7149679698894547e-06	-7.11201569415787e-05	-1.6876171535472329e-06	-6.998591119036779e-05
18.119663666053608	0.0007273689774290696	0.0007200282697738572	0.0007673617421750733	0.0007571832184413349	0.0007905442382438973	0.0007785882202183999	0.0008154467791743497	0.0008014755072699995	0.0008683554142670943	0.0008497489267375784	0.0608252323817978	0.056887951395206374	-1.6851566433150403e-06	-7.030491812518025e-05	-1.6582776626661647e-06	-6.918352368193159e-05
18.228843754733095	0.0007272175040835931	0.000719877513741959	0.0007671911158727937	0.0007570146037378366	0.0007903618796969846	0.0007784087705671088	0.0008152513105079747	0.0008012840364963566	0.0008681303823415516	0.0008495306518606925	0.06080783482827724	0.05687170344479488	-1.655537101654097e-06	-6.948532247638695e-05	-1.6291270171059878e-06	-6.837685201024901e-05
18.338681708369887	0.0007270678588396747	0.0007197285744790742	0.0007670225139115405	0.0007568479887197906	0.0007901816651715226	0.0007782314311235362	0.0008150581192331258	0.0008010947982372701	0.0008679079275016973	0.0008493148813057141	0.06079058454381918	0.056855593012479944	-1.6261079785607861e-06	-6.866133789826256e-05	-1.6001638732071437e-06	-6.756586470205161e-05
18.44918149093129	0.0007269200501585462	0.000719581460468117	0.0007668559466257141	0.0007566833836180289	0.0007900036061602447	0.0007780562131883761	0.0008148672181442492	0.0008009078049867475	0.0008676880654975346	0.00084910163024488	0.06077348399951037	0.056839622406577174	-1.5968679157258095e-06	-6.783293200349205e-05	-1.5713868952342905e-06	-6.675053000082531e-05
18.56034709026951	0.0007267740865376704	0.0007194361802299728	0.0007666914244157883	0.0007565207987292377	0.0007898277142407625	0.0007778831281455474	0.0008146786201420771	0.0008007230693416276	0.0008674708122348552	0.00084889091399803	0.060756535711610764	0.05682379397759529	-1.5678155627966116e-06	-6.700007211066228e-05	-1.542794755299108e-06	-6.593081586331317e-05
18.672182518265565	0.0007266299765106216	0.0007192927423234221	0.0007665289577487358	0.0007563602444163892	0.0007896540010763402	0.0007777121874629453	0.0008144923382347963	0.0008005406040026992	0.0008672561837773378	0.0008486827480345655	0.060739742242404686	0.05680811011903418	-1.538949577325338e-06	-6.61627252408481e-05	-1.5143861333143278e-06	-6.510668995640678e-05
18.784691810974078	0.0007264877286469591	0.0007191511553450565	0.0007663685571584535	0.000756201731109175	0.000789482478416673	0.0007775434026932022	0.0008143083855392358	0.0008003604217758325	0.0008670441963486898	0.0008484771479754411	0.06072310620107337	0.05679257326819781	-1.510268624721131e-06	-6.532085811500332e-05	-1.4861597169338846e-06	-6.427811965409314e-05
18.897879028768923	0.0007263473515520868	0.0007190114279291839	0.0007662102332461899	0.0007560452693044401	0.0007893131580986746	0.0007773767854744552	0.0008141267752820677	0.0008001825355731261	0.0008668348663348161	0.0008482741295951882	0.06070663024457985	0.05677718590702161	-1.4817713781881126e-06	-6.447443715040801e-05	-1.4581142015060791e-06	-6.344507203459582e-05
19.01174825648978	0.0007262088538671056	0.000718873568747725	0.000766053996680972	0.0007558908695666194	0.0007891460520472739	0.000777212347531122	0.0008139475208010273	0.0008000069584140702	0.0008666282102860334	0.0008480737088239752	0.060690317078575785	0.056761950562917815	-1.453456518664669e-06	-6.362342845719904e-05	-1.4302482900132966e-06	-6.260751387690555e-05
19.126303603589555	0.0007260722442686555	0.0007187375865101024	0.0007658998582000368	0.0007557385425281759	0.0007889811722762215	0.0007770501006746861	0.0008137706355461511	0.0007998337034267297	0.0008664242449193192	0.0008478759017497017	0.06067416945832368	0.05674686980963976	-1.425322734756665e-06	-6.276779783431774e-05	-1.4025606929909083e-06	-6.176541165642258e-05
19.241549204282624	0.0007259375314687491	0.0007186034899631215	0.0007657478286092648	0.0007555882988900432	0.0007888185308889068	0.0007768900568044961	0.000813596133081035	0.0007996627838489418	0.0008662229871206051	0.0008476807246201341	0.060658190189638125	0.05673194626815766	-1.3973687226854006e-06	-6.190751076651235e-05	-1.3750501284969137e-06	-6.091873154256966e-05
19.357489217694134	0.0007258047242145893	0.0007184712878908358	0.0007655979187836097	0.0007554401494220639	0.00078865814007918	0.0007767322279085625	0.0008134240270841064	0.0007994942130295303	0.0008660244539471035	0.0008474881938450702	0.060642382129847926	0.05671718260755939	-1.3695931862459793e-06	-6.104253242136815e-05	-1.3477153220664041e-06	-6.006743939621084e-05
19.474127828010037	0.0007256738312883802	0.0007183409891144078	0.0007654501396675334	0.0007552941049634337	0.0007885000121321857	0.0007765766260643717	0.0008132543313499176	0.000799328004429538	0.0008658286626296806	0.0008472983259985463	0.06062674818877517	0.056702581545963596	-1.3419948367309788e-06	-6.01728276449498e-05	-1.3205550066239594e-06	-5.921150076448889e-05
19.59146924462811	0.0007255448615071239	0.0007182126024919566	0.0007653045022754417	0.0007551501764231449	0.0007883441594252065	0.0007764232634397081	0.0008130870597904577	0.0007991641716234762	0.0008656356305752687	0.0008471111378210817	0.060611291329734744	0.05668814585145301	-1.3145723928918544e-06	-5.92983609587483e-05	-1.2935679224459172e-06	-5.835088087804974e-05
19.709517702309874	0.0007254178237224059	0.0007180861369183957	0.0007651610176921176	0.0007550083747804337	0.000788190594428513	0.0007762721522934842	0.0008129222264364824	0.0007990027283005962	0.0008654453753693199	0.0008469266462219647	0.060596014570555266	0.056673878343029345	-1.2873245808600088e-06	-5.841909655540656e-05	-1.2667528171152707e-06	-5.748554464818367e-05
19.828277461333414	0.0007252927268201719	0.0007179616013252588	0.0007650196970731632	0.0007548687110852246	0.0007880393297062302	0.0007761233049765764	0.0008127598454388687	0.0007988436882661722	0.0008652579147783126	0.0008467448682815728	0.060580920984619265	0.0566597818915833	-1.2602501340938828e-06	-5.7534998294694883e-05	-1.2401084454449068e-06	-5.661545666216239e-05
19.94775280764713	0.0007251695797204867	0.0007178390046805176	0.0007648805516454356	0.0007547311964585826	0.0007878903779172078	0.0007759767339326803	0.0008125999310699844	0.0007986870654428118	0.0008650732667522905	0.0008465658212537442	0.06056601370192534	0.056645859420886464	-1.2333477933412253e-06	-5.66460297007354e-05	-1.2136335694190592e-06	-5.5740581179325455e-05
20.067948053024427	0.0007250483913772837	0.0007177183559883834	0.0007647435927074861	0.0007545958420931611	0.000787743751815901	0.0007758324516991665	0.0008124424977250795	0.0007985328738717796	0.0008648914494274565	0.0008463895225681821	0.06055129591017161	0.056632113908603794	-1.20661630657274e-06	-5.5752153957699946e-05	-1.1873269581763948e-06	-5.486088212913742e-05
20.188867535219305	0.0007249291707780983	0.0007175996642890982	0.0007646088316299996	0.0007544626592536515	0.0007875994642532636	0.0007756904709079458	0.0008122875599236983	0.0007983811277143403	0.000864712481128807	0.0008462159898329033	0.06053677085586096	0.05661854838732553	-1.1800544289218041e-06	-5.485333390586877e-05	-1.1611873879193747e-06	-5.3976323105886514e-05
20.31051561812294	0.0007248119269437921	0.0007174829386587153	0.0007644762798562377	0.000754331659277237	0.0007874575281776499	0.0007755508042863531	0.0008121351323111153	0.0007982318412531257	0.0008645363803728203	0.000846045240836737	0.06052244184542956	0.056605165945620824	-1.153660922627222e-06	-5.394953203716191e-05	-1.1352136418613448e-06	-5.308686736474333e-05
20.432896691921076	0.0007246966689282592	0.0007173681882088656	0.0007643459489024796	0.0007542028535740461	0.0007873179566357297	0.0007754134646580326	0.0008119852296597914	0.0007980850288935206	0.0008643631658701903	0.000845877293551861	0.06050831224639924	0.05659196972911364	-1.1274345569816172e-06	-5.304071049175296e-05	-1.1094045101927089e-06	-5.2192477819040795e-05
20.55601517325261	0.000724583405818119	0.0007172554220865099	0.0007642178503584645	0.0007540762536276059	0.0007871807627734099	0.0007752784649438376	0.0008118378668708504	0.000797940705165068	0.0008641928565286103	0.0008457121661363889	0.06049438548855055	0.05657896294157953	-1.1013741082858963e-06	-5.21268310541001e-05	-1.0837587900184784e-06	-5.129311703583328e-05
20.679875505368887	0.0007244721467323927	0.0007171446494736778	0.0007640919958878321	0.0007539518709952961	0.0007870459598367674	0.0007751458181627361	0.0008116930589755778	0.0007977988847228936	0.0008640254714556057	0.0008455498769369988	0.06048066506512294	0.05656614884606424	-1.0754783597707526e-06	-5.12078551478945e-05	-1.058275285287149e-06	-5.038874723101161e-05
20.804482158294064	0.0007243629008221723	0.0007170358795871984	0.0007639683972285732	0.0007538297173088098	0.000786913561173	0.0007750155374327381	0.0008115508211369527	0.0007976595823491625	0.0008638610299614298	0.0008453904444916204	0.06046715453403988	0.05655353076602883	-1.0497461015606703e-06	-5.028374383284073e-05	-1.032952806757307e-06	-4.9479330266555266e-05
20.92983962898646	0.0007242556772702586	0.0007169291216784035	0.0007638470661934647	0.0007537098042746032	0.0007867835802313742	0.0007748876359718153	0.0008114111686511838	0.0007975228129545408	0.0008636995515619946	0.0008452338875321537	0.060453857519156225	0.056541112086515716	-1.024176130620582e-06	-4.935445780013259e-05	-1.0077901719551287e-06	-4.856482764661885e-05
21.055952441500814	0.0007241504852907988	0.0007168243850328304	0.0007637280146705198	0.0007535921436743584	0.0007866560305642004	0.0007747621270988483	0.0008112741169492885	0.0007973885915796941	0.0008635410559818738	0.0008450802249872557	0.0604407777115343	0.05652889625533786	-9.987672506691324e-07	-4.841995736695748e-05	-9.827862050685622e-07	-4.764520051087073e-05
21.18282514715158	0.0007240473341289008	0.0007167216789699035	0.0007636112546234342	0.0007534767473654438	0.0007865309258278092	0.0007746390242345812	0.0008111396815986894	0.0007972569333968063	0.0008633855631573552	0.0008449294759851719	0.060427918870745494	0.05651688678429491	-9.735182721678365e-07	-4.74802024741372e-05	-9.57939736950797e-07	-4.672040963335511e-05
21.31046232467717	0.0007239462330602236	0.0007166210128425953	0.0007634967980920235	0.0007533636272813646	0.0007864082797835392	0.0007745183409025746	0.0008110078783048273	0.0007971278537111127	0.0008632330932395434	0.0008447816598566106	0.06041528482619914	0.05650508725041683	-9.484280122373789e-07	-4.653515267988295e-05	-9.332496050508746e-07	-4.57904154169686e-05
21.438868580405217	0.0007238471913905669	0.00071652239603708	0.0007633846571926776	0.0007532527954322304	0.0007862881062987453	0.0007744000907301899	0.0008108787229128183	0.0007970013679624678	0.0008630836665975366	0.0008446367961376883	0.06040287947849938	0.056493501297225246	-9.23495294611644e-07	-4.558476715613158e-05	-9.087146533299888e-07	-4.4855177887936915e-05
21.568048548418737	0.0007237502184554209	0.0007164258379723649	0.0007632748441187969	0.0007531442639052115	0.0007861704193478059	0.0007742842874495698	0.0008107522314091146	0.0007968774917269327	0.0008629373038216449	0.000844494904572915	0.06039070680082851	0.05648213263603086	-8.987189495878421e-07	-4.4629004684132445e-05	-8.843337322536789e-07	-4.3914656693511134e-05
21.69800689072348	0.000723655323619518	0.0007163313480999067	0.0007631673711412433	0.0007530380448649989	0.0007860552330131555	0.000774170944898636	0.0008106284199232127	0.0007967562407183868	0.0008627940257266864	0.0008443560051182448	0.06037877084036294	0.056470985047252044	-8.74097813949315e-07	-4.366782364820243e-05	-8.601056987020579e-07	-4.2968811095528414e-05
21.828748297416116	0.0007235625162763519	0.00071623893590321	0.0007630622506087831	0.0007529341505542665	0.0007859425614863213	0.0007740600770221016	0.0008105073047293759	0.0007966376307901674	0.0008626538533553367	0.0008442201179441794	0.06036707571971662	0.056460062381764035	-8.496307309390806e-07	-4.27011820328671e-05	-8.360294159364193e-07	-4.201759996708132e-05
21.960277486853503	0.0007234718058476814	0.000716148610897407	0.0007629594949485306	0.0007528325932941299	0.000785832419068974	0.0007739516978724881	0.0008103889022483865	0.0007965216779367311	0.0008625168079815443	0.0008440872634389318	0.06035562563841345	0.05644936856227316	-8.253165501995521e-07	-4.172903741750389e-05	-8.121037535519654e-07	-4.1060981787938156e-05
22.092599205822967	0.0007233832017830125	0.0007160603826288178	0.0007628591166663915	0.000752733385484607	0.000785724820173991	0.0007738458216111602	0.0008102732290493278	0.0007964083982953442	0.0008623829111140114	0.000843957462211648	0.06034442487439429	0.056438907584724064	-8.0115412770922e-07	-4.0751346970763214e-05	-7.88327587411021e-07	-4.009891463915838e-05
22.225718229713628	0.0007232967135590622	0.0007159742606744944	0.0007627611283475078	0.0007526365396050789	0.000785619779326536	0.0007737424625093717	0.0008101603018513969	0.0007962978081478013	0.0008622521844997451	0.0008438307350956946	0.06033347778555369	0.056428683519735845	-7.771423257176002e-07	-3.9768067445516975e-05	-7.646997995801492e-07	-3.913135619793007e-05
22.359639362688714	0.0007232123506791997	0.0007158902546417443	0.0007626655426567014	0.0007525420682147519	0.0007855173111651493	0.0007736416349493269	0.0008100501375257449	0.0007961899239221698	0.0008621246501276755	0.0008437071031520069	0.06032278881131013	0.05641870051406524	-7.532800127196468e-07	-3.877915517477848e-05	-7.412192783006616e-07	-3.815826373373965e-05
22.494367437858962	0.0007231301226728611	0.0007158083741676285	0.0007625723723389121	0.0007524499839531143	0.0007854174304428478	0.0007735433534252463	0.0008099427530973423	0.0007960847621945596	0.0008620003302323412	0.0008435865876724988	0.0603123624742082	0.05640896279210561	-7.295660633898325e-07	-3.778456606623459e-05	-7.17884917939178e-07	-3.7179594103736724e-05
22.629907317457054	0.0007230500390949477	0.000715728628918446	0.0007624816302196415	0.0007523602995403975	0.0007853201520282448	0.0007734476325444534	0.0008098381657468849	0.0007959823396909265	0.0008618792472976522	0.000843469210183543	0.0603022033815581	0.05639947465741568	-7.059993585166631e-07	-3.678425559627829e-05	-6.946956189099983e-07	-3.619530374623925e-05
22.766263893012997	0.0007229721095251965	0.0007156510285891915	0.000762393329205392	0.0007522730277780345	0.0007852254909066803	0.0007733544870284721	0.0008097363928127219	0.0007958826732889008	0.0008617614240607237	0.0008433549924495162	0.060292316227105784	0.05639024049428033	-6.825787849588753e-07	-3.577817880526246e-05	-6.716502876386726e-07	-3.5205348676625725e-05
22.903442085530802	0.0007228963435675285	0.0007155755829029946	0.0007623074822841051	0.0007521881815491192	0.0007851334621813666	0.0007732639317141371	0.0008096374517928235	0.0007957857800196486	0.0008616468835157868	0.0008432439564764148	0.06028270579274481	0.05638126476930619	-6.593032355795177e-07	-3.476629029147693e-05	-6.487478364978171e-07	-3.420968448161754e-05
23.041446845665973	0.0007228227508493739	0.0007155023016105346	0.0007622241025256023	0.000752105773818865	0.0007850440810745486	0.00077317598155472	0.0008095413603467769	0.0007956916770697652	0.0008615356489181796	0.0008431361245155439	0.06027337695025731	0.05637255203305296	-6.361716092242661e-07	-3.3748544207345965e-05	-6.259871837828272e-07	-3.320826631525442e-05
23.180283153904217	0.0007227513410209611	0.0007154311944894255	0.0007621432030820108	0.0007520258176350545	0.0007849573629286706	0.0007730906516210606	0.0008094481362978103	0.0007956003817831863	0.0008614277437884047	0.0008430315190672663	0.06026433466310213	0.05636410692169425	-6.131828106385913e-07	-3.272489425226732e-05	-6.033672536329485e-07	-3.22010488923441e-05
23.31995602074116	0.0007226821237545973	0.0007153622713435904	0.0007620647971882088	0.0007519483261285035	0.0007848733232075731	0.000773007957102728	0.000809357797634866	0.0007955119116631531	0.0008613231919162899	0.0008429301628848468	0.0602555839882326	0.05635593415872203	-5.903357503953335e-07	-3.1695293666034186e-05	-5.808869759718616e-07	-3.1187986482578145e-05
23.460470486863187	0.0007226151087439076	0.0007152955420026003	0.000761988898162253	0.0007518733125135118	0.000784791977497694	0.0007729279133091817	0.0008092703625146956	0.0007954262843741934	0.0008612220173652157	0.0008428320789783551	0.06024713007795946	0.056348038556682	-5.676293448877642e-07	-3.065969522550449e-05	-5.585452864859987e-07	-3.0169032906701698e-05
23.60183162332936	0.000722550305703049	0.0007152310163209877	0.0007619155194058065	0.0007518007900883132	0.0007847133415092833	0.0007728505356709534	0.0008091858492639927	0.0007953435177441388	0.0008611242444764303	0.000842737290618653	0.06023897818185239	0.05634042501895118	-5.450625162614978e-07	-2.9618051237967347e-05	-5.363411265603586e-07	-2.9144141530185186e-05
23.744044531754422	0.0007224877243658989	0.0007151687041775381	0.0007618446744045679	0.0007517307722355282	0.0007846374310776388	0.0007727758397408405	0.0008091042763815648	0.000795263629766178	0.0008610298978734577	0.000842645821341461	0.06023113364868345	0.05633309854154994	-5.226341923307912e-07	-2.8570313533732294e-05	-5.142734432112862e-07	-2.8113265256868303e-05
23.887114344492932	0.000722427374485214	0.0007151086154745528	0.0007617763767286993	0.0007516632724226155	0.0007845642621643592	0.0007727038411951219	0.0008090256625405441	0.0007951866386009467	0.0008609390024665935	0.0008425576949515098	0.06022360192841228	0.056326064214996904	-5.003433065499212e-07	-2.7516433461050038e-05	-4.92341189042237e-07	-2.7076356523297873e-05
24.031046224824397	0.0007223692658317554	0.0007150507601370826	0.0007617106400332459	0.0007515983042023168	0.0007844938508586053	0.0007726345558347795	0.0008089500265906317	0.0007951125625786485	0.0008608515834574921	0.0008424729355267701	0.060216388574217294	0.05631932722620403	-4.781887979602752e-07	-2.645636188061684e-05	-4.705433222021438e-07	-2.6033367294037157e-05
24.175845367139747	0.0007223134081933845	0.000714995148112133	0.0007616474780585586	0.0007515358812131031	0.0007844262133783847	0.0007725679995867411	0.0008088773875603833	0.0007950414202012144	0.0008607676663438474	0.0008423915674227741	0.06020949924456729	0.056312892860412425	-4.561696111300695e-07	-2.539004915819154e-05	-4.488788063294717e-07	-2.4984249054615937e-05
24.32151699712871	0.000722259811374125	0.0007149417893678377	0.000761586904630707	0.000751476017179616	0.0007843613660718482	0.0007725041885051355	0.000808807764659532	0.0007949732301444965	0.0008606872769241706	0.0008423136152770172	0.060202939705344356	0.05630676650317134	-4.3428469610100676e-07	-2.4317445159016682e-05	-4.2734661049193684e-07	-2.3928952805701842e-05
24.468066371968433	0.0007222084851931944	0.0007148906938926069	0.0007615289336618964	0.0007514187259131087	0.0007842993254186058	0.0007724431387725681	0.0008087411772813572	0.0007949080112605041	0.0008606104413026685	0.0008422391040134605	0.0601967158320098	0.056300953642362594	-4.1253300832018794e-07	-2.3238499239908172e-05	-4.059457091262243e-07	-2.2867429056355748e-05
24.61549878051318	0.0007221594394840026	0.0007148418716942405	0.0007614735791508795	0.0007513640213118867	0.0007842401080310633	0.0007723848667014107	0.0008086776450050919	0.0007948457825796769	0.0008605371858942269	0.000842168058847121	0.06019083361181863	0.056295459870266205	-3.9091350861235677e-07	-2.2153160244564596e-05	-3.846750820158708e-07	-2.1799627819035772e-05
24.763819543485244	0.0007221126840931047	0.0007147953327990046	0.0007614208551833568	0.0007513119173617361	0.0007841837306557635	0.0007723293887351029	0.0008086171875983673	0.0007947865633131921	0.0008604675374294861	0.0008421005052887502	0.06018529914608548	0.05629029088567694	-3.6942516311701604e-07	-2.1061376496128714e-05	-3.635337142192732e-07	-2.0725498602547354e-05
24.91303401366693	0.0007220682288791328	0.0007147510872506834	0.0007613707759323845	0.0007512624281363593	0.0007841302101747608	0.0007722767214494782	0.0008085598250197109	0.0007947303728553201	0.0008604015229600387	0.0008420364691496219	0.06018011865249945	0.05628545249606415	-3.480669432016914e-07	-1.9963095788666507e-05	-3.4252059599726437e-07	-1.964499040421619e-05
25.063147576093755	0.0007220260837116832	0.0007147091451095933	0.0007613233556587739	0.0007512155677978057	0.0007840795636070077	0.0007722268815541073	0.0008085055774210859	0.0007946772307858203	0.0008603391698637306	0.0008419759765464176	0.06017529846749137	0.056280950619781535	-3.268378254549925e-07	-1.8858265382837303e-05	-3.216347228005359e-07	-1.8558051705530598e-05
25.214165648248784	0.0007219862584701582	0.000714669516451554	0.0007612786087114782	0.0007511713505968872	0.0007840318081097516	0.0007721798858936462	0.0008084544651504674	0.0007946271568723692	0.0008602805058500678	0.0008419190539062008	0.06017084504865563	0.05627679128832845	-3.057367916141883e-07	-1.7746831997622614e-05	-3.0087509520502e-07	-1.7464630464703035e-05
25.366093680258146	0.0007219487630425835	0.0007146322113668365	0.0007612365495279893	0.0007511297908736077	0.000783986960979964	0.0007721357514492189	0.0008084065087544792	0.0007945801710730467	0.0008602255589657525	0.0008418657279715183	0.06016676497722443	0.056272980648658114	-2.847628284841086e-07	-1.662874180199947e-05	-2.8024071882645427e-07	-1.636467410812137e-05
25.518937155087716	0.0007219136073243727	0.0007145972399590632	0.0007611971926347184	0.0007510909030575752	0.0007839450396557817	0.0007720944953398094	0.0008083617289810688	0.0007945362935388557	0.0008601743576003279	0.000841816025805592	0.06016306496059932	0.056269524965541516	-2.6391492792066443e-07	-1.550394040941705e-05	-2.5973060431084063e-07	-1.525812952554717e-05
25.672701588741027	0.0007218808012170547	0.0007145646123440732	0.0007611605526473751	0.0007510547016684135	0.0007839060617179642	0.0007720561348236697	0.0008083201467822332	0.0007944955446162925	0.0008601269304919479	0.0008417699747976297	0.060159751834940316	0.056266430623986244	-2.431920867527852e-07	-1.4372372869275729e-05	-2.3934376726028606e-07	-1.4144943062122106e-05
25.827392530458226	0.0007218503546269592	0.0007145343386487479	0.0007611266442713421	0.0007510212013161716	0.0007838700448913796	0.000772020687299754	0.0008082817833167985	0.0007944579448499594	0.0008600833067332736	0.0008417276026682488	0.06015683256781502	0.05626370413170358	-2.2259330673991828e-07	-1.3233983659793891e-05	-2.1907922818659858e-07	-1.3025060511401287e-05
25.983015562916506	0.0007218222774638507	0.0007145064290097906	0.0007610954823020374	0.0007509904167017203	0.0007838370070464986	0.0007719881703091624	0.0008082466599532408	0.000794423514985226	0.0008600435157774894	0.0008416889374750097	0.06015431426090639	0.05626135212164163	-2.0211759449613453e-07	-1.2088716679292677e-05	-1.9893601244623527e-07	-1.1898427107193132e-05
26.139576302431465	0.000721796579639532	0.0007144808935724773	0.0007610670816252857	0.0007509623626171595	0.0007838069662009272	0.0007719586015366183	0.0008082147982725783	0.0007943922759709468	0.0008600075874444709	0.0008416540076180857	0.06015220415278421	0.05625938135456766	-1.8176396144676046e-07	-1.0936515238868516e-05	-1.7891315019303092e-07	-1.0764987516537206e-05
26.297080399159835	0.0007217732710663815	0.0007144577424893448	0.0007610414572176626	0.0007509370539461981	0.0007837799405209374	0.0007719319988119478	0.0008081862200712933	0.0007943642489622138	0.0008599755519270623	0.000841622841846035	0.060150509621739165	0.05625779872171755	-1.6153142379628574e-07	-9.777322055870563e-06	-1.5900967634567206e-07	-9.624685833459212e-06
26.455533537303385	0.0007217523616558533	0.0007144369859188466	0.0007610186241468449	0.000750914505664544	0.000783755948323035	0.0007719083801115904	0.000808160947364325	0.0007943394553231692	0.0008599474397975104	0.0008415954692617104	0.060149238188684	0.0562566112475	-1.4141900241820826e-07	-8.611079242271114e-06	-1.392246304957566e-07	-8.47746556861817e-06
26.614941435314055	0.000721733861316932	0.0007144186340239647	0.000760998597571957	0.000750894732840287	0.0007837350080755509	0.000771887763560133	0.0008081390023881213	0.0007943179166298747	0.0008599232820140411	0.0008415719193283047	0.06014839752012205	0.05625582609226682	-1.2142572283118172e-07	-7.437728298559376e-06	-1.1955705686962984e-07	-7.3232696427005806e-06
26.77530984610034	0.0007217177799545227	0.0007144026969707626	0.0007609813927438961	0.0007508777506342652	0.00078371713840024	0.0007718701674318539	0.0008081204076037334	0.0007942996546732226	0.0008599031099275719	0.0008415522218755138	0.060147995431182794	0.056255450555149196	-1.0155061515868327e-07	-6.257210105942157e-06	-1.0000600429022066e-07	-6.162040379065203e-06
26.93664455723489	0.0007217041274677962	0.0007143891849268985	0.0007609670250056589	0.0007508635743004341	0.0007837023580739138	0.0007718556101522951	0.0008081051856999794	0.0007942846914619101	0.0008598869552885824	0.0008415364071058485	0.060148039888728744	0.05625549207695542	-8.179271403490479e-08	-5.069464915602451e-06	-8.057052610895357e-08	-4.993719494750248e-06
27.098951391163432	0.0007216929137484823	0.0007143781080600824	0.0007609555097926599	0.0007508522191862209	0.0007836906860300958	0.0007718441102998546	0.0008080933595966729	0.000794273049225464	0.0008598748502541422	0.0008415245056010803	0.06014853901454023	0.05625595824314126	-6.215105856051742e-08	-3.87443234042828e-06	-6.124968014026289e-08	-3.818248091563836e-06
27.26223620541477	0.0007216841486791006	0.0007143694765364876	0.0007609468626330375	0.0007508437007328807	0.0007836821413606956	0.0007718356866074038	0.0008080849524479019	0.0007942647504173312	0.0008598668273950917	0.0008415165483288387	0.06014950108856548	0.05625685678684699	-4.2624692263206615e-08	-2.672051347407667e-06	-4.204252862689828e-08	-2.63556664892306e-06
27.426504892812353	0.0007216778421311344	0.0007143633005190986	0.0007609410991479486	0.0007508380344758312	0.0007836767433177064	0.0007718303579639182	0.0008080799876453783	0.0007942598177180151	0.0008598629197033869	0.0008415125666493459	0.06015093455225751	0.05625819559200827	-2.3212663007466522e-08	-1.4622602460823142e-06	-2.29481381692348e-08	-1.445615013750956e-06
27.59176338168682	0.000721674003963154	0.0007143595901660182	0.0007609382350518648	0.0007508352360449957	0.0007836745113149372	0.0007718281434161467	0.0008080784888218583	0.0007942582740382895	0.0008598631605996223	0.0008415125923223199	0.060152848011984325	0.0562599826965385	-3.914022954267654e-09	-2.4499668055399937e-07	-3.9655796723638e-09	-2.483323922330971e-07
27.758017636089992	0.0007216726440188641	0.0007143583556287002	0.0007609382861528426	0.0007508353211651186	0.000783675464929753	0.0007718290621702855	0.0008080804798546145	0.0007942601425224557	0.0008598675839407116	0.0008415166575140159	0.0601552502425192	0.056262226295589336	1.5272171485346958e-08	9.798023792861876e-07	1.4906071692070977e-08	9.563426580649903e-07
27.925273656010095	0.000721673772125098	0.0007143596070501365	0.0007609412683527926	0.0007508383056560842	0.0007836796239048528	0.0007718331335936895	0.0008080859848689899	0.0007942654465516751	0.000859876224027754	0.0008415247948044414	0.06015815019062077	0.05626493474488747	3.434685974523788e-08	2.212200650053564e-06	3.366773657391062e-08	2.1684722398829237e-06
28.09353747758831	0.0007216773980897491	0.0007143633545629818	0.0007609471976477403	0.0007508442054332255	0.0007836870081500737	0.0007718403772166055	0.0008080950282420218	0.0007942742097473676	0.0008598891156140907	0.0008415370371947371	0.060161556978692216	0.056268116564150754	5.3310977133225884e-08	3.4522625428357046e-06	5.2320331479609183e-08	3.38811912375947e-06
28.2628151733366	0.000721683531699623	0.0007143696082876086	0.0007609560901280632	0.0007508530365076127	0.0007836976377442105	0.0007718508127339236	0.0008081076346061265	0.0007942864559746659	0.0008599062939135314	0.0008415534181147184	0.06016547990853198	0.05627178044058853	7.216545490221563e-08	4.70005317373956e-06	7.086476882167334e-08	4.615346757497196e-06
28.43311285235687	0.0007216921827182354	0.0007143783783301058	0.0007609679619787298	0.0007508648149863406	0.0007837115329368746	0.0007718644600069604	0.0008081238288528733	0.0007943022093459489	0.000859927794608793	0.0008415739714306015	0.060169928465173786	0.056275935232484385	9.091122032045193e-08	5.955638375187977e-06	8.930195701103635e-08	5.85021927770879e-06
28.604436660561465	0.000721703360883528	0.0007143896747802116	0.0007609828294795151	0.0007508795570728042	0.0007837287141503736	0.0007718813390652695	0.0008081436361368232	0.0007943214942244437	0.0008599536538601234	0.0008415987314529095	0.06017491232082046	0.05628058997286635	1.0954919670794899e-07	7.219084704995771e-06	1.076328004739717e-07	7.0928015177829096e-06
28.77679278089485	0.0007217170759055131	0.0007144035077091663	0.0007610007090052044	0.0007508972790669499	0.0007837492019816158	0.0007719014701084666	0.0008081670818794483	0.0007943443352278882	0.0008599839083141355	0.0008416277329445523	0.06018044133887383	0.056285753873267196	1.280803035332012e-07	8.49045945913729e-06	1.2585819973882917e-07	8.343159019208457e-06
28.950187433556945	0.0007217333374638536	0.0007144198871675157	0.0007610216170257952	0.0007509179973655375	0.0007837730172040584	0.0007719248735081	0.0008081941917731419	0.0007943707572322905	0.0008600185951128603	0.0008416610111291185	0.06018652557806172	0.056291436327575516	1.4650545644570925e-07	9.769830681238822e-06	1.4397905148113774e-07	9.601358041594343e-06
29.124626876227456	0.0007217521552053432	0.0007144388231828159	0.0007610455701066605	0.0007509417284623596	0.0007838001807696596	0.0007719515698095263	0.0008082249917852879	0.000794400785375734	0.000860057751902994	0.0008416986016993355	0.060193175296667	0.056297646915981464	1.648255673518742e-07	1.1057267174346963e-05	1.6199624858909134e-07	1.086746557318885e-05
29.30011740429177	0.0007217735387413313	0.000714460325757291	0.0007610725849087247	0.0007509684889484776	0.0007838307138108897	0.0007719815797338376	0.0008082595081624428	0.000794434445062291	0.0008601014168453976	0.0008417405408257624	0.06020040095686098	0.056304395409019305	1.8304154448178442e-07	1.2352838513002284e-05	1.7991068021862636e-07	1.2141549341843083e-05
29.476665351068124	0.0007217974976450444	0.0007144844048653879	0.0007611026781885987	0.0007509982955124163	0.0007838646376427458	0.0007720149241797929	0.0008082977674345782	0.0007944717619659882	0.0008601496286247985	0.0008417868651656616	0.06020821322914307	0.05631169177170911	2.0115429244602773e-07	1.3656615054230548e-05	1.977232318571727e-07	1.3423677825891156e-05
29.654277088036206	0.0007218240414488385	0.0007145110704512742	0.0007611358667987196	0.000751031164940366	0.0007839019737648193	0.0007720516242258028	0.0008083397964194349	0.0007945127620348799	0.0008602024264597537	0.0008418376118721094	0.06021662299689151	0.0563195461678049	2.1916471230768245e-07	1.4968667950393533e-05	2.1543478539000696e-07	1.4713920265974068e-05
29.832959025067048	0.0007218531796413513	0.0007145403324262363	0.0007611721676874544	0.000751067114116352	0.0007839427438633792	0.0007720917011319228	0.000808385622226951	0.0007945574714951834	0.0008602598501128347	0.0008418928186033074	0.060225641361028606	0.056327968964143056	2.3707370164867056e-07	1.6289069161068426e-05	2.3304621915142681e-07	1.601234667558682e-05
30.0127176106544	0.0007218849216645735	0.0007145722006660068	0.0007612115978992025	0.0007511061600224005	0.0007839869698135007	0.0007721351763418929	0.0008084352722637965	0.0007946059168555168	0.0008603219399010816	0.000841952523532136	0.06023527964479797	0.05633697073510243	2.548821546226668e-07	1.7617891465315783e-05	2.505584079854663e-07	1.7319027853235358e-05
30.193559332147448	0.0007219192769108169	0.0007146066850079917	0.0007612541745744632	0.000751148319738674	0.0007840346736812127	0.0007721820714851931	0.0008084887742379928	0.0007946581249112123	0.0008603887367066995	0.0008420167653559258	0.06024554939866745	0.05634656226717718	2.7259096204313576e-07	1.8955208475501806e-05	2.6797222332699405e-07	1.863403539500985e-05
30.37549071598484	0.0007219562547196011	0.0007146437952484251	0.0007612999149499022	0.0007511936104436082	0.0007840858777256975	0.0007722324083791509	0.0008085461561636484	0.0007947141227487367	0.0008604602819880403	0.0008420855833064901	0.06025646240535232	0.056356754563660766	2.9020101143537383e-07	2.0301094649233242e-05	2.852885332463827e-07	1.9957441706075496e-05
30.55851832793038	0.0007219958643744199	0.0007146835411394083	0.0007613488363583744	0.0007512420494140043	0.0007841406044015032	0.000772286209031055	0.0008086074463657727	0.0007947739377501855	0.0008605366177908336	0.0008421590171603802	0.06026803068496695	0.05636755884945587	3.077131871102347e-07	2.165562530392906e-05	3.02508202515428e-07	2.1289320013162527e-05
30.742648773309874	0.0007220381150994305	0.0007147259323858792	0.0007614009562289517	0.0007512936540251311	0.0007841988763608165	0.0007723434956403284	0.0008086726734852229	0.0007948375975978957	0.0008606177867597309	0.0008422371072494225	0.06028026650030682	0.056378986575996874	3.25128370253034e-07	2.301887663080926e-05	3.19632092694519e-07	2.2629744378777072e-05
30.92788869724955	0.0007220830160560163	0.0007147709786424633	0.0007614562920869075	0.0007513484417507831	0.0007842607164557501	0.0007724042906007167	0.0008087418664837347	0.0007949051302791388	0.0008607038321501141	0.0008423198944714987	0.06029318236226505	0.056391049426305795	3.4244743895173874e-07	2.439092570694079e-05	3.366610621599597e-07	2.3978789711803783e-05
31.114244784915854	0.0007221305763392504	0.0007148186895102294	0.0007615148615536863	0.0007514064301633272	0.0007843261477406772	0.000772468616502516	0.0008088150546490755	0.0007949765640909227	0.0008607947978402199	0.0008424074203016034	0.060306791035389676	0.05640375932017375	3.59671268308423e-07	2.5771850511752126e-05	3.5359596621022116e-07	2.5336531783465288e-05
31.30172376175672	0.0007221808049742487	0.0007148690745333487	0.0007615766823468528	0.0007514676369337336	0.0007843951934746055	0.0007725364961348448	0.0008088922676003123	0.0007950519276449068	0.0008608907283435713	0.00084249972680319	0.0603211055435813	0.05641712841947809	3.768007305038866e-07	2.7161729941743706e-05	3.7043765711191126e-07	2.670304723978445e-05
31.4903323937443	0.000722233710912405	0.0007149221431956315	0.0007616417722800117	0.0007515320798315706	0.0007844678771235887	0.0007726079524879364	0.000808973535293195	0.000795131249872407	0.000860991668821728	0.0008425968566397908	0.06033613917594033	0.05643116913363271	3.9383669486053874e-07	2.8560643824143694e-05	3.8718698416569455e-07	2.8078413615073572e-05
31.68007748761912	0.0007222893030275032	0.000714977904916963	0.0007617101492626995	0.0007515997767249853	0.0007845442223631716	0.0007726830087554818	0.0008090588880256561	0.0007952145600295258	0.0008610976650973634	0.0008426988530869439	0.06035190549276461	0.056445894125184026	4.107800279148227e-07	2.9968672933006202e-05	4.038447937847883e-07	2.9462709347227722e-05
31.870965891135747	0.000722347590111713	0.0007150363690496202	0.0007617818313002534	0.0007516707455806556	0.0007846242530808854	0.000772761688337002	0.0008091483564434413	0.0007953018877023909	0.0008612087636676854	0.0008428057600444221	0.06036841833170429	0.05646131631555178	4.2763159352043195e-07	3.138589900611444e-05	4.2041192956738735e-07	3.085601379215763e-05
32.063004493309954	0.000722408580871457	0.0007150975448744733	0.0007618568364936531	0.0007517450044637197	0.0007847079933787809	0.0007728440148402657	0.0008092419715458673	0.0007953932628125128	0.00086132501171821	0.0008429176220487847	0.06038569181407753	0.05647744889091812	4.443922528964486e-07	3.281240475988545e-05	4.368892323664865e-07	3.225840723919404e-05
32.25620022466719	0.0007224722839231443	0.000715161441597059	0.0007619351830393291	0.000751822571537674	0.0007847954675760017	0.0007729300120837416	0.0008093397646917069	0.0007954887156222597	0.0008614464571368907	0.0008430344842862458	0.060403740351350946	0.05649430530827252	4.6106286471711555e-07	3.424827390599572e-05	4.5327754034625925e-07	3.366997092482671e-05
32.45056005749291	0.0007225387077887712	0.0007152280683435316	0.0007620168892289407	0.0007519034650642452	0.0007848867002114051	0.0007730197040990892	0.0008094417676052119	0.0007955882767404581	0.0008615731485286241	0.0008431563926058854	0.06042257865179459	0.05651189930161622	4.77644285197705e-07	3.5693591169505545e-05	4.695776890813706e-07	3.509078705060675e-05
32.64609100608406	0.0007226078608913855	0.000715297434156486	0.0007621019734491285	0.000751987703403236	0.0007849817160462281	0.000773113115133703	0.000809548012382279	0.0007956919771281257	0.000861705135230145	0.000843283393533209	0.060442221727310064	0.056530244888332255	4.941373681760508e-07	3.714844230573444e-05	4.85790511623764e-07	3.6520938798245695e-05
32.84280012700226	0.0007226797515504025	0.0007153695479906405	0.0007621904541812279	0.0007520753050123361	0.0007850805400667976	0.0007732102696532835	0.0008096585314967556	0.0007957998481043282	0.0008618424673253154	0.0008434155342840623	0.060462684900442015	0.056549356375722656	5.105429651841055e-07	3.8612914117747144e-05	5.019168385622923e-07	3.7960510345574905e-05
33.040694519328454	0.0007227543879767744	0.000715444418708384	0.0007622823500009487	0.0007521662884469032	0.0007851831974872874	0.0007733111923444633	0.0008097733578068918	0.0007959119213521753	0.0008619851956608223	0.0008435528627789148	0.06048398381157674	0.05656924836772062	5.268619255359777e-07	4.0087094474783314e-05	5.179574981183446e-07	3.9409586884198156e-05
33.239781324919136	0.0007228317782680084	0.0007155220550751797	0.0007623776795780221	0.0007522606723597115	0.0007852897137525242	0.000773415908117471	0.0008098925245619509	0.0007960282289249561	0.0008621333718623048	0.0008436954276575299	0.06050613442633565	0.05658993577178523	5.43095096427245e-07	4.157107233193624e-05	5.339133162254265e-07	4.0868254637144164e-05
33.44006772866406	0.000722911930403028	0.0007156024657548235	0.000762476461675812	0.0007523584755006689	0.0007854001145408482	0.0007735244421088495	0.0008100160654089755	0.0007961488032524216	0.0008622870483509219	0.0008438432782940297	0.060529153043166486	0.056611433805980015	5.592433230132334e-07	4.3064937748832355e-05	5.497851166002838e-07	4.233660087601954e-05
33.64156095874556	0.0007229948522368668	0.0007156856593045425	0.0007625787151508813	0.000752459716716491	0.0007855144257670151	0.0007736368196842086	0.0008101440143997099	0.0007962736771472066	0.0008624462783603622	0.0008439964648123596	0.06055305630114109	0.056633758006243894	5.75307448493368e-07	4.456878190922664e-05	5.655737208246515e-07	4.381471393910541e-05
33.84426828689945	0.0007230805514951996	0.000715771644169945	0.0007626844589525261	0.0007525644149503471	0.0007856326735851604	0.0007737530664410388	0.0008102764059976986	0.0007964028838114134	0.000862611115954334	0.0008441550381021847	0.06057786118796616	0.05665692423385928	5.912883142193768e-07	4.608269714226343e-05	5.81279948441097e-07	4.5302683250980635e-05
34.04819702867729	0.0007231690357686976	0.0007158604286798008	0.0007627937121222634	0.000752672589241462	0.0007857548843918111	0.0007738732082115656	0.0008104132750855503	0.0007965364568433469	0.0008627816160445314	0.0008443190498352127	0.06060358504821176	0.056680948683124885	6.07186759760776e-07	4.760677694135018e-05	5.969046170143863e-07	4.6800599339896776e-05
34.25335454371064	0.0007232603125072016	0.0007159520210406545	0.0007629064937932745	0.0007527842587246758	0.0007858810848289501	0.0007739972710656544	0.0008105546569723795	0.0007966744302444113	0.0008629578344090991	0.0008444885524819667	0.06063024559176883	0.0567058478892395	6.230036230258675e-07	4.914111598780524e-05	6.12448542240988e-07	4.830855385937194e-05
34.45974823597649	0.0007233543890137186	0.0007160464293312715	0.0007630228231898122	0.0007528994426299722	0.0007860113017871492	0.0007741252813137769	0.0008107005874014381	0.0007968168384261811	0.0008631398277116223	0.0008446635993290294	0.060657860902535596	0.056731638736402225	6.387397403675565e-07	5.0685810173062285e-05	6.279125380427488e-07	4.982663960853562e-05
34.66738555406454	0.0007234512724382234	0.0007161436614968997	0.0007631427196265545	0.0007530181602819551	0.0007861455624087511	0.0007742572655100224	0.0008108511025579318	0.0007969637162176395	0.0008633276535206456	0.0008448442444967641	0.060686449447350105	0.05675833846613811	6.54395946645802e-07	5.224095661879313e-05	6.432974166265242e-07	5.1354950550697165e-05
34.87627399144595	0.000723550969771256	0.0007162437253433411	0.0007632662025079072	0.000753140431099278	0.0007862838940911067	0.0007743932504551612	0.0008110062390770249	0.0007971150988725877	0.0008635213703297375	0.0008450305429575213	0.06071603008516666	0.05678596468585292	6.69973075345361e-07	5.3806653701249374e-05	6.586039885882623e-07	5.289358183527271e-05
35.086421086743854	0.0007236534878373275	0.0007163466285308426	0.000763393291327263	0.0007532662745940336	0.000786426324489884	0.0007745332631997709	0.0008111660340520559	0.0007972710220772501	0.0008637210375781357	0.0008452225505543732	0.060746622076493555	0.056814535377632376	6.854719587063261e-07	5.5383001077019545e-05	6.738330630322656e-07	5.4442629821821464e-05
35.29783442400536	0.0007237588332881129	0.0007164523785677872	0.0007635240056662106	0.0007533957103710968	0.0007865728815224401	0.0007746773310474239	0.0008113305250429624	0.0007974315219580654	0.0008639267156719868	0.000845420324020378	0.060778245093093736	0.05684406890728143	7.008934278004541e-07	5.69700997055389e-05	6.889854476420983e-07	5.6002192100418346e-05
35.51052163297529	0.0007238670125954198	0.0007165609828041736	0.0007636583651936785	0.0007535287581274049	0.0007867235933712473	0.0007748254815579207	0.0008114997500849072	0.0007975966350896647	0.0008641384660061803	0.0008456239209983781	0.0608109192279591	0.056874584033624866	7.162383126408864e-07	5.8568051874208216e-05	7.040619487753454e-07	5.757236751444128e-05
35.72449038937153	0.0007239780320439424	0.0007166724484248938	0.0007637963896650345	0.0007536654376511981	0.0007868784884873967	0.000774977742550597	0.0008116737476971385	0.0007977663985030605	0.0008643563509868333	0.000845833400061383	0.06084466500556891	0.05690609991806718	7.315074423087844e-07	6.017696122545546e-05	7.190633715811398e-07	5.915325618552347e-05
35.93974841516195	0.0007240918977237772	0.0007167867824427885	0.0007639380989211185	0.0007538057688211978	0.0007870375955941644	0.0007751341421076857	0.0008118525568920723	0.0007979408496940389	0.0008645804340544187	0.0008460488207335298	0.06087950339244138	0.056938636134427505	7.467016450656526e-07	6.179693278340892e-05	7.339905200983918e-07	6.074495953745096e-05
36.15630347884324	0.0007242086155227075	0.0007169039916914815	0.0007640835128872236	0.0007539497716057348	0.0007872009436906552	0.0007752947085777498	0.0008120362171846162	0.0007981200266317709	0.0008648107797075796	0.0008462702435116575	0.06091545580798555	0.05697221267905323	7.618217484617589e-07	6.342807298065356e-05	7.488441973561855e-07	6.234758032119814e-05
36.374163395721176	0.0007243281911182313	0.0007170240828179762	0.0007642326515720031	0.0007540974660618101	0.000787368562055509	0.0007754594705791751	0.0008122247686017289	0.0007983039677676395	0.0008650474535276361	0.0008464977298875052	0.060952544135667946	0.05700684998122773	7.76868579460601e-07	6.507048968676377e-05	7.636252054835004e-07	6.396122264024084e-05
36.59333602819267	0.0007244506299693415	0.000717147062275017	0.000764385535066322	0.0007542488723341021	0.0007875404802506916	0.0007756284570037341	0.000812418251692239	0.0007984927120443002	0.0008652905222038265	0.0008467313423705663	0.060990790734499235	0.057042568913875075	7.918429645707454e-07	6.672429223808507e-05	7.783343458278233e-07	6.558599197789561e-05
36.813829286029524	0.0007245759373080424	0.0007172729363132012	0.0007645421835420375	0.0007544040106539082	0.0007877167281253579	0.000775801697020223	0.000812616707536923	0.0007986862989049799	0.0008655400535593006	0.0008469711445116163	0.06103021845085775	0.05707939080457752	8.067457299650894e-07	6.838959146737711e-05	7.929724190629175e-07	6.722199522443684e-05
37.03565112666392	0.0007247041181305896	0.0007174017109728341	0.0007647026172507091	0.0007545629013380193	0.000787897335819797	0.0007759792200781656	0.0008128201777588508	0.0007988847683030165	0.0008657961165778894	0.0008472172009269393	0.061070850630654844	0.05711733744691337	8.215777016053281e-07	7.00664997338174e-05	8.075402252972434e-07	6.886934070396422e-05
37.25880955547555	0.0007248351771884491	0.0007175333920755158	0.0007648668565222308	0.0007547255647875221	0.0007880823337694515	0.0007761610559115908	0.0008130287045340064	0.0007990881607116488	0.0008660587814316803	0.0008474695773232735	0.061112711131861334	0.057156431112127155	8.363397053887545e-07	7.175513095633579e-05	8.220385642118688e-07	7.052813820498938e-05
37.483312626080554	0.0007249691189789739	0.0007176679852154628	0.0007650349217634006	0.0007548920214865422	0.0007882717527090375	0.0007763472345428973	0.0008132423306022075	0.0007992965171340807	0.0008663281195094431	0.0008477283405235192	0.06115582433739831	0.05719669456114343	8.510325672896404e-07	7.345560064636603e-05	8.3646823517778e-07	7.219849900999553e-05
37.70916844062219	0.0007251059477357681	0.0007178054957505366	0.000765206833456397	0.0007550622920008997	0.0007884656236767342	0.0007765377862867833	0.0008134610992783114	0.0007995098791138011	0.0008666042034459075	0.0008479935584932098	0.06120021516841461	0.05723815105693569	8.656571134797991e-07	7.516802594043082e-05	8.508300373684212e-07	7.388053592460864e-05
37.93638515006311	0.0007252456674187476	0.0007179459287929846	0.0007653826121571834	0.0007552363969766946	0.0007886639780184735	0.0007767327417542651	0.0008136850544637333	0.0007997282887451895	0.0008668871071519496	0.0008482653003677961	0.061245909097953535	0.05728082437726153	8.802141704931672e-07	7.689252563602977e-05	8.651247699088815e-07	7.557436331068201e-05
38.164970954479706	0.000725388281703879	0.0007180892891998777	0.0007655622784938221	0.0007554143571388129	0.0007888668473923179	0.0007769321318567794	0.0008139142406582852	0.0007999517886844138	0.0008671769058457114	0.000848543636480765	0.061292932165035924	0.057324738827780865	8.947045653741239e-07	7.862922022811025e-05	8.793532319988431e-07	7.728009711865935e-05
38.39493410335793	0.0007255337939725862	0.0007182355815632341	0.0007657458531647068	0.0007555961932893476	0.0007890742637729394	0.0007771359878103693	0.000814148702972344	0.0008001804221606236	0.000867473676084685	0.0008488286383926222	0.06134131098915847	0.0573699192555667	9.091291258225571e-07	8.03782319449553e-05	8.935162230546117e-07	7.899785492071487e-05
38.626282895891045	0.0007256822073008098	0.0007183848101998186	0.000765933356936694	0.0007557819263059351	0.0007892862594561855	0.0007773443411399607	0.0008143884871393548	0.0008004142329874515	0.000867777495798799	0.0008491203789207727	0.06139107278523531	0.057416391063018456	9.234886803662513e-07	8.213968478801292e-05	9.076145428507133e-07	8.072775594586412e-05
38.859025681279114	0.0007258335244477229	0.0007185369791406092	0.0007661248106431549	0.0007559715771400015	0.0007895028670637653	0.0007775572236837317	0.0008146336395287038	0.0008006532655748414	0.0008680884443245583	0.0008494189321703356	0.061442245378991164	0.05746418022220577	9.377840585248192e-07	8.391370457125347e-05	9.21648991666045e-07	8.246992111571316e-05
39.09317085903034	0.0007259877478440651	0.0007186920921199153	0.0007663202351819123	0.000756165166814917	0.0007897241195480212	0.0007777746675975746	0.0008148842071589375	0.0008008975649412036	0.0008684066024402478	0.0008497243735659216	0.06149485722282302	0.05751331328964219	9.520160909593216e-07	8.570041896074909e-05	9.356203704285072e-07	8.422447308079062e-05
39.328726879264174	0.0007261448795801062	0.0007188501525641358	0.0007665196515130851	0.0007563627164240503	0.0007899500501968213	0.0007779967053596556	0.0008151402377113732	0.0008011471767259107	0.0008687320524022674	0.0008500367798844126	0.06154893741214888	0.05756381742151112	9.661856096728448e-07	8.749995751883288e-05	9.495294808778507e-07	8.599153625923894e-05
39.56570224301631	0.000726304921393218	0.0007190111635801528	0.0007667230806568281	0.00075656424712873	0.0007901806926385618	0.0007782233697750787	0.0008154017795441032	0.0008014021472021597	0.0008690648779826333	0.0008503562292887871	0.0616045157022602	0.05761572038936429	9.802934481813706e-07	8.931245174700897e-05	9.633771257261392e-07	8.777123687633837e-05
39.80410550254544	0.0007264678746550367	0.0007191751279433345	0.0007669305436909564	0.0007567697801560957	0.0007904160808472832	0.000778454693980651	0.0008156688817064013	0.0008016625232901927	0.0008694051645076852	0.0008506828013630197	0.06166162252569569	0.057669050596299565	9.943404417000427e-07	9.113803513166596e-05	9.771641088205957e-07	8.956370300503003e-05
40.04394526164196	0.0007266337403582075	0.0007193420480851477	0.0007671420617484621	0.0007569793367968453	0.0007906562491479111	0.0007786907114497585	0.0008159415939535545	0.000801928352570907	0.0008697529988980512	0.0008510165771481086	0.06172028901015269	0.057723837093646695	1.0083274273355036e-06	9.297684319001243e-05	9.908912353086188e-07	9.136906460710525e-05
40.28523017593832	0.0007268025191026909	0.000719511926080351	0.0007673576560149036	0.0007571929384028638	0.0007909012322216122	0.0007789314559973467	0.0008162199667621281	0.0008021996832998507	0.0008701084697099123	0.0008513576391792569	0.061780546996964565	0.05778010959816748	1.0222552442808348e-06	9.482901351878792e-05	1.0045593118149405e-06	9.318745357722591e-05
40.52796895322162	0.0007269742110816263	0.0007196847636337734	0.0007675773477256837	0.0007574106063847453	0.0007911510651112888	0.0007791769617850255	0.0008165040513456917	0.0008024765644216433	0.0008704716671776319	0.0008517060715242772	0.061842429060151256	0.05783789850980181	1.0361247340391188e-06	9.66946858453055e-05	1.018169146638952e-06	9.501900378880435e-05
40.77217035374772	0.0007271488160667265	0.0007198605620666466	0.0007678011581631934	0.0007576323622091877	0.0007914057832272025	0.0007794272633262887	0.0008167938996710113	0.0008027590455848114	0.0008708426832577888	0.0008520619598232455	0.06190596852607624	0.057897234929967414	1.0499367406149093e-06	9.857400207780032e-05	1.0317215499201522e-06	9.686385113857887e-05
41.017843190557436	0.000727326333393189	0.0007200393223024807	0.0007680291086538212	0.0007578582273962609	0.0007916654223527301	0.0007796823954918531	0.0008170895644747273	0.0008030471771570649	0.000871221611674671	0.0008524253913294588	0.0619711994937262	0.057958150680440995	1.0636921107490694e-06	0.00010046710636035794	1.0452173338500008e-06	9.872213359629622e-05
41.26499632979458	0.000727506761944117	0.0007202210448524769	0.0007682612205648362	0.0007580882235165522	0.0007919300186502741	0.0007799423935151362	0.0008173910992805479	0.0008033410102410422	0.0008716085479673039	0.0008527964549517606	0.06203815685563507	0.05802067832284305	1.0773916941486227e-06	0.0001023741451280924	1.0586573128655574e-06	0.00010059399125358914
41.51363869102594	0.0007276901001344152	0.0007204057298004406	0.0007684975153011154	0.0007583223721881664	0.0007921996086673067	0.00078020729299785	0.0008176985584169569	0.0008036405966905155	0.0008720035895380472	0.0008531752412982645	0.062106876319480836	0.05808485117874169	1.0910363437085808e-06	0.00010429526716415616	1.07204230385201e-06	0.00010247956637515765
41.763779247563185	0.0007278763458941613	0.0007205933767872005	0.0007687380143017343	0.0007585606950735935	0.0007924742293425781	0.0007804771299157465	0.0008180119970354779	0.0008039459891271001	0.0008724068357028509	0.0008535618427215567	0.062177394430378397	0.058150703350405654	1.104626915773019e-06	0.0001062306236604138	1.0853731263688396e-06	0.00010437900345316997
42.0154270267867	0.0007280654966514185	0.0007207839849944955	0.0007689827390363968	0.0007588032138764266	0.000792753918012477	0.000780751940624495	0.0008183314711294971	0.0008042572409574703	0.0008728183877432179	0.0008539563533654171	0.06224974859389291	0.05821826974222653	1.118164270386612e-06	0.00010818036827933697	1.0986506028738165e-06	0.00010629244926205206
42.26859111047143	0.0007282575493144832	0.0007209775531283296	0.0007692317110017142	0.0007590499503379318	0.0007930387124175614	0.0007810317618657137	0.0008186570375536824	0.0008045744063911095	0.000873238348959954	0.0008543588692131361	0.062323977099801496	0.05828758608283718	1.1316492715481193e-06	0.00011014465721720379	1.1118755589387564e-06	0.00010822005291505343
42.523280635114425	0.0007284525002535309	0.0007211740794017531	0.0007694849517173078	0.0007593009262334517	0.0007933286507092486	0.0007813166307731417	0.0008189887540440027	0.0008048975404586041	0.000873666824728766	0.00085476948813747	0.06240011914663323	0.05835868894795306	1.145082787491411e-06	0.00011212364927148943	1.125048823501923e-06	0.00011016196592417149
42.77950479226489	0.000728650345281663	0.000721373561517077	0.0007697424827217539	0.0007595561633686609	0.0007936237714566993	0.0007816065848789844	0.0008193266792383976	0.0008052266990305238	0.000874103922557804	0.0008551883099523344	0.06247821486701662	0.058431615783961215	1.1584656909814552e-06	0.00011411750591105996	1.138171229123899e-06	0.00011211834226276807
43.03727282885567	0.000728851079635309	0.0007215759966474767	0.000770004325568343	0.0007598156835756394	0.0007939241136538722	0.0007819016621204106	0.0008196708726980964	0.0008055619388368855	0.0008745497521472062	0.0008556154364662732	0.06255830535386224	0.058506404932288425	1.1717988595829829e-06	0.00011612639134594982	1.1512436122248105e-06	0.00011408933842743663
43.29659404753705	0.0007290546979539731	0.0007217813814179738	0.0007702705018206542	0.0007600795087087735	0.0007942297167267726	0.0007822019008462218	0.0008200213949296243	0.00080590331748724	0.0008750044254507393	0.0008560509715377953	0.06264043268741744	0.05858309565457739	1.1850831759794601e-06	0.00011815047260246847	1.1642668133620988e-06	0.0001160751135049487
43.55747780701245	0.0007292611942593025	0.0007219897118857715	0.0007705410330479414	0.0007603476606404747	0.0007945406205408994	0.0007825073398236987	0.0008203783074075249	0.0008062508934913995	0.0008754680567396245	0.0008564950211326519	0.06272463996322275	0.05866172815869932	1.1983195282983493e-06	0.00012018991960191516	1.17724167751263e-06	0.00011807582924186488
43.81993352237618	0.0007294705619334524	0.0007222009835199259	0.0007708159408203227	0.0007606201612567097	0.0007948568654089039	0.0007828180182456332	0.0008207416725978275	0.0008066047262808382	0.0008759407626686409	0.0008569476933831388	0.06281097132100782	0.05874234362564127	1.2115088104361522e-06	0.00012224490524057052	1.1901690543634786e-06	0.00012009165011594991
44.08397066545326	0.000729682793696719	0.0007224151911803199	0.0007710952467037627	0.0007608970324523345	0.0007951784920984544	0.0007831339757375476	0.0008211115539822824	0.0008069648762307871	0.0008764226623445947	0.0008574090986495052	0.06289947197456003	0.05882498423729653	1.2246519223999344e-06	0.0001243156054728245	1.2030497986016252e-06	0.0001221227434093919
44.349598765141174	0.0007298978815844148	0.0007226323290959178	0.0007713789722548387	0.0007611782961262188	0.000795505541840329	0.0007834552523651095	0.0008214880160833999	0.0008073314046830455	0.0008769138773972625	0.0008578793495835509	0.0629901882426093	0.05890969320519444	1.2377497706651114e-06	0.00012640219939882846	1.2158847702285931e-06	0.0001241692792863791
44.6168274077539	0.0007301158169229624	0.0007228523908422779	0.0007716671390152882	0.0007614639741761627	0.000795838056336737	0.0007837818886417544	0.0008218711244903263	0.0008077043739695523	0.0008774145320529092	0.000858358561194521	0.0630831675807618	0.05899651480020974	1.250803268546246e-06	0.00012850486935445105	1.2286748348904787e-06	0.00012623143087378552
44.88566623736761	0.0007303365903051761	0.000723075369318292	0.0007719597685063264	0.0007617540884935908	0.0007961760777698815	0.0007841139255365221	0.0008222609458855908	0.000808083847436736	0.0008779247532104983	0.0008588468509173805	0.06317845861453138	0.059085494383286884	1.263813336583675e-06	0.00013062380100592463	1.241420864206465e-06	0.00012830937434349377
45.15612495616904	0.0007305601915646995	0.000723301256722124	0.0007722568822227224	0.000762048660958017	0.0007965196488107746	0.0007844514044821104	0.0008226575480727559	0.0008084698894706799	0.0008784446705207015	0.0008593443386835802	0.06327611117350716	0.05917667843721922	1.2767809029604928e-06	0.0001327591834490438	1.2541237361324634e-06	0.00013040328900074116
45.42821332480542	0.0007307866097495808	0.0007235300445263256	0.0007725585016266375	0.0007623477134312776	0.0007968688126283177	0.0007847943673831701	0.0008230610000050213	0.0008088625655231421	0.0008789744164678445	0.0008598511469944246	0.06337617632670439	0.05927011459952792	1.2897069039054417e-06	0.0001349112093100846	1.266784335318032e-06	0.0001325133573735482
45.701941162736816	0.0007310158330949299	0.000723761723452082	0.0007728646481411915	0.0007626512677515068	0.0007972236128986431	0.0007851428566248265	0.0008234713718147962	0.0008092619421384478	0.0008795141264548939	0.000860367400997136	0.06347870641914703	0.05936585169648117	1.3025922841350488e-06	0.00013708007485210838	1.2794035534854139e-06	0.00013463976530608823
45.97731834859046	0.0007312478489946508	0.0007239962834425749	0.0007731753431437769	0.0007629593457268644	0.0007975840938147491	0.0007854969150814617	0.0008238887348443093	0.0008096680869813126	0.0008800639388916458	0.0008608932285637584	0.06358375510972926	0.05946393977830481	1.3154379973128946e-06	0.0001392659800871221	1.2919822898319923e-06	0.00013678270205771947
46.25435482051728	0.000731482643972198	0.0007242337136354164	0.0007734906079590885	0.0007632719691289948	0.0007979503000964267	0.0007858565861257528	0.0008243131616772803	0.000810081068865618	0.0008806239952862363	0.0008614287603730057	0.06369137741041046	0.05956443015562237	1.3282450065253606e-06	0.00014146912889101415	1.3045214514412033e-06	0.00013894236040437602
46.533060576550575	0.0007317202036503276	0.000724474002334126	0.0007738104638518695	0.0007635891596862088	0.0007983222770004948	0.0007862219136379831	0.0008247447261717085	0.0008105009577841918	0.0008811944403401391	0.0008619741299951955	0.06380162972679697	0.059667375437189425	1.3410142847790612e-06	0.000143689729124874	1.3170219537170843e-06	0.00014111893674553788
46.813445674966815	0.0007319605127198054	0.0007247171369786161	0.0007741349320193609	0.0007639109390763821	0.0007987000703313594	0.0007865929420156383	0.0008251835034938213	0.0008109278249396289	0.0008817754220467929	0.0008625294739804048	0.06391456990016511	0.059772829568958984	1.3537468155177916e-06	0.0001459279927606416	1.3294847208329165e-06	0.00014331263121469817
47.09552023464871	0.0007322035549070338	0.0007249631041146417	0.0007744640335834419	0.0007642373289195525	0.000799083726451905	0.0007869697161832945	0.0008256295701532363	0.0008113617427761985	0.0008823670917940331	0.0008630949319499843	0.06403025725098899	0.059880847874545444	1.3664435931598582e-06	0.00014818413601219715	1.3419106861939627e-06	0.00014552364779449323
47.37929443545016	0.0007324493129405526	0.000725211889362182	0.000774797789582446	0.0007645683507702057	0.0007994732922947371	0.0007873522816028144	0.000826083004039382	0.0008118027850128832	0.000882969604470488	0.0008636706466915882	0.06414875262403263	0.05999148709713808	1.3791056236651163e-06	0.00015045837947269547	1.354300792933815e-06	0.00014775219443763365
47.66477851856398	0.0007326977685163813	0.0007254634773827134	0.0007751362209626517	0.0007649040261092473	0.0007998688153737916	0.0007877406842838681	0.0008265438844592453	0.0008122510266776047	0.0008835831185761385	0.0008642567642578842	0.06427011843507117	0.06010480544292363	1.3917339251308478e-06	0.00015275094825881186	1.3666559944313424e-06	0.00014999848319408038
47.951982786891236	0.0007329489022621552	0.0007257178518453339	0.0007754793485694264	0.0007652443763356372	0.0008002703437963283	0.0007881349707947902	0.0008270122921764936	0.0008127065441426844	0.0008842077963372184	0.000864853434069102	0.06439441871931038	0.06022086262608578	1.40432952841019e-06	0.0001550620721605389	1.3789772548439012e-06	0.00015226273034169013
48.24091760541319	0.0007332026937000064	0.0007259749953916893	0.0007758271931380133	0.0007655894227576791	0.0008006779262753225	0.0007885351882737847	0.0008274883094520364	0.0008131694151615908	0.0008848438038256614	0.0008654608090196033	0.0645217191815762	0.060339719915443554	1.4168934777366356e-06	0.00015739198579556302	1.3912655496492194e-06	0.00015454515652221779
48.53159340156531	0.0007334591212081441	0.0007262348895996556	0.0007761797752839399	0.0007659391865839437	0.0008010916121422648	0.0007889413844404911	0.0008279720200860808	0.0008136397189070257	0.000885491311083299	0.0008660790455886446	0.06465208724834723	0.06046144018279726	1.4294268314235612e-06	0.00015974092877560353	1.4035218662518997e-06	0.00015684598688706086
48.82402066561362	0.0007337181619811005	0.000726497514945749	0.0007765371154930593	0.0007662936889138348	0.00080151145136042	0.0007893536076079486	0.000828463509461776	0.0008141175360104336	0.0008861504922510552	0.0008667083039555602	0.0647855921217109	0.06058608795305802	1.4419306625635363e-06	0.00016210914587738712	1.4157472045884037e-06	0.00015916545124702863
49.11820995103327	0.0007339797919885648	0.0007267628507661869	0.0007768992341111752	0.0007666529507277519	0.0008019374945385187	0.0007897719066949449	0.0008289628645904783	0.0008146029486029614	0.0008868215257033407	0.0008673487481195316	0.06492230483532088	0.060713729456232116	1.45440605975539e-06	0.0001644968872201169	1.4279425777565403e-06	0.00016150378422774558
49.41417187488941	0.0007342439859327765	0.0007270308752165695	0.0007772661513332621	0.0007670169928768591	0.0008023697929449429	0.0007901963312387914	0.0008294701741587438	0.0008150960403579619	0.0008875045941879184	0.0008680005460241872	0.06506229831244881	0.06084443268134298	1.4668541278913417e-06	0.00016690440845490429	1.44010901269938e-06	0.0001638612254358518
49.71191711822035	0.0007345107172044126	0.0007273015652301247	0.0007776378871922564	0.0007673858360724374	0.0008028083985224058	0.0007906269314085388	0.0008299855285771116	0.0008155968965351024	0.000888199884971494	0.0008686638696872542	0.06520564742621374	0.060978267432371315	1.4792759889599612e-06	0.00016933197096050123	1.452247550895458e-06	0.000166238019629672
50.01145642642306	0.0007347799578369114	0.0007275748964744545	0.000778014461547398	0.000767759500874797	0.0008032533639031591	0.0007910637580186428	0.0008305090200307623	0.000816105604026144	0.000888907589991301	0.0008693388953354956	0.06535242906208744	0.06111530538630452	1.4916727828983515e-06	0.0001717798420494132	1.4643592490951648e-06	0.00016863441689951575
50.3128006096408	0.0007350516784591808	0.0007278508433067359	0.0007783958940721159	0.0007681380076817478	0.0008037047424247466	0.0007915068625431197	0.0008310407425321404	0.0008166222514024839	0.0008896279060129815	0.0008700258035451974	0.06550272218277196	0.061255620153381506	1.504045668484881e-06	0.0001742482951840596	1.4764451800992028e-06	0.00017105067285699826
50.61596054315354	0.0007353258482466238	0.0007281293787273124	0.0007787822042414332	0.0007685213767166	0.0008041625881463423	0.0007919562971302025	0.0008315807919756357	0.000817146928964529	0.0008903610347950611	0.000870724779388468	0.06565660789555927	0.06139928733963301	1.5163958242629238e-06	0.00017673761020201018	1.4885064335470183e-06	0.00017348704883110577
50.9209471677702	0.0007356024348704123	0.0007284104743316063	0.0007791734113188701	0.0007689096280156739	0.000804626955865677	0.0007924121146175168	0.0008321292661944041	0.0008176797287929865	0.0008911071832603391	0.0008714360125856259	0.06581416952227283	0.0615463846118167	1.528724449519677e-06	0.00017924807355357286	1.5005441167715867e-06	0.00017594381207597376
51.22777149022361	0.0007358814044449607	0.0007286941002603064	0.0007795695343428416	0.000769302781415318	0.0008050979011366166	0.0007928743685478228	0.0008326862650194567	0.0008182207448021759	0.0008918665636745481	0.0008721596976639912	0.06597549267191762	0.06169699176485283	1.5410327653324167e-06	0.0001817799785523988	1.5125593556973484e-06	0.00017842123598957316
51.53644458356769	0.0007361627214735136	0.0007289802251477469	0.0007799705921125192	0.0007697008565383985	0.000805575480287397	0.0007933431131853312	0.0008332518903411005	0.0008187700727954419	0.0008926393938326335	0.0008728960341233805	0.06614066531614468	0.06185119079187174	1.553322015620173e-06	0.0001843336256344974	1.5245532957485538e-06	0.00018091960033905785
51.84697758757708	0.0007364463487917755	0.000729268816068411	0.0007803766031731306	0.0007701038727802417	0.0008060597504395535	0.0007938184035326216	0.0008338262461728481	0.0008193278105227674	0.0008934258972530285	0.0008736452266086363	0.06630977786767148	0.06200906595698858	1.5655934682882143e-06	0.00018690932263382143	1.5365271028391393e-06	0.00018343919150132226
52.15938170914916	0.0007367322475095242	0.000729559838481498	0.000780787585800699	0.0007705118492940271	0.0008065507695275937	0.000794300295348214	0.0008344094387179314	0.0008198940577407119	0.0008942263033803491	0.0008744074850895598	0.06648292326177972	0.06217070387092838	1.5778484164152493e-06	0.00018950738507073073	1.5484819643988169e-06	0.00018598030271432808
52.47366822270851	0.0007370203769501093	0.0007298532561734615	0.0007812035579861757	0.0007709248049755833	0.0008070485963194318	0.0007947888451647983	0.0008350015764385198	0.0008204689162747601	0.0008950408477969066	0.0008751830250485972	0.06666019704103511	0.06233619356963156	1.5900881795069804e-06	0.0001921281364551386	1.5604190904457832e-06	0.0001885432343403659
52.789848470613855	0.0007373106945877763	0.0007301490311984559	0.0007816245374189707	0.0007713427584475873	0.0008075532904376441	0.000795284110308179	0.0008356027701278052	0.000821052490084221	0.0008958697724435231	0.0008759720676766881	0.06684169744337445	0.06250562659597302	1.6023141048010503e-06	0.00019477190860470173	1.5723397147220965e-06	0.000191128294143611
53.107933863567155	0.0007376031559827071	0.0007304471238165956	0.0007820505414698269	0.0007717657280431303	0.0008080649123815626	0.000795786148916953	0.0008362131329850599	0.0008216448853297819	0.0008967133258500834	0.0008767748400776791	0.06702752549371642	0.06267909708473307	1.6145275686433279e-06	0.00019743904197896955	1.5842450958758903e-06	0.0001937357975804188
53.42793588102576	0.000737897714713713	0.0007307474924299521	0.000782481587173045	0.000772193731788631	0.0008085835235502753	0.0007962950199629708	0.0008368327806938467	0.0008222462104438658	0.000897571763376371	0.0008775915754817507	0.06721778509925613	0.06285670185098272	1.6267299779539664e-06	0.00020012988603390625	1.5961365187231683e-06	0.00019636606810746748
53.74986607161648	0.0007381943223084788	0.0007310500935161973	0.0007829176912080208	0.0007726267873860769	0.0008091091862665685	0.0007968107832726193	0.0008374618315035218	0.0008228565762039193	0.0008984453474637002	0.0008784225134683216	0.06741258314861223	0.06303854048202162	1.6389227717472383e-06	0.00020284479959203905	1.6080152955629413e-06	0.00019901943750344486
54.073736053552395	0.0007384929281712597	0.0007313548815597978	0.0007833588698800685	0.0007730649121945586	0.0008096419638018593	0.0007973334995489643	0.0008381004063141962	0.0008234760958087805	0.0008993343478979105	0.0008792679001989157	0.06761202961501185	0.06322471543305093	1.6511074227378887e-06	0.00020558415123272944	1.6198827675550313e-06	0.00020169624620794413
54.399557515052166	0.0007387934795079398	0.0007316618089806667	0.0007838051391005089	0.0007735081232110765	0.0008101819204021742	0.0007978632303947997	0.000838748628765335	0.0008241048849582799	0.0009002390420843328	0.0008801279886605208	0.06781623766369918	0.06341533212674436	1.6632854390387797e-06	0.00020834831970464873	1.6317403061856962e-06	0.00020439684367942745
54.727342214761876	0.0007390959212483462	0.0007319708260601735	0.0007842565143659979	0.0007739564370505951	0.0008107291213152333	0.0007984000383366588	0.0008394066253281789	0.0008247430619362416	0.0009011597153353621	0.0008810030389199897	0.0680253237637644	0.06361049905690445	1.6754583659422343e-06	0.00021113769435940344	1.6435893148006916e-06	0.0002071215887713973
55.057101982179326	0.0007394001959657108	0.000732281880864405	0.0007847130107370604	0.0007744098699253084	0.0008112836328186922	0.0007989439868498266	0.0008400745254021787	0.0008253907476970504	0.000902096661171303	0.000881893318390066	0.06823940780460767	0.06381032789639679	1.6876277878017775e-06	0.00021395267560894715	1.6554312302263698e-06	0.00020987085012968976
55.38884871808102	0.000739706243793175	0.0007325949191645761	0.0007851746428158144	0.0007748684376231009	0.0008118455222496131	0.0007994951403844225	0.0008407524614156616	0.0008260480659559797	0.0009030501816352241	0.0008827991021076652	0.06845861321725569	0.06401493360956521	1.699795330011673e-06	0.0002167936754079447	1.6672675244740458e-06	0.00021264500660991836
55.722594394951685	0.0007400140023372113	0.0007329098843544622	0.0007856414247228382	0.0007753321554851549	0.0008124148580352231	0.0008000535643925933	0.0008414405689309311	0.0008267151432834539	0.0009040205876225551	0.0008837206730250545	0.06868306710076645	0.06422443456933953	1.7119626611000836e-06	0.00021966111776328123	1.6790997065356528e-06	0.00021544444771912086
56.058351057416104	0.0007403234065878547	0.0007332267173647584	0.0007861133700731728	0.000775801038382697	0.0008129917097250437	0.0008006193253568984	0.0008421389867540539	0.0008273921092034758	0.0009050081992262658	0.0008846583223146524	0.06891290035396438	0.06443895267926576	1.7241314949315197e-06	0.0002225554392712159	1.690929324287601e-06	0.00021826957408146996
56.39613082267415	0.0007406343888256069	0.0007335453565742189	0.0007865904919514095	0.0007762751006928274	0.0008135761480244533	0.0008011924908199338	0.0008428478570495618	0.000828079096296411	0.0009060133460984572	0.0008856123496881683	0.06914824781276827	0.06465861350069288	1.7363035930326697e-06	0.00022547708968501112	1.7027579664837585e-06	0.00022112079792924177
56.7359458809379	0.0007409468785248942	0.0007338657377174701	0.0007870728028858455	0.0007767543562734209	0.0008141682448297771	0.000801773129415279	0.0008435673254603428	0.0008287762403063781	0.0009070363678292985	0.0008865830637308918	0.06938924839338215	0.06488354638536718	1.7484807670593936e-06	0.00022842653251561873	1.7145872648800537e-06	0.000223998543622983
57.07780849587155	0.000741260802253938	0.0007341877937893521	0.0007875603148216691	0.0007772388184370512	0.0008147680732649849	0.0008023613108998354	0.0008442975412329956	0.0008294836802534813	0.0009080776143442726	0.0008875707822519586	0.06963604524164263	0.0651138846137014	1.7606648813753897e-06	0.0002314042456638965	1.7264188964581737e-06	0.00022690324819898966
57.42173100503407	0.000741576083570892	0.0007345114549456532	0.0007880530390931355	0.0007777284999239066	0.0008153757077200792	0.0008029571061876292	0.0008450386573489285	0.000830201558551138	0.0009091374463207506	0.0008885758326514837	0.06988878588881926	0.06534976553899485	1.7728578558023813e-06	0.00023441072209157143	1.7382545857715613e-06	0.0002298353619477611
57.7677258203244	0.0007418926429161171	0.0007348366484000895	0.0007885509863947154	0.0007782234128736595	0.0008159912238912944	0.0008035605873851689	0.0008457908306615405	0.0008309300211287809	0.0009102162356250234	0.0008895985523055131	0.07014762241419714	0.06559133073789952	1.785061668524478e-06	0.00023744647053150492	1.7500961074603302e-06	0.00023279534903003496
58.115805428429454	0.0007422103975004259	0.0007351632983174057	0.0007890541667511694	0.0007787235687962723	0.0008166146988231914	0.0008041718278284626	0.0008465542220397951	0.0008316692175602457	0.0009113143657709337	0.0008906392889698241	0.07041271161477745	0.06583872616744692	1.7972783591443248e-06	0.00024051201623681573	1.7619452888759015e-06	0.00023578368812413042
58.465982391274686	0.0007425292611891468	0.0007354913257023968	0.0007895625894865155	0.0007792289785416639	0.0008172462109527654	0.0008047909021217531	0.000847328996518547	0.0008324193011981097	0.0009124322324013694	0.0008916984012036038	0.07068421518245521	0.06609210232895855	1.8095100319194448e-06	0.00024360790177510583	1.773804012845286e-06	0.00023880087310995668
58.818269346477535	0.000742849144381836	0.0007358206482847233	0.0007900762631918492	0.0007797396522682258	0.0008178858401556847	0.0008054178861781042	0.0008481153234559889	0.0008331804293143443	0.0009135702437939355	0.0008927762588141877	0.07096229988905534	0.06635161443919188	1.8217588592104369e-06	0.0002467346878723131	1.7856742206513385e-06	0.0002418474137999005
59.172679007803275	0.0007431699538874884	0.0007361511803993512	0.0007905951956920013	0.0007802555994101531	0.0008185336677948012	0.0008060528572619498	0.0008489133766986401	0.0008339527632476355	0.0009147288213922499	0.0008938732433240809	0.07124713777962603	0.06661742260908816	1.834027085098307e-06	0.00024989295430277725	1.7975579151294566e-06	0.00024492383670632334
59.52922416562417	0.0007434915927950324	0.0007364828328624111	0.000791119394010956	0.0007807768286435147	0.0008191897767710344	0.0008066958940336853	0.0008497233347542584	0.000834736468557704	0.0009159084003643285	0.0008949897484615229	0.07153890637441682	0.06688969203050904	1.846317029230134e-06	0.0002530833008347333	1.8094571639726623e-06	0.0002480306858572978
59.887917687380885	0.0007438139603389664	0.0007368155128423342	0.0007916488643360356	0.0007813033478510606	0.0008198542515768159	0.0008073470765964726	0.0008505453809731714	0.0008355317151870669	0.0009171094301897249	0.0008961261806760326	0.07183778887998786	0.06716859317137372	1.8586310909028247e-06	0.0002563063482349526	1.8213741032366108e-06	0.0002511685236638306
60.24877251804685	0.0007441369517599129	0.0007371491237260417	0.0007921836119807787	0.0007818351640856956	0.0008205271783522138	0.0008080064865453564	0.0008513797037384724	0.0008363386776306281	0.0009183323752771089	0.0008972829596803778	0.07214397440992948	0.06745430197963272	1.8709717533834432e-06	0.00025956273933269713	1.8333109410495138e-06	0.00025433793183698983
60.6118016805955	0.0007444604581599168	0.000737483564980018	0.0007927236413465	0.0007823722835325939	0.0008212086449439305	0.0008086742070188563	0.0008522264966656191	0.0008371575351135661	0.0009195777156141547	0.0008984605190205762	0.07245765821569232	0.06774700009653549	1.8833415884734854e-06	0.0002628531401479284	1.8452699615256751e-06	0.00025753951236043293
60.97701827647021	0.0007447843663522475	0.0007378187320060277	0.0007932689558824563	0.0007829147114698818	0.0008218987409673137	0.0008093503227531559	0.0008530859588119408	0.0008379884717779664	0.0009208459474516713	0.0008996593066755808	0.07277904192806572	0.06804687507968236	1.895743261384102e-06	0.0002661782410935398	1.8572535289535473e-06	0.00026077388852702166
61.34443548605718	0.0007451085587055444	0.0007381545159913134	0.000793819558044636	0.0007834624522278927	0.0008225975578716264	0.000810034920139105	0.000853958294896697	0.0008388316768787571	0.0009221375840241417	0.0009008797856885119	0.07310833380986802	0.06835412063637455	1.9081795358956e-06	0.00026953875825094786	1.869264092217108e-06	0.0002640417060374156
61.71406656916102	0.0007454329129820201	0.000738490803752996	0.0007943754492530674	0.0007840155091468869	0.0008233051890087157	0.0008107280872821409	0.0008548437155322343	0.0008396873449894289	0.000923453156308852	0.0009021224348313006	0.07344574902044824	0.06866893686781542	1.920653279809028e-06	0.00027293543472281523	1.8813041894728908e-06	0.0002673436341650015
62.085924865483435	0.0007457573021695386	0.0007388274775764875	0.0007949366298476528	0.000784573884533236	0.0008240217297053401	0.0008114299140653687	0.0008557424374669555	0.0008405556762181578	0.00092479321382608	0.0009033877493048559	0.073791509892641	0.06899153052473232	1.933167470782437e-06	0.0002763690420778675	1.8933764531579161e-06	0.0002706803670002589
62.46002379510434	0.0007460815943073086	0.0007391644150476633	0.0007955030990424736	0.0007851375796140065	0.0008247472773393767	0.0008121404922159762	0.0008566546838407875	0.0008414368764349373	0.0009261583254829085	0.0009046762414769488	0.07414584622284302	0.0693221152750488	1.9457252025097474e-06	0.000279840381884916	1.9054836152812473e-06	0.0002740526247709263
62.83637685896657	0.0007464056523049473	0.0007395014888785445	0.0007960748548785281	0.0007857065944898976	0.0008254819314201555	0.0008128599153752036	0.000857580684453902	0.0008423311575103735	0.0009275490804634382	0.000905988441660188	0.07450899557493589	0.06966091198424877	1.9583296912793063e-06	0.00028335028734513545	1.9176285130494825e-06	0.0002774611552460171
63.21499763936286	0.0007467293337546524	0.0007398385667262227	0.0007966518941748564	0.0007862809280864732	0.0008262257936731807	0.000813588279172083	0.0008585206760494895	0.0008432387375668369	0.0009289660891683662	0.0009073248989326042	0.0748812035988139	0.07000814900913346	1.9709842829639546e-06	0.0002868996250318667	1.9298140948606577e-06	0.00028090673523392673
63.59589980042612	0.000747052490736225	0.0007401755110047877	0.0007972342124780329	0.0007868605781036704	0.0008269789681295454	0.0008143256813012251	0.0008594749026114612	0.0008441598412427516	0.0009304099842071381	0.0009086861820036068	0.07526272436432556	0.07036406250570619	1.9836924604595216e-06	0.0002904892967453554	1.942043426674152e-06	0.00028439017217599116
63.979097088622495	0.0007473749696146566	0.0007405121786899373	0.0007978218040099709	0.0007874455409634973	0.0008277415612203302	0.0008150722216048759	0.0008604436156779874	0.0008450946999707825	0.0009318814214460867	0.0009100728801281808	0.07565382071149589	0.07072889675196403	1.9964578515923453e-06	0.0002941202414883104	1.9543196987819624e-06	0.0002879123058447397
64.36460333324754	0.0007476966108300025	0.0007408484211160209	0.0007984146616140207	0.0007880358117559056	0.000828513681876326	0.000815828002159563	0.0008614270746718672	0.000846043552270818	0.0009333810811162488	0.0009114856040725041	0.07605476461793963	0.07110290448643736	2.009284237554799e-06	0.00029779343757455057	1.966646233040768e-06	0.000291474010157583
64.75243244692527	0.0007480172486792399	0.0007411840837651905	0.0007990127766993185	0.0007886313841827747	0.0008292954416334364	0.0008165931273676161	0.0008624255472487816	0.0008470066440586444	0.0009349096689848176	0.000912924987134327	0.0764658375844452	0.07148634726335401	2.0221755618770633e-06	0.00030150990487815	1.9790264905513322e-06	0.000295076195107824
65.14259842611021	0.0007483367110898012	0.0007415190060483553	0.0007996161391833569	0.0007892322504999613	0.0008300869547441352	0.0008173677040538908	0.0008634393096645578	0.000847984228971298	0.0009364679175944865	0.0009143916862217379	0.07688733103976284	0.07187949582537333	2.0351359399999828e-06	0.00030527070723512795	1.991464079855723e-06	0.0002987198088283405
65.53511535159264	0.0007486548193844751	0.0007418530210776233	0.0008002247374327554	0.0007898384014573785	0.0008308883382954018	0.0008181518415680558	0.0008644686471626698	0.0008489765687101604	0.0009380565875752788	0.000915886382994216	0.07731954676571003	0.07228263049489538	2.0481696694910675e-06	0.00030907695501020127	2.0039627656833533e-06	0.0003024058397957108
65.92999738900669	0.0007489713880373392	0.0007421859554298896	0.0008008385582022035	0.0007904498262370556	0.0008316997123335722	0.0008189456518928182	0.0008655138543832672	0.0008499839334029181	0.000939676469033804	0.0009174097850701558	0.07776279734376552	0.07269604158500889	2.0612812409283657e-06	0.0003129298078381193	2.016526478263196e-06	0.000306135319182832
66.32725878934137	0.0007492862244203865	0.0007425176289012251	0.0008014575865715502	0.0007910665123891347	0.0008325211999965769	0.000819749249758487	0.0008665752357951275	0.0008510066019855956	0.0009413283830252521	0.0009189626273053697	0.07821740662441394	0.0731200298312201	2.0744753495322184e-06	0.0003168304775559849	2.0291593232784916e-06	0.0003099093233760175
66.72691388945532	0.0007495991285405007	0.0007428478542517125	0.0008020818058810363	0.000791688445765777	0.0008333529276540947	0.0008205627527643323	0.0008676531061520423	0.0008520448626059752	0.0009430131831138964	0.0009205456731474447	0.078683710220579	0.07355490684517184	2.087756907576772e-06	0.00032078023134005096	2.0418655924867284e-06	0.000313728976666261
67.12897711259382	0.0007499098927664137	0.000743176436940356	0.0008027111976646472	0.0007923156104529309	0.0008341950250561577	0.0008213862815071921	0.0008687477909752384	0.0008530990130497873	0.0009447317570282788	0.0009221597160711816	0.0791620560265816	0.07400099559165117	2.1011310576671185e-06	0.00032478039506436684	2.0546497750712368e-06	0.0003175954541295989
67.53346296890952	0.0007502183015452829	0.0007435031748496854	0.0008033457415815933	0.0007929479886999443	0.0008350476254908295	0.0008222199597178602	0.0008698596270635784	0.000854169361191184	0.0009464850284178041	0.0009238055811007887	0.07965280476414639	0.07445863089026371	2.1146031869197918e-06	0.00032883235689668	2.0675165697695095e-06	0.0003215099847106162
67.94038605598601	0.000750524131108494	0.0007438278579996535	0.0008039854153459127	0.0007935855608469818	0.0008359108659515749	0.0008230639144057841	0.0008709889630333915	0.0008552562254690983	0.0009482739587179579	0.0009254841264249251	0.08015633055709115	0.07492815994325308	2.1281789421353104e-06	0.0003329375711519089	2.0804708978476322e-06	0.00032547385452597055
68.3497610593647	0.0007508271491663102	0.0007441502682504303	0.0008046301946542136	0.0007942283052502401	0.0008367848873150447	0.0008239182760126894	0.000872136159889959	0.0008563599353912388	0.0009500995491320048	0.0009271962451112121	0.08067302153645352	0.07540994289103707	2.1418642460356227e-06	0.0003370975624236161	2.0935179169711323e-06	0.00032948841040442156
68.7616027530747	0.000751127114590947	0.0007444701789936571	0.0008052800531115702	0.0007948761982049308	0.0008376698345300035	0.00082478317857575	0.0008733015916327974	0.0008574808320675673	0.0009519628427376235	0.0009289428669273273	0.08120328047791343	0.07590435339714767	2.1556653146492886e-06	0.0003413139300162682	2.106663036070258e-06	0.0003335550636847928
69.17592600016614	0.0007514237770876811	0.0007447873548317503	0.00080593496215562	0.000795529213866046	0.000838565856818242	0.0008256587599010303	0.0008744856458970945	0.0008586192687753039	0.0009538649267276947	0.000930724960276442	0.08174752547352146	0.07641177926437841	2.1695886759382898e-06	0.0003455883527023196	2.1199119312467415e-06	0.00033767529428949117
69.59274575324658	0.0007517168768535414	0.000745101551244784	0.000806594890978884	0.0007961873241668838	0.0008394731078883272	0.0008265451617479111	0.0008756887246337838	0.0008597756115575917	0.0009558069347951657	0.0009325435342553257	0.08230619063986877	0.07693262308406291	2.1836411897508193e-06	0.0003499225938293493	2.13327056281876e-06	0.0003418506550977862
70.01207705502031	0.0007520061442231719	0.0007454125142445146	0.0008072598064493892	0.0007968504987353652	0.000840391746163163	0.0008274425300253502	0.0008769112448309952	0.0008609502398581886	0.0009577900496728276	0.0009343996408442185	0.08287972686500311	0.07746730292055407	2.1978300692390446e-06	0.000354318506810114	2.146745193611641e-06	0.0003460827766453012
70.43393503883172	0.0007522912993014067	0.0007457199800150653	0.0008079296730296574	0.0007975187048081583	0.0008413219350223885	0.000828351015000832	0.0008781536392798001	0.0008621435471946995	0.0009598155058397272	0.0009362943772382912	0.08346860259654824	0.07801625303311333	2.2121629038190406e-06	0.0003587780410226338	2.160342408552107e-06	0.0003503733721721136
70.85833492921113	0.0007525720515821091	0.0007460236745397914	0.0008086044526941509	0.0007981919071426435	0.0008422638430607251	0.0008292707715229686	0.0008794163573874153	0.000863355941873069	0.0009618845924069615	0.00093822888833136	0.08407330467367458	0.07857992463758338	2.226647683840942e-06	0.00036330324815977977	2.1740691357319394e-06	0.0003547242430554376
71.2852920424243	0.0007528480995528248	0.0007463233132138425	0.0008092841048453067	0.0007988700679267874	0.0008432176443635052	0.0008302019592587953	0.00088069986604131	0.0008645878477463046	0.0009639986561967472	0.0009402043693634765	0.08469433920575854	0.07915878671039281	2.241292827066029e-06	0.00036789628905978256	2.1879326689948353e-06	0.00035913728465059025
71.71482178702524	0.0007531191302847484	0.0007466186004418883	0.0008099685862282568	0.0007995531466869615	0.0008441835188006625	0.0008311447429468518	0.0008820046505278826	0.0008658397050205675	0.0009661591050298212	0.0009422220687449583	0.08533223250078126	0.07975332683761534	2.256107207150018e-06	0.0003725594410672606	2.20194069222991e-06	0.0003636144925836249
72.14693966441222	0.0007533848190075818	0.0007469092292205419	0.0008106578508444566	0.0008002411001938447	0.0008451616523406699	0.000832099292667312	0.0008833312155097846	0.0008671119711121449	0.000968367411237692	0.0009442832910706339	0.08598753204675053	0.0803640521120312	2.27110018425345e-06	0.0003772951059622942	2.216101305483947e-06	0.00036815796952935353
72.58166126938723	0.0007536448286687407	0.0007471948807049024	0.0008113518498643426	0.0008009338823664677	0.0008461522373859028	0.0008330657841304319	0.0008846800860661672	0.0008684051215589697	0.0009706251154175974	0.000946389400339185	0.08666080754967258	0.08099149008133807	2.2862816379846333e-06	0.0003821058185104753	2.2304230530389817e-06	0.0003727699325154765
73.01900229071879	0.0007538988094764867	0.0007474752237587292	0.0008120505315393123	0.0008016314441745782	0.0008471554731311924	0.0008340443989847933	0.0008860518088006401	0.0008697196509907798	0.00097293383044983	0.000948541823393917	0.08735265203187538	0.08163618975090432	2.301662002892409e-06	0.000386994255692219	2.244914953663385e-06	0.00037745272080544345
73.45897851170821	0.0007541463984264608	0.000747749914487683	0.0008127538411132432	0.0008023337335394703	0.0008481715659473465	0.000835035325146884	0.0008874469530220226	0.0008710560741622831	0.0009752952457987689	0.0009507420536026981	0.08806368299478719	0.08229872264472701	2.3172523066572817e-06	0.0003919632466597156	2.2595865331535413e-06	0.00038220880440087424
73.90160581075892	0.0007543872188111402	0.0007480185957550926	0.0008134617207338681	0.0008030406952334761	0.0008492007297916572	0.0008360387571537056	0.0008888661120034566	0.000872414927054081	0.0009777111321210164	0.0009529916547964693	0.0887945436505786	0.08297968392851728	2.333064211308667e-06	0.00039701578350043176	2.2744478594361947e-06	0.00038704079322762763
74.34690016194996	0.000754620879711757	0.0007482808966797166	0.000814174109364378	0.0008037522707783765	0.0008502431866475872	0.0008370548965402895	0.0008903099043259622	0.0008737967680465556	0.0009801833462062782	0.0009552922654875546	0.08954590422744708	0.08367969359917328	2.3491100576598315e-06	0.0004021550328686674	2.289509580408731e-06	0.0003919514470617502
74.79487763561212	0.0007548469754721675	0.0007485364321149188	0.0008148909426956234	0.0008044683983429732	0.00085129916699597	0.0008380839522440957	0.0008917789753129752	0.0008752021791722934	0.000982713836278977	0.0009576456033909315	0.09031846335368943	0.08439939774520182	2.3654029132687705e-06	0.0004073843485676576	2.3047829647599317e-06	0.00039694368626089216
75.24555439890803	0.0007550650851542312	0.0007487848021087369	0.0008156121530594102	0.0008051890126401793	0.0008523689103203489	0.0008391261410385251	0.0008932739985630706	0.0008766317674532027	0.0009853046476914144	0.0009600534702738993	0.09111294952613014	0.08513946988304276	2.381956624257107e-06	0.00041270728517134314	2.320279946061549e-06	0.00040202060337882206
75.6989467164156	0.0007552747719742258	0.000749025591344281	0.0008163376693434064	0.0008059140448239847	0.0008534526656492552	0.0008401816879979238	0.0008947956775886741	0.0008780861663289607	0.0009879579290422243	0.0009625177571619792	0.0919301226689374	0.08590061237463481	2.3987858712812716e-06	0.0004181276127733502	2.336013170378985e-06	0.00040718547573728725
76.15507095071504	0.0007554755827198457	0.0007492583685599154	0.000817067416908258	0.0008066434223867298	0.0008545506921385083	0.000841250826996694	0.0008963447475692679	0.0008795660371840377	0.0009906759387572175	0.0009650404499315864	0.0927707757893435	0.08668355793199652	2.415906230102973e-06	0.000423649332979531	2.3519960477729526e-06	0.0004124417790518642
76.61394356297929	0.0007556670471473924	0.0007494826859487251	0.0008178013175076394	0.0008073770690572207	0.0008556632596969417	0.0008423338012453988	0.0008979219772284398	0.0008810720709812482	0.0009934610521734903	0.000967623635323083	0.09363573673734393	0.08748907121507969	2.433334237112849e-06	0.0004292766962496197	2.3682428079938598e-06	0.00041779320220208804
77.07558111356816	0.0007558486773587061	0.0007496980785366997	0.0008185392892119724	0.0008081149047002169	0.0008567906496591915	0.0008434308638669431	0.0008995281708448855	0.0008826049900104089	0.0009963157691716916	0.0009702695074110503	0.0945258700770466	0.08831795052966339	2.4510874602893303e-06	0.00043501422071909324	2.3847685607671348e-06	0.00042324366325566243
77.54000026262605	0.000756019967157511	0.0007499040635391839	0.000819281246336754	0.0008088568452180005	0.0008579331555096353	0.0008445422785162913	0.0009011641704085386	0.0008841655497615928	0.0009992427224060794	0.0009729803745724603	0.09544207907799526	0.08917102963263863	2.469184576112376e-06	0.0004408667126458432	2.4015893611218286e-06	0.0004287973268697065
78.00721777068286	0.0007561803913848115	0.0007501001396950868	0.0008200270993764664	0.0008096028024547574	0.0008590910836618697	0.0008456683200474486	0.0009028308579339674	0.0008857545409332621	0.0010022446861870388	0.0009757586669974697	0.0963853078355214	0.0900491796526469	2.487645452969845e-06	0.0004468392886328998	2.4187222801938957e-06	0.00043445862319496653
78.47725049925933	0.0007563294052330598	0.0007502857865784257	0.0008207767549452393	0.000810352684104657	0.0008602647542986084	0.0008468092752318206	0.0009045291579444078	0.0008873727915865981	0.0010053245860765568	0.0009786069447922454	0.09735654352996663	0.09095331113473723	2.506491241665719e-06	0.00045293739980006853	2.436185482030534e-06	0.0004402322684290416
78.95011541147531	0.000756466443538834	0.0007504604638867713	0.0008215301157255241	0.0008111063936245934	0.0008614545022772863	0.0008479654435324411	0.0009062600401410349	0.0008890211694583728	0.0010084855092635057	0.0009815279067283275	0.09835681883549759	0.09188437621844969	2.5257444737212436e-06	0.0004591668580959385	2.4539983069736798e-06	0.0004461232871811882
79.42582957266194	0.0007565909200538611	0.000750623610706253	0.0008222870804262692	0.0008118638301527402	0.0008626606781072522	0.0008491371379390298	0.0009080245222735708	0.0008907005844459612	0.0010117307157928679	0.0009845243996988685	0.0993872144901939	0.09284337095957008	2.5454291682340015e-06	0.00046553386496514526	2.4721813622553997e-06	0.0004521370368266442
79.90441015097758	0.0007567022266942605	0.0007507746447527972	0.0008230475437522245	0.0008126248884341763	0.0008638836490049601	0.0008503246858693005	0.0009098236732298768	0.0008924119912793741	0.0010150636507310648	0.000987599428948499	0.10044886204016358	0.09383133780672274	2.5655709480913768e-06	0.00047204504259892865	2.4907566204812864e-06	0.00045827923404379023
80.38587441802741	0.0007567997327679644	0.0007509129615893433	0.0008238113963862292	0.0008133894587550353	0.0008651238000342245	0.0008515284301424909	0.0009116586163639504	0.0008941563923966739	0.0010184879573586357	0.000990756169150819	0.10154294677160187	0.09484936824496083	2.586197166474071e-06	0.0004787074680316916	2.509747526780316e-06	0.0004645559837545554
80.87023974948666	0.000756882784180378	0.0007510379338188625	0.000824578524986574	0.0008141574268868148	0.0008663815353393286	0.0008527487300316798	0.0009135305330837335	0.0008959348410407826	0.0010220074914917454	0.0009939979764156557	0.10267071084602505	0.09589860561965281	2.607337044687472e-06	0.0004855287103756878	2.529179115496661e-06	0.000470973810713482
81.35752362572781	0.0007569507026184391	0.0007511489102530881	0.000825348812201795	0.0008149286740427153	0.0008676572794795686	0.000853985962402148	0.000915440666722328	0.0008977484445975112	0.0010256263370454928	0.0009973284013173656	0.10383345665534106	0.09698024815517457	2.6290218224353295e-06	0.0004925168715128603	2.549078137337223e-06	0.0004775396940102372
81.8477436324513	0.0007570027847133546	0.0007512452150569431	0.0008261221367055427	0.0008157030768480865	0.0008689514788746913	0.0008552405229437296	0.0009173903267186537	0.0008995983681966415	0.0010293488229649766	0.0010007512030457265	0.10503255041501858	0.09809555218430047	2.6512849217891774e-06	0.0004996806305990475	2.569473198042174e-06	0.00048426110478674844
82.34091746132043	0.0007570383011824238	0.0007513261468687938	0.000826898373254498	0.0008164805073273735	0.000870264603371661	0.0008565128275059803	0.0009193808931363168	0.0009014858386001923	0.0010331795416647247	0.001004270364792602	0.1062694260153915	0.09924583560568473	2.6741621262761986e-06	0.0005070292927858711	2.5903949097614816e-06	0.0004911460475072738
82.83706291059936	0.0007570564959505349	0.000751390977896766	0.000827677392772702	0.0008172608329102356	0.0008715971479443257	0.000857803313545873	0.0009214138215525432	0.0009034121484045001	0.0010371233691337334	0.0010078901105006399	0.107545589153108	0.10043248158851671	2.697691776638758e-06	0.0005145728426023399	2.6118760564137382e-06	0.0004982031051473101
83.33619788579601	0.0007570565852520732	0.0007514389529915132	0.0008284590624660562	0.0008180439164598617	0.0008729496345387296	0.0008591124416987654	0.0009234906483524237	0.0009053786605855795	0.0010411854868821438	0.0010116149231150994	0.10886262176692771	0.10165694254529296	2.72191498498363e-06	0.0005223220024906383	2.6339517744833774e-06	0.0005054414887204761
83.83834040030794	0.0007570377567141824	0.0007514692886959933	0.0008292432459712254	0.0008188296163268961	0.0008743226140782173	0.0008604406974845212	0.0009256129964675692	0.0009073868134203798	0.0010453714059269477	0.0010154495644966667	0.11022218680451804	0.102920744395725	2.7468758692882067e-06	0.0005302882970565637	2.6566597508785724e-06	0.0005128710916061652
84.34350857607244	0.0007569991684225595	0.0007514811722730053	0.0008300298035437141	0.0008196177864328264	0.0008757166686440038	0.0008617885931619611	0.0009277825816025972	0.0009094381258201171	0.0010496869930384308	0.001019399097172202	0.11162603334963069	0.1042254911471196	2.7726218104281867e-06	0.0005384841236566462	2.680040439652408e-06	0.0005205025491995252
84.85172064422062	0.0007569399479712022	0.000751473760711455	0.0008308185922904672	0.0008204082763871807	0.0008771324138486008	0.0008631566697462353	0.0009300012189977241	0.0009115342031158344	0.0010541384994967253	0.00102346890812199	0.11307600214210818	0.1055728698191538	2.7992037341311804e-06	0.000546922830015506	2.704137299583886e-06	0.0005283473044601084
85.36299494573534	0.0007568591914978047	0.0007514461797125462	0.0008316094664530007	0.0008212009316434134	0.000878570501421393	0.000864545499205307	0.0009322708307811692	0.0009136767433407969	0.0010587325926394065	0.0010276647348266953	0.11457403152656943	0.10696465574384181	2.826676420598505e-06	0.0005556187996597906	2.7289970549014423e-06	0.0005364176800157217
85.87734993211305	0.0007567559627068403	0.0007513975226574059	0.0008324022777478436	0.0008219955936990208	0.0008800316220278567	0.0008659556868535603	0.000934593453971286	0.0009158675440594105	0.0010634763905172108	0.0010319926938253837	0.11612216386947921	0.10840271827473334	2.8550988448145615e-06	0.0005645875460451588	2.754669981636245e-06	0.0005447269575472868
86.39480416602983	0.0007566292918826798	0.0007513268495579062	0.0008331968757718681	0.0008227921003460721	0.000881516508346289	0.0008673878739625133	0.0009369712491952326	0.0009181085097979651	0.0010683775000162412	0.0010364593120679964	0.11772255248860117	0.10988902694299409	2.884534550986898e-06	0.0005738458163667137	2.7812102224701683e-06	0.0005532894652801601
86.91537632201124	0.0007564781748955477	0.0007512331859928688	0.000833993108481086	0.0008235902859792025	0.0008830259384287076	0.0008688427406109543	0.0009394065101989338	0.0009204016601389984	0.0010734440588525392	0.0010410715613825275	0.11937746914368648	0.11142565810208642	2.915052064935081e-06	0.000583411706163911	2.8086761332332547e-06	0.0005621206745029528
87.43908518710603	0.000756301572203495	0.0007511155220321447	0.0008347908227524901	0.0008243899819689277	0.0008845607393755846	0.0008703210087992859	0.0009419016742319188	0.0009227491385482361	0.0010786847818993488	0.001045836896419169	0.12108931214270109	0.11301480210733601	2.9467253487572764e-06	0.0005933047859741913	2.8371306646183397e-06	0.0005712373061523834
87.9659496615646	0.0007560984078541126	0.0007509728111515745	0.000835589865039781	0.0008251910171092135	0.0008861217913576246	0.0008718234458558223	0.0009444593334008125	0.0009251532220113546	0.001084109012370309	0.0010507632964822202	0.1228606151240598	0.11465877108181405	2.9796343026566906e-06	0.0006035462414552828	2.866641783160818e-06	0.0005806574486435512
88.4959887595208	0.0007558675684902206	0.0007508039691422745	0.0008363900821351196	0.0008259932181493188	0.0008877100320216538	0.000873350868165967	0.0009470822470966933	0.0009276163315670749	0.001089726778454222	0.0010558593117162007	0.12469405658228905	0.1163600073257661	3.0138653194033234e-06	0.0006141590285728971	2.897282935971821e-06	0.0005904006882603008
89.0292216096782	0.0007556079023643883	0.000750607873018252	0.0008371913220506097	0.0008267964104212263	0.0008893264613221628	0.0008749041452588856	0.0009497733556146487	0.00093014104383369	0.001095548856080958	0.0010611341141769184	0.12659247021241574	0.11812109243337042	3.049511897654884e-06	0.0006251680456695052	2.9291335643693477e-06	0.0006004882536116141
89.56566745600044	0.0007553182183678079	0.0007503833599269783	0.0008379934350349102	0.0008276004185754354	0.0008909721468250484	0.0008764842042904537	0.0009525357950987675	0.0009327301036382028	0.0011015868385951808	0.0010665975543925493	0.12855885615731702	0.11994475718803599	3.0866753211485206e-06	0.0006366003244654694	2.9622796721713975e-06	0.0006109431758445361
90.1053456584057	0.0007549972850797815	0.0007501292260681863	0.0008387962747423338	0.0008284050674394869	0.0008926482295357966	0.0008780920349659179	0.0009553729139628573	0.0009353864378709233	0.0011078532142274754	0.0010722602241057884	0.13059639325240904	0.12183389231584224	3.1254654117322464e-06	0.0006484852423272736	2.9968144551794154e-06	0.0006217904665355989
90.6482756934654	0.0007546438298449188	0.0007498442256269483	0.0008395996995739914	0.0008292101830154784	0.0008943559303108362	0.0008797286949510778	0.0009582882909566827	0.0009381131707041143	0.0011143614523838135	0.0010781335259880368	0.13270845237358772	0.12379156018628236	3.1660013652577094e-06	0.0006608547584517066	3.0328389992730857e-06	0.0006330573154446073
91.19447715510712	0.0007542565378860246	0.0007495270697278897	0.000840403574213011	0.0008300155936348896	0.0008960965569181253	0.0008813953158268223	0.0009612857550698725	0.0009409136403311729	0.0011211260999275667	0.0010842297512327604	0.1348986110075036	0.12582100756032683	3.2084126806017008e-06	0.0006737436769838345	3.070463055520451e-06	0.0006447733106108855
91.74396975532183	0.0007538340514616815	0.0007491764254183443	0.0008412077713786989	0.0008308211312914252	0.0008978715118214506	0.0008830931096487695	0.0009643694074913446	0.0009437914174034199	0.0011281628888075324	0.0010905621660706097	0.1371706691782614	0.12792567949819703	3.252840193490223e-06	0.0006871899405109794	3.1098059018391322e-06	0.000656970683614283
92.29677332487483	0.00075337496907862	0.0007487909146892342	0.0008420121738276822	0.0008316266331752372	0.0008996823007724584	0.0008848233761815697	0.0009675436458716364	0.0009467503253651524	0.0011354888565954999	0.001097145108407176	0.13952866688182494	0.1301092345533729	3.299437228440746e-06	0.0007012349578592592	3.1509973021169157e-06	0.0006696845832271925
92.85290781402206	0.0007528778447701749	0.0007483691135436459	0.0008428166766336962	0.0008324319434349895	0.0009015305423053915	0.0008865875108864576	0.0009708131911696266	0.0009497944629148335	0.0011431224817438136	0.001103994095969765	0.1419769031991064	0.13237556139551152	3.34837088400799e-06	0.0007159239706880649	3.1941785751657056e-06	0.0006829533811341382
93.41239329322968	0.0007523411874534756	0.0007479095511242366	0.0008436211897817867	0.0008332369151976053	0.0009034179782420027	0.0008883870137507934	0.000974183117404489	0.0009529282288515284	0.0011510838356641674	0.001111125947567236	0.14451995728131076	0.13472879702347645	3.399823468724808e-06	0.0007313064640306066	3.2395037876677656e-06	0.0006968190139269026
93.97524995389855	0.0007517634603794576	0.0007474107089120426	0.0008444256411173557	0.0008340414128795361	0.000905346485328483	0.0008902234990601388	0.0009776588846793235	0.0009561563496019429	0.0011593947540723998	0.0011185589193234329	0.14716271142713644	0.13717334675093465	3.453994107637621e-06	0.0007474366266886634	3.2871410873391155e-06	0.0007113273662059105
94.54149810909283	0.0007511430806914015	0.0007468710200107305	0.0008452299796957907	0.0008348453148278259	0.0009073180881427082	0.0008920987062268139	0.0009812463758957894	0.0009594839097652576	0.001168079030450817	0.0011263128580472892	0.14991037650139433	0.1397139061714351	3.51110054226428e-06	0.0007643738682704959	3.337274194820019e-06	0.0007265287003151433
95.11115819427312	0.0007504784191094279	0.0007462888685319691	0.0008460341795844284	0.000835648516334303	0.000909334973429059	0.0008940145118043218	0.0009849519376405498	0.0009629163860614901	0.0011771626349625646	0.0011344093742608112	0.15276851997924273	0.14235548533807577	3.571381150233076e-06	0.0007821834006926653	3.390104075629225e-06	0.0007424781390859281
95.68425076803395	0.000749767799760317	0.0007456625890994662	0.0008468382441755078	0.0008364509330720893	0.0009113995060399338	0.0008959729428348531	0.0009887824257959975	0.0009664596851256469	0.0011866739627277535	0.0011428720378311983	0.155743096940268	0.1451034354254166	3.6350972148121432e-06	0.0008009368931639338	3.4458508166392877e-06	0.0007592362089162419
96.26079651284576	0.0007490095001740663	0.0007449904664911234	0.0008476422110765628	0.0008372525050101327	0.0009135142466882623	0.0008979761916974878	0.0009927452565113956	0.0009701201856556073	0.0011966441160578655	0.00115172659965903	0.15884048438310713	0.14796347817897978	3.702535479194473e-06	0.0008207132110757132	3.5047557352717654e-06	0.0007768694516475383
96.84081623580131	0.0007482017514709042	0.000744270735441006	0.0008484461576536914	0.0008380532008690905	0.0009156819717445345	0.0009000266326484628	0.0009968484632685544	0.0009739047854985756	0.0012071072260676666	0.001161001243478143	0.16206751928524993	0.1509417385013614	3.774011025817962e-06	0.0008415992508660208	3.5670837539626427e-06	0.0007954511150233823
97.42433086936633	0.000747342738764895	0.0007435015806251286	0.0008492502073133082	0.0008388530231904342	0.0009179056953456163	0.0009021268402721695	0.001001100760891057	0.0009778209543507672	0.001218100820072166	0.0011707268725452721	0.16543154089546525	0.15404478057476553	3.84987052733923e-06	0.000863690884850582	3.6331260774768656e-06	0.0008150619330490605
98.01136147213543	0.0007464306018129598	0.0007426811368576702	0.0008500545366197051	0.0008396520141005376	0.0009201886941218926	0.0009042796100933278	0.0010055116174812891	0.0009818767928504932	0.0012296662423673258	0.0011809374368650799	0.16894043781958426	0.15727964797887797	3.930495923368206e-06	0.0008870940322923404	3.703203216653332e-06	0.0008357910094027032
98.60192922959182	0.0007454634359410012	0.000741807489527022	0.000850859383359094	0.0008404502618627666	0.0009225345348949006	0.0009064879816376032	0.0010100913354289067	0.0009860810989688442	0.001241849137433324	0.0011916703076410027	0.17260270054600524	0.16065390833201146	4.016308585853617e-06	0.0009119258756543069	3.7776684091163056e-06	0.00085773681917517
99.1960554548718	0.00074443929328195	0.0007408786753041098	0.0008516650556761756	0.0008412479083235262	0.0009249471057508565	0.0009087552642708399	0.0010148511428229054	0.0009904434427484257	0.001254700006346301	0.0012029667069049063	0.1764274801576443	0.1641757030641356	4.107774046309518e-06	0.0009383162441353177	3.856911495714733e-06	0.0008810083467394036
99.79376158953411	0.0007433561843638346	0.000739892683158713	0.0008524719424268032	0.0008420451573730394	0.000927430650957553	0.0009110850661970595	0.0010198032968227815	0.0009949742506134892	0.001268274849311077	0.0012148722018091214	0.18042465409485028	0.16785380302498842	4.205407370382183e-06	0.0009664091903432703	3.941363321183504e-06	0.0009057263805324067
100.39506920433367	0.0007422120800896239	0.0007388474557230672	0.0008532805249106041	0.0008428422845586877	0.0009299898102649352	0.0009134813270538403	0.0010249612008099112	0.0009996849006797411	0.0012826359098253794	0.001227437274926512	0.18460489997239732	0.1716976707415598	4.309779279700206e-06	0.0009963647903944717	4.031500738957937e-06	0.0009320249890558685
101.00000000000001	0.0007410049141543389	0.0007377408910458189	0.0008540913901705809	0.0008436396480083127	0.0009326296632148832	0.0009159483546120596	0.0010303395374566518	0.0010045878307356252	0.0012978525391713657	0.0012407179841774252	0.18897977861708037	0.17571753027001225	4.363892479701138e-06	0.0010118293248640496	4.078197995362095e-06	0.0009455870747282366
