# Supplementary material for: White matter micro- and macrostructure brain charts for the human lifespan
Source: Nature. 2026 May 13;655(8124):979–89. doi: 10.1038/s41586-026-10454-2 (PMC13391363; doi:10.1038/s41586-026-10454-2)
Supplement: Supplementary file 12 — Centiles trajectories of brain charts. SDT.T9.1–5 contain the brain charts for the global metrics; SDT.T9.6–509 contain the brain charts for the tract-specific metrics (unnormalized); and SDT.T9.510–1157 contain the brain charts for the tract-specific macrostructural metrics (normalized). Included in each table are the male and female centile trajectories for the 2.5th, 25th, 50th, 75th and 97.5th percentiles; the interquartile range normalized by the 50th centile; and the derivatives of the 50th centiles with respect to both age and log(age). Charts are sampled in logarithmically spaced intervals. Age is reported in years, while centile trajectory values are reported in metric-specific units: diffusivities in mm2 s−1, volume in mm3, surface area in mm2, average length in mm, and FA is dimensionless (unitless). [file 41586_2026_10454_MOESM12_ESM.zip › plotted_curves/SDT.T9.22-ATR_left_fa-mean_curve_metrics.csv]

ages	male_0.025th_percentile	female_0.025th_percentile	male_0.25th_percentile	female_0.25th_percentile	male_0.5th_percentile	female_0.5th_percentile	male_0.75th_percentile	female_0.75th_percentile	male_0.975th_percentile	female_0.975th_percentile	male_normalized_quantile_range	fwmale_normalized_quantile_range	male_median_centile_d_age	male_median_centile_d_log_age	female_median_centile_d_age	female_median_centile_d_log_age
0.25	0.2263100902369184	0.2248815062706692	0.24377591269299925	0.2417921126155773	0.25310465387455416	0.2508202472572923	0.2625403584754539	0.2599494382717207	0.28080332156330734	0.27761312346620404	0.07413710295408027	0.07239178596900729	0.12826416669995164	0.0740570127060458	0.12710651312407736	0.0733886080550549
0.25150637576242696	0.22648284992912357	0.22505317541646447	0.24396200538323795	0.2419766909204918	0.25329786790645886	0.251011717427909	0.2627407755024305	0.26014787745214274	0.2810176801070832	0.27782504668876307	0.07413710298630481	0.07239178600046728	0.12801023303136105	0.07413218434950153	0.12685487134446305	0.07346310123375588
0.2530218281966045	0.22665596034095198	0.22522519306796795	0.24414847586055372	0.24216164393812856	0.25349147418254914	0.2512035763024953	0.26294159939646755	0.2603467194843934	0.28123247382073846	0.27803740013724526	0.07413710301901583	0.0723917860324038	0.1275014097344922	0.07428242564924403	0.12635064045373667	0.07361198652457546
0.25454641199404576	0.2268294209965704	0.22539755875235054	0.24433532361239246	0.24234697116010506	0.2536854721706579	0.25139582335368765	0.26314282960555996	0.2605459638219152	0.2814477021138716	0.2782501832279569	0.07413710305222135	0.07239178606482277	0.12699374007526387	0.0744324621887884	0.12584755278842863	0.0737606689032404
0.2560801821758082	0.227003231416479	0.22557027199313917	0.2445225481222505	0.24253267207412096	0.25387986133451745	0.25158845805005786	0.26334446557344904	0.2607456099139389	0.2816633643915313	0.27846339537270587	0.07413710308592925	0.07239178609773177	0.12648722792050648	0.07458229240007341	0.1253456121802543	0.07390914681575111
0.25762319409447826	0.22717739111752863	0.22574333231023463	0.24471014886969336	0.24271874616397682	0.2540746411337786	0.2517814798561337	0.263546506739643	0.2609456572055038	0.2818794600542389	0.27867703597882376	0.0741371031201485	0.0723917861311392	0.12598187708080388	0.07473191472222851	0.12484482240591888	0.07405741871560423
0.2591755034361701	0.227351899612937	0.22591673921992778	0.24489812533037333	0.2429051929095919	0.25426981102402907	0.2519748882324173	0.263748952539435	0.2611461051374763	0.28209598849800727	0.2788911044491858	0.07413710315488534	0.07239178616505358	0.12547769131076336	0.07488132760170174	0.12434518718580989	0.07420548306308916
0.2607371662225343	0.22752675641230655	0.22609049223491634	0.24508647697604785	0.24309201178702244	0.2544653704568133	0.25216868263540226	0.2639518024039244	0.26134695314656964	0.28231294911436405	0.27910560018223185	0.07413710319015017	0.0723917861994825	0.12497467430901565	0.07503052949214606	0.12384671018502047	0.07435333832570024
0.2623082388127803	0.22770196102164	0.22626459086432194	0.2452752032745973	0.24327920226847943	0.2546613188796501	0.2523628625175942	0.2641550557600344	0.2615482006653629	0.2825303412903707	0.27932052257198714	0.07413710322594969	0.07239178623443367	0.12447282971818652	0.07517951885435536	0.12334939501363351	0.07450098297834273
0.2638887779057103	0.2278775129433588	0.22643903461370685	0.24546430369004435	0.24346676382234692	0.25485765573605246	0.2525574273275288	0.26435871203053424	0.2617498471223214	0.28274816440864453	0.2795358710080828	0.07413710326229397	0.07239178626991676	0.12397216112509568	0.07532829415639242	0.12285324522612484	0.07464841550290657
0.26547884054176485	0.22805341167631837	0.22661382298509006	0.24565377768257066	0.24365469591319952	0.25505438046554557	0.25275237650979004	0.2645627706340558	0.2619518919418145	0.28296641784737886	0.2797516448757767	0.07413710329919036	0.07239178630593912	0.12347267206125423	0.07547685387359593	0.12235826432176111	0.07479563438830183
0.2670784841050822	0.22822965671582576	0.22678895547696468	0.24584362470853516	0.2438429980018206	0.2552514925036867	0.2529477095050289	0.264767230985115	0.2621543345441358	0.28318510098036437	0.2799678435559734	0.07413710333664955	0.07239178634250937	0.12297436600201195	0.07562519648828214	0.12186445574477034	0.07494263813065061
0.26868776632556873	0.228406247553656	0.226964431584314	0.24603384422049293	0.2440316695452199	0.25544899128208187	0.25314342574998216	0.26497209249413	0.2623571743455223	0.2834042131770091	0.28018446642524536	0.0741371033746786	0.07239178637963775	0.12247724636753787	0.0757733204899722	0.12137182288465453	0.07508942523326567
0.2703067452809827	0.22858318367806907	0.22714025079862848	0.24622443566721214	0.24422070999665174	0.2556468762284067	0.25333952467749105	0.2651773545674417	0.2625604107581732	0.28362375380236005	0.2804015128558529	0.07413710341328845	0.07239178641733252	0.12198131652291977	0.07592122437559112	0.1208803690755218	0.07523599420622418
0.2719354793990299	0.2287604645738258	0.2273164126079214	0.24641539849369243	0.2444101188056318	0.25584514676642406	0.2535360057165181	0.26538301660733143	0.2627640431902685	0.28384372221712245	0.28061898221576426	0.07413710345248663	0.07239178645560305	0.12148657977735411	0.07606890664866484	0.1203900975972374	0.07538234356695028
0.27357402745947257	0.22893808972220528	0.2274929164967466	0.24660673214118237	0.24459989541795638	0.25604380231600116	0.25373286829216823	0.2655890780120419	0.2629680710459892	0.28406411777768187	0.2808368738686771	0.07413710349228499	0.07239178649445695	0.12099303938518347	0.07621636582013736	0.1199010116747985	0.07552847183976752
0.2752224485962505	0.22911605860102088	0.2276697619462137	0.24679843604719773	0.2447900392757185	0.2562428422931309	0.25393011182570413	0.26579553817579477	0.26317249372553564	0.2842849398361234	0.2810551871740373	0.0741371035326917	0.07239178653390559	0.12050069854606704	0.07636360040808654	0.11941311447857572	0.075674377555913
0.27688080229961526	0.2292943706846367	0.22784694843400496	0.2469905096455391	0.2449805498173258	0.25644226610994786	0.25412773573456676	0.26600239648881085	0.263377310625146	0.284506187740253	0.28127392148706026	0.07413710357371646	0.072391786573959	0.12000956040405697	0.07651060893725514	0.11892640912458319	0.0758200592536653
0.2785491484182772	0.22947302544398404	0.22802447543439172	0.24718295236630905	0.24517142647751924	0.25664207317474713	0.2543257394323915	0.26620965233732835	0.26358252113711567	0.2847278608336169	0.2814930761587502	0.07413710361536885	0.07239178661462507	0.1195196280491615	0.07665738993978266	0.11844089867480534	0.0759655154783303
0.28022754716156506	0.22965202234657783	0.22820234241825002	0.24737576363593006	0.24536266868738893	0.25684226289200407	0.2545241223290287	0.2664173051036229	0.2637881246498159	0.2849499584555228	0.2817126505359205	0.0741371036576614	0.07239178665591459	0.11903090451649234	0.0768039419547577	0.11795658613685589	0.07611074478207769
0.2819160591015993	0.22983136085653272	0.22838054885307776	0.24756894287716236	0.24555427587439235	0.2570428346623906	0.2547228838305591	0.26662535416602484	0.2639941205477123	0.2851724799410596	0.28193264396121426	0.07413710370060254	0.07239178669783787	0.11854339278639259	0.07695026352786272	0.11747347446448941	0.07625574572396943
0.28361474517547763	0.2300110404345794	0.22855909420300977	0.24776248950912086	0.24574624746237186	0.2572437878827936	0.25492202333931413	0.26683379889893916	0.26420050821138413	0.2853954246211171	0.2821530557731232	0.07413710374420251	0.07239178674040538	0.11805709578526091	0.07709635321214847	0.11699156655743082	0.0764005168699029
0.2853236666874746	0.23019106053808078	0.22873797792883435	0.24795640294729288	0.2459385828715711	0.2574451219463348	0.2551215402538915	0.2670426386728644	0.26440728701754135	0.28561879182240724	0.282373885306008	0.07413710378847295	0.07239178678362705	0.11757201638519632	0.07724220956740169	0.11651086526175902	0.07654505679262513
0.2870428853112538	0.23037142062104785	0.22891719948800932	0.2481506826035552	0.24613128151865343	0.2576468362423861	0.2553214339691753	0.2672518728544104	0.2646144563390449	0.28584258086748277	0.28259513189011753	0.07413710383342485	0.07239178682751297	0.11708815740414025	0.07738783116028003	0.11603137337039016	0.07668936407196014
0.28877246309209376	0.23055212013415624	0.229096758334678	0.24834532788619176	0.24632434281671783	0.25784893015659	0.25552170387635265	0.2674615008063177	0.2648220155449242	0.28606679107475813	0.2828167948516102	0.07413710387906906	0.07239178687207487	0.11660552160613236	0.07753321656423395	0.11555309362215382	0.07683343729414105
0.2905124624491269	0.23073315852476128	0.22927665391968452	0.24854033819991034	0.24651776617531643	0.2580514030708748	0.2557223493629307	0.2676715218874753	0.26502996400039525	0.2862914217585282	0.28303887351257073	0.07413710392541634	0.07239178691732422	0.11612411170155212	0.0776783643596417	0.11507602870301525	0.07697727505228613
0.29226294617759224	0.230914535236915	0.22945688569059028	0.24873571294586022	0.246711551000472	0.2582542543634753	0.2559233698127556	0.2678819354529399	0.2652383010668794	0.2865164722289893	0.2832613671910323	0.07413710397247782	0.07239178696327087	0.11564393034747411	0.07782327313376669	0.11460018124596161	0.07712087594641304
0.294023977451102	0.23109624971138087	0.2296374530916893	0.24893145152164853	0.24690569669469392	0.2584574834089484	0.2561247646060293	0.2680927408539541	0.2654470261020212	0.2867419417922577	0.2834842752009941	0.07413710402026683	0.07239178700992667	0.11516498014708532	0.07796794148040931	0.1141255538307746	0.0772642385830622
0.29579561982392083	0.23127830138565034	0.22981835556402372	0.24912755332135797	0.2471002026569955	0.2586610895781912	0.25632653311932685	0.26830393743796366	0.2656561384597066	0.2869678297503897	0.28370759685244185	0.07413710406879277	0.0723917870573032	0.11468726365056625	0.07811236800020538	0.11365214898461318	0.07740736157545314
0.29757793723326015	0.23146068969395778	0.22999959254539964	0.24932401773556256	0.2472950682829105	0.2588650722384587	0.2565286747256142	0.26851552454863686	0.26586563749008085	0.28719413540140076	0.283931331451366	0.0741371041180699	0.07239178710541277	0.11421078335507673	0.07825655130051956	0.11317996918204187	0.07755024354355555
0.29937099400158496	0.23164341406729697	0.23018116347040274	0.2495208441513461	0.24749029296451036	0.25906943075338135	0.2567311887942652	0.2687275015258822	0.26607552253956657	0.2874208580392856	0.2841554782997818	0.07413710416810891	0.07239178715426631	0.11373554170478428	0.07840048999532456	0.11270901684540036	0.07769288311394007
0.3011748548389356	0.23182647393343572	0.23036306777041332	0.2497180319523172	0.2476858760904202	0.25927416448298196	0.25693407469107943	0.26893986770586636	0.2662857929508817	0.287647996954036	0.2843800366957481	0.07413710421892356	0.07239178720387628	0.11326154109114839	0.07854418270521535	0.1122392943444055	0.07783527891958641
0.30298958484526295	0.23200986871693177	0.23054530487362165	0.24991558051862672	0.24788181704583484	0.2594792727836931	0.2571373317782976	0.26915262242103155	0.26649644806305617	0.2878755514316615	0.2846050059333851	0.07413710427052567	0.07239178725425509	0.11278878385326152	0.0786876280574873	0.11177080399677664	0.07797742959998999
0.30481524951277783	0.23219359783914806	0.23072787420504345	0.2501134892269847	0.2480781152125365	0.25968475500837496	0.25734095941462026	0.2693657650001145	0.26670748721145127	0.28810352075420737	0.28483038530289506	0.07413710432292774	0.07239178730541554	0.11231727227767863	0.07883082468591596	0.1113035480687472	0.07811933380144609
0.3066519147283146	0.23237766071826796	0.23091077518653497	0.25031175745067574	0.24827476996891	0.2598906105063311	0.25754495695522445	0.26957929476816334	0.26691890972777577	0.28833190419977417	0.2850561740905798	0.07413710437614376	0.07239178735737063	0.11184700859894292	0.07897377123079963	0.11083752877465258	0.07826099017654542
0.3084996467757088	0.23256205676931035	0.231094007236808	0.2505103845595759	0.24847178068995945	0.26009683862332683	0.25774932375177995	0.2697932110465549	0.2671307149401037	0.28856070104253617	0.28528237157885944	0.07413710443018666	0.07239178741013244	0.11137799499934431	0.07911646633882441	0.11037274827721433	0.07840239738423094
0.31035851233818973	0.23274678540414492	0.23127756977144479	0.25070936992016934	0.2486691467473242	0.2603034387016042	0.2579540591524662	0.2700075131530131	0.2673429021728921	0.28878991055276015	0.2855089770462912	0.07413710448506958	0.07239178746371489	0.11091023360974361	0.07925890866329155	0.10990920868779597	0.07854355408982627
0.3122285785007863	0.23293184603150688	0.2314614622029134	0.25090871289556393	0.2488668675092952	0.26051041007990144	0.2581591625019887	0.27022220040162587	0.26755547074699787	0.2890195319968242	0.2857359897675879	0.07413710454080615	0.07239178751813116	0.11044372650952994	0.07940109686402508	0.10944691206698565	0.07868445896516363
0.3141099127527488	0.2331172380570123	0.23164568394058185	0.2511084128455071	0.24906494234083063	0.2607177520934676	0.2583646331415966	0.27043727210286256	0.26776841997969514	0.28924956463723644	0.28596340901363587	0.07413710459741164	0.0723917875733947	0.10997847572609487	0.07954302960679627	0.10898586042418401	0.07882511068832798
0.31600258298998396	0.23330296088317232	0.23183023439073316	0.25130846912640264	0.24926337060357104	0.2609254640740788	0.2585704704090975	0.2706527275635908	0.2679817491846915	0.2894800077326524	0.28619123405151303	0.07413710465489942	0.07239178762951988	0.10951448323622515	0.07968470556400575	0.1085260557181158	0.07896550794352919
0.3179066575175057	0.23348901390940854	0.23201511295658012	0.25150888109132585	0.24946215165585692	0.2611335453500569	0.25877667363887485	0.27086856608709375	0.26819545767214614	0.2897108605378945	0.2864194641445077	0.07413710471328261	0.07239178768651969	0.1090517509656479	0.07982612341440642	0.10806749985718511	0.07910564942147147
0.3198222050518999	0.23367539653206726	0.23220031903827998	0.25170964809004	0.24966128485274244	0.26134199524628365	0.2589832421619045	0.2710847869730883	0.2684095447486862	0.28994212230397	0.28664809855213585	0.07413710477257801	0.07239178774441021	0.10859028078930066	0.07996728184291868	0.10761019469944699	0.07924553381899813
0.32174929472380437	0.23386210814443376	0.23238585203294818	0.2519107694690105	0.24986076954601236	0.2615508130842189	0.2591901753057699	0.27130138951773924	0.26862400971742306	0.2901737922780876	0.2868771365301593	0.07413710483279982	0.07239178780320464	0.10813007453144508	0.08010817954058069	0.10715414205262164	0.0793851598388784
0.32368799608040405	0.23404914813674776	0.23257171133467333	0.25211224457142256	0.25006060508419625	0.2617599981819143	0.25939747239467803	0.2715183730136787	0.2688388518779692	0.2904058697036778	0.287106577330603	0.074137104893963	0.07239178786291905	0.10767113396609318	0.08024881520462657	0.10669934367474809	0.07952452619014849
0.3256383790879404	0.23423651589621633	0.2327578963345312	0.25231407273719514	0.2502607908125852	0.2619695498540318	0.2596051327494761	0.2717357367500215	0.2690540705264546	0.2906383538204087	0.2873364202017733	0.0741371049560837	0.0723917879235665	0.1072134608173343	0.08038918753860003	0.10624580127426952	0.07966363158799794
0.32760051413423674	0.23442421080702924	0.23294440642059905	0.2525162533029966	0.2504613260732453	0.26217946741185827	0.259813155687667	0.27195348001238134	0.26926966495554355	0.2908712438642044	0.28756666438827494	0.07413710501917668	0.07239178798516506	0.10675705675916447	0.0805292952519352	0.10579351651023217	0.07980247475361324
0.3295744720312385	0.2346122322503728	0.2331312409779696	0.25271878560226047	0.25066221020503465	0.2623897501633214	0.26002154052342513	0.2721716020828885	0.2694856344544502	0.2911045390672628	0.2877973091310284	0.07413710508325819	0.07239178804772804	0.10630192341587019	0.08066913706010581	0.10534249099221427	0.07994105441402866
0.33156032401756863	0.2348005796044437	0.23331839938876484	0.25292166896519974	0.250863442543617	0.26260039741300545	0.260230286567611	0.27239010224020477	0.26970197830895504	0.2913382386580724	0.2880283536672874	0.07413710514834446	0.07239178811127189	0.10584806236252575	0.08080871168473891	0.1048927262808661	0.08007936930226833
0.33355814176109866	0.23498925224446293	0.23350588103214995	0.25312490271882226	0.25106502242147694	0.2628114084621676	0.26043939312778797	0.27260897975954057	0.26991869580142125	0.2915723418614302	0.28825979723065576	0.074137105214453	0.07239178817581376	0.10539547512483693	0.08094801785330219	0.10444422388849262	0.08021741815751682
0.33556799736153503	0.23517824954269015	0.2336936852843472	0.25332848618694614	0.2512669491679351	0.26302278260875217	0.2606488595082377	0.2728282339126705	0.27013578621081	0.2918068478984588	0.2884916390511045	0.07413710528159974	0.07239178824136983	0.10494416317953892	0.08108705429912533	0.10399698527832868	0.08035519972446536
0.3375899633530214	0.23536757086843674	0.23388181151864962	0.25353241869021365	0.25146922210916284	0.26323451914740675	0.26085868500997333	0.2730478639679494	0.27035324881269646	0.2920417559866228	0.2887238783549887	0.07413710534980192	0.07239178830795544	0.10449412795473734	0.0812258197615705	0.10355101186537752	0.0804927127536672
0.3396241127067558	0.23555721558807957	0.234070259105434	0.2537366995461063	0.2516718405681954	0.2634466173694977	0.2610688689307569	0.27326786919032797	0.27057108287928516	0.29227706533974634	0.2889565143650639	0.07413710541907699	0.07239178837558904	0.10404537082976617	0.08136431298557056	0.10310630501687257	0.08062995600164413
0.3416705188336247	0.23574718306507497	0.23425902741217502	0.2539413280689599	0.2518748038649487	0.2636590765631237	0.2612794105651132	0.27348824884136913	0.2707892876794263	0.29251277516802954	0.28918954630050325	0.07413710548944218	0.0723917884442866	0.10359789313603329	0.08150253272207664	0.1026628660520501	0.0807669282304957
0.343729255586852	0.23593747265997167	0.234448115803458	0.25414630356997786	0.25207811131623137	0.2638718960131336	0.2614903092043449	0.2737090021792626	0.2710078624786302	0.2927488846780658	0.2894229733769134	0.07413710556091595	0.07239178851406657	0.10315169615669362	0.08164047772764604	0.10222069624232688	0.08090362820792052
0.34580039726466444	0.23612808373042407	0.23463752364099263	0.25435162535724654	0.25228176223576076	0.26408507500113787	0.26170156413654655	0.2739301284588411	0.27122680653908354	0.2929853930728571	0.2896567948063512	0.0741371056335169	0.07239178858494681	0.10270678112695464	0.08177814676435702	0.10177979681211724	0.08104005470738684
0.3478840186129729	0.2363190156312057	0.2348272502836256	0.25455729273574884	0.25248575593417544	0.2642986128055258	0.26191317464662095	0.27415162693159506	0.2714461191196633	0.2932222995518313	0.28989100979733967	0.07413710570726292	0.07239178865694566	0.10226314923492197	0.08191553860023504	0.10134016893852049	0.0811762065078554
0.34998019482807	0.23651026771422218	0.23501729508735364	0.2547633050073786	0.25269009171905055	0.2645125087014795	0.26212514001629117	0.2743734968456881	0.27166579947595276	0.29345960331085824	0.29012561755488353	0.07413710578217296	0.07239178873008087	0.1018208016210238	0.08205265200864886	0.10090181375167617	0.0813120823937652
0.352089001559344	0.23670183932852412	0.2352076574053368	0.2549696614709544	0.25289476889491097	0.26472676196098777	0.26233745952411736	0.27459573744597254	0.27188584686025624	0.2936973035422653	0.29036061728048657	0.07413710585826754	0.07239178880437154	0.10137973937872147	0.0821894857685308	0.10046473233536801	0.08144768115521828
0.3542105149120084	0.23689372982031956	0.23539833658791065	0.25517636142223316	0.25309978676324457	0.26494137185286115	0.26255013244550923	0.2748183479740027	0.2721062605216133	0.29393539943485364	0.29059600817216585	0.07413710593556512	0.07239178887983767	0.10093996355482204	0.08232603866440513	0.10002892572673971	0.08158300158753207
0.35634481144984936	0.2370859385329877	0.23558933198259935	0.2553834041539247	0.25330514462251685	0.2651563376427461	0.26276315805274103	0.27504132766805167	0.27232703970581357	0.2941738901739145	0.2908317894244677	0.07413710601408575	0.07239178895649707	0.10050147514935759	0.08246230948606126	0.09959439491693445	0.0817180424915307
0.35849196819798806	0.2372784648070907	0.23578064293412787	0.2555907889557041	0.2535108417681838	0.2653716585931383	0.2629765356149652	0.2752646757631243	0.2725481836554119	0.29441277494124396	0.29106796022848413	0.07413710609384916	0.07239178903437023	0.10006427511607541	0.08259829702865318	0.09916114085120142	0.08185280267335315
0.36065206264566085	0.23747130798038607	0.23597226878443464	0.255798515114226	0.2537168774927049	0.26558733396339745	0.26319026439822635	0.2754883914909728	0.2727696916097419	0.29465205291515884	0.29130451977186683	0.07413710617487655	0.07239178911347839	0.0996283643628999	0.08273400009290555	0.09872916442908064	0.08198728094436802
0.3628251727490157	0.23766446738783958	0.23616420887268358	0.2560065819131377	0.2539232510855574	0.2658033630097614	0.26340434366547466	0.2757124740801104	0.2729915628049302	0.2948917232705122	0.29154146723884283	0.07413710625718846	0.07239178919383986	0.09919374375190415	0.08286941748467314	0.09829846650476526	0.08212147612111664
0.3650113769339257	0.23785794236163735	0.23635646253527648	0.2562149886330922	0.2541299618332481	0.26601974498535863	0.2636187726765796	0.2759369227558264	0.2732137964739109	0.2951317851787084	0.29177880181023014	0.07413710634080797	0.07239178927547699	0.09876041409945202	0.08300454801495505	0.09786904788740713	0.08225538702548363
0.36721075409881926	0.23805173223119744	0.23654902910586503	0.25642373455176154	0.2543370090193275	0.266236479140223	0.2638335506883439	0.2761617367401985	0.27343639184643964	0.2953722378077177	0.2920165226634516	0.07413710642575481	0.07239178935841066	0.09832837617674528	0.08313939049997288	0.09744090934123761	0.08238901248437713
0.3694233836175272	0.2382458363231827	0.23674190791536262	0.25663281894384965	0.2545443919244015	0.2664535647213061	0.26404867695451584	0.2763869152521087	0.2736593481491062	0.2956130803220923	0.29225462897255045	0.07413710651205056	0.07239178944266172	0.09789763070987334	0.08327394376100727	0.09701405158599385	0.08252235132983543
0.37164934534214805	0.23844025396151186	0.23693509829195605	0.2568422410811046	0.25475210982614505	0.2666710009724912	0.2642641507258038	0.2766124575072562	0.2738826646053501	0.29585431188297967	0.2924931199082043	0.07413710659972002	0.07239178952825354	0.09746817838044564	0.08340820662456139	0.09658847529684067	0.08265540239876401
0.3738887196059291	0.23863498446737197	0.23712859956111748	0.2570520002323321	0.25496016199931415	0.2668887871346065	0.2644799712498869	0.2768383627181704	0.274106340435472	0.296095931648138	0.2927319946377399	0.07413710668878336	0.07239178961520713	0.09704001982545662	0.08354217792211216	0.09616418110502423	0.08278816453315585
0.3761415872261661	0.2388300271592294	0.23732241104561586	0.2572620956634076	0.25516854771575853	0.26710692244543804	0.26469613777143125	0.27706463009422627	0.2743303748566484	0.2963379387719508	0.2929712523251472	0.0741371067792665	0.07239178970354443	0.09661315563776895	0.08367585649010323	0.09574116959811363	0.08292063658000615
0.3784080295071193	0.23902538135284168	0.23751653206552834	0.2574725266372888	0.2553772662444339	0.2673254061397426	0.2649126495320996	0.2772912588416552	0.27455476708294524	0.2965803324054404	0.29321089213109397	0.07413710687118998	0.07239178979329028	0.09618758636599267	0.0838092411696536	0.0953194413198517	0.08305281739095705
0.3806881282429484	0.23922104636126904	0.23771096193825164	0.2576832924140276	0.2555863168514137	0.26754423744925915	0.2651295057705658	0.27751824816356013	0.27477951632532904	0.2968231116962827	0.29345091321293876	0.07413710696457933	0.07239178988446686	0.09576331251533787	0.08394233080689162	0.09489899677097213	0.08318470582266002
0.38298196572066395	0.23941702149488522	0.23790569997851319	0.2578943922507827	0.255795698799902	0.26776341560272365	0.2653467057225268	0.27774559725992837	0.27500462179168206	0.29706627578882105	0.293691314724746	0.07413710705945949	0.07239178997709829	0.0953403345477497	0.08407512425296204	0.09447983640904312	0.08331630073639928
0.3852896247230969	0.23961330606138884	0.23810074549838195	0.2581058254018309	0.25600541135024435	0.26798293982588034	0.2655642486207146	0.2779733053276433	0.2752300826868134	0.29730982382407956	0.2939320958172984	0.07413710715585523	0.07239179007120881	0.09491865288184442	0.08420762036348606	0.09406196064883687	0.083447600998106
0.38761118853188686	0.23980989936581454	0.2382960978072799	0.2583175911185802	0.2562154537599403	0.2682028093414938	0.2657821336949085	0.27820137156049846	0.27545589821247296	0.2975537549397777	0.2941732556381115	0.07413710725379047	0.07239179016682425	0.09449826789329308	0.08433981799870338	0.09364536986286964	0.08357860547851459
0.3899467409304866	0.24000680071054345	0.23849175621199223	0.2585296886495798	0.25642582528365493	0.2684230233693611	0.26600036017194806	0.27842979514920924	0.2756820675673624	0.2977980682703428	0.2944147933314458	0.0741371073532916	0.07239179026396751	0.09407917991537573	0.0844717160236712	0.09323006438134485	0.08370931305283591
0.39229636620718694	0.2402040093953143	0.2386877200166781	0.25874211724053314	0.25663652517322944	0.2686435811263247	0.2662189272757436	0.27865857528142624	0.27590858994714873	0.29804276294692383	0.2946567080383215	0.07413710745438487	0.0723917903626654	0.09366138923910938	0.08460331330805104	0.09281604449262204	0.08383972260090644
0.3946601491581577	0.24040152471723378	0.23888398852288173	0.25895487613430823	0.256847552677694	0.2688644818262834	0.2664378342272895	0.2788877111417467	0.27613546454447646	0.2982878380974047	0.29489899889653004	0.07413710755709756	0.0723917904629437	0.09324489611331188	0.0847346087258245	0.09240331044329508	0.0839698330069254
0.3970381750905084	0.24059934597078697	0.2390805610295423	0.25916796457094976	0.25705890704327755	0.2690857246802044	0.26665708024467394	0.27911720191172695	0.27636269054897855	0.29853329284641694	0.2951416650406479	0.07413710766145588	0.07239179056482811	0.09282970074520591	0.08486560115559172	0.0919918624385545	0.08409964315945473
0.39943052982536675	0.24079747244784797	0.23927743683300387	0.2593813817876899	0.2572705875134194	0.26930730889613497	0.26687666454309183	0.2793470467698944	0.2765902671472895	0.2987791263153525	0.2953847056020485	0.0741371077674865	0.07239179066834675	0.09241580330041899	0.08499628948025162	0.09158170064284832	0.08422915195174596
0.4018372997009759	0.24099590343768987	0.23947461522702676	0.25959512701895926	0.25748259332878065	0.26952923367921316	0.2670965863348563	0.27957724489176017	0.27681819352305653	0.29902533762237704	0.2956281197089159	0.07413710787521889	0.07239179077352578	0.09200320390351635	0.08512667258711559	0.09117282517946279	0.08435835828102256
0.40425857157581063	0.24119463822699486	0.23967209550279606	0.2598091994963976	0.2576949237272538	0.2697514982316804	0.2673168448294081	0.27980779544982887	0.2770464688569509	0.29927192588244156	0.2958719064862557	0.07413710798467993	0.0723917908803935	0.09159190263816441	0.08525674936784355	0.09076523613115484	0.08448726104879967
0.4066944328317112	0.24139367609986426	0.23986987694893244	0.26002359844886463	0.2579075779439743	0.2699741017528913	0.2675374392333284	0.28003869761361255	0.2772750923266797	0.29951889020729544	0.2961160650559084	0.07413710809590114	0.07239179098897758	0.09118189954731548	0.08538651871816683	0.09035893354069202	0.08461585916096936
0.4091449713770379	0.2415930163378279	0.24006795885150176	0.26023832310245104	0.25812055521133037	0.2701970434393254	0.267758368750349	0.2802699505496395	0.27750406310699716	0.29976622970549804	0.2963605945365608	0.07413710820890862	0.07239179109930816	0.09077319463371225	0.08551597953816525	0.08995391741064651	0.08474415152741699
0.411610275649843	0.2417926582198548	0.24026634049402454	0.2604533726804884	0.2583338547589745	0.27042032248459796	0.26797963258136276	0.28050155342146826	0.27773338036971557	0.30001394348243143	0.2966054940437582	0.07413710832373452	0.07239179121141248	0.09036578785991622	0.08564513073189062	0.08955018770401324	0.08487213706214902
0.41409043462106226	0.24199260102236123	0.24046502115748536	0.2606687464035593	0.2585474758138322	0.2706439380794696	0.26820122992443485	0.280733505389696	0.2779630432837164	0.30026203064031143	0.2968507626899161	0.07413710844040793	0.07239179132532131	0.08995967914871983	0.08577397120742347	0.08914774434438044	0.08499981468320073
0.41658553779772634	0.2421928440192213	0.2406640001203422	0.26088444348950746	0.25876141760011223	0.27086788941185835	0.26842315997481253	0.2809658056119713	0.27819305101496067	0.30051049027819926	0.29709639958433093	0.07413710855896202	0.07239179144106568	0.08955486838367932	0.08590249987710052	0.08874658721619966	0.0851271833125864
0.41909567522619073	0.24239338648177605	0.24086327665853619	0.26110046315344915	0.25897567933931814	0.2710921756668492	0.2686454219249359	0.28119845324300424	0.2784234027265003	0.30075932149201456	0.2973424038331932	0.07413710867942545	0.07239179155867459	0.0891513554088732	0.08603071565692488	0.08834671616497047	0.08525424187610753
0.4216209374953856	0.2425942276788418	0.24106285004549954	0.2613168046077803	0.2591902602502557	0.2713167960267039	0.26886801496444723	0.2814314474345766	0.27865409757848786	0.30100852337454453	0.29758877453959653	0.0741371088018324	0.07239179167818037	0.08874914002959144	0.08615861746686448	0.08794813099780896	0.08538098930355886
0.42416141574008476	0.24279536687671996	0.2412627195521657	0.2615334670621888	0.259405159549044	0.27154174967087186	0.2690909382802022	0.28166478733555295	0.2788851347281875	0.30125809501545625	0.29783551080355025	0.07413710892621404	0.07239179179961526	0.08834822201265524	0.08628620423089473	0.08755083148350451	0.08550742452845128
0.4267172016441951	0.24299680333920573	0.2414628844469773	0.2617504497236625	0.2596203764491244	0.27176703577600025	0.2693141910562782	0.28189847209189084	0.27911651332998433	0.30150803550130817	0.2980826117219896	0.07413710905260422	0.07239179192301032	0.08794860108626068	0.08641347487640161	0.08715481735283248	0.08563354648802601
0.42928838744406506	0.24319853632759617	0.24166334399589529	0.26196775179649895	0.2598359101612703	0.27199265351594154	0.2695377724739854	0.2821325008466503	0.27934823253539576	0.30175834391555945	0.29833007638878656	0.07413710918103715	0.07239179204839916	0.08755027694071771	0.08654042833468623	0.08676008829892368	0.085759354123212
0.43187506593181346	0.24340056510069974	0.24186409746240692	0.2621853724823148	0.2600517598935953	0.27221860206176646	0.2697616817118751	0.2823668727400044	0.27958029149307984	0.302009019338582	0.2985779038947606	0.07413710931154649	0.07239179217581544	0.08715324922864909	0.08666706354070186	0.08636664397745619	0.08588484637851934
0.4344773304586784	0.2436028889148438	0.24206514410753469	0.26240331098005504	0.26026792485156314	0.27244488058177	0.2699859179457499	0.2826015869092486	0.27981268934884573	0.3022600608476698	0.29882609332768817	0.07413710944416645	0.07239179230529297	0.0867575175651254	0.08679337943289767	0.08597448400711727	0.0860100222021245
0.4370952749383861	0.24380550702388365	0.24226648318984403	0.26262156648600105	0.26048440423799624	0.2726714882414839	0.2702104803486726	0.28283664248881085	0.2800454252456635	0.3025114675170505	0.2990746437723141	0.07413710957893363	0.07239179243686711	0.08636308152826189	0.08691937495348867	0.08558360796949671	0.08613488054545115
0.4397289938505404	0.2440084186792102	0.24246811396545223	0.26284013819378055	0.26070119725308455	0.2728984242036836	0.2704353680909745	0.2830720386102608	0.2802784983236725	0.30276323841789415	0.2993235543103608	0.0741371097158837	0.07239179257057148	0.08596994065887031	0.0870450490477026	0.08519401540984006	0.0862594203635183
0.4423785822440318	0.24421162312975797	0.24267003568803514	0.2630590252943752	0.26091830309439334	0.27312568762839695	0.27066058034026563	0.2833077744023188	0.28051190772019147	0.3030153726183241	0.299572824020538	0.07413710985505392	0.07239179270644319	0.08557809446159581	0.0871704006645686	0.08480570583719782	0.0863836406148053
0.4450441357404687	0.24441511962201362	0.2428722476088365	0.2632782269761301	0.26113572095687326	0.27335327767291556	0.27088611626144266	0.2835438489908656	0.28074565256972794	0.30326786918342646	0.2998224519785532	0.07413710999648071	0.07239179284451913	0.08518754240469661	0.08729542875640561	0.08441867872457465	0.08650754026101737
0.44772575053762753	0.24461890740002237	0.243074748976674	0.2634977424247612	0.26135345003286636	0.27358119349180043	0.2711119750166978	0.28378026149895086	0.28097973200398485	0.30352072717525963	0.30007243725712013	0.07413711014020248	0.07239179298483478	0.0847982839202217	0.0874201322785737	0.08403293350925622	0.08663111826705006
0.4504235234129248	0.24482298570539712	0.24327753903794824	0.2637175708233636	0.26157148951211645	0.2738094342368923	0.2713381557655266	0.2840170110468021	0.2812141451518727	0.30377394565286375	0.300322778925969	0.07413711028625837	0.07239179312742955	0.08441031840469293	0.08754451018981513	0.08364846959315031	0.08675437360101057
0.4531375517269096	0.24502735377732443	0.24348061703664892	0.26393771135242033	0.261789838581775	0.2740379990573189	0.27156465766473686	0.2842540967518334	0.2814488911395146	0.30402752367226976	0.30057347605185464	0.0741371104346868	0.07239179327234065	0.08402364521918315	0.08766856145203406	0.08326528634308517	0.0868773052341254
0.4558679334267773	0.24523201085257307	0.2436839822143633	0.264158163189809	0.26200849642641094	0.2742668870995042	0.27179147986845603	0.28449151772865355	0.2816839690902575	0.304281460286509	0.3008245276985667	0.07413711058552831	0.07239179341960707	0.08363826368973548	0.08779228503032499	0.08288338309115773	0.08699991214081138
0.45861476704990445	0.24543695616550046	0.24388763381028217	0.26437892551081066	0.2622274622280163	0.2744960975071758	0.27201862152814044	0.28472927308907514	0.28191937812467893	0.30453575454562176	0.3010759329269373	0.07413711073882386	0.0723917935692704	0.08325417310742012	0.08791567989265303	0.0825027591348686	0.08712219329838433
0.4613781517274047	0.24564218894805961	0.24409157106120755	0.26459999748811686	0.2624467351660156	0.2747256294213725	0.2722460817925811	0.28496736194212197	0.282155117360595	0.3047904054966658	0.3013276907948502	0.07413711089461468	0.07239179372136882	0.08287137272882461	0.08803874500998887	0.0821234137375555	0.0872441476871515
0.4641581871877068	0.24584770842980633	0.2442957932015592	0.2648213782918367	0.2626663144172713	0.2749554819804526	0.2724738598079137	0.28520578339403674	0.28239118591306883	0.305045412183725	0.30157980035724924	0.07413711105294205	0.07239179387594472	0.08248986177637363	0.08816147935638696	0.08174534612856377	0.08736577429032621
0.4669549737601532	0.2460535138379061	0.24450029946338148	0.26504306708950465	0.2628861991560929	0.2751856543201014	0.27270195471762365	0.2854445365482901	0.2826275828944183	0.3053007736479182	0.3018322606661464	0.07413711121385008	0.07239179403303923	0.08210963943838578	0.08828388190848813	0.08136855550363009	0.08748707209386453
0.46976861237862133	0.24625960439714	0.24470508907634964	0.26526506304608777	0.2631063885542425	0.2754161455733373	0.27293036566255546	0.2856836205055873	0.28286430741422325	0.30555648892740667	0.30208507077062996	0.07413711137738124	0.07239179419269512	0.08173070486960654	0.08840595164586773	0.08099304102515248	0.08760804008658596
0.4725992045851658	0.24646597932991152	0.24491016126777654	0.2654873653239913	0.26332688178094243	0.27564695487052115	0.273159091780918	0.2859230343638755	0.2831013585793333	0.3058125570574023	0.30233822971687263	0.07413711154358076	0.07239179435495625	0.08135305719152797	0.08852768755093621	0.08061880182239634	0.08772867725993905
0.4754468525336833	0.24667263785625324	0.24511551526261843	0.26570997308306776	0.2635476780028817	0.27587808133936154	0.2733881322082934	0.2861627772183522	0.28333873549387445	0.30606897707017594	0.3025917365481387	0.07413711171249288	0.07239179451986605	0.08097669549240294	0.08864908860858378	0.08024583699197052	0.08784898260805818
0.47831165899359906	0.24687957919383244	0.24532115028348178	0.26593288548062116	0.2637687763842226	0.27610952410492245	0.2736174860776419	0.28640284816147143	0.2835764372592567	0.30632574799506423	0.3028455903047926	0.0741371118841653	0.07239179468746916	0.0806016188276999	0.08877015380630837	0.07987414559790551	0.08796895512769964
0.4811937273535759	0.247086802557957	0.24552706555062867	0.26615610167141507	0.26399017608660724	0.27634128228962934	0.2738471525193106	0.28664324628295024	0.28381446297418106	0.30658286885847785	0.30309979002430504	0.07413711205864235	0.07239179485781175	0.08022782622066416	0.08889088213442164	0.0795037266721863	0.08808859381814216
0.4840931616252451	0.24729430716158182	0.24573326028198245	0.2663796208076785	0.26421187626916365	0.2765733550132776	0.2740771306610381	0.2868839706697773	0.2840528117346456	0.3068403386839082	0.30335433474126117	0.07413711223597223	0.07239179503093965	0.07985531666216872	0.08901127258553743	0.07913457921468847	0.08820789768100212
0.4870100664469608	0.24750209221531413	0.24593973369313407	0.266603442039112	0.2644338760885121	0.2768057413930362	0.2743074196279619	0.2871250204062181	0.2842914826339529	0.30709815649193467	0.30360922348736724	0.0741371124162036	0.07239179520690064	0.07948408911100557	0.08913132415446512	0.07876670219386028	0.088326865720461
0.4899445470875755	0.24771015692741918	0.24614648499734745	0.26682756451289324	0.26465617469877106	0.27703844054345544	0.27453801854262455	0.2873663945738218	0.2845304747627157	0.3073563213002321	0.30386445529145745	0.07413711259938632	0.07239179538574171	0.0791141424946673	0.0892510358387213	0.07840009454668007	0.08844549694280346
0.49289670945023945	0.2479185005038257	0.24635351340556413	0.26705198737368363	0.2648787712515625	0.27727145157647337	0.27476892652497825	0.28760809225142725	0.28476978720886365	0.3076148321235765	0.3041200291795007	0.07413711278556964	0.07239179556751268	0.07874547570926893	0.08937040663803231	0.07803475517926728	0.08856379035689343
0.4958666600762229	0.248127122148131	0.24656081812640968	0.2672767097636339	0.2651016648960182	0.27750477360142084	0.27500014269239387	0.2878501125151698	0.28500941905764915	0.30787368797385245	0.304375944174607	0.07413711297480387	0.0723917957522629	0.07837808761988185	0.08948943555435562	0.07767068296698199	0.08868174497375492
0.4988545061487607	0.2483360210616067	0.24676839836619804	0.2675017308223891	0.2653248547787853	0.2777384057250282	0.2752316661596631	0.2880924544384871	0.2852493693916534	0.3081328878600595	0.3046321992970342	0.07413711316714187	0.072391795940042	0.07801197706075413	0.08960812159170928	0.07730787675450301	0.0887993598062522
0.5018603554969207	0.24854519644320244	0.24697625332893652	0.2677270496870943	0.26554834004403033	0.27797234705142926	0.275463496039006	0.288335117092124	0.28548963729079196	0.3083924307883177	0.30488879356419313	0.07413711336263555	0.0723917961309034	0.0776471428358505	0.08972646375636373	0.07694633535659534	0.088916633869637
0.5048843165994948	0.24875464748955245	0.24718438221633085	0.26795266549240015	0.2657721198334464	0.27820659668216907	0.2756956314400759	0.28857809954413965	0.28573022183232033	0.30865231576187424	0.3051457259906546	0.07413711356133862	0.07239179632489733	0.07728358371885236	0.08984446105653632	0.0765860575581172	0.08903356618122871
0.5079264985889148	0.24896437339497896	0.2473927842277898	0.26817857737046713	0.2659961932862567	0.27844115371620637	0.2759280714699651	0.28882140085991154	0.28597112209083986	0.30891254178110933	0.30540299558815476	0.07413711376330544	0.07239179652207825	0.07692129845365514	0.08996211250247654	0.07622704211440379	0.08915015576028651
0.5109870112551897	0.24917437335149714	0.24760145856042992	0.2684047844509714	0.26622055953922	0.2786760172499217	0.2761608152332097	0.289065020102142	0.2862123371383024	0.30917310784354135	0.3056606013656011	0.0741371139685916	0.07239179672249996	0.07656028575475915	0.09007941710651579	0.07586928775122459	0.08926640162771804
0.5140659650498691	0.24938464654881962	0.24781040440907914	0.26863128586110896	0.26644521772663554	0.2789111863771202	0.2763938618317929	0.289308956330863	0.28645386604401557	0.309434012943833	0.30591854232907684	0.07413711417725442	0.072391796926217	0.07620054430709189	0.09019637388260549	0.07551279316547976	0.08938230280646309
0.5171634710900281	0.24959519217436082	0.24801962096628227	0.2688580807256005	0.26667016698034685	0.2791466601890371	0.2766272103651525	0.28955320860343986	0.286695707874648	0.309695256073796	0.30617681748184755	0.07413711438934885	0.0723917971332867	0.0758420727666973	0.09031298184648051	0.07515755702556959	0.08949785832142965
0.5202796411622786	0.24980600941324063	0.24822910742230386	0.2690851681666957	0.2668954064297469	0.2793824377743419	0.27686085993018383	0.2897977759745785	0.2869378616942332	0.30995683622239667	0.3064354258243651	0.07413711460493608	0.07239179734376466	0.0754848697610413	0.09042924001587238	0.0748035779711671	0.089613067198961
0.5234145877268029	0.25001709744828887	0.24843886296513285	0.2693125473041774	0.2671209352017821	0.2796185182191442	0.2770948096212441	0.2900426574963274	0.287180326564175	0.3102187523757607	0.3066943663542733	0.07413711482407352	0.07239179755770868	0.0751289338891965	0.09054514741012554	0.07445085461397838	0.08972792846728339
0.5265684239214125	0.25022845546004935	0.24864888678048636	0.26954021725536664	0.26734675242095646	0.27985490060699647	0.27732905853015805	0.2902878522180848	0.2874231015432525	0.3104810035171784	0.3069536380664124	0.0741371150468231	0.07239179777517926	0.07477426372194884	0.09066070305005525	0.07409938553774253	0.08984244115609386
0.5297412635656308	0.25044008262678263	0.24885917805181315	0.2697681771351253	0.26757285720933544	0.28009158401889894	0.27756360574621963	0.29053335918660017	0.2876661856876225	0.3107435886271081	0.3072132399528235	0.07413711527324492	0.07239179799623535	0.07442085780230911	0.09077590595803997	0.07374916929860831	0.08995660429658159
0.5329332211648017	0.25065197812447026	0.24906973596029713	0.2699964260558608	0.26779924868654964	0.28032856753330293	0.27779845035619855	0.29077917744598036	0.28790957805082495	0.31100650668318186	0.30747317100275323	0.0741371155034014	0.07239179822093846	0.07406871464585407	0.09089075515814216	0.07340020442552486	0.09007041692158424
0.5361444119142209	0.2508641411268182	0.2492805596848612	0.2702249631275296	0.268025925969799	0.2805658502261162	0.2780335914443421	0.2910253060376932	0.28815327768378673	0.3112697566602094	0.30773343020265737	0.07413711573735733	0.07239179844934994	0.07371783274079036	0.09100524967565349	0.07305248942036968	0.09018387806523975
0.5393749517032939	0.2510765708052598	0.24949164840216953	0.2704537874576404	0.2682528881738555	0.28080343117070405	0.27826902809238	0.2912717440005707	0.28839728363482514	0.3115333375301814	0.3079940165362054	0.07413711597517758	0.07239179868153374	0.0733682105484732	0.09111938853745016	0.0727060227583678	0.090296986763164
0.5426249571197181	0.2512892663289594	0.24970300128663198	0.2706828981512586	0.2684801344110672	0.2810413094378965	0.27850475937952757	0.29151849037081323	0.288641594949652	0.3117972482622748	0.3082549289842847	0.07413711621692677	0.07239179891755503	0.0730198465034988	0.09123317077153104	0.07236080288823388	0.09040974205213104
0.5458945454536906	0.2515022268648143	0.24991461751040595	0.27091229431100766	0.2687076637913611	0.2812794840959871	0.2787407843824884	0.2917655441819924	0.2888862106713758	0.31206148782285476	0.3085161665250032	0.07413711646267292	0.07239179915747716	0.0726727390139672	0.09134659540715973	0.0720168282324849	0.09052214297020811
0.5491838347021408	0.2517154515774589	0.25012649624339944	0.27114197503707377	0.26893547542224594	0.2815179542107404	0.27897710217545835	0.2920129044650552	0.28913112984050676	0.31232605517548007	0.30877772813369336	0.07413711671248409	0.07239179940136835	0.07232688646206498	0.09145966147491436	0.07167409718790196	0.09063418855674854
0.5524929435729888	0.25192893962926644	0.2503386366532745	0.27137193942720844	0.2691635684088159	0.28175671884539155	0.2792137118301285	0.29226057024832625	0.2893763514949585	0.31259094928090503	0.30903961278291614	0.07413711696642815	0.07239179964929483	0.07198228720396571	0.09157236800630386	0.07133260812548059	0.09074587785195831
0.55582199148943	0.25214269018035157	0.25055103790544825	0.2716021865767303	0.269391941853752	0.28199577706065165	0.2794506124156865	0.29250854055751185	0.2896218746700517	0.31285616909708286	0.30930181944246277	0.07413711722457822	0.07239179990132714	0.0716389395704411	0.09168471403413037	0.07099235939102044	0.0908572098973437
0.5591710985942444	0.2523567023885737	0.25076369916309704	0.2718327155785287	0.26962059485732615	0.282235127914709	0.27968780299882195	0.29275681441570117	0.2898676983985165	0.31312171357916996	0.30956434707935915	0.07413711748700422	0.07239180015753365	0.0712968418669675	0.0917966985921197	0.07065334930530298	0.09096818373532756
0.5625403857541326	0.252570975409538	0.2509766195871571	0.2720635255230661	0.26984952651740224	0.2824747704632326	0.27992528264372596	0.29300539084337063	0.2901138217104956	0.31338758167952696	0.3098271946578674	0.0741371177537795	0.07239180041798754	0.0709559923739036	0.09190832071482191	0.07031557616417672	0.09107879840917832
0.565929974564078	0.2527855083965982	0.25118979833632776	0.27229461549837997	0.27007873592943976	0.28271470375937313	0.2801630504120959	0.2932542688583855	0.2903602436335465	0.31365377234772274	0.31009036113948985	0.07413711802497874	0.07239180068276094	0.07061638934695935	0.09201957943768946	0.06997903823935303	0.09118905296333679
0.569339987351735	0.2530003005008588	0.251403234567073	0.2725259845900847	0.27030822218649475	0.28295492685376655	0.2804011053631368	0.29350344747600204	0.2906069631926429	0.3139202845305361	0.31035384548296996	0.07413711830067786	0.07239180095192571	0.07027803101757968	0.09213047379723349	0.06964373377790878	0.09129894644264169
0.5727705471818436	0.2532153508711762	0.251616927433623	0.27275763188137425	0.2705379843792221	0.2831954387945361	0.280639446553562	0.2937529257088698	0.2908539794101784	0.31418711717195835	0.3106176466442957	0.074137118580953	0.07239180122555872	0.06994091559287341	0.09224100283048386	0.06930966100322422	0.09140847789286966
0.5762217778606706	0.253430658654161	0.25183087608797616	0.2729895564530236	0.27076802159587765	0.28343623862729306	0.28087807303759743	0.29400270256703404	0.29110129130596757	0.31445426921319575	0.31088176357670116	0.07413711886588316	0.07239180150373707	0.06960504125609646	0.09235116557519518	0.06897681811494749	0.09151764636050785
0.5796938039404782	0.25364622299417894	0.2520450796799007	0.27322175738339066	0.2709983329223197	0.28367732539513957	0.28111698386698103	0.29425277705793723	0.2913488978972473	0.3147217395926706	0.31114619523066867	0.0741371191555478	0.07239180178653716	0.06927040616695734	0.09246096106982549	0.06864520328949197	0.09162645089278243
0.5831867507240184	0.25386204303335314	0.25225953735693624	0.2734542337484173	0.27122891744201033	0.28391869813866966	0.28135617809096714	0.2945031481864202	0.2915967981986795	0.3149895272460239	0.3114109405539307	0.07413711945002761	0.07239180207403835	0.06893700846188011	0.09257038835343678	0.06831481468012157	0.09173489053748085
0.5867007442690553	0.25407811791156465	0.25247424826439396	0.27368698462163127	0.2714597742360176	0.2841603558959713	0.2815956547563251	0.2947538149547245	0.29184499122235225	0.3152576311061169	0.31167599849147104	0.07413711974940532	0.07239180236632106	0.06860484625415353	0.0926794464655174	0.06798565041705018	0.09184296434259664
0.5902359113929144	0.2542944467664538	0.25268921154535917	0.2739200090741472	0.2716909023830149	0.2844022977026266	0.28183541290734165	0.2950047763624934	0.2920934759777804	0.31552605010303114	0.31194136798552635	0.0741371200537648	0.07239180266346869	0.06827391763430768	0.09278813444601752	0.06765770860803855	0.09195067135678414
0.5937923796770596	0.2545110287334213	0.2529044263406912	0.27415330617466743	0.2719223009592843	0.28464452259171397	0.28207545158582203	0.29525603140677253	0.2923422514719072	0.31579478316407206	0.31220704797558746	0.07413712036319157	0.07239180296556236	0.06794422067051187	0.09289645133548419	0.06733098733867848	0.09205801062918084
0.597370277471697	0.254727862945629	0.25311989178902505	0.27438687498948366	0.27215396903871575	0.2848870295938092	0.2823157698310915	0.29550757908201175	0.2925913167091057	0.3160638292137681	0.3124730373984006	0.07413712067777148	0.07239180327268842	0.06761575340849646	0.09300439617447154	0.0670054846724355	0.09216498120918004
0.6009697339004076	0.2549449485340004	0.2533356070267715	0.2746207145824765	0.27238590569280874	0.28512981773698426	0.28255636667999495	0.2957594183800654	0.29284067069117886	0.31633318717387243	0.31273933518796787	0.07413712099759469	0.07239180358493166	0.06728851387214974	0.0931119680040382	0.06668119865092592	0.09227158214630293
0.6045908788648067	0.25516228462722174	0.2535515711881177	0.27485482401511746	0.2726181099906725	0.2853728860468112	0.28279724116689814	0.2960115482901932	0.2930903124173609	0.3166028559633634	0.3130059402755486	0.07413712132275001	0.07239180390238087	0.06696250006369553	0.09321916586547019	0.06635812729449242	0.09237781249061783
0.6082338430492322	0.2553798703517417	0.2537677834050283	0.2750892023464687	0.27285058099902637	0.28561623354635945	0.2830383923236891	0.29626396779906067	0.2933402408843175	0.3168728344984457	0.31327285158965906	0.07413712165332854	0.07239180422512673	0.06663770996383533	0.09332598880000376	0.06603626860214717	0.09248367129216462
0.611898757925461	0.2555977048317723	0.2539842428072445	0.2753238486331829	0.2730833177822012	0.2858598592561983	0.28327981917977685	0.2965166758907394	0.29359045508614545	0.3171431216925499	0.3135400680560736	0.07413712198942454	0.07239180455325657	0.06631414153234516	0.09343243584931571	0.06571562055178504	0.09258915760084818
0.6155857557574533	0.25581578718928893	0.25420094852228564	0.27555876192950457	0.2733163194021376	0.2861037621943966	0.2835215207620918	0.2967696715467075	0.29384095401437454	0.3174137164563334	0.31380758859782454	0.07413712233113157	0.07239180488686632	0.06599179270780553	0.09353850605477732	0.06539618110081591	0.09269427046698553
0.6192949696061266	0.25603411654403	0.2544178996754478	0.2757939412872691	0.2735495849183875	0.28634794137652153	0.2837634960950875	0.29702295374584947	0.2940917366579656	0.3176846176976796	0.3140754121352022	0.0741371226785464	0.07239180522604843	0.06567066140840438	0.09364419845790195	0.0650779481862358	0.09279900894077997
0.6230265333341571	0.2562526920134972	0.2546350953898048	0.2760293857559031	0.27378311338811356	0.2865923958156406	0.28400574420073843	0.29727652146445616	0.294342802003312	0.317955824321699	0.31434353758575456	0.07413712303176723	0.07239180557089928	0.0653507455319442	0.09374951210022431	0.06476091972468367	0.09290337207221455
0.6267805816108112	0.25647151271295515	0.2548525347862073	0.276265094382424	0.2740169038660891	0.28683712452231974	0.2842482640985408	0.29753037367622426	0.2945941490342382	0.3182273352307279	0.3146119638642878	0.07413712339089326	0.07239180592151488	0.06503204295607645	0.09385444602288118	0.06444509361308093	0.09300735891127232
0.6305572499168048	0.2566905777554306	0.2550702169832825	0.27650106621143944	0.274250955404697	0.2870821265046233	0.28449105480551223	0.2977845093522563	0.2948457767320003	0.3184991493243281	0.3148806898828648	0.07413712375602775	0.07239180627799563	0.06471455153860717	0.09395899926700935	0.06413046772854614	0.09311096850768763
0.634356674549194	0.2569098862517127	0.2552881410974339	0.27673730028514737	0.2744852670539298	0.2873274007681135	0.28473411533619014	0.2980389274610594	0.29509768407528486	0.3187712654992868	0.3151497145508052	0.07413712412727198	0.07239180664044302	0.06439826911789481	0.0940631708734827	0.06381703992891374	0.09321419991093194
0.6381789926262927	0.2571294373103515	0.2555063062428403	0.2769737956433342	0.2747198378613888	0.28757294631585023	0.2849774447026325	0.2982936269685449	0.29534987004020763	0.3190436826496151	0.3154190367746839	0.07413712450473166	0.07239180700895745	0.06408319351297109	0.09416695988289092	0.06350480805288328	0.09331705217026354
0.642024342092622	0.25734923003765786	0.25572471153145515	0.2772105513233753	0.2749546668722833	0.28781876214838953	0.28522104191441566	0.29854860683802825	0.2956023336003145	0.3193163996665476	0.31568865545833175	0.07413712488851502	0.07239180738364599	0.06376932252364753	0.09427036533523392	0.06319376992015435	0.09341952433437228
0.6458928617238878	0.2575692635377017	0.2559433560730054	0.2774475663602327	0.2751897531294294	0.288064847263782	0.28546490597863367	0.2988038660302255	0.29585507372657777	0.3195894154385407	0.3159585695028317	0.07413712527872852	0.0723918077646123	0.06345665393116207	0.09437338627031977	0.062883923331988	0.09352161545172066
0.6497846911319898	0.25778953691231155	0.2561622389749906	0.27768483978645486	0.2754250956732485	0.28831120065757343	0.285709035899898	0.29905940350325516	0.2961080893873972	0.319862728851272	0.3162287778065202	0.07413712567548432	0.0723918081519663	0.06314518549814352	0.09447602172743075	0.06257526607122799	0.09362332457030931
0.6536999707700591	0.2580100492610733	0.256381359342682	0.27792237063217473	0.2756606935417675	0.28855782132280133	0.2859534306803349	0.29931521821263474	0.29636137954859776	0.3201363387876383	0.3164992792649844	0.07413712607889579	0.07239180854581674	0.06283491496881055	0.09457827074508174	0.06226779590249265	0.09372465073739278
0.6576388419375281	0.25823079968132817	0.2566007162791205	0.278160157925109	0.27589654577061506	0.2888047082499946	0.28619808931958457	0.29957130911127927	0.296614943173428	0.3204102441277539	0.3167700727710604	0.07413712648907504	0.07239180894627723	0.06252584006959694	0.0946801323614963	0.06196151057262256	0.09382559299971405
0.661601446785229	0.2584517872681724	0.2568203088851157	0.27839820069055565	0.27613265139302223	0.2890518604271721	0.28644301081479917	0.2998276751495015	0.2968687792225583	0.3206844437489491	0.3170411572148319	0.07413712690614244	0.07239180935346008	0.062217958509037885	0.09478160561412352	0.06165640781088655	0.09392615040344765
0.6655879283205246	0.25867301111445457	0.2570401362592442	0.2786364979513933	0.27636900943981935	0.28929927683984025	0.28668819416064184	0.30008431527500706	0.29712288665407943	0.32095893652576846	0.3173125314836285	0.07413712733021302	0.07239180976748186	0.06191126797817503	0.0948826895396806	0.06135248532915938	0.09402632199404337
0.6695984304124688	0.25889447031077406	0.25726019749784756	0.27887504872807767	0.2766056189394347	0.28954695647099155	0.286933638349284	0.3003412284328949	0.2973772644235001	0.32123372132996764	0.3175841944620227	0.07413712776140971	0.07239181018845935	0.06160576615072699	0.09498338317404631	0.06104974082219883	0.09412610681611255
0.6736330977969988	0.2591161639454797	0.25748049169503084	0.2791138520386418	0.2768424789178923	0.2897948983011015	0.28717934237040343	0.30059841356565453	0.29763191148374574	0.3215087970305123	0.31785614503182863	0.07413712819985507	0.07239181061651448	0.06130145068349435	0.0950836855524031	0.060748171967922815	0.09422550391351336
0.6776920760821589	0.2593380911046673	0.25770101794266076	0.27935290689869213	0.27707958839881014	0.2900431013081283	0.28742530521118254	0.30085586961316285	0.297886826785155	0.32178416249357533	0.3181283820720991	0.07413712864567315	0.07239181105176862	0.060998319216437835	0.09518359570896706	0.06044777642753019	0.09432451232906658
0.6817755117533548	0.2595602508721774	0.25792177533036237	0.2795922123214065	0.2773169464033975	0.29029156446750803	0.2876715258563046	0.3011135955126825	0.29814200927547774	0.32205981658253324	0.31840090445912256	0.07413712909899199	0.07239181149434518	0.06069636937295542	0.09528311267692402	0.060148551845990994	0.09442313110494638
0.6858835521786408	0.2597826423295932	0.2581427629455183	0.27983176731753234	0.2775545519504527	0.29054028675215415	0.28791800328795397	0.30137159019885923	0.2983974578998731	0.322335758157965	0.3186737110664218	0.07413712955994109	0.07239181194437115	0.06039559876032996	0.09538223548877767	0.059850495852103336	0.09452135928215455
0.6900163456140378	0.2600052645562384	0.25836397987326565	0.2800715708953834	0.2777924040563605	0.290789267132454	0.28816473648581	0.30162985260371905	0.29865317160090576	0.32261198607764763	0.318946800764749	0.07413713002865359	0.07239181240197474	0.06009600496959422	0.09548096317551824	0.059553606058685205	0.09461919590057022
0.6941740412088835	0.260228116629174	0.258585425196493	0.2803116220608378	0.27803050173508914	0.29103850457626523	0.28841172442704704	0.3018883816566644	0.29890914931854357	0.32288849919655405	0.3192201724220845	0.07413713050526093	0.0723918128672873	0.059797585576163215	0.09557929476740412	0.059257880063043444	0.09471663999917013
0.6983567890112157	0.26045119762319613	0.25880709799583884	0.28055191981733424	0.2782688439981879	0.2912879980489148	0.28865896608632996	0.3021471762844725	0.29916538999015474	0.32316529636684926	0.3194938249036325	0.0741371309899005	0.07239181334044288	0.05950033813986977	0.09567722929344313	0.0589633154469027	0.09481369061558098
0.702564739973187	0.26067450661083336	0.25902899734968793	0.28079246316586964	0.27850742985478427	0.29153774651319386	0.2889064604358114	0.30240623541129164	0.2994218925505038	0.32344237643788726	0.319767757071818	0.07413713148271123	0.07239181382157507	0.05920426020516345	0.09577476578130728	0.058669909777009366	0.0949103467863921
0.7067980459565127	0.26089804266234284	0.2592511223341685	0.2810332511049957	0.27874625831158006	0.2917877489293557	0.28915420644512924	0.3026655579586374	0.2996786559317494	0.32371973825620726	0.32004196778628324	0.07413713198383483	0.07239181431082362	0.05890934930147296	0.09587190325743222	0.05837766060505345	0.09500660754682855
0.7110568597379514	0.2611218048457088	0.25947347202314974	0.2812742826308157	0.2789853283728492	0.2920380042551115	0.28940220308140185	0.30292514284538935	0.29993567906344004	0.32399738066553013	0.3203164559038839	0.07413713249341478	0.07239181480832764	0.058615602943312695	0.09596864074686096	0.058086565468109086	0.09510247193087906
0.7153413350148182	0.26134579222663773	0.259696045488238	0.2815155567369814	0.27922463904043293	0.29228851144562723	0.28965044930922657	0.3031849889877876	0.3001929608725103	0.324275302506754	0.32059122027868553	0.07413713301159713	0.07239181531423033	0.05832301863085121	0.0960649772736133	0.05779662188864876	0.09519793897101891
0.7196516264105322	0.2615700038685564	0.2599188417987736	0.28175707241468884	0.279464189313738	0.2925392694535214	0.2898989440906731	0.303445095299429	0.30045050028327785	0.32455350261795124	0.3208662597619592	0.07413713353853144	0.07239181582867668	0.05803159384961987	0.09616091185982611	0.05750782737504778	0.09529300769841598
0.7239878894801961	0.2617944388326071	0.26014186002182793	0.281998828652675	0.2797039781897313	0.2927902772288574	0.2901476863852836	0.30370546069126225	0.300708296217439	0.3248319798343625	0.3211415732021773	0.07413713407436824	0.07239181635181578	0.05774132607110971	0.09625644352627916	0.057220179421676676	0.09538767714278151
0.7283502807162107	0.26201909617764546	0.2603650992221992	0.2822408244372144	0.27994400466293756	0.29304153371914443	0.2903966751500648	0.3039660840715854	0.30096634759406443	0.32511073298839427	0.32141715944500937	0.07413713461926126	0.07239181688379664	0.05745221275297041	0.09635157129234528	0.05693367550899353	0.09548194633211438
0.7327389575539218	0.2622439749602359	0.2605885584624092	0.28248305875211377	0.2801842677254344	0.2932930378693289	0.29064590933948686	0.30422696434604024	0.30122465332959564	0.32538976090961325	0.32169301733331795	0.074137135173369	0.07239181742477285	0.05716425133916658	0.09644629417565653	0.05664831310411245	0.09557581429309181
0.7371540783773028	0.2624690742346477	0.26081223680269944	0.2827255305787102	0.2804247663668485	0.2935447886217939	0.29089538790547775	0.30448810041760893	0.30148321233783976	0.3256690624247417	0.3219691457071531	0.07413713573684953	0.07239181797489999	0.056877439260141216	0.09654061119216806	0.056364089660668526	0.09566928005045128
0.74159580252467	0.26269439305285164	0.26103613330102726	0.2829682388958642	0.2806654995743517	0.29379678491635125	0.29114510979741887	0.30474949118660805	0.30174202352996626	0.3259486363576529	0.32224554340374884	0.07413713630986576	0.07239181853433761	0.056591773933227785	0.09663452135616524	0.056081002619301046	0.09576234262748784
0.746064290294433	0.26291993046451556	0.26126024701306133	0.28321118267995743	0.28090646633265637	0.29404902569024055	0.29139507396214165	0.3050111355506857	0.3020010858145008	0.32622848152936607	0.32252220925751635	0.07413713689258389	0.0723918191032463	0.056307252762785254	0.09672802368032762	0.05579904940777425	0.09585500104567046
0.7505597029508803	0.2631456855170001	0.2614845769921782	0.2834543609048877	0.2811476656240109	0.29430150987812176	0.29164527934392154	0.3052730324048154	0.3022603980973216	0.326508596758041	0.32279914210004107	0.07413713748517099	0.07239181968179086	0.05602387314030466	0.09682111717521735	0.05551822744117629	0.09594725432460649
0.7550822027299987	0.2633716572553546	0.26170912228945753	0.2836977725420634	0.28138909642819565	0.29455423641207173	0.29189572488447435	0.3055351806412911	0.3025199592816537	0.326788980858973	0.32307634076007613	0.07413713808779808	0.07239182027013642	0.055741632444956224	0.09691380084990442	0.05523853412218216	0.09603910148209138
0.7596319528453285	0.26359784472231274	0.2619338819536779	0.2839414165604003	0.2816307577225173	0.2948072042215797	0.29214640952295035	0.3057975791497233	0.30277976826806524	0.32706963264458777	0.3233538040635369	0.07413713870063944	0.07239182086845584	0.055460528043305146	0.09700607371109982	0.054959966841305885	0.09613054153405187
0.7642091174938536	0.26382424695828743	0.2621588550313119	0.284185291926315	0.28187264848180493	0.2950604122335395	0.2923973321959305	0.3060602268170322	0.3030398239544602	0.3273505509244347	0.32363153083349616	0.07413713932387271	0.07239182147691936	0.05518055729006832	0.09709793476388029	0.05468252297708531	0.09622157349449623
0.7688138618619275	0.26405086300136665	0.26238404056652215	0.2844293976037208	0.2821147676784043	0.29531385937224897	0.29264849183742014	0.3063231225274434	0.3033001252360754	0.32763173450518246	0.3239095198901778	0.07413713995767848	0.07239182209570567	0.05490171752804329	0.09718938301123359	0.05440619989624196	0.09631219637530819
0.7734463521312342	0.2642776918873086	0.26260943760115574	0.2846737325540231	0.2823571142821732	0.2955675445593995	0.2928998873788443	0.3065862651624822	0.3035606710054725	0.3279131821906123	0.32418777005095145	0.07413714060224022	0.07239182272499167	0.05462400608826101	0.09728041745387372	0.05413099495403273	0.09640240918643173
0.7781067554847866	0.2645047326495366	0.26283504517474005	0.2849182957361131	0.282599687260476	0.2958214667140747	0.29315151774904236	0.30684965360096705	0.303821460152535	0.328194892781612	0.3244662801303263	0.07413714125774258	0.07239182336496117	0.05434742029053652	0.09737103709082362	0.053856905494257035	0.09649221093557259
0.7827952401129585	0.2647319843191339	0.2630608623244771	0.2851630861063623	0.28284248557817854	0.2960756247527429	0.29340338187426135	0.3071132867190055	0.3040824915644603	0.32847686507616997	0.3247450489399446	0.07413714192437869	0.07239182401579895	0.05407195744324511	0.09746124091845587	0.053583928849672446	0.09658160062833332
0.7875119752195561	0.264959445924839	0.26328688808523876	0.28540810261861776	0.2830855081976418	0.2963300175892507	0.29365547867815195	0.30737716338998583	0.30434376412575487	0.32875909786936874	0.325024075288576	0.07413714260233954	0.07239182467769402	0.053797614843773545	0.09755102793097592	0.05331206234214747	0.09667057726814932
0.792257131027923	0.26518711649303967	0.2635131214895616	0.285653344224196	0.28332875407871727	0.29658464413481833	0.29390780708176123	0.3076412824845736	0.3046052767182282	0.3290415899533787	0.32530335798211096	0.07413714329182379	0.07239182535083889	0.053524389778878856	0.09764039712060679	0.05304130328292089	0.09675913985633144
0.7970308787870847	0.26541499504776833	0.2637395615676413	0.2858988098718775	0.28357222217874123	0.29683950329803377	0.2941603660035287	0.3079056428707035	0.3048670282209867	0.32932434011745104	0.32558289582355415	0.07413714399303055	0.07239182603542871	0.05325227952472389	0.0977293474771912	0.05277164897261599	0.09684728739162551
0.8018333907779276	0.26564308061069586	0.263966207347327	0.28614449850790014	0.2838159114525275	0.29709459398484633	0.29441315435927684	0.3081702434135736	0.3051290175104264	0.32960734714791123	0.3258626876130171	0.07413714470616348	0.07239182673166236	0.052981281346966114	0.09781787798799968	0.052503096701578045	0.09693501887042544
0.8066648403194178	0.26587137220112644	0.2641930578541164	0.2863904090759536	0.2840598208523632	0.29734991509855946	0.2946661710622084	0.30843508297563904	0.3053912434602283	0.3298906098281522	0.32614273214771283	0.07413714543143063	0.07239182743974265	0.05271139250109158	0.09790598763780878	0.05223564375016565	0.09702233328690113
0.8115254017748545	0.2660998688359914	0.264420112111149	0.2866365405171732	0.2843039493280016	0.2976054655398252	0.29491941502289754	0.30870016041660525	0.3056537049413501	0.33017412693862724	0.3264230282219473	0.07413714616904284	0.072391828159875	0.05244261023276309	0.09799367540917103	0.051969287388889285	0.0971092296327356
0.8164152505581643	0.2663285695298434	0.2646473691392013	0.2868828917701334	0.2845482958266556	0.29786124420663784	0.29517288514928547	0.3089654745934212	0.3059164008220202	0.33045789725684227	0.3267035746271134	0.07413714691921552	0.07239182889226961	0.05217493177782373	0.09808094028201708	0.05170402487846815	0.09719570689694734
0.8213345631402307	0.26655747329485086	0.2648748279566799	0.2871294617708417	0.28479285929299253	0.29811724999432687	0.29542658034667124	0.3092310243602723	0.30617932996773173	0.33074191955734944	0.32698437015168275	0.0741371476821659	0.07239182963714041	0.051908354362574016	0.09816778123364855	0.05143985347028135	0.09728176406616029
0.8262835170552626	0.2667865791407915	0.265102487579616	0.28737624945273166	0.28503763866912607	0.29837348179555	0.29568049951770814	0.30949680856857387	0.30644249124123335	0.3310261926117387	0.32726541358119926	0.07413714845811784	0.07239183039470398	0.05164287520393174	0.09825419723873097	0.05117677040641766	0.09736740012438361
0.8312622909072027	0.267015886075046	0.2653303470216596	0.28762325374665637	0.2852826328946117	0.2986299385002867	0.29593464156239385	0.30976282606696276	0.30670588350252465	0.33131071518863053	0.327546703698271	0.07413714924729536	0.07239183116518023	0.05137849150977303	0.09834018726940741	0.05091477291980695	0.09745261405274164
0.8362710643761712	0.2672453931025918	0.2655584052940721	0.28787047358088175	0.28552784090643757	0.29888661899583124	0.29618900537806525	0.31002907570129257	0.3069695056088475	0.3315954860536687	0.32782823928256233	0.07413715004993207	0.072391831948796	0.05111520047895368	0.09842575029494327	0.050653858234664284	0.09753740482997841
0.8413100182249524	0.2674750992259967	0.26578666140572066	0.2881179078810795	0.28577326163901956	0.29914352216678475	0.29644358985939107	0.31029555631462297	0.3072333564146789	0.3318805039695111	0.3281100191107865	0.07413715086626053	0.07239183274577904	0.05085299930151521	0.09851088528174756	0.0503940235664615	0.09762177143195316
0.8463793343055166	0.26770500344541265	0.2660151143630718	0.28836555557032045	0.28601889402419317	0.29940064689504825	0.2966983938983642	0.3105622667472146	0.30749743477172364	0.332165767695823	0.32839204195669774	0.07413715169651912	0.07239183355636254	0.050591885159089856	0.09859559119363581	0.05013526612223984	0.09770571283179663
0.8514791955655843	0.26793510475856824	0.2662437631701841	0.2886134155690668	0.2862647369912071	0.2996579920598161	0.29695341638429523	0.3108292058365206	0.30776173952890695	0.3324512759892684	0.32867430659108265	0.07413715254095142	0.07239183438078393	0.050331855224932553	0.09867986699153874	0.04987758310068813	0.09778922799964818
0.8566097860552276	0.2681654021607625	0.2664726068287023	0.28886148679516516	0.2865107894667156	0.29991555653756746	0.2972086562038033	0.3110963724171786	0.3080262695323661	0.33273702760350093	0.3289568117817526	0.07413715339980465	0.07239183521928386	0.050072906664038186	0.09876371163324649	0.04962097169243762	0.09787231590279788
0.861771290933513	0.2683958946448581	0.26670164433784954	0.28910976816383954	0.28675705037477117	0.3001733392020584	0.29746411224081026	0.31136376532100274	0.30829102362544275	0.3330230212891567	0.3292395562935347	0.07413715427332859	0.07239183607210702	0.049815036633457765	0.09884712407368568	0.04936542908023256	0.09795497550567944
0.8669638964751838	0.26862658120127364	0.26693087469442106	0.28935825858768244	0.2870035186368171	0.30043133892431506	0.29771978337653177	0.3116313833769759	0.3085560006486759	0.3333092557938447	0.32952253888826366	0.0741371551617806	0.07239183693950546	0.04955824228260397	0.09893010326499052	0.049110952439139766	0.09803720576974939
0.8721877900773816	0.26885746081797757	0.2671602968927771	0.28960695697664923	0.28725019317168055	0.30068955457262564	0.2979756684894705	0.3118992254112421	0.3088211994397926	0.33359572986213865	0.32980575832477355	0.07413715606542165	0.07239183782173236	0.049302520753133905	0.09901264815594857	0.048857538936697864	0.09811900565343734
0.877443160266411	0.26908853248048	0.267389909924835	0.2898558622380486	0.2874970728955638	0.3009479850125311	0.2982317664554073	0.31216729024709605	0.30908661883369953	0.3338824422355675	0.3300892133588878	0.07413715698451488	0.07239183871904495	0.049047869179347	0.09909475769232046	0.048605185733006095	0.0982003741118973
0.8827301967045416	0.26931979517182597	0.26761971278006325	0.29010497327653595	0.287744156722037	0.30120662910681867	0.2984880761473927	0.31243557670497774	0.3093522576624763	0.3341693916526073	0.3303729027434121	0.07413715791933169	0.07239183963170868	0.048794284688401746	0.09917643081685412	0.04835388998117551	0.09828131009746244
0.8880490901968541	0.2695512478725878	0.2678497044454726	0.2903542889941047	0.28799144356203044	0.30146548571551257	0.29874459643574097	0.3127040836024612	0.30961811475536516	0.33445657684867136	0.3306568252281235	0.07413715887014542	0.07239184055999003	0.0485417644003725	0.099257666469029	0.04810364882727569	0.09836181255916898
0.8934000326981257	0.2697828895608575	0.2680798839056099	0.29060380829007826	0.2882389323238259	0.3017245536958662	0.29900132618801883	0.3129728097542474	0.30988418893876374	0.3347439965561013	0.33094097955976287	0.07413715983723607	0.07239184150416375	0.04829030542843782	0.09933846358491394	0.04785445941051947	0.09844188044271363
0.8987832173197573	0.270014719212239	0.2683102501425491	0.2908535300611019	0.2884866219130493	0.3019838319023523	0.29925826426903895	0.31324175397215465	0.31015047903621473	0.3350316495041574	0.33122536448202416	0.07413716082088824	0.07239184246450486	0.04803990487913623	0.09941882109741584	0.04760631886363598	0.09852151269072351
0.904198838336744	0.2702467357998409	0.2685408021358848	0.2911034532011348	0.28873451123266175	0.30224331918665615	0.2995154095408509	0.31351091506510986	0.3104169838683991	0.33531953441900925	0.3315099787355461	0.07413716182138974	0.07239184344129743	0.04779055985265046	0.09949873793631525	0.04735922431287776	0.09860070824245781
0.9096470911946843	0.270478938294268	0.2687715388627238	0.2913535766014408	0.2889825991829514	0.30250301439766614	0.2997727608627324	0.31378029183914014	0.3106837022531252	0.3356076500237266	0.33179482105790237	0.07413716283903705	0.07239184443482796	0.04754226744271861	0.09957821302776892	0.047113172878290754	0.09867946603392141
0.915128172516836	0.2707113256636135	0.26900245929767724	0.29160389915058105	0.2892308846615251	0.3027629163814642	0.300030317091181	0.31404988309736226	0.3109506330053212	0.33589599503826845	0.3320798901835912	0.07413716387412697	0.07239184544539004	0.04729502473693259	0.09965724529446618	0.046868161673724984	0.09875778499745991
0.9206422801112097	0.27094389687345105	0.26923356241285273	0.29185441973440335	0.28947936656329964	0.3030230239813173	0.30028807707990357	0.314319687639975	0.31121777493702474	0.3361845681794737	0.3323651848440268	0.07413716492696842	0.07239184647328081	0.047048828817075616	0.09973583365589178	0.04662418780723243	0.09883566406218591
0.9261896129777101	0.2711766508868267	0.26946484717784597	0.29210513723603587	0.2897280437804932	0.3032833360376694	0.3005460396798097	0.3145897042642479	0.311485126857374	0.3364733681610518	0.3326507037675282	0.07413716599786858	0.07239184751880264	0.046803676758976565	0.09981397702768646	0.04638124838117008	0.09891310215381566
0.931770371315315	0.27140958666425	0.26969631255973275	0.2923560505358762	0.2899769152026163	0.3035438513881292	0.30080420373900063	0.3148599317645134	0.3117526875725989	0.33676239369357125	0.33293644567931047	0.07413716708714474	0.07239184858226515	0.04655956563302155	0.09989167432225798	0.04613934049230295	0.09899009819439897
0.9373847565293029	0.27164270316368655	0.2699279575230604	0.29260715851158375	0.2902259797164631	0.30380456886746565	0.3010625681027614	0.3151303689321561	0.3120204558860104	0.33705164348445077	0.33322240930147345	0.0741371681951172	0.07239184966398161	0.04631649250416814	0.09996892444842587	0.0458984612320279	0.09906665110255375
0.9430329712385201	0.2718759993405485	0.2701597810298398	0.2928584600380696	0.29047523620610216	0.30406548730759375	0.3013211316135504	0.3154010145556036	0.3122884305979917	0.3373411162379474	0.3335085933529918	0.07413716932211342	0.07239185076427151	0.04607445443188496	0.10004572631088848	0.045658607686469566	0.09914275979308229
0.9487152192826929	0.2721094741476867	0.27039178203953607	0.2931099539874878	0.2907246835528676	0.304326605537567	0.3015798931109902	0.31567186742031633	0.31255661050598776	0.33763081065514694	0.333794996549705	0.07413717046846707	0.0723918518834588	0.04583344847080184	0.10012207881117519	0.04541977693671839	0.09921842317716312
0.9544317057297852	0.2723431265353816	0.2706239595090605	0.29336163922922603	0.2909743206353492	0.30458792238356885	0.3018388514318579	0.3159429263087777	0.3128249944044962	0.3379207254339532	0.33408161760430605	0.0741371716345172	0.0723918530218761	0.045593471670535735	0.10019798084694287	0.045181966059054446	0.09929364016249309
0.9601826368833979	0.2725769554513347	0.2708563123927618	0.2936135146298961	0.2912241463293841	0.30484943666890074	0.30209800541007636	0.3162141900004833	0.31309358108505647	0.33821085926907685	0.3343684552263315	0.07413717282060767	0.07239185417985859	0.0453545210759394	0.10027343131204702	0.044945172125071764	0.09936840965306004
0.9659682202902156	0.2728109598406594	0.2710888396424175	0.29386557905332455	0.2914741595080463	0.3051111472139741	0.3023573538767036	0.31648565727193195	0.3133623693362407	0.3385012108520249	0.33465550812215045	0.07413717402708975	0.07239185535775011	0.04511659372728971	0.10034842909652042	0.04470939220170678	0.0994427305488017
0.9717886647474951	0.27304513864587243	0.2713215402072239	0.29411783136054265	0.29172435904163796	0.3053730528362988	0.3026168956599225	0.31675732689661423	0.3136313579436422	0.3387917788710893	0.33494277499495345	0.07413717525432059	0.072391856555898	0.044879686660397766	0.10042297308659442	0.04447462335151542	0.099516601745961
0.9776441803106027	0.27327949080688424	0.271554413033788	0.29437027040977715	0.29197474379767846	0.3056351523504744	0.30287662958503153	0.31702919764500276	0.3139005456898662	0.33908256201133624	0.33523025454474137	0.07413717650266365	0.07239185777465919	0.04464379690682918	0.10049706216448584	0.04424086263286853	0.09959002213691548
0.9835349783005937	0.27351401526098995	0.27178745706611884	0.29462289505643946	0.29222531264089663	0.30589744456817847	0.3031365544744342	0.31730126828454075	0.3141699313545186	0.33937355895459426	0.33551794546831515	0.07413717777248947	0.07239185901439255	0.044408921494021314	0.10057069520858164	0.04400810710007974	0.0996629906102342
0.9894612713118381	0.2737487109428604	0.2720206712456168	0.2948757041531173	0.2924760644332188	0.3061599282981578	0.3033966691476295	0.31757353757963236	0.3144395137141961	0.3396647683794434	0.3358058464592636	0.07413717906417351	0.07239186027546711	0.04417505744557815	0.10064387109343187	0.043776353803480106	0.09973550605037218
0.9954232732196957	0.27398357678453245	0.2722540545110652	0.2951286965495633	0.2927269980337599	0.30642260234621754	0.3036569724212001	0.3178460042916318	0.3147092915424748	0.33995618896120383	0.3360939562079517	0.07413718037810046	0.07239186155825669	0.043942201781177914	0.10071658868933042	0.04354559978977335	0.09980756733807539
1.0014211991882311	0.2742186117153997	0.2724876057986214	0.29538187109268493	0.29297811229881354	0.30668546551520964	0.3039174631088047	0.3181186671788309	0.3149792636099001	0.3402478193719238	0.3363822734015109	0.07413718171465933	0.07239186286314178	0.04371035151685021	0.10078884686249978	0.043315842101932844	0.09987917334981944
1.0074552656779823	0.2744538146622023	0.2727213240418057	0.295635226626535	0.2932294060818411	0.3069485166050232	0.30417814002116333	0.31839152499644996	0.315249428683975	0.34053965828036764	0.3366707967238252	0.07413718307424631	0.07239186419050961	0.04347950366525666	0.10086064447527576	0.04308707777951071	0.0999503229580796
1.013525690453769	0.2746891845490184	0.2729552081714934	0.29588876199230074	0.293480878233462	0.3072117544125738	0.30443900196605134	0.31866457649662616	0.3155197855291503	0.3408317043520048	0.33695952485552205	0.07413718445726643	0.07239186554075588	0.043249655235683804	0.10093198038575935	0.04285930385881542	0.10002101503128813
1.0196326925925556	0.27492472029725357	0.273189257115904	0.29614247602829336	0.29373252760144336	0.3074751777317923	0.30470004774828446	0.31893782042840185	0.3157903329068121	0.3411239562489975	0.3372484564739577	0.07413718586413068	0.07239186691428048	0.0430208032342243	0.10100285344782378	0.04263251737292606	0.10009124843360695
1.0257764924913542	0.2751604208256305	0.2734234698005918	0.2963963675699372	0.2939843530306885	0.30773878535361365	0.304961276169711	0.31921125553771323	0.3160610695752712	0.3414164126301879	0.33753759025320706	0.07413718729525792	0.07239186831149345	0.04279294466395811	0.10107326251115012	0.04240671535200846	0.10016102202521893
1.0319573118751795	0.27539628505018054	0.2736578451484361	0.2966504354497599	0.2942363533632281	0.3080025760659665	0.30522268602919933	0.3194848805673791	0.3163319942897521	0.3417090721510872	0.33782692486405164	0.07413718875107285	0.07239186973280945	0.04256607652509814	0.1011432064212201	0.042181894823389854	0.10023033466205788
1.0381753738050519	0.2756323118842325	0.27389238207963107	0.2969046784973811	0.2944885274382084	0.3082665486537614	0.3054842761226279	0.3197586942570902	0.31660310580238127	0.34200193346386304	0.33811645897396675	0.07413719023201001	0.07239187117865141	0.042340195815146586	0.10121268401917405	0.04195805281160503	0.10029918519560965
1.0444309026860459	0.2758685002384022	0.2741270795116759	0.29715909553950115	0.29474087409188016	0.3085307018988802	0.30574604524287224	0.3200326953433954	0.3168744028621754	0.3422949952173256	0.33840619124710947	0.07413719173850968	0.0723918726494508	0.0421152995289944	0.10128169414188193	0.04173518633865214	0.10036757247318917
1.05072412427539	0.27610484902058385	0.2743619363593638	0.29741368539989144	0.29499339215758835	0.3087950345801642	0.3060079921797961	0.32030688255969275	0.31714588421502976	0.34258825605691745	0.33869612034430585	0.07413719327102122	0.0723918741456453	0.04189138465906339	0.10135023562158807	0.041513292424156134	0.10043549533774154
1.057055265690613	0.27634135713593777	0.274596951534773	0.29766844689938127	0.2952460804657612	0.30905954547340203	0.3062701157202375	0.3205812546362147	0.3174175486037072	0.3428817146246989	0.3389862449230393	0.07413719483000179	0.07239187566768202	0.04166844819553717	0.10141830728639434	0.04129236808550374	0.10050295262801967
1.0634245554177415	0.2765780234868817	0.2748321239472558	0.2979233788558491	0.29549893784389897	0.30932423335132	0.3065324146480008	0.3208558103000186	0.3176893947678253	0.3431753695593367	0.33927656363743763	0.0741371964159162	0.07239187721601395	0.04144648712649612	0.10148590795999723	0.04107241033789322	0.10056994317819345
1.0698322233195456	0.27681484697307884	0.2750674525034278	0.2981784800842092	0.29575196311656304	0.30958909698356873	0.30679488774384084	0.3211305482749731	0.3179614214438451	0.34346921949608994	0.33956707513825984	0.0741371980292383	0.07239187879110258	0.04122549843792811	0.10155303646146763	0.04085341619446936	0.10063646581786401
1.0762785006438331	0.2770518264914285	0.27530293610715784	0.29843374939640227	0.29600515510536374	0.3098541351367125	0.3070575337854548	0.3214054672817469	0.31823362736505906	0.34376326306679866	0.33985777807288414	0.07413719967044866	0.07239188039342051	0.04100547911399133	0.10161969160534312	0.04063538266671074	0.10070251937255392
1.0827636200317978	0.27728896093605443	0.2755385736595576	0.2986891856013819	0.29625851262895037	0.3101193465742163	0.3073203515474691	0.32168056603779577	0.31850601126157824	0.34405749889986903	0.3401486710852944	0.07413720134003851	0.07239188202344449	0.040786426137071174	0.10168587220159964	0.040418306764159695	0.10076810266274094
1.089287815526412	0.2775262491982948	0.2757743640589699	0.2989447875051047	0.2965120345029986	0.3103847300564348	0.30758333980142627	0.32195584325735044	0.31877857186032077	0.3443519256202611	0.34043975281606703	0.07413720303850578	0.07239188368166258	0.04056833648801472	0.10175157705574378	0.04020218549495169	0.1008332145048314
1.0958513225808764	0.2777636901666909	0.27601030620095957	0.29920055391051786	0.29676571954020015	0.31065028434060005	0.3078464973157765	0.3222312976514046	0.3190513078849997	0.344646541849476	0.34073102190235904	0.07413720476635915	0.07239188536857019	0.04035120714615914	0.10181680496844336	0.03998701586569453	0.10089785371032889
1.1024543780671139	0.27800128272697644	0.2762463989783005	0.2994564836175474	0.2970195665502494	0.3109160081808089	0.30810982285586125	0.3225069279277019	0.3193242180561092	0.34494134620554173	0.34102247697789306	0.07413720652411647	0.07239188708467202	0.04013503508952354	0.1018815547357832	0.03977279488166374	0.1009620190861682
1.1090972202843215	0.27823902576206616	0.27648264128096656	0.2997125754230872	0.29727357433983326	0.3111819003280112	0.30837331518390493	0.322782732790723	0.31959730109091383	0.34523633730299985	0.3413141166729453	0.07413720831230208	0.07239188883048246	0.03991981729499727	0.10194582514930062	0.03955951954709391	0.1010257094349214
1.115780088967567	0.27847691815204534	0.27671903199611975	0.2999688281209857	0.29752774171261903	0.311447959529998	0.3086369730590009	0.3230587109416733	0.3198705557034345	0.3455315137528921	0.3416059396143321	0.07413721013145269	0.07239189060652257	0.039705550738379	0.10200961499566574	0.03934718686498684	0.1010889235539878
1.1225032252964444	0.27871495877415814	0.27695557000809873	0.30022524050203553	0.2977820674692416	0.31171418453138816	0.3089007952370985	0.3233348610784704	0.3201439806044366	0.3458268741627469	0.3418979444253952	0.07413721198211262	0.0723918924133265	0.03949223239446198	0.10207292305662463	0.039135793837495214	0.10115166023625477
1.1292668719037753	0.27895314650279635	0.2771922541984086	0.30048181135395996	0.2980365504072931	0.3119805740736159	0.30916478047099244	0.32361118189573	0.3204175745014172	0.346122417136565	0.34219012972599006	0.07413721386483627	0.07239189425143475	0.039279859237339565	0.10213574810935455	0.038925337466011456	0.101213918269913
1.1360712728843656	0.279191480209488	0.2774290834457083	0.30073853946140133	0.2982911893213091	0.31224712689491935	0.3094289275103087	0.32388767208475433	0.32069133609859113	0.3464181412748059	0.34248249413246984	0.07413721578018997	0.07239189612139854	0.03906842824040169	0.1021980889261016	0.03871581475120678	0.10127569643817225
1.1429166738038161	0.27942995876288634	0.2776660566258008	0.3009954236059094	0.2985459830027574	0.3125138417303264	0.30969323510149305	0.32416433033351755	0.3209652640968787	0.3467140451743745	0.34277503625767375	0.07413721772874617	0.0723918980237783	0.03885793637643431	0.10225994427410257	0.03850722269326923	0.10133699351963799
1.1498033217073829	0.2796685810287578	0.27790317261162	0.3012524625659282	0.2988009302400259	0.31278071731164264	0.30995770198779804	0.3244411553266538	0.32123935719389335	0.3470101274286058	0.3430677547109117	0.07413721971109007	0.07239189995914593	0.0386483806179001	0.10232131291592594	0.03829955829191434	0.10139780828786371
1.1567314651288954	0.27990734586997085	0.27814043027322066	0.3015096551167834	0.2990560298184099	0.31304775236743904	0.31022232690926993	0.32471814574544344	0.32151361408392715	0.34730638662725166	0.34336064809795097	0.07413722172781848	0.07239190192808195	0.03843975793687093	0.1023821936089675	0.03809281854657698	0.1014581395115215
1.1637013540997225	0.2801462521464836	0.27837782847776565	0.30176700003067064	0.2993112805200995	0.31331494562303713	0.3104871086027362	0.3249953002677988	0.321788033457938	0.3476028213564658	0.3436537150210015	0.07413722377953577	0.07239190393117803	0.038232065305265905	0.1024425851056634	0.03788700045652149	0.10151798595438066
1.1707132401577995	0.2803852987153326	0.27861536608951515	0.3020244960766421	0.29956668112416773	0.3135822958004984	0.31075204580179255	0.325272617568252	0.3220626140035368	0.3478994301987903	0.34394695407870257	0.07413722586685943	0.07239190596903644	0.03802529969499702	0.1025024861535968	0.03768210102092695	0.10157734637514437
1.177767376356704	0.28062448443062105	0.2788530419698144	0.3022821420205951	0.29982223040655726	0.3138498016186092	0.3110171372367894	0.32555009631794063	0.3223373544049729	0.3481962117331408	0.3442403638661076	0.07413722799041553	0.07239190804226976	0.037819458077965606	0.10256189549512129	0.03747811723910388	0.10163621952773383
1.1848640172747877	0.28086380814350675	0.27909085497708147	0.3025399366252574	0.3000779271400682	0.31411746179286854	0.3112823816348203	0.32582773518459457	0.32261225334312166	0.3484931645347913	0.3445339429746701	0.07413723015084502	0.07239191015150197	0.03761453742633947	0.10262081186762373	0.037275046110529786	0.10169460416090459
1.1920034190243662	0.2811032687021896	0.2793288039667966	0.30279787865017593	0.300333770094346	0.31438527503547464	0.3115477777197069	0.3261055328325212	0.32288730949547045	0.34879028717536065	0.3448276899922299	0.07413723234879645	0.07239191229736658	0.037410534712496	0.10267923400328982	0.03707288463485625	0.10175249901811867
1.1991858392609598	0.2813428649519004	0.27956688779148864	0.3030559668517034	0.30058975803586635	0.314653240055311	0.311813324211986	0.32638348792259275	0.3231625215361043	0.3490875782227968	0.3451216035029972	0.07413723458493154	0.07239191448051106	0.03720744690926736	0.10273716062915383	0.03687162981226777	0.1018099028380206
1.2064115371925936	0.2815825957348877	0.2798051053007237	0.30331419998298426	0.30084588972792475	0.3149213555579335	0.3120790198288976	0.32666159911223147	0.32343788813569285	0.3493850362413622	0.3454156820875385	0.07413723685992513	0.07239191670159222	0.037005270990075445	0.10279459046726913	0.03667127864352793	0.1018668143542314
1.2136807735891502	0.2818224598904067	0.28004345534109365	0.303572576793944	0.3011021639306227	0.31518962024555736	0.3123448632843705	0.3269398650553965	0.3237134079614767	0.34968265979162017	0.34570992432276304	0.07413723917446129	0.07239191896127914	0.03680400392888572	0.10285152223417526	0.03647182812988703	0.1019232322948298
1.2209938107917835	0.2820624562547057	0.2802819367562028	0.3038310960312734	0.30135857940085375	0.31545803281704143	0.31261085328900784	0.32721828440256895	0.3239890796772526	0.3499804474304171	0.3460043287819057	0.07413724152923884	0.07239192126025457	0.03660364270043459	0.10290795464126035	0.036273275273394745	0.10197915538285685
1.2283509127223842	0.28230258366101474	0.2805205483866557	0.3040897564384165	0.30161513489229186	0.3157265919678769	0.31287698855007534	0.3274968558007377	0.32426490194335955	0.35027839771087044	0.3462988940345138	0.07413724392496746	0.07239192359920917	0.036404184280392826	0.10296388639478238	0.03607561707704221	0.10203458233630158
1.2357523448931043	0.28254284093953236	0.2807592890700456	0.30434855675555744	0.30187182915537636	0.31599529639017204	0.3131432677714867	0.32777557789338585	0.3245408734166655	0.35057650918235145	0.3465936186464316	0.0741372463623703	0.07239192597885147	0.03620562564535135	0.10301931619549975	0.035878850544659	0.1020895118675611
1.2431983744159416	0.28278322691741364	0.280998157640941	0.3046074957196065	0.30212866093730023	0.3162641447726385	0.31340968965378874	0.3280544493204755	0.32481699275055165	0.3508747803904706	0.34688850117978465	0.07413724884218213	0.07239192839989829	0.036007963772988205	0.1030742427389768	0.03568297268120446	0.10214394268390947
1.2506892700123766	0.2830237404187573	0.28123715293087376	0.3048665720641866	0.3023856289819963	0.31653313580057796	0.3136762528941499	0.32833346871843433	0.32509325859489974	0.3511732098770623	0.3471835401929657	0.07413725136515353	0.0723919308630805	0.03581119564220714	0.10312866471534932	0.035487980492931115	0.10219787348759723
1.2582253020230734	0.28326438026459283	0.28147627376832646	0.3051257845196205	0.3026427320301235	0.3168022681558674	0.3139429561863453	0.3286126347201397	0.3253696695960768	0.3514717961801694	0.34747873424061837	0.07413725393204439	0.07239193336914189	0.03561531823315178	0.10318258080924636	0.03529387098716086	0.10225130297489926
1.2658067424176331	0.28350514527286796	0.28171551897871905	0.3053851318129157	0.3028999688190525	0.3170715405169448	0.31420979822074063	0.3288919459549052	0.3256462243969204	0.35177053783402706	0.3477740818736221	0.07413725654363237	0.07239193591884131	0.03542032852744725	0.10323598970013137	0.03510064117273615	0.10230422983711662
1.2734338648044117	0.28374603425843636	0.281954887384397	0.30564461266775245	0.3031573380828543	0.31734095155879666	0.31447677768428217	0.32917140104846604	0.32592292163672537	0.3520694333690487	0.3480695816390772	0.07413725920070725	0.07239193851294966	0.03522622350813975	0.10328889006172659	0.034908288060027104	0.10235665276022843
1.2811069444403917	0.2839870460330432	0.2821943778046179	0.3059042258044684	0.30341483855228457	0.3176104999529405	0.3147438932604791	0.32945099862296223	0.3261997599512271	0.352368481311808	0.34836523208028897	0.07413726190407019	0.07239194115224952	0.035033000159923944	0.10334128056237546	0.034716808660899545	0.10240857042445839
1.2888262582411194	0.2842281794053139	0.28243398905553874	0.3061639699400457	0.3036724689547703	0.31788018436741416	0.31501114362939114	0.3297307372969275	0.3264767379725891	0.3526676801850253	0.3486610317367512	0.07413726465454264	0.07239194383754209	0.034840655469221105	0.10339315986495734	0.03452619998895301	0.10245998150472246
1.296592084790695	0.28446943318073975	0.2826737199502028	0.30642384378809645	0.30393022801439706	0.31815000346675815	0.3152785274676132	0.3300106156852701	0.32675385432938675	0.35296702850755	0.34895697914413265	0.07413726745295521	0.07239194656963827	0.034649186424204004	0.10344452662664594	0.0343364590595705	0.10251088467037306
1.3044047043518285	0.28471080616166583	0.2829135692985269	0.3066838460588493	0.3041881144518932	0.31841995591200356	0.31554604344826176	0.33029063239926115	0.32703110764659277	0.3532665247943462	0.3492530728342587	0.07413727030015566	0.0723919493493665	0.03445859001507756	0.10349537949935694	0.0341475828900748	0.10256127858538377
1.312264398875954	0.28495229714727704	0.28315353590728803	0.3069439754591351	0.30444612698461776	0.3186900403606564	0.31581369024096023	0.33057078604651785	0.3273084965455628	0.35356616755647563	0.34954931133509776	0.07413727319700568	0.07239195217756862	0.034268863233862135	0.10354571712891669	0.033959568499724924	0.10261116190805097
1.320171452013404	0.2851939049335849	0.28339361858011036	0.3072042306923715	0.3047042643265448	0.3189602554666819	0.3160814665118243	0.33085107523098867	0.32758601964401945	0.353865955301081	0.34984569317074354	0.07413727614438553	0.07239195505510185	0.03408000307485182	0.10359553815595035	0.03377241290987598	0.10266053329107905
1.3281261491236485	0.28543562831341496	0.28363381611745153	0.3074646104585512	0.3049625251882503	0.3192305998804928	0.31634937092344706	0.3311314985529384	0.32786367555603796	0.35416588653137193	0.35014221686140035	0.07413727914318709	0.07239195798283882	0.03389200653447233	0.10364484121524953	0.03358611314408577	0.10270939138162305
1.3361287772855897	0.28567746607639233	0.28387412731659023	0.30772511345422526	0.30522090827689774	0.31950107224893065	0.31661740213488515	0.3314120546089323	0.32814146289203105	0.35446595974660605	0.35043888092336634	0.07413728219432078	0.0723919609616679	0.03370487061140892	0.1036936249358007	0.03340066622811477	0.10275773482107553
1.3441796253079266	0.28591941700892914	0.28411455097161215	0.30798573837249027	0.3054794122962239	0.31977167121525446	0.31688555880164254	0.3316927419918214	0.3284193802587332	0.3547661734420748	0.3507356838690176	0.07413728529871166	0.07239196399249227	0.033518592306787554	0.10374188794111205	0.033216069190174835	0.10280556224538628
1.352278983739575	0.28616147989421054	0.2843550858733966	0.3082464839029727	0.30573803594652377	0.32004239541912305	0.3171538395756581	0.3319735592907268	0.3286974262591856	0.35506652610908596	0.3510326242067916	0.07413728845730407	0.07239196707623263	0.033333168624192666	0.10378962884876586	0.03303231906087589	0.10285287228457918
1.3604271448801535	0.2864036535121809	0.2845957308096028	0.3085073487318158	0.30599677792463736	0.32031324349658213	0.31742224310528744	0.3322545050910232	0.32897559949272065	0.355367016234947	0.3513297004411711	0.07413729167105394	0.07239197021382436	0.03314859656973823	0.10383684627056766	0.03284941287334675	0.102899663562944
1.3686244027905345	0.2866459366395308	0.284836484564657	0.30876833154166305	0.30625563692393404	0.3205842140800469	0.317690768035291	0.33253557797432526	0.32925389855494713	0.35566764230294945	0.35162691107266825	0.07413729494094098	0.07239197340622221	0.0329648731522596	0.10388353881263868	0.03266734766349444	0.10294593469944857
1.3768710533034536	0.28688832804968256	0.2850773459197383	0.30902943101164554	0.3065146116342989	0.32085530579828986	0.31795941300681807	0.3328167765184698	0.3295323220377337	0.3559684027923511	0.3519242545978071	0.07413729826795667	0.07239197665439531	0.0327819953833135	0.10392970507524524	0.03248612046975552	0.10299168430672268
1.3851673940341884	0.287130826512777	0.2853183136527651	0.3092906458173656	0.3067737007421176	0.3211265172764224	0.3182281766573899	0.3330980992975015	0.3298108685291942	0.35626929617836006	0.3522217295091077	0.07413730165311357	0.07239197995933219	0.032599960277273965	0.10397534365272776	0.032305728333465566	0.10303691099179701
1.3935137243912972	0.28737343079565947	0.28555938653838114	0.3095519746308836	0.30703290293026203	0.3213978471358823	0.3184970576208873	0.3333795448816572	0.33008953661367113	0.35657032093211816	0.35251933429506965	0.0741373050974411	0.0723919833220369	0.03241876485147799	0.10402045313367125	0.03212616829889825	0.10308161335610322
1.4019103455874267	0.2876161396618656	0.285800563347942	0.30981341612070107	0.3072922168780751	0.3216692939944163	0.31876605452753376	0.33366111183734837	0.3303683248717208	0.3568714755206831	0.3528170674401551	0.07413730860198692	0.07239198674353343	0.03223840612614737	0.10406503210041507	0.03194743741322981	0.10312578999493383
1.410357560650181	0.2878589518716074	0.286041842849501	0.3100749689517474	0.3075516412613564	0.32194085646606485	0.31903516600388054	0.33394279872714683	0.33064723188009687	0.357172758407012	0.353114927424772	0.07413731216781826	0.07239199022486294	0.03205888112476529	0.10410907912989131	0.03176953272673444	0.10316943949781887
1.4188556744330574	0.2881018661817599	0.28628322380779503	0.3103366317853645	0.3078111747523472	0.322212533161149	0.3193043906727911	0.33422460410976873	0.33092625621173505	0.3574741680499454	0.35341291272525754	0.07413731579602166	0.07239199376708587	0.0318801868738845	0.10415259279272249	0.03159245129280919	0.10321256044836957
1.4274049936264492	0.28834488134584585	0.286524704984231	0.3105984032792911	0.3080708160197154	0.3224843226862509	0.3195737271534261	0.3345065265400562	0.3312053964357363	0.3577757029041882	0.35371102181386077	0.07413731948769986	0.07239199737127977	0.03170232040333332	0.104195571653662	0.031416190168108926	0.10325515142431385
1.4360058267687137	0.2885879961140226	0.28676628513687147	0.3108602820876482	0.3083305637285403	0.32275622364420237	0.31984317406122753	0.33478856456896494	0.33148465111735226	0.3580773614202946	0.35400925315872644	0.07413732324398062	0.07239200103854519	0.03152527874628319	0.10423801427144497	0.03124074641257124	0.10329721099739686
1.4446584842573071	0.28883120923306715	0.28700796302042064	0.31112226686092426	0.30859041654029823	0.32302823463406516	0.3201127300079036	0.33507071674354466	0.33176401881796763	0.3583791420446492	0.35430760522387716	0.07413732706600658	0.07239200476999852	0.031349058939262875	0.10427991919860347	0.031066117089501688	0.10333873773329572
1.453363278359986	0.2890745194463623	0.2872497373862099	0.3113843562459581	0.3088503731128468	0.32330035425111825	0.3203823936014119	0.33535298160692456	0.332043498095085	0.35868104321945055	0.3546060764691973	0.07413733095494603	0.0723920085667778	0.031173658022403572	0.10432128498195681	0.030892299265715906	0.10337973019184687
1.4621205232260774	0.2893179254938819	0.2874916069821838	0.31164654888592636	0.3091104321004097	0.32357258108684067	0.320652163445946	0.33563535769829594	0.33232308750230855	0.3589830633826939	0.35490466535041415	0.07413733491198209	0.07239201243004212	0.03099907303933591	0.1043621101620289	0.03071929001153606	0.10342018692679744
1.470930534897817	0.28956142611217717	0.2877335705528857	0.31190884342032593	0.3093705921535622	0.3238449137288959	0.32092203814191694	0.3359178435528975	0.3326027855893275	0.3592852009681536	0.35520337031908283	0.07413733893832436	0.07239201636096931	0.03082530103733916	0.10440239327324718	0.030547086400883217	0.10346010648574833
1.4797936313217521	0.28980502003436104	0.28797562683944306	0.31217123848495915	0.3096308519192147	0.3241173507611156	0.32119201628593963	0.33620043770199676	0.33288259090190014	0.3595874544053654	0.3555021898225676	0.07413734303520167	0.07239202036076048	0.030652339067469114	0.10444213284397108	0.030375685511444317	0.1034994874104953
1.48871013236022	0.29004870599009475	0.28821777457955405	0.3124337327119186	0.3098912100405986	0.32438989076348435	0.32146209647081625	0.3364831386728749	0.33316250198183717	0.3598898221196091	0.3558011223040247	0.07413734720386501	0.07239202443063526	0.03048018418450482	0.10448132739632143	0.030205084424572703	0.10353832823636822
1.4976803598028874	0.2902924827055724	0.28846001250747133	0.31269632472957126	0.31015166515724907	0.3246625323121222	0.3217322772855192	0.3367659449888097	0.3334425173669854	0.3601923025318912	0.3561001662023855	0.07413735144558814	0.07239202857183956	0.030308833447136863	0.10451997544632263	0.03003528022552615	0.10357662749288465
1.5067046373783677	0.29053634890350727	0.2887023393539892	0.31295901316254326	0.31041221590499224	0.32493527397927036	0.3220025573151775	0.33704885516905914	0.3337226355912116	0.36049489405892715	0.3563993199523386	0.0741373557616669	0.0723920327856373	0.03013828391803486	0.10455807550383867	0.029866270003463313	0.10361438370330234
1.5157832907659001	0.29078030330311583	0.2889447538464277	0.3132217966317036	0.31067286091592694	0.32520811433327346	0.32227293514105815	0.3373318677288443	0.3340028551843851	0.3607975951131231	0.3566985819843121	0.07413736015342082	0.072392037073317	0.029968532663882996	0.10459562607257311	0.029698050851525437	0.10365159538479674
1.5249166476071065	0.29102434462010424	0.2891872547086192	0.31348467375414885	0.3109335988184109	0.32548105193856486	0.3225434093405527	0.3376149811793331	0.3342831746723621	0.36110040410255895	0.3569979507244569	0.07413736462219275	0.07239204143618991	0.02979957675535516	0.1046326256496215	0.02953061986688965	0.1036882610482408
1.5341050375178134	0.2912684715666526	0.28942984066089217	0.3137476431431867	0.31119442823704396	0.32575408535564737	0.3228139784871579	0.3378981940276228	0.3345635925769684	0.3614033194309696	0.35729742459462754	0.07413736916935151	0.07239204587559112	0.029631413267363627	0.10466907272614634	0.02936397415082226	0.10372437919823341
1.5433487920999491	0.2915126828514006	0.28967251042005787	0.31401070340832193	0.31145534779265377	0.326027213141081	0.3230846411504625	0.338181504776724	0.33484410741598297	0.3617063394977283	0.3575970020123667	0.07413737379628699	0.07239205039287805	0.029464039279091025	0.10470496578711419	0.029198110808874134	0.10375994833349012
1.5526482449535108	0.2917569771794321	0.28991526269939416	0.3142738531552377	0.3117163561022776	0.3263004338474633	0.3233553958961294	0.3384649119255421	0.33512471770312113	0.36200946269782697	0.3578966813908851	0.07413737850441562	0.07239205498943627	0.029297451873926406	0.10474030331089068	0.029033026950759933	0.1037949669460616
1.5620037316886017	0.2920013532522613	0.29015809620863225	0.31453709098578236	0.3119774517791498	0.32657374602341444	0.3236262412858789	0.33874841396886307	0.33540542194801726	0.3623126874218602	0.3581964611390454	0.0741373832951802	0.07239205966666985	0.029131648139681943	0.1047750837697663	0.02886871969056415	0.10382943352206553
1.5714155899375468	0.29224580976781583	0.2904010096539398	0.3148004154979513	0.31223863343268266	0.32684714821356026	0.3238971758774745	0.33903200939733324	0.335686218656209	0.3626160120560053	0.35849633966134326	0.07413738817004809	0.07239206442601473	0.028966625168546756	0.10480930562947322	0.02870518614676243	0.1038633465411607
1.580884159367074	0.2924903454204232	0.29064400173790794	0.3150638252858724	0.31249989966845293	0.3271206389585152	0.32416819822470355	0.33931569669744444	0.3359671063291192	0.36291943498200546	0.3587963153578903	0.07413739313051297	0.07239206926892781	0.02880238005723612	0.10484296734948373	0.02854242344225355	0.10389670447674604
1.5904097816905756	0.29273495890079515	0.2908870711595343	0.31532731893978905	0.31276124908818437	0.32739421679486674	0.3244393068773636	0.3395994743515155	0.3362480834640391	0.36322295457715104	0.3590963866243954	0.07413739817809456	0.07239207419689332	0.028638909907034105	0.1048760673829463	0.028380428704476657	0.10392950579586824
1.5999928006804371	0.29297964889601247	0.2911302166142098	0.3155908950460438	0.3130226802897323	0.3276678802551578	0.3247105003812431	0.3398833408376762	0.3365291485541125	0.3635265692142615	0.3593965518521472	0.07413740331434265	0.07239207921142435	0.02847621182380422	0.10490860417647951	0.028219199065389944	0.10396174895903698
1.6096335621804478	0.2932244140895094	0.2913734367937016	0.31585455218706326	0.31328419186706724	0.3279416278678704	0.3249817772781066	0.34016729462984896	0.3368103000883165	0.363830277261667	0.3596968094279954	0.07413740854083167	0.07239208431405854	0.028314282918088907	0.10494057617022179	0.02805873166166961	0.10399343242076498
1.6193324141182788	0.293469253161059	0.29161673038613944	0.3161182889413403	0.31354578241025927	0.3282154581574081	0.32525313610567824	0.340451334197732	0.3370915365514459	0.36413407708318996	0.35999715773433305	0.07413741385916642	0.0723920895063603	0.028153120305244528	0.10497198179812273	0.027899023634688547	0.10402455462897109
1.6290897065180392	0.2937141647867573	0.29186009607599966	0.31638210388341964	0.3138074505054614	0.3284893696440814	0.3255245753976239	0.340735458006782	0.33737285642409587	0.36443796703812725	0.3602975951490789	0.0741374192709775	0.0723920947899238	0.02799272110536677	0.10500281948746704	0.02774007213053764	0.10405511402522194
1.6389057915129117	0.293959147639008	0.29210353254409027	0.31664599558387896	0.3140691947348931	0.3287633608440872	0.32579609368353574	0.3410196645181966	0.33765425818264494	0.3647419454812309	0.3605981200456578	0.07413742477792899	0.0723921001663739	0.027833082443411428	0.10503308765904507	0.02758187430012171	0.10408510904454005
1.6487810233578566	0.2942042003865072	0.29234703846753496	0.316909962609315	0.3143310136768248	0.3290374302694959	0.32606768948891357	0.3413039521888966	0.33793574029923573	0.36504601076269017	0.36089873079298385	0.0741374303817103	0.07239210563735875	0.027674201449300995	0.10506278472719544	0.027424427299223453	0.10411453811546778
1.6587157584424002	0.2944493216942275	0.2925906125197582	0.317174003522325	0.3145929059055605	0.32931157642823056	0.3263393613351499	0.34158831947150925	0.3382173012417602	0.3653501612281132	0.36119942575544073	0.07413743608404563	0.07239211120456135	0.027516075257871364	0.10509190909969135	0.02726772828861712	0.10414339966036579
1.6687103553034934	0.29469451022340276	0.2928342533704701	0.31743811688149204	0.3148548699914228	0.3295857978240531	0.32661110773951224	0.3418727648143496	0.33849893947384097	0.36565439521850757	0.361500203292865	0.07413744188668529	0.07239211686969144	0.02735870100904947	0.10512045917776902	0.02711177443400814	0.10417169209485166
1.6787651746384535	0.29493976463151267	0.29307795968565	0.3177023012413665	0.31511690450073443	0.32986009295654445	0.32688292721512596	0.34215728666140355	0.3387806534548138	0.36595871107026257	0.36180106176052534	0.07413744779141479	0.07239212263449271	0.027202075847863938	0.10514843335625557	0.026956562906182313	0.10419941382819076
1.6888805793179813	0.2951850835722668	0.2933217301275319	0.31796655515245154	0.31537900799580404	0.3301344603210908	0.32715481827095816	0.3424418834523109	0.3390624416397106	0.36626310711513044	0.36210199950910693	0.07413745380005021	0.07239212850073733	0.027046196924423782	0.10517583002314979	0.026802090880984508	0.10422656326299062
1.6990569343992543	0.29543046569558823	0.29356556335458805	0.31823087716118426	0.31564117903490796	0.3304088984088615	0.327426779411799	0.3427265536223454	0.339344302479241	0.3665675816802063	0.36240301488468996	0.07413745991443965	0.07239213447022931	0.02689106139407471	0.10520264755997033	0.026648355539437674	0.10425313879537157
1.7092946071391046	0.2956759096475997	0.29380945802151376	0.31849526580992105	0.3159034161722741	0.33068340570679766	0.3276988091382465	0.34301129560239957	0.3396262344197761	0.3668721330879119	0.3627041062287337	0.07413746613646467	0.07239214054480753	0.026736666417438215	0.10522888434167044	0.02649535406778014	0.10427913881495954
1.7195939670072704	0.29592141407060574	0.2940534127792119	0.31875971963691896	0.3161657179580661	0.33095798069758925	0.32797090594668804	0.3432961078189651	0.3399082359033294	0.36717675965597435	0.36300527187805604	0.07413747246804146	0.0723921467263401	0.026583009160377813	0.10525453873639634	0.026343083657485167	0.1043045617047369
1.7299553856997325	0.29616697760307836	0.2942974262747765	0.3190242371763204	0.3164280829383655	0.33123262185966224	0.32824306832928407	0.3435809886941157	0.34019030536754047	0.36748145969740875	0.3633065101648157	0.0741374789111188	0.07239215301673146	0.02643008679419445	0.10527960910589229	0.02619154150533909	0.10432940584106376
1.7403792371521247	0.29641259887964	0.2945414971514778	0.3192888169581354	0.31669050965515555	0.3315073276671583	0.32851529477394975	0.3438659366454895	0.3404724412456563	0.3677862315204984	0.3636078194164938	0.07413748546768217	0.07239215941791996	0.026277896495530584	0.1053040938050458	0.026040724813503502	0.1043536695938414
1.7508658975532332	0.29665827653104837	0.29478562404874564	0.31955345750822467	0.3169529966463045	0.33178209658991914	0.3287875837643397	0.3441509500862702	0.3407546419665135	0.3680910734287768	0.3639091979558737	0.07413749213975196	0.07239216593187706	0.026126435446537144	0.10532799118219316	0.025890630789541902	0.10437735132624226
1.76141574535857	0.29690400918418025	0.295029805602154	0.31981815734828345	0.31721554244554867	0.3320569270934682	0.32905993377982823	0.34443602742517004	0.34103690595452113	0.36839598372100774	0.3642106441010242	0.07413749892938416	0.07239217256061072	0.025975700834811377	0.10535129957875	0.025741256646453436	0.10440044939473125
1.7720291613040315	0.2971497954620156	0.2952740404434052	0.3200829149958237	0.31747814558247595	0.3323318176389927	0.3293323432954941	0.34472116706641126	0.34131923162964295	0.3687009606911669	0.3645121561652794	0.07413750583867279	0.07239217930616533	0.02582568985354783	0.10537401732964469	0.025592599602775934	0.10442296214930735
1.7827065284196406	0.2973956339836212	0.29551832720031385	0.3203477289641573	0.3177408045825082	0.3326067666833277	0.32960481078210174	0.3450063674097082	0.3416016174073783	0.36900600262842265	0.36481373245721993	0.07413751286974922	0.07239218617062072	0.025676399701563213	0.10539614276307674	0.025444656882575245	0.10444488793316253
1.7934482320433673	0.2976415233641346	0.2957626644967907	0.3206125977623797	0.3180035179668851	0.3328817726789371	0.3298773347060848	0.3452916268502491	0.3418840616987458	0.36931110781711696	0.3651153712806551	0.0741375200247813	0.07239219315609506	0.025527827583280427	0.10541767420035342	0.02529742571553406	0.1044662250828452
1.8042546598350382	0.29788746221474804	0.2960070509528265	0.32087751989535146	0.3182662842526464	0.3331568340738965	0.33014991352952794	0.3455769437786779	0.34216656291026404	0.3696162745367458	0.3654170709346023	0.07413752730597735	0.07239220026474437	0.02537997070880671	0.10543860995601761	0.025150903336907504	0.10448697192801859
1.8151262017903238	0.29813344914269263	0.29625148518447636	0.3211424938636818	0.3185291019526159	0.3334319493118751	0.33042254571014895	0.3458623165810765	0.34244911944393436	0.36992150106194066	0.36571882971326963	0.07413753471558615	0.07239220749876252	0.025232826294038446	0.10545894833797576	0.025005086987762937	0.10450712679204344
1.8260632502548164	0.2983794827512215	0.2964959658038434	0.3214075181637117	0.31879196957538347	0.3337071168321193	0.3306952297012838	0.3461477436389458	0.34273172969722243	0.3702267856624492	0.366020645906036	0.07413754225589483	0.07239221486038273	0.025086391560638077	0.10547868764733437	0.024859973914820088	0.10452668799127451
1.8370661999381863	0.2986255616395938	0.2967404914190624	0.32167259128749653	0.3190548856252882	0.3339823350694333	0.330967963951865	0.34643322332918847	0.34301439206304063	0.3705321266031159	0.3663225177974322	0.07413754992923298	0.07239222235187998	0.02494066373603232	0.10549782617806613	0.024715561370529215	0.10454565383510328
1.848135447928429	0.29887168440305817	0.2969850606342839	0.32193771172278823	0.31931784860240187	0.3342576024541617	0.33124074690640715	0.3467187540240892	0.34329710492972954	0.3708375221438622	0.36662444366712243	0.07413755773797037	0.07239222997556839	0.024795640053614676	0.10551636221778438	0.024571846613261172	0.1045640226266471
1.8592713937061955	0.2991178496328372	0.29722967204965767	0.32220287795301866	0.31958085700251065	0.33453291741217345	0.33151357700498835	0.3470043340912981	0.3435798666810399	0.37114297053966866	0.36692642178988416	0.07413756568452098	0.07239223773380518	0.02465131775266194	0.10553429404711778	0.024428826907202605	0.1045817926620316
1.8704744391592067	0.2993640559161096	0.2974743242613167	0.32246808845728153	0.3198439093170991	0.3348082783648414	0.3317864526832323	0.3472899618938112	0.34386267569611395	0.3714484700405538	0.36722845043559005	0.07413757377134278	0.07239224562898705	0.024507694078325315	0.10555161993951856	0.02428649952240214	0.10459896223044751
1.8817449885967616	0.299610301835995	0.2977190158613608	0.32273334171031637	0.3201070040333324	0.3350836837290255	0.33205937237229033	0.3475756357899519	0.3441455303494684	0.37175401889155635	0.3675305278691883	0.07413758200093354	0.07239225366355574	0.024364766281868455	0.10556833816210087	0.024144861734885836	0.10461552961444909
1.8930834487643238	0.29985658597153697	0.2979637454378397	0.3229986361824891	0.32037013963403854	0.33535913191705646	0.33233233449882443	0.34786135413335373	0.34442842901097537	0.37205961533271487	0.36783265235068313	0.07413759037584185	0.07239226183999838	0.02422253162051824	0.10558444697481661	0.02400391082665898	0.1046314930897907
1.9044902288582053	0.3001029068976863	0.2982085115747378	0.3232639703397761	0.320633314597692	0.33563462133671457	0.3326053374849889	0.3481471152729404	0.34471137004584373	0.37236525759904854	0.3681348221351166	0.07413759889865797	0.07239227016084315	0.024080987357567807	0.10559994463065436	0.023863644085707847	0.10464685092524917
1.9159657405403292	0.30034926318528515	0.2984533128519565	0.32352934264374694	0.32089652739839564	0.3359101503912147	0.33287837974841217	0.3484329175529087	0.34499435181460136	0.37267094392053823	0.3684370354725478	0.07413760757201908	0.07239227862866535	0.02394013076243695	0.1056148293758099	0.02372405880611872	0.10466160138295777
1.9275103979530908	0.3005956534010495	0.2986981478452986	0.32379475155154525	0.3211597765058637	0.3361857174791859	0.3331514597021804	0.3487187593127086	0.3452773726730772	0.37297667252210603	0.3687392906080356	0.07413761639861005	0.07239228724608719	0.023799959110689883	0.10562909944958676	0.023585152288038813	0.10467574271807223
1.9391246177343011	0.30084207610755315	0.29894301512645094	0.3240601955158723	0.3214230603854042	0.33646132099465575	0.33342457575481754	0.3490046388870265	0.3455604309723819	0.37328244162359636	0.3690415857816172	0.0741376253811665	0.07239229601577736	0.023660469684088525	0.10564275308433935	0.023446921837763313	0.10468927317889865
1.9508088190322228	0.30108852986321116	0.299187913262969	0.32432567298496934	0.32168637749790185	0.33673695932702974	0.3336977263102694	0.34929055460576436	0.34584352505889027	0.37358824943975677	0.3693439192282905	0.07413763452246953	0.0723923049404517	0.023521659770578296	0.1056557885053735	0.023309364767721164	0.10470219100685085
1.9625634235206988	0.3013350132222623	0.2994328408182592	0.3245911824025999	0.3219497262997998	0.33701263086107514	0.33397090976788363	0.34957650479402264	0.3461266532742224	0.37389409418021746	0.36964628917799397	0.07413764382535064	0.0723923140228771	0.02338352666443022	0.10566820393137277	0.023172478396581653	0.1047144944365499
1.9743888554143678	0.3015815247347536	0.2996777963515629	0.324856722208032	0.32221310524308316	0.3372883339769025	0.3342441245223943	0.3498624877720823	0.34640981395522513	0.37419997404947264	0.3699486938555871	0.07413765329269484	0.07239232326586728	0.02324606766613968	0.10567999757373059	0.023036260049213553	0.10472618169565351
1.9862855414839768	0.30182806294652204	0.29992277841793924	0.32512229083602034	0.3224765127752606	0.33756406704994624	0.33451736896390105	0.35014850185538354	0.34669300543395326	0.37450588724686007	0.3702511314808317	0.07413766292743564	0.0723923326722862	0.023109280082495687	0.10569116763680597	0.022900707056725977	0.10473725100467846
1.9982539110717792	0.30207462639917887	0.30016778556824925	0.32538788671678853	0.32273994733934663	0.33783982845094723	0.3347906414778528	0.35043454535450974	0.34697622603765255	0.3748118319665423	0.37055360026837164	0.07413767273256198	0.07239234224505406	0.022973161226731875	0.10570171231822201	0.022765816756612267	0.104747700577704
2.010294396107033	0.30232121363009246	0.30041281634913797	0.3256535082760121	0.32300340737384503	0.33811561654593525	0.3350639404450301	0.3507206165751676	0.34725947408873903	0.37511780639748604	0.37085609842771433	0.0741376827111149	0.07239235198713781	0.022837708418427027	0.1057116298085532	0.022631586492645184	0.10475752862160448
2.0224074311215867	0.30256782317237124	0.30065786930301885	0.3259191539347995	0.3232668913127306	0.33839142969620944	0.33533726424152527	0.35100671381816795	0.34754274790478235	0.37542380872344333	0.37115862416321055	0.0741376928661899	0.07239236190156052	0.022702918983586784	0.10572091829133967	0.022498013614928425	0.10476673333614883
2.0345934532655616	0.30281445355484704	0.30090294296805614	0.3261848221096755	0.32353039758543095	0.33866726625832144	0.33561061123872543	0.35129283537940825	0.3478260457984862	0.3757298371229317	0.3714611756740354	0.07413770320093888	0.0723923719914009	0.022568790254647197	0.1057295759429735	0.022365095480026298	0.10477531291446951
2.0468529023231294	0.3030611033020574	0.30114803587814826	0.3264505112125619	0.3237939246168098	0.3389431245840549	0.3358839798032949	0.3515789795498526	0.34810936607766935	0.3760358897692137	0.37176375115416804	0.07413771371857131	0.07239238225978958	0.022435319570554668	0.1057376009329829	0.02223282945087668	0.10478326554252249
2.059186220728381	0.3033077709342298	0.3013931465629112	0.32671621965076136	0.32405747082714864	0.3392190030204101	0.3361573682971548	0.35186514461551344	0.3483927070452478	0.37634196483027854	0.3720663487923737	0.07413772442235177	0.07239239270991492	0.02230250427675884	0.10574499142384752	0.02210121289686917	0.10479058939924357
2.0715938535812968	0.3035544549672632	0.30163827354766104	0.32698194582693785	0.32432103463212897	0.33949489990958215	0.3364307750774673	0.3521513288574323	0.3486760669992156	0.3766480604688207	0.37236896677218234	0.07413773531560505	0.07239240334502274	0.02217034172524812	0.10575174557085631	0.021970243193949912	0.1047972826569179
2.084076248663807	0.3038011539127126	0.30188341535339763	0.3272476881391001	0.3245846144428148	0.33977081358894623	0.3367041984966167	0.352437530551662	0.3489594442326271	0.37695417484222205	0.37267160327187004	0.07413774640171564	0.07239241416841803	0.02203882927460299	0.10575786152250544	0.02183991772448124	0.10480334348044096
2.0966338564559543	0.3040478662777702	0.30212857049678704	0.32751344498058244	0.3248482086656344	0.340046742391036	0.33697763690218946	0.35272374796924627	0.3492428370335768	0.37726030610253	0.37297425646444	0.07413775768412834	0.07239242518346437	0.02190796428995334	0.1057633374198872	0.021710233877421103	0.1048087700279865
2.109267130152151	0.3042945905652497	0.3023737374901453	0.3277792147400277	0.32511181570236325	0.34032268464352705	0.3372510886369593	0.3530099793762023	0.34952624368518154	0.3775664523964395	0.37327692451760175	0.07413776916635087	0.07239243639358475	0.021777744143092193	0.10576817139723005	0.021581189048252014	0.10481356045045231
2.1219765256775314	0.3045413252735682	0.3026189148414202	0.32804499580136876	0.3253754339501049	0.3405986386692173	0.33752455203886406	0.35329622303350083	0.34980966246556155	0.3778726118652723	0.37357960559375214	0.07413778085195336	0.072392447802266	0.021648166212440145	0.10577236158155756	0.02145278063908229	0.1048177128919292
2.1347625017044103	0.3047880688967293	0.30286410105417566	0.3283107865438104	0.32563906180127494	0.3408746027860094	0.33779802544099335	0.35358247719704705	0.3500930916478219	0.37817878264495725	0.3738822978499559	0.07413779274456958	0.07239245941305411	0.021519227883150194	0.10577590609308629	0.021325006058672713	0.10482122548960149
2.147625519668832	0.30503481992430653	0.3031092946275733	0.32857658534181183	0.32590269764358076	0.3411505753068924	0.3380715071715651	0.353868740117663	0.35037652950003306	0.3784849628660111	0.37418499943792577	0.07413780484789992	0.07239247122956233	0.021390926547033118	0.10577880304464315	0.021197862722340588	0.10482409637324963
2.160566043787228	0.30528157684142465	0.3033544940563562	0.32884239056506803	0.3261663398600057	0.3414265545399219	0.33834499555390984	0.35415501004106664	0.35065997428521356	0.37879115065351715	0.37448770850400326	0.07413781716570873	0.07239248325546813	0.021263259602605444	0.10578105054192122	0.021071348052108974	0.10482632366576183
2.1735845410731627	0.30552833812874375	0.30359969783083135	0.3291082005784913	0.3264299868287896	0.34170253878820234	0.33861848890645097	0.35444128520785445	0.3509434242613087	0.3790973441271074	0.37479042318913786	0.07413782970183139	0.07239249549451315	0.02113622445518537	0.10578264668366444	0.02094545947670845	0.10482790548306298
2.1866814813541975	0.30577510226244103	0.3038449044368524	0.32937401374219416	0.32669363692341186	0.34197852634986864	0.3388919855426879	0.3547275638534819	0.3512268776811749	0.37940354140094074	0.3750931416288693	0.0741378424601703	0.07239250795050964	0.021009818516839474	0.10578358956138345	0.020820194431564687	0.10482883993391567
2.199857337288837	0.30602186771419404	0.30409011235580274	0.3296398284114705	0.32695728851257294	0.34225451551806685	0.33916548377117556	0.3550138442082437	0.35151033279255695	0.3797097405836852	0.37539586195330604	0.07413785544469695	0.07239252062733241	0.020884039206464422	0.10578387725961136	0.02069555035886239	0.10482912512007658
2.213112584383593	0.3062686329511629	0.30433532006457803	0.32990564293677715	0.3272209399601759	0.34253050458093687	0.33943898189550836	0.3553001244972565	0.3517937878380738	0.38001593977849585	0.37569858228710684	0.07413786865945794	0.07239253352893418	0.020758883949733686	0.10578350785550583	0.02057152470754886	0.10482875913632483
2.2264477010101436	0.3065153964359729	0.3045805260355686	0.33017145566371664	0.32748458962530946	0.34280649182159156	0.33971247821429995	0.3555864029404377	0.3520772410551953	0.38032213708299645	0.37600130074946064	0.07413788210856835	0.07239254665933141	0.020634350179191685	0.10578247941920438	0.020448114933328654	0.10482774007019202
2.2398631684225956	0.3067621566266974	0.3048257287366431	0.3304372649330175	0.3277482358622287	0.34308247551810084	0.33998597102116523	0.3558726777524879	0.3523606906762264	0.38062833058925927	0.3763040154540667	0.07413789579622061	0.07239256002261782	0.020510435334253785	0.1057807900137675	0.020325318498695566	0.10482606600203326
2.2533594707748548	0.3070089119768398	0.30507092663112995	0.3307030690805176	0.3280118770203378	0.34335845394347053	0.34025945860470147	0.356158947142871	0.3526441349282865	0.3809345183837848	0.37660672450911525	0.07413790972667987	0.07239257362295808	0.020387136861204525	0.10577843769496553	0.020203132872998353	0.10482373500525455
2.2669370951380965	0.3072556609353168	0.30531611817780113	0.330968866437145	0.32827551144417183	0.34363442536562566	0.34053293924847056	0.3564452093157963	0.3529275720332912	0.3812406985474825	0.3769094260172682	0.07413792390429037	0.07239258746459169	0.020264452213256234	0.1057754205114918	0.020081555532462048	0.10482074514638384
2.2805965315183476	0.3075024019464401	0.30556130183085367	0.3312346553288992	0.328539137473378	0.3439103880473902	0.3408064112309808	0.3567314624701973	0.3532110002079336	0.3815468691556499	0.37721211807563815	0.0741379383334729	0.0723926015518362	0.020142378850495746	0.10577173650470684	0.019960583960093814	0.10481709448438892
2.294338272874165	0.3077491334498992	0.3058064760398928	0.331500434076834	0.3288027534426981	0.34418634024646905	0.3410798728256661	0.3570177047997148	0.3534944176636643	0.38185302827795414	0.37751479877576993	0.0741379530187284	0.07239261588908437	0.020020914240028276	0.10576738370910732	0.019840215645835713	0.10481278107144476
2.308162815134429	0.30799585388074396	0.30605163924991513	0.33176620099703835	0.3290663576819503	0.34446228021543013	0.3413533223008708	0.35730393449267606	0.3537778226066744	0.3821591739784109	0.3778174662036213	0.07413796796463797	0.07239263048081092	0.019900055855886833	0.10576236015178608	0.019720448086529174	0.10480780295252146
2.3220706572162446	0.30824256166936664	0.3062967899012896	0.33203195440061783	0.3293299485160106	0.3447382062016838	0.34162675791982755	0.35759014973207687	0.35406121323787426	0.3824653043153648	0.3781201184395411	0.07413798317586709	0.0723926453315684	0.019779801179044654	0.10575666385250315	0.019601278785915	0.10480215816544103
2.336062301042938	0.30848925524148446	0.3065419264297414	0.33229769259367753	0.32959352426479455	0.3450141164474651	0.34190017794064215	0.357876348695562	0.35434458775287625	0.38277141734147013	0.37842275355825217	0.0741379986571631	0.07239266044599361	0.01966014769754132	0.1057502928241405	0.01948270525468665	0.10479584474093429
2.3501382515621807	0.30873593301812186	0.306787047266334	0.3325634138773018	0.3298570832432402	0.34529000918981556	0.3421735806162716	0.3581625295554056	0.3546279443419753	0.38307751110367005	0.37872536962882986	0.07413801441336014	0.07239267582880465	0.019541092906408153	0.10574324507227573	0.019364725010458272	0.10478886070251292
2.3642990167642037	0.308982593415593	0.30703215083745106	0.3328291165475373	0.33012062376128803	0.34556588266056365	0.3424469641945085	0.3584486904784923	0.35491128119012927	0.38338358364317754	0.37902796471468353	0.07413803044937797	0.07239269148480534	0.019422634307712627	0.10573551859528152	0.019247335577869507	0.10478120406673952
2.378545107700138	0.3092292348454837	0.3072772355647794	0.3330947988953743	0.33038414412386374	0.34584173508630617	0.34272032691796006	0.3587348296262988	0.35519459647694096	0.3836896329954547	0.3793305368735361	0.07413804677022556	0.07239270741888709	0.01930476941054593	0.1057271113842404	0.01913053448850377	0.1047728728428865
2.392877038500453	0.30947585571463404	0.3075222998652918	0.33336045920672763	0.3306476426308604	0.34611756468838917	0.3429936670240316	0.35902094515487354	0.35547788837663835	0.3839956571901939	0.37963308415740443	0.07413806338100215	0.07239272363602636	0.019187495731065596	0.10571802142297315	0.019014319280959313	0.1047638650331919
2.4072953263935135	0.30972245442512	0.3077673421512279	0.3336260957624184	0.3309111175771188	0.3463933696828892	0.34326698274490597	0.35930703521481805	0.35576115505805633	0.3843016542512969	0.3799356046125806	0.0741380802868993	0.07239274014129263	0.019070810792531034	0.1057082466883088	0.018898687500817246	0.10475417863253256
2.4218004917242455	0.3099690293742367	0.3080123608300784	0.3338917068381565	0.33117456725241	0.34666914828059525	0.3435402723075257	0.3595930979512683	0.3560443946846169	0.3846076221968562	0.38023809627961114	0.07413809749320126	0.07239275693984505	0.0189547121253284	0.10569778514992834	0.018783636700730355	0.10474381162885038
2.436393057972914	0.31021557895447943	0.3082573543045657	0.33415729070452094	0.3314379899414179	0.34694489868698974	0.34381353393357483	0.3598791315038746	0.35632760541431135	0.38491355903913355	0.38054055719327806	0.074138115005287	0.07239277403693532	0.018839197266878216	0.10568663476999518	0.018669164440382247	0.10473276200293924
2.4510735517740176	0.31046210155352655	0.3085023209726274	0.3344228456269419	0.3317013839237189	0.3472206191022284	0.3440867658394597	0.3601651340067831	0.35661078539967955	0.38521946278454205	0.3808429853825789	0.07413813282863306	0.07239279143790907	0.01872426376173486	0.10567479350346787	0.018555268286508664	0.10472102772833125
2.46584250293529	0.3107085955542211	0.30874725922739776	0.33468836986568173	0.33196474747376464	0.34749630772112267	0.3443599662362902	0.3604511035886163	0.35689393278779263	0.38552533143362483	0.38114537887070715	0.07413815096881557	0.07239280914821056	0.018609909161611426	0.10566225929829898	0.018441945812893934	0.10470860677133942
2.4807004444568266	0.31095505933455386	0.30899216745719066	0.3349538616758176	0.332228078860864	0.3477719627331204	0.3446331333298611	0.36073703837245363	0.3571770457202332	0.38583116298103587	0.3814477356750335	0.07413816943150765	0.07239282717338041	0.018496131025365514	0.10564903009506565	0.018329194600429588	0.1046954970912708
2.4956479125503126	0.3112014912676438	0.309237044045481	0.3352193193072212	0.33249137634916415	0.34804758232228744	0.3449062653206339	0.36102293647581307	0.3574601223330759	0.3861369554155204	0.38175005380708454	0.07413818822248866	0.0723928455190576	0.01838292691902943	0.10563510382731067	0.018217012237121466	0.1046816966403128
2.510685446658382	0.3114478897217216	0.3094818873708877	0.33548474100454173	0.3327546381976321	0.34832316466728863	0.34517936040371794	0.3613087960106309	0.35774316075686996	0.38644270671989467	0.382052331272525	0.0741382073476387	0.07239286419098621	0.0182702944157338	0.10562047842101663	0.018105396318016886	0.10466720336326318
2.5258135894740787	0.3116942530601112	0.3097266958071551	0.3357501250071868	0.3330178626600369	0.3485987079413677	0.3454524167688506	0.3615946150832439	0.3580261591166185	0.3867484148710266	0.38235456607113705	0.07413822681294618	0.0723928831950108	0.01815823109584791	0.1056051517950749	0.017994344445330768	0.10465201519785694
2.54103288696045	0.31194057964121163	0.3099714677231359	0.3360154695493034	0.3332810479849305	0.34887421031233046	0.34572543260038063	0.3618803917943689	0.35830911553176015	0.38705407783981577	0.38265675619680134	0.07413824662450659	0.07239290253708129	0.018046734546944165	0.10558912186137093	0.0178838542284101	0.10463613007492256
2.556343888370238	0.31218686781847876	0.3102162014827725	0.3362807728597605	0.3335441924156296	0.3491496699425246	0.3459984060772482	0.36216612423908406	0.3585920281161511	0.387359693591174	0.3829588996374771	0.07413826678852281	0.07239292222325808	0.017935802363773234	0.10557238652437206	0.01777392328367533	0.10461954591761469
2.571747146265715	0.3124331159404081	0.3104608954450797	0.33654603316212883	0.3338072941901979	0.3494250849888217	0.3462713353729652	0.3624518105068101	0.35887489497804387	0.38766526008400537	0.38326099437518285	0.07413828731131306	0.07239294225970488	0.01782543214828003	0.10555494368118445	0.017664549234741145	0.10460226064218148
2.5872432165386163	0.3126793223505161	0.3107055479641264	0.3368112486746635	0.33407035154142634	0.34970045360259655	0.34654421865559903	0.36273744868129054	0.35915771422007103	0.3879707752711867	0.38356303838597705	0.0741383081993078	0.07239296265270236	0.01771562150963213	0.10553679122178039	0.017555729712398715	0.10458427215795041
2.602832658430207	0.31292548538732196	0.31095015738901816	0.3370764176102853	0.3343333626968155	0.3499757739297106	0.3468170540877524	0.3630230368405735	0.359440483939224	0.3882762370995477	0.38386502963993846	0.07413832945905387	0.07239298340864125	0.01760636806427307	0.10551792702904095	0.01744746235456418	0.10456557836673142
2.6185160345514573	0.31317160338432987	0.3111947220638782	0.33734153817656154	0.3345963258785577	0.3502510441104916	0.3470898398265442	0.3633085730569907	0.35972320222683535	0.3885816435098521	0.384166966101147	0.07413835109721331	0.0723930045340268	0.017497669435840635	0.10549834897845756	0.017339744806331936	0.10454617716324321
2.6342939109033563	0.31341767467001075	0.3114392403278309	0.33760660857568775	0.3348592393035172	0.35052626227971534	0.3473625740235919	0.36359405539714096	0.3600058671685593	0.38888699243677705	0.3844688457276635	0.07413837312057255	0.07239302603548256	0.017389523255216588	0.1054780549382599	0.01723257471996753	0.10452606643502804
2.6501668568973313	0.3136636975677841	0.3116837105149824	0.33787162700446904	0.3351221011832124	0.3508014265665861	0.34763525482499175	0.3638794819218687	0.3602884768443534	0.389192281808894	0.38477066647151165	0.07413839553603715	0.07239304791975248	0.01728192716056931	0.10545704276961487	0.01712594975495385	0.1045052440625227
2.666135445375801	0.31390967039599993	0.31192813095440325	0.33813659165430154	0.33538490972379786	0.3510765350947191	0.34790788037130144	0.3641648506862465	0.3605710293284588	0.38949750954864937	0.38507242627865773	0.07413841835063861	0.07239307019369981	0.017174878797296955	0.10543531032631392	0.01701986757794849	0.10448370791905859
2.6822002526328483	0.31415559146792005	0.31217249997011054	0.33840150071115344	0.33564766312604477	0.35135158598211996	0.3481804487975201	0.3644501597395543	0.36085352268938164	0.3898026735723444	0.3853741230889913	0.07413844157153304	0.0723930928643125	0.017068375818062975	0.10541285545485835	0.01691432586280861	0.10446145587056321
2.6983618584350144	0.3144014590917005	0.31241681588104925	0.33866635235554676	0.33591035958532306	0.35162657734116687	0.34845295823307	0.3647354071252627	0.3611359549898746	0.39010777179011663	0.38567575483630645	0.07413846520600845	0.07239311593870552	0.016962415882819215	0.1053896759946582	0.0168093222906176	0.10443848577610026
2.71462084604223	0.3146472715703729	0.3126610770010745	0.3389311447625382	0.3361729972915836	0.35190150727859143	0.3487254068017787	0.36502059088101113	0.36141832428691745	0.39041280210591933	0.38597731944828195	0.07413848926148124	0.07239313942411912	0.016856996658807688	0.10536576977790446	0.01670485454966375	0.10441479548742905
2.730977802228858	0.31489302720182644	0.3129052816389334	0.339195876101701	0.3364355744293382	0.35217637389546047	0.3489977926218593	0.3653057090385912	0.3617006286316984	0.39071776241750333	0.3862788148464624	0.07413851374550366	0.07239316332792682	0.01675211582052505	0.10534113462938421	0.01660092033544025	0.10439038284904711
2.747433317304874	0.31513872427878936	0.31314942809824703	0.33946054453710606	0.33669808917764205	0.35245117528715536	0.3492701138058919	0.36559075962392673	0.36198286606959523	0.39102265061639635	0.3865802389462392	0.07413853866576384	0.07239318765763421	0.016647771049775884	0.10531576836690704	0.016497517350664737	0.10436524569836081
2.763987985137163	0.3153843610888106	0.31339351467749177	0.3397251482273031	0.3369605397100753	0.352725909543356	0.34954236846080505	0.36587574065705375	0.36226503464015614	0.3913274645878846	0.38688158965683034	0.07413856403008666	0.07239321242088083	0.016543960035685146	0.10528966880097812	0.01639464330529883	0.10433938186564262
2.780642403170963	0.315629935914242	0.31363753966998204	0.33998968532530205	0.3372229241947241	0.3530005747480192	0.34981455468785744	0.36616065015210314	0.3625471323770815	0.3916322022109928	0.38718286488126297	0.07413858984644031	0.07239323762544538	0.016440680474600455	0.1052628337345709	0.016292295916548127	0.10431278917415909
2.797397172451417	0.315875447032219	0.313881501363851	0.3402541539785549	0.3374852407941622	0.35327516897936106	0.3500866705826194	0.36644548611728067	0.3628291573082049	0.3919368613584655	0.38748406251635276	0.07413861612293478	0.07239326327924739	0.016337930070234208	0.1052352609638092	0.016190472908833797	0.10428546543980133
2.8142528976452668	0.3161208927146431	0.31412539804203343	0.34051855232893613	0.3377474876654329	0.35354969030983824	0.35035871423495296	0.36673024655484776	0.3631111074554738	0.39224143989674753	0.38778518045268573	0.07413864286782615	0.07239328939034725	0.016235706533619165	0.1052069482776119	0.016089172013810327	0.10425740847131237
2.831210187062679	0.31636627122816346	0.3143692279822465	0.3407828785127249	0.33800966296003027	0.3538241368061298	0.35063068372899453	0.3670149294611043	0.36339298083493143	0.392545935685965	0.3880862165745989	0.07413867008952167	0.072393315966951	0.016134007583049836	0.10517789345752249	0.01598839097039395	0.10422861607038669
2.848269652679189	0.3166115808341574	0.3146129894569721	0.3410471306605852	0.33827176482387983	0.3540985065291161	0.35090257714313544	0.36729953282636685	0.36367477545669735	0.3928503465799053	0.38838716876016127	0.07413869779657781	0.07239334301741383	0.01603283094414998	0.10514809427783689	0.015888127524757323	0.10419908603168437
2.865431910157798	0.31685681978871355	0.3148566807334386	0.3413113068975489	0.3385337913973212	0.3543727975338628	0.3511743925500046	0.3675840546349526	0.36395648932494945	0.39315467042599933	0.38868803488115516	0.07413872599770623	0.07239337055024092	0.015932174349874373	0.10511754850581667	0.01578837943029754	0.10416881614249007
2.882697578871184	0.31710198634261205	0.31510030007360207	0.34157540534299535	0.3387957408150897	0.35464700786959996	0.3514461280164476	0.36786849286515844	0.364238120437905	0.39345890506530157	0.38898881280305725	0.07413875470177597	0.0723933985740899	0.015832035540471523	0.10508625390139059	0.015689144447662784	0.10413780418302565
2.900067281924058	0.317347078741307	0.3153438457341287	0.3418394241106339	0.33905761120629635	0.3549211355797044	0.3517177816035104	0.3681528454892431	0.36451966678780157	0.3937630483324712	0.38928950038501936	0.07413878391781493	0.07239342709777595	0.01573241226354405	0.10505420821746725	0.015590420344791411	0.10410604792657807
2.9175416461756507	0.3175920952249073	0.31558731596637574	0.3421033613084845	0.3393194006944109	0.355195178701681	0.35198935136641984	0.368437110473408	0.3648011263608788	0.3940670980557532	0.38959009547985035	0.07413881365501444	0.07239345613027223	0.01563330227397941	0.10502140919953717	0.015492204896832007	0.10407354513901623
2.9351213022623317	0.3178370340281585	0.3158307090163734	0.3423672150388594	0.3395811073972425	0.35546913526714247	0.35226083535456415	0.3687212857777786	0.3650824971373595	0.3943710520569594	0.3898905959339964	0.07413884392273191	0.07239348568071405	0.015534703333996092	0.10498785458599968	0.015394495886209114	0.10404029357927413
2.952806884620376	0.3180818933804242	0.3160740231248066	0.3426309833983446	0.3398427294269216	0.35574300330179287	0.35253223161147623	0.3690053693563851	0.3653637770914314	0.39467490815144934	0.3901909995875236	0.07413887473049176	0.07239351575840135	0.01543661321313472	0.10495354210807761	0.0152972911026108	0.10400629099920877
2.970599031508854	0.31832667150566746	0.3163172565269965	0.3428946644777804	0.34010426488988094	0.3560167808254064	0.3528035381748136	0.3692893591571446	0.36564496419122744	0.39497866414811234	0.39049130427409773	0.07413890608799255	0.07239354637280063	0.015339029688263395	0.10491846948981731	0.015200588342962007	0.10397153514337276
2.9884983850326714	0.31857136662243213	0.31656040745288205	0.34315825636224334	0.3403657118868375	0.35629046585181134	0.3530747530763404	0.3695732531218414	0.3659260563988096	0.39528231784934725	0.3907915078209674	0.07413893800510683	0.07239357753355288	0.015241950543599003	0.10488263444827339	0.015104385411461863	0.10393602374942645
3.006505591165733	0.3188159769438243	0.3168034741270018	0.34342175713102807	0.34062706851277436	0.3565640563888693	0.353345874341909	0.369857049186109	0.3662070516701475	0.39558586705104504	0.3910916080489437	0.07413897049188427	0.07239360925046805	0.015145373570636167	0.10484603469306819	0.01500868011956058	0.10389975454774003
3.0246212997742656	0.3190605006774939	0.3170464547684748	0.3436851648576277	0.3408883328569208	0.3568375504384575	0.3536168999914411	0.37014074527941104	0.3664879479551014	0.39588930954256973	0.39139160277238316	0.07413900355855645	0.07239364153353604	0.015049296568220072	0.10480866792678967	0.014913470285963015	0.10386272526179141
3.0428461646402667	0.3193049360256157	0.3172893475909829	0.3439484776097149	0.3411495030027353	0.35711094599644977	0.35388782803890984	0.3704243393250227	0.36676874319740427	0.39619264310673935	0.39169148979916857	0.0741390372155409	0.07239367439292703	0.014953717342473638	0.10477053184466456	0.014818753736639323	0.10382493360788203
3.0611808434850984	0.31954928118487086	0.3175321508027518	0.3442116934491249	0.3414105770278867	0.357384241052697	0.3541586564923208	0.3707078292400121	0.36704943533464196	0.39649586551980787	0.39199126693069114	0.07413907147344058	0.07239370783899278	0.014858633706907654	0.10473162413515524	0.014724528304796536	0.1037863772952079
3.079625997993227	0.3197935343464282	0.31777486260653265	0.3444748104318353	0.34167155300423496	0.35765743359101165	0.3544293833536937	0.3709912129352215	0.3673300222982356	0.3967989745514467	0.39229093196183107	0.07413910634304961	0.07239374188227336	0.014764043482342615	0.10469194247963287	0.014630791830912315	0.10374705402594486
3.0981822938360946	0.32003769369592533	0.31801748119958356	0.34473782660794755	0.34193242899781345	0.3579305215891458	0.35470000661904433	0.3712744883152497	0.36761050201342277	0.397101967964726	0.3925904826809408	0.07413914183536016	0.07239377653349788	0.01466994449684833	0.10465148455176632	0.014537542162692318	0.10370696149514913
3.116850400696155	0.3202817574134505	0.3182600047736511	0.34500074002166925	0.34219320306881024	0.3582035030187732	0.3549705242783648	0.37155765327843243	0.3678908723992399	0.39740484351609656	0.3928899168698255	0.07413917796156046	0.07239381180359013	0.01457633458586649	0.10461024801855956	0.014444777155111055	0.10366609739085675
3.135630992291033	0.3205257236735231	0.31850243151495145	0.3452635487112944	0.34245387327154997	0.35847637584547243	0.3552409343156074	0.371840705716824	0.36817113136850343	0.3977075989553715	0.39318923230372577	0.07413921473304044	0.07239384770366986	0.014483211592146716	0.1045682305398401	0.014352494670395899	0.10362445939412623
3.1545247463978408	0.3207695906450754	0.31874475960415205	0.34552625070918574	0.34271443765447446	0.3587491380287064	0.3555112347086641	0.37212364351617927	0.36845127682779144	0.39801023202570723	0.3934884267512991	0.07413925216139546	0.07239388424505887	0.014390573365725245	0.10452542976823054	0.014260692577989786	0.10358204517885383
3.1735323448776414	0.32101335649143353	0.31898698721635327	0.34578884404175597	0.3429748942601255	0.35902178752180497	0.3557814234293496	0.37240646455593546	0.3687313066774256	0.3983127404635873	0.3937874979746023	0.07413929025843001	0.07239392143928153	0.014298417763987104	0.10448184334947541	0.014169368754599176	0.10353885241200089
3.192654473700048	0.3212570193702987	0.31922911252106906	0.3460513267294476	0.34323524112512543	0.3592943222719466	0.35605149844338196	0.3726891667091926	0.36901121881145293	0.3986151219988012	0.3940864437290728	0.07413932903616291	0.07239395929807133	0.014206742651577287	0.10443746892200068	0.014078521084172735	0.10349487875353702
3.211891822967991	0.3215005774337287	0.31947113368220903	0.34631369678671714	0.343495476280159	0.3595667402201385	0.35632145771036583	0.3729717478426971	0.36929101111762747	0.39891737435443037	0.394385261763512	0.0741393685068286	0.07239399783337289	0.01411554590044517	0.10439230411714107	0.013988147457880018	0.10345012185639746
3.2312450869426166	0.3217440288281185	0.3197130488580593	0.3465759522220137	0.3437555977499555	0.3598390393011996	0.3565912991837722	0.37325420581682145	0.369570681477393	0.39921949524682576	0.394683949820066	0.07413940868288331	0.072394037057347	0.014024825389865825	0.10434634655942432	0.013898245774102591	0.10340457936625569
3.2507149640683446	0.3219873716941818	0.31995485620126396	0.34683809103776236	0.34401560355326927	0.3601112174437418	0.356861020810921	0.37353653848554735	0.36985022776586357	0.3995214823855936	0.394982505634209	0.07413944957700726	0.07239407698237377	0.013934579006395609	0.10429959386611642	0.01380881393848199	0.10335824892217715
3.2703021569980693	0.3222306041669318	0.3201965538588064	0.3471001112303448	0.34427549170286237	0.36038327257015107	0.35713062053296385	0.3738187436964467	0.3701296478518065	0.3998233334735756	0.3952809269347254	0.07413949120210882	0.07239411762105614	0.013844804643843744	0.10425204364740637	0.013719849863873534	0.10331112815612187
3.2900073726185273	0.3224737243756628	0.3204381399719908	0.3473620107900807	0.3445352602054852	0.36065520259656925	0.35740009628486435	0.3741008192906641	0.3704089395976238	0.4001250462068322	0.3955792114436917	0.07413953357133052	0.07239415898622496	0.01375550020335048	0.10420369350659087	0.013631351470339226	0.10326321469300126
3.3098313220758016	0.3227167304439309	0.320679612676423	0.3476237877012092	0.3447949070618594	0.3609270054328763	0.35766944599538075	0.37438276310289825	0.370688100859335	0.4004266182746243	0.39587735687645975	0.0741395766980522	0.07239420109094258	0.01366666359332136	0.10415454103993227	0.013543316685158402	0.10321450615080607
3.329774720800988	0.32295962048953475	0.3209209701019917	0.34788543994187104	0.34505443026665805	0.36119867898267155	0.3579386675870476	0.37466457296138456	0.37096712948655824	0.4007280473593958	0.3961753609416388	0.07413962059589436	0.07239424394850676	0.013578292729409469	0.10410458383648802	0.013455743442845502	0.1031650001407769
3.349838288536016	0.32320239262449757	0.3211622103728506	0.3481469654840884	0.3453138278084884	0.3614702211432548	0.3582077589761587	0.3749462466878762	0.3712460233224935	0.40102933113675665	0.39647322134107854	0.07413966527872544	0.0723942875724562	0.0134903855345474	0.10405381947846593	0.013368629685043487	0.10311469426670783
3.370022749359618	0.32344504495504667	0.3214033316073976	0.3484083622937484	0.34557309766987254	0.36174162980560903	0.358476718072745	0.37522778209762614	0.37152478020390356	0.40133046727546473	0.39677093576985106	0.07413971076066043	0.07239433197657398	0.013402939938957914	0.10400224554115312	0.013281973360655286	0.1030635861258844
3.390328831713469	0.3236875755815961	0.32164433191825864	0.3486696283305834	0.3458322378272304	0.3620129028543821	0.35874554278056303	0.37550917699937025	0.3718033979610969	0.40163145343740914	0.3970685019162354	0.0741397570560708	0.07239437717488946	0.013315953880093545	0.10394985959277392	0.013195772425769192	0.10301167330872829
3.4107572684284713	0.32392998259872646	0.3218852094122665	0.3489307615481521	0.34609124625085985	0.36228403816786825	0.3590142309970708	0.3757904291953091	0.3720818744179105	0.40193228727759256	0.39736591746169797	0.0741398041795903	0.0723944231816892	0.013229425302665021	0.10389665919461777	0.013110024843639323	0.10295895339849892
3.431308796751202	0.32417226409516603	0.3221259621904435	0.3491917598938224	0.34635012090491984	0.3625550336179899	0.35928278061341423	0.37607153648108926	0.3723602073916918	0.40223296644411427	0.39766318008087825	0.07413985214611318	0.07239447001151612	0.013143352158595079	0.10384264190082604	0.013024728584698053	0.10290542397170555
3.4519841583705158	0.3244144181537718	0.3223665883479814	0.3494526213087515	0.3466088597474109	0.362825887070279	0.35955118951440546	0.37635249664578635	0.3726383946932795	0.4025334885781532	0.3979602874415695	0.07413990097080472	0.07239451767917374	0.013057732407082412	0.10378780525877573	0.012939881626561345	0.10285108259796516
3.47278409944432	0.3246564428515108	0.32260708597422355	0.349713343727869	0.34686746073015795	0.36309659638386016	0.35981945557850886	0.3766333074718873	0.37291643412698916	0.402833851313951	0.3982572372047035	0.07413995066910214	0.07239456619973568	0.0129725640145395	0.10373214680892318	0.012855481954003878	0.10279592684004513
3.4937093706264992	0.3248983362594399	0.32284745315264546	0.34997392507985653	0.34712592179879137	0.36336715941143155	0.36008757667781915	0.376913966735272	0.3731943234905932	0.4031340522787949	0.3985540270243336	0.07414000125672318	0.07239461558854617	0.012887844954617478	0.10367566408490347	0.012771527558937734	0.1027399542536358
3.514760727094002	0.32514009644268793	0.3230876879608356	0.3502343632871312	0.34738424089272824	0.36363757399924823	0.3603555506780464	0.3771944722051969	0.3734720605753041	0.4034340890930014	0.39885065454761726	0.07414005274966842	0.0723946658612276	0.012803573208163499	0.10361835461321789	0.012688016440462135	0.10268316238803266
3.535938928574102	0.3253817214604352	0.32332778847047705	0.35049465626582554	0.34764241594515577	0.3639078379871019	0.36062337543849743	0.3774748216442766	0.37374964316575726	0.4037339593698993	0.3991471174148005	0.07414010516422928	0.07239471703368257	0.012719746763215412	0.10356021591354647	0.012604946604803047	0.1026255487853831
3.557244739371806	0.32562320936589567	0.32356775274732796	0.350754801925771	0.3479004448830116	0.364177949208305	0.3608910488120574	0.37775501280846646	0.37402706903999394	0.4040336607158131	0.399443413259201	0.07414015851698828	0.0723947691221026	0.012636363615056823	0.1035012454987907	0.012522316065309624	0.10256711098114124
3.578678928397448	0.3258645582062964	0.32380757885120276	0.35101479817047765	0.34815832562696547	0.36444790548967204	0.3611585686451731	0.3780350434470447	0.37430433596944307	0.40433319073004714	0.39973953970719195	0.07414021282482788	0.07239482214297185	0.012553421766121176	0.10344144087488871	0.012440122842464874	0.1025078465038689
3.600242269194432	0.3261057660228591	0.3240472648359532	0.3512746428971165	0.34841605609140275	0.36471770465150116	0.3614259327778338	0.3783149113025968	0.374581441718905	0.40463254700486834	0.4000354943781855	0.07414026810493911	0.07239487611307059	0.012470919226073462	0.10338079954122747	0.012358364963869661	0.10244775287543462
3.6219355399671502	0.3263468308507812	0.32428680874944893	0.3515343339965022	0.3486736341844041	0.3649873445075589	0.36169313904355543	0.37859461411099665	0.37485838404653354	0.40493172712549114	0.4003312748846172	0.07414032437481964	0.07239493104948347	0.012388854011684103	0.10331931898979008	0.012277040464235611	0.10238682761084306
3.643759523609069	0.32658775071921475	0.32452620863355885	0.3517938693530724	0.3489310578077289	0.36525682286505656	0.3619601852693608	0.3788741496013882	0.3751351607038195	0.4052307286700596	0.4006268788319294	0.07414038165228355	0.07239498696960353	0.012307224146935525	0.10325699670619315	0.012196147385383327	0.1023250682185477
3.6657150077309777	0.32682852365124954	0.32476546252413163	0.3520532468448721	0.3491883248567966	0.3655261375246405	0.3622270692757646	0.37915351549617243	0.37541176943557364	0.405529549209634	0.4009223038185561	0.0741404399554696	0.07239504389113746	0.012226027662979533	0.10319383016924633	0.012115683776224628	0.1022624722001666
3.6878027846894206	0.327069147663892	0.3250045684509771	0.3523124643435331	0.3494454332206683	0.3657952862803669	0.36249378887675343	0.3794327095109851	0.3756882079799089	0.4058281863081722	0.4012175474359063	0.07414049930284093	0.07239510183211176	0.012145262598064477	0.10312981685066802	0.012035647692744789	0.1021990370504966
3.710023651615288	0.32730962076804626	0.32524352443784604	0.35257151971425715	0.349702380782029	0.36606426691968924	0.3627603418797699	0.37971172935468367	0.37596447406822464	0.40612663752251577	0.4015126072683488	0.07414055971319594	0.07239516081087977	0.01206492699764894	0.10306495421590967	0.011956037198000757	0.10213476025769808
3.732378410442586	0.32754994096849527	0.32548232850241215	0.35283041081579763	0.3499591654171694	0.36633307722343866	0.3630267260856938	0.3799905727293288	0.37624056542518874	0.4064249004023737	0.4018074808931966	0.074140621205672	0.07239522084612442	0.011985018914266732	0.10299923972330305	0.011876850362114055	0.10206963930323809
3.7548678679373717	0.3277901062638802	0.3257209786562524	0.35308913550043963	0.3502157849959681	0.36660171496580607	0.36329293928882594	0.38026923733016643	0.37651647976872243	0.40672297249030676	0.40210216588069186	0.07414068379975244	0.0723952819568692	0.011905536407551764	0.10293267082423085	0.01179808526230186	0.10200367166210356
3.777492835726878	0.3280301146466824	0.3259594729048273	0.3533476916139842	0.3504722373818733	0.36687017791432425	0.3635589792768709	0.3805477208456135	0.3767922148099814	0.40702085132171195	0.40239665979398964	0.07414074751527323	0.0723953441624775	0.011826477544312652	0.1028652449639651	0.011719739982771316	0.10193685480237491
3.8002541303288	0.328269964103203	0.32619780924746244	0.35360607699572816	0.35072852043188457	0.3671384638298533	0.3638248438309178	0.3808260209572385	0.37706776825334093	0.407318534424808	0.4026909601891436	0.0741408123724273	0.07239540748266529	0.01174784039842347	0.102796959580715	0.011641812614789693	0.10186918618558138
3.823152573180761	0.3285096526135431	0.3264359856773286	0.3538642894784471	0.3509846319965351	0.3674065704665589	0.36409053072542563	0.3811041353397466	0.37734313779637857	0.4076160193206192	0.40298506461509026	0.07414087839177284	0.07239547193750388	0.011669623050838851	0.10272781210599646	0.011564301256653309	0.1018006632666868
3.8461889906699622	0.32874917815158516	0.32667400018142284	0.3541223268883764	0.35124056991987446	0.36767449557189874	0.36435603772820346	0.3813820616609628	0.3776183211298584	0.40791330352296123	0.4032789706136349	0.07414094559424159	0.07239553754742711	0.011591823589619743	0.10265779996491631	0.01148720401366532	0.1017312834940185
3.8693642141629967	0.32898853868497296	0.32691185074054846	0.35438018704519375	0.3514963320394486	0.36794223688660255	0.36462136260039574	0.38165979758181423	0.37789331593771336	0.40821038453842573	0.4035726757194358	0.0741410140011403	0.07239560433323917	0.011514440109858803	0.10258692057554697	0.011410518998138386	0.10166104430931
3.892679080035866	0.32922773217509155	0.3271495353292964	0.3546378677620006	0.3517519161862843	0.3682097921446559	0.36488650309646264	0.3819373407563153	0.37816811989703	0.4085072598663658	0.40386617745999004	0.07414108363416293	0.07239567231611792	0.011437470713737241	0.10251517134973653	0.011334244329369803	0.10158994314774361
3.9161344297041563	0.32946675657704844	0.327387051916026	0.3548953668453041	0.35200732018487013	0.3684771590732833	0.3651514569641654	0.38221468883155024	0.3784427306780327	0.40880392699888135	0.4041594733556193	0.07414115451539519	0.07239574151762684	0.01136091351047508	0.10244254969249766	0.011258378133661928	0.10151797743807833
3.9397311096534064	0.3297056098396532	0.327624398462844	0.3551526820949993	0.3522625418531377	0.36874433539293006	0.3654162219445474	0.38249183944765724	0.37871714594406536	0.4091003834208042	0.40445256091945486	0.07414122666732126	0.07239581195971694	0.011284766616310726	0.10236905300229182	0.011182918544252018	0.10144514460228038
3.963469971469652	0.32994428990539804	0.3278615729255869	0.355409811304351	0.3525175790024455	0.36901131881724564	0.36568079577191787	0.38276879023781196	0.37899136335157746	0.40939662660968457	0.4047454376574231	0.07414130011283096	0.07239588366473626	0.011209028154531175	0.10229467867105768	0.011107863701377063	0.10137144205613424
3.987351871870168	0.33018279471043804	0.3280985732538006	0.35566675225997496	0.3527724294375601	0.3692781070530667	0.3659451761738357	0.383045538828212	0.37926538055010767	0.40969265403577604	0.4050381010682325	0.07414137487523088	0.07239595665543783	0.011133696255412495	0.10221942408419693	0.011033211752207173	0.10129686720883058
4.01137767273438	0.3304211221845715	0.32833539739072065	0.3559235027418212	0.3530270909566382	0.3695446978003995	0.3662093608710914	0.38332208283806	0.3795391951822668	0.40998846316202225	0.4053305486433588	0.07414145097824532	0.07239603095498445	0.011058769056252693	0.10214328662057426	0.01095896085083492	0.10122141746293778
4.035548241134971	0.33065927025121983	0.32857204327325346	0.35618006052315493	0.3532815613512098	0.36981108875240404	0.3664733475776905	0.3835984198795488	0.379812804883724	0.4102840514440427	0.4056227778670313	0.07414152844603047	0.07239610658695907	0.010984244701316648	0.1020662636524321	0.010885109158297546	0.10114509021472884
4.059864449369175	0.33089723682740785	0.32880850883195556	0.35643642337053955	0.35353583840615865	0.37007727759537484	0.3667371340008374	0.38387454755784406	0.38008620728318854	0.4105794163301184	0.405914786216219	0.0741416073031754	0.07239618357537052	0.010910121341873413	0.10198835254583116	0.010811654842548535	0.1010678828541387
4.08432717499025	0.33113501982374405	0.32904479199101516	0.35669258904381707	0.35378991989970626	0.37034326200872797	0.3670007178409182	0.3841504634710703	0.3803594000023961	0.4108745552611795	0.40620657116061737	0.0741416875747185	0.07239626194466127	0.01083639713614204	0.10190955066022411	0.010738596078422091	0.1009897927645369
4.108937300839158	0.33137261714440003	0.32928089066823174	0.35694855529609215	0.3540438036033936	0.37060903966497966	0.36726409679148375	0.38442616521029366	0.38063238065609245	0.4111694656707905	0.40649813016263536	0.07414176928614723	0.07239634171971529	0.010763070249276474	0.10182985534839872	0.010665931047662447	0.10091081732296914
4.133695715076422	0.33161002668709166	0.3295168027749965	0.35720431987371326	0.3542974872820628	0.3708746082297329	0.3675272685392338	0.3847016503595071	0.3809051468520181	0.4114641449851386	0.406789460677381	0.07414185246340999	0.07239642292586768	0.010690138853403752	0.10174926395707473	0.010593657938887446	0.10083095390022834
4.15860331121418	0.33184724634305796	0.32975252621627266	0.3574598805162541	0.35455096869384034	0.37113996536165916	0.367790230764	0.384976916495615	0.3811776961908924	0.4117585906230188	0.4070805601526495	0.07414193713292715	0.07239650558890906	0.010617601127543175	0.10166777382627856	0.010521774947569007	0.10075019986064149
4.183660988148428	0.3320842739970414	0.3299880588905755	0.3577152349564974	0.3548042455901187	0.3714051087124819	0.36805298113872925	0.3852519611884168	0.38145002626639973	0.4120527999958222	0.4073714260289095	0.07414202332159253	0.0723965897350999	0.010545455257673808	0.10158538229005387	0.010450280276065094	0.10066855256251017
4.208869650191461	0.3323211075272683	0.33022339868995315	0.35797038092041517	0.35505731571553945	0.3716700359269614	0.3683155173294687	0.3855267820005933	0.38172213466517296	0.4123467705075233	0.4076620557392916	0.07414211105679067	0.07239667539117305	0.010473699436635897	0.10150208667577942	0.010379172133510473	0.10058600935730055
4.2342302071045115	0.33255774480542805	0.3304585434999657	0.35822531612715314	0.3553101768079744	0.3719347446428755	0.3685778369953453	0.38580137648768986	0.3819940189667783	0.412640499554666	0.4079524467095735	0.07414220036639685	0.07239676258434637	0.010402331864169057	0.10141788430453857	0.010308448735916187	0.10050256759066656
4.259743574130585	0.3327941836966531	0.3306934911996663	0.35848003828901054	0.35556282659851013	0.37219923249100606	0.36883993778855595	0.3860757421981024	0.3822656767437012	0.41293398452635294	0.40824259635817023	0.07414229127879439	0.07239685134232661	0.010331350746900725	0.10133277249127559	0.010238108306111826	0.10041822460210881
4.285410672027485	0.33303042205949906	0.33092823966158064	0.3587345451114245	0.355815262811428	0.37246349709512033	0.3691018173543452	0.386349876673062	0.3825371055613308	0.41322722280423235	0.4085325020961202	0.07414238382287709	0.07239694169332495	0.010260754298306196	0.10124674854449722	0.010168149073678023	0.10033297772439198
4.311232427101037	0.3332664577459239	0.33116278675168703	0.3589888342929504	0.3560674831641883	0.3727275360719559	0.3693634733309921	0.38662377744661947	0.382808302977946	0.4135202117624858	0.40882216132707366	0.07414247802806298	0.07239703366606273	0.01019054073871839	0.10115980976661376	0.010098569275051261	0.10024682428473852
4.337209771238533	0.33350228860126835	0.3313971303293965	0.3592429035252462	0.35631948536741237	0.37299134703120407	0.3696249033497952	0.38689744204563176	0.3830792665446995	0.4138129487678169	0.409111571447281	0.07414257392430078	0.07239712728977826	0.01012070829529943	0.10107195345365483	0.010029367153389757	0.10015976160381967
4.363343641942354	0.33373791246423457	0.33163126824753286	0.35949675049305296	0.3565712671248649	0.3732549275754933	0.36988610503505237	0.3871708679897464	0.38334999380560386	0.4141054311794392	0.4094007298455807	0.07414267154208216	0.0723972225942395	0.010051255202043308	0.10098317689562464	0.0099605409586081	0.10007178699601127
4.389634982363801	0.3339733271668669	0.3318651983523121	0.35975037287417827	0.35682282613343624	0.37351827530037407	0.3701470760040489	0.3874440527913868	0.38362048229751755	0.4143976563490648	0.4096896339033881	0.07414277091244849	0.07239731960975473	0.00998217969974835	0.10089347737633148	0.009892088947410116	0.09998289777010427
4.416084741337141	0.3342085305345302	0.33209891848332274	0.3600037683394783	0.35707416008312554	0.37378138779430187	0.37040781386703986	0.38771699395573855	0.3838907295501295	0.41468962162089307	0.40997828099468403	0.07414287206700437	0.07239741836717818	0.009913480035988798	0.10080285217321716	0.009824009383197385	0.09989309122836687
4.442693873413836	0.33444352038589026	0.33233242647350536	0.36025693455283997	0.3573252666570238	0.37404426263862084	0.37066831622723384	0.38798968898073455	0.3841607330859456	0.41498132433159973	0.41026666848600374	0.07414297503792568	0.07239751889792126	0.009845154465136119	0.10071129855775496	0.009756300536097662	0.09980236466707026
4.469463338897009	0.3346782945328931	0.3325657201491322	0.36050986917116395	0.35757614353129485	0.3743068974075492	0.37092858068077805	0.3882621353570402	0.38443049042027516	0.4152727618103252	0.4105547937364257	0.0741430798579682	0.072397621233968	0.009777201248336809	0.10061881379553483	0.009688960682970205	0.09971071537685816
4.49639410387609	0.33491285078074373	0.3327987973297876	0.36076256984434635	0.35782678837515947	0.3745692896681628	0.37118860481674354	0.38853433056804076	0.38469999906121477	0.415563931378665	0.41084265409756143	0.0741431865604836	0.07239772540787628	0.009709618653464425	0.10052539514572345	0.009621988107314294	0.09961814064178043
4.523487140261684	0.3351471869278863	0.3330316558283465	0.3610150342152619	0.35807719885087796	0.3748314369803784	0.37144838621710574	0.38880627208982593	0.3849692565096366	0.41585483035065807	0.41113024691354433	0.07414329517942451	0.07239783145279474	0.009642404955140016	0.10043103986160418	0.009555381099326965	0.09952463774006048
4.550743425820648	0.3353813007659827	0.33326429345095454	0.3612672599197464	0.35832737261373226	0.3750933368969396	0.3717079224567337	0.38907795739117723	0.3852382602591739	0.41614545603277775	0.41141756952101954	0.07414340574935908	0.07239793940247273	0.00957555843472413	0.10033574519064814	0.009489137955902116	0.09943020394445057
4.578163944211368	0.3356151900798923	0.3334967079970083	0.3615192445865788	0.35857730731200854	0.37535498696340025	0.3719672111033719	0.3893493839335525	0.3855070077962062	0.41643580572392025	0.41170461924913426	0.07414351830547901	0.07239804929126874	0.009509077380246644	0.10023950837393159	0.00942325698053903	0.09933483652125119
4.605749685019276	0.33584885264765096	0.3337288972591336	0.36177098583746403	0.35882700058698147	0.37561638471810804	0.37222624971762514	0.38962054917107386	0.38577549659984745	0.41672587671539585	0.4119913934195271	0.07414363288361428	0.072398161154162	0.009442960086463614	0.10014232664686062	0.009357736483364576	0.09923853273089378
4.633501643792551	0.3360822862404496	0.33396085902316563	0.36202248128701586	0.3590764500728951	0.37587752769219146	0.3724850358529429	0.3898914505505141	0.3860437241419317	0.4170156662909192	0.41227788934631926	0.07414374952024352	0.07239827502676718	0.009377204854810195	0.10004419723907176	0.009292574781161633	0.09914128982832437
4.6614208220780515	0.3363154886226145	0.33419259106812815	0.3622737285427387	0.35932565339694705	0.3761384134095422	0.3727435670556063	0.3901620855112816	0.38631168788700027	0.4173051717265994	0.4125641043361047	0.07414386825250383	0.07239839094534234	0.009311809993351794	0.09994511737382084	0.009227770197287377	0.09904310506229308
4.689508227457455	0.3365484575515847	0.3344240911662127	0.36252472520501133	0.3595746081792706	0.37639903938679986	0.37300184086470883	0.39043245148540906	0.3865793852922874	0.4175943902909307	0.4128500356879399	0.07414398911820506	0.07239850894680082	0.009246773816833809	0.0998450842689067	0.009163321061685714	0.09894397567583724
4.717764873583629	0.33678119077789187	0.334655357082758	0.36277546886706913	0.35982331203291834	0.3766594031333388	0.37325985481214574	0.39070254589753944	0.3868468138077085	0.4178833192447844	0.4131356806933367	0.07414411215584077	0.07239862906872364	0.00918209464662123	0.0997440951362023	0.00909922571089794	0.09884389890639511
4.746191780217212	0.3370136860451394	0.33488638657622927	0.36302595711498603	0.3600717625638443	0.3769195021512499	0.3735176064225957	0.3909723661649129	0.38711397087584704	0.4181719558413991	0.41342103663625235	0.07414423740460246	0.07239875134937365	0.009117770810689763	0.0996421471815978	0.009035482488000568	0.09874287198540799
4.774789973263409	0.33724594108998046	0.33511717739819663	0.3632761875276589	0.3603199573708876	0.37717933393532815	0.3737750932135076	0.39124190969735395	0.38738085393194055	0.41846029732637313	0.41370610079308046	0.0741443649043882	0.0723988758277032	0.009053800643644472	0.09953923760552641	0.00897208974262309	0.0986408921387607
4.803560484809025	0.3374779536420968	0.33534772729331536	0.3635261576767884	0.36056789404575473	0.37743889597305647	0.3740323126950849	0.39151117389725903	0.38764746040386966	0.4187483409376554	0.41399087043264426	0.07414449469582046	0.07239900254337243	0.008990182486652287	0.09943536360248117	0.008909045830924889	0.09853795658668218
4.832504353159697	0.33770972142417777	0.33557803399930375	0.3637758651268634	0.3608155701730031	0.3776981857445904	0.37428926237027155	0.3917801561595841	0.3879137877121446	0.41903608390553826	0.414275342816187	0.0741446268202569	0.0723991315367582	0.008926914687449106	0.09933052236115714	0.00884634911555704	0.09843406254348963
4.861622622877388	0.337941242151899	0.3358080952469224	0.3640253074351426	0.361062983330024	0.3779572007227438	0.3745459397347355	0.39204885387183075	0.38817983326989286	0.4193235234526489	0.41455951519736506	0.07414476131980148	0.07239926284896801	0.008863995600344232	0.09922471106479236	0.008783997965690737	0.09832920721814276
4.890916344818065	0.33817251353389993	0.3360379087599534	0.3642744821516383	0.3613101310870254	0.37821593837297435	0.3748023422768571	0.39231726441403575	0.38844559448284693	0.4196106567939423	0.41484338482223954	0.07414489823732198	0.07239939652185318	0.008801423586187518	0.09911792689099741	0.008721990756977327	0.09822338781404483
4.9203865761696335	0.33840353327176353	0.3362674722551787	0.364523386819099	0.3615570110070153	0.37847439615336864	0.37505846747771165	0.3925853851587581	0.3887110687493323	0.41989748113669445	0.41512694892926977	0.07414503761646161	0.07239953259802263	0.008739197012324063	0.09901016701140009	0.00866032587151544	0.0981166015288295
4.950034380490085	0.3386342990599934	0.336496783442359	0.36477201897299133	0.36180362064578525	0.378732571514626	0.37531431281105676	0.3928532134710661	0.3889762534602558	0.4201839936804942	0.4154102047493056	0.07414517950165353	0.07239967112085599	0.008677314252633295	0.0989014285924128	0.008599001697866981	0.09800884555471612
4.979860827745887	0.3388648085859934	0.33672584002421246	0.36502037614148464	0.36204995755189223	0.3789904619000475	0.37556987574331685	0.3931207467085274	0.38924114599909304	0.4204701916172377	0.4156931495055809	0.07414532393813594	0.07239981213451907	0.00861577368750499	0.09879170879501942	0.00853801663102427	0.09790011707842439
5.009866994350591	0.33909505953004415	0.336954639696393	0.365268455845433	0.36229601926664334	0.3792480647455185	0.37582515373357	0.39338798222119514	0.38950574374187763	0.42075607213112104	0.4159757804137071	0.07414547097196343	0.07239995568397693	0.008554573703745127	0.09868100477410735	0.008477369072409147	0.0977904132813876
5.040053963203681	0.3393250495652824	0.3371831801474688	0.36551625559835804	0.3625418033240782	0.3795053774794942	0.37608014423353325	0.39365491735159763	0.38977004405718896	0.4210416323986346	0.4162580946816661	0.07414562065002625	0.07240010181500814	0.008493712694662925	0.09856931367951915	0.008417057429828567	0.09767973133942576
5.070422823729659	0.3395547763576789	0.33741145905890096	0.3657637729064324	0.36278730725095204	0.3797623975229881	0.37633484468754824	0.3939215494347274	0.39003404430614086	0.4213268695885573	0.4165400895098054	0.0741457730200645	0.07240025057422042	0.008433189060026436	0.098456632655882	0.008357080117467497	0.0975680684227882
5.100974671917351	0.33978423756601533	0.3376394741050213	0.36601100526846275	0.3630325285667198	0.3800191222895559	0.3765892525325663	0.39418787579802805	0.39029774184237054	0.4216117808619504	0.4168217620908312	0.07414592813067945	0.07240040200906403	0.00837300120598794	0.09834295884181188	0.008297435555897792	0.09745542169670784
5.131710610359471	0.3400134308418637	0.33786722295301164	0.3662579501758725	0.3632774647835186	0.38027554918528067	0.3768433651981374	0.3944538937613853	0.39056113401202786	0.42189636337215247	0.41710310960980407	0.07414608603135557	0.0724005561678498	0.008313147545131017	0.0982282893708799	0.008238122172055995	0.09734178832107432
5.1626317482924104	0.3402423538295623	0.3380947032628804	0.3665046051126851	0.36352211340615126	0.380531675608761	0.3770971801063933	0.39471960063711425	0.390824218153764	0.42218061426477443	0.41738412924413276	0.07414624677247114	0.07240071309976327	0.008253626496449229	0.09811262137149868	0.008179138399192709	0.09722716545037713
5.193739201636265	0.340471004166195	0.3383219126874419	0.3667509675555077	0.3637664719320702	0.3807874989510961	0.3773506946720361	0.39498499372994983	0.39108699159872057	0.42246453067769507	0.41766481816357	0.0741464104053169	0.0724008728548791	0.008194436485296386	0.09799595196649591	0.008120482676887697	0.09711155023390461
5.225034093035115	0.3406993794815678	0.3385488488722937	0.3669970349735133	0.36401053785136017	0.3810430165958717	0.3776039063023226	0.39525007033703524	0.39134945167051927	0.4227481097410559	0.4179451735302074	0.07414657698211183	0.07240103548417909	0.008135575943375883	0.09787827827341289	0.008062153451017018	0.09699493981563023
5.256517551897525	0.34092747739818596	0.3387755094557944	0.3672428048284246	0.36425430864672215	0.381298225919146	0.37785681239705204	0.39551482774791247	0.3916115956852521	0.4230313485772573	0.41822519249847145	0.07414674655602238	0.07240120103956978	0.008077043308767351	0.09775959740480289	0.008004149173758357	0.09687733133449683
5.288190714437326	0.34115529553123275	0.33900189206904224	0.36748827457449684	0.3644977817934565	0.3815531242894384	0.37810941034855255	0.395779263244511	0.39187342095146926	0.4233142443009555	0.4185048722151196	0.07414691918117595	0.07240136957389422	0.008018837025864478	0.09763990646794696	0.007946468303555498	0.09675872192433133
5.320054723714605	0.34138283148854515	0.33922799433585143	0.36773344165850164	0.3647409547594461	0.381807709067713	0.37836169754166765	0.3960433741011383	0.3921349247701714	0.42359679401905775	0.4187842098192362	0.07414709491268015	0.07240154114095679	0.007960955545355475	0.0975192025647118	0.007889109305108555	0.09663910871377368
5.352110729676963	0.3416100828705916	0.33945381387273066	0.36797830351970967	0.36498382500514104	0.38206197760736665	0.3786136713537427	0.39630715758446955	0.3923961044347983	0.4238789948307197	0.4190632024422295	0.07414727380664027	0.0724017157955336	0.007903397324248829	0.09739748279228877	0.007832070649350875	0.09651848882644742
5.384359889201005	0.34183704727044933	0.33967934828886054	0.3682228575898736	0.36522638998354107	0.38231592725421654	0.37886532915461235	0.3965706109535384	0.3926569572312181	0.4241608438273432	0.41934184720782813	0.07414745592018009	0.07240189359339022	0.007846160825829784	0.09727474424262539	0.007775350813441051	0.09639685938091702
5.41680336613411	0.3420637222737806	0.3399045951860704	0.36846710129321286	0.36546864714017946	0.38256955534648546	0.3791166683065868	0.3968337314597267	0.392917480437721	0.4244423380925729	0.41962014123207897	0.07414764131145454	0.0724020745913077	0.007789244519629257	0.09715098400246802	0.007718948280738935	0.09627421749081577
5.44944233133642	0.3422901054588104	0.34012955215881574	0.3687110320463955	0.36571059391310645	0.3828228592147895	0.3793676861644395	0.39709651634675586	0.39317767132500653	0.42472347470229405	0.41989808162334424	0.07414783003967428	0.07240225884709191	0.007732646881421168	0.09702619915370292	0.0076628615407914324	0.09615056026480318
5.482277962723094	0.3425161943963016	0.3403542167941558	0.3689546472585218	0.3659522277328735	0.38307583618212454	0.37961838007539384	0.3973589628506762	0.39343752715617614	0.4250042507246315	0.42017566548229957	0.0741480221651209	0.07240244641959627	0.007676366393224221	0.096900386773342	0.007607089089320951	0.09602588480662178
5.515311445306831	0.34274198664953315	0.3405785866717299	0.3691979443311087	0.36619354602251614	0.3833284835638546	0.3798687473791107	0.39762106819985976	0.39369704518672327	0.42528466321994707	0.4204528899019324	0.07414821774916802	0.07240263736873968	0.007620401543252164	0.09677354393330972	0.007551629428212969	0.09590018821533874
5.548543971240616	0.3429674797742755	0.34080265936373483	0.3694409206580719	0.36643454619753835	0.38358079866769706	0.3801187854076763	0.39788282961499033	0.39395622266452596	0.4255647092408394	0.4207297519675404	0.07414841685430189	0.07240283175552792	0.007564750825914679	0.09664566770075567	0.007496481065466298	0.09577346758491956
5.581976739860765	0.3431926713187671	0.34102643243490127	0.36968357362570997	0.3666752256658951	0.38383277879371236	0.3803684914855879	0.3981442443090548	0.39421505682983576	0.4258443858321425	0.4210062487567306	0.07414861954413954	0.07240302964207049	0.007509412741795174	0.09651675513798352	0.007441642515197522	0.09564572000448379
5.615610957730194	0.34341755882369074	0.3412499034424706	0.3699259006126876	0.36691558182797784	0.3840844212342888	0.3806178629297429	0.3984053094873351	0.3944735449152718	0.42612369003092543	0.4212823773394181	0.07414882588345145	0.07240323109160225	0.007454385797642793	0.09638680330253635	0.007387112297672971	0.09551694255900145
5.649447838681973	0.34364213982214903	0.3414730699361715	0.37016789899001984	0.3671556120765971	0.38433572327413346	0.38086689704942794	0.3986660223474	0.39473168414581106	0.4264026188664927	0.4215581347778268	0.0741490359381801	0.07240343616850278	0.007399668506347545	0.09625580924726762	0.007332888939189708	0.09538713232808504
5.6834886038631165	0.3438664118396413	0.3416959294581964	0.37040956612105413	0.36739531379696544	0.3845866821902562	0.381115591146302	0.39892638007909625	0.39498947173878063	0.426681169360384	0.4218335181264885	0.07414924977546353	0.07240364493832106	0.007345259386904779	0.09612377002005701	0.007278970972136811	0.09525628638697015
5.717734481778674	0.34409037239403806	0.34191847954317733	0.37065089936145496	0.3676346843666837	0.3848372952519602	0.3813639425143902	0.39918637986454114	0.39524690490384956	0.426959338526375	0.4221085244322437	0.07414946746365492	0.07240385746778874	0.00729115696444449	0.09599068266450672	0.007225356934966065	0.09512440180645854
5.75218670833605	0.3443140189955579	0.34214071771816223	0.37089189605918704	0.3678737211557221	0.38508755972082875	0.3816119484400671	0.3994460188781159	0.3955039808430221	0.42723712337047876	0.42238315073424243	0.07414968907234849	0.07240407382485135	0.007237359770150498	0.09585654421913148	0.00717204537213334	0.09499147565236399
5.786846526889619	0.3445373491467417	0.3423626415025912	0.3711325535544989	0.3681124215264064	0.3853374728507122	0.38185960620204723	0.3997052942864563	0.3957606967506286	0.42751452089094655	0.42265739406394465	0.07414991467239691	0.07240429407868061	0.0071838663413101855	0.09572135171828222	0.0071190348341403364	0.09485750498637913
5.821715188285586	0.34476036034242913	0.34258424840827223	0.3713728691799071	0.36835078283339995	0.3855870318877191	0.3821069130713731	0.39996420324844656	0.3960170498133206	0.4277915280782708	0.4229312514451236	0.07415014433593586	0.07240451829970661	0.007130675221254101	0.09558510219176242	0.007066323877456426	0.09472248686527962
5.856793950907131	0.34498305006973257	0.34280553593935653	0.3716128402601781	0.3685888024236889	0.38583623407020123	0.3823538663114018	0.4002227429152125	0.396273037210061	0.4280681419151858	0.4232047198938653	0.07415037813641145	0.07240474655963107	0.007077784959333755	0.095447792664487	0.007013911064566614	0.09458641834189052
5.892084080719833	0.345205415808013	0.3430265015923145	0.37185246411231426	0.36882647763656556	0.3860850766287434	0.3826004631777973	0.4004809104301135	0.39652865611211974	0.42834435937667226	0.423477796418573	0.0741506161485961	0.07240497893145718	0.007025194110946487	0.0953094201574487	0.0069617949639146914	0.09444929646456046
5.927586851317345	0.34542745502885497	0.34324714285591096	0.3720917380455354	0.3690638058036117	0.38633355678615294	0.3828467009185149	0.4007387029287383	0.3967839036830653	0.42862017742995856	0.42375047801996857	0.07415085844862251	0.07240521548951147	0.00697290123746086	0.09516998168678015	0.006909974149849063	0.09431111827667849
5.963303543967366	0.3456491651960403	0.34346745721118016	0.3723306593612641	0.3693007842486842	0.3865816717574448	0.38309257677379144	0.4009961175388954	0.3970387770787595	0.4288955930345257	0.42402276169109626	0.07415110511399792	0.07240545630946554	0.006920904906241532	0.0950294742644644	0.006858447202695572	0.09417188081806671
5.999235447657878	0.3458705437655232	0.3436874421314014	0.3725692253531077	0.3695374102878967	0.386829418749835	0.38333808797613583	0.40125315138060963	0.3972932734473508	0.4291706031421103	0.42429464441732645	0.07415135622363818	0.07240570146836546	0.006869203690643921	0.09488789489849125	0.00680721270868645	0.0940315811241419
6.035383859143656	0.3460915881854047	0.3439070950820732	0.37280743330684407	0.3697736812296064	0.3870767949627261	0.38358323175031567	0.4015098015661145	0.3975473899292678	0.42944520469670966	0.42456612317635906	0.07415161185788555	0.07240595104464843	0.006817796169915624	0.09474524059191936	0.006756269259923897	0.09389021622584437
6.071750082993084	0.34631229589590634	0.34412641352088896	0.37304528050040336	0.37000959437439546	0.3873237975876962	0.38382800531334754	0.40176606519984753	0.3978011236572149	0.4297193946345858	0.4248371949382281	0.07415187209854135	0.07240620511817815	0.006766680929273683	0.09460150834398462	0.006705615454407621	0.09374778315020649
6.108335431635222	0.34653266432934465	0.3443453948977104	0.3732827642038529	0.37024514701505684	0.3875704238084901	0.38407240587448604	0.40202193937844416	0.39805447175616565	0.4299931698842717	0.42510785666530726	0.07415213702888769	0.07240646377026323	0.006715856559855737	0.09445669515001498	0.0066552498959771	0.09360427891985523
6.145141225407182	0.3467526909101048	0.3445640366545429	0.3735198816793806	0.37048033643657696	0.3878166708010074	0.38431643063521204	0.40227742119073373	0.3983074313433574	0.4302665273665764	0.42537810531231424	0.07415240673371905	0.07240672708368674	0.0066653216586685105	0.09431079800084774	0.0066051711943311275	0.09345970055365171
6.182168792601758	0.3469723730546135	0.3447823362255091	0.37375663018127875	0.37071515991612103	0.38806253573329114	0.3845600767892245	0.40253250771773214	0.398559999528287	0.43053946399459114	0.42564793782631705	0.07415268129936296	0.07240699514273193	0.006615074828589584	0.09416381388311379	0.006555377964984288	0.0933140450663501
6.2194194695153895	0.3471917081713132	0.3450002910368235	0.37399300695592835	0.3709496147230168	0.38830801576551727	0.3848033415224273	0.402787196032639	0.39881217341270586	0.43081197667369636	0.4259173511467402	0.074152960813712	0.07240726803320954	0.006565114678373618	0.09401573977976341	0.0065058688292563005	0.09316730946862606
6.256894600496366	0.34741069366063493	0.3452178985067656	0.37422900924178115	0.3711836981187375	0.38855310804998594	0.3850462220129212	0.40304148320083316	0.3990639500906146	0.4310840623015683	0.4261863422053712	0.07415324536625606	0.07240754584248721	0.00651543982262659	0.09386657266986731	0.00645664241426136	0.09301949076741778
6.294595537993358	0.34762932691497156	0.34543515604565395	0.37446463426934545	0.37141740735688794	0.38879780973110994	0.3852887154309924	0.4032953662798675	0.3993153266482598	0.43135571776818815	0.426454907926368	0.07415353504810432	0.07240782865951483	0.006466048881749842	0.09371630952821874	0.006407697352877051	0.09287058596567022
6.332523642604218	0.34784760531865033	0.3456520610558197	0.3746998792611697	0.3716507396831873	0.389042117945404	0.3855308189391031	0.4035488423194653	0.39956630016412914	0.4316269399558479	0.4267230452262666	0.07415382995201589	0.07240811657485488	0.00641694048195518	0.0935649473258735	0.006359032283727473	0.09272059206246297
6.370680283125076	0.34806552624790504	0.34586861093157917	0.3749347414318246	0.37188369233545326	0.38928602982147575	0.38577252969188053	0.40380190836151686	0.39981686770894737	0.4318977257391604	0.42699075101398865	0.07415413017243536	0.07240840968071144	0.006368113255252439	0.09341248303009309	0.006310645851175245	0.09256950605299608
6.40906683659976	0.34828308707084893	0.34608480305920786	0.37516921798788844	0.3721162625435869	0.3895295424800153	0.3860138448361082	0.4040545614400754	0.4000670263456746	0.4321680719850683	0.42725802219085085	0.07415443580551767	0.07240870807096288	0.006319565839412178	0.09325891360440153	0.006262536705317956	0.0924173249292295
6.447684688369473	0.3485002851474471	0.3463006348169123	0.3754033061279311	0.3723484475295558	0.38977265303378594	0.3862547615107172	0.4043067985813545	0.4003167731295002	0.43243797555285396	0.4275248556505734	0.07415474694916063	0.07240901184118702	0.006271296877961241	0.09310423600862805	0.006214703501935759	0.09226404567910151
6.486535232122802	0.34871711782948744	0.34651610357480345	0.3756370030424971	0.37258024450738014	0.3900153585876144	0.3864952768467743	0.4045586168037248	0.4005661051078417	0.4327074332941488	0.42779124827929066	0.07415506370303787	0.07240932108869344	0.006223305020157888	0.09294844719890705	0.006167144902476274	0.0921096652867135
6.525619869945995	0.3489335824605527	0.34673120669486807	0.3758703059140892	0.37281165068311445	0.3902576562383809	0.3867353879674737	0.40481001311771087	0.4008150193203414	0.4329764420529441	0.4280571969555594	0.07415538616863017	0.07240963591255886	0.00617558892095893	0.0927915441275502	0.006119859574075015	0.09195418073305461
6.564940012373588	0.34914967637599253	0.3469459415309422	0.3761032119171537	0.3730426632548335	0.3904995430750095	0.38697509198812896	0.40506098452598993	0.4010635127988644	0.43324499866560373	0.42832269855037197	0.07415571444925831	0.07240995641365587	0.00612814724103572	0.09263352374357225	0.00607284618950743	0.09179758899541923
6.604497078439295	0.3493653969028933	0.34716030542868176	0.3763357182180628	0.37327327941261557	0.3907410161784605	0.38721438601616187	0.4053115280233881	0.401311582567495	0.4335130999608737	0.4285877499271654	0.07415604865011509	0.07241028269468569	0.006080978646741286	0.09247438299250632	0.006026103427162255	0.09163988704752057
6.644292495727218	0.34958074136005046	0.34737429572553474	0.376567821975099	0.37350349633852775	0.3909820726217198	0.3874532671510949	0.405561640596881	0.4015592256425368	0.43378074275989653	0.4288523479418343	0.07415638887830506	0.07241061486021279	0.006034081810072145	0.09231411881624751	0.005979629971048617	0.09148107185978915
6.684327700423376	0.34979570705793844	0.3475879097507132	0.3767995203384395	0.3737333112066092	0.3912227094697905	0.3876917324845417	0.40581131922558916	0.40180643903250873	0.4340479238762224	0.42911648944274317	0.07415673524287042	0.0724109530166958	0.0059874554086745135	0.0921527281533514	0.005933424510769392	0.09132114039934436
6.724604137367524	0.35001029129868044	0.34780114482516333	0.3770308104501389	0.37396272118285506	0.3914629237796837	0.387929779100199	0.4060605608807795	0.4020532197381453	0.43431464011582416	0.42938017127073824	0.07415708785483505	0.07241129727252694	0.005941098125827438	0.09199020793911927	0.005887485741492782	0.09116008962985234
6.76512326010531	0.3502244913760202	0.34801399826153695	0.37726168944411426	0.3741917234252019	0.3917027126004115	0.3881674040738371	0.406309362525862	0.40229956475239476	0.43458088827711033	0.4296433902591625	0.07415744682723241	0.07241164773806248	0.005895008650404598	0.09182655510555549	0.005841812363953203	0.09099791651196654
6.805886530940724	0.35043830457529	0.3482264673641623	0.3774921544461282	0.3744203150835111	0.39194207297297584	0.3884046044732935	0.40655772111639066	0.4025454710604183	0.43484666515094067	0.42990614323386833	0.07415781227514837	0.0724120045256598	0.005849185676864543	0.09166176658118275	0.005796403084408652	0.0908346180029298
6.846895420988873	0.35065172817338186	0.34843854942901403	0.37772220257377337	0.37464849329955335	0.39218100193036204	0.38864137735846127	0.40680563360006283	0.4027909356395902	0.4351119675206403	0.4301684270132327	0.07415818431575553	0.07241236774971542	0.005803627905240916	0.0914958392915679	0.005751256614636269	0.09067019105680174
6.888151410229076	0.35086475943871526	0.3486502417436836	0.3779518309364548	0.3748762552069923	0.39241949649752983	0.38887771978128444	0.40705309691671854	0.4030359554594967	0.43537679216201686	0.43043023840817257	0.07415856306835389	0.07241273752670173	0.005758334041119362	0.09132877015915142	0.005706371671939436	0.0905046326249419
6.92965598755826	0.35107739563120777	0.34886154158734883	0.378181036635376	0.3751035979313699	0.3926575536914057	0.38911362878574823	0.4073001079983407	0.4032805274819361	0.4356411358433761	0.4306915742221604	0.07415894865440367	0.07241311397520044	0.005713302795631314	0.09116055610346052	0.005661746979070514	0.09033793965521397
6.971410650844719	0.351289634002242	0.3490724462307436	0.37840981676352076	0.3753305185900893	0.3928951705208755	0.3893491014078707	0.40754666376905674	0.4035246486609199	0.4359049953255392	0.43095243125124044	0.07415934119757236	0.07241349721594775	0.005668532885391819	0.09099119404056921	0.0056173812642770216	0.09017010909298051
7.01341690698215	0.35150147179463553	0.34928295293612743	0.3786381684056386	0.3755570142924001	0.3931323439867741	0.389584134675698	0.4077927611451377	0.40376831594267304	0.4361683673618608	0.4312128062840461	0.0741597408237668	0.07241388737186867	0.00562402303253684	0.0908206808839509	0.005573273261237688	0.09000113788037822
7.055676271944047	0.35171290624260787	0.3494930589572534	0.3788660886382273	0.3757830821393821	0.39336907108188174	0.3898187256092925	0.40803839703500144	0.4040115262656346	0.4364312486982473	0.43147269610181754	0.0741601476611815	0.07241428456811815	0.005579771964679736	0.0906490135442084	0.00552942170905002	0.08983102295658796
7.098190270838397	0.35192393457174864	0.34970276153933766	0.3790935745295166	0.3760087192239289	0.39360534879091275	0.3900528712207288	0.4082835683392121	0.4042542765604595	0.4366936360731758	0.43173209747841956	0.074160561840336	0.07241468893212313	0.005535778414881065	0.09047618892881815	0.005485825352250728	0.08965976125844577
7.1409604379627405	0.352134553998985	0.3499120579190278	0.37932062313945375	0.3762339226307335	0.39384117409051095	0.3902865685140858	0.4085282719504837	0.40449656375002	0.43695552621771394	0.43199100718036143	0.07416098349411675	0.07241510059362055	0.005492041121661018	0.09030220394286914	0.005442482940753557	0.08948734971973238
7.183988316859528	0.35234476173254864	0.3501209453243702	0.37954723151968506	0.37645868943627114	0.3940765439492413	0.3905198144854388	0.40877250475368065	0.40473838474940765	0.43721691585554023	0.4322494219668159	0.07416141275782183	0.07241551968470211	0.005448558828940797	0.09012705548833821	0.005399393229842175	0.08931378527158529
7.227275460371831	0.35255455497194227	0.35032942097477776	0.379773396713541	0.37668301670878357	0.39431145532758216	0.3907526061228533	0.4090162636258213	0.40497973646593544	0.43747780170296546	0.4325073385896392	0.07416184976920386	0.07241594633985712	0.005405330286063936	0.08995074046474372	0.005356554980171957	0.08913906484266931
7.270823430699384	0.3527639309079067	0.35053748208099844	0.37999911575601947	0.3769069015082647	0.39454590517792043	0.3909849404063785	0.40925954543608095	0.4052206157991412	0.43773818046895446	0.4327647537933932	0.07416229466851644	0.07241638069601355	0.005362354247771428	0.08977325576925921	0.005313966957727345	0.08896318535903447
7.31463379945495	0.35297288672238575	0.3507451258450802	0.38022438567376904	0.3771303408864422	0.39477989044454376	0.3912168143080398	0.40950234704579386	0.4054610196407894	0.4379980488551481	0.4330216643153657	0.07416274759855734	0.07241682289258644	0.005319629474148435	0.08959459829608818	0.005271627933817413	0.08878614374413019
7.358708147721062	0.3531814195884929	0.35095234946033926	0.38044920348507383	0.37735333188676334	0.3950134080636331	0.3914482247918334	0.4097446653084584	0.40570094487487507	0.4382574035558871	0.4332780668855939	0.07416320870471646	0.07241727307151945	0.005277154730640277	0.08941476493710354	0.005229536685052771	0.08860793691910374
7.403048066107065	0.353389526670476	0.35115915011132587	0.38067356619983594	0.3775758715443789	0.39524645496325805	0.39167916881371917	0.4099864970697384	0.40594038837762747	0.43851624125823613	0.43353395822688695	0.07416367813501923	0.072417731377332	0.005234928788039106	0.08923375258196131	0.005187691993323362	0.08842856180260128
7.447655154806527	0.3535972051236823	0.35136552497378976	0.3808974708195595	0.3777979568861268	0.3954790280633699	0.3919096433216149	0.4102278391674713	0.40617934701751396	0.4387745586420083	0.4337893350548498	0.07416415604018334	0.0724181979571664	0.005192950422432396	0.08905155811777377	0.005146092645793132	0.08824801531113735
7.49253102365499	0.3538044520945231	0.3515714712146465	0.38112091433733447	0.37801958493051585	0.395711124275795	0.3921396452553907	0.4104686884316686	0.4064178176552445	0.43903235237979027	0.434044194077908	0.0741646425736566	0.07241867296083664	0.005151218415215375	0.08886817842937944	0.005104737434883155	0.08806629435892432
7.537677292188054	0.3540112647204373	0.3517769859919417	0.38134389373781946	0.3782407526877102	0.39594274050423	0.39236917154686296	0.41070904168452294	0.4066557971437759	0.43928961913696907	0.4342985319973328	0.0741651378916739	0.0724191565408751	0.0051097315530554965	0.08868361039944261	0.005063625158237883	0.087883395858114
7.583095589699846	0.3542176401298558	0.3519820664548168	0.3815664059972259	0.37846145715951385	0.3961738736442351	0.39259821911978954	0.4109488957404141	0.4068932823283185	0.43954635557175925	0.4345523455072676	0.07416564215330797	0.07241964885258316	0.005068488627890666	0.08849785090856699	0.005022754618700276	0.08769931671832865
7.628787555301809	0.3544235754421641	0.3521867097434722	0.3817884480833018	0.37868169533935275	0.39640452058322984	0.3928267848898611	0.4111882474059126	0.4071302700463384	0.43980255833523035	0.434805631294754	0.0741661555205144	0.07242015005408024	0.005027488436886607	0.0883108968350399	0.004982124624324236	0.08751405384749944
7.674754837981857	0.3546290677676655	0.35239091298913233	0.38201001695531334	0.3789014642122605	0.39663467820048554	0.3930548657647012	0.411427093479788	0.4073667571275672	0.44005822407133527	0.43505838603976055	0.07416667815819505	0.07242066030635831	0.004986729782436861	0.08812274505524442	0.004941733988352404	0.08732760415175278
7.720999096663877	0.35483411420754357	0.3525946733140085	0.3822311095640307	0.3791207607548615	0.39686434336712245	0.39328245864385686	0.4116654307530133	0.40760274039400557	0.4403133494169406	0.43531060641521024	0.07416721023423901	0.07242117977333021	0.004946211472153017	0.08793339244371623	0.004901581529150434	0.08713996453465711
7.767522000267617	0.3550387118538235	0.35279798783126226	0.38245172285170953	0.3793395819353546	0.3970935129461036	0.39350956041879437	0.4119032560087745	0.40783821665993064	0.44056793100185665	0.43556228908701017	0.07416775191958958	0.07242170862188514	0.004905932318818529	0.08774283587288778	0.00486166607024785	0.08695113189835979
7.814325227768903	0.3552428577893347	0.35300085364496764	0.3826718537520755	0.37955792471349664	0.3973221837922296	0.3937361679728962	0.41214056602247473	0.40807318273190274	0.44082196544886754	0.4358134307140815	0.074168303388288	0.07242224702194242	0.0048658911403922644	0.08755107221340097	0.004821986440309622	0.08676110314334551
7.861410468260233	0.35544654908767	0.3532032678500739	0.38289149919030585	0.37977578604058715	0.39755035275213463	0.39396227818145557	0.41237735756174393	0.4083076354087737	0.44107544937376486	0.4360640279483906	0.07416886481753915	0.07242279514650643	0.004826086759982751	0.08735809833423502	0.004782541473086432	0.08656987516816628
7.908779421011744	0.3556497828131482	0.3534052275323667	0.3831106560830146	0.379993162859451	0.39777801666428136	0.39418788791167153	0.4126136273864469	0.40854157148169323	0.44132837938537944	0.43631407743498046	0.07416943638776395	0.07242335317172219	0.004786518005836626	0.08716391110263544	0.004743330007409341	0.08637744486951249
7.956433795532517	0.35585255602077276	0.35360672976843016	0.3833293213382338	0.3802100521044225	0.3980051723589576	0.39441299402264435	0.4128493722486912	0.40877498773411874	0.44158075208561554	0.43656357581200345	0.0741700182826608	0.07242392127693506	0.004747183711313774	0.08696850738422768	0.004704350887204001	0.08618380914293766
8.004375311632296	0.35605486575619183	0.3538077716256066	0.38354749185539816	0.38042645070132824	0.39823181665827084	0.3946375933653741	0.4130845888928365	0.40900788094182194	0.4418325640694853	0.4368125197107545	0.07417061068926244	0.07242449964474536	0.004708082714861561	0.08677188404297453	0.004665602961424042	0.08598896488217633
8.052605699483543	0.3562567090556573	0.35400835016195775	0.38376516452532644	0.38064235556747206	0.39845794637614507	0.3948616827827526	0.41331927405550345	0.40924024787290014	0.44208381192514445	0.43706090575570633	0.07417121379799983	0.07242508846107068	0.004669213860013954	0.08657403794133245	0.004627085084063509	0.08579290897941405
8.101126699683881	0.35645808294598297	0.35420846242622406	0.38398233623020567	0.3808577636116171	0.39868355831831626	0.3950852591095635	0.41355342446558413	0.40947208528778406	0.4423344922339287	0.43730873056454395	0.07417182780276171	0.07242568791520451	0.0046305759953737535	0.08637496594064942	0.0045887961141408695	0.0855956383258274
8.149940063318896	0.3566589844445031	0.35440810545778406	0.3841990038435732	0.3810726717339692	0.3989086492823307	0.39530831917247666	0.413787036844251	0.4097033899392477	0.4425846015703913	0.4375559907482006	0.07417245290095639	0.07242629819987843	0.0045921679745690724	0.08617466490042602	0.004550734915662602	0.08539714981101554
8.199047552025359	0.35685941055902926	0.3546072762866134	0.38441516423030003	0.3812870768261619	0.3991332160575377	0.395530859790046	0.41402010790496974	0.40993415857242066	0.4428341365023416	0.4378026829108962	0.0741730892935805	0.07242691951132477	0.004553988656256003	0.08597313167913967	0.00451290035760854	0.08519744032324184
8.248450938054788	0.3570593582878075	0.35480597193324226	0.3846308142465727	0.3815009757712367	0.39935725542509093	0.3957528777727041	0.41425263435350856	0.41016438792479565	0.4430830935908839	0.43804880365017357	0.0741737371852811	0.07242755204934082	0.004516036904124832	0.08577036313437247	0.004475291313941199	0.08499650674988857
8.298152004337403	0.3572588246194749	0.35500418940871475	0.38484595073987676	0.38171436544362936	0.3995807641579425	0.3959743699227635	0.4144846128879502	0.41039407472624273	0.4433314693904582	0.43829434955693947	0.07417439678442111	0.07242819601735201	0.00447831158680545	0.08556635612183072	0.0044379066635440445	0.0847943459770022
8.348152544546481	0.3574578065330145	0.35520192571454373	0.3850605705489785	0.38192724270915107	0.3998037390208394	0.39619533303440824	0.41471604019870417	0.410623215699019	0.44357926044888146	0.4385393172155028	0.07417506830315033	0.07242885162247929	0.004440811577934856	0.08536110749663806	0.004400745290228603	0.08459095488942125
8.398454363163072	0.3576563009977114	0.3553991778426693	0.3852746705039082	0.38213960442497186	0.4000261767703238	0.39641576389369587	0.4149469129685192	0.4108518075577817	0.44382646330739023	0.4387837032036167	0.07417575195747111	0.07242951907560725	0.004403535756102084	0.08515461411307967	0.0043638060827415615	0.08438633037168586
8.449059275541144	0.35785430497310666	0.355595942775414	0.3854882474259413	0.38235144743960336	0.4002480741547283	0.3966356592785541	0.4151772278724962	0.41107984700960065	0.44407307450068373	0.4390275040925202	0.07417644796731174	0.0724301985914523	0.004366483004807353	0.08494687282396285	0.004327087934697271	0.08418046930694345
8.49996910797308	0.3580518154089517	0.3557922174854379	0.38570129812758225	0.3825627685928825	0.4004694279141732	0.39685501595877676	0.41540698157810185	0.41130733075397063	0.4443190905569683	0.43927071644698135	0.07417715655659485	0.07243089038862986	0.004329652212478496	0.08473788048145536	0.004290589744570195	0.08397336857727566
8.551185697755594	0.3582488292451606	0.35598799893569427	0.3859138194125449	0.38277356471595303	0.40069023478056576	0.3970738306960223	0.41563617074518233	0.4115342554828257	0.4445645079980031	0.4395133368253409	0.07417787795331379	0.07243159468972973	0.00429304227245586	0.08452763393727025	0.004254310415712226	0.08376502506450834
8.602710893256043	0.35844534341176415	0.3561832840793827	0.3861258080757358	0.3829838326312491	0.40091049147759866	0.3972921002438142	0.41586479202597787	0.411760617880553	0.4448093233391469	0.43975536177955815	0.07417861238960305	0.07243231172138563	0.004256652082955892	0.08431613004221106	0.004218248856315832	0.08355543564975676
8.654546553979111	0.35864135482886067	0.35637806985990367	0.38633726090323556	0.38319356915247704	0.40113019472074646	0.3975098213475363	0.4160928420651374	0.4119864146240067	0.44505353308940526	0.43999678785525664	0.07417936010181608	0.07243304171434936	0.004220480547026728	0.08410336564594445	0.004182403979370086	0.08334459721325516
8.706694550633951	0.35883686040656776	0.3565723532108105	0.3865481746722809	0.383402771084599	0.40134934121726373	0.3977269907444333	0.4163203174997341	0.41221164238252406	0.4452971337514799	0.44023761159177105	0.0741801213306004	0.07243378490356642	0.004184526572596159	0.08388933759820816	0.0041467747026850965	0.0831325066349109
8.759156765201672	0.3590318570449732	0.35676613105576205	0.386758546151246	0.38361143522381363	0.40156792766618676	0.3979436051636087	0.4165472149592822	0.41243629781793967	0.44554012182181835	0.44047782952219655	0.07418089632098004	0.07243454152825275	0.004148789072421444	0.08367404274825674	0.0041113599488413755	0.08291916079407713
8.811935091003267	0.3592263416340841	0.3569594003084746	0.3869683720996245	0.38381955835753956	0.4017859507583299	0.39815966132602354	0.41677353106575193	0.41266037758460206	0.4457824937906655	0.4407174381734375	0.07418168532242918	0.07243531183197105	0.004113266964044016	0.08345747794452052	0.0040761586451956155	0.082704556569837
8.865031432767935	0.3594203110537771	0.35715215787267196	0.3871776492680104	0.38402713726439763	0.40200340717628424	0.3983751559444963	0.4169992624335875	0.4128838783293909	0.446024246142115	0.4409564340662587	0.07418248858895833	0.0724360960627116	0.0040779591698112405	0.08323964003524509	0.0040411697238496025	0.08248869084090416
8.918447706701835	0.3596137621737458	0.35734440064203615	0.3873863743980806	0.38423416871419164	0.40222029359441874	0.3985900857237014	0.41722440566972496	0.4131067966917329	0.44626537535416416	0.4411948137153367	0.07418330637919458	0.07243689447297358	0.004042864616847108	0.08302052586857656	0.004006392121636448	0.0822715604857791
8.972185840557227	0.3598066918534493	0.3575361255001567	0.3875945442225738	0.3844406494678909	0.40243660667887793	0.3988044473601694	0.4174489573736092	0.4133291293036193	0.4465058778987671	0.44143257362931254	0.07418413895646823	0.07243770731984478	0.004007982237019814	0.08280013229227734	0.0039718247801032724	0.0820531623829055
9.02624777370205	0.3599990969420586	0.35772732932047946	0.3878021554652742	0.38464657627761273	0.40265234308758246	0.3990182375422864	0.4176729141372134	0.4135508727896255	0.44674575024189217	0.4416697103108473	0.07418498658889443	0.07243853486508771	0.0039733109669466415	0.08257845615408144	0.003937466645486776	0.08183349341041435
9.080635457189915	0.3601909742784034	0.35791800896625453	0.38800920484099066	0.3848519458866034	0.40286749947022854	0.3992314529502931	0.4178962725450575	0.41377202376692807	0.44698498884357757	0.4419062202566758	0.07418584954946328	0.07243937737522256	0.003938849747956219	0.08235549430159494	0.0039033166687096887	0.08161255044666405
9.135350853830497	0.3603823206909165	0.3581081612904831	0.3882156890555378	0.38505675502921866	0.4030820724682875	0.399444090256287	0.4181190291742286	0.4139925788453241	0.4472235901579913	0.4421420999576641	0.07418672811612932	0.072440235121616	0.0039045975260965093	0.08213124358279345	0.0038693738053554583	0.0813903303700414
9.190395938260405	0.3605731329975797	0.35829778313586463	0.38842160480571697	0.38526100043090666	0.4032960587150084	0.3996561461242204	0.41834118059440106	0.41421253462725277	0.44746155063349	0.44237734589886774	0.07418762257190056	0.07244110838057134	0.0038705532520837416	0.08190570084542514	0.00383563701564249	0.0811668300590469
9.245772697014415	0.36076340800586626	0.35848687133474183	0.388626948779296	0.38546467880818874	0.40350945483541434	0.3998676172099026	0.41856272336785716	0.4144318877078128	0.4476988667126801	0.4426119545595896	0.07418853320493206	0.07244199743341131	0.0038367158812966373	0.0816788629372951	0.0038021052644290343	0.08094204639255054
9.301483128597186	0.36095314251268457	0.35867542270904545	0.3888317176549906	0.3856677868686391	0.4037222574463061	0.40007850016100016	0.4187836540495091	0.4146506346747858	0.44793553483248083	0.44284592241344184	0.0741894603086184	0.07244290256657972	0.003803084373791066	0.08145072670716047	0.0037687775211683316	0.08071597624963545
9.357529243555355	0.3611423333043197	0.35886343407023896	0.3890359081024431	0.3858703213108679	0.40393446315626375	0.4002887916170373	0.41900396918692034	0.41486877210865625	0.44817155142418696	0.4430792459284069	0.07419040418169018	0.07244382407172577	0.0037696576942378712	0.08122128900366477	0.0037356527599112788	0.08048861650976846
9.413913064550128	0.3613309771563755	0.3590509022192609	0.3892395167822039	0.38607227882449996	0.4041460685656442	0.4004984882093977	0.4192236653203286	0.4150862965826348	0.4484069129135346	0.4433119215669004	0.07419136512830996	0.0724447622458067	0.0037364348119051094	0.08099054667559358	0.0037027299592757856	0.08025996405285696
9.47063662643026	0.3615190708337133	0.3592378239464675	0.3894425403457092	0.3862736560901566	0.40435707026658485	0.4007075865613252	0.4194427389826695	0.4153032046626793	0.44864161572076766	0.44354394578583606	0.07419234345817606	0.07244571739117774	0.003703414700694907	0.08075849657298306	0.0036700081024472198	0.08003001575957569
9.527701976305488	0.3617066110903927	0.35942419603157416	0.3896449754352625	0.3864744497794353	0.404567464843006	0.40091608328792677	0.4196611866995996	0.41551949290751994	0.4488756562607055	0.44377531503669165	0.07419333948661698	0.07244668981569719	0.0036705963390679663	0.08052513554608254	0.003637486177142879	0.07979876851108259
9.585111173620431	0.3618935946696093	0.35961001524359587	0.38984681868401305	0.3866746565548904	0.4047772488706095	0.40112397499617225	0.41987900498952196	0.41573515786868115	0.44910903094281296	0.4440060257655753	0.07419435353469916	0.07244767983281987	0.0036379787100391248	0.08029046044561028	0.003605163175594228	0.07956621918917506
9.642866290228868	0.36208001830363173	0.3597952783407863	0.3900480667159347	0.3868742730700121	0.40498641891688303	0.40133125828489774	0.4200961903636103	0.41595019609050793	0.44934173617126966	0.44423607441329555	0.07419538592933028	0.07244868776170772	0.003605560801190677	0.0800544681235067	0.003573038094553116	0.07933236467670213
9.700969410468568	0.3622658787137391	0.3599799820705774	0.3902487161458061	0.38707329596920736	0.40519497154110184	0.40153792974480795	0.42031273932583507	0.4161646041101898	0.44957376834504453	0.44446545741543025	0.0741964370033634	0.07244971392732692	0.0035733416046133115	0.07981715543220957	0.0035411099352429254	0.07909720185710967
9.75942263123647	0.3624511726101558	0.3601641231695159	0.3904487635791875	0.3872717218877794	0.4054029032943297	0.4017439859584768	0.42052864837299103	0.41637837845778675	0.4498051238579674	0.4446941712023984	0.07419750709571261	0.07245075866055581	0.0035413201169127717	0.0795785192251941	0.0035093777033665674	0.07886072761505147
9.818228062064373	0.36263589669198587	0.3603476983632011	0.39064820561240127	0.3874695474519063	0.40561021071942344	0.40194942350035334	0.420743913994722	0.4165915156562562	0.4500357990988064	0.44492221219953415	0.07419859655145397	0.07245182229829537	0.003509495339199198	0.07933855635715759	0.003477840409082944	0.07862293883628979
9.877387825195074	0.362820047647147	0.3605307043662197	0.3908470388325088	0.3876667692786205	0.4058168903510346	0.4021542389367614	0.42095853267355116	0.4168040122214795	0.4502657904513434	0.4451495768271604	0.07419970572194684	0.07245290518357769	0.0034778662770396096	0.07909726368353631	0.0034464970669731976	0.07838383240739688
9.936904055658934	0.3630036221523019	0.3607131378820811	0.3910452598172895	0.3878633839757884	0.4060229387156116	0.40235842882590406	0.42117250088490815	0.41701586466228996	0.45049509429445284	0.4453762615006648	0.07420083496494398	0.07245400766567639	0.003446431940468564	0.07885463806108817	0.0034153466960380463	0.07814340521622398
9.996778901350961	0.3631866168727906	0.36089499560315036	0.39124286513521755	0.38805938814208846	0.40622835233140486	0.4025619897178662	0.42138581509715783	0.41722706948050076	0.4507237070021828	0.4456022626305781	0.07420198464470885	0.07245513010022217	0.00341519134396151	0.07861067634794949	0.00338438831968757	0.07790165415218553
10.05701452310831	0.36336902846255975	0.36107627421058114	0.3914398513454403	0.3882547783669894	0.4064331277084686	0.4027649181546199	0.4215984717716318	0.4174376231709348	0.4509516249438354	0.44582757662265343	0.07420315513213786	0.07245627284932055	0.003384143506418358	0.0783653754035214	0.003353620965721227	0.07765857610608862
10.117613094788254	0.3635508535640924	0.3612569703742476	0.3916362149977556	0.3884495512307295	0.40663726134866535	0.40296721067002617	0.42181046736265665	0.41764752222145424	0.4511788444840511	0.4460521998779466	0.07420434680487527	0.07245743628166759	0.0033532874511359445	0.07811873208845554	0.00332304366628966	0.07741416796987721
10.178576803346665	0.3637320888083351	0.3614370807526738	0.39183195263258846	0.38864370330429365	0.4068407497456687	0.40316886378983957	0.42202179831758757	0.4178567631129904	0.4514053619828938	0.44627612879289935	0.07420556004744339	0.07245862077267132	0.003322622205810255	0.0778707432652368	0.003292655457900473	0.07716842663730006
10.239907848916916	0.36391273081462494	0.3616166019929634	0.3920270607809678	0.3888372311493914	0.4070435893849693	0.40336987403171254	0.4222324610768378	0.4180653423195755	0.4516311737959371	0.44649935975942273	0.0742067952513624	0.07245982670457488	0.0032921468025128853	0.07762140579785637	0.0032624553813960233	0.07692134900362646
10.301608444889292	0.3640927761906154	0.3617955307307284	0.3922215359645033	0.38903013131843484	0.4072457767438773	0.4035702379051994	0.4224424520739145	0.4182732563083745	0.45185627627435376	0.4467218891649841	0.07420805281528446	0.07246105446658083	0.0032618602776524064	0.07737071655176919	0.0032324424819325515	0.0766729319660584
10.363680817990868	0.3642722215322	0.36197386359001477	0.3924153746953617	0.38922240035451533	0.4074473082915274	0.403769951911762	0.42265176773544993	0.41848050153971844	0.4520806657650052	0.44694371339269406	0.07420933314511967	0.07246230445498093	0.00323176167199124	0.07711867239444814	0.003202615808967302	0.07642317242340368
10.426127208365882	0.36445106342343575	0.36215159718322876	0.39260857347624156	0.3894140347913807	0.40764818048888424	0.403969012544773	0.42286040448123563	0.41868707446713577	0.45230433861053415	0.4471648288213956	0.07421063665416992	0.07246357707328022	0.00320185003061102	0.07686527019529876	0.0031729744162327655	0.07617206727637438
10.488949869656532	0.3646292984364645	0.3623287281110617	0.3928011288003508	0.38960503115341155	0.4078483897887471	0.40416741628952196	0.42306835872425896	0.4188929715373887	0.45252729114945883	0.447385231825756	0.07421196376326426	0.07246487273233568	0.003172124402885945	0.07661050682536086	0.0031435173617309076	0.0759196134277289
10.552151069084381	0.3648069231314339	0.3625052529624129	0.39299303715138034	0.38979538595559865	0.4080479326357537	0.40436515962322034	0.42327562687073755	0.41909818919050695	0.45274951971626815	0.44760491877635944	0.07421331490089704	0.07246619185048507	0.003142583842481006	0.07635437915774901	0.0031142437077233964	0.07566580778251364
10.615733087532126	0.3649839340564157	0.36268116831431124	0.39318429500347973	0.38998509570351725	0.4082468054663874	0.4045622390150082	0.4234822053201563	0.41930272385982403	0.45297102064152	0.4478238860398018	0.07421469050336783	0.07246753485368954	0.0031132274073462085	0.07609688406817838	0.003085152520689416	0.07541064724767921
10.679698219625935	0.36516032774732476	0.36285647073183647	0.39337489882123255	0.3901741568933048	0.4084450047089835	0.40475865092595764	0.4236880904653053	0.41950657197201324	0.45319179025194106	0.4480421299787877	0.07421609101492345	0.07246890217566763	0.003084054159661509	0.0758380184339984	0.0030562428713190037	0.07515412873233629
10.744048773818252	0.3653361007278342	0.363031156768038	0.39356484505962874	0.3903625660116352	0.4086425267837313	0.40495439180908044	0.42389327869231685	0.4197097299471248	0.4534118248705282	0.4482596469522284	0.07421751688790588	0.07247029425803976	0.0030550631658585736	0.07557777913513064	0.0030275138345188246	0.07489624914829562
10.808787072471103	0.36551124950929076	0.36320522296385316	0.3937541301640407	0.39055031953569386	0.4088393681026857	0.4051494581093346	0.42409776638070573	0.4199121941986242	0.4536311208166517	0.4484764333153431	0.07421896858289782	0.07247171155047347	0.003026253496586584	0.07531616305402622	0.002998964489360212	0.07463700540948537
10.87391545193992	0.3656857705906286	0.36337866584802336	0.3939427505701957	0.39073741393315303	0.40903552506976865	0.4053438462636289	0.4243015499034085	0.42011396113343125	0.45384967440616175	0.4486924854197608	0.07422044656887584	0.07247315451083028	0.002997624226678486	0.07505316707505472	0.0029705939190849406	0.0743763944324769
10.93943626265785	0.3658596604582813	0.3635514819370098	0.3941307027041491	0.3909238456621463	0.4092309940807777	0.4055375527008319	0.4245046256268235	0.4203150271519598	0.4540674819514953	0.4489077996136254	0.07422195132336165	0.0724746236053153	0.002969174435176747	0.0747887880857121	0.0029424012110887965	0.07411441313654166
11.00535186922059	0.36603291558609224	0.36372366773490666	0.39431798298225806	0.39110961117124143	0.40942577152339393	0.4057305738417774	0.42470698991085404	0.4205153886481573	0.454284539761787	0.4491223722417018	0.07422348333258155	0.07247611930863071	0.0029409032052849504	0.07452302297612334	0.002914385456888713	0.0738510584434664
11.071664650471687	0.3662055324352235	0.36389521973335354	0.3945045878111532	0.3912947068994161	0.40961985377718746	0.40592290609927184	0.4249086391089492	0.42071504200954785	0.45450084414297987	0.4493361996454846	0.07422504309162287	0.0724776421041309	0.0029128096243549173	0.07425586863881506	0.0028865457521289883	0.07358632727805059
11.138376999588447	0.3663775074540633	0.3640661344114462	0.39469051358771057	0.3914791292760293	0.40981323721362484	0.4061145458781026	0.4251095695681477	0.42091398361727295	0.45471639139794034	0.4495492781633084	0.07422663110459875	0.07247919248398131	0.0028848927838676097	0.0739873219692555	0.0028588811965417626	0.07332021656777954
11.205491324168262	0.36654883707813235	0.3642364082356456	0.39487575669902436	0.3916628747207953	0.4100059181960765	0.40630548957504387	0.425309777629123	0.4211122098461357	0.45493117782657316	0.44976160413046196	0.07422824788481272	0.07248077094932072	0.002857151779440681	0.0737173798661388	0.0028313908939372467	0.07305272324302337
11.273010046315514	0.366719517729988	0.3644060376596858	0.39506031352237697	0.39184593964375614	0.4101978930798268	0.40649573357886576	0.4255092596262269	0.42130971706464343	0.45514519972594203	0.449973173879301	0.0742298939549267	0.07248237801042239	0.0028295857107818456	0.07344603923088755	0.0028040739522059432	0.07278384423752016
11.340935602728974	0.36688954581912625	0.36457501912447976	0.39524418042521064	0.3920283204452528	0.41038915821207766	0.40668527427034273	0.4257080118875362	0.42150650163505476	0.45535845339038883	0.4501839837393673	0.07423156984713204	0.07248401418686828	0.002802193681677334	0.07317329696792285	0.002776929483282675	0.07251357648810597
11.409270444789758	0.367058917741883	0.3647433490580235	0.39542735376509686	0.392210013515899	0.4105797099319607	0.4068741080222614	0.42590603073490113	0.421702559913424	0.4555709351116565	0.4503940300375073	0.07423327610332975	0.07248568000771219	0.0027749748000012175	0.07289914998527536	0.0027499566031297107	0.07224191693465798
11.478017038649782	0.36722762988133373	0.36491102387529945	0.39560982988970805	0.39239101523655007	0.4107695445705442	0.4070622311994285	0.4261033124839904	0.4218978882496474	0.4557826411790162	0.4506033090979935	0.07423501327529776	0.07248737601165778	0.0027479281776656705	0.07262359519396	0.0027231544317296574	0.07196886252056345
11.547177865320764	0.3673956786071898	0.3650780399781774	0.39579160513678463	0.3925713219782752	0.4109586584508413	0.4072496401586814	0.4262998534443422	0.42209248298751245	0.45599356787939244	0.45081181724264946	0.07423678192488292	0.07248910274723525	0.0027210529306209708	0.07234662950835968	0.002696522093066811	0.07169441019262024
11.616755420763786	0.367563060275695	0.36524439375531287	0.39597267583410567	0.3927509301023277	0.4111470478878198	0.40743633124889533	0.4264956499194137	0.42228634046474517	0.456203711497496	0.45101955079097494	0.07423858262418101	0.07249086077298009	0.0026943481788368473	0.0720682498463816	0.002670058715097401	0.07141855690089471
11.686752215979308	0.36772977122951933	0.36541008158204574	0.39615303829945764	0.3929298359601144	0.41133470918841036	0.40762230081099293	0.42669069820663114	0.42247945701306017	0.45641306831595463	0.451226506060275	0.07424041595572192	0.072492650657618	0.0026678130462922667	0.0717884531296562	0.0026437634297651336	0.07114129959956017
11.75717077709787	0.3678958077976502	0.3655750998202958	0.39633268884060063	0.39310803589316556	0.41152163865151803	0.40780754517795653	0.42688499459744295	0.422671828958212	0.4566216346154497	0.45143267936579234	0.07424228251266857	0.07249447298025237	0.002641446660950564	0.07150723628340927	0.0026176353729505664	0.07086263524615788
11.82801364547121	0.3680611662952828	0.3657394448184559	0.3965116237552375	0.3932855262331035	0.4117078325680293	0.4079920606748332	0.42707853537737145	0.4228634526200457	0.45682940667485256	0.45163806702083914	0.07424418289900557	0.07249632833055453	0.002615248154739014	0.07122459623643351	0.0025916736844711075	0.07058256080196657
11.899283377763982	0.3682258430237084	0.3659031129112851	0.39668983933097984	0.39346230330161125	0.41189328722082363	0.40817584361874937	0.42727131682606667	0.4230543243125494	0.45703638077136605	0.4518426653369342	0.07424611772973987	0.07249821730895509	0.002589216663542615	0.07094052992142963	0.002565877508077019	0.07030107323267032
11.970982546046038	0.3683898342702004	0.36606610041979787	0.39686733184531486	0.3936383634104007	0.4120779988847826	0.4083588903189191	0.42746333521736274	0.42324444034390946	0.4572425531806661	0.45204647062394177	0.07424808763110537	0.07250014052684656	0.0025633513271889896	0.07065503427521946	0.0025402459914003472	0.07001816950725015
12.043113737885237	0.3685531363078979	0.3662284036511529	0.397044097565571	0.3938137028611796	0.41226196382680197	0.408541197076653	0.4276545868193324	0.4234337970165625	0.4574479201770493	0.4522494791902122	0.07425009324076605	0.07250209860677859	0.0025376512894261793	0.07036810623856127	0.002514778285971353	0.06973384659913506
12.115679556440844	0.368715745395688	0.3663900188985383	0.39722013274888296	0.3939883179456178	0.4124451783058002	0.40872276018537246	0.42784506789434507	0.42362239062725365	0.4576524780335794	0.4524516873427264	0.0742521352080295	0.07250409218267073	0.0025121156979022174	0.07007974275622075	0.0024894735471940876	0.06944810148601732
12.188682620557461	0.36887765777808607	0.36655094244105707	0.3973954336421569	0.3941622049453156	0.41262763857273105	0.4089035759306178	0.42803477469912415	0.423810217467092	0.4578562230222388	0.45265309138724225	0.07425421419405638	0.07250612190001252	0.002486743704152694	0.06978994077715583	0.0024643309343206354	0.0691609311496677
12.26212556485955	0.36903886968511235	0.36671117054360824	0.39756999648203395	0.39433536013176684	0.4128093408705925	0.40908364059006147	0.4282237034848069	0.4239972738216096	0.45805915141408343	0.45285368762844397	0.07425633087208229	0.07250818841608647	0.0024615344636007563	0.06949869725495716	0.00243934961045289	0.0688723325764613
12.336011039846525	0.36919937733216895	0.36687069945676737	0.3977438174948543	0.3945077797663264	0.4129902814344424	0.4092629504335188	0.428411850497005	0.4241835559708183	0.4582612594793984	0.4530534723700947	0.07425848592763765	0.07251029240017288	0.002436487135516696	0.0692060091474076	0.0024145287425039186	0.06858230275700805
12.41034171198835	0.36935917691991216	0.36702952541666334	0.3979168928966195	0.3946794601001731	0.4131704564914043	0.40944150172295884	0.4285992119758658	0.4243690601892716	0.45846254348785825	0.4532524419151898	0.07426068005877523	0.0725124345337798	0.00241160088300596	0.06891187341655325	0.002389867501192633	0.06829083868630903
12.485120263821853	0.36951826463412335	0.36718764464485537	0.39808921889295434	0.39485039737427396	0.41334986226068415	0.40961929071251735	0.4287857841561344	0.42455378274612604	0.4586629997086894	0.4534505925661172	0.07426291397629856	0.07251461551086658	0.0023868748730149214	0.06861628702945666	0.002365365061046454	0.0679979373645665
12.560349394047481	0.36967663664557837	0.3673450533482053	0.39826079167906914	0.3950205878193484	0.4135284949535798	0.4097963136485103	0.4289715632672194	0.4247377199052025	0.45886262441083564	0.4536479206248159	0.07426518840400026	0.0725168360380689	0.0023623082762886938	0.068319246957671	0.0023410206003520173	0.06770359579627439
12.63603181762671	0.3698342891099137	0.36750174771874927	0.3984316074397207	0.3951900276558298	0.41370635077349466	0.409972566769443	0.42915654553325566	0.4249208679250498	0.4590614138631274	0.45384442239294104	0.07426750407889417	0.07251909683493482	0.0023379002673675764	0.06802075017745324	0.0023168333011640563	0.06740781099095727
12.712170265880024	0.3699912181674896	0.3676577239335659	0.39860166234917105	0.39535871309382814	0.4138834259159489	0.4101480463060273	0.4293407271731726	0.425103223059011	0.45925936433445286	0.4540400941720298	0.07426986175146824	0.07252139863416374	0.002313650024571068	0.06772079367007677	0.002292802349282308	0.06711057996311354
12.78876748658549	0.37014741994325234	0.367812978154643	0.3987709525711484	0.3955266403330907	0.41405971656859414	0.41032274848119005	0.42952410440076055	0.4252847815552868	0.45945647209393303	0.45423493226367173	0.07427226218592432	0.07252374218184561	0.0022895567299818786	0.06741937442177459	0.0022689269342244245	0.0668118997320164
12.865826244077915	0.3703028905465928	0.36796750652874144	0.3989394742588051	0.39569380556296324	0.41423521891122483	0.4104966695100897	0.42970667342474	0.42546553965700473	0.4596527334111006	0.4544289329696809	0.07427470616043551	0.07252612823770968	0.0022656195694206183	0.06711648942361137	0.0022452062492384073	0.06651176732246711
12.943349319348618	0.37045762607120286	0.36812130518725644	0.3991072235546751	0.3958602049623499	0.414409929115792	0.41066980560012867	0.4298884304488308	0.4256454936022866	0.45984814455608003	0.4546220925922732	0.07427719446740137	0.07252855757537424	0.0022418377324484595	0.06681213567205191	0.002221639491256866	0.06621017976416965
13.0213395101458	0.3706116225949287	0.36827437024607684	0.3992741965906327	0.39602583469967134	0.4145838433464178	0.41084215295096654	0.43006937167182474	0.42582463962431816	0.4600427017997738	0.4548144074342443	0.07427972791370994	0.07253103098260529	0.0022182104123369406	0.06650631016881903	0.0021982258608925775	0.0659071340921571
13.099799631075467	0.3707648761796227	0.36842669780544046	0.3994403894878472	0.39619069093282444	0.4147569577594082	0.41101370775453433	0.430249493287658	0.42600297395142	0.4602364014140497	0.455005873799153	0.07428230732100821	0.07253354926157368	0.0021947368060590833	0.06619900992093619	0.0021749645624358216	0.06560262734708999
13.178732513703073	0.37091738287099046	0.36857828394978903	0.3996057983567394	0.39635476980913964	0.41492926850326806	0.4111844661950501	0.4304287914854838	0.4261804928071202	0.46042923967193217	0.4551964879915069	0.07428493352596952	0.07253611322912283	0.0021714161142667443	0.06589023194079857	0.002151854803821962	0.06529665657505745
13.258141006655675	0.3710691386984378	0.36872912474761876	0.39977041929693596	0.3965180674653373	0.4151007717187141	0.4113544244490313	0.43060726244974934	0.42635719241022796	0.4606212128477986	0.4553862463169521	0.07428760738057463	0.07253872371704091	0.0021482475412804014	0.06557997324632936	0.0021288957966199007	0.06498921882763398
13.338027975724735	0.37122013967491196	0.3688792162513275	0.39993424839722386	0.3966805800274837	0.4152714635386908	0.41152357868531125	0.43078490236027106	0.42653306897490667	0.46081231721757654	0.4555751450824651	0.07429032975239062	0.07254138157233256	0.0021252302950758306	0.06526823086116451	0.002106086756025416	0.0646803111623484
13.418396303969553	0.3713703817967426	0.3690285544970623	0.4000972817355032	0.396842303610947	0.4154413400883843	0.41169192506505353	0.43096170739231365	0.4267081187107519	0.46100254905894683	0.4557631805965499	0.07429310152486059	0.0725440876575018	0.002102363587257461	0.06495500181443958	0.002083426900826524	0.0643699306421297
13.49924889182131	0.3715198610434774	0.3691771355045598	0.4002595153787382	0.39700323432035095	0.41561039748523715	0.41185945974176597	0.43113767371666906	0.4268823378228688	0.461191904651549	0.4559503491694371	0.07429592359759878	0.07254684285084016	0.0020796466330645913	0.0646402831415287	0.002060915453413692	0.06405807433623067
13.580588657187745	0.3716685733777174	0.36932495527698783	0.40042094538291123	0.39716336824952914	0.415778631838966	0.4120261788613195	0.4313127974997374	0.4270557225119499	0.46138038027719175	0.45613664711328883	0.07429879688668269	0.07254964804671303	0.0020570786513331996	0.06432407188341926	0.0020385516397438685	0.06374473931957425
13.662418535558457	0.3718165147449459	0.36947200980078054	0.40058156779296955	0.3973227014814762	0.4159460392515735	0.4121920785619589	0.4314870749036092	0.42722826897435656	0.4615679722200651	0.4563220707424033	0.07430172232496562	0.07255250415586309	0.0020346588644888364	0.06400636508705304	0.0020163346893320444	0.06342992267322245
13.744741480110864	0.37196368107335753	0.3696182950454736	0.4007413786427778	0.3974812300883011	0.4161126158173672	0.41235715497432435	0.43166050208614987	0.42739997340220076	0.4617546767669598	0.45650661637342876	0.07430470086238032	0.07255541210570861	0.002012386498539076	0.06368715980575246	0.0019942638352516973	0.06311362148483113
13.827560461816718	0.37211006827368176	0.3697638069635333	0.40090037395506456	0.39763895013117745	0.4162783576229739	0.4125214042214638	0.4318330752010833	0.42757083198342677	0.4619404902074864	0.45669028032557624	0.07430773346625606	0.07255837284064966	0.0019902607830437624	0.06336645309868061	0.0019723383140837214	0.06279583284769785
13.910878469549415	0.37225567223900463	0.3699085414901851	0.40105854974137106	0.39779585766029196	0.4164432607473563	0.4126848224188505	0.4320047903980807	0.427740840901898	0.4621254088343017	0.4568730589208381	0.07431082112164088	0.07256138732239024	0.0019682809511079036	0.06304424203146652	0.001950557365933303	0.06247655386179929
13.9946985101918	0.3724004888445857	0.37005249454323796	0.40121590200199553	0.3979519487147963	0.4166073212618294	0.4128474056744002	0.4321756438228472	0.4279099963374817	0.46230942894333843	0.4570549484842126	0.07431396483163115	0.07256445653024744	0.0019464462393701254	0.06272052367614833	0.0019289202344037193	0.062155781633606466
14.079023608744702	0.3725445139476731	0.3701956620229041	0.4013724267259405	0.3981072193227515	0.41677053523007795	0.4130091500884876	0.43234563161721246	0.42807829446613743	0.46249254683403807	0.45723594534392803	0.07431716561770192	0.07256758146148723	0.001924755887984908	0.062395295111173255	0.00190742616657813	0.061833513275971086
14.163856808436103	0.3726877433873148	0.37033803981161817	0.40152811989085735	0.3982616655010776	0.41693289870817246	0.41317005175396343	0.43251474991922295	0.42824573146000605	0.46267475880958947	0.45741604583167533	0.07432042452004813	0.07257076313164998	0.001903209140593276	0.06206855342144024	0.0018860744130151375	0.06150974590873659
14.24920117083096	0.37283017298416465	0.3704796237738498	0.40168297746298676	0.39841528325549713	0.4170944077445865	0.4133301067561737	0.4326829948632326	0.42841230348750003	0.46285606117716926	0.4575952462828417	0.07432374259793269	0.07257400257489192	0.0018818052443370092	0.061740295698825776	0.0018648642277208083	0.06118447665819815
14.335059775941703	0.3729717985402874	0.3706204097559163	0.40183699539710394	0.3985680685804824	0.41725505838021615	0.4134893111729743	0.43285036258000115	0.42857800671339685	0.46303645024819096	0.4577735430367509	0.07432712093003997	0.07257730084432693	0.0018605434498173423	0.06141051904165806	0.0018437948681357952	0.06085770265738688
14.421435722339384	0.3731126158389582	0.37076039358578805	0.4019901696364573	0.39872001745919633	0.41741484664839423	0.4136476610747516	0.43301684919678624	0.428742837298933	0.4632159223385531	0.45795093243690527	0.07433056061483123	0.0725806590123838	0.0018394230110820864	0.061079220554987046	0.0018228655951357808	0.06052942104665249
14.50833212726552	0.3732526206444594	0.3708995710728929	0.40214249611270975	0.3988711258634375	0.41757376857491096	0.4138051525244397	0.4331824508374448	0.42890679140189886	0.46339447376889636	0.4581274108312352	0.07433406277091516	0.07258407817115675	0.001818443185630958	0.06074639735118126	0.0018020756729981713	0.06019962897322273
14.595752126744532	0.37339180870187216	0.37103793800791607	0.4022939707458757	0.3990213897535792	0.4177318201780313	0.41396178157753916	0.4333471636225316	0.4290698651767361	0.4635721008648627	0.4583029745723504	0.07433762853742264	0.07258755943277469	0.0017976032343849369	0.06041204654944465	0.0017814243693896614	0.05986832359116079
14.683698875697011	0.37353017573686603	0.37117549016259593	0.40244458944425987	0.3991708050785119	0.41788899746851393	0.41411754428213426	0.43351098366940044	0.42923205477463794	0.4637487999573613	0.4584776200177965	0.07434125907438204	0.07259110392977125	0.0017769024216693907	0.0600761652760724	0.001760910955361794	0.05953550206207581
14.772175548053516	0.373667717455483	0.37131222328951674	0.4025943481043925	0.39931936777558014	0.41804529644962857	0.41427243667891467	0.4336739070923078	0.4293933563436482	0.4639245673828362	0.45865134353031745	0.07434495556311127	0.07259471281546348	0.0017563400152011965	0.059738750664365625	0.0017405347053380815	0.05920116155492394
14.861185336869132	0.3738044295439185	0.37144813312189606	0.4027432426109642	0.399467073770522	0.41820071311717577	0.4144264548011926	0.4338359300025178	0.4295537660287654	0.4640993994835426	0.45882414147812095	0.07434871920661146	0.07259838726433739	0.0017359152860803029	0.059399799855128776	0.0017202948970740373	0.0588652992456673
14.95073145443871	0.37394030766829733	0.37158321537336986	0.4028912688367595	0.39961391897740417	0.41835524345950587	0.41457959467492184	0.43399704850840853	0.4297132799720463	0.4642732926078241	0.4589960102351501	0.07435255122996888	0.07260212847244321	0.001715627508775519	0.05905930999669806	0.0017001908116744957	0.05852791231819765
15.040817132412794	0.3740753474744457	0.37171746573777276	0.403038422642589	0.39975989929855826	0.4185088834575395	0.4147318523187201	0.43415725871558175	0.4298718943127112	0.4644462431103986	0.45916694618135856	0.07435645288076656	0.07260593765779047	0.0016954759610983139	0.05871727824455775	0.001680221733558085	0.05818899796364008
15.131445621914246	0.3742095445876601	0.3718508798889135	0.4031846998772202	0.3999050106245138	0.41866162908478444	0.4148832237438846	0.43431655672697284	0.43002960518725364	0.4646182473526473	0.4593369457029913	0.07436042542950122	0.07260981606076304	0.0016754599241939339	0.05837370176175227	0.0016603869504470126	0.05784855338086459
15.222620193655578	0.3743428946124694	0.3719834534803474	0.4033300963773061	0.40004924883393167	0.41881347630735805	0.41503370495441677	0.43447493864296344	0.4301864087295485	0.4647893017029088	0.45950600519287155	0.07436447017001148	0.07261376494452854	0.0016555786825382945	0.05802857771929837	0.0016406857533701746	0.057506575776869795
15.31434413805701	0.37447539313239475	0.37211518214514333	0.4034746079673144	0.40019260979353477	0.4189644210840066	0.4151832919470402	0.4346324005614952	0.4303423010709647	0.4649594025367795	0.4596741210506908	0.07436858841990637	0.07261778559546604	0.0016358315239033416	0.0576819032957161	0.0016211174366125292	0.05716306236600133
15.406620765365147	0.37460703570970394	0.37224606149564704	0.40361823045945255	0.400335089358037	0.4191144593661249	0.41533198071122035	0.4347889385781878	0.43049727834047835	0.46512854623741895	0.45984128968330495	0.07437278152101526	0.07262187932359837	0.001616217739347281	0.05733367567704306	0.0016016812977315276	0.056818010370690786
15.499453405772549	0.3747378178851605	0.37237608712323966	0.4037609596535939	0.4004766833700734	0.4192635870977763	0.41547976722918795	0.4349445487864553	0.4306513366647885	0.46529672919585996	0.4600075075050366	0.07437705083983143	0.0726260474630286	0.0015967366232150226	0.056983892057644425	0.0015823766375366866	0.056471417021541015
15.592845409537835	0.37486773517776883	0.37250525459809153	0.4039027913371994	0.40061738766012495	0.4194118002157155	0.4156266474759578	0.4350992272776277	0.4308044721684346	0.46546394781132616	0.4601727709379814	0.07438139776797657	0.07263029137239291	0.0015773874731119797	0.056632549639729746	0.0015632027600611664	0.056123279557070305
15.686800147106629	0.37499678308451484	0.3726335594689116	0.4040437212852415	0.4007571980464454	0.41955909464940727	0.415772617419351	0.43525297014107406	0.4309566809739149	0.4656301984915532	0.46033707641232097	0.07438582372266693	0.07263461243531123	0.0015581695898867487	0.05627964563362298	0.0015441589725639915	0.05577359522416714
15.781321009233178	0.37512495708010046	0.3727609972626918	0.40418374526012246	0.40089611033498446	0.4197054663210499	0.4159176730200168	0.4354057734643248	0.43110795920181066	0.46579547765311674	0.46050042036664074	0.07439033014718785	0.07263901206086092	0.0015390822776200075	0.05592517725754931	0.0015252445855082897	0.05542236127786282
15.87641140710273	0.3752522526166737	0.3728875634844464	0.40432285901159387	0.40103412031930935	0.4198509111455926	0.4160618102314532	0.4355576333332016	0.4312583029709067	0.4659597817217664	0.4606627992482538	0.07439491851138644	0.07264349168404523	0.0015201248436147452	0.0555691417382036	0.0015064589125457495	0.05506957498165832
15.972074772454643	0.3753786651235537	0.37301325361694676	0.4044610582766728	0.40117122378052655	0.41999542503076287	0.41620502500003037	0.4357085458319427	0.4314077083983189	0.4661231071327653	0.4608242095135304	0.07439959031215913	0.07264805276627816	0.0015012965983789428	0.055211536310594056	0.0014878012705059618	0.054715233607410596
16.06831455770623	0.3755041900069504	0.3731380631204509	0.40459833877955736	0.4013074164871997	0.42013900387708225	0.4163473132650108	0.4358585070433367	0.4315561715996224	0.46628545033123653	0.46098464762823405	0.07440434707396251	0.07265269679588145	0.0014825968555989277	0.05485235821774381	0.0014692709793786562	0.05435933443555996
16.165134236077357	0.3756288226496785	0.3732619874324276	0.4047346962315405	0.4014426941952674	0.42028164357789216	0.4164886709585742	0.43600751304885454	0.4317036886889804	0.4664468077725145	0.4611441100678628	0.07440919034932378	0.07265742528858099	0.0014640249321518084	0.05449160471169989	0.001450867362306596	0.05400187475525797
16.262537301715792	0.37575255841086636	0.3733850219672753	0.40487012633092	0.4015770526479585	0.42042334001937565	0.416629094005838	0.43615555992878574	0.43185025577927705	0.4666071759225036	0.46130259331799656	0.07441412171936959	0.07266223978802196	0.0014455801480686148	0.05412927305272319	0.001432589745558488	0.05364285186411166
16.36052726982327	0.3758753926256589	0.37350716211603563	0.40500462476290977	0.4017104875757054	0.420564089080578	0.41676857832488057	0.43630264376237543	0.4319958689822519	0.46676655125804356	0.46146009387465176	0.07441914279435569	0.07266714186629103	0.0014272618265240844	0.05376536050960112	0.0014144374585312036	0.05328226306878037
16.459107676782416	0.37599732060491536	0.3736284032461016	0.4051381871995468	0.40184299469605655	0.4207038866334311	0.4169071198267657	0.43644876062796545	0.4321405244086368	0.4669249302672806	0.4616166082446416	0.07442425521421497	0.07267213312444644	0.0014090692938282245	0.05339986436001709	0.0013964098337200248	0.052920105684592045
16.55828208028434	0.37611833763490027	0.37374874070092023	0.4052708092995962	0.4019745697135857	0.42084272854277494	0.4170447144155633	0.4365939066031359	0.4322842181682952	0.46708230945004486	0.4617721329459427	0.07442946064911277	0.07267721519306328	0.0013910018794125456	0.053032781890351544	0.0013785062067208642	0.05255637703602645
16.658054059457015	0.3762384389769702	0.3738681697996887	0.40540248670845686	0.4021052083198009	0.42098061066638204	0.41718135798837613	0.4367380777648515	0.43242694637036294	0.46723868531823676	0.46192666450806874	0.0744347608000109	0.07268238973278114	0.001373058915810077	0.052664110395895136	0.001360725916198291	0.05219107445627458
16.758427214994473	0.37635761986725175	0.3739866858370452	0.4055332150580619	0.4022349061930504	0.42111752885497916	0.41731704643535894	0.43688127018960765	0.4325687051233928	0.46739405439621773	0.4620801994724501	0.07444015739924503	0.07268765843487054	0.0013552397386402681	0.052293847180621356	0.001343068303877093	0.051824195287565544
16.859405169286727	0.3764758755163162	0.374104284082754	0.40566298996677874	0.4023636589984257	0.4212534789522709	0.4174517756397462	0.43702347995358126	0.4327094905355	0.46754841322120994	0.4622327343928214	0.07444565221111384	0.0726930230218071	0.0013375436866054358	0.051921989557754955	0.0013255327145489382	0.05145573688189131
16.960991566550526	0.376593201108846	0.3742209597813842	0.40579180703930734	0.402491462387666	0.4213884567949647	0.4175855414778754	0.437164703132783	0.432849298714513	0.4677017583437017	0.46238426583561665	0.07445124703247576	0.07269848524785537	0.0013199701014672272	0.05154853484938826	0.0013081184960328507	0.05108569660001194
17.063190072960847	0.37670959180329494	0.37433670815198183	0.4059196618665744	0.4026183119990554	0.42152245821279183	0.41771833981920964	0.43730493580321256	0.43298812576812157	0.4678540863278616	0.46253479038036727	0.07445694369336382	0.07270404689966535	0.0013025183280315211	0.05117348038675118	0.0012908249991641085	0.05071407181200982
17.166004376783235	0.376825042731543	0.37445152438773605	0.40604655002562734	0.4027442034573236	0.4216554790285341	0.41785016652636336	0.437444174041016	0.43312596780403323	0.46800539375195915	0.46268430462011356	0.07446274405760518	0.07270970979687946	0.0012851877141439871	0.05079682351039594	0.0012736515777889146	0.05034085989734649
17.26943818850684	0.37693954899854293	0.37456540365563906	0.4061724670795258	0.40286913237353955	0.4217875150580457	0.41798101745512567	0.43758241392264624	0.43326282093012974	0.46815567720879364	0.4628328051618187	0.07446865002345517	0.07271547579275714	0.0012679776106714336	0.050418561570040765	0.0012565975887488534	0.049966058244862666
17.37349524097843	0.37705310568196104	0.3746783410961381	0.4062974085772296	0.4029930943450061	0.4219185621102795	0.4181108884544864	0.4377196515250274	0.4333986812546236	0.4683049333061297	0.46298028862679247	0.07447466352424842	0.07272134677479786	0.0012508873714853763	0.05003869192479726	0.0012396623918764504	0.04958966425343192
17.478179289537028	0.37716570783181036	0.37479033182278354	0.4064213700534845	0.4031160849551507	0.4220486159873096	0.4182397753666617	0.4378558829257181	0.4335335448862237	0.46845315866714243	0.46312675165112244	0.07448078652905422	0.07272732466539476	0.0012339163534405007	0.049657211942786716	0.0012228453499580905	0.049211675331022775
17.583494112149474	0.377277350470077	0.3749013709218659	0.4065443470287076	0.4032380997734153	0.42217767248435567	0.41836767402711633	0.4379911042030827	0.4336674079342963	0.46860034993086896	0.46327219088611166	0.0744870210433508	0.07273341142248184	0.0012170639163833208	0.04927411900195011	0.0012061458287342397	0.048832088895125025
17.689443509546752	0.37738802859033865	0.37501145345204995	0.40666633500886656	0.4033591343551409	0.4223057273898099	0.41849458026459097	0.43812531143646083	0.43380026650903497	0.4687465037526686	0.4634166029987267	0.07449336910971138	0.07273960904021219	0.0012003294231166528	0.048889410489536544	0.0011895631968916742	0.04845090237333238
17.79603130536116	0.37749773715737706	0.3751205744439985	0.40678732948536095	0.4034791842414542	0.4224327764852589	0.41862048990112766	0.4382585007063439	0.43393211672162874	0.46889161680469266	0.4635599846720502	0.07449983280850174	0.07274591954963101	0.001183712239401169	0.04850308380245849	0.00117309682604394	0.048068113202987206
17.90326134626431	0.3776064711067813	0.3752287288999911	0.4069073259348963	0.40359824495914703	0.42255881554551183	0.418745398752095	0.4383906680945509	0.4340629546844372	0.4690356857763609	0.46370233260574645	0.07450641425859371	0.07275234501937969	0.0011672117339329713	0.04811513634724918	0.0011567460907118132	0.04768371883103839
18.011137502105942	0.3777142253445436	0.3753359117935336	0.4070263198193588	0.4037163120205565	0.4226838403386227	0.41886930262621347	0.4385218096844086	0.4341927765111643	0.46917870737484735	0.4638436435165304	0.07451311561808945	0.07275888755639859	0.0011508272783302687	0.04772556553997731	0.001140510368314418	0.047297716714254534
18.119663666053608	0.3778209947466484	0.37544211806896083	0.40714430658568596	0.403833380923441	0.4228078466259178	0.41899219732558113	0.4386519215609371	0.43432157831703916	0.46932067832557534	0.4639839141386488	0.07451993908506552	0.07276554930665464	0.0011345582471151694	0.04733436880619024	0.0011243890391638978	0.04691010431979237
18.228843754733095	0.37792677415865167	0.3755473426410318	0.40726128166573433	0.4039494471508541	0.4229308301620176	0.419114078645702	0.4387809998110336	0.4344493562189969	0.4694615953727211	0.46412314122436815	0.07452688689832468	0.07277233245587499	0.0011184040177154575	0.04694154358158187	0.0011083814864387698	0.04652087912441516
18.338681708369887	0.3780315583952538	0.375651580394516	0.4073772404761451	0.4040645061710165	0.42305278669486784	0.41923494237550796	0.43890904052366436	0.4345761063358637	0.4696014552797264	0.4642613215444727	0.0745339613381674	0.0727792392302977	0.0011023639704446087	0.04654708731160895	0.001092487096179262	0.046130038615117996
18.44918149093129	0.3781353422398621	0.3757548261837723	0.4074921784182068	0.404178553437182	0.42317371196575965	0.4193547842973902	0.4390360397900567	0.43470182478854663	0.46974025482982185	0.4643984518887705	0.07454116472717523	0.07278627189744591	0.001086437488471148	0.046150997451178455	0.0010767052572651092	0.04573758028880093
18.56034709026951	0.3782381204441461	0.3758570748323191	0.40760609087771327	0.4042915843875053	0.42329360170935837	0.4194736001872196	0.4391619937038952	0.43482650770022185	0.4698779908265569	0.46453452906660897	0.0745484994310139	0.07279343276689691	0.0010706239578330834	0.04575327146547181	0.0010610353614133317	0.04534350165263845
18.672182518265565	0.3783398877275839	0.3759583211323966	0.40771897322482153	0.4044035944449027	0.42341245165372854	0.41959138581437977	0.43928689836152124	0.4349501511965326	0.4700146600943423	0.4646695499074011	0.07455596785924545	0.07280072419108995	0.0010549227674014894	0.04535390682933382	0.0010454768031624706	0.04494780022422162
18.784691810974078	0.37844063877699896	0.37605855984451925	0.4078308208139038	0.4045145790169129	0.4235302575203592	0.4197081369417884	0.43941074986213685	0.4350727514057846	0.4701502594790016	0.46480351126115804	0.07456357246616549	0.07280814856613083	0.0010393333088853929	0.0449529010278269	0.0010300289798461648	0.04455047353086172
18.897879028768923	0.3785403682460879	0.3761577856970212	0.40794162898339875	0.40462453349555233	0.42364701502419216	0.4198238493259267	0.4395335443080097	0.43519430445914936	0.4702847858483318	0.46493640999903596	0.07457131575164512	0.07281570833262607	0.0010238549767978	0.044550251555563136	0.001014691291600922	0.04415151911067028
19.01174825648978	0.37863907075493985	0.37625599338559085	0.4080513930556562	0.40473345325716903	0.42376271987364333	0.4199385187168662	0.43965527780468383	0.43531480649086723	0.47041823609267575	0.4650682430138892	0.07457920026200328	0.07282340597652337	0.0010084871684590269	0.04414595591737225	0.000999463141334811	0.04375093451170642
19.126303603589555	0.3787367408895453	0.3763531775727971	0.4081601083367829	0.4048413336622928	0.4238773677706347	0.4200521408582941	0.4397759464611929	0.4354342536384562	0.47055060712550334	0.4651990072208347	0.07458722859088271	0.07283124402997398	0.0009932292839827106	0.04374001162841523	0.0009843439347230198	0.04334871729255951
19.241549204282624	0.37883337320129445	0.37644933288760574	0.40826777011648085	0.404948170055481	0.4239909544106163	0.42016471148754236	0.43989554639027745	0.4355526420429235	0.470681895884005	0.46532869955782696	0.07459540338015444	0.07283922507221287	0.0009780807262513846	0.043332416213473834	0.0009693330801938682	0.04294486502205075
19.357489217694134	0.3789289622064687	0.37654445392488783	0.4083743736678845	0.4050539577651636	0.42410347548259475	0.4202762263356128	0.44001407370860535	0.43566996784898154	0.47081209932969564	0.4654573169862446	0.07460372732083248	0.07284735173045316	0.0009630409009102614	0.04292316720761846	0.0009544299889163721	0.04253937527964524
19.474127828010037	0.37902350238571786	0.37663853524491514	0.40847991424739427	0.40515869210348177	0.4242149266691578	0.4203866811272067	0.44013152453699705	0.43578622720526566	0.4709412144490286	0.46558485649148457	0.0746122031540103	0.07285562668079909	0.0009481092163523552	0.04251226215585291	0.0009396340747784837	0.04213224565485518
19.59146924462811	0.37911698818353023	0.3767315713728489	0.40858438709450356	0.405262368366125	0.42432530364650206	0.42049607158074803	0.4402478950006532	0.435901416264558	0.47106923825402214	0.46571131508357144	0.07462083367181879	0.07286405264917996	0.0009332850837082685	0.042099698613455416	0.0009249447543882017	0.04172347374795038
19.709517702309874	0.37920941400769054	0.3768235567982158	0.4086877874316275	0.4053649818321638	0.4244346020844588	0.42060439340841654	0.4403631812293876	0.43601553118401365	0.471196167782897	0.4658366897977737	0.07462962171839374	0.07287263241229976	0.0009185679168270955	0.041685474145651824	0.0009103614470526988	0.04131305716967404
19.828277461333414	0.37930077422872727	0.37691448597437527	0.4087901104639222	0.4054665277638793	0.42454281764652013	0.4207116423161691	0.44047737935786235	0.4361285681253901	0.47132200010072567	0.46596097769523553	0.07463857019087146	0.07288136879860323	0.0009039571322695394	0.04126958632795663	0.0008958835747610028	0.04090099354105803
19.94775280764713	0.3793910631793497	0.3770043533179748	0.4088913513791037	0.40556700140658836	0.4246499459898662	0.4208178140037718	0.4405904855258301	0.4362405232552829	0.47144673230009426	0.46608417586361633	0.07464768204040426	0.07289026468926911	0.0008894521492952556	0.04085203274608773	0.0008815105621813313	0.04048728049389183
20.067948053024427	0.37948027515387206	0.3770931532083955	0.4089915053472616	0.40566639798846493	0.4247559827653916	0.4209229041648243	0.44070249587837634	0.43635139274536344	0.47157036150177545	0.4662062814177448	0.07465696027318798	0.07289932301921714	0.0008750523898386486	0.04043281099568219	0.0008672418366326706	0.04007191566999779
20.188867535219305	0.37956840440762823	0.377180879987185	0.4090905675206686	0.4057647127203589	0.4248609236177305	0.4210269084867879	0.4408134065661701	0.4364611727726214	0.47169288485541483	0.4663272915002847	0.07466640795152106	0.07290854677813492	0.000860757278501767	0.04001191868226783	0.0008530768280934353	0.03965489672226852
20.31051561812294	0.3796554451563727	0.37726752795748103	0.4091885330335865	0.40586194079560795	0.42496476418528306	0.4211298226510152	0.440923213745714	0.43656985951961025	0.4718142995402298	0.46644720328241124	0.0746760281948725	0.07291793901152795	0.0008465662425496401	0.03958935342190273	0.0008390149691732685	0.03923622131395632
20.432896691921076	0.3797413915756706	0.37735309138342105	0.40928539700206684	0.405958077389849	0.42506750010024424	0.42123164233277394	0.44103191357960475	0.43667744917469986	0.47193460276572113	0.46656601396450254	0.07468582418098557	0.07292750282179057	0.0008324787118920707	0.03916511284087676	0.0008250556950959442	0.03881588711847428
20.55601517325261	0.37982623780027586	0.3774375644895422	0.4093811545237481	0.4060531176608217	0.4251691269886282	0.4213323632012771	0.44113950223679294	0.43678393793233056	0.4720537917723983	0.4666837207768418	0.07469579914699272	0.07293724136929938	0.0008184941190580997	0.03873919457495845	0.0008111984437029207	0.03839389182022046
20.679875505368887	0.379909977923495	0.37752094146016757	0.4094758006776482	0.4061470567481715	0.4252696404702934	0.4214319809197094	0.4412459758928486	0.436889321993272	0.47217186383251786	0.46680032098033397	0.07470595639055412	0.07294715787352055	0.0008046118992011131	0.038311596270389714	0.0007974426554235858	0.037970233113625795
20.804482158294064	0.3799926059965401	0.3776032164387802	0.4095693305239522	0.4062398897732436	0.42536903615897215	0.42153049114525354	0.4413513307302343	0.43699359756488826	0.4722888162508356	0.46691581186723446	0.07471629927102702	0.07295725561415523	0.0007908314900746394	0.03788231558333166	0.0007837877732748133	0.03754490870387883
20.92983962898646	0.380074116027868	0.3776843835273858	0.40966173910379555	0.40633161183887767	0.4254673096622927	0.42162788952912	0.4414555629385781	0.43709676086140603	0.4724046463653735	0.4670301907618937	0.07472683121064783	0.07296753793229217	0.0007771523320203588	0.037451350179736664	0.0007702332428467518	0.03711791630681205
21.055952441500814	0.38015450198250494	0.37776443678586086	0.4097530214390417	0.4064222180291937	0.42556445658180836	0.4217241717165725	0.44155866871495447	0.4371988081041867	0.4725193515481994	0.46714345502151244	0.074737555695746	0.07297800823159119	0.0007635738679665494	0.037018697736030504	0.0007567785122797321	0.03668925364829079
21.18282514715158	0.38023375778135937	0.3778433702312878	0.4098431725320563	0.40651170340937515	0.4256604725130231	0.42181933334695526	0.44166064426417084	0.4372997355220061	0.4726329292062238	0.467255602036914	0.07474847627798249	0.07298866997949376	0.0007500955433983325	0.036584355938089175	0.0007434230322589386	0.03625891846462537
21.31046232467717	0.3803118773005199	0.37792117783727835	0.40993218736547526	0.40660006302544655	0.4257553530454152	0.42191337005372015	0.4417614857990552	0.4373995393513354	0.4727453767820089	0.46736662923333055	0.07475959657560603	0.0729995267084504	0.0007367168063507901	0.036148322481778905	0.0007301662560030842	0.03582690850267056
21.438868580405217	0.3803888543705379	0.3779978535332798	0.41002006090196746	0.4066872919040464	0.42584909376246555	0.4220062774644545	0.44186118954075304	0.4374982158366288	0.472856691754595	0.4674765340712009	0.07477092027474466	0.07301058201717767	0.0007234371074034129	0.0357105950728851	0.0007170076392495339	0.035393221519541385
21.568048548418737	0.3804646827756985	0.3780733912038714	0.41010678808399337	0.40677338505219585	0.4259416902416814	0.4220980512009068	0.44195975171902596	0.4375957612306177	0.4729668716403413	0.4675853140469895	0.07478245113071479	0.07302183957194175	0.0007102558996552322	0.035271171426757064	0.0007039466402380956	0.03495785528247097
21.69800689072348	0.3805393562532727	0.3781477846880415	0.4101923638335569	0.40685833745705996	0.4260331380546224	0.422188686879014	0.4420571685725582	0.4376921717946065	0.4730759139937827	0.467692966694015	0.07479419296936449	0.07303330310786503	0.0006971726387206001	0.03483004926856381	0.0006909827197070229	0.034520807569279555
21.828748297416116	0.3806128684927574	0.37822102777845495	0.4102767830519533	0.4069421440857059	0.42612343276692555	0.4222781801089291	0.4421534363492674	0.43778744379877643	0.4731838164085037	0.4677994895832977	0.07480614968843897	0.07304497643026173	0.0006841867827143133	0.03438722633310931	0.0006781153408734752	0.034082076167763375
21.960277486853503	0.38068521313509857	0.3782931142207008	0.41036004061950876	0.4070247998848541	0.426212569938331	0.4223665264950459	0.44224855130661966	0.43788157352249335	0.4732905765180273	0.46790488032442246	0.07481832525897787	0.07305686341600073	0.0006712977922360697	0.03394270036466196	0.0006653439694124241	0.03364165887543891
22.092599205822967	0.38075638377189847	0.3783640377125279	0.41044213139531766	0.40710629978062574	0.4263005451227053	0.4224537216360249	0.44234250971195194	0.43797455725462126	0.4733961919967229	0.4680091365664166	0.0748307237267364	0.07306896801489372	0.0006585051303562572	0.03349646911689774	0.0006526680734664225	0.03319955350052339
22.225718229713628	0.38082637394460667	0.37843379190306364	0.41052305021697116	0.40718663867828153	0.4263873538680673	0.4225397611248232	0.4424353078427994	0.4380663912938409	0.47350066056072915	0.4681122559986471	0.07484334921364133	0.07308129425111574	0.0006458082626097372	0.03304853035290023	0.0006400871236169614	0.03275575786099694
22.359639362688714	0.3808951771436941	0.3785023703920157	0.41060279190028126	0.4072658114619581	0.4264729917166114	0.4226246405487155	0.44252694198722814	0.43815707194897546	0.4736039799688958	0.46821423635173304	0.07485620591927254	0.07309384622465367	0.0006332066569809669	0.03259888184520321	0.0006276005928631534	0.03231026978417617
22.494367437858962	0.3809627868078112	0.3785697667288585	0.41068135123899685	0.4073438129943951	0.4265574542047335	0.422708355489322	0.44261740844417524	0.43824659553931977	0.47370614802374367	0.46831507539847483	0.07486929812238174	0.07310662811278475	0.0006206997838837935	0.032147521375208044	0.0006152079566350555	0.03186308710786534
22.629907317457054	0.3810291963229272	0.37863597441200303	0.41075872300451666	0.4074206381166593	0.4266407368630516	0.42279090152263515	0.4427067035237919	0.43833495839497694	0.4738071625724422	0.4684147709548039	0.07488263018242976	0.07311964417158245	0.000608287116154349	0.03169444673342525	0.0006029086927601401	0.031414207679304695
22.766263893012997	0.38109439902145253	0.37870098688794757	0.4108349019455915	0.4074962816478599	0.42672283521643223	0.42287227421904183	0.4427948235477956	0.43842215685719965	0.47390702150780634	0.4685133208807473	0.07489620654117118	0.073132898737458	0.0005959681290443886	0.0312396557195882	0.0005907022814546359	0.03096362935519892
22.903442085530802	0.3811583881813427	0.37876479755041365	0.410909882788023	0.4075707383848583	0.42680374478401256	0.422952469143351	0.44288176484982716	0.43850818727874	0.47400572276931263	0.46861072308141427	0.07491003172426194	0.07314639622873585	0.0005837423001924247	0.03078314614172939	0.0005785882053197522	0.030511350002001336
23.041446845665973	0.3812211570251832	0.37882739973946117	0.41098366023435484	0.4076440031019723	0.42688346107922154	0.4230314818548168	0.4429675237758147	0.438593046024202	0.47410326434413397	0.46870697550799834	0.07492411034290287	0.07316014114725235	0.0005716091096243936	0.03032491581677732	0.0005665659493137021	0.03005736749521759
23.180283153904217	0.3812826987192566	0.3788887867405868	0.41105622896355565	0.4077160705506716	0.42696197960980514	0.42310930790716245	0.4430520966843424	0.43867672947040276	0.4741996442681957	0.4688020761588015	0.07493844709551743	0.07317413807999815	0.0005595680397414426	0.029864962570513853	0.0005546350007497036	0.02960167971963301
23.31995602074116	0.3813430063725884	0.3789489517838036	0.411127583630696	0.4077869354592679	0.42703929587784717	0.423185942848605	0.44313547994702907	0.43875923400674005	0.47429486062725146	0.46889602308027706	0.0749530467694682	0.07318839170079071	0.0005476185752926188	0.029403284236437344	0.0005427948492882084	0.029144284569454726
23.460470486863187	0.38140207303597456	0.3790078880427001	0.411197718866618	0.4078565925325974	0.4271154053797889	0.42326138222187976	0.44321766994890993	0.43884055603556493	0.47438891155797935	0.46898881436809225	0.07496791424280273	0.07320290677197977	0.0005357602033746467	0.02893987865655845	0.000531044986908924	0.02868517994751585
23.60183162332936	0.38145989170098715	0.3790655886334809	0.41126662927759683	0.40792503645169603	0.4271903036064538	0.4233356215642608	0.4432986630888272	0.4389206919725622	0.4744817952491012	0.4690804481682126	0.07498305448603924	0.07321768814619152	0.0005239924134208263	0.02847474368113012	0.0005193849079063728	0.028224363765417593
23.744044531754422	0.38151645529896117	0.37912204661398685	0.4113343094449942	0.4079922618734675	0.42726398604306576	0.42340865640758607	0.44337845577982843	0.4389996382471379	0.4745735099425214	0.4691709226780067	0.07499847256399547	0.07323274076810975	0.0005123146971748316	0.028007877167766537	0.0005078141088799004	0.0277618339435719
23.887114344492932	0.38157175669995774	0.379177254982694	0.4114007539249062	0.40805826343034257	0.42733644816926936	0.4234804822782785	0.44345704444956924	0.43907739130281326	0.474664053934489	0.4692602361473731	0.07501417363764258	0.07324806967629578	0.000500726548691377	0.027539276982096794	0.0004963320887196865	0.02729758841095986
24.031046224824397	0.3816257887117065	0.3792312066776921	0.41146595724779944	0.40812303572993275	0.4274076854591513	0.4235510946973694	0.4435344255407264	0.43915394759762527	0.47475342557678385	0.4693483868798878	0.075030162966014	0.07326368000504013	0.0004892274643166772	0.027068940996983315	0.00048493834858920337	0.02683162510453485
24.175845367139747	0.381678544078527	0.37928389457564093	0.4115299139181416	0.4081865733546741	0.427477693381257	0.423620489180517	0.4436105955114165	0.43922930360453494	0.4748416232779233	0.4694353732339767	0.0750464459081446	0.07327957698626	0.00047781694267334807	0.02659686709256448	0.00047363239191478	0.02636394196957781
24.32151699712871	0.3817300154802241	0.37933531149070554	0.4115926184140232	0.40824887086146405	0.4275464673986115	0.4236886612380308	0.44368555083562167	0.4393034558118444	0.4749286455043952	0.4695211936241087	0.07506302792504997	0.07329576595143687	0.0004664944846564101	0.026123053156055676	0.0004624137243751658	0.025894536959057746
24.468066371968433	0.3817801955309635	0.37938545017346736	0.41165406518676884	0.4083099227812879	0.427614002968736	0.42375560637488785	0.4437592880036262	0.43937640072361794	0.4750144907819141	0.4696058465220141	0.07507991458176043	0.07331225233359191	0.0004552595934115278	0.025647497081408233	0.00045128185388576547	0.025423408033688588
24.61549878051318	0.38182907677812045	0.3794343033098139	0.41171424866054235	0.40836972361883933	0.42768029554366604	0.42382132009075674	0.44383180352245705	0.4394481348601149	0.4750991576967019	0.469689330457926	0.07509711154938048	0.07332904166930648	0.0004441117743219092	0.025170196768925734	0.00044023629059242175	0.02495055316194339
24.763819543485244	0.3818766517011062	0.3794818635198032	0.4117731632319401	0.408428267852131	0.42774534056996655	0.42388579788001396	0.443903093916336	0.4395186547582281	0.4751826448967952	0.4697716440218468	0.07511462460720923	0.07334613960078376	0.0004330505350031988	0.024691150125292438	0.0004292765468452142	0.024475970318960094
24.91303401366693	0.38192291271016765	0.3795281233565045	0.41183080326957644	0.4084855499320949	0.42780913348875055	0.4239490352317624	0.44397315572713597	0.4395879569719301	0.4752649510933767	0.4698527858648397	0.07513245964489146	0.07336355187795693	0.0004220753852852699	0.024210355063246425	0.0004184021371980151	0.02399965748709576
25.063147576093755	0.3819678521451619	0.37957307530481477	0.41188716311365914	0.408541564282175	0.4278716697356914	0.42401102762985055	0.4440419855148512	0.4396560380727276	0.4753460750621356	0.4699327547003462	0.07515062266462981	0.07338128436063847	0.0004111858371949051	0.0237278095009259	0.00040761257839516674	0.023521612655642343
25.214165648248784	0.3820114622743054	0.37961671178024947	0.4119422370755551	0.4085963052979102	0.42793294474103905	0.4240717705528896	0.444109579858071	0.43972289465012737	0.4754260156446539	0.4700115493055296	0.07516911978343181	0.0733993430207237	0.0004003814049517995	0.02324351136212499	0.0003969073893526076	0.023041833820158786
25.366093680258146	0.3820537352928946	0.37965902512770644	0.4119960194373454	0.4086497673465067	0.42799295392963327	0.42413125947426866	0.4441759353544643	0.43978852331210583	0.47550477174981937	0.470089168522646	0.07518795723541204	0.07341773394443296	0.0003896616049534618	0.022757458575782152	0.00038628609114077506	0.02256031898201627
25.518937155087716	0.38209466332200104	0.37970000762020456	0.4120485044513717	0.4087019447664014	0.42805169272091725	0.4241894898621702	0.44424104862127484	0.439852920685591	0.47558234235526897	0.47016561126044126	0.07520714137414275	0.07343646333460858	0.0003790259557487907	0.02226964907501383	0.00037574820698482725	0.022077066148725066
25.672701588741027	0.3821342384071355	0.3797396514575936	0.41209968633976907	0.40875283186681505	0.428109156528946	0.42424645717958676	0.4443049162958212	0.43991608341695154	0.4756587265088607	0.47024087649557894	0.07522667867505567	0.0734555375130566	0.0003684739780438484	0.02178008079783922	0.00036529326224687964	0.021592073333494
25.827392530458226	0.38217245251688614	0.3797779487652376	0.41214955929399066	0.4088024229272927	0.4281653407624028	0.42430215688433337	0.44436753503601256	0.4399780081724956	0.4757339233301749	0.4703149632740944	0.07524657573789999	0.0734749629229472	0.00035800519468298653	0.021288751686242335	0.00035492078440801933	0.02110533855443464
25.983015562916506	0.3822092975415252	0.3798148915926692	0.41219811747431967	0.40885071219723723	0.42822024082460464	0.4243565844290615	0.44442890152086584	0.4400386916389793	0.47580793201204574	0.47038787071287946	0.07526683928924234	0.07349474613125903	0.0003476191306244214	0.02079565968566044	0.0003446303030587572	0.020616859834674983
26.139576302431465	0.38224476529158624	0.3798504719122129	0.4122453550093709	0.4088976938954283	0.42827385211351365	0.4244097352612707	0.4444890124510416	0.44009813052412333	0.4758807518221248	0.4704595980011979	0.07528747618503821	0.07351489383128253	0.00033731531294356465	0.020300802744969815	0.000334421349885039	0.020126635201634713
26.297080399159835	0.38227884749640956	0.3798846816175818	0.4122912659955794	0.4089433622095326	0.42832617002174433	0.42446160482331957	0.44454786454938233	0.44015632155714196	0.4759523821044764	0.47053014440223045	0.07530849341324483	0.07353541284517745	0.00032709327080682193	0.01980417881577523	0.0003242934586571433	0.01963466268696834
26.455533537303385	0.38231153580265687	0.37991751252244016	0.41233584449667876	0.4089877112956002	0.42837718993657026	0.4245121885524369	0.4446054545614647	0.4402132614892775	0.47602282228120407	0.47059950925465277	0.07532989809649789	0.07355631012658244	0.00031695253546204505	0.019305785851983615	0.00031424616521347204	0.019140940325925726
26.614941435314055	0.38234282177279233	0.3799489563589365	0.41237908454316397	0.4090307352775515	0.4284269072399294	0.4245614818807294	0.44466177925616257	0.44026894709435044	0.476092071854113	0.4706676919742446	0.075351697494853	0.07357759276328926	0.00030689264022831786	0.018805621809576678	0.0003042790074541113	0.018645466157394708
26.77530984610034	0.3823726968835311	0.3799790047762036	0.4124209801317458	0.40907242824664886	0.4284753173084297	0.4246094802351925	0.4447168354262191	0.4403233751693159	0.47616013040640437	0.4707346920555334	0.07537389900857643	0.07359926797997317	0.00029691312048463203	0.018303684646269858	0.0002943915253186269	0.018148238222792656
26.93664455723489	0.3824011525242527	0.38000764933882564	0.4124615252247879	0.4091127842609591	0.4285224155133526	0.4246561790377133	0.44477061988882993	0.44037654253483144	0.47622699760440645	0.47080050907347043	0.0753965101810066	0.07362134314097862	0.0002870135136427976	0.017799972320247548	0.0002845832607738519	0.017649254565853312
27.098951391163432	0.3824281799953806	0.3800348815252714	0.4125007137497353	0.4091517973448005	0.428568197220652	0.42470157370507944	0.44482312948623876	0.4404284460358375	0.47629267319933993	0.4708651426851427	0.07541953870147297	0.07364382575317709	0.0002771933591487752	0.01729448279061785	0.0002748537578121102	0.017148513232712048
27.26223620541477	0.3824537705067246	0.38006069272629256	0.41253853959852305	0.4091894614881782	0.4286126577909596	0.4247456596489828	0.44487436108634293	0.44047908254214657	0.4763571570291217	0.47092859263152004	0.07544299240828888	0.07366672346887938	0.0002674521984606937	0.0167872140161478	0.00026520256242279494	0.016646012270584265
27.426504892812353	0.38247791517578694	0.38008507424328636	0.4125749966269774	0.4092257706462045	0.42865579257957853	0.42478843227602125	0.4449243115833113	0.44052844894904564	0.4764204490202045	0.4709908587392384	0.07546687929180002	0.07369004408882089	0.0002577895750386361	0.016278163955163905	0.00025562922258548504	0.016141749727623278
27.59176338168682	0.3825006050260313	0.38010801728662263	0.4126100786541976	0.40926071873850717	0.428697596936487	0.42482988698770224	0.4449729778982141	0.4405765421779078	0.47648254918945704	0.47105194092242103	0.07549120749751066	0.07371379556520505	0.0002482050343333153	0.015767330565012116	0.0002461332882621736	0.015635723652806632
27.758017636089992	0.38252183098511156	0.38012951297393166	0.4126437794619249	0.4092942996486224	0.42873806620632965	0.4248700191804431	0.44502035697966524	0.44062335917682044	0.47654345764608197	0.4711118391845377	0.07551598532927838	0.07373798600482687	0.0002386981237609831	0.015254711800807286	0.0002367143113710668	0.015127932094458174
27.925273656010095	0.38254158388306225	0.3801495523283552	0.4126760927938976	0.40932650722337205	0.42877719572841444	0.4249088242455674	0.4450664458044754	0.4406688969212185	0.47660317459357454	0.4711705536203021	0.07554122125257264	0.0737626236722558	0.00022926839270143162	0.01474030561547579	0.00022737184578414116	0.014618373100461213
28.09353747758831	0.38255985445044804	0.38016812627675756	0.41270701235518664	0.409357335272229	0.4288149808367044	0.42494629756930646	0.4451112413783208	0.4407131524145371	0.4766617003317239	0.4712280844176111	0.07556692389782417	0.07378771699309641	0.0002199153924780095	0.014224109958846043	0.00021810544730715975	0.014107044717306394
28.2628151733366	0.38257663331647057	0.3801852256478962	0.4127365318115196	0.4093867775666631	0.42885141685980993	0.42498243453279055	0.44515474073642236	0.4407561226888726	0.47671903525865494	0.47128443185952434	0.07559310206383245	0.07381327455732559	0.0002106386763511825	0.013706122777392693	0.00020891467366501715	0.013593944989324314
28.43311285235687	0.38259191100703444	0.3802008411705511	0.41276464478858577	0.40941482783947464	0.42888649912097854	0.42501723051204626	0.44519694094423945	0.44079780480565767	0.4767751798729153	0.4713395963262846	0.07561976472126095	0.07383930512269794	0.00020143779949099994	0.013186342012673435	0.00019979908450018513	0.013079071958813415
28.604436660561465	0.38260567794276684	0.3802149634716116	0.41279134487132446	0.4094414797841097	0.42892022293807985	0.4250506808779886	0.44523783909817743	0.4408381958563503	0.4768301347756067	0.4713935782973838	0.07564692101621201	0.07386581761823613	0.0001923123189722098	0.012664765601201111	0.00019075824133851782	0.012562423664149946
28.77679278089485	0.38261792443699416	0.38022758307411997	0.41281662560319554	0.40946672705395903	0.42895258362359406	0.4250827809964083	0.44527743232630834	0.4408772929631355	0.4768839006725597	0.4714463783536713	0.07567458027388212	0.07389282114779865	0.00018326179375871554	0.01214139147363369	0.00018179170758969576	0.012043998139930068
28.950187433556945	0.38262864069367125	0.38023869039527014	0.4128404804854352	0.40949056326164024	0.4289835764845931	0.4251135262279652	0.44531571778910684	0.44091509327964323	0.4769364783765599	0.471497997179509	0.07570275200229717	0.07392032499373292	0.00017428578468670075	0.01161621755383635	0.00017289904853501348	0.011523793416372996
29.124626876227456	0.3826378168052646	0.38024827574436004	0.41286290297628875	0.40951298197826186	0.429013196822724	0.42514291192817166	0.44535269268020006	0.4409515939916755	0.4769878688096171	0.47154843556497134	0.07573144589614263	0.073948338620603	0.00016538385445330483	0.011089241758199364	0.00016407983129784753	0.011001807517629913
29.30011740429177	0.3826454427505849	0.3802563293206978	0.4128838864902281	0.4095339767326698	0.4290414399341863	0.4251709334473776	0.4453883542271335	0.44098679231795385	0.47703807300528733	0.4715976944080941	0.07576067184067696	0.07397687167901591	0.00015655556759686107	0.01056046199458649	0.00015533362484410063	0.01047803846184081
29.476665351068124	0.3826515083925713	0.38026284121145926	0.41290342439714894	0.4095535410106746	0.4290683011097102	0.4251975861307539	0.44542269969215	0.4410206855108788	0.4770870921110434	0.4716457747171727	0.0757904399157328	0.07400593400953044	0.00014780049049134547	0.010029876161866014	0.00014665999996377188	0.009952484260111305
29.654277088036206	0.38265600347602463	0.3802678013894959	0.41292151002154737	0.40957166825426	0.42909377563453194	0.42522286531827275	0.4454557263729886	0.44105327085730467	0.4771349273906988	0.4716926776131088	0.07582076039982291	0.07403553564665713	0.00013911819131706693	0.00949748214820545	0.0001380585292507508	0.00942514291533314
29.832959025067048	0.3826589176252863	0.3802711997110917	0.4129381366416771	0.40958835186077175	0.429117858788362	0.42524676634468395	0.44548743160369364	0.4410845456793304	0.47718158022688223	0.4717384043318095	0.07585164377432639	0.07406568682295263	0.0001305082400577806	0.008963277830844163	0.00012952878709437954	0.008896012421544697
30.0127176106544	0.38266024034186547	0.38027302591366885	0.4129532974886849	0.4096035851820857	0.42914054584536004	0.4252692845394926	0.445517812755447	0.4411145073351066	0.4772270521235702	0.4717829562266398	0.07588310072778962	0.07409639797321081	0.00012197020848359053	0.008427261074970716	0.0001210703496652421	0.008365090763177818
30.193559332147448	0.38265996100200933	0.38027326961343866	0.4129669857457261	0.40961736152375633	0.4291618320740973	0.42529041522693145	0.44554686723741094	0.4411431532196594	0.4772713447086721	0.47182633477092817	0.07591514216031152	0.07412767973875259	0.00011350367012852303	0.007889429732230724	0.0001126827948951803	0.007832375913707779
30.37549071598484	0.38265806885421677	0.3802719203029977	0.4129791945470546	0.40962967414414264	0.42918171273752304	0.42531015372593106	0.44557459249759374	0.4411704807657304	0.4773144597366747	0.4718685415605276	0.07594777918805143	0.07415954297181578	0.00010510820028541978	0.007349781640272113	0.00010436570246286081	0.0072978658346585235
30.55851832793038	0.38265455301669404	0.3802689673488682	0.4129899169770948	0.40964051625351255	0.4292001830929258	0.4253284953500877	0.445600986023729	0.44119648744463374	0.4773563990913449	0.4719095783164348	0.07598102314782469	0.07419199874005028	9.678337597995856e-05	0.006808314621039813	9.611865378511553e-05	0.0067615584750910784
30.742648773309874	0.3826494024747505	0.38026439998897954	0.41299914606948446	0.4096498810131257	0.42921723839188963	0.4253454354076299	0.44562604534417505	0.44122117076713196	0.477397164788492	0.47194944688746676	0.07601488560182465	0.07422505833111831	8.852877595932895e-05	0.006265026479894686	8.794123199074022e-05	0.00622345176961403
30.92788869724955	0.3826426060781324	0.3802582073300908	0.41300687480610015	0.40965776153429095	0.42923287388025133	0.42536096920137695	0.4456497680288331	0.44124452828432875	0.47743675897879434	0.4719881492529978	0.07604937834244206	0.07425873325740849	8.034398068024196e-05	0.005719915004561926	7.983302191361119e-05	0.005683543638056676
31.114244784915854	0.38263415253829314	0.38025037834515174	0.41301309611605197	0.4096641508774024	0.42924708479805157	0.42537509202870305	0.44567215169008323	0.4412665575885817	0.47747518395068683	0.47202568752575863	0.07608451339721133	0.07429303526085837	7.222857228650348e-05	0.005172977963553649	7.179361008069485e-05	0.005141831984317946
31.30172376175672	0.3826240304255999	0.3802409018706011	0.41301780287465595	0.40966904205094906	0.42925986637948327	0.42538779918149	0.4456931939837422	0.44128725631443244	0.4775124421333158	0.4720620639546975	0.07612030303387332	0.07432797631789527	6.418213459613575e-05	0.004624213105074659	6.382258467940716e-05	0.004598314694234773
31.4903323937443	0.3826122281664715	0.38022976660360036	0.4130209879023797	0.40967242801050024	0.4292712138528371	0.42539908594608034	0.44571289261003777	0.44130662213955735	0.4775485360995593	0.4720972809279078	0.07615675976555358	0.07436356864449578	5.6204253082725586e-05	0.004073618155558734	5.591953555561524e-05	0.00405298963501366
31.68007748761912	0.3825987340404499	0.3802169610992004	0.4130226439637604	0.4096743016576651	0.42928112244044264	0.42540894760322706	0.44573124531460845	0.44132465278573835	0.4775834685691183	0.4721313409756215	0.07619389635607825	0.0743998247013673	4.8294514858104876e-05	0.003521190818105424	4.808405419565176e-05	0.003505854654036966
31.870965891135747	0.3825835361771988	0.38020247376744104	0.4130227637662968	0.40967465583902357	0.42928958735860545	0.4254173794280405	0.44574824988951894	0.4413413460198546	0.47761724241167713	0.4721642467732706	0.07623172582540422	0.07443675719926117	4.045250865991612e-05	0.002966928771357402	4.0315733707885215e-05	0.0029569075772144515
32.063004493309954	0.3825666225534322	0.3801862928703806	0.41302133995931084	0.40967348334503373	0.42929660381754237	0.425424376689929	0.44576390417430206	0.4413566996548929	0.4776498606501364	0.47219600114462035	0.076270261455195	0.07447437910440073	3.267782483118431e-05	0.002410829667979897	3.2614168804734334e-05	0.0024061462074911333
32.25620022466719	0.3825479809897664	0.3801684065190512	0.41301836513278045	0.4096707769089066	0.4293021670213103	0.4254299346525388	0.44577820605702023	0.44137071155098323	0.47768132646392214	0.47222660706497394	0.07630951679452762	0.07451270364406051	2.4970055299222693e-05	0.0018528911324438013	2.4978955784682455e-05	0.0018535683232840938
32.45056005749291	0.38252759914749696	0.380148802670343	0.4130138318161434	0.4096665292054542	0.42930627216773093	0.4254340485736863	0.4457911534753492	0.441383379616454	0.4777116431923698	0.4722560676644516	0.07634950566573519	0.07455174431227116	1.7328793564530542e-05	0.0012931107601303893	1.7409692518288722e-05	0.0012991716772035034
32.64609100608406	0.3825054645252961	0.38012746912381046	0.41300773247706746	0.40966073284990756	0.42930891444831376	0.4254367137052907	0.44580274441768797	0.4413947018089104	0.4777408143381884	0.47228438623134517	0.07639024217040533	0.07459151487566641	9.753634684361856e-06	0.0007314861155975905	9.905978435753582e-06	0.0007429539947167996
32.84280012700226	0.38248156445583	0.38010439351840053	0.41300005952019186	0.409653380396704	0.4293100890481724	0.4254379252932998	0.4458129769242903	0.4414046761363368	0.4777688435710061	0.472311566215553	0.07643174069551512	0.07463202937947587	2.244175241861157e-06	0.00016801472995098266	2.467414498052989e-06	0.0001849129717896858
33.040694519328454	0.3824558861022909	0.38007956332910053	0.41299080528583326	0.40964446433824037	0.42930979114593376	0.4254376785776106	0.4458218490884206	0.44141330065822315	0.47779573473099546	0.4723376112320938	0.07647401591972355	0.07467330215367218	-5.199986660153755e-06	-0.0003973059001651791	-4.906396814607916e-06	-0.00037495372652074366
33.239781324919136	0.3824284164548469	0.38005296586350323	0.41297996204865856	0.4096339771035975	0.42930801591364903	0.42543596879198736	0.4458293590575381	0.44142057348671454	0.47782149183259065	0.47236252506470394	0.07651708281982532	0.07471534781925968	-1.2579251417399462e-05	-0.0009644783143443192	-1.2215851521890642e-05	-0.0009366484677713061
33.44006772866406	0.38239914232700034	0.380024588258287	0.41296752201632336	0.40962191105722806	0.4293047585166934	0.4254327911639729	0.4458355050345025	0.4414264927877883	0.4778461190682855	0.47238631166952005	0.07656095667735546	0.07475818129473218	-1.989401795454704e-05	-0.0015335050913876103	-1.9461344159754645e-05	-0.001500173654008563
33.64156095874556	0.38236805035185817	0.3799944174756074	0.41295347732807336	0.4096082584976101	0.4293000141136621	0.4254281409147977	0.44584028527881014	0.4414310567824545	0.47786962081252815	0.4724089751788489	0.07660565308537266	0.07480181780268655	-2.714468373521406e-05	-0.0021043888505118957	-2.6643267799331127e-05	-0.0020655317236304427
33.84426828689945	0.3823351269783073	0.37996244029939974	0.41293782005331064	0.40959301165586665	0.42929377785626316	0.42542201325928125	0.44584369810785657	0.4414342637479846	0.4778920016257043	0.4724305199050279	0.0766511879554041	0.07484627287660296	-3.4331644780616344e-05	-0.0026771322535523723	-3.3762014071347934e-05	-0.002632725153844717
34.04819702867729	0.382300358467095	0.3799286433315881	0.41292054219011837	0.4095761626943457	0.4292860448892024	0.4254144034057277	0.4458457418982245	0.44143611201916816	0.47791326625821784	0.47245095034437706	0.07669757752457118	0.0748915623678046	-4.1455295694881045e-05	-0.003251738007577387	-4.0817973180784506e-05	-0.003201756462416938
34.25335454371064	0.3822637308868117	0.3798930129881994	0.412901635663751	0.4095577037051655	0.4292768103500626	0.42540530655581926	0.4458464150870048	0.4414365999895953	0.4779334196546714	0.47247027118124835	0.07674483836289293	0.07493770245258291	-4.8516029685252704e-05	-0.0038282088670911207	-4.781153392552362e-05	-0.0037726282096457453
34.45974823597649	0.38222523010976894	0.37985553549537815	0.41288109232507847	0.4095376267087185	0.4292660693691765	0.4253947179045003	0.4458457161731427	0.44143572611296866	0.4779524669581447	0.4724884872921698	0.07679298738078012	0.07498470963950983	-5.551423857919069e-05	-0.004406547636293112	-5.474308371566927e-05	-0.004345343000878188
34.66738555406454	0.38218484180777657	0.37981619688530205	0.41285890394899405	0.4095159236521353	0.4292538170694946	0.4253826326398583	0.44584364371882046	0.4414334889044482	0.47797041351457975	0.4725056037500946	0.07684204183672129	0.07503260077694637	-6.245031284723979e-05	-0.004986757171593581	-6.161300859996999e-05	-0.004919903488939781
34.87627399144595	0.3821425514478102	0.3797749829919914	0.4128350622327746	0.40949258640770875	0.42924004856644504	0.42536904594299535	0.44584019635086347	0.4414298869420213	0.47798726487727333	0.47252162582875024	0.07689201934516082	0.07508139306072716	-6.932464162412444e-05	-0.005568840384228224	-6.842169328269421e-05	-0.005496312376536139
35.086421086743854	0.38209834428756795	0.3797318794470122	0.41280955879439934	0.40946760677127236	0.42922475896778745	0.4253539529878963	0.44583537276218554	0.44142491886790697	0.47800302681147705	0.47253655900709607	0.0769429378845891	0.07513110404205875	-7.613761273050912e-05	-0.006152800243029333	-7.516952114072772e-05	-0.006074572418455659
35.29783442400536	0.38205220537091383	0.3796868716750689	0.4127823851708224	0.409440976460539	0.4292079433734587	0.4253373489412887	0.4458291717132623	0.4414185833899928	0.47801770529911336	0.47255040897389167	0.07699481580583316	0.07518175163561241	-8.28896126967571e-05	-0.006738639777267963	-8.185687425377175e-05	-0.006654686424766965
35.51052163297529	0.38200411952320323	0.37963994488948344	0.41275353281619687	0.40941268711338863	0.42918959687541175	0.4253192289624945	0.4458215920336419	0.44141087928330275	0.47803130654360837	0.47256318163237593	0.07704767184057418	0.07523335412783742	-8.958102678480184e-05	-0.007326362079368209	-8.848413341910888e-05	-0.007236657263135271
35.72449038937153	0.38195407134648734	0.3795910840875568	0.412722993100052	0.4093827302861145	0.4291697145574473	0.42529958820327807	0.445812632623488	0.44140180539150115	0.4780438369748434	0.4725748831050651	0.07710152511007798	0.07528593018548298	-9.621223900857512e-05	-0.007915970307919906	-9.505167817180915e-05	-0.007820487861380343
35.93974841516195	0.38190204521459314	0.3795402740458107	0.4126907573054189	0.4093510974516179	0.42914829149503664	0.4252784218076837	0.44580229245516123	0.4413913606284297	0.4780553032542319	0.4725855197386693	0.07715639513416381	0.07533949886434825	-0.00010278363216220665	-0.008507467691188708	-0.00010155988681825878	-0.0084061812114129
36.15630347884324	0.3818480252680744	0.3794874993151035	0.4126568166269055	0.40931777999755325	0.4291253227551358	0.4252557249118643	0.4457905705748339	0.4413795439796811	0.4780657122799228	0.4725950981091331	0.07721230184039947	0.0753940796182644	-0.00010929558784433802	-0.009100857530057738	-0.00010800913645270249	-0.008993740371550984
36.374163395721176	0.381791995409031	0.3794327442156202	0.41262116216871797	0.40928276922442297	0.4291008033959918	0.4252314926439058	0.4457774661041469	0.44136635450421086	0.47807507119213627	0.4726036250268029	0.07726926557355092	0.07544969230831425	-0.00011574848647732949	-0.00969614320143819	-0.00011439980297700547	-0.009583168469717407
36.59333602819267	0.3817339392957918	0.379375992831728	0.4125837849426265	0.409246056343619	0.4290747284669403	0.4252057201236397	0.4457629782419021	0.4413517913359831	0.47808338737863426	0.47261110754172586	0.07732730710527506	0.07550635721228903	-0.000122142707336792	-0.010293328161864679	-0.00012073226112940816	-0.010174468706864559
36.813829286029524	0.3816738403374562	0.3793172290066983	0.41254467586587484	0.40920763247540864	0.42904709300819194	0.4251784024624494	0.44574710626579667	0.4413358536856624	0.47809066848032994	0.47261755294908414	0.07738644764407687	0.07556409503441616	-0.00012847862857678916	-0.010892415951090584	-0.00012700688451350306	-0.010767644360811346
37.03565112666392	0.38161168168829196	0.3792564363372864	0.4125038257590308	0.40916748864686514	0.429017892050612	0.42514953476306283	0.44572984953419864	0.4413185408423367	0.4780969223970425	0.4726229687947663	0.07744670884553256	0.07562292691532503	-0.00013475662725714876	-0.011493410196138143	-0.00013322404561622037	-0.011362698789355363
37.25880955547555	0.381547446241982	0.3791935981681677	0.4124612253437777	0.40912561578973866	0.42898712061548566	0.42511911211934245	0.44571120748796234	0.44129985217529016	0.4781021572933974	0.47262736288108503	0.07750811282278006	0.07568287444230294	-0.00014097707936833181	-0.012096314614950643	-0.00013938411583480637	-0.011959635433925087
37.483312626080554	0.3814811166257195	0.37912869758622497	0.41241686524064103	0.4090820047382692	0.4289547737142778	0.4250871296160588	0.445691179652293	0.44127978713581245	0.47810638160488206	0.4726307432726403	0.07757068215731205	0.07574395965981011	-0.00014714035985718965	-0.012701133020456723	-0.00014548746550713254	-0.012558457823914182
37.70916844062219	0.38141267519414196	0.37906171741468125	0.4123707359666523	0.40903664622693486	0.42892084634837796	0.4250535823286582	0.4456697656386506	0.4412583452590552	0.4781096040440571	0.47263311830233606	0.07763443991004378	0.07580620508029509	-0.0001532468426649336	-0.013307869325430488	-0.0001515344639392291	-0.013159169580603702
37.93638515006311	0.38134210402310215	0.37899264020707424	0.412322827932946	0.40898953088813667	0.42888533350883407	0.42501846532301524	0.44564696514670205	0.4412355261659317	0.4781118336069288	0.47263449657755235	0.07769940963269065	0.07586963369529837	-0.00015929690074623082	-0.013916527546498969	-0.0001575254794274894	-0.013761774421084283
38.164970954479706	0.3812693849032716	0.37892144824106844	0.4122731314422882	0.4089406492498199	0.42884823017607715	0.42498177365518075	0.44562277796632294	0.44121132956506437	0.47811307957949284	0.47263488698648254	0.07776561537945946	0.07593426898685798	-0.0001652909061011787	-0.01452711180857591	-0.00016346087928909014	-0.014366276162505187
38.39493410335793	0.38119449933356686	0.37884812351209657	0.41222163668653244	0.4088899917330223	0.4288095313196314	0.4249435023711114	0.44559720397964536	0.44118575525477816	0.4781133515444446	0.4726342987046333	0.07783308171906053	0.07600013493923558	-0.00017122922980528088	-0.015139626349849777	-0.00016934102989707434	-0.014972678727374955
38.626282895891045	0.38111742851439845	0.3787726477268289	0.41216833374400474	0.408837548649355	0.4287692318978129	0.42490364650639034	0.4455702431631576	0.4411588031251453	0.4781126593880723	0.4726327412015004	0.07790183374704786	0.07606725605096501	-0.00017711224204852716	-0.015754075527354416	-0.00017516629670188966	-0.015580986147412546
38.859025681279114	0.38103815334073327	0.37869500229646164	0.41211321257681105	0.4087833101984097	0.42872732685741105	0.42486220108593686	0.44554189558985635	0.4411304731600791	0.4781110133073311	0.47263022424742035	0.07797189709850996	0.07613565734723136	-0.0001829403121567097	-0.016370463821417047	-0.00018093704426680457	-0.01619120256893325
39.09317085903034	0.38095665439496534	0.37861516832982073	0.4120562630280676	0.4087272664650903	0.4286838111333638	0.4248191611236989	0.445512161431451	0.4411007654394803	0.47810842381710705	0.4726267579206051	0.07804329796110558	0.07620536439259974	-0.00018871380863005882	-0.01698879584124313	-0.00018665363630054888	-0.016803332257907755
39.328726879264174	0.3808729119395889	0.3785331266262728	0.4119974748190485	0.408669407416865	0.4286386796484095	0.4247745216223357	0.44548104096062463	0.44106968014143605	0.4781049017576761	0.47262235261436675	0.07811606308847575	0.07627640330409906	-0.00019443309917810403	-0.017609076330984408	-0.00019231643568695667	-0.01741737960531964
39.56570224301631	0.3807869059096683	0.37844885766844216	0.4119368375462529	0.40860972290094105	0.4285919273127314	0.42472827757288334	0.44544853455335076	0.4410372175444785	0.4781004583023648	0.4726170190445375	0.07819021981402219	0.07634880076467923	-0.00020009855074953897	-0.018231310175011117	-0.00019792580451805097	-0.018033349132423382
39.80410550254544	0.3806986159050952	0.3783623416147194	0.4118743406783814	0.40854820264135355	0.42854354902358127	0.42468042395440925	0.4454146426912693	0.44100337802989364	0.47809510496541935	0.4726107682570894	0.0782657960650862	0.07642258403703642	-0.00020571052957341074	-0.01885550240446321	-0.00020348210413079215	-0.01865124549671293
40.04394526164196	0.38060802118263076	0.37827355829156206	0.41180997355322807	0.40848483623596893	0.42849353966488996	0.4246309557336467	0.4453793659641215	0.4409681620840946	0.47808885361008824	0.4726036116359638	0.07834282037751811	0.07649778097784544	-0.000211269401194758	-0.019481658203602592	-0.0002089856951386082	-0.019271073497904467
40.28523017593832	0.38051510064772087	0.3781824871855778	0.4117437253744757	0.40841961315339925	0.42844189410685785	0.42457986786461815	0.4453427050722498	0.44093157030105345	0.47808171645692826	0.472595560911115	0.07842132191067713	0.07657442005239162	-0.00021677553051124843	-0.02010978291620802	-0.0002144369374716959	-0.019892838084160758
40.52796895322162	0.3804198328460805	0.37808910743538215	0.41167558520839737	0.4083525227298253	0.4283886072055321	0.42452715528823787	0.44530466082915876	0.44089360338479505	0.4780737060923375	0.47258662816677494	0.0785013304628497	0.07665253034962059	-0.00022222928180792856	-0.020739882052239977	-0.00021983619041299196	-0.02051654435874184
40.77217035374772	0.38032219595503797	0.3779933978232242	0.4116055419804596	0.4082835541657232	0.42833367380236226	0.42447281293189926	0.44526523416414454	0.44085426215195483	0.47806483547732564	0.47257682584994654	0.07858287648711892	0.07673214159762252	-0.00022763101880773906	-0.021371961295756137	-0.00022518381263336718	-0.02114219758637148
41.017843190557436	0.3802221677746319	0.37789533676637327	0.41153358447182375	0.40821269652249315	0.4282770887237361	0.4244168357090454	0.44522442612499025	0.44081354753440527	0.4780551179565295	0.4725661667791357	0.07866599110768464	0.07681328417956845	-0.00023298110470615363	-0.022006026511832033	-0.00023048016223348178	-0.021769803200513138
41.26499632979458	0.3801197257184511	0.37779490230825646	0.41145970131573767	0.4081399387189858	0.4282188467804992	0.4243592185187182	0.4451822378807335	0.4407714605819487	0.47804456726747807	0.4725546641533239	0.07875070613667244	0.07689598915010624	-0.00023827990221236828	-0.022642083754419673	-0.00023572559678941563	-0.02239936681121435
41.51363869102594	0.3800148468042105	0.377692072109342	0.41138388099382334	0.40806526952792366	0.4281589427674502	0.42429995624508743	0.44513867072450514	0.4407280024650806	0.47803319755012075	0.47254233156119635	0.07883705409141796	0.0769802882522336	-0.0002435277735984842	-0.02328013927460404	-0.00024092047338242217	-0.023030894211572672
41.763779247563185	0.3799075076440547	0.37758682343775624	0.4113061118322478	0.4079886775722129	0.4280973714628165	0.4242390437569667	0.44509372607644404	0.4406831744778281	0.4780210233566231	0.4725291829906293	0.0789250682122699	0.07706621393467233	-0.000248725080740142	-0.02392019952874591	-0.00024606514865366247	-0.023664391386759576
42.0154270267867	0.3797976844345767	0.377479133159628	0.41122638199777806	0.4079101513211434	0.4280341276277076	0.42417647590729535	0.44504740548668736	0.44063697804066015	0.478008059661442	0.472515232838447	0.07901478248090982	0.07715379936974459	-0.0002538721851655934	-0.024562271187591023	-0.00025115997884495034	-0.024299864522077996
42.26859111047143	0.37968535294654576	0.3773689777291496	0.4111446794937132	0.4078296790864687	0.427969206005543	0.42411224753261223	0.44499971063844074	0.44058941470347723	0.4779943218716879	0.4725004959204575	0.07910623163922	0.07724307847178934	-0.000258969448103219	-0.02520636114525132	-0.00025620531984049677	-0.024937320011076736
42.523280635114425	0.3795704885143328	0.377256333178345	0.41106099215569264	0.40774724901836795	0.42790260132145885	0.42404635345249514	0.44495064335113266	0.44054048614868263	0.4779798258377835	0.47248498748177553	0.07919945120871245	0.07733408591612478	-0.00026401723053437465	-0.02585247652901046	-0.0002612015272210888	-0.025576764465242263
42.77950479226489	0.37945306602502316	0.37714117510653666	0.41097530764737294	0.40766284910128214	0.4278343082816848	0.4239787884689845	0.44490020558365084	0.4404901941943316	0.4779645878644327	0.47246872320744493	0.07929447751053628	0.0774268571585649	-0.0002690158932406872	-0.026500624709029807	-0.00026614895630616697	-0.026218204722795235
43.03727282885567	0.37933305990720545	0.3770234786694978	0.4108876134559706	0.40757646714961754	0.4277643215728995	0.42390954736597636	0.4448483994376658	0.44043854079737077	0.4779486247219032	0.4724517192333666	0.07939134768608239	0.07752142845554319	-0.0002739657968597875	-0.0271508133087508	-0.00027104796221566474	-0.026861647859377058
43.29659404753705	0.37921044411942645	0.3769032185682816	0.41079789688766316	0.4074880908033184	0.42769263586155365	0.4238386249085904	0.4447952271610481	0.4403855280569617	0.4779319536576418	0.47243399215754617	0.07949009971822389	0.07761783688482454	-0.00027886730193582565	-0.027803050215496228	-0.00027589889990808913	-0.027507101197187467
43.55747780701245	0.3790851921383	0.37678036903771595	0.4107061450628494	0.40739770752329757	0.42761924579316996	0.4237660158425158	0.44474069115137566	0.4403311582178987	0.4779145924082281	0.4724155590516723	0.07959077245318374	0.07771612036685875	-0.00028372076898375287	-0.028457343592350526	-0.00028070212424269325	-0.028154572316154258
43.81993352237618	0.37895727694625686	0.37665490383454986	0.4106123449112558	0.40730530458672326	0.4275441459916044	0.42369171489332025	0.44468479395953814	0.4402754336741152	0.47789655921167906	0.47239643747303167	0.07969340562308015	0.07781631768677225	-0.0002885265585449437	-0.02911370188967055	-0.00028545799003532046	-0.028804069065103022
44.08397066545326	0.37882667101892487	0.3765267962252428	0.41051648316688866	0.40721086908215637	0.4274673310582858	0.4236157167657377	0.4446275382934404	0.44021835697229367	0.47787787282012045	0.47237664547678127	0.07979803986915827	0.07791846851704669	-0.0002932850312417079	-0.029772133856653227	-0.00029016685211269433	-0.02945559957305477
44.349598765141174	0.37869334631212465	0.3763960189733822	0.41041854636282676	0.40711438790453275	0.42738879557141707	0.4235380161429191	0.4445689270218097	0.44015993081557114	0.47785855251283227	0.472356201628583	0.07990471676573561	0.07802261344088525	-0.00029799654785389595	-0.030432648555603237	-0.000294829065379143	-0.03010917226195886
44.6168274077539	0.37855727424846825	0.37626254432671435	0.4103185208258447	0.4070158477499833	0.4273085340851402	0.4234586076856528	0.4445089631781079	0.4401001580673471	0.4778386181096854	0.4723351250176158	0.08001347884489207	0.0781287939763014	-0.00030266146937230065	-0.03109525537396962	-0.0002994449848683356	-0.030764795858175376
44.88566623736761	0.378418425703546	0.3761263440037802	0.4102163926708641	0.40691523511048944	0.42722654112867414	0.4233774860315553	0.4444476499645524	0.4400390417552028	0.4778180899849818	0.47231343526998	0.0801243696219199	0.07823705260096088	-0.00030728015706615874	-0.03175996403847137	-0.0003040149658158908	-0.03142247940677123
45.15612495616904	0.378276770991688	0.3759873891801364	0.4101121477952254	0.406812536268362	0.4271428112054076	0.4232946457942186	0.44438499075625304	0.43997658507492704	0.47779698908171336	0.47229115256250526	0.08023743362157683	0.07834743277779961	-0.0003118529725643082	-0.032426784630573025	-0.00030853936372354784	-0.03208223228456575
45.42821332480542	0.3781322798512831	0.37584565047415003	0.4100057718727729	0.40670773729054555	0.42705733879195423	0.42321008156233075	0.4443209891054621	0.4399127913946558	0.4777753369262522	0.47226829763697864	0.08035271640515292	0.07845997898143114	-0.0003163802779178049	-0.03309572760076662	-0.0003130185344245584	-0.03274406421454046
45.701941162736816	0.37798492142964274	0.37570109793235074	0.40989725034774604	0.40660082402273146	0.42697011833717247	0.42312378789874966	0.44425564874594836	0.43984766425913363	0.47775315564349036	0.4722448918148065	0.08047026459839973	0.0785747367254093	-0.0003208624356743073	-0.033766803784416766	-0.00031745283416140246	-0.03340798528125788
45.97731834859046	0.37783466426738854	0.37555370101432395	0.40978656842847166	0.40649178208328063	0.4268811442611373	0.4230357593395421	0.44418897359749415	0.43978120739409127	0.47773046797244334	0.47222095701212546	0.08059012592033674	0.07869175259033238	-0.00032529980896478516	-0.03444002441895577	-0.0003218426196536228	-0.03407400594582555
46.25435482051728	0.3776814762823507	0.3754034285771301	0.40967371108084616	0.4063805968569457	0.42679041095407033	0.42294599039298014	0.4441209677705225	0.4397134247107538	0.4777072972823347	0.4721965157553802	0.08071234921298043	0.07881107425285414	-0.0003296927615765721	-0.035115401160680904	-0.00032618824817831626	-0.03474213706272167
46.533060576550575	0.3775253247529578	0.3752502488592288	0.4095586630216028	0.4062672534883836	0.4266979127752243	0.42285447553849226	0.44405163557085775	0.4396443203104768	0.47768366758917963	0.4721715911973829	0.08083698447202183	0.07893275051562007	-0.00033404165804262753	-0.035792946103072154	-0.00033049007765195704	-0.035412389896919194
46.813445674966815	0.3773661763010977	0.37509412946389614	0.4094414087113548	0.4061517368754534	0.4266036440517171	0.42276120922557003	0.44398098150462234	0.43957389848951717	0.4776596035728842	0.4721462071338746	0.08096408287848639	0.07905683133816305	-0.0003383468637245812	-0.03647267179546532	-0.00033474846670467073	-0.03608477614096728
47.09552023464871	0.3772039968744333	0.37493503734210915	0.4093219323474049	0.4060340316622892	0.42650759907731933	0.42266618587263044	0.4439090102832798	0.43950216374394374	0.4776351305948809	0.47212038802060363	0.08109369683142455	0.07918336786879873	-0.0003426087449056592	-0.037154591262861913	-0.0003389637747738261	-0.036759307934246976
47.37929443545016	0.37703875172815043	0.374772938774884	0.40920021785631305	0.4059141222321405	0.42640977211118486	0.4225693998658218	0.4438357268288219	0.43942912077469204	0.4776102747163185	0.4720941589909419	0.08122587998165705	0.0793124124775564	-0.0003468276688841643	-0.037838718026549145	-0.00034313636219451826	-0.03743599788282381
47.66477851856398	0.3768704054061181	0.37460779935504335	0.40907624888621397	0.4057919926999699	0.42631015737653044	0.42247084555778336	0.4437611362791108	0.4393547744927668	0.47758506271682777	0.47206754587405897	0.08136068726662322	0.07944401879018259	-0.0003510040040725082	-0.038525066125615126	-0.00034726659028672113	-0.0381148590788456
47.951982786891236	0.3766989217214393	0.37443958396839505	0.4089500087988724	0.4056676269048005	0.426208749059254	0.4223705172663485	0.44368524399337833	0.43927913002459973	0.4775595221138849	0.4720405752136741	0.08149817494637317	0.07957824172325852	-0.00035513812009879686	-0.03921365013978573	-0.00035135482145265406	-0.0387959051222424
48.24091760541319	0.3765242637363681	0.3742682567742963	0.40882148066146773	0.40554100840180046	0.4261055413064958	0.42226840927319237	0.4436080555578886	0.4392021927175676	0.4775336811827912	0.4720132742874073	0.08163840064074424	0.07971513752048068	-0.0003592303879105252	-0.03990448521241774	-0.00035540141927958846	-0.03947915014299497
48.53159340156531	0.3763463937415715	0.3740937811855839	0.4086906472380973	0.4054121204540978	0.42600052822513595	0.4221645158224184	0.44352957679177085	0.43912396814567295	0.47750756897729835	0.4719856711267526	0.08178142336777017	0.07985476379013315	-0.00036328117988682074	-0.04059758707558103	-0.0003594067486429875	-0.04016460882451156
48.82402066561362	0.3761652732347089	0.37391611984784434	0.4085574909809859	0.4052809460243124	0.425893703880225	0.42205883111908393	0.4434498137530255	0.4390444621153975	0.47748121535089716	0.4719577945376963	0.08192730358336646	0.07999717954381269	-0.00036729086995268556	-0.04129297207576599	-0.00036337117581819456	-0.040852296428099066
49.11820995103327	0.37598086289830607	0.3737352346180002	0.4084219940213914	0.40514746776579524	0.42578506229334756	0.42195134932765926	0.44336877274471315	0.4389636806717329	0.47745465097879874	0.4719296741220055	0.08207610322234583	0.08014244523644895	-0.00037125983369734605	-0.04199065720069939	-0.0003672950685866816	-0.04154222881783198
49.41417187488941	0.3757931225768933	0.37355108654218433	0.40828413816019365	0.405011668013561	0.4256745974409124	0.4218420645704234	0.4432864603213305	0.43888163010439185	0.47742790738063273	0.47190134029920955	0.08222788574081051	0.08029062280766582	-0.00037518844850092936	-0.04269066010792244	-0.0003711787963570634	-0.04223442248756726
49.71191711822035	0.3756020112533828	0.37336363583287796	0.4081439048581535	0.4048735287749049	0.42556230325236744	0.4217309709257818	0.44320288329538077	0.438798316954212	0.47740101694389075	0.4718728243293057	0.08238271615998036	0.0804417757245468	-0.0003790770936609178	-0.04339299915406514	-0.00037502273029277333	-0.042928894589380207
50.01145642642306	0.37540748702465493	0.37317284184528215	0.40800127522583063	0.4047330317196913	0.425448173608337	0.4216180624265144	0.44311804874414473	0.43871374801975543	0.4773740129481422	0.47184415833621074	0.0825406611115041	0.08059596902584493	-0.00038292615052815115	-0.04409769342575487	-0.00037882724343274443	-0.0436256629620857
50.3128006096408	0.37520950707632167	0.37297866305289296	0.4078562300131431	0.40459015817029487	0.42533220233867514	0.421503333057944	0.443031964016661	0.43862793036410846	0.47734692959005304	0.4718153753319916	0.08270178888432454	0.08075326936770492	-0.0003867360026471589	-0.04480476277232981	-0.0003825927108241922	-0.04432474616184834
50.61596054315354	0.3750080276566369	0.37278105702225145	0.4077087495985579	0.40444488909118853	0.42521438322043303	0.42138677675602493	0.44294463674092094	0.43854087132189756	0.4773198020092395	0.4717865092419034	0.08286616947314454	0.08091374507095643	-0.00039050703590381985	-0.04551422783950443	-0.00038631950966672157	-0.04502616349464006
50.9209471677702	0.3748030040495196	0.372579980386833	0.40755881397789473	0.4042972050781578	0.4250947099757356	0.4212683874053417	0.4428560748312879	0.438452578506518	0.4772926663149854	0.4717575949302666	0.08303387462856913	0.08107746617003114	-0.00039423963867712963	-0.04622611010512401	-0.00039000801945621166	-0.04572993505004774
51.22777149022361	0.3745943905466557	0.3723753888200462	0.4074064027527272	0.4041470863471287	0.4249731762695631	0.4211481588370216	0.44276628649614774	0.43836305981759255	0.47726555961386125	0.47172866822721393	0.0832049779089858	0.08124450446358224	-0.000397934202000072	-0.04694043191653918	-0.0003936586221309213	-0.046436081735691914
51.53644458356769	0.37438214041864143	0.37216723700730364	0.40725149511836795	0.40399451272259324	0.42484977570743226	0.42102608482655357	0.44267528024579933	0.43827232344866296	0.47723852003827766	0.4716997659563457	0.0833795547342493	0.08141493356686166	-0.0004015911197233768	-0.04765721652938737	-0.0003972717022333594	-0.047144625314743394
51.84697758757708	0.37416620588513194	0.3719554786171278	0.40709406985141544	0.4038394636256147	0.424724501832976	0.42090215909150513	0.44258306490059346	0.4381803778951234	0.47721158677600956	0.47167092596332266	0.08355768244125025	0.0815888289659329	-0.00040521078869071303	-0.04837648814864792	-0.0004008476470722666	-0.04785558844433524
52.15938170914916	0.37394653808395395	0.37174006627125616	0.4069341052968491	0.4036819180613966	0.42459734812541	0.42077637528914075	0.4424896495993297	0.4380872319624079	0.4771848001007307	0.47164218714544043	0.08373944034143808	0.0817662680737942	-0.0004087936089218758	-0.04909827197182892	-0.0004043868468970313	-0.048568994716390534
52.47366822270851	0.3737230870391422	0.37152095151370307	0.40677157935465075	0.4035218546063961	0.4244683079968869	0.4206487270139257	0.4423950438079193	0.4379928947744358	0.4771582014035986	0.47161358948221754	0.08392490978037823	0.08194733028848207	-0.0004123399837989705	-0.049822594233774	-0.00040788969507532524	-0.04928486869998494
52.789848470613855	0.3734958016278568	0.3712980847787383	0.4066064694659341	0.403359251394964	0.42433737478972955	0.4205192077949234	0.44229925732832787	0.4378973757823305	0.47713183322593	0.4715851740670444	0.08411417419943387	0.08213209705324542	-0.0004158503202671415	-0.05054948225404132	-0.00041135658827995414	-0.05000323598606826
53.107933863567155	0.37326462954613626	0.37107141535773774	0.40643875259855977	0.40319408610548885	0.42420454177353767	0.4203878110930662	0.44220230030780056	0.437800684773416	0.47710573929301153	0.47155698313992755	0.084307319199645	0.08232065191886802	-0.0004193250290406292	-0.05127896448652791	-0.0004147879266861443	-0.050724123234275
53.42793588102576	0.37302951727343786	0.37084089136486137	0.4062684052322162	0.4030263359460282	0.4240698021421623	0.420254530298308	0.4421041832483886	0.43770283188050735	0.47707996454909235	0.4715290601213825	0.08450443260791084	0.0825130806082324	-0.0004227645248175982	-0.052011070571339246	-0.00041818411417426926	-0.05144755822203706
53.74986607161648	0.3727904100359195	0.37060645970151024	0.4060954033429426	0.40285597763939973	0.42393314901054147	0.42011935872663914	0.4420049170167827	0.4376038275914992	0.4770545551936044	0.47150144964751245	0.08470560454555814	0.08270947108321419	-0.0004261692265110639	-0.0527458313899416	-0.0004215455585480088	-0.05217356989651023
54.073736053552395	0.3725472517684079	0.3703680660195137	0.40591972238706964	0.40268298740771513	0.42379457541138754	0.4199822896169676	0.4419045128544673	0.4375036827592699	0.4770295587186604	0.47147419760632736	0.0849109274994055	0.08290991361400483	-0.0004295395574809291	-0.05348327912196282	-0.00042487267175250754	-0.0529021884282912
54.399557515052166	0.37229998507500195	0.37012565468299397	0.4057413372845527	0.40250734095632784	0.4236540742917257	0.4198433161278542	0.4418029823882054	0.43740240861190927	0.4770050239478822	0.47144735117535136	0.0851204963954174	0.0831145008509672	-0.0004328759457830067	-0.05422344730578743	-0.0004281658701142943	-0.053633445268985724
54.727342214761876	0.37204855118825475	0.3698791687288537	0.4055602224016734	0.4023290134571716	0.42351163850926565	0.4197024313340932	0.44170033764087097	0.4373000167632826	0.47698100107661556	0.47142095886057045	0.08533440867506856	0.08332332789912592	-0.0004361788244309217	-0.054966370902008066	-0.00043142557458430986	-0.05436737321055318
55.057101982179326	0.37179288992687365	0.3696285498258305	0.40537635153307855	0.40214797953146325	0.4233672608286091	0.41955962822313747	0.44159659104263305	0.43719651922394487	0.4769575417135831	0.4713950705367782	0.08555276437451657	0.0835364923954063	-0.0004394486316643409	-0.05571208635963387	-0.0004346522109941464	-0.05510400644830327
55.38884871808102	0.3715329396518807	0.369373738232058	0.405189697883131	0.4019642132317412	0.42322093391727533	0.4194148996913508	0.4414917554425174	0.4370919284124168	0.4769346989240416	0.4713697374893741	0.08577566620672451	0.08375409458873832	-0.00044268581123663164	-0.05646063168646265	-0.00043784621032638693	-0.055843380647061736
55.722594394951685	0.3712686372211651	0.3691146727510716	0.40500023404653895	0.4017776880232118	0.42307265034154207	0.4192682385400878	0.4413858441203469	0.4369862571668378	0.4769125272744996	0.471345012457677	0.08600321964663576	0.08397623742314456	-0.00044589081271151354	-0.057212046522437277	-0.00044100800899660175	-0.056585533010689915
56.058351057416104	0.3709999179423629	0.3688512906861937	0.40480793198823545	0.4015883767643702	0.4229224025620883	0.41911963747158315	0.44127887079908534	0.4368795187570084	0.4768910828790658	0.47132094967981586	0.08623553301954885	0.08420302662394578	-0.00044906409177514206	-0.057966372216910145	-0.00044413804914822386	-0.0573305023550148
56.39613082267415	0.3707267155239934	0.3685835277932304	0.4046127630224701	0.4013962516868676	0.4227701829294315	0.4189690890846513	0.4411708496575928	0.43677172689683963	0.4768704234474921	0.47129760493926426	0.08647271759282256	0.08443457078721274	-0.00045220611056462356	-0.05872365191025608	-0.0004472367789639664	-0.05807832918492295
56.7359458809379	0.3704489620247773	0.3683113182314076	0.4044146977910824	0.401201284374587	0.4226159836791451	0.418816585870173	0.44106179534381273	0.4366628957572228	0.4768506083349853	0.47127503561308703	0.08671488767105699	0.08467098147261136	-0.0004553173380135167	-0.059483930619521175	-0.00045030465298945277	-0.0588290557751634
57.07780849587155	0.37016658780106093	0.3680345945124734	0.4042137062409178	0.40100344574189545	0.4224597969268485	0.4186621202063741	0.44095172298840474	0.4365530399793348	0.47683169859386176	0.47125330072197225	0.08696216069489889	0.08491237329977608	-0.00045839825020799196	-0.06024725532822117	-0.00045334213247305577	-0.05958272625522909
57.42173100503407	0.36987952145226505	0.36775328744788555	0.4040097576003464	0.40080270601103324	0.42230161466295585	0.4185056843538685	0.4408406482188431	0.43644217468839924	0.4768137570271211	0.47123246098212435	0.08721465734364263	0.08515886404838163	-0.00046144933076952555	-0.06101367508163946	-0.0004563496857277194	-0.06033938669958161
57.7677258203244	0.3695876897642732	0.36746732609400573	0.40380282035484655	0.4005990346886023	0.42214142874716937	0.41834727045046627	0.4407285871739921	0.4363303155079184	0.476796848244024	0.4712125788590964	0.08747250164176917	0.08541057476206672	-0.0004644710712504718	-0.0617832410866157	-0.0004593277885019953	-0.06109908522151386
58.115805428429454	0.3692910176506716	0.3671766376952114	0.40359286222160884	0.4003924005411122	0.421979230902707	0.41818687050572706	0.4406155565191864	0.4362174785743935	0.4767810387177575	0.47119371862364734	0.08773582106962421	0.08566762985637712	-0.0004674639715518403	-0.06255600681687667	-0.0004622769243777247	-0.06186187207291027
58.465982391274686	0.368989428091748	0.3668811476248372	0.40337985012311656	0.4001827715695398	0.421815012710246	0.41802447639524765	0.44050157346182744	0.43610368055255533	0.4767663968452788	0.47117594640970706	0.08800474667839908	0.08593015723091736	-0.0004704285403603903	-0.0633320281236962	-0.00046519758518304144	-0.06262779974895238
58.818269346477535	0.3686828420711506	0.36658077932385047	0.40316375015965256	0.39997011498285967	0.4216487656015733	0.41786007985466894	0.4403866557675199	0.43598893865112076	0.4767529930094307	0.4711593302745457	0.08827941320961963	0.08619828838588357	-0.0004733652956100398	-0.06411136335316314	-0.00046809027142835635	-0.06339692309853717
59.172679007803275	0.3683711785101068	0.3662754542371633	0.40294452758068855	0.39975439717049394	0.42148048085291767	0.41769367247338696	0.4402708217767692	0.4358732706391005	0.47674089964342947	0.4711439402612393	0.08855995921933628	0.0864721585431913	-0.00047627476496625576	-0.06489407346926157	-0.00047095549276265913	-0.06416929944073502
59.52922416562417	0.3680543541990935	0.36596509174747494	0.40272214675509777	0.3995355836736345	0.421310149577957	0.4175252456879532	0.4401540904222593	0.4357566948626755	0.4767301912978263	0.47112984846353195	0.08884652720723336	0.08675190677239104	-0.00047915748633453603	-0.06568022218390013	-0.0004737937684542448	-0.06494498868734411
59.887917687380885	0.3677322837268471	0.3656496091065389	0.402496571140141	0.3993136391553821	0.4211377627204724	0.4173547907751447	0.440036481246736	0.4356392302626661	0.47672094471005094	0.47111712909320325	0.08913926375087837	0.0870376761215972	-0.0004820140083956481	-0.06646987609391886	-0.00047660562790086125	-0.06572405347299082
60.24877251804685	0.3674048794065952	0.3653289213637379	0.4022677632491667	0.3990885273696501	0.42096331104664086	0.4171822988446869	0.4399180144215189	0.43552089639261693	0.4767132388766543	0.47110585855004605	0.08943831964534489	0.08732961375365125	-0.00048484489116862317	-0.06726310482595466	-0.00047939161115750917	-0.06650655929135496
60.6118016805955	0.36707205119938746	0.36500294129184857	0.4020356846179629	0.3988602111287694	0.4207867851369332	0.41700776083161195	0.43979871076566474	0.4354017134375221	0.4767071551283651	0.4710961154945757	0.08974385004845843	0.08762787108777138	-0.0004876507066052804	-0.06805998118903744	-0.0004821522694993252	-0.06729257463956628
60.97701827647021	0.3667337066343946	0.3646715793098698	0.40180029576969833	0.39862865226973737	0.42060817537761	0.4168311674882287	0.43967859176580965	0.43528170223321494	0.4767027772080897	0.4710879809235875	0.09005601463192021	0.08793260394692691	-0.0004904320392121742	-0.06886058133595441	-0.0004848881660100002	-0.06808217117054483
61.34443548605718	0.3663897507260399	0.3643347434027823	0.4015615561783848	0.39839381161904364	0.4204274719517786	0.4166525093756857	0.439557679596717	0.4351608842864508	0.4767001913519835	0.47108153824869353	0.0903749777385865	0.08824397271121472	-0.0004931894867088449	-0.06966498493338236	-0.00048759987620283773	-0.06887542385369727
61.71406656916102	0.3660400858878215	0.3639923390381018	0.401319424230788	0.3981556489560047	0.4202446648300003	0.4164717768551028	0.4394359971425579	0.4350392817957053	0.4766994863737341	0.4710768733779695	0.09070090854618947	0.08856214247750333	-0.0004959236607210427	-0.07047327534196768	-0.0004902879886787836	-0.06967241114546141
62.085924865483435	0.36568461184267387	0.36364426907908	0.40107385718671484	0.3979141229745338	0.420059743760408	0.4162889600782445	0.4393135680189502	0.43491691767272367	0.4767007537521992	0.4710740748008542	0.09103398123778884	0.0888872832256587	-0.0004986351875089223	-0.07128553980635388	-0.0004929531058101011	-0.0704732151680929
62.46002379510434	0.3653232255297117	0.3632904336944006	0.4008248111375948	0.3976691912432727	0.4198726982583223	0.41610404897771824	0.43919041659579416	0.43479381556484487	0.47670408772255385	0.4710732336764491	0.09137437517929613	0.08921956999163957	-0.0005013247087366501	-0.07210186965610887	-0.0004955958444730069	-0.07127792190020443
62.83637685896657	0.3649558210071913	0.36293073026421013	0.4005722409632732	0.39742081016400266	0.4196835175953203	0.4159170332566539	0.4390665680209271	0.4346699998781334	0.47670958537110375	0.4710744439253704	0.09172227510438477	0.0895591830478003	-0.0005039928822881956	-0.07292236051891621	-0.0004982168368118378	-0.07208662137738031
63.21499763936286	0.36458228935151454	0.3625650532823146	0.4003161002869286	0.3971689349282508	0.41949219078773897	0.4157279023778548	0.4389420482446336	0.4345454958013526	0.47671734673393434	0.4710778023253208	0.09207787130714327	0.08990630809074318	-0.000506640383115875	-0.07374711254442445	-0.0005008167310488476	-0.07289940790461458
63.59589980042612	0.3642025185520933	0.3621932942543654	0.4000563414280206	0.3969135194720018	0.4192987065845765	0.41553664555236924	0.4388168840450485	0.4344203293308099	0.4767274748995732	0.4710834086105458	0.0924413598428535	0.09026113643707784	-0.0005092679041476256	-0.07457623064274799	-0.0005033961923365249	-0.07371638028092775
63.979097088622495	0.3638163934018819	0.36181534159184786	0.39979291535316935	0.396654516428423	0.4191030534547511	0.41534325172746916	0.4386911030544798	0.43429452729611223	0.476740076115847	0.47109136557536196	0.09281294273726906	0.09062386522746986	-0.0005118761572421304	-0.07540982473645386	-0.0005059559036599826	-0.0745376420374555
64.36460333324754	0.3634237953833774	0.36143108050167677	0.3995257716248653	0.3963918770784984	0.4189052195736869	0.41514770957397945	0.43856473378669614	0.43416811738686445	0.47675525990113304	0.4711017791819386	0.09319282820481482	0.09099469763938162	-0.0005144658741925712	-0.07624801002683057	-0.0005084965667893071	-0.07536330168940708
64.75243244692527	0.36302460254987207	0.36104039287119244	0.39925485834789665	0.39612555129947213	0.4187051928091841	0.41495000747294175	0.4384378056652128	0.43404112818035173	0.47677313916020614	0.4711147586725367	0.0935812308761428	0.09137384310892442	-0.0005170378077937743	-0.07709090727682621	-0.0005110189032816459	-0.07619347300263257
65.14259842611021	0.36261868940173764	0.3606431571483422	0.39898012211337985	0.3958554875109854	0.4185029607065282	0.4147501335015528	0.43831034905261673	0.43391358917024375	0.47679383030489875	0.4711304166864125	0.09397837203550127	0.09176151756227424	-0.0005195927329629813	-0.07793864310983167	-0.0005135236555480205	-0.07702827527691625
65.53511535159264	0.3622059267575063	0.36023924821681746	0.39870150794027387	0.3955816326187921	0.41829851047280076	0.4145480754183504	0.4381823952809729	0.43378553079636145	0.47681745337980064	0.4711488693816048	0.09438447986839349	0.09215794365711395	-0.0005221314479298966	-0.07879135032719375	-0.0005160115879719873	-0.07786783364500138
65.92999738900669	0.36178618161949777	0.3598285372659077	0.3984189592142413	0.39530393195592767	0.4180918289603326	0.4143438206475912	0.4380539766833532	0.4336569844755503	0.47684413219323507	0.47117023656183843	0.09479978972005304	0.09256335103460554	-0.0005246547754950148	-0.07964916824471402	-0.0005184834880999079	-0.07871227939078551
66.32725878934137	0.3613593170337381	0.35941089165481904	0.39813241762372986	0.3950223292212004	0.417882902649258	0.41413735626277576	0.4379251266265354	0.4335279826337035	0.47687399445376527	0.4711946418087875	0.09522454436525431	0.09297797658241377	-0.0005271635643568917	-0.08051224304922755	-0.0005209401678970549	-0.07956175028645873
66.72691388945532	0.36092519194389006	0.35898617477119077	0.3978418230931187	0.39473676641486444	0.4176717176291079	0.41392866896926844	0.43779587954491495	0.43339855873897976	0.4769071719124935	0.47122221261995356	0.09565899429004526	0.0934020647093321	-0.0005296586905206846	-0.0813807281771659	-0.0005233824650766605	-0.08041639094980724
67.12897711259382	0.3604836610389113	0.3585542458835313	0.3975471137127849	0.3944471837713313	0.417458259579388	0.41371774508595693	0.4376662709756819	0.43326874733626897	0.4769438005114306	0.4712530805524299	0.09610339798599085	0.09383586763210221	-0.0005321410587862951	-0.08225478471632641	-0.000525811244507457	-0.08127635322402682
67.53346296890952	0.36003457459413507	0.35811495998727744	0.3972482256659231	0.3941535196887578	0.4172425137490762	0.41350457052589057	0.43753633759530924	0.4331385840829491	0.4769840205382322	0.47128738137283566	0.09655802225756611	0.09427964567504182	-0.0005346116043297711	-0.08313458183303624	-0.000528227399704706	-0.08214179658070009
67.94038605598601	0.3595777783054517	0.35766816764416703	0.3969450931519479	0.3938557106553529	0.4170244649349718	0.4132891307758375	0.43740611725740985	0.4330081057859903	0.4770279767876056	0.47132525521371993	0.09702314254337853	0.09473366758312628	-0.0005370712943708611	-0.08402029722476811	-0.000530631854408381	-0.08301288854794109
68.3497610593647	0.3591131131162575	0.35721371481459896	0.3966376483062982	0.3935536911722217	0.4168040974588306	0.4130714108746887	0.43727564903200905	0.4328773504404608	0.47707581872971744	0.4713668467367501	0.09749904325190759	0.09519821084923369	-0.0005395211299458191	-0.08491211760183148	-0.0005330255642612691	-0.0838898051657111
68.7616027530747	0.3586404150368117	0.35675144268263215	0.39632582111644743	0.39324739367256595	0.416581395143201	0.412851395390639	0.437144973246298	0.432746357269486	0.47712770068594174	0.4714123053030185	0.097986018112544	0.09567356205626057	-0.000541962147788122	-0.08581023919978747	-0.0005354095185775565	-0.08477273146885977
69.17592600016614	0.35815951495563036	0.3562811874732656	0.3960095393339181	0.392936748437043	0.41635634128588567	0.41262906839707114	0.43701413152691565	0.4326151667657259	0.4771837820123096	0.47146178515081666	0.0984843705426893	0.09616001723489956	-0.0005443954223188774	-0.08671486832341202	-0.0005377847422297077	-0.0856618620017855
69.59274575324658	0.3576702384425197	0.3558027802616094	0.39568872838208347	0.3926216835050749	0.41612891863293844	0.4124044134470512	0.4368831668438324	0.43248382073442454	0.4772442272910454	0.47151544558124947	0.098994414031787	0.09665788223788623	-0.0005468220677598001	-0.08762622192567449	-0.0005401522976458129	-0.08655740136555323
70.01207705502031	0.35717240554283547	0.35531604677354944	0.39536331125952395	0.39230212458188707	0.4158991093501055	0.4121774135463572	0.4367521235558851	0.432352362338099	0.47730920653058634	0.4715734511520748	0.09951647254315203	0.09716747313158514	-0.0005492432403798597	-0.08854452822464509	-0.0005425132869273375	-0.08745956480005646
70.43393503883172	0.35666583056252504	0.3548208071774736	0.3950332084386973	0.39197799494104285	0.4156668949926037	0.41194805112493793	0.43662104745803926	0.432220836142931	0.4773788953745135	0.47163597188018536	0.10005088093455684	0.09768911660582918	-0.0005516601408795951	-0.08947002735943954	-0.0005448688541026536	-0.08836857880379512
70.85833492921113	0.3561503218434935	0.354316875866612	0.3946983377596604	0.39164921532222147	0.41543225647313736	0.4117163080067065	0.43648998583043774	0.43208928816692926	0.4774534753198379	0.4717031834531625	0.10059798539856442	0.09822315040299318	-0.0005540740169177605	-0.09040297208872516	-0.0005472201875185156	-0.08928468179423987
71.2852920424243	0.3556256815288019	0.3538040612315172	0.3943586143185689	0.3913157038239817	0.4151951740280338	0.4114821653775539	0.43635898748931234	0.4319577659299315	0.47753313394511854	0.47177526745036236	0.10115814392367578	0.0987699237673129	-0.0005564861658078901	-0.09134362853599498	-0.0005495685223839142	-0.09020812481159624
71.71482178702524	0.35509170531718176	0.3532821654221821	0.39401395035066195	0.390977375791223	0.41495562718136997	0.41124560375147023	0.43622810283982444	0.4318263185055203	0.4776180651489051	0.47185241157401864	0.10173172677740652	0.09932979791556312	-0.0005588979373757352	-0.09229227698300235	-0.0005519151434686398	-0.09113917226792978
72.14693966441222	0.3545481822063238	0.35275098409926586	0.39366425510742115	0.39063414369705124	0.41471359470696845	0.4110066029346495	0.4360973839309136	0.4316949965749273	0.47770846939903766	0.47193480989087083	0.10231911701248944	0.09990314653023909	-0.0005613107370026627	-0.09324921271608844	-0.0005542613879813141	-0.09207810274723727
72.58166126938723	0.3539948942243613	0.35221030617386895	0.3933094347275714	0.39028591701872845	0.41446905458810784	0.41076514198743597	0.4359668845122273	0.4315638524830003	0.4778045539933532	0.47202266308485913	0.10292071099746673	0.10049035627646903	-0.0005637260288656742	-0.09421474692949516	-0.0005566086486301636	-0.09302520985876583
73.01900229071879	0.3534316161489459	0.3516599135352701	0.3929493921015748	0.38993260210737035	0.41422198397480503	0.41052119918397606	0.4358366600932156	0.43143294029631896	0.47790653333239214	0.47211617872145634	0.10353691897301469	0.10109182734397629	-0.0005661453393807081	-0.09518920768867645	-0.0005589583768735307	-0.0939808031466498
73.45897851170821	0.35285811521327004	0.3510995807659966	0.39258402672924075	0.3895741020510322	0.41397235913849945	0.4102747519694188	0.43570676800446656	0.4313023158635362	0.4780146292047196	0.4722155715242375	0.10416816563542247	0.10170797401545761	-0.000568570260876422	-0.0961729409594767	-0.0005613120863927068	-0.09494520906235948
73.90160581075892	0.3522741507983613	0.35052907484357415	0.3922132345700553	0.38921031653080124	0.41372015542396484	0.4100257769144932	0.4355772674613736	0.4311720368780354	0.478129071085523	0.47232106366432575	0.1048148907487489	0.1023392252628665	-0.0005710024555053983	-0.09716631170736889	-0.0005636713567849783	-0.09591877200298882
74.34690016194996	0.35167947411092987	0.34994815482825503	0.39183690788580505	0.3888411416694864	0.41346534719825795	0.4097742496672909	0.4354482196302125	0.43104216294298575	0.4782500964491744	0.47243288506338754	0.10547754978725146	0.10298602537315052	-0.0005734436594103665	-0.09816970507155531	-0.0005660378375014763	-0.09690185542056895
74.79487763561212	0.35107382784601465	0.34935657153599353	0.3914549350750429	0.38846646987247513	0.4132079077965036	0.4095201449020552	0.4353196876967257	0.4309127556388918	0.47837795109649356	0.4725512737108882	0.10615661460981829	0.10364883460511704	-0.0005758956871713683	-0.09918352762072402	-0.0005684132520478169	-0.09789484300839035
75.24555439890803	0.350456945833627	0.34875406719588614	0.3910672004989142	0.38808618966029146	0.4129478094642908	0.40926343626477346	0.4351917369372981	0.43078387859372574	0.47851288949748727	0.47267647599636187	0.10685257416821228	0.10432812987918853	-0.0005783604365488526	-0.10020820869638669	-0.0005707994024632956	-0.09889813996954899
75.6989467164156	0.34982855266854557	0.3481403750912562	0.39067358429783045	0.387700185492364	0.4126850232964488	0.409004096315347	0.43506443479282064	0.4306555975557398	0.47865517515038414	0.47280874705749315	0.10756593525106532	0.10502440550193572	-0.0005808398935450709	-0.10124420184970973	-0.0005731981741034509	-0.09991217437460875
76.15507095071504	0.3491883633223685	0.34751521918351136	0.3902739621984405	0.38730833758147953	0.41241951917194536	0.40874209646609944	0.43493785094533505	0.43052798046905455	0.4788050809578341	0.472948351144853	0.10829722326569448	0.10573817392738162	-0.0005833361378077551	-0.10229198637978243	-0.0005756115407445361	-0.10093739861468976
76.61394356297929	0.3485360827368777	0.3468783137178533	0.38986820531031663	0.38691052169835716	0.41215126568463617	0.4084774069163639	0.4348120573975562	0.4304010975521249	0.47896288962119155	0.4730955620041815	0.10904698305992594	0.10646996655722622	-0.0005858513484046646	-0.10335206898143667	-0.0005780415700384345	-0.10197429095792643
77.07558111356816	0.34787140539771183	0.34622936280986705	0.3894561799117281	0.38650660896574857	0.4118802300695653	0.40820999658287	0.4346871285553722	0.43027502137918255	0.47912889405385556	0.473250663277166	0.10981577978628584	0.10722033458224887	-0.0005883878099944839	-0.10442498551078927	-0.0005804904293413293	-0.10302335721731026
77.54000026262605	0.3471940148872938	0.34556806001195545	0.3890377472238383	0.38609646564142175	0.41160637812450146	0.40793983302562853	0.4345631413134186	0.43014982696475984	0.479303397814696	0.47341394892170957	0.11060419981103864	0.10798984986732216	-0.0005909479194256551	-0.10551130287795729	-0.0005829603919476067	-0.10408513253852902
78.00721777068286	0.3465035834158879	0.34489408785853204	0.3886127631726108	0.3856799528893454	0.4113296741263628	0.40766688236898907	0.43444017514382754	0.4300255918513988	0.47948671556265904	0.47358572365275825	0.11141285167074604	0.1087791058826189	-0.0005935341927932325	-0.1066116210767376	-0.0005854538437571333	-0.10516018331762211
78.47725049925933	0.3457997713296054	0.34420711738881443	0.38818107813766245	0.38525692653834315	0.4110500807421618	0.4073911092175191	0.43431831218825545	0.4299023962006528	0.47967917353370865	0.4737663034048054	0.11224236707919143	0.10958871868377473	-0.0005961492729941731	-0.10772657536296038	-0.0005879732904097712	-0.10624910925810127
78.95011541147531	0.3450822265941005	0.3435068076459958	0.3877425366872488	0.38482723682743625	0.41076755893406414	0.4071124765663266	0.4341976373532842	0.42978032288748363	0.4798811100413274	0.47395601581726504	0.1130934019876977	0.11041932794394144	-0.0005987959378178087	-0.1088568385930273	-0.0005905213649275431	-0.10735254558014162
79.42582957266194	0.3443505842526324	0.34279280515150307	0.38729697729851	0.3843907281370391	0.41048206785813035	0.40683094570541245	0.43407823840930265	0.42965945759816454	0.4800928760018778	0.4741552007439816	0.11396663770209099	0.11127159804088416	-0.0006014771086089721	-0.11000312373522547	-0.0005931008359014722	-0.1084711653932402
79.90441015097758	0.3436044658570846	0.3420647433529661	0.38684423206204344	0.3839472387051109	0.4101935647562714	0.40654647611761235	0.4339602060929624	0.42953988893179357	0.48031483548620135	0.4743642107882082	0.11486278205976802	0.11214621920248277	-0.0006041958595568442	-0.11116618656896549	-0.0005957146162628435	-0.10960568224544431
80.38587441802741	0.3428434788704563	0.3413222420444497	0.38638412636980257	0.3834966003273067	0.40990200484090566	0.4062590253696472	0.4338436342133064	0.4294217085055216	0.48054736629891476	0.4745834118644805	0.11578257067057816	0.11304390871422122	-0.0006069554276587064	-0.11234682858692224	-0.0005983657726933433	-0.11075685286463965
80.87023974948666	0.3420672160392486	0.3405649067574104	0.3859164785852514	0.3830386380400988	0.40960734117177044	0.4059685489957612	0.433728619761665	0.42930501106360297	0.48079086058695525	0.4748131837888882	0.11672676822548297	0.11396541219252738	-0.0006097592234008964	-0.11354590011629284	-0.0006010575357174863	-0.11192548010711789
81.35752362572781	0.3412752547340777	0.33979232812074817	0.3854410996946258	0.3825731697857699	0.40930952452429337	0.4056750003733864	0.4336152630254117	0.4291898945903634	0.4810457254790155	0.4750539208993459	0.11769616987724568	0.11491150492805105	-0.0006126108422340182	-0.1147643036787116	-0.0006037933105393356	-0.11311241613123002
81.8477436324513	0.3404671562567511	0.33900408118822933	0.38495779293806925	0.3821000060580941	0.4090085032488714	0.4053783305902215	0.43350366770566007	0.4290764604271889	0.48131238375761654	0.4753060327075593	0.11869160269768736	0.11588299330331293	-0.0006155140768918654	-0.11600299760806365	-0.000606576688679139	-0.11431856581459954
82.34091746132043	0.33964246511193347	0.33819972473145193	0.38446635341932045	0.38161894952744085	0.40870422312036414	0.40507848830206433	0.4333939410389842	0.4289648133936224	0.48159127456566775	0.47556994458448776	0.1197139272163931	0.11688071628942208	-0.0006184729306282222	-0.11726299994792555	-0.0006094114604765499	-0.1155448904356291
82.83706291059936	0.3388007082414257	0.33737880049642105	0.3839665676925366	0.3811297946439413	0.40839662717703695	0.4047754195806816	0.4332861939232337	0.4288550619126616	0.4818828541494814	0.47584609848121867	0.12076403904608492	0.11790554702694213	-0.0006214916314520869	-0.11854539265361552	-0.0006123016285357608	-0.11679241164246434
83.33619788579601	0.33794139421895925	0.3365408324216774	0.38345821332472246	0.3806323272172547	0.40808565554812776	0.4044690677509307	0.4331805410475046	0.42874731814032707	0.48218759664032856	0.4761349536872825	0.12184287060028283	0.11895839449631596	-0.0006245746474360381	-0.11985132612340976	-0.0006152514221839933	-0.11806221573301912
83.83834040030794	0.33706401240328704	0.3356853258158154	0.3829410584321323	0.38012632397136603	0.4077712452691454	0.4041593732162968	0.4330771010263167	0.42864169809958014	0.48250599487675594	0.4764369876285701	0.12295139290925876	0.12004020528369583	-0.000627726703193221	-0.12118202408879597	-0.0006182653130355487	-0.11935545827401484
84.34350857607244	0.33616803204722195	0.3348117664920826	0.38241486118887824	0.379611552072726	0.40745333008392065	0.40384627327191247	0.4329759965380319	0.428538321818639	0.482838561270016	0.4767526967071423	0.12409061754076207	0.12115196544842262	-0.000630952797622264	-0.12253878889465852	-0.0006213480317526776	-0.12067336908862103
84.85172064422062	0.3352529013601373	0.3339196198576285	0.3818793693058536	0.37908776862991794	0.4071318402323521	0.4035297019040692	0.43287735446753667	0.4284373134737406	0.48318582871511706	0.47708259718537205	0.12526159863246825	0.12229470249888687	-0.0006342582230262628	-0.12392300720352978	-0.0006245045861011378	-0.12201725764377613
85.36299494573534	0.3343180465212974	0.33300832995482216	0.38133431947792823	0.3785547201628957	0.40680670222269194	0.4032095895751264	0.4327813060531834	0.4283388015363739	0.48354835155015014	0.47742722611700955	0.126465435043625	0.12346948748400824	-0.0006376485857200187	-0.12533615616131044	-0.0006277402804154009	-0.12338851887420788
85.87734993211305	0.3333628706412361	0.33207731845190425	0.38077943679722137	0.3780121420396903	0.40647783858712	0.4028858629926331	0.43268798703797307	0.42824291892499006	0.4839267065667253	0.47778714232792246	0.1277032726339549	0.12467743720811132	-0.000641129828261755	-0.12677981006588368	-0.0006310607365966336	-0.12478863948111041
86.39480416602983	0.3323867526682381	0.3311259835800854	0.38021443413008216	0.37745975787831365	0.4061451676192326	0.4025584448613705	0.4325975378249226	0.42814980316117107	0.4843214940745159	0.4781629274494435	0.12897630667847912	0.12591971657758566	-0.0006447082534483672	-0.12825564758439612	-0.0006344719167731272	-0.12621920474863657
86.91537632201124	0.3313890462368118	0.3301536990140289	0.37963901145522877	0.3768972789114191	0.4058086030919565	0.40222725361690553	0.43251010363653986	0.4280595965302145	0.4847333390231159	0.4785551870074393	0.13028578442761712	0.12719754108836218	-0.0006483905502219223	-0.12976545956732366	-0.0006379801477721103	-0.12768190592461792
87.43908518710603	0.33036907845486413	0.3291598126924817	0.3790528551602919	0.3763244033110788	0.405468053954265	0.4018922031391207	0.43242583467828355	0.4279724462460518	0.4851628921846033	0.47896455157041273	0.13163300782263818	0.1285121794639402	-0.0006521838216677067	-0.13131115751536981	-0.0006415921475595443	-0.1291785482174248
87.9659496615646	0.3293261486261	0.328143645575628	0.3784556372937901	0.37574081547083155	0.40512342400491114	0.4015532024440408	0.43234488630584617	0.4278885046203886	0.48561083140042827	0.47939167796016663	0.13301933637735738	0.12986495645449164	-0.0006560956152839026	-0.13289478275865463	-0.0006453150538272556	-0.1307110594649572
88.4959887595208	0.32825952690398047	0.3271044903355518	0.3778470147693337	0.37514618524193255	0.4047746115412468	0.40121015535212706	0.432267419196051	0.42780792923590555	0.48607786289647154	0.4798372505287802	0.13444619023782778	0.13125725580837744	-0.0006601339557226749	-0.134518516413209	-0.0006491564549194195	-0.1322814995392747
89.0292216096782	0.3271684528733686	0.32604160997598214	0.3772266285185854	0.37454016712048027	0.4044215089810039	0.4008629601310317	0.4321935995210907	0.4277308831233057	0.4865647226703662	0.4803019825058864	0.13591505343274699	0.1326905234283526	-0.0006643073802371502	-0.13618469018871338	-0.0006531244233068945	-0.1338920705537845
89.56566745600044	0.32605213405577843	0.3249542363772872	0.37659410258923576	0.37392239938183497	0.40406400245471785	0.40051150911063066	0.4321235991257756	0.42765753494194453	0.4870721779554366	0.48078661742050666	0.13742747732832952	0.134166270725735	-0.0006686249770719299	-0.13789579812721797	-0.0006572275518432757	-0.13554512794959805
90.1053456584057	0.32490974433393166	0.3238415687624609	0.3759490431839365	0.37329250315844603	0.4037019713662574	0.4001556882679299	0.43205759570737795	0.42758805916369735	0.4876010287658865	0.48129193060195674	0.1389850843025414	0.13568607818689052	-0.000673096427071862	-0.13965450936026969	-0.0006614749930629604	-0.13724319254443174
90.6482756934654	0.3237404222910977	0.32270277207961423	0.3752910376358086	0.3726500814568865	0.4033352879186813	0.39979537677922705	0.43199577299757774	0.42752263625965226	0.4881521095281698	0.4818187307646477	0.1405895716548404	0.13725159916760918	-0.0006777320488055572	-0.1414636819823727	-0.0006658765017942825	-0.13898896363522795
91.19447715510712	0.32254326946045997	0.32153697529624664	0.3746196533157721	0.37199471810954815	0.40296381660237596	0.39943044653664883	0.43193832094590723	0.4274614528891172	0.4887262908037905	0.48236786168190154	0.14224271576893024	0.13886456393223348	-0.0006825428475313866	-0.14332637814815996	-0.0006704424814037435	-0.14078533325633202
91.74396975532183	0.3213173484795219	0.32034326960033044	0.37393443646655466	0.37132597665606587	0.4025874136421364	0.3990607616259133	0.43188543590398654	0.42740470209033304	0.4893244811091185	0.48294020395424236	0.14394637654754164	0.14052678395586377	-0.0006875405683698377	-0.14524588051153842	-0.000675184034010845	-0.14263540170502154
92.29677332487483	0.320061681144321	0.3191207065029875	0.37323491095779626	0.37064339914913	0.4022059263995243	0.39868617776185583	0.4318373208097017	0.42735258347215954	0.48994762883816345	0.4835366768779743	0.1457025021398958	0.14224015650952207	-0.0006927377540784097	-0.147225710138855	-0.0006801130150496659	-0.14454249445914513
92.85290781402206	0.3187752463579792	0.3178682958372862	0.3725205769561989	0.36994650487888864	0.4018191927264786	0.39830654167791546	0.4317941853703318	0.4273053034058659	0.4905967242946376	0.48415824042023264	0.14751313398432148	0.14400666954990562	-0.0006981478078710301	-0.14926964604011062	-0.0006852420925930747	-0.14651018062238563
93.41239329322968	0.31745697796788597	0.31658500364743214	0.37179090950415233	0.36923478900965107	0.40142704026575937	0.3979216904654131	0.4317562462434586	0.42726307521600354	0.49127280184004024	0.48480589730709783	0.14938041219048676	0.1458284069372595	-0.0007037850617650498	-0.15138174647979952	-0.0006905848118977653	-0.14854229305026934
93.97524995389855	0.3161057624855647	0.3152697499623682	0.37104535699970137	0.36850772112205854	0.4010292856933598	0.39753145085802155	0.43172372721429425	0.4272261193691543	0.4919769421649304	0.4854806952317863	0.15130658128790514	0.1477075540070087	-0.0007096648509981041	-0.15356637224536485	-0.0006961556656794876	-0.15064295032478014
94.54149810909283	0.3147204366830572	0.3139214064475524	0.37028333957010223	0.3677647436532981	0.4006257338975352	0.39713563845638045	0.43169685936783775	0.42719466365914444	0.49271027469101353	0.4861837291903865	0.15329399636979574	0.14964640352309722	-0.000715803595101927	-0.1558282120700767	-0.0007019701706758585	-0.15281658076337123
95.11115819427312	0.31329978505944356	0.3125387939284382	0.3695042473305388	0.36700527022728785	0.4002161770885591	0.3967340568872877	0.4316758812540153	0.4271689433870802	0.49347398011216037	0.48691614395309085	0.15534512966405964	0.15164736204354873	-0.0007222188862954226	-0.15817231043017443	-0.0007080449511193687	-0.15506794866999485
95.68425076803395	0.31184253717092514	0.3111206797789556	0.3687074385188301	0.3662286838660499	0.399800393832707	0.39632649689133664	0.43166103904366504	0.42714920153428954	0.4942692930829865	0.4876791366793873	0.1574625775660875	0.1537129567315874	-0.0007289295859261857	-0.16060409795987596	-0.0007143978298084774	-0.1574021830577692
96.26079651284576	0.31034736481773467	0.3096657751680859	0.36789223749614497	0.36543433507271234	0.39937814800330784	0.39591273533223365	0.4316525866728915	0.4271356889259453	0.4950975050641757	0.4884739596862122	0.15964906817139746	0.15584584264877388	-0.0007359559297600571	-0.16312942475330772	-0.0007210479275395754	-0.15982480909886476
96.84081623580131	0.30881287908101224	0.3081727321574412	0.3670579326028557	0.36462153977572437	0.39894918764095877	0.3954925341203303	0.43165078597293455	0.427128664382801	0.49595996733431147	0.4893019233786536	0.16190746934973163	0.15804881057010947	-0.0007433196430228217	-0.16575459685569172	-0.0007280157717414748	-0.1623417825849316
97.42433086936633	0.307237627202709	0.3066401406426279	0.36620377385768055	0.363789577122938	0.3985132437141665	0.39506563904212705	0.4316559067822557	0.42712839485805826	0.49685809417859217	0.4901643993533904	0.16424079740627304	0.16032479536486904	-0.0007510440661823159	-0.16848641627804284	-0.0007353234152549515	-0.1649595277152116
98.01136147213543	0.30562008930156775	0.3050665251310795	0.3653289704871984	0.3629376871131779	0.39807002877076586	0.39463177848662784	0.4316682270370552	0.4271351555559336	0.4977933662654591	0.49106282368571236	0.1666522263801457	0.16267688499123503	-0.0007591542925765582	-0.17133222490807043	-0.0007429945662994486	-0.16768497856415365
98.60192922959182	0.30395867491830286	0.3034503413490321	0.36443268827164327	0.3620650680517996	0.3976192354694351	0.39419066205846626	0.43168803283585405	0.4271492300279632	0.49876733422284875	0.49199870041163624	0.16914509803533054	0.16510833015752743	-0.000767677319116089	-0.17429995273377585	-0.0007510547307830739	-0.17052562462113485
99.1960554548718	0.3022517193832698	0.30178997267037644	0.36351404669159504	0.36117087381549007	0.39716053497948467	0.39374197906663516	0.4317156184731322	0.42717091024248444	0.4997816224265021	0.4929736052173622	0.17172293260472152	0.16762255470815524	-0.0007766422114252602	-0.17739817084311937	-0.000759531368252131	-0.17348956084124723
99.79376158953411	0.3004974800002179	0.3000837263602989	0.36257211585876686	0.36025421091021437	0.3966935752358211	0.39328539687644853	0.43175128643626937	0.4272004966220513	0.5008379330135235	0.4939891893490655	0.17438944035425274	0.17022316679830407	-0.0007860802849426474	-0.18063614971836728	-0.0007684540629089298	-0.17658554269534932
100.39506920433367	0.29869413204018497	0.29832982962693305	0.36160591321253344	0.35931413530470696	0.39621797903455713	0.3928205591110213	0.4317953473591869	0.4272382980427491	0.5019380501351716	0.4950471837568186	0.17714853404098485	0.17291397092799565	-0.0007960253036784493	-0.18402392340375684	-0.0007778547113047596	-0.17982304676705496
101.00000000000001	0.2968397645402475	0.2965264254747277	0.3606143999621334	0.35834964902026917	0.39573334195315024	0.39234708368703697	0.43184811992512373	0.42728463178848713	0.5030838444636967	0.4961494034872703	0.18000434234683083	0.17569898091355574	-0.0008011446679170132	-0.1857565630288903	-0.0007826935368082924	-0.1814784109846874
