# Supplementary material for: White matter micro- and macrostructure brain charts for the human lifespan
Source: Nature. 2026 May 13;655(8124):979–89. doi: 10.1038/s41586-026-10454-2 (PMC13391363; doi:10.1038/s41586-026-10454-2)
Supplement: Supplementary file 12 — Centiles trajectories of brain charts. SDT.T9.1–5 contain the brain charts for the global metrics; SDT.T9.6–509 contain the brain charts for the tract-specific metrics (unnormalized); and SDT.T9.510–1157 contain the brain charts for the tract-specific macrostructural metrics (normalized). Included in each table are the male and female centile trajectories for the 2.5th, 25th, 50th, 75th and 97.5th percentiles; the interquartile range normalized by the 50th centile; and the derivatives of the 50th centiles with respect to both age and log(age). Charts are sampled in logarithmically spaced intervals. Age is reported in years, while centile trajectory values are reported in metric-specific units: diffusivities in mm2 s−1, volume in mm3, surface area in mm2, average length in mm, and FA is dimensionless (unitless). [file 41586_2026_10454_MOESM12_ESM.zip › plotted_curves/SDT.T9.220-OR_left_rd-mean_curve_metrics.csv]

ages	male_0.025th_percentile	female_0.025th_percentile	male_0.25th_percentile	female_0.25th_percentile	male_0.5th_percentile	female_0.5th_percentile	male_0.75th_percentile	female_0.75th_percentile	male_0.975th_percentile	female_0.975th_percentile	male_normalized_quantile_range	fwmale_normalized_quantile_range	male_median_centile_d_age	male_median_centile_d_log_age	female_median_centile_d_age	female_median_centile_d_log_age
0.25	0.0008347646058565409	0.0008244580179222353	0.0008996314229205219	0.000884587290439421	0.0009371350724829698	0.0009191485802055006	0.0009773200741163633	0.0009560216968497177	0.0010622877659934781	0.0010334669436669337	0.0829001639966401	0.07771801855400308	-0.00041026087209148975	-0.00023687593658443303	-0.00040240341272031123	-0.00023233920599583579
0.25150637576242696	0.0008342099081331973	0.0008239103884134024	0.0008990365085459166	0.000884002399124852	0.000936517065448979	0.0009185424094578608	0.0009766774488987023	0.0009553929312013251	0.0010615935007643395	0.001032791072827635	0.08290392478386238	0.07772154158740369	-0.00040924938317238313	-0.00023700028359566194	-0.00040141131555476717	-0.00023246118275185856
0.2530218281966045	0.0008336546184367017	0.0008233621749698841	0.0008984409658190197	0.0008834168902135327	0.0009358984095746822	0.000917935602237861	0.0009760341533190533	0.0009547635093131075	0.0010608985210908836	0.001032114505440899	0.08290770312912026	0.07772508106847241	-0.00040722369692175464	-0.0002372481608169108	-0.00039942446468332893	-0.00023270433517361133
0.25454641199404576	0.0008330987405359685	0.000822813381315469	0.0008978447988204521	0.0008828307677183246	0.0009352791091221322	0.0009173281627255745	0.0009753901918348498	0.0009541334355443672	0.0010602028318469183	0.0010314372462452421	0.08291149910018089	0.07772863706068656	-0.0004052048068629577	-0.00023749440389650434	-0.00039744427960747286	-0.00023294588488709245
0.2560801821758082	0.000832542278202442	0.0008222640111764441	0.0008972480116335456	0.0008822440356547553	0.0009346591683561959	0.0009167200951038292	0.000974745568906447	0.0009535027142572679	0.001059506437909409	0.0010307592999822545	0.08291531276497069	0.07773220962767449	-0.00040319271917882427	-0.00023773901178886225	-0.0003954707663925694	-0.00023318583086712197
0.25762319409447826	0.0008319852352099498	0.000821714068281446	0.0008966506083441749	0.0008816566980408504	0.0009340385915443818	0.0009161114035580473	0.0009741002889969468	0.0009528713498166557	0.0010588093441582839	0.0010300806713964105	0.08291914419158326	0.07773579883321795	-0.0004011874397559234	-0.00023798198350796773	-0.00039350393081266644	-0.00023342417214675115
0.2591755034361701	0.0008314276153345765	0.0008211635563613408	0.0008960525930406316	0.0008810687588970122	0.0009334173829567019	0.0009155020922761022	0.0009734543565720486	0.0009522393465899227	0.0010581115554762772	0.0010294013652349166	0.08292299344826683	0.0777394047412471	-0.000399188974183895	-0.00023822331812559105	-0.0003915437783496567	-0.00023366090781520854
0.2607371662225343	0.0008308694223545226	0.0008206124791490819	0.0008954539698134634	0.0008804802222458607	0.0009327955468655082	0.0009148921654481687	0.0009728077760998857	0.0009516067089468394	0.001057413076748747	0.001028721386247532	0.0829268606034364	0.0777430274158449	-0.0003971973277549501	-0.00023846301477037368	-0.0003895903141947765	-0.00023389603701778894
0.2623082388127803	0.0008303106600499827	0.0008200608403795905	0.0008948547427553461	0.0008798910921121091	0.0009321730875453594	0.0009142816272665799	0.0009721605520508766	0.0009509734412594148	0.0010567139128635147	0.0010280407391864154	0.08293074572566311	0.07774666692124173	-0.00039521250546664666	-0.0002387010726275507	-0.00038764354325077077	-0.0002341295589560477
0.2638887779057103	0.0008297513322030024	0.0008195086437896136	0.0008942549159609301	0.0008793013725224081	0.0009315500092728588	0.000913670481925677	0.0009715126888975622	0.0009503395479017332	0.0010560140687106865	0.0010273594288059502	0.08293464888367859	0.07775032332182073	-0.00039323451202644133	-0.0002389374909407549	-0.0003857034701340578	-0.0002343614728873844
0.26547884054176485	0.0008291914425973552	0.0008189558931176032	0.0008936544935267036	0.0008787110675052185	0.0009309263163265119	0.0009130587336216678	0.0009708641911144568	0.0009497050332498111	0.0010553135491824903	0.0010266774598625857	0.0829385701463754	0.07775399668211204	-0.000391263351849358	-0.00023917226900957433	-0.00038377009917556215	-0.0002345917781251261
0.2670784841050822	0.000828630995018406	0.000818402592103581	0.000893053479550848	0.0008781201810906631	0.000930302012986577	0.0009124463865524767	0.0009702150631778885	0.0009490699016814389	0.0010546123591731024	0.0010259948371146694	0.08294250958280337	0.07775768706679549	-0.000389299029061263	-0.00023940540618971884	-0.00038184343442232427	-0.00023482047403736162
0.26868776632556873	0.0008280699932529865	0.0008178487444890156	0.0008924518781331013	0.0008775287173103956	0.0009296771035349209	0.0009118334449176089	0.0009695653095658518	0.0009484341575760394	0.001053910503578489	0.00102531156532229	0.08294646726217231	0.07776139454070001	-0.0003873415475004194	-0.0002396369018932143	-0.0003799234796384998	-0.00023504756004688598
0.2703067452809827	0.0008275084410892627	0.0008172943540166915	0.0008918496933746168	0.0008769366801974605	0.0009290515922548707	0.0009112199129180004	0.000968914934757852	0.0009477978053145116	0.0010532079872962313	0.0010246276492471122	0.08295044325384845	0.0777651191687992	-0.00038539091071781995	-0.0002398667555869871	-0.00037801023830846825	-0.00023527303563158908
0.2719354793990299	0.0008269463423166094	0.0008167394244305846	0.0008912469293778252	0.0008763440737861572	0.0009284254834310741	0.0009106057947558807	0.0009682639432347565	0.0009471608492790912	0.0010525048152253671	0.0010239430936522186	0.08295443762735646	0.0777688610162193	-0.00038344712197874165	-0.00024009496679255893	-0.00037610371363444584	-0.0002354969003218188
0.27357402745947257	0.0008263837007254855	0.00081618395947574	0.0008906435902463018	0.0008757509021119096	0.0009277987813493552	0.0009099910946346369	0.0009676123394786481	0.0009465232938532002	0.0010518009922662285	0.001023257903301954	0.08295845045237701	0.07777262014822892	-0.0003815101842681301	-0.0002403215350879062	-0.00037420390854397967	-0.00023571915370329544
0.2752224485962505	0.0008258205201072973	0.0008156279628981357	0.0008900396800846166	0.0008751571692111208	0.0009271714902965637	0.0009093758167586596	0.0009669601279726633	0.0009458851434212944	0.001051096523320269	0.0010225720829617547	0.08296248179874798	0.07777639663024401	-0.0003795801002883792	-0.0002405464601050178	-0.00037231082568839335	-0.00023593979541539079
0.27688080229961526	0.0008252568042542875	0.0008150714384445737	0.0008894352029982149	0.0008745628791210521	0.0009265436145604441	0.0009087599653332182	0.0009663073132008607	0.000945246402368733	0.001050391413289915	0.0010218856373980084	0.08296653173646254	0.07778019052782896	-0.00037765687246005264	-0.00024076974152859032	-0.00037042446744206536	-0.00023615882514879671
0.2785491484182772	0.0008246925569594008	0.0008145143898625481	0.0008888301630932739	0.0008739680358796835	0.0009259151584294915	0.0009081435445643169	0.0009656538996480652	0.0009446070750816236	0.0010496856670783989	0.0010211985713778882	0.08297060033566933	0.07778400190669121	-0.00037574050292815686	-0.00024099137909880386	-0.00036854483590903486	-0.0002363762426487448
0.28022754716156506	0.0008241277820161606	0.0008139568209001211	0.0008882245644765651	0.0008733726435255807	0.0009252861261928057	0.0009075265586585545	0.0009649998917997199	0.0009439671659466802	0.001048979289589596	0.0010205108896691952	0.08297468766667412	0.07778783083268404	-0.00037383099356097516	-0.00024121137260896264	-0.0003666719329218915	-0.000236592047712314
0.2819160591015993	0.0008235624832185495	0.0008133987353058066	0.000887618411255331	0.0008727767060977683	0.0009246565221399604	0.0009069090118229942	0.0009643452941417443	0.0009433266793510848	0.001048272285727871	0.0010198225970402088	0.08297879379993124	0.07779167737180465	-0.0003719283459492906	-0.00024142972190394074	-0.00036480576004177534	-0.00023680624018768137
0.28361474517547763	0.0008229966643608888	0.0008128401368284504	0.0008870117075371472	0.0008721802276356014	0.000924026350560865	0.0009062909082650268	0.0009636901111603943	0.0009426856196823483	0.0010475646603979242	0.001019133698259539	0.08298291880605446	0.07779554159019429	-0.0003700325614139355	-0.0002416464268830687	-0.0003629463185629289	-0.00023701881997514884
0.2853236666874746	0.000822430329237711	0.0008122810292171055	0.0008864044574297909	0.0008715832121786301	0.000923395615745619	0.000905672252192236	0.0009630343473421107	0.0009420439913281645	0.0010468564185046262	0.0010184441980959627	0.08298706275580812	0.07779942355413852	-0.00036814364100273833	-0.0002418614874969971	-0.0003610936095142514	-0.00023722978702689357
0.2870428853112538	0.0008218634816436441	0.0008117214162209158	0.0008857966650411137	0.000870985663766478	0.0009227643219843884	0.0009050530478122619	0.0009623780071733834	0.0009414017986762752	0.001046147564952869	0.0010177541013182815	0.082991225720109	0.07780332333006391	-0.0003662615854939655	-0.0002420749037482517	-0.0003592476336599648	-0.00023743914134574662
0.28877246309209376	0.0008212961253732929	0.000811161301589	0.0008851883344789113	0.0008703875864387115	0.0009221324735672599	0.0009044332993326736	0.000961721095140608	0.0009407590461143311	0.001045438104647411	0.0010170634126951692	0.0829954077700251	0.0778072409845396	-0.00036438639539843054	-0.00024228667569115014	-0.0003574083915000026	-0.00023764688298413827
0.2905124624491269	0.0008207282642211169	0.0008106006890703308	0.0008845794698507935	0.0008697889842347144	0.0009215000747841161	0.0009038130109608375	0.0009610636157299452	0.0009401157380297564	0.0010447280424927229	0.0010163721369950225	0.08299960897677622	0.07781117658427833	-0.0003625180709595499	-0.0002424968034306918	-0.00035557588327489453	-0.00023785301204579112
0.29226294617759224	0.0008201599019813153	0.0008100395824136218	0.0008839700752640582	0.0008691898611935641	0.0009208671299244959	0.0009031921869037814	0.000960405573427184	0.0009394718788096091	0.0010440173833928354	0.001015680278985815	0.08300382941173383	0.07781513019612983	-0.000360656612159338	-0.00024270528712405648	-0.0003537501089659334	-0.00023805752868427676
0.294023977451102	0.0008195910424477088	0.0008094779853672096	0.0008833601548255653	0.0008685902213539041	0.0009202336432774615	0.0009025708313680707	0.0009597469727176016	0.0009388274728404509	0.0010433061322511917	0.0010149878434349492	0.08300806914641871	0.07781910188708928	-0.0003588020187139662	-0.00024291212697702402	-0.0003519310682950638	-0.00023826043310123945
0.29579561982392083	0.0008190216894136266	0.0008089159016789429	0.0008827497126416123	0.0008679900687538257	0.0009195996191314782	0.0009019489485596807	0.0009590878180858277	0.0009381825245082101	0.0010425942939704944	0.0010142948351091132	0.083012328252499	0.07782309172428714	-0.00035695429007925883	-0.00024311732324566737	-0.0003501187607300449	-0.0002384617255486443
0.29757793723326015	0.0008184518466717883	0.0008083533350960654	0.0008821387528178075	0.0008673894074307405	0.0009189650617742722	0.0009013265426838623	0.0009584281140157093	0.0009375370381980499	0.0010418818734525587	0.0010136012587741322	0.08301660680179475	0.07782709977499626	-0.000355113425454856	-0.00024332087623718524	-0.0003483131854847832	-0.0002386614063269732
0.29937099400158496	0.0008178815180141894	0.0008077902893651036	0.0008815272794589471	0.0008667882414212615	0.0009183299754927054	0.0009007036179450227	0.0009577678649901719	0.000936891018294235	0.0010411688755981637	0.001012907119194829	0.08302090486627096	0.07783112610662611	-0.0003532794237794956	-0.00024352278630593305	-0.0003465143415190275	-0.00023885947578380917
0.3011748548389356	0.0008173107072319941	0.0008072267682317595	0.0008809152966688973	0.0008661865747610856	0.0009176943645726555	0.0009000801785465991	0.000957107075491094	0.0009362444691800049	0.0010404553053069113	0.001012212421134883	0.08302522251804072	0.07783517078672364	-0.0003514522837388956	-0.0002437230538563373	-0.00034472222754394766	-0.00023905593431583494
0.30298958484526295	0.0008167394181154157	0.0008066627754407933	0.0008803028085504636	0.0008655844114848676	0.0009170582332988736	0.0008994562286909289	0.0009564457499991657	0.0009355973952374391	0.0010397411674770733	0.001011517169356684	0.08302955982936672	0.0778392338829745	-0.00034963200376497694	-0.0002439216793411747	-0.00034293684202216235	-0.00023925078236744501
0.30481524951277783	0.0008161676544536094	0.0008060983147359179	0.0008796898192052799	0.000864981755626106	0.0009164215859548751	0.0008988317725791304	0.0009557838929937603	0.0009349498008473317	0.0010390264670054536	0.0010108213686211968	0.08303391687265133	0.0778433154632014	-0.0003478185820367241	-0.00024411866326032317	-0.0003411581831676558	-0.00023944402042863633
0.3066519147283146	0.0008155954200345635	0.0008055333898596893	0.0008790763327336845	0.0008643786112170275	0.0009157844268228026	0.0008982068144109842	0.0009551215089528075	0.0009343016903890635	0.0010383112087872434	0.001010125023687823	0.08303829372044692	0.07784741559535976	-0.0003460120164847924	-0.00024431400616248267	-0.00033938624895019087	-0.00023963564903695111
0.3084996467757088	0.0008150227186449861	0.0008049680045533989	0.0008784623532346012	0.0008637749822884658	0.0009151467601833086	0.0008975813583848039	0.0009544586023526593	0.0009336530682404751	0.0010375953977158816	0.00100942813931426	0.08304269044544911	0.07785153434754348	-0.00034421230479092513	-0.000244507708642705	-0.00033762103709761293	-0.00023982566877689404
0.31035851233818973	0.0008144495540701985	0.0008044021625569621	0.0008778478848054234	0.0008631708728697479	0.0009145085903154307	0.0008969554086973201	0.0009537951776679625	0.0009330039387777391	0.0010368790386829096	0.0010087307202563654	0.08304710712049566	0.07785567178797914	-0.0003424194443916728	-0.00024469977134350396	-0.0003358625450952113	-0.00024001408027821136
0.3122285785007863	0.0008138759300940275	0.0008038358676088174	0.0008772329315418954	0.00086256628698858	0.0009138699214964686	0.0008963289695435601	0.0009531312393715316	0.0009323543063752379	0.0010361621365778356	0.0010080327712680215	0.08305154381856898	0.07785982798502684	-0.00034063343247803246	-0.00024489019495302355	-0.0003341107701882451	-0.00024020088421575214
0.3141099127527488	0.0008133018504987028	0.0008032691234458222	0.0008766174975380032	0.0008619612286709375	0.0009132307580018694	0.0008957020451167334	0.000952466791934226	0.0009317041754054439	0.0010354446962880016	0.0010073342971010082	0.08305600061279093	0.07786400300717972	-0.0003388542660001659	-0.0002450789802061759	-0.00033236570938491306	-0.00024038608130982908
0.31600258298998396	0.0008127273190647445	0.0008027019338031418	0.0008760015868858517	0.0008613557019409446	0.0009125911041050978	0.0008950746396081088	0.0009518018398248214	0.00093105355023879	0.001034726722698436	0.001006635302504858	0.08306047757642858	0.07786819692306478	-0.00033708194166723326	-0.00024526612788330904	-0.000330627359458574	-0.0002405696723263573
0.3179066575175057	0.0008121523395708627	0.0008021343024141516	0.0008753852036755569	0.0008607497108207692	0.0009119509640775292	0.0008944467572068993	0.000951136387509884	0.0009304024352435519	0.0010340082206917256	0.0010059357922267323	0.08306497478288441	0.07787240980143773	-0.0003353164559486421	-0.0002454516388090411	-0.00032889571694677544	-0.00024075165807407872
0.3198222050518999	0.0008115769157938553	0.0008015662330103344	0.0008747683519951339	0.0008601432593305127	0.0009113103421883256	0.0008938184021001533	0.0009504704394536559	0.0009297508347857326	0.0010332891951478809	0.0010052357710112912	0.0830694923057044	0.07787664171118765	-0.0003335578050794874	-0.000245635513854231	-0.0003271707781564437	-0.00024093203940669938
0.32174929472380437	0.0008110010515084995	0.0008009977293211742	0.0008741510359303795	0.0008595363514880933	0.0009106692427043179	0.0008931895784726296	0.000949804000117921	0.000929098753228931	0.001032569650944197	0.0010045352436005564	0.08307403021857081	0.07788089272133093	-0.0003318059850588584	-0.00024581775393331395	-0.0003254525391638008	-0.00024111081722108518
0.32368799608040405	0.0008104247504874581	0.0008004287950740637	0.0008735332595647708	0.0008589289913091483	0.000910027669889897	0.0008925602905066965	0.0009491370739618984	0.0009284461949342406	0.0010318495929551306	0.0010038342147337938	0.08307858859530587	0.07788516290101612	-0.00033006099165280856	-0.00024599836000446795	-0.00032374099581661264	-0.00024128799245720645
0.3256383790879404	0.0008098480165011713	0.0007998594339941963	0.0008729150269793482	0.0008583211828069165	0.0009093856280068936	0.0008919305423822082	0.0009484696654421109	0.0009277931642601161	0.0010311290260521608	0.0010031326891473758	0.08308316750986741	0.07788945231951663	-0.0003283228203972699	-0.0002461773330698913	-0.0003220361437368813	-0.00024146356609797137
0.32760051413423674	0.0008092708533177624	0.0007992896498044742	0.0008722963422526133	0.0008577129299921413	0.0009087431213144696	0.0008913003382764044	0.0009478017790122742	0.000927139665562272	0.001030407955103667	0.0010024306715746643	0.08308776703634857	0.077893761046235	-0.0003265914665990799	-0.0002463546741748035	-0.0003203379783207616	-0.000241637539167866
0.3295744720312385	0.0008086932647029359	0.0007987194462254071	0.0008716772094604168	0.0008571042368729557	0.0009081001540690015	0.0008906696823637933	0.0009471334191231767	0.0009264857031935571	0.0010296863849747926	0.0010017281667458794	0.08309238724897994	0.07789808915070105	-0.00032486692533806316	-0.0002465303844070288	-0.0003186464947436407	-0.0002418099127343143
0.33156032401756863	0.0008081152544198821	0.0007981488269750172	0.0008710576326758573	0.0008564951074547875	0.000907456730523975	0.0008900385788160445	0.000946464590222565	0.0009258312815038488	0.0010289643205273265	0.0010010251793879808	0.08309702822212463	0.07790243670256894	-0.00032314919146853027	-0.00024670446489633013	-0.0003169616879586945	-0.00024198068790534655
0.33355814176109866	0.0008075368262291767	0.0007975777957687426	0.0008704376159691699	0.0008558855457402475	0.0009068128549298717	0.000889407031801885	0.0009457952967550253	0.0009251764048399337	0.0010282417666195702	0.00100032171422454	0.08310169003027992	0.07790680377161749	-0.0003214382596226917	-0.00024687691681504753	-0.0003152835527009401	-0.00024214986583045994
0.33556799736153503	0.0008069579838886888	0.0007970063563193426	0.0008698171634076295	0.0008552755557290324	0.0009061685315340598	0.0008887750454869863	0.0009451255431618754	0.0009245210775454028	0.0010275187281062166	0.0009996177759756246	0.08310637274807564	0.07791119042775184	-0.0003197341242115459	-0.0002470477413769878	-0.00031361208348895664	-0.00024231744770006336
0.3375899633530214	0.0008063787311534833	0.0007964345123368042	0.0008691962790554421	0.0008546651414178228	0.0009055237645806874	0.0008881426240338636	0.0009444553338810446	0.0009238653039605364	0.0010267952098382239	0.0009989133693576733	0.08311107645027083	0.07791559674099721	-0.00031803677942598974	-0.0002472169398360924	-0.0003119472746255514	-0.0002424834347442284
0.3396241127067558	0.000805799071775731	0.0007958622675282517	0.0008685749669736477	0.0008540543068001827	0.0009048785583105793	0.0008875097716017704	0.0009437846733469727	0.0009232090884221997	0.0010260712166626994	0.0009982084990833831	0.08311580121175877	0.07792002278150358	-0.0003163462192399824	-0.0002473845134872421	-0.0003102891202005631	-0.00024264782823282816
0.3416705188336247	0.0008052190095046105	0.000795289625597851	0.0008679532312200157	0.0008534430558664606	0.0009042329169611275	0.0008868764923465952	0.0009431135659904883	0.000922552435263731	0.001025346753422772	0.000997503169861587	0.08312054710755873	0.07792446861954044	-0.000314662437414015	-0.00024755046366686795	-0.00030863761409413715	-0.00024281062947631438
0.343729255586852	0.0008046385480862166	0.0007947165902467181	0.0008673310758489421	0.0008528313926036876	0.0009035868447661833	0.0008862427904207538	0.0009424420162387032	0.0009218953488148316	0.0010246218249574718	0.0009967973863971341	0.08312531421282172	0.07792893432549683	-0.00031298542749338965	-0.0002477147917494815	-0.0003069927499754488	-0.0002429718398226366
0.34580039726466444	0.0008040576912634778	0.0007941431651728376	0.0008667085049113646	0.000852219320995489	0.0009029403459559662	0.000885608669973101	0.0009417700285149131	0.0009212378334014737	0.0010238964361016217	0.0009960911533907879	0.0831301026028236	0.07793341996988473	-0.0003113151828120775	-0.0002478774991490629	-0.00030535452130731056	-0.0002431314606591295
0.3478840186129729	0.0008034764427760543	0.0007935693540709626	0.0008660855224546467	0.0008516068450219778	0.0009022934247569493	0.0008849741351488139	0.0009410976072384749	0.0009205798933457782	0.0010231705916857049	0.000995384475539095	0.08313491235296792	0.07793792562333156	-0.0003096516964961049	-0.00024803858731958783	-0.0003037229213468662	-0.00024328949341095862
0.34998019482807	0.00080289480636026	0.000792995160632536	0.0008654621325224963	0.0008509939686596713	0.0009016460853917658	0.0008843391900893102	0.0009404247568247152	0.0009199215329659255	0.0010224442965357644	0.0009946773575342884	0.08313974353878283	0.07794245135658084	-0.00030799496146391436	-0.00024819805775314063	-0.0003020979431493098	-0.00024344593954195304
0.352089001559344	0.0008023127857489624	0.0007924205885455947	0.0008648383391548576	0.000850380695881382	0.0009009983320791026	0.0008837038389321293	0.0009397514816848141	0.0009192627565760399	0.0010217175554732732	0.0009939698040641592	0.08314459623592238	0.07794699724049542	-0.00030634497042716924	-0.00024835591197894247	-0.00030047957956708116	-0.0002436008005524959
0.3542105149120084	0.0008017303846715124	0.0007918456414946966	0.0008642141463878311	0.0008497670306561433	0.0009003501690336138	0.0008830680858108597	0.000939077786225714	0.0009186035684861075	0.0010209903733150371	0.000993261819811966	0.08314947052016147	0.0779515633460544	-0.000304701715896194	-0.00024851215156532214	-0.0002988678232527242	-0.00024375407797935789
0.35634481144984936	0.0008011476068536394	0.0007912703231608191	0.0008635895582535633	0.0008491529769490991	0.0008997016004658026	0.000882431934855022	0.0009384036748500022	0.0009179439730018509	0.001020262754873063	0.0009925534094563043	0.08315436646739925	0.07795614974434681	-0.00030306519017897493	-0.000248666778117107	-0.00029726266666288415	-0.00024390577339711283
0.35849196819798806	0.0008005644560173836	0.0007906946372212913	0.0008629645787801703	0.0008485385387214298	0.0008990526305819491	0.0008817953901899885	0.0009377291519558258	0.0009172839744246548	0.0010195347049544682	0.000991844577671019	0.08315928415365524	0.07796075650657837	-0.0003014353853834084	-0.0002488197932753733	-0.0002956641020579742	-0.00024405588841605597
0.36065206264566085	0.0007999809358809982	0.0007901185873496986	0.000862339211991635	0.0008479237199302472	0.0008984032635839935	0.0008811584559368776	0.0009370542219367763	0.0009166235770514484	0.0010188062283613523	0.0009911353291250792	0.08316422365506698	0.07796538370406617	-0.00029981229342193605	-0.000248971198719139	-0.0002940721215043407	-0.00024420442468151005
0.3628251727490157	0.0007993970501588768	0.0007895421772158095	0.0008617134619077239	0.0008473085245285194	0.000897753503669455	0.0008805211362124762	0.0009363788891818052	0.0009159627851746242	0.0010180773298907042	0.0009904256684824884	0.0831691850478953	0.07797003140823867	-0.00029819590600962953	-0.0002491209961617835	-0.000292486716876289	-0.0002443513838739919
0.3650113769339257	0.000798812802561465	0.0007889654104854882	0.0008610873325438934	0.0008466929564649743	0.0008971033550313331	0.0008798834351291336	0.0009357031580751133	0.000915301603081931	0.0010173480143342818	0.0009897156004021683	0.08317416840851494	0.07797469969063288	-0.00029658621466926993	-0.00024926918735310166	-0.00029090787986083	-0.0002444967677106835
0.36721075409881926	0.0007982281967951818	0.0007883882908206186	0.0008604608279112055	0.0008460770196840137	0.0008964528218580168	0.0008792453567946766	0.0009350270329960618	0.0009146400350563849	0.001016618286478513	0.000989005129537861	0.08317917381341719	0.0779793886228985	-0.0002949832107320971	-0.00024941577407788795	-0.0002893356019551263	-0.0002446405779415739
0.3694233836175272	0.0007976432365623401	0.0007878108218790233	0.0008598339520162389	0.0008454607181256333	0.0008958019083331925	0.000878606905312323	0.0009343505183190753	0.0009139780853761746	0.0010158881511043894	0.0009882942605380278	0.08318420133920951	0.07798409827678862	-0.00029338688533955826	-0.0002495607581553816	-0.0002877698744702395	-0.0002447828163503196
0.37164934534214805	0.0007970579255610679	0.0007872330073143878	0.0008592067088610036	0.0008448440557253344	0.0008951506186357565	0.000877968084780593	0.0009336736184135468	0.0009133157583145721	0.001015157612987364	0.0009875829980457477	0.08318925106261293	0.077988828724166	-0.0002917972294461668	-0.0002497041414394885	-0.0002862106885341553	-0.0002449234847549109
0.3738887196059291	0.0007964722674852273	0.0007866548507761803	0.0008585791024428555	0.000844227036414038	0.0008944989569397214	0.0008773288992932176	0.0009329963376437442	0.0009126530581398347	0.0010144266768972443	0.0009868713466986143	0.08319432306046116	0.07799358003699766	-0.0002902142338210567	-0.0002498459258179486	-0.0002846580350943928	-0.0002450625850076438
0.3761415872261661	0.0007958862660243412	0.000786076355909577	0.0008579511367544102	0.0008436096641180073	0.0008938469274141335	0.0008766893529390521	0.0009323186803687174	0.0009119899891151212	0.0010136953475980948	0.0009861593111286414	0.08319941740970101	0.07799835228735548	-0.00028863788904892607	-0.00024998611321117026	-0.0002831119049165609	-0.0002452001189919839
0.3784080295071193	0.0007952999248635164	0.0007854975263553887	0.0008573228157834679	0.0008429919427587633	0.0008931945342229847	0.0008760494498019992	0.0009316406509422118	0.0009113265554984017	0.0010129636298481372	0.0009854468959621659	0.08320453418738738	0.07800314554741526	-0.0002870681855337842	-0.0002501247055731459	-0.00028157228858818883	-0.0002453360886236211
0.3806881282429484	0.0007947132476833676	0.000784918365749984	0.0008566941435129242	0.0008423738762530068	0.0008925417815251252	0.0008754091939609185	0.0009309622537125731	0.0009106627615423673	0.0010122315283996497	0.0009847341058197498	0.08320967347068478	0.07800795988945161	-0.0002855051135001174	-0.0002502617048906475	-0.0002800391765218069	-0.00024547049585121883
0.38298196572066395	0.0007941262381599444	0.0007843388777252184	0.0008560651239206922	0.0008417554685125358	0.0008918886734741805	0.0008747685894895447	0.0009302834930226625	0.000909998611494348	0.0010114990479988708	0.0009840209453160875	0.08321483533686655	0.07801279538584514	-0.0002839486629957755	-0.0002503971131828653	-0.0002785125589561399	-0.00024560334265497086
0.3852896247230969	0.0007935388999646558	0.0007837590659083594	0.000855435760979623	0.0008411367234441697	0.0008912352142184639	0.0008741276404564044	0.000929604373209765	0.0009093341095962203	0.0010107661933859012	0.0009833074190599078	0.08322001986331	0.07801765210907063	-0.00028239882389105575	-0.0002505309324994376	-0.000276992425956718	-0.00024573463104551885
0.38761118853188686	0.0007929512367642052	0.0007831789339220202	0.0008548060586574298	0.000840517644949674	0.0008905814079009067	0.0008734863509247412	0.0009289248986055104	0.0009086692600843324	0.0010100329692946132	0.0009825935316538903	0.08322522712749887	0.0780225301317047	-0.0002808555858833106	-0.00025066316492153295	-0.0002754787674184578	-0.00024586436306375803
0.3899467409304866	0.0007923632522205103	0.0007825984853840834	0.0008541760209166046	0.0008398982369256787	0.0008899272586589621	0.0008728447249524322	0.0009282450735357815	0.0009080040671894128	0.0010092993804525527	0.0009818792876945652	0.0832304572070217	0.07802742952642087	-0.0002793189385002226	-0.00025079381256301603	-0.00027397157306982556	-0.0002459925407824748
0.39229636620718694	0.0007917749499906383	0.000782017723907636	0.0008535456517143455	0.0008392785032636081	0.0008892727706245318	0.0008722027665919053	0.0009275649023206302	0.0009073385351364892	0.0010085654315808456	0.000981164691772227	0.08323571017956766	0.07803235036598509	-0.0002777888710982501	-0.00025092287756667275	-0.00027247083247228243	-0.00024611916630368214
0.3946601491581577	0.0007911863337267361	0.000781436653100899	0.0008529149550024832	0.0008386584478496042	0.0008886179479238876	0.0008715604798900687	0.0009268843892741985	0.0009066726681448111	0.0010078311273941103	0.0009804497484708467	0.08324098612292596	0.07803729272326075	-0.0002762653728661524	-0.00025105036210523735	-0.00027097653502167196	-0.00024624424175795356
0.3970381750905084	0.0007905974070759633	0.0007808552765671636	0.0008522839347274044	0.0008380380745644558	0.0008879627946775942	0.0008709178688882342	0.0009262035387046356	0.0009060064704277695	0.0010070964726003678	0.000979734462367985	0.08324628511498644	0.07804225667120424	-0.00027474843282715433	-0.00025117626838122575	-0.0002694886699524113	-0.0002463677693055055
0.39943052982536675	0.0007900081736804228	0.0007802735979047203	0.0008516525948299775	0.0008374173872835244	0.0008873073150004304	0.0008702749376220372	0.000925522354914016	0.0009053399461928147	0.0010063614719009492	0.0009790188380347025	0.08325160723373794	0.07804724228286258	-0.0002732380398416667	-0.00025130059862712995	-0.000268007226338296	-0.00024648975113550353
0.4018372997009759	0.0007894186371770966	0.0007796916207067961	0.0008510209392454834	0.0008367963898766749	0.0008866515130013122	0.0008696316901213668	0.0009248408421982609	0.0009046730996413805	0.0010056261299904096	0.0009783028800354763	0.08325695255726498	0.07805224963137283	-0.00027173418260781346	-0.0002514233551036138	-0.0002665321930951092	-0.0002466101894654793
0.40425857157581063	0.0007888288011977786	0.0007791093485614893	0.0008503889719035418	0.0008361750862082028	0.000885995392783222	0.0008689881304102871	0.000924159004847058	0.0009040059349688067	0.0010048904515564416	0.0009775865929281167	0.08326232116374634	0.07805727878996238	-0.00027023684966351325	-0.0002515445400993188	-0.00026506355898092693	-0.000246729086540165
0.4066944328317112	0.0007882386693690139	0.0007785267850517081	0.0008497566967280438	0.0008355534801367705	0.0008853389584431336	0.0008683442625069743	0.0009234768471437873	0.000903338456364267	0.0010041544412797924	0.0009768699812636845	0.08326771313145448	0.07806232983194505	-0.00026874602938908865	-0.0002516641559311139	-0.00026360131259886566	-0.00024684644463141003
0.4091449713770379	0.0007876482453120347	0.0007779439337551078	0.0008491241176370833	0.000834931575515337	0.0008846822140719404	0.0008677000904236382	0.0009227943733654461	0.0009026706680106923	0.001003418103834178	0.0009761530495864099	0.08327312853875472	0.07806740283072108	-0.00026726171001045795	-0.00025178220494451176	-0.00026214544240060755	-0.00024696226603929117
0.411610275649843	0.000787057532642692	0.0007773607982440225	0.0008484912385428799	0.0008343093761910851	0.0008840251637543771	0.0008670556181664532	0.000922111587782564	0.0009020025740846918	0.0010026814438861948	0.0009754358024336046	0.08327856746410356	0.0780724978597755	-0.00026578387959816374	-0.0002518986895109765	-0.0002606959366860673	-0.0002470765530898644
0.41409043462106226	0.0007864665349714045	0.0007767773820854158	0.0008478580633517282	0.0008336868860053664	0.000883367811568963	0.0008664108497354918	0.0009214284946591439	0.0009013341787564921	0.0010019444660952484	0.0009747182443355959	0.08328402998604412	0.07807761499267675	-0.0002643125260700929	-0.0002520136120279237	-0.0002592527836058345	-0.00024718930813491524
0.41658553779772634	0.0007858752559030935	0.0007761936888408152	0.0008472245959639192	0.0008330641087936308	0.000882710161587923	0.0008657657891246565	0.0009207450982525806	0.0009006654861898596	0.001001207175113469	0.0009740003798156398	0.08328951618321018	0.07808275430307544	-0.0002628476371960009	-0.00025212697492080216	-0.0002578159711635608	-0.0002473005335523748
0.41909567522619073	0.0007852836990371214	0.0007756097220662531	0.00084659084027368	0.0008324410483853611	0.0008820522178771205	0.0008651204403216123	0.0009200614028135871	0.0008999965005420293	0.0010004695755856266	0.0009732822133898445	0.08329502613431707	0.0780879158647022	-0.0002613892005967622	-0.0002522387806400961	-0.00025638548721818033	-0.0002474102317457927
0.4216209374953856	0.0007846918679672381	0.0007750254853122105	0.0008459568001691105	0.0008318177086040147	0.000881393984495994	0.0008644748073077198	0.000919377412586132	0.0008993272259636391	0.0009997316721490628	0.0009725637495670976	0.08330055991816818	0.07809309975136573	-0.00025993720374675733	-0.0002523490316615473	-0.00025496131948501977	-0.0002475184051436985
0.42416141574008476	0.0007840997662815196	0.0007744409821235601	0.0008453224795321182	0.000831194093266957	0.0008807354654974881	0.0008638288940579718	0.0009186931318073627	0.0008986576665986585	0.000998993469433604	0.0009718449928489878	0.08330611761364766	0.07809830603695224	-0.00025849163397700936	-0.0002524577304866549	-0.00025354345553718627	-0.0002476250561982696
0.4267172016441951	0.0007835073975623158	0.0007738562160395125	0.0008446878822383606	0.0008305702061854076	0.000880076664927989	0.0008631827045409337	0.0009180085647075431	0.0008979878265843287	0.0009982549720614965	0.0009711259477297381	0.08331169929972164	0.0781035347954241	-0.0002570524784755168	-0.00025256487964092633	-0.0002521318828096475	-0.0002477301873872184
0.42928838744406506	0.00078291476538619	0.0007732711905935561	0.0008440530121571794	0.0008299460511643712	0.0008794175868272628	0.0008625362427186697	0.0009173237155099793	0.000897317710051087	0.000997516184647321	0.0009704066186961235	0.08331730505543311	0.07810878610081798	-0.0002556197242899183	-0.00025267048167407213	-0.0002507265885986487	-0.0002478338012111003
0.43187506593181346	0.0007823218733238709	0.0007726859093134114	0.0008434178731515474	0.0008293216320025888	0.0008787582352283917	0.0008618895125466972	0.0009166385884309635	0.0008966473211225121	0.0009967771117979287	0.0009696870102274108	0.08332293495990482	0.07811406002724237	-0.0002541933583299072	-0.00025277453916022763	-0.0002493275600645162	-0.0002479359001937298
0.4344773304586784	0.0007817287249401931	0.0007721003757209706	0.000842782469078002	0.0008286969524924746	0.00087809861415771	0.0008612425179739112	0.0009159531876796996	0.0008959766639152541	0.000996037758112364	0.0009689671267952809	0.08332858909233619	0.07811935664887543	-0.00025277336736781453	-0.00025287705469603794	-0.0002479347842347934	-0.00024803648688295765
0.4370952749383861	0.000781135323794049	0.0007715145933322495	0.0008421468037865948	0.0008280720164200577	0.0008774387276347504	0.0008605952629425345	0.0009152675174582435	0.0008953057425389747	0.000995298128181795	0.0009682469728637632	0.08333426753199623	0.07812467603996853	-0.00025135973804252254	-0.00025297803090246207	-0.00024654824800399155	-0.0002481355638483118
0.4397289938505404	0.0007805416734383335	0.0007709285656573344	0.0008415108811208287	0.0008274468275649298	0.0008767785796721714	0.0008599477513880543	0.0009145815819614394	0.0008946345610962837	0.0009945582265894419	0.000967526552889166	0.083339970358231	0.07813001827483733	-0.00024995245685910383	-0.0002530774704219696	-0.00024516793813633697	-0.00024823313368141364
0.4423785822440318	0.0007799477774198992	0.000770342296200338	0.0008408747049176112	0.0008268213897001935	0.0008761181742757171	0.0008592999872391705	0.0009138953853768637	0.0008939631236826841	0.0009938180579105156	0.0009668058713200156	0.083345697650455	0.07813538342786329	-0.0002485515101916247	-0.00025317537591917905	-0.00024379384126801962	-0.0002483291989961167
0.4450441357404687	0.0007793536392794983	0.0007697557884593405	0.0008402382790071879	0.0008261957065923991	0.0008754575154441422	0.0008586519744177314	0.0009132089318847528	0.000893291434386506	0.00099307762671214	0.0009660849325969818	0.0833514494881514	0.07814077157349551	-0.00024715688428672555	-0.00025327175008207914	-0.00024242594390899708	-0.0002484237624277297
0.44772575053762753	0.0007787592625517419	0.0007691690459263492	0.0008396016072130992	0.0008255697820015017	0.0008747966071691648	0.0008580037168386854	0.0009125222256579538	0.0008926194972888515	0.000992336937553293	0.0009653637411528212	0.08335722595087014	0.07814618278624064	-0.0002457685652615116	-0.00025336659561761565	-0.00024106423244324438	-0.0002485168266315452
0.4504235234129248	0.0007781646507650498	0.0007685820720872502	0.0008389646933521243	0.0008249436196808055	0.0008741354534354148	0.0008573552184100259	0.0009118352708618645	0.0008919473164635415	0.000991595994984742	0.0009646423014123128	0.08336302711822703	0.07815161714067011	-0.00024438653910918706	-0.00025345991525535516	-0.0002397086931333059	-0.0002486083942848105
0.4531375517269096	0.0007775698074416002	0.0007679948704217585	0.0008383275412342276	0.0008243172233769113	0.0008734740582203678	0.0008567064830327315	0.000911148071654371	0.000891274895977053	0.0009908548035489739	0.0009639206177921927	0.08336885306990029	0.07815707471141371	-0.00024301079170027662	-0.0002535517117459585	-0.0002383593121206562	-0.00024869846808481255
0.4558679334267773	0.0007769747360972883	0.0007674074444033749	0.0008376901546625105	0.0008236905968296701	0.0008728124254943006	0.000856057514600721	0.0009104606321857962	0.0008906022398884662	0.0009901133677801383	0.0009631986947010965	0.08337470388562983	0.07816255557315537	-0.00024164130878229217	-0.00025364198785887693	-0.00023701607542611636	-0.00024878705074743435
0.45861476704990445	0.0007763794402416796	0.0007668197974993432	0.000837052537433162	0.000823063743772132	0.0008721505592202377	0.0008554083170008017	0.0009097729565988422	0.0008899293522494152	0.0009893716922039842	0.0009624765365394986	0.08338057964521314	0.07816805980063973	-0.00024027807598384077	-0.00025373074638429527	-0.00023567896895415608	-0.0002488741450089593
0.4613781517274047	0.000775783923377965	0.0007662319331706023	0.0008364146933354087	0.0008224366679304999	0.0008714884633538969	0.0008547588941126144	0.000909085049028538	0.0008892562371040271	0.0009886297813377965	0.0009617541476996521	0.08338648042850692	0.07817358746865957	-0.0002389210788150964	-0.00025381799013138306	-0.00023434797849380962	-0.00024895975362512757
0.4641581871877068	0.0007751881890029208	0.0007656438548717498	0.0008357766261514686	0.0008218093730240828	0.0008708261418436446	0.0008541092498085874	0.000908396913602187	0.0008885828984888795	0.000987887639690344	0.0009610315325655362	0.08339240631542418	0.0781791386520649	-0.00023757030267057555	-0.00025390372192843347	-0.00023302308971984154	-0.0002490438793695815
0.4669549737601532	0.0007745922406068616	0.0007650555660509928	0.0008351383396565024	0.0008211818627652488	0.0008701635986304404	0.0008534593879538883	0.0009077085544393096	0.0008879093404329396	0.0009871452717618125	0.0009603086955127921	0.0833983573859286	0.07818471342575008	-0.00023622573283052506	-0.0002539879446226967	-0.00023170428819457856	-0.0002491265250341157
0.46976861237862133	0.0007739960816736048	0.000764467070150114	0.0008344998376185727	0.0008205541408593804	0.0008695008376477941	0.0008528093124063777	0.0009070199756516004	0.0008872355669575238	0.0009864026820437554	0.0009595856409086763	0.08340433372003625	0.07819031186466288	-0.00023488735446258735	-0.00025407066107935306	-0.00023039155937079614	-0.00024920769342912097
0.4725992045851658	0.000773399715680425	0.0007638783706044268	0.0008338611237985935	0.0008199262110048325	0.0008688378628217146	0.0008521590270165592	0.0009063311813428725	0.0008865615820762417	0.0009856598750190325	0.0009588623731119986	0.0834103353978138	0.0781959340437924	-0.0002335551526244095	-0.0002541518741820403	-0.00022908488859299525	-0.0002492873873826129
0.4754468525336833	0.0007728031460980169	0.0007632894708427376	0.000833222201950289	0.0008192980768928855	0.0008681746780706649	0.0008515085356275365	0.0009056421756090071	0.0008858873897949505	0.000984916855161756	0.0009581388964730735	0.08341636249937193	0.0782015800381738	-0.00023222911226358778	-0.00025423158683077207	-0.0002277842610976244	-0.00024936560973859434
0.47831165899359906	0.0007722063763904593	0.0007627003742873116	0.0008325830758201532	0.0008186697422077096	0.000867511287305522	0.0008508578420749734	0.0009049529625379157	0.000885212994111715	0.000984173626937243	0.0009574152153336697	0.08342241510487121	0.07820724992288648	-0.0002309092182218031	-0.0002543098019436585	-0.0002264896620171597	-0.00024944236335869285
0.4811937273535759	0.000771609410015172	0.0007621110843538283	0.0008319437491474049	0.0008180412106263156	0.0008668476944295219	0.0008502069501870416	0.0009042635462094804	0.0008845383990167484	0.0009834301948019534	0.0009566913340269528	0.08342849329451074	0.07821294377304694	-0.00022959545523490443	-0.000254386522455019	-0.00022520107638096531	-0.0002495176511212449
0.4840931616252451	0.0007710122504228859	0.0007615216044513527	0.0008313042256639496	0.0008174124858185243	0.0008661839033382306	0.0008495558637843858	0.0009035739306955197	0.0008838636084923822	0.0009826865632034476	0.0009559672568774447	0.0834345971485342	0.07821866166381133	-0.00022828780793568426	-0.00025446175131596527	-0.0002239184891166257	-0.0002495914759200746
0.4870100664469608	0.0007704149010575978	0.000760931937982292	0.0008306645090943342	0.0008167835714469172	0.0008655199179194851	0.0008489045866800775	0.0009028841200597314	0.0008831886265130091	0.0009819427365803256	0.0009552429882009628	0.08344072674722133	0.07822440367037113	-0.0002269862608550166	-0.000254535491493485	-0.00022264188505169424	-0.0002496638406647156
0.4899445470875755	0.0007698173653565459	0.0007603420883423686	0.0008300246031557178	0.0008161544711668055	0.00086485574205337	0.00084825312267958	0.0009021941183576612	0.0008825134570450512	0.000981198719362191	0.0009545185323045846	0.08344688217088786	0.07823016986795377	-0.0002256907984234946	-0.0002546077459695262	-0.00022137124891610793	-0.0002497347482802448
0.49289670945023945	0.0007692196467501675	0.0007597520589205805	0.0008293845115578237	0.0008155251886261906	0.0008641913796121622	0.0008476014755807017	0.0009015039296366531	0.0008818381040469122	0.0009804545159695906	0.0009537938934865923	0.0834530634998878	0.07823596033181726	-0.00022440140497387295	-0.0002546785177420241	-0.0002201065653431311	-0.00024980420170639395
0.4958666600762229	0.0007686217486620716	0.0007591618530991729	0.0008287442380029094	0.0008148957274657275	0.0008635268344603034	0.0008469496491735662	0.0009008135579358089	0.0008811625714689384	0.000979710130813976	0.0009530690760364333	0.08345927081460312	0.07824177513724995	-0.0002231180647421227	-0.0002547478098230138	-0.0002188478188713261	-0.0002498722038971335
0.4988545061487607	0.0007680236745090038	0.000758571474253604	0.000828103786185729	0.0008142660913186917	0.0008628621104543535	0.0008462976472405683	0.0009001230072859496	0.0008804868632533799	0.0009789655682976538	0.0009523440842346704	0.08346550419544757	0.07824761435956626	-0.00022184076187015123	-0.00025481562524010126	-0.00021759499394718995	-0.00024993875782183816
0.5018603554969207	0.0007674254277008133	0.0007579809257525124	0.0008274631597934942	0.0008136362838109384	0.0008621972114429564	0.0008456454735563375	0.0008994322817095702	0.0008798109833343487	0.0009782208328137391	0.0009516189223529412	0.08347176372286096	0.07825347807410896	-0.00022056948040613533	-0.0002548819670340763	-0.0002163480749248492	-0.00025000386646240047
0.5048843165994948	0.0007668270116404269	0.0007573902109576905	0.0008268223625058455	0.0008130063085608759	0.0008615321412668053	0.000844993131887709	0.0008987413852208099	0.0008791349356377858	0.0009774759287461165	0.0009508935946539162	0.08347804947731138	0.0782593663562437	-0.0002193042043072413	-0.0002549468382598563	-0.0002151070460693627	-0.00025006753281470173
0.5079264985889148	0.0007662284297238139	0.0007567993332240505	0.0008261813979948153	0.0008123761691794285	0.0008608669037586034	0.00084434062599368	0.000898050321825404	0.000878458724081419	0.0009767308604693922	0.0009501681053912541	0.08348436153928561	0.07826527928135625	-0.00021804491744042975	-0.0002550102419850986	-0.00021387189155824826	-0.000250129759888168
0.5109870112551897	0.0007656296853399638	0.0007562082958996021	0.0008255402699247994	0.0008117458692700088	0.000860201502743037	0.0008436879596253825	0.0008973590955206585	0.0008777823525747328	0.0009759856323488588	0.0009494424588095679	0.08349069998929441	0.07827121692485181	-0.00021679160358561989	-0.0002550721812912826	-0.0002126425954816491	-0.00025019055070374385
0.5140659650498691	0.0007650307818708513	0.0007556171023254181	0.0008248989819525201	0.0008111154124284812	0.0008595359420367302	0.0008430351365260505	0.0008966677102954029	0.0008771058250189282	0.0009752402487404457	0.0009487166591443775	0.08349706490786389	0.07827717936215323	-0.0002155442464361057	-0.0002551326592723224	-0.00021141914184635846	-0.00025024990829597415
0.5171634710900281	0.0007644317226914145	0.0007550257558356122	0.0008242575377270008	0.0008104848022431352	0.0008588702254482252	0.0008423821604309816	0.0008959761701299646	0.0008764291453068908	0.0009744947139906882	0.0009479907106220765	0.08350345637553733	0.07828316666869707	-0.00021430282960049896	-0.00025519167903428897	-0.00021020151457601388	-0.0002503078357115607
0.5202796411622786	0.0007638325111695242	0.0007544342597573089	0.0008236159408895329	0.000809854042294657	0.000858204356777939	0.0008417290350675123	0.0008952844789961293	0.0008757523173231588	0.0009737490324366817	0.0009472646174598924	0.08350987447287064	0.07828917891993156	-0.00021306733660467203	-0.00025524924369521584	-0.0002089896975120964	-0.00025036433600772456
0.5234145877268029	0.0007632331506659652	0.0007538426174106244	0.0008229741950736496	0.0008092231361561009	0.0008575383398181435	0.0008410757641549879	0.0008945926408571129	0.0008750753449438922	0.0009730032084060525	0.0009465383838658554	0.08351631928043154	0.0782952161913163	-0.00021183775089286816	-0.0002553053563844332	-0.00020778367441687262	-0.0002504194122535941
0.5265684239214125	0.0007626336445344041	0.0007532508321086366	0.0008223323039050984	0.0008085920873928597	0.0008568721783529274	0.0008404223514047301	0.0008939006596675258	0.000874398232036838	0.0009722572462169134	0.0009458120140387554	0.083522790878793	0.07830127855831788	-0.00021061405583056025	-0.0002553600202434003	-0.00020658342897508786	-0.0002504730675300382
0.5297412635656308	0.0007620339961213685	0.0007526589071573615	0.0008216902710018078	0.000807960899562639	0.0008562058761581703	0.0008397688005200083	0.0008932085393733412	0.0008737209824612997	0.0009715111501778291	0.000945085512168111	0.08352928934853689	0.07830736609640679	-0.0002093962347042011	-0.00025541323842318	-0.00020538894479416037	-0.00025052530492744585
0.5329332211648017	0.0007614342087662272	0.0007520668458557363	0.0008210480999738724	0.0008073295762154345	0.0008555394370015186	0.0008391151151960183	0.0008925162839118718	0.0008730436000681135	0.0009707649245877894	0.0009443588824341404	0.08353581477024595	0.07831347888105686	-0.00020818427072405443	-0.0002554650140857706	-0.00020420020540662387	-0.0002505761275468088
0.5361444119142209	0.0007608342858011648	0.0007514746514955917	0.0008204057944235194	0.0008066981208935044	0.0008548728646423528	0.0008384612991198489	0.0008918238972117348	0.0008723660886996171	0.0009700185737361676	0.000943632129007724	0.0835423672245043	0.07831961698774378	-0.00020697814702647088	-0.00025551535040396756	-0.00020301719427243126	-0.0002506255384996936
0.5393749517032939	0.0007602342305511595	0.0007508823273616325	0.0008197633579450857	0.0008060665371313457	0.0008542061628317636	0.0008378073559704599	0.0008911313831928239	0.0008716884521896203	0.0009692721019026905	0.0009429052560503726	0.08354894679189309	0.07832578049193963	-0.00020577784667405452	-0.00025556425056008636	-0.00020183989477939868	-0.0002506735409068539
0.5426249571197181	0.0007596340463339648	0.0007502898767314172	0.0008191207941249953	0.0008054348284556703	0.0008535393353125265	0.0008371532894186558	0.0008904387457662851	0.0008710106943633786	0.0009685255133574071	0.0009421782677141994	0.08355555355299066	0.07833196946911135	-0.00020458335265780003	-0.00025561171774554636	-0.00020066829024470434	-0.00025072013789809167
0.5458945454536906	0.0007590337364600897	0.0007496973028753405	0.0008184781065417382	0.0008048029983853869	0.000852872385819079	0.0008364991031270655	0.0008897459888344881	0.0008703328190375733	0.0009677788123606594	0.0009414511681418921	0.08356218758836453	0.07833818399472002	-0.000203394647898536	-0.00025565775516081524	-0.00019950236391735876	-0.0002507653326122017
0.5491838347021408	0.0007584333042327806	0.0007491046090566119	0.0008178352987658484	0.0008041710504315756	0.0008522053180774973	0.0008358448007501148	0.0008890531162910049	0.0008696548300202802	0.0009670320031630531	0.0009407239614666811	0.08356884897857467	0.07834442414421593	-0.00020221171524942294	-0.0002557023660157698	-0.00019834209897984234	-0.0002508091281976099
0.5524929435729888	0.0007578327529479991	0.000748511798531238	0.0008171923743598787	0.0008035389880974676	0.000851538135805469	0.0008351903859340046	0.0008883601320205785	0.0008689767311109483	0.0009662850900054239	0.0009399966518123118	0.08357553780416695	0.07835068999303771	-0.0002010345374962863	-0.00025574555352858575	-0.0001971874785479666	-0.00025085152780979225
0.55582199148943	0.00075723208589441	0.000747918874548007	0.0008165493368783872	0.0008029068148784274	0.0008508708427122783	0.0008345358623166954	0.0008876670398991056	0.0008682985261003776	0.0009655380771188175	0.0009392692432930215	0.08358225414567035	0.07835698161660894	-0.00019986309735972596	-0.00025578732092534917	-0.0001960384856736358	-0.00025089253461196837
0.5591710985942444	0.0007566313063533626	0.0007473258403484724	0.0008159061898679143	0.0008022745342619353	0.0008502034424987795	0.0008338812335278824	0.0008869738437936132	0.0008676202187706977	0.0009647909687244592	0.0009385417400135124	0.08358899808359803	0.07836329909033429	-0.0001986973774964207	-0.00025582767143975116	-0.0001948951033471369	-0.0002509321517763785
0.5625403857541326	0.0007560304175988746	0.0007467326991669348	0.0008152629368669644	0.000801642149727563	0.000849535938857383	0.0008332265031889735	0.0008862805475622346	0.0008669418128953443	0.000964043769033728	0.0009378141460689242	0.0835957696984405	0.07836964248960229	-0.00019753736050119597	-0.0002558666083132821	-0.0001937573144974447	-0.00025097038248206305
0.565929974564078	0.0007554294228976175	0.0007461394542304299	0.0008146195814059912	0.0008010096647469643	0.0008488683354720291	0.0008325716749130757	0.0008855871550541879	0.00086626331223904	0.0009632964822481328	0.0009370864655448132	0.0836025690706602	0.07837601188977335	-0.00019638302890767623	-0.0002559041347941493	-0.00019262510199292981	-0.0002510072299138355
0.569339987351735	0.0007548283255089043	0.0007455461087587151	0.0008139761270073779	0.0008003770827838557	0.0008482006360181793	0.0008319167523049785	0.0008848936701097645	0.0008655847205577778	0.0009625491125592904	0.0009363587025171324	0.08360939628070103	0.07838240736618454	-0.0001952343651906857	-0.0002559402541376654	-0.00019149844864517485	-0.0002510426972646418
0.5727705471818436	0.0007542271286846726	0.0007449526659642512	0.000813332577185423	0.0007997444072939961	0.0008475328441627878	0.0008312617389611284	0.0008842000965602957	0.0008649060415987971	0.0009618016641488993	0.0009356308610522012	0.08361625140896724	0.07838882899414688	-0.00019409135176813586	-0.0002559749696066371	-0.00019037733720926597	-0.0002510767877339226
0.5762217778606706	0.0007536258356694738	0.0007443591290521947	0.0008126889354463242	0.0007991116417251778	0.0008468649635642904	0.0008306066384696201	0.0008835064382281463	0.000864227279100569	0.000961054141188718	0.0009349029452066903	0.08362313453583547	0.0783952768489375	-0.00019295397100001221	-0.0002560082844678402	-0.00018926175038376514	-0.00025110950452539305
0.5796938039404782	0.0007530244497004642	0.0007437655012203861	0.0008120452052881665	0.0007984787895172142	0.0008461969978725957	0.0008299514544101833	0.0008828126989266957	0.0008635484367927822	0.0009603065478405503	0.0009341749590276036	0.08363004574164654	0.07840175100579902	-0.00019182220519210758	-0.00025604020199460065	-0.00018815167081441542	-0.0002511408508494295
0.5831867507240184	0.0007524229740073917	0.0007431717856593381	0.0008114013902009095	0.0007978458541019222	0.0008455289507290594	0.0008292961903541606	0.000882118882460319	0.0008628695183963242	0.0009595588882562205	0.0009334469065522561	0.08363698510669944	0.07840825153993884	-0.0001906960365983118	-0.00025607072546735	-0.00018704708109568147	-0.000251170829923264
0.5867007442690553	0.0007518214118125802	0.0007425779855522195	0.0008107574936663666	0.0007972128389031052	0.0008448608257664726	0.0008286408498644948	0.0008814249926243661	0.0008621905276232623	0.0009588111665775497	0.0009327187918082501	0.08364395271125116	0.07841477852652655	-0.0001895754474192518	-0.00025609985816998915	-0.00018594796376968092	-0.0002511994449670707
0.5902359113929144	0.0007512197663309305	0.0007419841040748568	0.0008101135191582056	0.0007965797473365553	0.000844192626609056	0.0008279854364957255	0.0008807310332051613	0.0008615114681768381	0.0009580633869363487	0.0009319906188134697	0.08365094863551632	0.07842133204068504	-0.0001884604198055112	-0.0002561276033914983	-0.00018485430132927916	-0.0002512266992059642
0.5937923796770596	0.0007506180407699039	0.0007413901443957173	0.0008094694701419283	0.0007959465828100312	0.0008435243568724385	0.0008273299537939669	0.0008800370079799769	0.0008608323437514476	0.000957315553454392	0.0009312623915760555	0.08365797295965949	0.07842791215749353	-0.0001873509358590597	-0.000256153964426048	-0.00018376607622029584	-0.00025125259587083226
0.597370277471697	0.0007500162383295174	0.0007407961096759029	0.0008088253500748666	0.000795313348723251	0.0008428560201636521	0.0008266744052968999	0.0008793429207170254	0.0008601531580326308	0.0009565676702434065	0.0009305341140943924	0.08366502576379162	0.07843451895198406	-0.00018624697763416909	-0.0002561789445716667	-0.00018268327084182412	-0.00025127713819653175
0.6009697339004076	0.0007494143622023323	0.000740202003069142	0.0008081811624061645	0.0007946800484678816	0.0008421876200811165	0.0008260187945337593	0.0008786487751754437	0.0008594739146970588	0.0009558197414050501	0.0009298057903570906	0.08367210712797224	0.07844115249913855	-0.00018514852713884256	-0.00025620254713015767	-0.00018160586754677188	-0.0002513003294203897
0.6045908788648067	0.0007488124155734562	0.0007396078277217887	0.0008075369105767831	0.0007940466854275384	0.0008415191602146355	0.0008253631250253334	0.0008779545751052915	0.0008587946174125257	0.000955071771030908	0.0009290774243429818	0.08367921713220158	0.07844781287387896	-0.00018405556633650788	-0.0002562247754069047	-0.00018053384864451238	-0.00025132217278384106
0.6082338430492322	0.0007482104016205282	0.0007390135867728079	0.0008068925980194793	0.0007934132629777655	0.0008408506441453803	0.0008247074002839436	0.0008772603242475287	0.0008581152698379342	0.0009543237632024667	0.0009283490200210939	0.08368635585641893	0.07845450015107426	-0.00018296807714769658	-0.0002562456327114271	-0.00017946719640296593	-0.0002513426715328726
0.611898757925461	0.000747608323513718	0.0007384192833537762	0.0008062482281588059	0.0007927797844860365	0.0008401820754458865	0.0008240516238134406	0.0008765660263340121	0.00085743587562329	0.0009535757219911101	0.000927620581350647	0.08369352338049858	0.0784612144055323	-0.00018188604145073783	-0.00025626512235593646	-0.00017840589304839172	-0.0002513618289158026
0.6155857557574533	0.0007470061844157192	0.0007378249205888743	0.000805603804411103	0.0007921462533117443	0.0008395134576800424	0.0008233957991091963	0.0008758716850874841	0.0008567564384096889	0.0009528276514581008	0.0009268921122810362	0.08370071978424642	0.07846795571199684	-0.0001808094410828548	-0.00025628324765430976	-0.00017734992076637313	-0.00025137964818214287
0.6192949696061266	0.0007464039874817514	0.0007372305015948888	0.0008049593301844949	0.0007915126728062011	0.0008388447944030912	0.0008227399296581053	0.0008751773042215708	0.0008560769618293167	0.0009520795556545785	0.0009261636167518313	0.08370794514739983	0.07847472414514471	-0.00017973825784262099	-0.0002563000119238934	-0.00017629926170475985	-0.0002513961325850689
0.6230265333341571	0.0007458017358595489	0.0007366360294811997	0.0008043148088788815	0.0007908790463126266	0.0008381760891616118	0.0008220840189385645	0.0008744828874407647	0.0008553974495054326	0.0009513314386215376	0.0009254350986927525	0.0837151995496186	0.07848151977958298	-0.0001786724734912093	-0.00025631541848453177	-0.00017525389797477808	-0.0002514112853802819
0.6267805816108112	0.0007451994326893644	0.0007360415073497864	0.0008036702438859376	0.0007902453771661489	0.0008375073454935241	0.0008214280704204802	0.0008737884384404268	0.0008547179050523701	0.0009505833043898284	0.0009247065620236746	0.08372248307048588	0.07848834268984559	-0.0001776120697521283	-0.0002563294706567909	-0.0001742138116508779	-0.0002514251098243159
0.6305572499168048	0.0007445970811039658	0.0007354469382952233	0.000803025638589108	0.0007896116686937994	0.0008368385669280813	0.0008207720875652574	0.0008730939609067777	0.0008540383320755292	0.0009498351569801445	0.0009239780106546122	0.08372979578950432	0.0784951929503906	-0.00017655702831449738	-0.0002563421717633185	-0.0001731789847736337	-0.00025143760917561986
0.634356674549194	0.0007439946842286353	0.0007348523254046773	0.0008023809963636053	0.0007889779242145115	0.0008361697569858646	0.0008201160738257988	0.0008723994585168919	0.0008533587341713704	0.0009490870004030143	0.0009232494484857141	0.08373713778608984	0.07850207063559403	-0.00017550733083314396	-0.00025635352512787257	-0.00017214939934999396	-0.00025144878669380866
0.6381789926262927	0.0007433922451811684	0.0007342576717579094	0.000801736320576408	0.0007883441470391161	0.0008355009191787846	0.0008194600326465019	0.0008717049349386957	0.0008526791149274142	0.0009483388386587955	0.000922520879407258	0.08374450913957103	0.0785089758197529	-0.00017446295893072672	-0.000256363534075682	-0.00017112503735512707	-0.00025145864563944076
0.642024342092622	0.000742789767071874	0.0007336629804272735	0.0008010916145862587	0.0007877103404703432	0.0008348320570100714	0.0008188039674632551	0.0008710103938309612	0.0008519994779222333	0.0009475906757376673	0.0009217923072996414	0.0837519099291835	0.07851590857707372	-0.00017342389419833237	-0.00025637220193217014	-0.0001701058807335315	-0.00025146718927382405
0.6458928617238878	0.0007421872530035777	0.0007330682544777182	0.0008004468817436634	0.0007870765078028192	0.0008341631739742833	0.0008181478817034386	0.0008703158388433073	0.0008513198267254547	0.000946842515619629	0.0009210637360333813	0.08375934023407015	0.07852286898167683	-0.00017239011819690508	-0.000256379532023121	-0.0001690919114001599	-0.000251474420858544
0.6497846911319898	0.0007415847060716227	0.0007324734969667894	0.0007998021253908961	0.0007864426523230694	0.0008334942735572971	0.0008174917787859223	0.0008696212736161948	0.0008506401648977552	0.0009460943622744913	0.0009203351694691083	0.08376680013326945	0.07852985710758727	-0.00017136161245887016	-0.0002563855276747906	-0.00016808311124168196	-0.00025148034365535255
0.6536999707700591	0.000740982129363871	0.000731878710944631	0.0007991573488619923	0.0007858087773095177	0.0008328253592363141	0.0008168356621210664	0.0008689267017809274	0.0008499604959908614	0.0009453462196618765	0.0009196066114575621	0.08377428970572214	0.0785368730287336	-0.0001703383584889112	-0.00025639019221274095	-0.00016707946211796942	-0.00025148496092572414
0.6576388419375281	0.0007403795259607082	0.0007312838994539885	0.0007985125554827589	0.0007851748860324875	0.0008321564344798588	0.0008161795351107223	0.0008682321269596509	0.0008492808235475501	0.0009445980917312133	0.0009188780658395913	0.08378180903025814	0.07854391681894603	-0.0001693203377654967	-0.0002563935289625341	-0.00016608094586288702	-0.00025148827593074463
0.661601446785229	0.0007397768989350463	0.0007306890655302125	0.0007978677485707683	0.000784540981754206	0.0008314875027477798	0.0008155234011482343	0.000867537552765353	0.0008486011511016475	0.0009438499824217344	0.0009181495364461499	0.08378935818560108	0.07855098855194913	-0.00016830753174233715	-0.00025639554124898267	-0.0001650875442859856	-0.0002514902919308337
0.6655879283205246	0.0007391742513523289	0.0007300942122012642	0.000797222931435369	0.000783907067728806	0.0008308185674912525	0.0008148672636184405	0.0008668429828018642	0.0008479214821780318	0.0009431018956624788	0.0009174210270982992	0.08379693725035607	0.07855808830136099	-0.00016729992184902343	-0.00025639623239576137	-0.0001640992391733348	-0.0002514910121854119
0.6695984304124688	0.0007385715862705364	0.0007294993424877187	0.0007965781073776851	0.0007832731472023297	0.0008301496321527832	0.0008142111258976781	0.0008661484206638634	0.0008472418202926356	0.0009423538353722885	0.0009166925416072035	0.08380454630301439	0.07856521614069031	-0.00016629748949283096	-0.0002563956057255734	-0.00016311601228913286	-0.00025149043995309484
0.6736330977969988	0.0007379689067401874	0.0007289044594027688	0.0007959332796906196	0.0007826392234127292	0.0008294807001662087	0.0008135549913537814	0.000865453869936872	0.0008465621689524425	0.0009416058054598052	0.0009159640837741315	0.08381218542194177	0.0785723721433304	-0.00016530021605935807	-0.00025639366455934565	-0.00016213784537613685	-0.0002514885784903331
0.6776920760821589	0.000737366215804355	0.0007283095659522378	0.000795288451658866	0.0007820052995898824	0.0008288117749567072	0.0008128988633460959	0.0008647593341972697	0.0008458825316555032	0.0009408578098234827	0.0009152356573904647	0.08381985468538071	0.07857955638255669	-0.00016430808291395538	-0.0002563904122159233	-0.0001611647201573696	-0.00025148543105177334
0.6817755117533548	0.0007367635164986622	0.0007277146651345777	0.0007946436265589051	0.0007813713789555857	0.0008281428599407981	0.0008122427452254728	0.0008640648170122864	0.0008452029118909262	0.0009401098523515759	0.0009145072662376871	0.08382755417144341	0.07858676893152355	-0.000163321071403294	-0.000256385852012736	-0.00016019661833743815	-0.0002514810008906465
0.6858835521786408	0.0007361608118512986	0.0007271197599408839	0.0007939988076590204	0.0007807374647235695	0.0008274739585263489	0.0008115866403342827	0.000863370321940016	0.0008445233131388916	0.0009393619369221529	0.0009137789140874009	0.0838352839581074	0.07859400986325926	-0.000162339162855768	-0.0002563799872643824	-0.00015923352160318593	-0.0002514752912574636
0.6900163456140378	0.0007355581048830233	0.0007265248533548981	0.0007933539982192976	0.0007801035600994997	0.0008268050741125834	0.0008109305520064154	0.000862675852529416	0.0008438437388706495	0.0009386140674030922	0.000913050604701319	0.08384304412321385	0.07860127925066202	-0.0001613623385835622	-0.00025637282128362915	-0.0001582754116253443	-0.0002514683054007094
0.6941740412088835	0.0007349553986071747	0.0007259299483530193	0.000792709201491636	0.0007794696682809875	0.0008261362100900837	0.000810274483567291	0.000861981412320316	0.0008431641925485335	0.0009378662476520897	0.0009123223418312761	0.08385083474446221	0.07860857716650087	-0.00016039057988270766	-0.000256364357379385	-0.00015732227005912924	-0.00025146004656564913
0.6983567890112157	0.0007343526960296825	0.0007253350479043127	0.0007920644207197588	0.0007788357924575986	0.0008254673698408072	0.0008096184383338656	0.0008612870048434257	0.0008424846776259616	0.000937118481516664	0.0009115941292192317	0.08385865589940464	0.07861590368340383	-0.00015942386803489972	-0.0002563545988577831	-0.00015637407854540708	-0.000251450517994134
0.702564739973187	0.0007337500001490765	0.0007247401549705208	0.0007914196591392198	0.0007782019358108621	0.0008247985567380851	0.0008089624196146436	0.0008605926336203416	0.0008418051975474486	0.0009363707728341623	0.0009108659705972777	0.08386650766544408	0.07862325887386024	-0.00015846218430916326	-0.00025634354902248635	-0.00015543081871237374	-0.0002514397229255727
0.7067980459565127	0.0007331473139564937	0.0007241452725060698	0.0007907749199774101	0.0007775681015142754	0.000824129774146636	0.000808306430709678	0.0008598983021635526	0.0008411257557486078	0.000935623125431761	0.0009101378696876397	0.0838743901198303	0.0786306428102149	-0.00015750550996154744	-0.00025633121117257796	-0.00015449247217604045	-0.00025142766459532173
0.7110568597379514	0.0007325446404356968	0.0007235504034580866	0.0007901302064535761	0.000776934292733322	0.0008234610254225766	0.0008076504749105903	0.0008592040139764549	0.0008404463556561691	0.0009348755431264837	0.0009094098302026907	0.08388230333965357	0.07863805556466504	-0.00015655382623717962	-0.00025631758860339415	-0.00015355902054159376	-0.00025141434623532355
0.7153413350148182	0.0007319419825630786	0.0007229555507664041	0.0007894855217788229	0.000776300512625475	0.0008227923139134309	0.0008069945555005706	0.0008585097725533548	0.0008397670006879772	0.0009341280297251966	0.0009086818558449524	0.08389024740184216	0.07864549720925261	-0.0001556071143714588	-0.00025630268460677397	-0.00015263044540457515	-0.0002513997710734406
0.7196516264105322	0.0007313393433076791	0.0007223607173635772	0.0007888408691561297	0.0007756667643402116	0.0008221236429581385	0.0008063386757543963	0.0008578155813794829	0.0008390876942530112	0.0009333805890246261	0.0009079539503071089	0.08389822238315714	0.07865296781586725	-0.0001546653555907357	-0.00025628650247003226	-0.00015170672835140842	-0.00025138394233309436
0.7239878894801961	0.0007307367256311966	0.0007217659061748944	0.0007881962517803606	0.0007750330510190257	0.0008214550158870699	0.0008056828389384384	0.0008571214439310038	0.0008384084397513899	0.000932633224811362	0.0009072261172720115	0.08390622836018907	0.07866046745623528	-0.00015372853111293716	-0.00025626904547507157	-0.0001507878509606625	-0.0002513668632328214
0.7283502807162107	0.0007301341324880043	0.0007211711201183937	0.0007875516728382815	0.0007743993757954423	0.0008207864360220405	0.0008050270483106799	0.0008564273636750306	0.0008377292405743866	0.0009318859408618732	0.0009064983604126952	0.08391426540935144	0.0786679962019161	-0.00015279662214985612	-0.0002562503168999919	-0.00014987379480452256	-0.0002513485369869395
0.7327389575539218	0.0007295315668251592	0.0007205763621048709	0.0007869071355085663	0.0007737657417950232	0.0008201179066763156	0.0008043713071207196	0.000855733344069631	0.0008370501001044394	0.0009311387409425125	0.0009057706833923807	0.08392233360687862	0.07867555412430749	-0.00015186960990748455	-0.0002562303200179805	-0.00014896454144970595	-0.0002513289668052976
0.7371540783773028	0.0007289290315824206	0.0007199816350378982	0.0007862626429618152	0.0007731321521353881	0.0008194494311546307	0.0008037156186097914	0.0008550393885638445	0.0008363710217151606	0.0009303916288095286	0.0009050430898644898	0.08393043302882115	0.0786831412946267	-0.0001509474755864576	-0.00025620905809589645	-0.0001480600724577813	-0.0002513081558916108
0.74159580252467	0.0007283265296922668	0.0007193869418138398	0.0007856181983605722	0.0007724986099262277	0.0008187810127532052	0.0008030599860107772	0.0008543455005976979	0.0008356920087713588	0.0009296446082090838	0.0009043155834726605	0.08393856375103964	0.07869075778391856	-0.00015003020038414916	-0.00025618653439579697	-0.0001471603693868756	-0.00025128610744459823
0.746064290294433	0.0007277240640799052	0.0007187922853218638	0.0007849738048593321	0.000771865118269315	0.0008181126547597529	0.0008024044125482202	0.0008536516836022121	0.0008350130646290419	0.0009288976828772573	0.0009035881678507509	0.08394672584920229	0.0786984036630433	-0.0001491177654954351	-0.00025616275217432705	-0.00014626541379282598	-0.00025126282465787186
0.7505597029508803	0.0007271216376632945	0.0007181976684439605	0.0007843294656045641	0.0007712316802585224	0.0008174443604535001	0.0008017489014383381	0.0008529579409994233	0.00083433419263544	0.0009281508565400654	0.0009028608466228606	0.08395491939877804	0.0787060790026798	-0.0001482101521128043	-0.0002561377146811372	-0.000145375187229152	-0.0002512383107182159
0.7550822027299987	0.0007265192533531586	0.0007176030940549598	0.000783685183734724	0.0007705982989798412	0.0008167761331052044	0.0008010934558890454	0.0008522642762023955	0.0008336553961290167	0.000927404132913472	0.0009021336234033394	0.08396314447503349	0.07871378387331282	-0.00014730734142821833	-0.0002561114251600216	-0.00014448967124862377	-0.00025121256880630827
0.7596319528453285	0.0007259169140530075	0.0007170085650225487	0.0007830409623802753	0.0007699649775113949	0.0008161079759771658	0.0008004380790999631	0.00085157069261524	0.000832976678439487	0.0009266575157034072	0.0009014065017968071	0.08397140115302837	0.07872151834523464	-0.00014640931463442974	-0.0002560838868490567	-0.00014360884740476088	-0.00025118560209710927
0.7642091174938536	0.0007253146226591494	0.000716414084207285	0.0007823968046637002	0.0007693317189234551	0.0008154398923232456	0.0007997827742624389	0.0008508771936331252	0.000832298042887829	0.0009259110086057751	0.0009006794853981595	0.08397968950760977	0.07872928248853767	-0.0001455160529250099	-0.00025605510297918577	-0.00014273269725219306	-0.00025115741375916767
0.7688138618619275	0.0007247123820607139	0.0007158196544626182	0.0007817527136995215	0.0007686985262784615	0.0008147718853888845	0.0007991275445595602	0.0008501837826422972	0.0008316194927863052	0.0009251646153064731	0.0008999525777925913	0.08398800961340742	0.07873707637311213	-0.0001446275374955147	-0.0002560250767741912	-0.0001418612023476734	-0.0002511280069542321
0.7734463521312342	0.0007241101951396702	0.0007152252786349102	0.0007811086925943218	0.0007680654026310401	0.000814103958411123	0.0007984723931661767	0.0008494904630201014	0.0008309410314384786	0.0009244183394814118	0.0008992257825556107	0.08399636154483199	0.07874490006864013	-0.0001437437495448446	-0.0002559938114509719	-0.00014099434425041135	-0.00025109738483594657
0.7781067554847866	0.0007235080647708475	0.0007146309595634526	0.0007804647444467637	0.0007674323510280227	0.0008134361146186154	0.0007978173232489206	0.0008487972381349958	0.0008302626621392326	0.0009236721847965287	0.0008984991032530566	0.08400474537606456	0.07875275364459175	-0.00014286467027577188	-0.00025596131021876634	-0.00014013210452423763	-0.0002510655505518766
0.7827952401129585	0.0007229059938219536	0.000714036700080485	0.0007798208723476058	0.0007667993745084639	0.0008127683572316565	0.0007971623379662174	0.0008481041113465706	0.0008295843881747841	0.0009229261549078035	0.0008977725434411126	0.08401316118105537	0.07876063717021822	-0.000141990280896509	-0.00025592757628031815	-0.00013927446473813165	-0.0002510325072427877
0.7875119752195561	0.0007223039851535937	0.0007134425030112165	0.0007791770793797227	0.0007661664761036605	0.000812100689462189	0.0007965074404683109	0.0008474110860055673	0.0008289062128227077	0.0009221802534612787	0.0008970461066663272	0.0840216090335207	0.07876855071455334	-0.0001411205626209444	-0.0002558926128300998	-0.00013842140646611045	-0.0002509982580403969
0.792257131027923	0.0007217020416192978	0.000712848371173848	0.000778533368618132	0.0007655336588371776	0.0008114331145138392	0.000795852633897285	0.0008467181654539025	0.0008282281393519543	0.0009214344840930802	0.000896319796465636	0.08403008900693272	0.07877649434639959	-0.0001402554966691144	-0.00025585642305331335	-0.00013757291128882465	-0.00025096280606864974
0.7970308787870847	0.0007211001660655371	0.0007122543073795922	0.0007778897431300106	0.0007649009257248632	0.0008107656355819287	0.0007951979213870834	0.0008460253530246858	0.0008275501710228719	0.0009206888504294346	0.0008955936163663744	0.08403860117451913	0.07878446813433325	-0.0001393950642696734	-0.0002558190101289992	-0.00013672896079514052	-0.00025092615444458066
0.8018333907779276	0.0007204983613317475	0.0007116603144326951	0.0007772462059747162	0.0007642682797748719	0.0008100982558534964	0.0007945433060635248	0.0008453326520422393	0.0008268723110872236	0.0009199433560866878	0.0008948675698863028	0.08404714560925591	0.07879247214669301	-0.0001385392466595331	-0.0002557803772269551	-0.0001358895365821261	-0.0002508883062767864
0.8066648403194178	0.0007198966302503528	0.0007110663951304575	0.000776602760203812	0.0007636357239876882	0.0008094309785073235	0.0007938887910443327	0.0008446400658221211	0.0008261945627882105	0.0009191980046713282	0.0008941416605336216	0.08405572238386162	0.07880050645157537	-0.00013768802508491718	-0.00025574052750834686	-0.00013505462025582837	-0.00025084926466470425
0.8115254017748545	0.0007192949756467865	0.0007104725522632597	0.0007759594088610883	0.0007630032613561462	0.0008087638067139542	0.0007932343794391528	0.0008439475976711481	0.0008255169293604957	0.000918452799780005	0.0008934158918069968	0.08406433157079446	0.07880857111683565	-0.00013684138080241603	-0.00025569946412556943	-0.00013422419343259162	-0.0002508090326997503
0.8164152505581643	0.0007186934003395191	0.0007098787886145844	0.0007753161549825877	0.0007623708948654561	0.0008080967436357205	0.0007925800743495778	0.0008432552508874191	0.0008248394140302235	0.0009177077449995538	0.0008926902671955795	0.08407297324224522	0.07881666621007534	-0.00013599929507980557	-0.00025565719022213607	-0.00013339823773961257	-0.0002507676134640979
0.8213345631402307	0.0007180919071400772	0.0007092851069610375	0.0007746730015966255	0.0007617386274932246	0.0008074297924267641	0.0007919258788691707	0.0008425630287603348	0.0008241620200150442	0.0009169628439070147	0.000891964790179027	0.08408164747013226	0.07882479179864288	-0.00013516174919679658	-0.0002556137089321231	-0.00013257673481588406	-0.0002507250100311498
0.8262835170552626	0.0007174904988530734	0.0007086915100723785	0.0007740299517238207	0.0007611064622094821	0.0008067629562330629	0.0007912717960834869	0.0008418709345706281	0.0008234847505241376	0.0009162181000696594	0.0008912394642275288	0.08409035432609659	0.07883294794962467	-0.00013432872444589516	-0.000255569023380281	-0.00013175966631295832	-0.00025068122546495486
0.8312622909072027	0.000716889178276227	0.0007080980007115384	0.000773387008377112	0.0007604744019767034	0.000806096238192454	0.0007906178290701016	0.0008411789715903819	0.0008228076087582374	0.0009154735170450106	0.0008905142928018252	0.08409909388149839	0.07884113472984582	-0.00013350020213365177	-0.00025552313668245064	-0.00013094701389604335	-0.0002506362628206249
0.8362710643761712	0.0007162879482003902	0.0007075045816346466	0.0007727441745617896	0.0007598424497498324	0.0008054296414346569	0.0007899639808986287	0.000840487143083055	0.0008221305979096512	0.0009147290983808657	0.0008897892793532312	0.08410786620740628	0.07884935220585945	-0.00013267616358052237	-0.00025547605194381484	-0.00013013875924414164	-0.00025059012514305756
0.8413100182249524	0.000715686811409579	0.0007069112555910618	0.0007721014532755214	0.0007592106084763158	0.0008047631690813059	0.0007893102546307552	0.000839795452303514	0.0008214537211622939	0.0009139848476153281	0.0008890644273236675	0.08411667137459852	0.07885760044394184	-0.00013185659012250606	-0.0002554277722598419	-0.00012933488405154903	-0.0002505428154678524
0.8463793343055166	0.0007150857706809915	0.0007063180253233888	0.0007714588475083748	0.0007585788810961172	0.0008040968242459685	0.0007886566533202549	0.0008391039024980498	0.0008207769816917035	0.000913240768276821	0.0008883397401456741	0.08412550945355154	0.07886587951009032	-0.00013104146311175568	-0.00025537830071623024	-0.00012853537002811832	-0.00025049433682031164
0.8514791955655843	0.0007144848287850436	0.0007057248935675141	0.0007708163602428483	0.0007579472705417532	0.000803430610034178	0.0007880031800130289	0.0008384124969044128	0.0008201003826650772	0.0009124968638841251	0.0008876152212424463	0.0841343805144404	0.07887418947001755	-0.00013023076391688315	-0.0002553276403875204	-0.000127740198899981	-0.0002504446922153014
0.8566097860552276	0.0007138839884853894	0.0007051318630526262	0.0007701739944538969	0.0007573157797383134	0.0008027645295434585	0.0007873498377471201	0.0008377212387518332	0.0008194239272412884	0.0009117531379463946	0.0008868908740278521	0.08414328462712622	0.07888253038914435	-0.0001294244739244721	-0.0002552757943385664	-0.0001269493524109766	-0.00025039388465794565
0.861771290933513	0.0007132832525389538	0.000704538936501247	0.0007695317531089589	0.0007566844116034933	0.0008020985858633514	0.0007866966295527483	0.0008370301312610528	0.000818747618570922	0.0009110095939631903	0.0008861667019064649	0.08415222186115805	0.07889090233259644	-0.0001286225745395636	-0.0002552227656234807	-0.0001261628123229025	-0.0002503419171429322
0.8669638964751838	0.0007126826236959558	0.0007039461166292557	0.0007688896391679851	0.0007560531690476159	0.0008014327820754445	0.0007860435584523304	0.0008363391776443484	0.0008180714597962926	0.0009102662354245015	0.0008854427082735829	0.08416119228576034	0.07889930536519726	-0.00012782504718565624	-0.0002551685572842466	-0.00012538056041608292	-0.0002502887926536801
0.8721877900773816	0.0007120821046999461	0.0007033534061459236	0.0007682476555834715	0.0007554220549736693	0.0008007671212534057	0.0007853906274605188	0.0008356483811055694	0.000817395454051485	0.0009095230658107816	0.0008847188965152664	0.08417019596983268	0.07890773955146425	-0.00012703187330669052	-0.000255113172353133	-0.00012460257849029877	-0.00025023451416289477
0.877443160266411	0.000711481698287824	0.0007027608077539335	0.0007676058053004795	0.0007547910722773231	0.0008001016064630011	0.0007847378395842191	0.0008349577448401534	0.0008167196044623685	0.0009087800885929642	0.0008839952700083538	0.0841792329819406	0.07891620495560311	-0.00012624303436725715	-0.0002550566138509458	-0.0001238288483657174	-0.00025017908463234595
0.8827301967045416	0.0007108814071898786	0.000702168324149418	0.0007669640912566761	0.0007541602238469692	0.0007994362407621358	0.0007840851978226285	0.0008342672720351676	0.0008160439141466373	0.0009080373072325052	0.0008832718321204996	0.08418830339030983	0.07892470164150082	-0.00012545851185259693	-0.00025499888478600075	-0.00012305935188301753	-0.000250122507012035
0.8880490901968541	0.0007102812341298123	0.0007015759580219839	0.0007663225163823574	0.0007535295125637455	0.0007987710272008786	0.0007834327051672603	0.000833576965869333	0.0008153683862138352	0.0009072947251814025	0.0008825485862101996	0.08419740726282272	0.07893322967272257	-0.00012467828727072416	-0.0002549399881563441	-0.00012229407090515176	-0.0002500647842417769
0.8934000326981257	0.000709681181824772	0.0007009837120547416	0.0007656810836004788	0.0007528989413015639	0.0007981059688214906	0.0007827803646019715	0.0008328868295130544	0.0008146930237653819	0.0009065523458822268	0.0008818255356268162	0.08420654466701184	0.07894178911250423	-0.00012390234215194085	-0.0002548799269474489	-0.00012153298731691631	-0.0002500059192489801
0.8987832173197573	0.0007090812529853826	0.0007003915889243392	0.0007650397958266918	0.0007522685129271475	0.000797441068658463	0.0007821281791030002	0.0008321968661284537	0.0008140178298946103	0.0009058101727681567	0.0008811026837106146	0.08421571567004994	0.0789503800237465	-0.00012313065805007184	-0.00025481870413296415	-0.0001207760830259641	-0.00024994591494914564
0.904198838336744	0.0007084814503157749	0.0006997995913009894	0.0007643986559693677	0.0007516382303000555	0.0007967763297385402	0.0007814761516389907	0.0008315070788693994	0.0008133428076867927	0.0009050682092630033	0.0008803800337927885	0.08422492033875194	0.07895900246901212	-0.00012236321654304771	-0.00025475632267452086	-0.00012002333996376235	-0.0002498847742461452
0.9096470911946843	0.0007078817765136203	0.000699207721848503	0.0007637576669296377	0.0007510080962727165	0.0007961117550807595	0.0007808242851710283	0.0008308174708815386	0.0008126679602191722	0.0009043264587812452	0.0008796575891954917	0.08423415873955808	0.07896765651051689	-0.00012159999923334885	-0.0002546927855208714	-0.0001192747400859534	-0.0002498225000315546
0.915128172516836	0.0007072822342701622	0.0006986159832243213	0.0007631168316014197	0.0007503781136904631	0.0007954473476964787	0.0007801725826526693	0.0008301280453023315	0.0008119932905609988	0.00090358492472806	0.0008789353532318725	0.08424343093853841	0.07897634221012685	-0.00012084098774933771	-0.000254628095609416	-0.00011853026537331224	-0.0002497590951850981
0.9206422801112097	0.000706682826270247	0.0006980243780795444	0.0007624761528714514	0.0007497482853915586	0.0007947831105894083	0.0007795210470299728	0.0008294388052610802	0.000811318801773553	0.0009028436104993523	0.0008782133292060978	0.08425273700138086	0.07898505962934826	-0.00012008616374516168	-0.00025456225586403813	-0.00011778989783206573	-0.0002496945625737601
0.9261896129777101	0.0007060835551923583	0.0006974329090589678	0.0007618356336193263	0.0007491186142072343	0.0007941190467556489	0.0007788696812415347	0.0008287497538789643	0.0008106444969101875	0.0009021025194817911	0.0008774915204133922	0.08426207699338505	0.07899380882932763	-0.00011933550890157185	-0.00025449526919571475	-0.00011705361949471138	-0.00024962890505222934
0.931770371315315	0.000705484423708651	0.0006968415788011113	0.0007611952767175258	0.0007484891029617197	0.0007934551591837215	0.0007782184882185192	0.0008280608942690744	0.0008099703790163529	0.0009013616550528397	0.0008767699301400677	0.08427145097945742	0.07900258987084051	-0.00011858900492692226	-0.0002544271385029606	-0.00011632141242048921	-0.0002495621254620939
0.9373847565293029	0.0007048854344849835	0.000696250389938256	0.0007605550850314527	0.0007478597544722788	0.0007927914508546028	0.0007775674708846943	0.0008273722295364446	0.0008092964511296353	0.0009006210205807904	0.0008760485616635558	0.0842808590241043	0.07901140281428638	-0.00011784663355751679	-0.0002543578666709678	-0.00011559325869600623	-0.0002494942266320077
0.9430329712385201	0.0007042865901809529	0.0006956593450964749	0.0007599150614194663	0.0007472305715492396	0.0007921279247417586	0.0007769166321564643	0.000826683762778089	0.0008086227162797891	0.0008998806194247977	0.000875327418252441	0.08429030119142679	0.07902024771968802	-0.00011710837655820594	-0.00025428745657149476	-0.00011486914043627727	-0.0002494252113781348
0.9487152192826929	0.0007036878934499291	0.0006950684468956684	0.0007592752087329174	0.0007466015569960318	0.0007914645838111807	0.0007762659749429028	0.0008259954970830343	0.0008079491774887697	0.0008991404549349126	0.0008746065031664963	0.08429977754511168	0.07902912464667831	-0.00011637421572316398	-0.0002542159110632547	-0.00011414903978487767	-0.00024935508250339966
0.9544317057297852	0.0007030893469390888	0.0006944776979495971	0.0007586355298161817	0.000745972713609221	0.0007908014310214184	0.0007756155021457886	0.0008253074355323555	0.0008072758377707704	0.0008984005304521163	0.0008738858196567141	0.08430928814842771	0.07903803365449824	-0.00011564413287633302	-0.00025414323299105535	-0.00011343293891437345	-0.0002492838427967381
0.9601826368833979	0.0007024909532894529	0.0006938871008659175	0.0007579960275066993	0.0007453440441785411	0.0007901384693236195	0.0007749652166596424	0.0008246195811992131	0.0008066027001322537	0.0008976608493083578	0.0008731653709653438	0.0843188330642164	0.07904697480198886	-0.00011491810987181161	-0.0002540694251853548	-0.00011272082002723727	-0.0002492114950336799
0.9659682202902156	0.0007018927151359215	0.0006932966582462194	0.0007573567046350083	0.0007447155514869354	0.0007894757016615636	0.0007743151213717603	0.0008239319371488898	0.0008059297675719937	0.0008969214148265892	0.0008724451603259275	0.08432841235488886	0.07905594814758692	-0.00011419612859504824	-0.00025399449046373257	-0.00011201266535643128	-0.0002491380419766265
0.9717886647474951	0.000701294635107308	0.0006927063726860555	0.0007567175640247792	0.000744087238310585	0.0007888131309716967	0.0007736652191622492	0.0008232445064388219	0.0008052570430811031	0.0008961822303207976	0.0008717251909633294	0.08433802608241533	0.07906495374931664	-0.00011347817096324375	-0.0002539184316298626	-0.0001113084571661288	-0.000249063486374157
0.9776441803106027	0.0007006967158263757	0.0006921162467749807	0.0007560786084928538	0.0007434591074189474	0.0007881507601831688	0.0007730155129040624	0.0008225572921186395	0.0008045845296430735	0.0008954432990960443	0.0008710054660937772	0.08434767430832117	0.07907399166478613	-0.00011276421892494892	-0.00025384125147162595	-0.00011060817775147835	-0.0002489878309603344
0.9835349783005937	0.0007000989599098812	0.0006915262830965925	0.000755439840849288	0.0007428311615748002	0.0007874885922178788	0.0007723660054630413	0.0008218702972302097	0.0008039122302338184	0.0008947046244485069	0.0008702859889249001	0.08435735709367839	0.07908306195117878	-0.00011205425446186856	-0.0002537629527634977	-0.00010991180943972778	-0.00024891107845487204
0.9894612713118381	0.0006995013699686012	0.0006909364842285585	0.0007548012638973777	0.0007422034035342667	0.0007868266299904996	0.0007717166996979476	0.000821183524807662	0.0008032401478216967	0.0008939662096655055	0.0008695667626557588	0.08436707449910004	0.0790921646652456	-0.00011134825958941663	-0.00025368353826657475	-0.00010921933459147326	-0.0002488332315649655
0.9954232732196957	0.0006989039486073736	0.0006903468527426576	0.0007541628804337032	0.0007415758360468578	0.0007861648764085229	0.0007710675984604964	0.0008204969778774328	0.0008025682853675587	0.0008932280580255464	0.000868847790476883	0.08437682658473245	0.07910129986330337	-0.00011064621635582805	-0.0002536030107251619	-0.00010853073559950743	-0.00024875429298140683
1.0014211991882311	0.0006983066984251433	0.0006897573912048217	0.0007535246932481724	0.0007409484618555159	0.0007855033343723013	0.000770418704595409	0.0008198106594583104	0.0008018966458247873	0.0008924901727983658	0.0008681290755703195	0.08438661341025029	0.07911046760122309	-0.00010994810684425427	-0.00025352137287015797	-0.00010784599489079005	-0.00024867426538160986
1.0074552656779823	0.000697709622014986	0.000689168102175163	0.0007528867051240473	0.0007403212836966389	0.0007848420067750774	0.00076977002094043	0.0008191245725614584	0.0008012252321393239	0.0008917525572449533	0.0008674106211096525	0.08439643503484615	0.07911966793442853	-0.00010925391317251343	-0.00025343862741708523	-0.00010716509492632309	-0.00024859315142805594
1.013525690453769	0.000697112721964161	0.0006885789882080239	0.0007522489188379973	0.0007396943043001357	0.0007841808965030338	0.0007691215503263875	0.0008184387201904715	0.0008005540472497208	0.0008910152146176089	0.0008666924302600606	0.08440629151722537	0.07912890091788279	-0.00010856361749356225	-0.0002533547770660616	-0.00010648801820140052	-0.00024851095376771104
1.0196326925925556	0.0006965160008541397	0.0006879900518520045	0.000751611337160126	0.0007390675263894487	0.0007835200064353242	0.0007684732955772147	0.0008177531053414025	0.0007998830940871694	0.0008902781481599662	0.0008659745061783394	0.08441618291560016	0.07913816660609009	-0.0001078772019966201	-0.0002532698245029108	-0.00010581474724714879	-0.0002484276750341352
1.0257764924913542	0.0006959194612606492	0.0006874012956500075	0.0007509739628540179	0.0007384409526816042	0.0007828593394441165	0.0007678252595099978	0.0008170677310028086	0.0007992123755755443	0.0008895413611070414	0.0008652568520129494	0.08442610928768096	0.07914746505308058	-0.00010719464890700248	-0.0002531837723974695	-0.00010514526462990226	-0.0002483433178446237
1.0319573118751795	0.0006953231057537115	0.0006868127221392748	0.0007503367986767774	0.0007378145858872448	0.0007821988983946332	0.0007671774449350126	0.0008163826001557887	0.0007985418946314422	0.000888804856685269	0.0008645394709040518	0.0844360706906673	0.07915679631241195	-0.00010651594048669	-0.0002530966234038645	-0.00010447955295214695	-0.00024825788480165034
1.0381753738050519	0.0006947269368976835	0.0006862243338514271	0.000749699847379068	0.0007371884287106748	0.000781538686145193	0.0007665298546557659	0.0008156977157740276	0.0007978716541642213	0.0008880686381125457	0.0008638223659835498	0.08444606718124588	0.07916616043715377	-0.00010584105903521657	-0.0002530083801611238	-0.00010381759485302705	-0.0002481713784923678
1.0444309026860459	0.0006941309572512955	0.0006856361333125035	0.0007490631117051536	0.0007365624838498941	0.0007808787055472483	0.0007658824914690339	0.0008150130808238329	0.0007972016570760415	0.0008873327085982668	0.0008631055403751278	0.08445609881557839	0.0791755574798893	-0.0001051699868895653	-0.00025291904529164966	-0.00010315937300836575	-0.0002480838014875253
1.05072412427539	0.0006935351693676971	0.0006850481230430034	0.0007484265943929433	0.0007359367539966471	0.0007802189594454337	0.0007652353581649091	0.0008143286982641816	0.0007965319062619078	0.0008865970713433732	0.0008623889971942942	0.0844661656492946	0.07918498749270075	-0.00010450270642548692	-0.0002528286214033004	-0.00010250487013214321	-0.0002479951563439664
1.057055265690613	0.0006929395757944872	0.0006844603055579201	0.0007477902981740229	0.0007353112418364515	0.0007795594506775942	0.0007645884575268264	0.0008136445710467527	0.0007958624046097046	0.0008858617295403832	0.0008616727395484151	0.08447626773748836	0.07919445052716959	-0.00010383920005710423	-0.0002527371110871701	-0.0001018540689760733	-0.00024790544560224226
1.0634245554177415	0.0006923441790737682	0.0006838726833667898	0.0007471542257737092	0.0007346859500486506	0.0007789001820748441	0.0007639417923316217	0.0008129607021159812	0.0007951931550002442	0.0008851266863734452	0.0008609567705367634	0.0844864051347066	0.07920394663436324	-0.00010317945023723823	-0.0002526445169170888	-0.00010120695232958277	-0.00024781467178533467
1.0698322233195456	0.0006917489817421802	0.0006832852589737286	0.0007465183799110853	0.0007340608813064508	0.0007782411564615981	0.0007632953653495646	0.0008122770944090935	0.0007945241603073073	0.0008843919450183754	0.0008602410932505591	0.08449657789494339	0.07921347586483278	-0.00010252343945909431	-0.0002525508414524258	-0.00010056350302187905	-0.00024772283740256973
1.0762785006438331	0.000691153986330941	0.0006826980348774696	0.0007458827632990408	0.0007334360382769589	0.0007775823766556157	0.0007626491793443978	0.0008115937508561474	0.0007938554233976768	0.000883657508642694	0.0008595257107730028	0.08450678607163109	0.07922303826860037	-0.00010187115025545729	-0.00025245608723536983	-9.992370392104127e-05	-0.00024762994494645363
1.0827636200317978	0.0006905591953658933	0.0006821110135714108	0.0007452473786443205	0.0007328114236212298	0.0007769238454680466	0.0007620032370733849	0.0008109106743800817	0.0007931869471311917	0.0008829233804056788	0.0008588106261793283	0.08451702971763372	0.0792326338951595	-0.00010122256519970452	-0.00025236025679165053	-9.928753793457534e-05	-0.00024753599689250616
1.089287815526412	0.0006899646113675444	0.0006815241975436532	0.0007446122286475633	0.0007321870399943066	0.0007762655657034712	0.0007613575412873516	0.0008102278678967567	0.0007925187343607824	0.0008821895634584005	0.0008580958425368387	0.08452730888524065	0.07924226279346125	-0.00010057766690574343	-0.0002522633526297058	-9.865498801009398e-05	-0.00024744099569998235
1.0958513225808764	0.0006893702368511112	0.0006809375892770459	0.0007439773160033502	0.0007315628900452656	0.0007756075401599495	0.0007607120947307284	0.0008095453343149987	0.0007918507879325172	0.0008814560609437718	0.0008573813629049535	0.08453762362615348	0.07925192501190852	-9.993643802903157e-05	-0.00025216537724187527	-9.802603713609387e-05	-0.0002473449438127884
1.1024543780671139	0.000688776074326559	0.000680351191249223	0.0007433426434002403	0.0007309389764172536	0.0007749497716290581	0.0007600669001415897	0.0008088630765366422	0.000791183110685642	0.000880722875996586	0.000856667190335246	0.08454797399148631	0.07926162059835228	-9.929886126677778e-05	-0.00025206633310387305	-9.740066834166422e-05	-0.0002472478436575942
1.1090972202843215	0.0006881821262986483	0.0006797650059326501	0.0007427082135208227	0.000730315301747536	0.0007742922628959382	0.0007594219602517036	0.0008081810974565756	0.0007905157054526259	0.000879990011743563	0.0008559533278714918	0.08455836003174973	0.07927134960007877	-9.866491935792837e-05	-0.00025196622267339985	-9.67788646969378e-05	-0.0002471496976436671
1.115780088967567	0.0006875883952669789	0.0006791790357946689	0.0007420740290417578	0.00072969186866754	0.000773635016739342	0.0007587772777865724	0.0008074993999627883	0.0007898485750592082	0.0008792574713033979	0.0008552397785497105	0.08456878179684826	0.07928111206380765	-9.803459508393036e-05	-0.000251865048391281	-9.616060931391668e-05	-0.00024705050816412055
1.1225032252964444	0.0006869948837260306	0.0006785932832975357	0.0007414400926338201	0.0007290686798028978	0.0007729780359316745	0.0007581328554654772	0.0008068179869364107	0.0007891817223244366	0.0008785252577867989	0.0008545265453982098	0.0845792393360702	0.07929090803567758	-9.740787126944622e-05	-0.00025176281268204925	-9.554588534665953e-05	-0.00024695027759535915
1.1292668719037753	0.0006864015941652092	0.000678007750898467	0.0007408064069619455	0.0007284457377734871	0.000772321323239037	0.0007574886960015204	0.0008061368612517624	0.000788515150060714	0.0008777933742965359	0.0008538136314376283	0.08458973269807922	0.07930073756124581	-9.678473078180566e-05	-0.0002516595179515302	-9.493467599137884e-05	-0.00024684900829602396
1.1360712728843656	0.000685808529068894	0.0006774224410496859	0.0007401729746852777	0.0007278230451934842	0.0007716648814212807	0.0007568448021016756	0.0008054560257764014	0.0007878488610738478	0.0008770618239274903	0.0008531010396809868	0.08460026193090837	0.07931060068547535	-9.616515653196323e-05	-0.00025155516658828536	-9.43269644870584e-05	-0.00024674670260801945
1.1429166738038161	0.0006852156909164768	0.0006768373561984611	0.0007395397984572106	0.0007272006046713992	0.0007710087132320441	0.0007562011764668257	0.0008047754833711623	0.0007871828581630879	0.0008763306097666914	0.0008523887731337228	0.08461082708194798	0.07932049745273051	-9.554913147536565e-05	-0.0002514497609644728	-9.372273411594606e-05	-0.0002466433628559861
1.1498033217073829	0.0006846230821824086	0.0006762524987871536	0.0007389068809254343	0.0007265784188101259	0.0007703528214187997	0.0007555578217918135	0.0008040952368902071	0.0007865171441211754	0.0008755997348933687	0.0008516768347937428	0.08462142819794179	0.07933042790676724	-9.493663861104978e-05	-0.00025134330343298816	-9.31219682034079e-05	-0.0002465389913467453
1.1567314651288954	0.0006840307053362513	0.0006756678712532651	0.0007382742247319868	0.0007259564902069895	0.0007696972087229087	0.0007549147407654858	0.0008034152891810753	0.0007858517217343904	0.0008748692023789995	0.0008509652276514694	0.0846320653249754	0.07934039209072398	-9.432766098278061e-05	-0.0002512357963293521	-9.252465011873323e-05	-0.00024643359036993773
1.1637013540997225	0.0006834385628427122	0.0006750834760294738	0.0007376418325132908	0.000725334821453785	0.0007690418778796575	0.0007542719360707375	0.0008027356430847214	0.0007851865937825943	0.0008741390152873496	0.0008502539546898799	0.08464273850847008	0.07935039004711987	-9.372218167957164e-05	-0.0002511272419714883	-9.19307632753219e-05	-0.0002463271621976626
1.1707132401577995	0.0006828466571617007	0.00067449931554369	0.0007370097069002106	0.0007247134151368305	0.000768386831618312	0.0007536294103845599	0.0008020563014355722	0.0007845217630392784	0.0008734091766745273	0.0008495430188845614	0.084653447793172	0.07936042181783892	-9.312018383540038e-05	-0.00025101764265880733	-9.134029113084391e-05	-0.00024621970908392243
1.177767376356704	0.0006822549907483664	0.0006739153922190928	0.0007363778505180914	0.0007240922738370078	0.0007677320726621602	0.0007529871663780862	0.0008013772670615664	0.0007838572322716091	0.0008726796895890247	0.0008488324232037475	0.08466419322314535	0.07937048744412777	-9.252165063008272e-05	-0.00025090700067301186	-9.075321718780838e-05	-0.00024611123326523376
1.1848640172747877	0.0006816635660531505	0.0006733317084741811	0.000735746265986811	0.000723471400129813	0.0007670776037285624	0.0007523452067166382	0.000800698542784207	0.000783193004240476	0.000871950557071769	0.0008481221706083746	0.08467497484176309	0.07938058696658433	-9.192656528910631e-05	-0.00025079531827701396	-9.016952499370234e-05	-0.00024600173696004424
1.1920034190243662	0.0006810723855218301	0.0006727482667228174	0.0007351149559208251	0.0007228507965853991	0.0007664234275289987	0.0007517035340597728	0.0008000201314186082	0.0007825290817005382	0.0008712217821561693	0.0008474122640521213	0.08468579269170029	0.07939072042515319	-9.133491108426206e-05	-0.0002506825977153515	-8.95891981412128e-05	-0.0002458912223683163
1.1991858392609598	0.0006804814515955673	0.0006721650693742755	0.000734483922929218	0.000722230465768629	0.0007657695467691173	0.0007510621510613329	0.0007993420357735442	0.0007818654674002732	0.0008704933678681659	0.000846702706481463	0.08469664681492106	0.07940088785911183	-9.074667133395636e-05	-0.0002505688412145213	-8.90122202686916e-05	-0.0002457796916719712
1.2064115371925936	0.0006798907667109531	0.0006715821188332846	0.0007338531696157461	0.0007216104102391161	0.0007651159641487807	0.0007504210603694896	0.000798664258651495	0.0007812021640820229	0.000869765317226276	0.0008459935008357122	0.08470753725267469	0.0794110893070687	-9.016182940332212e-05	-0.00025045405098200746	-8.843857506084934e-05	-0.0002456671470358607
1.2136807735891502	0.0006793003333000577	0.0006709994175000762	0.0007332226985788899	0.0007209906325512732	0.0007644626823621183	0.0007497802646267899	0.0007979868028486979	0.0007805391744820406	0.0008690376332416434	0.0008452846500470702	0.08471846404548218	0.07942132480695291	-8.95803687046351e-05	-0.00025033822920692006	-8.78682462481517e-05	-0.0002455535906055184
1.2209938107917835	0.0006787101537904758	0.0006704169677704336	0.0007325925124119	0.0007203711352543644	0.0007638097040975702	0.0007491397664702101	0.0007973096711551958	0.0007798765013305408	0.0008683103189180888	0.0008445761570406743	0.08472942723313283	0.07943159439600066	-8.90022726974457e-05	-0.0002502213780588569	-8.73012176072982e-05	-0.00024543902450679944
1.2283509127223842	0.0006781202306053802	0.0006698347720357394	0.0007319626137028523	0.0007197519208925517	0.0007631570320379442	0.0007484995685312034	0.0007966328663548901	0.0007792141473517512	0.0008675833772521617	0.0008438680247346502	0.08474042685466915	0.07944189811075444	-8.842752488898847e-05	-0.0002501034996889584	-8.673747296224221e-05	-0.0002453234508489055
1.2357523448931043	0.0006775305661635619	0.0006692528326830177	0.0007313330050346881	0.0007191329920049387	0.0007625046688604566	0.0007478596734357413	0.0007959563912255832	0.0007785521152639548	0.0008668568112331822	0.0008431602560401541	0.08475146294838178	0.07945223598705187	-8.785610883467465e-05	-0.0002499845962298519	-8.617699618389957e-05	-0.0002452068717220257
1.2431983744159416	0.0006769411628794836	0.000668671152094986	0.0007307036889852681	0.0007185143511256227	0.0007618526172367867	0.0007472200838043698	0.0007952802485390343	0.0007778904077795415	0.0008661306238432974	0.0008424528538614243	0.08476253555180152	0.07946260806001586	-8.72880081377661e-05	-0.00024986466979406985	-8.561977119019015e-05	-0.0002450892891967815
1.2506892700123766	0.0006763520231633293	0.0006680897326501037	0.0007300746681274246	0.0007178960007837456	0.0007612008798331279	0.0007465808022522565	0.0007946044410610079	0.0007772290276050599	0.0008654048180575301	0.0008417458210958333	0.08477364470168455	0.07947301436404568	-8.672320645015941e-05	-0.00024974372247540955	-8.506578194656528e-05	-0.00024497070532508713
1.2582253020230734	0.0006757631494210497	0.000667508576722619	0.0007294459450290068	0.0007172779435035393	0.0007605494593102337	0.0007459418313892401	0.0007939289715513247	0.0007765679774412648	0.0008646793968438279	0.0008410391606339342	0.08478479043401019	0.07948345493281145	-8.616168747244135e-05	-0.00024962175634843375	-8.451501246654891e-05	-0.0002448511221407046
1.2658067424176331	0.0006751745440544138	0.0006669276866826151	0.0007288175222529337	0.0007166601818043751	0.0007598983583234728	0.0007453031738198761	0.0007932538427639099	0.0007759072599831651	0.0008639543631631147	0.0008403328753595101	0.08479597278396414	0.07949392979924276	-8.560343495415956e-05	-0.0002494987734682208	-8.39674468114393e-05	-0.000244730541657745
1.2734338648044117	0.0006745862094610576	0.0006663470648960626	0.0007281894023572421	0.0007160427182008167	0.0007592475795228754	0.000744664832143494	0.0007925790574468476	0.0007752468779200778	0.0008632297199693402	0.000839626968149626	0.0848071917859377	0.07950443899551943	-8.504843269391965e-05	-0.00024937477586997603	-8.342306909063513e-05	-0.0002446089658705852
1.2811069444403917	0.0006739981480345352	0.0006657667137248672	0.0007275615878951423	0.000715425555202666	0.0007585971255531902	0.0007440268089542424	0.0007919046183424326	0.0007745868339356765	0.000862505470209536	0.0008389214418746791	0.0848184474735117	0.07951498255306685	-8.449666453980847e-05	-0.0002492497655696424	-8.288186346233628e-05	-0.0002444863967555333
1.2888262582411194	0.0006734103621643661	0.0006651866355269178	0.0007269340814150623	0.0007148086953150149	0.0007579469990539287	0.0007433891068411385	0.000791230528187216	0.0007739271307080407	0.0008617816168238597	0.0008382162993984474	0.08482973987944895	0.07952556050254227	-8.394811438964395e-05	-0.00024912374456345643	-8.234381413332187e-05	-0.000244362836269052
1.296592084790695	0.000672822854236088	0.0006646068326561358	0.0007263068854607048	0.000714192141038296	0.0007572972026594229	0.0007427517283881218	0.0007905567897120644	0.0007732677709097081	0.0008610581627456523	0.0008375115435781423	0.0848410690356855	0.07953617287382801	-8.340276619100973e-05	-0.00024899671482778163	-8.180890535914448e-05	-0.0002442382863479253
1.3044047043518285	0.0006722356266313047	0.0006640273074625256	0.0007256800025710939	0.0007135758948683324	0.0007566477389988718	0.0007421146761741038	0.0007898834056422059	0.0007726087572077254	0.0008603351109014864	0.0008368071772644582	0.0848524349733209	0.07954681969602177	-8.286060394158135e-05	-0.00024886867831908077	-8.127712144451876e-05	-0.00024411274890956403
1.312264398875954	0.0006716486817277403	0.0006634480622922255	0.0007250534352806325	0.0007129599592963879	0.0007559986106963986	0.0007414779527730189	0.0007892103786972878	0.0007719500922636997	0.0008596124642112226	0.0008361032033016259	0.08486383772260662	0.07955750099743003	-8.232161168920948e-05	-0.0002487396369733885	-8.074844674339082e-05	-0.00024398622585136698
1.320171452013404	0.0006710620218992869	0.000662869099487556	0.000724427186119149	0.0007123443368092204	0.0007553498203711004	0.0007408415607538783	0.0007885377115914254	0.0007712917787338514	0.0008588902255880594	0.0008353996245274626	0.0848752773129398	0.07956821680555583	-8.178577353262079e-05	-0.00024860959270792127	-8.022286565962516e-05	-0.00024385871905222012
1.3281261491236485	0.0006704756495160542	0.0006622904213870671	0.0007238012576119479	0.0007117290298891274	0.000754701370637096	0.0007402055026808118	0.0007878654070332517	0.0007706338192690585	0.0008581683979385805	0.0008346964437734197	0.08488675377285036	0.07957896714708929	-8.125307362079337e-05	-0.00024847854741835707	-7.970036264647734e-05	-0.0002437302303704425
1.3361287772855897	0.0006698895669444285	0.0006617120303255972	0.0007231756522798716	0.0007111140410140056	0.0007540532641035909	0.0007395697811131343	0.0007871934677259815	0.0007699762165149221	0.0008574469841628213	0.0008339936638646462	0.08489826712999314	0.0795897520479034	-8.072349615369928e-05	-0.0002483465029806675	-7.91809222069062e-05	-0.00024360076164364752
1.3441796253079266	0.0006693037765471138	0.0006611339286343145	0.0007225503726393421	0.0007104993726573952	0.0007534055033749155	0.0007389343986053869	0.000786521896367451	0.000769318973111806	0.0008567259871543073	0.0008332912876200264	0.0849098174111357	0.07960057153303839	-8.01970253824641e-05	-0.00024821346125031285	-7.866452889433023e-05	-0.00024347031469065805
1.352278983739575	0.0006687182806831934	0.0006605561186407756	0.0007219254212024223	0.000709885027288538	0.000752758091050593	0.0007382993577073937	0.0007858506956501825	0.0007686620916948972	0.0008560054098001191	0.0008325893178522457	0.08492140464215045	0.07961142562669536	-7.967364560930446e-05	-0.0002480794240622419	-7.815116731226673e-05	-0.00024333889130986885
1.3604271448801535	0.0006681330817081745	0.0006599786026689704	0.0007213008004768626	0.0007092710073724232	0.0007521110297253796	0.0007376646609643123	0.0007851798682614312	0.0007680055748942529	0.0008552852549809381	0.0008318877573678328	0.08493302884800528	0.07962231435222726	-7.915334118824974e-05	-0.0002479443932319192	-7.76408221148453e-05	-0.00024320649327994048
1.3686244027905345	0.000667548181974043	0.0006594013830393769	0.000720676512966157	0.0007086573153698435	0.0007514643219893251	0.0007370303109166857	0.00078450941688324	0.0007673494253348577	0.0008545655255711029	0.0008311866089672186	0.0849446900527498	0.07963323773213003	-7.863609652441345e-05	-0.0002478083705526879	-7.713347800643311e-05	-0.00024307312235824496
1.3768710533034536	0.0006669635838293186	0.0006588244620690126	0.0007200525611695982	0.0007080439537374485	0.0007508179704278281	0.000736396310100501	0.0007838393441924984	0.0007666936456366752	0.0008538462244386664	0.0008304858754447877	0.08495638827951002	0.07964419578802943	-7.812189607483283e-05	-0.0002476713577976297	-7.662911974235659e-05	-0.0002429387802824201
1.3851673940341884	0.0006663792896191027	0.0006582478420714854	0.0007194289475823296	0.0007074309249277941	0.0007501719776216867	0.0007357626610472347	0.0007831696528609909	0.0007660382384147016	0.0008531273544454462	0.0008297855595889319	0.08496812355047184	0.07965518854067681	-7.761072434862848e-05	-0.00024753335671959253	-7.612773212906793e-05	-0.0002428034687703695
1.3935137243912972	0.0006657953016851346	0.0006576715253570459	0.0007188056746953972	0.0007068182313893979	0.000749526346147153	0.0007351293662839098	0.0007825003455554548	0.0007653832062790176	0.0008524089184470806	0.0008290856641821044	0.08497989588687861	0.07966621600993387	-7.710256590688636e-05	-0.00024739436905032997	-7.562930002377732e-05	-0.00024266718951862498
1.4019103455874267	0.0006652116223658421	0.0006570955142326378	0.000718182744995807	0.000706205875566791	0.0007488810785759888	0.0007344964283331505	0.0007818314249376341	0.0007647285518348444	0.0008516909192930822	0.0008283861920008706	0.0849917053090142	0.0796772782147675	-7.659740536285209e-05	-0.00024725439650036263	-7.513380833487626e-05	-0.00024252994420284613
1.410357560650181	0.0006646282539963984	0.0006565198110019546	0.0007175601609665798	0.000705593859900574	0.000748236177475521	0.0007338638497132359	0.0007811628936643367	0.0007640742776825986	0.0008509733598268973	0.0008276871458159673	0.08500355183619507	0.07968837517323725	-7.609522738198649e-05	-0.0002471134407586728	-7.464124202228445e-05	-0.00024239173447876405
1.4188556744330574	0.0006640451989087731	0.0006559444179654901	0.0007169379250868039	0.0007049821868274689	0.0007475916454086981	0.0007332316329381511	0.0007804947543874871	0.0007634203864179439	0.000850256242885957	0.0008269885283923546	0.08501543548675906	0.0796995069024856	-7.559601668261778e-05	-0.00024697150349428654	-7.415158609760247e-05	-0.0002422525619818483
1.4274049936264492	0.0006634624594317825	0.0006553693374205859	0.0007163160398316865	0.0007043708587803691	0.0007469474849341379	0.0007325997805176408	0.0007798270097541806	0.0007627668806318448	0.0008495395713017306	0.0008262903424892665	0.08502735627805776	0.07971067341873098	-7.509975803556695e-05	-0.000246828586354747	-7.366482562369547e-05	-0.00024211242832575253
1.4360058267687137	0.0006628800378911514	0.0006547945716614939	0.0007156945076726174	0.0007037598781884008	0.0007463036986061925	0.0007319682949572705	0.0007791596624067444	0.0007621137629106251	0.0008488233478997881	0.0008255925908602722	0.08503931422644091	0.07972187473725321	-7.460643626411995e-05	-0.00024668469096514323	-7.318094571510947e-05	-0.0002419713351028696
1.4446584842573071	0.0006622979366095613	0.0006542201229794234	0.0007150733310772173	0.0007031492474769731	0.0007456602889749995	0.0007313371787584755	0.0007784927149827901	0.0007614610358360218	0.000848107575499852	0.0008248952762533284	0.08505130934725039	0.0797331108723877	-7.411603624490892e-05	-0.0002465398189307466	-7.269993153868198e-05	-0.00024182928388608027
1.453363278359986	0.0006617161579067039	0.0006536459936625939	0.0007144525125093937	0.0007025389690678298	0.000745017258586535	0.0007307064344186144	0.0007778261701152661	0.0007608087019852347	0.0008473922569158503	0.0008241984014108304	0.08506334165480461	0.0797443818375119	-7.362854290726001e-05	-0.0002463939718344299	-7.222176831292448e-05	-0.00024168627622611627
1.4621205232260774	0.0006611347040993423	0.0006530721859962941	0.0007138320544294019	0.0007019290453791115	0.0007443746099826774	0.0007300760644310306	0.0007771600304325244	0.0007601567639309925	0.0008466773949559828	0.0008235019690696766	0.08507541116239334	0.07975568764503944	-7.314394123367207e-05	-0.00024624715123761076	-7.174644130859137e-05	-0.00024154231365308698
1.470930534897817	0.000660553577501357	0.0006524987022629287	0.0007132119592938933	0.000701319478825403	0.0007437323457012553	0.0007294460712850987	0.0007764942985583651	0.0007595052242415969	0.0008459629924227651	0.000822805981961314	0.0850875178822614	0.07976702830640436	-7.266221626000408e-05	-0.00024609935868052935	-7.127393584847874e-05	-0.0002413973976752859
1.4797936313217521	0.0006599727804238079	0.0006519255447420786	0.0007125922295559775	0.0007007102718177934	0.0007430904682761097	0.0007288164574662917	0.0007758289771121035	0.0007588540854809872	0.0008452490521130966	0.0008221104428118015	0.0850996618256031	0.07977840383205528	-7.218335307525997e-05	-0.0002459505956811936	-7.080423730785462e-05	-0.0002412515297803841
1.48871013236022	0.000659392315174984	0.0006513527157105488	0.0007119728676652749	0.0007001014267639256	0.0007424489802371483	0.0007281872254562218	0.0007751640687086181	0.0007582033502087876	0.0008445355768183074	0.0008214153543418594	0.08511184300254418	0.07978981423144321	-7.170733682198421e-05	-0.00024580086373612864	-7.033733111441037e-05	-0.00024110471143459766
1.4976803598028874	0.0006588121840604639	0.0006507802174424306	0.0007113538760679762	0.0006994929460680611	0.0007418078841104042	0.0007275583777327112	0.0007744995759584167	0.0007575530209803755	0.0008438225693242266	0.0008207207192669349	0.08512406142213837	0.0798012595130124	-7.123415269612299e-05	-0.00024565016431951636	-6.987320274806641e-05	-0.0002409569440817716
1.5067046373783677	0.0006582323893831667	0.0006502080522091489	0.0007107352572068965	0.0006988848321311265	0.0007411671824180918	0.0007269299167698381	0.0007738355014676877	0.0007569031003469253	0.0008431100324112304	0.0008200265402972494	0.0851363170923513	0.079812739684187	-7.076378594751687e-05	-0.00024549849888461095	-6.941183774168691e-05	-0.00024080822914546163
1.5157832907659001	0.0006576529334434089	0.0006496362222795195	0.0007101170135215325	0.000698277087350772	0.0007405268776786616	0.0007263018450379964	0.000773171847838358	0.0007562535908554713	0.0008423979688543027	0.0008193328201378571	0.08514861002004981	0.07982425475136487	-7.029622187954693e-05	-0.00024534586886207355	-6.895322168058021e-05	-0.000240658568026908
1.5249166476071065	0.000657073818538962	0.0006490647299198061	0.0007094991474481207	0.0006976697141214317	0.0007398869724068626	0.0007256741650039529	0.0007725086176681548	0.0007556044950489656	0.0008416863814230954	0.0008186395614887071	0.08516094021099384	0.07983580471990243	-6.983144584925272e-05	-0.0002451922756600555	-6.849734020289433e-05	-0.0002405079621058681
1.5341050375178134	0.0006564950469651062	0.000648493577393772	0.0007088816614196944	0.0006970627148343731	0.0007392474691137979	0.0007250468791309024	0.0007718458135506601	0.0007549558154663308	0.0008409752728819834	0.0008179467670446942	0.08517330766982058	0.07984738959410852	-6.936944326765143e-05	-0.00024503772066478136	-6.804417899956838e-05	-0.00024035641274008923
1.5433487920999491	0.0006559166210146897	0.0006479227669627393	0.0007082645578661422	0.0006964560918777603	0.000738608370306983	0.0007244199898785263	0.0007711834380753715	0.0007543075546425221	0.0008402646459901263	0.0008172544394957213	0.08518571240003515	0.07985900937722956	-6.891019959971018e-05	-0.0002448822052404098	-6.759372381451301e-05	-0.0002402039212658913
1.5526482449535108	0.0006553385429781807	0.0006473523008856388	0.0007076478392142622	0.0006958498476367045	0.0007379696784904029	0.0007237934997030467	0.0007705214938277574	0.0007536597151085792	0.000839554503501522	0.0008165625815267511	0.0851981544039995	0.07987066407144094	-6.845370036460269e-05	-0.0002447257307295059	-6.714596044461035e-05	-0.0002400504889977506
1.5620037316886017	0.0006547608151437258	0.0006467821814190698	0.0007070315078878212	0.0006952439844933231	0.0007373313961645677	0.0007231674110572863	0.0007698599833893176	0.0007530122993916867	0.0008388448481650672	0.0008158711958178674	0.08521063368292195	0.07988235367783662	-6.799993113526526e-05	-0.00024456829845084793	-6.67008747396794e-05	-0.0002398961172273839
1.5714155899375468	0.0006541834397972101	0.000646212410817357	0.000706415566307617	0.0006946385048267991	0.0007366935258265809	0.0007225417263907267	0.0007691989093376438	0.0007523653100152349	0.000838135682724621	0.0008151802850443352	0.08522315023684107	0.07989407819641832	-6.754887753877142e-05	-0.00024440990970106546	-6.625845260268409e-05	-0.00023974080722513613
1.580884159367074	0.000653606419222309	0.0006456429913326028	0.0007058000168915301	0.0006940334110134358	0.0007360560699701869	0.0007219164481495623	0.0007685382742464771	0.0007517187494988717	0.000837427009919058	0.0008144898518766539	0.0852357040646213	0.07990583762608078	-6.710052525663035e-05	-0.00024425056575491655	-6.581867998976809e-05	-0.00023958456023895347
1.5904097816905756	0.0006530297557005486	0.0006450739252147457	0.0007051848620545877	0.0006934287054267144	0.0007354190310858374	0.0007212915787767628	0.0007678780806857665	0.000751072620358566	0.0008367188324823305	0.0008137998989806181	0.08524829516393255	0.07991763196460698	-6.665486002443294e-05	-0.00024409026786398336	-6.538154291032411e-05	-0.00023942737749493848
1.5999928006804371	0.0006524534515113616	0.0006445052147116153	0.0007045701042090178	0.0006928243904373513	0.0007347824116607463	0.0007206671207121248	0.0007672183312217282	0.0007504269251066622	0.0008360111531435266	0.0008131104290173757	0.0852609235312446	0.07992946120865228	-6.621186763208081e-05	-0.00024392901725728278	-6.494702742689679e-05	-0.00023926926019640637
1.6096335621804478	0.0006518775089321455	0.0006439368620689915	0.0007039557457643116	0.0006922204684133576	0.0007341462141789523	0.0007200430763923389	0.000766559028416909	0.000749781666251942	0.0008353039746269321	0.0008124214446434881	0.08527358916181449	0.07994132535373524	-6.577153392387652e-05	-0.00024376681514104437	-6.451511965536311e-05	-0.00023911020952446793
1.6193324141182788	0.0006513019302383191	0.0006433688695306571	0.0007033417891272789	0.0006916169417200939	0.0007335104411213749	0.000719419448251039	0.0007659001748302399	0.0007491368462996797	0.0008345972996520869	0.0008117329485109837	0.08528629204967154	0.07995322439422635	-6.533384479851662e-05	-0.00024360366269898792	-6.408580576505729e-05	-0.00023895022663847354
1.6290897065180392	0.0006507267177033816	0.0006428012393384578	0.0007027282367021114	0.0006910138127203316	0.0007328750949658767	0.0007187962387188666	0.0007652417730171024	0.0007484924677517049	0.0008338911309338491	0.0008110449432674248	0.08529903218760863	0.07996515832333706	-6.489878620895284e-05	-0.0002434395610910467	-6.365907197837528e-05	-0.0002387893126737095
1.6389057915129117	0.000650151873598972	0.000642233973732361	0.0007021150908904403	0.0006904110837743114	0.000732240178187324	0.0007181734502235309	0.0007645838255293867	0.0007478485331064591	0.0008331854711824548	0.0008103574315559629	0.0853118095671684	0.07997712713310459	-6.446634416272523e-05	-0.00024327451145481072	-6.323490457144088e-05	-0.00023862746874439567
1.6487810233578566	0.0006495774001949219	0.0006416670749505065	0.0007015023540913935	0.0006898087572397968	0.0007316056932576439	0.0007175510851898598	0.000763926334915548	0.0007472050448590555	0.0008324803231035742	0.0008096704160153948	0.08532462417863007	0.07998913081438935	-6.40365047218927e-05	-0.00024310851490497165	-6.281328987375184e-05	-0.0002384646959417147
1.6587157584424002	0.0006490032997593205	0.0006411005452292706	0.0007008900287016588	0.0006892068354721398	0.0007309716426458864	0.0007169291460398687	0.0007632693037206745	0.0007465620055013396	0.0008317756893983782	0.0008089838992802293	0.0853374760110015	0.08000116935685343	-6.360925400299144e-05	-0.00024294157253279547	-6.239421426817299e-05	-0.00023830099533389548
1.6687103553034934	0.0006484295745585669	0.0006405343868033185	0.0007002781171155404	0.0006886053208243321	0.0007303380288182842	0.0007163076351928114	0.0007626127344865409	0.000745919417521945	0.0008310715727635941	0.0008082978839807397	0.08535036505200254	0.08001324274895588	-6.31845781769308e-05	-0.00024277368540581712	-6.197766419104717e-05	-0.00023813636796626847
1.6787651746384535	0.0006478562268574365	0.0006399686019056686	0.0006996666217250255	0.0006880042156470742	0.0007297048542383169	0.0007156865550652493	0.0007619566297516779	0.0007452772834063624	0.0008303679758915745	0.0008076123727430334	0.08536329128805406	0.08002535097793845	-6.276246346931941e-05	-0.00024260485456889525	-6.156362613230631e-05	-0.00023797081486173766
1.6888805793179813	0.0006472832589191312	0.0006394031927677422	0.0006990555449198361	0.0006874035222888222	0.0007290721213667653	0.0007150659080710981	0.0007613009920514243	0.000744635605636988	0.0008296649014703483	0.0008069273681891002	0.08537625470426562	0.08003749402981657	-6.234289616038197e-05	-0.0002424350810435738	-6.115208663534655e-05	-0.00023780433701983683
1.6990569343992543	0.0006467106730053451	0.0006388381616194289	0.0006984448890874965	0.0006868032430958595	0.0007284398326617782	0.0007144456966217038	0.0007606458239179953	0.000743994386693193	0.0008289623521836914	0.0008062428729368839	0.08538925528442266	0.08004967188936125	-6.192586258493837e-05	-0.00024226436582822086	-6.0743032297215505e-05	-0.0002376369354177843
1.7092946071391046	0.0006461384713763171	0.0006382735106891372	0.0006978346566133854	0.000686203380412344	0.0007278079905789274	0.000713825923125883	0.0007599911278805378	0.0007433536290513765	0.0008282603307111796	0.0008055588896003321	0.08540229301097751	0.08006188454009684	-6.151134913215395e-05	-0.00024209270989661302	-6.033644976827235e-05	-0.0002374686110088453
1.7195939670072704	0.0006455666562909015	0.0006377092422038645	0.0006972248498808109	0.0006856039365803824	0.0007271765975712804	0.0007132065899900077	0.0007593369064652033	0.0007427133351850375	0.000827558839728264	0.0008048754207894727	0.08541536786503091	0.08007413196428152	-6.109934224585861e-05	-0.00024192011419932324	-5.993232575246532e-05	-0.00023729936472319246
1.7299553856997325	0.000644995230006614	0.000637145358389242	0.0006966154712710562	0.0006850049139400746	0.0007265456560894489	0.000712587699618041	0.000758683162195196	0.0007420735075648204	0.0008268578819063169	0.0008041924691104555	0.0854284798263226	0.0800864141428985	-6.0689828424755066e-05	-0.00024174657966427593	-5.953064700756766e-05	-0.00023712919746896044
1.7403792371521247	0.0006444241947797007	0.0006365818614696039	0.0006960065231634504	0.0006844063148295864	0.0007259151685816584	0.0007119692544116158	0.0007580298975908449	0.0007414341486585902	0.0008261574599127067	0.0008035100371656293	0.08544162887321932	0.08009873105564465	-6.028279422185673e-05	-0.00024157210719460975	-5.9131400344580864e-05	-0.00023695811012977575
1.7508658975532332	0.0006438535528651948	0.0006360187536680406	0.0006953980079354259	0.0006838081415852023	0.0007252851374938081	0.0007113512567700849	0.0007573771151696619	0.0007407952609314836	0.000825457576410854	0.0008028281275535944	0.0854548149827007	0.08011108268091537	-5.987822624477224e-05	-0.00024139669766987115	-5.873457262818571e-05	-0.00023678610356636653
1.76141574535857	0.0006432833065169774	0.0006354560372064615	0.0006947899279625837	0.0006832103965413899	0.0007246555652695342	0.0007107337090905896	0.0007567248174464074	0.0007401568468459789	0.000824758234060299	0.0008021467428692701	0.08546803813034554	0.08012346899579899	-5.94761111558581e-05	-0.00024122035194612534	-5.8340150776520217e-05	-0.00023661317861597975
1.7720291613040315	0.0006427134579878352	0.00063489371430565	0.0006941822856187484	0.0006826130820308562	0.000724026454350269	0.0007101166137681145	0.0007560730069331481	0.0007395189088619478	0.0008240594355167568	0.00080146588570395	0.0854812982903222	0.08013588997605682	-5.907643567187176e-05	-0.0002410430708549849	-5.7948121761269844e-05	-0.00023643933609215906
1.7827065284196406	0.0006421440095295266	0.0006343317871853281	0.0006935750832760386	0.0006820162003846148	0.0007233978071753092	0.0007094999731955552	0.0007554216861393274	0.0007388814494367289	0.0008233611834321918	0.000800785558645372	0.08549459543537262	0.08014834559611829	-5.8679186564165875e-05	-0.00024086485520424805	-5.755847260770913e-05	-0.00023626457678543877
1.7934482320433673	0.0006415749633928352	0.0006337702580642114	0.0006929683233049212	0.0006814197539320415	0.0007227696261818718	0.0007088837897637715	0.0007547708575718205	0.0007382444710251786	0.0008226634804548712	0.000800105764277773	0.08550792953680073	0.08016083582906211	-5.8284350658723005e-05	-0.0002406857057779821	-5.7171190394535165e-05	-0.00023608890146251116
1.8042546598350382	0.0006410063218276361	0.0006332091291600707	0.00069236200807428	0.0006808237450009367	0.0007221419138051625	0.0007082680658616585	0.000754120523735004	0.0007376079760797403	0.000821966329229433	0.0007994265051819562	0.08552130056445761	0.08017336064660989	-5.7891914835829505e-05	-0.0002405056233352465	-5.678626225375655e-05	-0.00023591231086542153
1.8151262017903238	0.0006404380870829553	0.0006326484026897941	0.0006917561399514751	0.0006802281759175899	0.0007215146724784377	0.0007076528038762042	0.0007534706871308183	0.0007369719670505056	0.000821269732396952	0.0007987477839353542	0.08553470848673218	0.08018592001910928	-5.7501866030484905e-05	-0.00024032460861184157	-5.640367537110974e-05	-0.00023573480571398298
1.8260632502548164	0.0006398702614070274	0.0006320880808694416	0.0006911507213024037	0.0006796330490068351	0.0007208879046330637	0.0007070380061925477	0.0007528213502588267	0.0007363364463852736	0.0008205736925949964	0.0007980696031120859	0.08554815327053336	0.08019851391552557	-5.7114191232068845e-05	-0.0002401426623187819	-5.602341698560803e-05	-0.0002355563867033339
1.8370661999381863	0.0006393028470473621	0.0006315281659143116	0.0006905457544915672	0.0006790383665921196	0.0007202616126985865	0.0007064236751940493	0.0007521725156162864	0.0007357014165296187	0.0008198782124577014	0.0007973919652830274	0.08556163488128116	0.08021114230342605	-5.6728877484361895e-05	-0.0002399597851427404	-5.564547438961093e-05	-0.00023537705450457636
1.848135447928429	0.0006387358462508013	0.0006309686600389961	0.0006899412418821305	0.0006784441309955594	0.0007196357991027894	0.0007058098132623467	0.0007515241856982069	0.0007350668799269485	0.0008191832946158258	0.0007967148730158698	0.0855751532828901	0.08022380514896958	-5.634591188551086e-05	-0.00023977597774577086	-5.5269834928900474e-05	-0.00023519680976510915
1.8592713937061955	0.000638169261263584	0.0006304095654574446	0.0006893371858359891	0.0006778503445380068	0.0007190104662717641	0.0007051964227774222	0.0007508763629974186	0.0007344328390185712	0.0008184889416968225	0.0007960383288751854	0.08558870843775669	0.08023650241689234	-5.596528158804959e-05	-0.00023959124076539107	-5.4896486002500855e-05	-0.00023501565310793393
1.8704744391592067	0.0006376030943314063	0.0006298508843830248	0.0006887335887138291	0.0006772570095391086	0.0007183856166299673	0.0007045835061176624	0.0007502290500046364	0.0007337992962437583	0.000817795156324901	0.0007953623354224921	0.08560230030674879	0.08024923407049983	-5.5586973799030825e-05	-0.0002394055748154711	-5.452541506284145e-05	-0.0002348335851324601
1.8817449885967616	0.0006370373476994808	0.0006292926190285792	0.0006881304528751893	0.0006766641283173692	0.0007177612526002874	0.000703971065659922	0.0007495822492085187	0.0007331662540398023	0.0008171019411210884	0.0007946868952163113	0.08561592884918677	0.08026200007164555	-5.521097577957518e-05	-0.0002392189804842626	-5.415660961557295e-05	-0.00023465060641381097
1.8930834487643238	0.0006364720236126037	0.0006287347716064917	0.0006875277806785312	0.0006760717031902158	0.0007171373766041116	0.0007033591037795867	0.000748935963095742	0.0007325337148420887	0.0008164092987033025	0.00079401201081224	0.08562959402283468	0.08027480038072633	-5.483727484498213e-05	-0.00023903145833503725	-5.379005721948063e-05	-0.00023446671750243508
1.9044902288582053	0.0006359071243152149	0.0006281773443287468	0.0006869255744812978	0.0006754797364740584	0.0007165139910613893	0.0007027476228506388	0.0007482901941510609	0.0007319016810841575	0.0008157172316864142	0.0007933376847630125	0.08564329578388576	0.08028763495666914	-5.446585836492088e-05	-0.00023884300890689159	-5.342574548641843e-05	-0.00023428191892421735
1.9159657405403292	0.0006353426520514579	0.0006276203394069891	0.0006863238366399782	0.0006748882304843536	0.0007158910983906944	0.00070213662524572	0.0007476449448573719	0.0007312701551977633	0.0008150257426823097	0.0007926639196185618	0.08565703408694714	0.08030050375691232	-5.409671376329847e-05	-0.0002386536327145805	-5.306366208164201e-05	-0.00023409621118178348
1.9275103979530908	0.000634778609065244	0.0006270637590525853	0.0006857225695101718	0.0006742971875356661	0.0007152687010092907	0.0007015261133361899	0.0007470002176957804	0.0007306391396129419	0.000814334834299959	0.0007919907179260859	0.08567080888502718	0.08031340673739867	-5.372982851776717e-05	-0.00023846333024629685	-5.270379472317385e-05	-0.00023390959475208528
1.9391246177343011	0.0006342149976003193	0.0006265076054766914	0.0006851217754466586	0.0006737066099417384	0.0007146468013332045	0.0007009160894922017	0.0007463560151456724	0.0007300086367580809	0.0008136445091454881	0.0007913180822301184	0.0856846201295222	0.08032634385256024	-5.336519016025526e-05	-0.00023827210196636361	-5.2346131182063466e-05	-0.0002337220700875664
1.9508088190322228	0.0006336518199003192	0.0006259518808903052	0.0006845214568034528	0.0006731165000155448	0.000714025401777277	0.0007003065560827538	0.0007457123396847681	0.0007293786490599726	0.0008129547698222332	0.000790646015072584	0.0856984677702017	0.08033931505530474	-5.3002786276783176e-05	-0.00023807994831429036	-5.199065928263025e-05	-0.00023353363761755008
1.9625634235206988	0.0006330890782088374	0.0006253965875043344	0.0006839216159338763	0.0006725268600693607	0.0007134045047552408	0.0006996975154757595	0.0007450691937891992	0.0007287491789438875	0.0008122656189308169	0.0007899745189928701	0.0857123517551965	0.08035232029700495	-5.264260450714431e-05	-0.00023788686970394046	-5.163736690177306e-05	-0.0002333442977452138
1.9743888554143678	0.0006325267747694859	0.0006248417275296575	0.0006833222551906194	0.0006719376924148254	0.0007127841126797778	0.0006990889700381131	0.0007444265799335684	0.0007281202288336365	0.0008115770590692103	0.0007893035965278905	0.0857262720309823	0.08036535952748344	-5.2284632544866844e-05	-0.00023769286652322585	-5.128624196922699e-05	-0.00023315405084894936
1.9862855414839768	0.0006319649118259634	0.0006242873031771877	0.0006827233769258114	0.0006713489993630083	0.0007121642279625964	0.000698480922135754	0.0007437845005910221	0.0007274918011516393	0.0008108890928328056	0.0007886332502121544	0.0857402285423661	0.08037843269500118	-5.192885813741499e-05	-0.00023749793913532824	-5.093727246751473e-05	-0.000232962897282446
1.9982539110717792	0.0006314034916221126	0.0006237333166579329	0.0006821249834910797	0.0006707607832244699	0.0007115448530144834	0.0006978733741337305	0.0007431429582333127	0.0007268638983189866	0.0008102017228144775	0.0007879634825778293	0.08575422123247514	0.0803915397462432	-5.157526908617857e-05	-0.0002373020878791432	-5.059044643200561e-05	-0.00023277083737516246
2.010294396107033	0.0006308425164019852	0.0006231797701830569	0.0006815270772376157	0.0006701730463093251	0.0007109259902453791	0.000697266328396263	0.0007425019553308636	0.0007262365227555033	0.0008095149516046508	0.0007872942961548044	0.08576825004273947	0.08040468062630549	-5.122385324591791e-05	-0.00023710531306653237	-5.024575195074557e-05	-0.00023257787143166064
2.0224074311215867	0.0006302819884099084	0.0006226266659639461	0.0006809296605162443	0.0006695857909273103	0.0007103076420644427	0.0006966597872868105	0.0007418614943528416	0.0007256096768798198	0.0008088287817913716	0.0007866256934707628	0.08578231491288	0.08041785527868396	-5.087459852510037e-05	-0.0002369076149844329	-4.990317716402001e-05	-0.00023238399973010693
2.0345934532655616	0.0006297219098905482	0.0006220740062122717	0.0006803327356774897	0.0006689990193878502	0.0007096898108801175	0.0006960537531681421	0.0007412215777672232	0.0007249833631094377	0.0008081432159603764	0.0007859576770512477	0.08579641578089245	0.08043106364525789	-5.0527492885688724e-05	-0.0002367089938939415	-4.956271026480136e-05	-0.0002321892225242428
2.0468529023231294	0.0006291622830889715	0.0006215217931400506	0.0006797363050716375	0.0006684127340001176	0.0007090724991001999	0.0006954482284023927	0.0007405822080408593	0.0007243575838607919	0.0008074582566951558	0.0007852902494197258	0.08581055258303519	0.080444305666279	-5.018252434316542e-05	-0.00023650945003109158	-4.922433949861374e-05	-0.00023199354004335704
2.059186220728381	0.0006286031102507103	0.0006209700289597093	0.0006791403710488029	0.0006678269370731009	0.000708455709131902	0.0006948432153511349	0.0007399433876395443	0.0007237323415493203	0.0008067739065770229	0.000784623413097655	0.08582472525381403	0.08045758128035826	-4.983968096628627e-05	-0.00023630898360546548	-4.8888053163043815e-05	-0.0002317969524901209
2.0715938535812968	0.0006280443936218307	0.0006204187158841508	0.0006785449359589999	0.0006672416309156719	0.0007078394433819267	0.0006942387163754464	0.0007393051190280878	0.0007231076385895313	0.0008060901681851894	0.0007839571706045576	0.08583893372596897	0.08047089042445003	-4.949895087714637e-05	-0.00023610759480111043	-4.855383960819873e-05	-0.00023159946004303045
2.084076248663807	0.0006274861354489893	0.0006198678561268107	0.0006779500021522016	0.0006666568178366444	0.0007072237042565253	0.0006936347338359682	0.0007386674046703741	0.0007224834773950653	0.0008054070440968232	0.0007832915244580773	0.0858531779304572	0.08048423303384185	-4.9160322251051713e-05	-0.00023590528377626097	-4.822168723627243e-05	-0.0002314010628546581
2.0966338564559543	0.0006269283379795076	0.0006193174519017303	0.0006773555719784151	0.0006660725001448485	0.0007066084941615751	0.0006930312700929816	0.0007380302470294422	0.0007218598603787707	0.0008047245368871291	0.0007826264771740595	0.08586745779644295	0.08049760904213946	-4.882378331637002e-05	-0.00023570205066278382	-4.7891584501465884e-05	-0.00023120176105162482
2.109267130152151	0.0006263710034614288	0.0006187675054236124	0.0006767616477877407	0.0006654886801491885	0.0007059938155026396	0.0006924283275064672	0.0007373936485675435	0.0007212367899527622	0.000804042649129409	0.0007819620312666085	0.0858817732512787	0.08051101838125332	-4.848932235460707e-05	-0.00023549789556712164	-4.756351991013277e-05	-0.00023100155473579354
2.1219765256775314	0.000625814134143587	0.0006182180189078899	0.000676168231930444	0.0006649053601587141	0.0007053796706850407	0.0006918259084361749	0.0007367576117462176	0.0007206142685284944	0.0008033613833951369	0.0007812981892481632	0.08589612422049421	0.0805244609813855	-4.8156927700167274e-05	-0.00023529281856915496	-4.723748202057482e-05	-0.00023080044398315902
2.1347625017044103	0.0006252577322756717	0.0006176689945707886	0.0006755753267570216	0.0006643225424826842	0.000704766062113925	0.0006912240152416885	0.0007361221390263591	0.0007199922985168271	0.0008026807422540269	0.0007806349536295614	0.08591051062778067	0.08053793677101598	-4.782658774022536e-05	-0.00023508681972223	-4.6913459442764205e-05	-0.000230598428843376
2.147625519668832	0.0006247018001082937	0.0006171204346293928	0.0006749829346182701	0.0006637402294306344	0.0007041529921943358	0.0006906226502824989	0.0007354872328682878	0.0007193708823280942	0.000802000728274105	0.0007799723269201129	0.08592493239497496	0.08055144567688885	-4.7498290914819996e-05	-0.0002348798990538803	-4.6591440838569115e-05	-0.00023039550934095265
2.160566043787228	0.0006241463398930481	0.0006165723413017068	0.0006743910578653495	0.0006631584233124423	0.000703540463331276	0.0006900218159180619	0.0007348528957318157	0.0007187500223721695	0.0008013213440217758	0.0007793103116276621	0.08593938944204903	0.08056498762399786	-4.717202571667342e-05	-0.00023467205656535484	-4.627141492157677e-05	-0.00023019168547472324
2.1735845410731627	0.0006235913538825838	0.0006160247168067229	0.0006737996988498574	0.0006625771264383955	0.000702928477929783	0.0006894215145078748	0.0007342191300763199	0.0007181297210585392	0.0008006425920618979	0.0007786489102586643	0.08595388168708946	0.0805785625355752	-4.684778069102141e-05	-0.000234463292231063	-4.5953370456694453e-05	-0.00022998695721637707
2.1866814813541975	0.0006230368443306667	0.0006154775633644853	0.0006732088599238925	0.0006619963411192565	0.0007023170383949927	0.0006888217484115409	0.0007335859383608117	0.0007175099807963681	0.0007999644749578522	0.0007779881253182517	0.08596840904628929	0.08059217033307815	-4.652554443564452e-05	-0.00023425360599921285	-4.563729626049298e-05	-0.0002297813245125957
2.199857337288837	0.0006224828134922459	0.0006149308831961539	0.000672618543440124	0.0006614160696663335	0.0007017061471322128	0.0006882225199888358	0.0007329533230440045	0.0007168908039945669	0.0007992869952716125	0.0007773279593103026	0.08598297143392762	0.08060581093616818	-4.620530560067379e-05	-0.00023404299779139492	-4.5323181201047114e-05	-0.00022957478728447
2.213112584383593	0.0006219292636235204	0.0006143846785240692	0.0006720287517518592	0.0006608363143915413	0.0007010958065469885	0.0006876238315997741	0.0007323212865843865	0.0007162721930618634	0.0007986101555638177	0.0007766684147375121	0.08599756876236062	0.08061948426270965	-4.588705288847972e-05	-0.00023383146750224904	-4.5011014197425536e-05	-0.0002293673454256684
2.2264477010101436	0.0006213761969820064	0.0006138389515718216	0.000671439487213116	0.0006602570776074773	0.0007004860190451773	0.000687025685604687	0.0007316898314402918	0.0007156541504068728	0.0007979339583938457	0.0007760094941014658	0.08601220094200056	0.08063319022874316	-4.557077505362023e-05	-0.00023361901499957538	-4.4700784219916384e-05	-0.00022915899880363022
2.2398631684225956	0.0006208236158266018	0.0006132937045643105	0.0006708507521786863	0.0006596783616274803	0.0006998767870330136	0.0006864280843642803	0.0007310589600699684	0.0007150366784381635	0.0007972584063198811	0.0007753511999027041	0.08602686788130624	0.08064692874848213	-4.525646090277821e-05	-0.0002334056401248341	-4.439248029005152e-05	-0.00022894974726042627
2.2533594707748548	0.0006202715224176553	0.0006127489397278175	0.0006702625490042103	0.0006591001687657059	0.000699268112917183	0.0006858310302397092	0.0007304286749316536	0.0007144197795643314	0.000796583501898992	0.0007746935346407993	0.08604156948676571	0.08066069973429227	-4.4944099294574186e-05	-0.00023319134269228492	-4.408609148021797e-05	-0.0002287395906112044
2.2669370951380965	0.0006197199190170299	0.0006122046592900638	0.0006696748800462403	0.0006585225013371892	0.0006986599991048888	0.0006852345255926446	0.0007297989784836401	0.0007138034561940649	0.000795909247687198	0.0007740365008144217	0.08605630566288286	0.08067450309667969	-4.4633679139430976e-05	-0.00023297612248898703	-4.3781606913630144e-05	-0.0002285285286442451
2.2805965315183476	0.0006191688078881742	0.0006116608654802844	0.0006690877476623167	0.0006579453616579162	0.0006980524480039277	0.0006846385727853457	0.0007291698731843534	0.00071318771073622	0.0007952356462395487	0.000773380100921415	0.08607107631216078	0.08068833874427908	-4.432518939958066e-05	-0.0002327599792751045	-4.347901576432986e-05	-0.00022831656112182186
2.294338272874165	0.0006186181912961851	0.0006111175605292876	0.0006685011542110302	0.0006573687520448898	0.0006974454620227542	0.0006840431741807245	0.000728541361492417	0.0007125725455998865	0.0007945627001101899	0.0007727243374588652	0.08608588133508858	0.08070220658383749	-4.401861908887375e-05	-0.00023254291278365646	-4.3178307256943466e-05	-0.00022810368777903545
2.308162815134429	0.0006180680715078791	0.000610574746669526	0.0006679151020520986	0.0006567926748162014	0.0006968390435705587	0.0006834483321424223	0.0007279134458667318	0.0007119579631944623	0.0007938904118524438	0.0007720692129231743	0.08610072063012654	0.08071610652020011	-4.371395727268204e-05	-0.00023232492272026728	-4.287947066668532e-05	-0.00022788990832464662
2.3220706572162446	0.0006175184507918558	0.0006100324261351593	0.0006673295935464312	0.0006562171322910955	0.0006962331950573311	0.0006828540490348704	0.0007272861287665406	0.0007113439659297196	0.0007932187840188759	0.0007714147298101303	0.08611559409368903	0.08073003845629835	-4.341119306780841e-05	-0.00023210600876355514	-4.258249531922595e-05	-0.00022767522244077076
2.336062301042938	0.0006169693314185702	0.0006094906011621248	0.0006667446310562036	0.0006556421267900431	0.000695627918893939	0.0006822603272233692	0.0007266594126515083	0.0007107305562158829	0.000792547819161377	0.0007707608906149837	0.08613050162013369	0.08074400229313658	-4.311031564227172e-05	-0.00023188617056418837	-4.228737059038326e-05	-0.00022745962978173995
2.3501382515621807	0.0006164207156603946	0.0006089492739881988	0.0006661602169449239	0.0006550676606348067	0.0006950232174921952	0.0006816671690741536	0.0007260332999817865	0.0007101177364636904	0.0007918775198312274	0.0007701076978325137	0.0861454431017407	0.08075799792977152	-4.281131421538659e-05	-0.0002316654077458291	-4.199408590634113e-05	-0.00022724312997568497
2.3642990167642037	0.0006158726057916932	0.0006084084468530701	0.0006655763535775068	0.0006544937361485147	0.000694419093264931	0.0006810745769544643	0.0007254077932180953	0.0007095055090844782	0.0007912078885791818	0.0007694551539571094	0.08616041842870528	0.08077202526330901	-4.251417805738872e-05	-0.0002314437199041064	-4.1702630743257335e-05	-0.00022702572262336962
2.378545107700138	0.0006153250040888856	0.0006078681219984021	0.0006649930433203432	0.0006539203556557265	0.0006938155486260691	0.0006804825532326194	0.0007247828948217898	0.00070889387649024	0.0007905389279555381	0.0007688032614828376	0.08617542748911533	0.08078608418887863	-4.221889648949734e-05	-0.00023122110660697692	-4.141299462727052e-05	-0.00022680740729821847
2.392877038500453	0.0006147779128305172	0.0006073283016679028	0.0006644102885413711	0.0006533475214825044	0.0006932125859906953	0.0006798911002780856	0.0007241586072549371	0.0007082828410937086	0.000789870640510213	0.0007681520229035179	0.08619047016894182	0.08080017459963056	-4.192545888389437e-05	-0.00023099756739550226	-4.112516713444814e-05	-0.00022658818354712174
2.4072953263935135	0.0006142313342973239	0.0006067889881073887	0.0006638280916101446	0.0006527752359564813	0.0006926102077751272	0.0006793002204615455	0.0007235349329803856	0.0007076724053084198	0.0007892030287928169	0.0007675014407127945	0.08620554635202014	0.08081429638671243	-4.163385466321792e-05	-0.0002307731017816561	-4.083913789043256e-05	-0.00022636805088860346
2.4218004917242455	0.0006136852707723085	0.0006062501835648585	0.0006632464548979114	0.0006522035014069354	0.0006920084163969966	0.0006787099161549774	0.0007229118744618479	0.0007070625715487932	0.0007885360953527356	0.0007668515174042168	0.08622065592003901	0.08082844943926121	-4.1344073300784295e-05	-0.0002305477092500452	-4.0554896570538235e-05	-0.0002261470088144868
2.436393057972914	0.0006131397245408007	0.0006057118902905545	0.0006626653807776766	0.0006516323201648566	0.0006914072142753107	0.0006781201897317165	0.000722289434163964	0.000706453342230198	0.0007878698427391966	0.0007662022554713063	0.0862357987525217	0.08084263364438403	-4.1056104320424947e-05	-0.00023032138925760393	-4.0272432899571275e-05	-0.00022592505678883934
2.4510735517740176	0.0006125946978905328	0.000605174110537035	0.0006620848716242825	0.0006510616945630181	0.0006908066038305352	0.0006775310435665369	0.0007216676145523851	0.000705844719769032	0.0007872042735013547	0.0007655536574076372	0.08625097472681237	0.08085684888715206	-4.0769937296139536e-05	-0.00023009414123237315	-3.9991736651624754e-05	-0.00022570219424805638
2.46584250293529	0.0006120501931117045	0.0006046368465592397	0.0006615049298144735	0.0006504916269360483	0.0006902065874846618	0.000676942480035715	0.0007210464180938427	0.0007052367065827905	0.000786539390188362	0.000764905725706907	0.08626618371806302	0.08087109505057775	-4.04855618521896e-05	-0.00022986596457447162	-3.9712797650148096e-05	-0.00022547842060136047
2.4807004444568266	0.000611506212497055	0.0006041001006145599	0.0006609255577269741	0.0006499221196205003	0.0006896071676612859	0.0006763545015171075	0.0007204258472562269	0.0007046293050901415	0.0007858751953494511	0.0007642584628630168	0.08628142559921521	0.08088537201560639	-4.0202967662897326e-05	-0.0002296368586558739	-3.943560576749605e-05	-0.00022525373522927494
2.4956479125503126	0.0006109627583419308	0.0006035638749629058	0.0006603467577425576	0.0006493531749549248	0.0006890083467856764	0.0006757671103902232	0.000719805904508659	0.000704022517711001	0.0007852116915340056	0.0007636118713701431	0.08629670024098669	0.08089967966110001	-3.9922144452572694e-05	-0.00022940682282054925	-3.916015092512298e-05	-0.00022502813748517814
2.510685446658382	0.000610419832944355	0.0006030281718667747	0.0006597685322441194	0.0006487847952799389	0.000688410127284852	0.0006751803090362928	0.0007191865923215686	0.0007034163468666025	0.0007845488812916429	0.0007629659537228146	0.08631200751185789	0.08091401786382219	-3.964308199516653e-05	-0.00022917585638279614	-3.88864230933296e-05	-0.000224801626694332
2.5258135894740787	0.0006098774386051009	0.0006024929935913231	0.0006591908836167542	0.0006482169829383029	0.0006878125115876597	0.0006745940998383461	0.0007185679131667716	0.0007028107949795789	0.0007838867671722926	0.0007623207124159927	0.08632734727805245	0.08092838649842689	-3.936577011440928e-05	-0.00022894395862929628	-3.861441229106172e-05	-0.00022457420215385437
2.54103288696045	0.0006093355776277552	0.0006019583424044288	0.0006586138142478206	0.0006476497402749831	0.0006872155021248398	0.0006740084851812811	0.0007179498695175409	0.0007022058644740283	0.0007832253517262693	0.0007616761499451405	0.08634271940352901	0.08094278543744421	-3.9090198683585514e-05	-0.00022871112881814315	-3.83441085858513e-05	-0.00022434586313252458
2.556343888370238	0.0006087942523187953	0.0006014242205767687	0.0006580373265270237	0.0006470830696372358	0.0006866191013291112	0.0006734234674519432	0.0007173324638486892	0.0007016015577755968	0.0007825646375043591	0.0007610322688063093	0.0863581237499596	0.08095721455126093	-3.881635762525287e-05	-0.00022847736617764847	-3.807550209374705e-05	-0.00022411660887136642
2.571747146265715	0.0006082534649876537	0.0006008906303818802	0.0006574614228464821	0.0006465169733746684	0.0006860233116352402	0.0006728390490391908	0.000716715698636639	0.000700997877311548	0.0007819046270578913	0.0007603890714962067	0.0863735601767167	0.08097167370811485	-3.8544236911339236e-05	-0.0002282426699084239	-3.780858297909237e-05	-0.00022388643858306523
2.5872432165386163	0.0006077132179467935	0.0006003575740962372	0.0006568861056008051	0.0006459514538393195	0.0006854281354801174	0.0006722552323339774	0.000716099576359507	0.0007003948255108428	0.0007812453229388239	0.0007597465605122824	0.08638902854086229	0.08098616277407522	-3.8273826562861685e-05	-0.00022800703918138265	-3.7543341454376183e-05	-0.00022365535145152382
2.602832658430207	0.0006071735135117747	0.0005998250539993139	0.000656311377187165	0.000645386513385728	0.0006848335753028349	0.00067167201972942	0.0007154840994971742	0.0006997924048042099	0.0007805867276998191	0.0007591047383528002	0.08640452869712606	0.08100068161302751	-3.800511664977038e-05	-0.00022777047313854437	-3.7279767780104556e-05	-0.00022342334663205676
2.6185160345514573	0.0006066343540013284	0.0005992930723736598	0.0006557372400053724	0.0006448221543710062	0.0006842396335447607	0.0006710894136208796	0.0007148692705313689	0.0006991906176242289	0.0007799288438943264	0.0007584636075169207	0.0864200604978961	0.0810152300866681	-3.77380972909e-05	-0.00022753297089264657	-3.7017852264641105e-05	-0.0002231904232510573
2.6342939109033563	0.0006060957417374277	0.0005987616315049676	0.0006551636964579528	0.0006442583791549174	0.0006836463126496162	0.0006705074164060314	0.0007142550919457442	0.0006985894664054016	0.0007792716740766643	0.0007578231705047808	0.08643562379320122	0.08102980805447729	-3.747275865383787e-05	-0.00022729453152761647	-3.675758526434578e-05	-0.00022295658040749622
2.6501668568973313	0.0006055576790453528	0.0005982307336821398	0.0006545907489502122	0.0006436951900999402	0.0006830536150635492	0.0006699260304849378	0.000713641566225948	0.0006979889535842258	0.0007786152208020916	0.0007571834298175645	0.08645121843069645	0.08104441537371525	-3.720909095463257e-05	-0.00022705515409743304	-3.649895718304749e-05	-0.00022272181717070128
2.666135445375801	0.0006050201682537737	0.000597700381197367	0.0006540183998903271	0.000643132589571353	0.000682461543235218	0.000669345258260131	0.0007130286958597159	0.0006973890815992829	0.000777959486626906	0.0007565443879575961	0.08646684425564792	0.08105905189940683	-3.6947084457863294e-05	-0.00022681483762712618	-3.6241958472047614e-05	-0.00022248613258071814
2.6822002526328483	0.0006044832116948099	0.0005971705763461898	0.0006534466516894041	0.0006425705799372985	0.0006818700996158578	0.0006687651021366817	0.0007124164833369358	0.0006967898528913016	0.0007773044741085077	0.0007559060474284069	0.08648250111092028	0.08107371748432209	-3.66867294763068e-05	-0.00022657358111191628	-3.598657963004709e-05	-0.00022224952564914302
2.6983618584350144	0.000603946811704111	0.0005966413214275769	0.0006528755067615674	0.0006420091635688637	0.0006812792866593693	0.0006681855645222799	0.0007118049311497376	0.0006961912699032477	0.0007766501858054952	0.0007552684107348253	0.08649818883695806	0.08108841197897118	-3.642801637088189e-05	-0.00022633138351704774	-3.5732811202979914e-05	-0.00022201199535834548
2.71462084604223	0.0006034109706209228	0.0005961126187439903	0.0006523049675240262	0.0006414483428401524	0.0006806891068223874	0.0006676066478273062	0.0007111940417925646	0.0006955933350803921	0.0007759966242777389	0.0007546314803830509	0.08651390727177355	0.08110313523157987	-3.617093555052797e-05	-0.00022608824377851056	-3.5480643783787624e-05	-0.00022177354066138522
2.730977802228858	0.0006028756907881632	0.00059558447060146	0.0006517350363971562	0.00064088812012836	0.0006800995625643645	0.0006670283544649138	0.000710583817762259	0.0006949960508703957	0.00077534379208647	0.0007539952588807407	0.08652965625093076	0.08111788708808454	-3.5915477471993446e-05	-0.00022584416080201342	-3.523006801229092e-05	-0.0002215341604813459
2.747433317304874	0.0006023409745524939	0.000595056879309655	0.0006511657158045729	0.0006403284978138477	0.0006795106563476458	0.0006664506868511019	0.000709974261558141	0.0006943994197233852	0.0007746916917943622	0.0007533597487370881	0.08654543560753354	0.08113266739211579	-3.5661632639759355e-05	-0.00022559913346351101	-3.4981074575318044e-05	-0.00022129385371358334
2.763987985137163	0.0006018068242643888	0.0005945298471819508	0.0006505970081732075	0.000639769478280217	0.000678922390637549	0.0006658736474047886	0.0007093653756820837	0.0006938034440920294	0.00077404032596561	0.0007527249524629018	0.08656124517220476	0.08114747598498201	-3.540939160584164e-05	-0.00022535316060873223	-3.4733654206167e-05	-0.00022105261922264474
2.780642403170963	0.0006012732422782127	0.000594003376535507	0.0006500289159333853	0.0006392110639143879	0.0006783347679024418	0.0006652972385478972	0.0007087571626386017	0.000693208126431624	0.0007733896971660227	0.0007520908725706956	0.08657708477307866	0.08116231270565946	-3.5158744969693984e-05	-0.00022510624105351318	-3.448779768460558e-05	-0.00022081045584343428
2.797397172451417	0.0006007402309522889	0.0005934774696913338	0.0006494614415189009	0.0006386532571066699	0.0006777477906138213	0.0006647214627054255	0.0007081496249349262	0.0006926134692001643	0.0007727398079631001	0.0007514575115747628	0.08659295423578246	0.08117717739077596	-3.490968337795802e-05	-0.00022485837358290905	-3.4243495836805415e-05	-0.00022056736238146302
2.8142528976452668	0.0006002077926489767	0.0005929521289743684	0.0006488945873670983	0.000638096060250843	0.0006771614612463945	0.0006641463223055295	0.0007075427650810899	0.0006920194748584307	0.0007720906609261235	0.0007508248719912665	0.08660885338342017	0.08119206987459768	-3.466219752441824e-05	-0.00022460955695180473	-3.40007395351373e-05	-0.00022032333761234923
2.831210187062679	0.0005996759297347394	0.0005924273567135427	0.0006483283559189421	0.0006375394757442281	0.0006765757822781558	0.0006635718197795962	0.0007069365855900053	0.0006914261458700648	0.0007714422586262369	0.000750192956338317	0.0866247820365643	0.0812069899890189	-3.4416278149783375e-05	-0.00022435978988433192	-3.37595196979977e-05	-0.0002200783802814299
2.848269652679189	0.0005991446445802245	0.0005919031552418611	0.0006477627496191045	0.0006369835059877702	0.0006759907561904694	0.0006629979575623278	0.0007063310889775513	0.0006908334847016525	0.0007707946036365373	0.0007495617671360619	0.08664074001323233	0.08122193756354057	-3.4171916041627476e-05	-0.00022410907107422995	-3.351982728976022e-05	-0.00021983248910462105
2.865431910157798	0.0005986139395603297	0.0005913795268964667	0.0006471977709160323	0.0006364281533861066	0.0006754063854681456	0.0006624247380918122	0.0007057262777626507	0.0006902414938228009	0.0007701476985321566	0.0007489313069067637	0.0866567271288833	0.08123691242526589	-3.392910203418517e-05	-0.0002238573991847903	-3.32816533205639e-05	-0.00021958566276752967
2.882697578871184	0.0005980838170542812	0.0005908564740187189	0.0006466334222620338	0.0006358734203476495	0.0006748226725995239	0.0006618521638096096	0.0007051221544673547	0.0006896501757062238	0.0007695015458903502	0.0007483015781748894	0.08667274319639116	0.08125191439888355	-3.368782700806372e-05	-0.00022360477284733005	-3.304498884595594e-05	-0.00021933789992428787
2.900067281924058	0.0005975542794457094	0.0005903339989542663	0.0006460697061133541	0.0006353193092846649	0.0006742396200765559	0.0006612802371608309	0.0007045187216169302	0.0006890595328278216	0.0007688561482905872	0.000747672583467197	0.08668878802604266	0.08126694330664905	-3.34480818903124e-05	-0.0002233511906629959	-3.2809824967165724e-05	-0.00021908919920007874
2.9175416461756507	0.0005970253291227161	0.000589812104053115	0.000645506624930251	0.0006347658226133412	0.0006736572303948807	0.0006607089605942102	0.0007039159817399336	0.000688469567666759	0.000768211508314632	0.0007470443253128142	0.08670486142551245	0.08128199896837972	-3.320985765422474e-05	-0.00022309665120201494	-3.257615283065729e-05	-0.0002188395591889436
2.9351213022623317	0.0005964969684779555	0.0005892907916697076	0.0006449441811770783	0.0006342129627538752	0.0006730755060539103	0.0006601383365621941	0.0007033139373683049	0.0006878802827055536	0.0007675676285466378	0.000746416806243332	0.08672096319985757	0.08129708120143725	-3.297314531901588e-05	-0.00022284115300263974	-3.2343963628042594e-05	-0.0002185889784542816
2.952806884620376	0.0005959691999087061	0.0005887700641629939	0.0006443823773223624	0.0006336607321305467	0.0006724944495569112	0.0006595683675210134	0.0007027125910374451	0.000687291680430154	0.0007669245115732342	0.0007457900287928883	0.08673709315149734	0.08131218982071428	-3.273793594989194e-05	-0.00022258469457242525	-3.2113248595984356e-05	-0.0002183374555290163
2.970599031508854	0.000595442025816945	0.0005882499238965044	0.000643821215838883	0.0006331091331717964	0.0006719140634110828	0.0006589990559307696	0.0007021119452863036	0.0006867037633300228	0.0007662821599836137	0.0007451639954982544	0.08675325108020218	0.08132732463862091	-3.250422065775513e-05	-0.0002223272743872018	-3.1883999015894227e-05	-0.0002180849889145131
2.9884983850326714	0.0005949154486094227	0.000587730373238425	0.0006432606992037506	0.0006325581683103037	0.0006713343501276445	0.0006584304042555136	0.0007015120026574609	0.0006861165338982212	0.0007656405763696235	0.000744538708898922	0.0867694367830794	0.08134248546507483	-3.2271990599061495e-05	-0.00022206889089113058	-3.1656206214033394e-05	-0.00021783157708213374
3.006505591165733	0.0005943894706977392	0.0005872114145616706	0.000642700829898489	0.0006320078399830663	0.0006707553122219148	0.0006578624149633231	0.0007009127656972161	0.0006855299946314908	0.000764999763325856	0.0007439141715371934	0.08678565005455832	0.08135767210748544	-3.204123697566133e-05	-0.00022180954249648166	-3.142986156108932e-05	-0.00021757721847126543
3.0246212997742656	0.0005938640944984196	0.000586693050243961	0.0006421416104091152	0.0006314581506314806	0.0006701769522133973	0.0006572950905263924	0.0007003142369556727	0.0006849441480303411	0.0007643597234497404	0.0007432903859582708	0.08680189068637828	0.08137288437074193	-3.181195103474019e-05	-0.00022154922758399476	-3.120495647216184e-05	-0.0002173219114900704
3.0428461646402667	0.000593339322432988	0.000586175282667893	0.0006415830432262192	0.0006309091027014179	0.0006695992726258595	0.0006567284334211051	0.0006997164189868221	0.0006843589965991283	0.00076372045934163	0.0007426673547103413	0.08681815846757213	0.08138812205719965	-3.1584124068582964e-05	-0.00022128794450268496	-3.0981482406669536e-05	-0.00021706565451604098
3.0611808434850984	0.0005928151569280433	0.0005856581142210159	0.0006410251308450428	0.0006303606986433046	0.0006690222759874205	0.0006561624461281218	0.0006991193143486314	0.0006837745428461435	0.0007630819736048972	0.0007420450803446688	0.08683445318445707	0.08140338496666931	-3.13577474143692e-05	-0.0002210256915688158	-3.075943086804783e-05	-0.00021680844589463955
3.079625997993227	0.000592291600415336	0.0005851415472959068	0.0006404678757655654	0.0006298129409122038	0.000668445964830633	0.0006555971311324594	0.0006985229256031311	0.0006831907892836959	0.0007624442688460251	0.0007414235654156841	0.0868507746206163	0.08141867289640012	-3.1132812454079395e-05	-0.00022076246706653757	-3.0538793403697e-05	-0.00021655028393993692
3.0981822938360946	0.0005917686553318454	0.0005846255842902467	0.0006399112804925822	0.0006292658319678933	0.0006678703416925695	0.0006550324909235764	0.0006979272553165012	0.0006826077384282015	0.0007618073476747009	0.0007408028124810763	0.08686712255688782	0.08143398564107518	-3.090931061439095e-05	-0.00022049826924827598	-3.03195616048052e-05	-0.00021629116693419603
3.116850400696155	0.0005912463241198506	0.0005841102276068915	0.0006393553475357834	0.0006287193742749449	0.0006672954091149015	0.0006544685279954518	0.0006973323060591565	0.0006820253928002623	0.0007611712127039043	0.0007401828241018795	0.08688349677135272	0.08144932299279001	-3.0687233366407524e-05	-0.00022023309633345534	-3.0101727106084802e-05	-0.00021603109312737234
3.135630992291033	0.0005907246092270155	0.0005835954796539551	0.0006388000794098448	0.0006281735703028105	0.0006667211696439926	0.0006539052448466761	0.0006967380804058424	0.0006814437549247621	0.0007605358665500131	0.0007395636028425729	0.08689989703931938	0.08146468474104702	-3.046657222544047e-05	-0.00021996694650822102	-2.988528158576545e-05	-0.00021577006073764116
3.1545247463978408	0.0005902035131064583	0.0005830813428448786	0.0006382454786345005	0.0006276284225258977	0.000666147625830979	0.0006533426439805262	0.0006961445809357148	0.0006808628273309438	0.0007599013118328847	0.0007389451512711648	0.08691632313331248	0.081480070672737	-3.0247318751206592e-05	-0.0002196998179276044	-2.9670216765507323e-05	-0.0002155080679518695
3.1735323448776414	0.0005896830382168284	0.0005825678195985054	0.0006376915477346279	0.0006270839334236482	0.000665574780231851	0.000652780727905053	0.0006955518102324294	0.0006802826125524984	0.0007592675511759549	0.0007383274719592845	0.08693277482305763	0.08149548057213458	-3.0029464547186302e-05	-0.00021943170871230322	-2.945652440996399e-05	-0.00021524511292363158
3.192654473700048	0.0005891631870223909	0.0005820549123391654	0.0006371382892403377	0.0006265401054806303	0.0006650026354075512	0.0006522194991331682	0.0006949597708842408	0.0006797031131276598	0.0007586345872063416	0.0007377105674822864	0.0869492518754708	0.08151091422088087	-2.9813001260786676e-05	-0.00021916261695043016	-2.924419632683445e-05	-0.0002149811937744439
3.211891822967991	0.0005886439619930935	0.000581542623496741	0.0006365857056870449	0.0006259969411866077	0.0006644311939240461	0.0006516589601827248	0.0006943684654840775	0.0006791243315992803	0.0007580024225549274	0.0007370944404193295	0.08696575405464482	0.08152637139797128	-2.9597920583154108e-05	-0.00021889254069751285	-2.9033224366651483e-05	-0.00021471630859318247
3.2312450869426166	0.0005881253656046534	0.0005810309555067528	0.0006360337996155631	0.0006254544430366316	0.0006638604583524246	0.0006510991135766064	0.0006937778966296461	0.0006785462705149307	0.0007573710598564688	0.0007364790933534834	0.08698228112183817	0.08154185187974838	-2.9384214248757978e-05	-0.00021862147797432896	-2.882360042261861e-05	-0.00021445045543606878
3.2507149640683446	0.0005876074003386285	0.0005805199108104298	0.0006354825735721827	0.0006249126135311175	0.0006632904312689807	0.0006505399618428089	0.0006931880669235111	0.0006779689324269808	0.0007567405017496856	0.0007358645288718162	0.08699883283545716	0.08155735543988514	-2.917187403564392e-05	-0.00021834942676998703	-2.8615316430551097e-05	-0.0002141836323271834
3.2703021569980693	0.0005870900686824966	0.0005800094918547882	0.0006349320301087533	0.0006243714551759277	0.0006627211152552958	0.0006499815075145257	0.0006925989789731908	0.0006773923198926901	0.0007561107508773602	0.0007352507495654908	0.087015408951053	0.08157288184937701	-2.896089176489952e-05	-0.00021807638503859583	-2.8408364368456146e-05	-0.0002139158372562594
3.2900073726185273	0.000586573373129738	0.0005794997010927122	0.0006343821717827759	0.0006238309704824602	0.0006621525128983394	0.0006494237531302428	0.0006920106353912512	0.0006768164354743019	0.0007554818098864419	0.000734637758029867	0.08703200922130006	0.08158843087652733	-2.8751259300616172e-05	-0.00021780235070076315	-2.82027362566023e-05	-0.00021364706818056967
3.3098313220758016	0.0005860573161799072	0.0005789905409830259	0.0006338330011574784	0.0006232911619677245	0.0006615846267905435	0.0006488667012338123	0.0006914230387953914	0.0006762412817391274	0.0007548536814281378	0.0007340255568645887	0.0870486333959902	0.08160400228693954	-2.854296854991334e-05	-0.00021752732164401212	-2.7998424157450047e-05	-0.00021337732302512125
3.329774720800988	0.0005855419003387157	0.0005784820139905738	0.0006332845208019066	0.0006227520321544288	0.0006610174595299003	0.0006483103543745474	0.0006908361918085415	0.000675666861259639	0.0007542263681580182	0.0007334141486736886	0.08706528122201833	0.08161959584350521	-2.833601146250489e-05	-0.00021725129572139346	-2.7795420175162622e-05	-0.00021310659968015733
3.349838288536016	0.0005850271281181078	0.0005779741225862972	0.0006327367332910056	0.0006222135835710639	0.0006604510137200444	0.0006477547151073089	0.000690250097058951	0.0006750931766135587	0.0007535998727361131	0.0007328035360656806	0.08708195244337162	0.08163521130638875	-2.8130380030626234e-05	-0.00021697427075112463	-2.7593716455685813e-05	-0.00021283489600278094
3.370022749359618	0.0005845130020363455	0.0005774668692473165	0.0006321896412057109	0.0006216758187519888	0.0006598852919703523	0.0006471997859925916	0.0006896647571802892	0.000674520230383956	0.0007529741978270216	0.0007321937216536666	0.08709864680111781	0.0816508484330249	-2.792606628886085e-05	-0.00021669624451739478	-2.7393305186525913e-05	-0.00021256220981651086
3.390328831713469	0.0005839995246180795	0.000576960256457003	0.000631643247133029	0.0006211387402375111	0.0006593202968960212	0.0006466455695966133	0.0006890801748117303	0.0006739480251593308	0.0007523493461000022	0.0007315847080554245	0.08711536403339254	0.08166650697810077	-2.77230623141958e-05	-0.0002164172147709198	-2.719417859668033e-05	-0.00021228853891150368
3.4107572684284713	0.0005834866983944324	0.0005764542867050599	0.0006310975536661239	0.0006206023505739743	0.0006587560311181641	0.0006460920684913994	0.0006884963525980509	0.0006733765635337089	0.0007517253202290813	0.0007309764978935141	0.08713210387538933	0.08168218669354724	-2.752136022548396e-05	-0.00021613717922666642	-2.699632895626289e-05	-0.00021201388104312435
3.431308796751202	0.0005829745259030814	0.0005759489624876052	0.0006305525634044087	0.0006200666523138459	0.0006581924972639013	0.0006455392852548804	0.0006879132931897299	0.0006728058481067401	0.0007511021228931594	0.0007303690937953813	0.08714886605935067	0.08169788732853178	-2.732095218349259e-05	-0.0002158561355646016	-2.679974857650383e-05	-0.00021173823393258462
3.4519841583705158	0.0005824630096883331	0.0005754442863072438	0.0006300082789536276	0.0006195316480157972	0.0006576296979664516	0.0006449872224709723	0.0006873309992430365	0.0006722358814837834	0.0007504797567761096	0.0007297624983934505	0.08716565031455312	0.0817136086294457	-2.712183039077845e-05	-0.0002155740814306084	-2.660442980966654e-05	-0.0002114615952679283
3.47278409944432	0.0005819521523012052	0.0005749402606731518	0.0006294647029259456	0.0006189973402447939	0.0006570676358652195	0.0006444358827296694	0.0006867494734201289	0.0006716666662760045	0.000749858224566884	0.0007291567143252323	0.08718245636729827	0.08172935033989198	-2.692398709143798e-05	-0.00021529101443504284	-2.6410365048641637e-05	-0.00021118396270140838
3.4937093706264992	0.0005814419562995089	0.0005744368881011531	0.0006289218379400351	0.0006184637315721797	0.0006565063136058926	0.0006438852686271381	0.0006861687183891519	0.0006710982051004713	0.0007492375289596203	0.0007285517442334248	0.08719928394090457	0.08174511220068194	-2.672741457094424e-05	-0.000215006932152928	-2.6217546726969507e-05	-0.00021090533385126342
3.514760727094002	0.0005809324242479248	0.0005739341711137985	0.0006283796866211638	0.0006179308245757626	0.0006559457338405288	0.0006433353827658008	0.0006855887368243302	0.0006705305005802426	0.0007486176726537435	0.0007279475907660134	0.08721613275569357	0.08176089394981768	-2.6532105155987334e-05	-0.00021472183212367657	-2.6025967318668575e-05	-0.0002106257063010375
3.535938928574102	0.0005804235587180902	0.0005734321122404505	0.0006278382516012856	0.0006173986218399066	0.0006553858992276553	0.0006427862277544328	0.000685009531406071	0.0006699635553444737	0.000747998658354081	0.0007273442565763821	0.08723300252898233	0.0817766953224903	-2.633805121437377e-05	-0.00021443571185128518	-2.583561933798724e-05	-0.00021034507759898347
3.557244739371806	0.000579915362288673	0.0005729307140173569	0.0006272975355191261	0.0006168671259556118	0.0006548268124323537	0.0006422378062082497	0.0006844311048210561	0.0006693973720285008	0.0007473804887709612	0.0007267417443234087	0.08724989297507145	0.08179251605106497	-2.6145245154835656e-05	-0.00021414856880444533	-2.5646495339346626e-05	-0.00021006344525871523
3.578678928397448	0.0005794078375454569	0.0005724299789877343	0.0006267575410202714	0.0006163363395206069	0.00065426847612636	0.000641690120749001	0.0006838534597623436	0.0006688319532739438	0.0007467631666203249	0.0007261400566715763	0.08726680380523981	0.08180835586507441	-2.5953679426744466e-05	-0.00021386040041479482	-2.5458587917113334e-05	-0.00020978080675843058
3.600242269194432	0.000578900987081423	0.0005719299097018486	0.000626218270757262	0.0006158062651394349	0.000653710892988157	0.0006411431740050605	0.0006832765989294662	0.0006682673017288013	0.0007461466946238371	0.0007255391962910773	0.08728373472772752	0.08182421449121174	-2.5763346520130126e-05	-0.00021357120407869412	-2.5271889705429443e-05	-0.00020949715954068915
3.6219355399671502	0.0005783948134968289	0.0005714305087170955	0.0006256797273896766	0.0006152769054235436	0.0006531540657030669	0.0006405969686115226	0.0006827005250285304	0.0006677034200475478	0.0007455310755089925	0.0007249391658579196	0.08730068544773673	0.0818400916533172	-2.5574238965424267e-05	-0.00021328097715589411	-2.508639337806852e-05	-0.00020921250101237077
3.643759523609069	0.0005778893193992936	0.0005709317785980824	0.0006251419135842281	0.0006147482629913733	0.0006525979969633487	0.0006400515072102921	0.0006821252407723173	0.0006671403108912329	0.00074491631200923	0.0007243399680540366	0.08731765566741323	0.08185598707237468	-2.538634933330064e-05	-0.00021298971696986913	-2.4902091648302052e-05	-0.00020892682854484201
3.6657150077309777	0.0005773845074038767	0.0005704337219167067	0.0006246048320148496	0.0006142203404684441	0.0006520426894682911	0.0006395067924501792	0.0006815507488803821	0.0006665779769275769	0.0007443024068640405	0.0007237416055673906	0.08733464508584429	0.08187190046650172	-2.519967023452939e-05	-0.00021269742080745613	-2.471897726876414e-05	-0.00020864013947391458
3.6878027846894206	0.0005768803801331619	0.0005699363412522396	0.0006240684853627856	0.000613693140487447	0.0006514881459243104	0.000638962826986991	0.0006809770520791541	0.0006660164208310699	0.0007436893628190791	0.000723144081092084	0.08735165339904749	0.08188783155093969	-2.501419431971859e-05	-0.0002124040859179388	-2.4537043031160055e-05	-0.00020835243109851298
3.710023651615288	0.0005763769402173411	0.0005694396391914099	0.0006235328763166887	0.0006131666656883357	0.0006509343690450481	0.0006384196134836314	0.000680404153102043	0.0006654556452830763	0.0007430771826262833	0.0007225473973284736	0.087368680299962	0.08190378003805066	-2.4829914279366275e-05	-0.00021210970951471286	-2.435628176622809e-05	-0.000208063700681535
3.732378410442586	0.000575874190294293	0.0005689436183284793	0.0006229980075727026	0.0006126409187184109	0.0006503813615514612	0.0006378771546101896	0.0006798320546895337	0.000664895652971925	0.0007424658690439779	0.0007219515569832705	0.0873857254784417	0.08191974563730414	-2.4646822843508304e-05	-0.00021181428877360686	-2.4176686343507087e-05	-0.00020777394544932437
3.7548678679373717	0.0005753721330096721	0.0005684482812653328	0.0006224638818345617	0.0006121159022324195	0.0006498291261719276	0.0006373354530440424	0.000679260759589299	0.0006643364465930217	0.0007418554248369999	0.0007213565627696635	0.08740278862125109	0.08193572805527513	-2.4464912781518855e-05	-0.00021151782083231319	-2.3998249671265334e-05	-0.00020748316259198984
3.777492835726878	0.0005748707710169858	0.0005679536306115545	0.0006219305018136799	0.000611591618892636	0.0006492776656423398	0.0006367945114699414	0.0006786902705562934	0.0006637780288489402	0.000741245852776805	0.0007207624174074218	0.0874198694120492	0.0819517269956363	-2.4284176902119106e-05	-0.00021122030279163706	-2.3820964696273303e-05	-0.00020719134926269756
3.8002541303288	0.0005743701069776835	0.0005674596689845148	0.0006213978702292443	0.0006110680713689626	0.0006487269827062036	0.0006362543325801177	0.000678120590352864	0.0006632204024495306	0.0007406371556415904	0.0007201691236230137	0.08743696753139109	0.08196774215914816	-2.4104608053162127e-05	-0.00021092173171498307	-2.3644824403552117e-05	-0.00020689850257681053
3.823152573180761	0.0005738701435612341	0.0005669663990094494	0.0006208659898083073	0.0006105452623390129	0.0006481770801147346	0.0006357149190743749	0.0006775517217488504	0.0006626635701120159	0.0007400293362164059	0.0007195766841497154	0.08745408265671645	0.08198377324365655	-2.392619912134318e-05	-0.0002106221046270368	-2.346982181639437e-05	-0.00020660461961320709
3.8461889906699622	0.0005733708834452171	0.0005664738233195473	0.0006203348632858825	0.0006100231944882125	0.0006476279606269637	0.0006351762736601865	0.0006769836675216945	0.0006621075345611012	0.0007394223972932791	0.0007189851017277308	0.08747121446234463	0.08199981994408266	-2.374894303218411e-05	-0.00021032141851481945	-2.329594999617504e-05	-0.00020630969741382288
3.8693642141629967	0.0005728723293153989	0.0005659819445560274	0.0006198044934050348	0.0006095018705098822	0.0006470796270098283	0.0006346383990527912	0.000676416430456541	0.0006615522985290703	0.0007388163416713262	0.0007183943791043008	0.08748836261946835	0.08201588195242249	-2.3572832749785277e-05	-0.00021001967032681368	-2.3123202041985466e-05	-0.00020601373298179126
3.892679080035866	0.0005723744838658265	0.0005654907653682312	0.0006192748829169817	0.000608981293105341	0.0006465320820382821	0.0006341012979753004	0.0006758500133463519	0.0006609978647558975	0.0007382111721568822	0.0007178045190338281	0.08750552679614795	0.08203195895773531	-2.339786127669892e-05	-0.000209716856973019	-2.2951571090704462e-05	-0.00020571672328308088
3.9161344297041563	0.0005718773497989024	0.0005650002884136975	0.0006187460345811792	0.0006084614649839896	0.0006459853284953858	0.000633564973158784	0.000675284418992003	0.0006604442359893444	0.0007376068915636099	0.0007172155242779835	0.0875227066573041	0.0820480506461441	-2.3224021653759155e-05	-0.0002094129753249102	-2.2781050316774548e-05	-0.0002054186652460377
3.9397311096534064	0.0005713809298254781	0.000564510516358254	0.0006182179511654252	0.0006079423888634126	0.0006454393691724178	0.0006330294273423812	0.000674719650202403	0.0006598914149850725	0.0007370035027126323	0.0007166273976058354	0.08753990186471632	0.08206415670082688	-2.3051306959873813e-05	-0.00020910802221449365	-2.2611632931978168e-05	-0.00020511955576027474
3.963469971469652	0.0005708852266649323	0.0005640214518760962	0.0006176906354459494	0.0006074240674694661	0.0006448942068689694	0.0006324946632733919	0.0006741557097945927	0.0006593394045067424	0.0007364010084326472	0.0007160401417939571	0.08755711207701393	0.08208027680201357	-2.2879710311953308e-05	-0.00020880199443529257	-2.2443312185330133e-05	-0.00020481939167733831
3.987351871870168	0.0005703902430452626	0.0005635330976498768	0.0006171640902075136	0.0006069065035363772	0.0006443498443930503	0.000631960683707384	0.0006735926005938609	0.0006587882073261274	0.0007357994115600578	0.0007154537596265587	0.08757433694967448	0.08209641062698274	-2.270922486468166e-05	-0.00020849488874130628	-2.227608136289548e-05	-0.00020451816980986137
4.01137767273438	0.0005698959817031643	0.0005630454563707852	0.0006166383182435036	0.0006063896998068349	0.0006438062845611893	0.0006314274914082889	0.0006730303254338478	0.000658237826223212	0.0007351987149390892	0.0007148682538955951	0.08759157613501754	0.08211255785005322	-2.253984381030659e-05	-0.0002081867018464828	-2.2109933787657632e-05	-0.00020421588693213255
4.035548241134971	0.0005694024453841248	0.0005625585307386404	0.0006161133223560323	0.0006058736590320903	0.0006432635301985428	0.0006308950891485063	0.0006724688871566641	0.0006576882639863111	0.000734598921421924	0.0007142836274009008	0.08760882928220357	0.0821287181425883	-2.237156037854758e-05	-0.0002078774304252462	-2.1944862819294614e-05	-0.0002039125397788888
4.059864449369175	0.0005689096368425023	0.0005620723234619694	0.0006155891053560325	0.0006053583839720491	0.0006427215841389922	0.0006303634797090055	0.0006719082886129942	0.0006571395234121688	0.0007340000338688219	0.0007136998829503029	0.08762609603722649	0.0821448911729839	-2.220436783652302e-05	-0.00020756707111284356	-2.178086185416518e-05	-0.00020360812504661985
4.08432717499025	0.0005684175588416146	0.0005615868372580941	0.0006150656700633539	0.000604843877395366	0.0006421804492252512	0.000629832665879424	0.00067134853266221	0.0006565916073060704	0.0007334020551482461	0.0007131170233597459	0.08764337604291397	0.08216107660667304	-2.203825948835815e-05	-0.00020725562050330493	-2.161792432494279e-05	-0.00020330263939147275
4.108937300839158	0.0005679262141538279	0.0005611020748532217	0.0006145430193068653	0.0006043301420795473	0.0006416401283089738	0.0006293026504581792	0.0006707896221724869	0.0006560445184819552	0.0007328049881369985	0.0007125350514534214	0.08766066893892391	0.08217727410611736	-2.1873228675160783e-05	-0.00020694307515037313	-2.1456043700544478e-05	-0.0002029960794298763
4.133695715076422	0.0005674356055606419	0.000560618038982527	0.0006140211559245515	0.0006038171808110444	0.0006411006242508556	0.000628773436252564	0.0006702315600209148	0.0006554982597625257	0.0007322088357203459	0.0007119539700638901	0.08767797436174209	0.08219348333081017	-2.1709268774887727e-05	-0.0002066294315676287	-2.1295213486064932e-05	-0.00020268844173912393
4.15860331121418	0.0005669457358527772	0.00056013473239024	0.0006135000827636127	0.0006033049963853509	0.000640561939920743	0.0006282450260788556	0.000669674349093611	0.0006549528339793566	0.0007316136007921501	0.0007113737820322079	0.08769529194467714	0.08220970393727081	-2.1546373202126212e-05	-0.00020631468622762938	-2.1135427222545786e-05	-0.00020237972285645778
4.183660988148428	0.0005664566078302622	0.0005596521578297321	0.0006129798026805626	0.0006027935916071031	0.0006400240781977378	0.0006277174227624152	0.000669117992285837	0.0006544082439730093	0.0007310192862549997	0.0007107944902080545	0.08771262131786606	0.0822259355790446	-2.138453540793256e-05	-0.0002059988355618131	-2.0976678486748362e-05	-0.0002020699192785136
4.208869650191461	0.0005659682243025217	0.0005591703180636049	0.0006124603185413305	0.0006022829692901763	0.0006394870419703069	0.0006271906291378007	0.0006685624925021123	0.0006538644925931436	0.0007304258950203455	0.0007102160974498615	0.08772996210826547	0.08224217790670181	-2.1223748879653503e-05	-0.0002056818759600676	-2.081896089105653e-05	-0.0002017590274611264
4.2342302071045115	0.0005654805880884659	0.0005586892158637753	0.000611941633221361	0.0006017731322577851	0.0006389508341363898	0.0006266646480488666	0.0006680078526563326	0.0006533215826986321	0.0007298334300086324	0.0007096386066249437	0.087747313939657	0.08225843056783899	-2.106400714081344e-05	-0.0002053638037709804	-2.0662268083327523e-05	-0.00020144704381983014
4.259743574130585	0.0005649937020165767	0.0005582088540115668	0.0006114237496057172	0.0006012640833425848	0.0006384154576035063	0.0006261394823488745	0.0006674540756718866	0.0006527795171576742	0.0007292418941494364	0.0007090620206096286	0.08776467643264291	0.08227469320707348	-2.0905303750946153e-05	-0.000205044615301464	-2.0506593746741006e-05	-0.00020113396472919154
4.285410672027485	0.0005645075689249963	0.0005577292352977917	0.0006109066705891765	0.0006007558253867663	0.0006378809152888662	0.0006256151349005964	0.00066690116448177	0.0006522382988479098	0.0007286512903815975	0.0007084863422893869	0.08778204920464863	0.08229096546605048	-2.0747632305381444e-05	-0.0002047243068162563	-2.0351931599606535e-05	-0.0002008197865226019
4.311232427101037	0.000564022191661618	0.0005572503625228447	0.00061039039907634	0.0006002483612421614	0.0006373472101194801	0.000625091608576426	0.0006663491220287105	0.0006516979306565358	0.0007280616216533618	0.0007079115745589671	0.08779943186992244	0.082307246983438	-2.059098643513238e-05	-0.0002044028745378651	-2.01982753951762e-05	-0.00020050450549155552
4.337209771238533	0.0005635375730841727	0.0005567722384967885	0.0006098749379817292	0.0005997416937703414	0.0006368143450322686	0.0006245689062584865	0.0006657979512652812	0.0006511584154804234	0.0007274728909225164	0.0007073377203225298	0.0878168240395373	0.0823235373949315	-2.0435359806702733e-05	-0.00020408031464626275	-2.0045618921597785e-05	-0.0002001881178866488
4.363343641942354	0.0005630537160603208	0.0005562948660394435	0.0006093602902298922	0.0005992358258427192	0.0006362823229741749	0.0006240470308387357	0.0006652476551540246	0.0006506197562262344	0.0007268851011565316	0.0007067647824937818	0.08783422532139197	0.08233983633325484	-2.028074612196208e-05	-0.00020375662327881683	-1.9893956001668447e-05	-0.00019987061991633137
4.389634982363801	0.0005625706234677393	0.0005558182479804762	0.0006088464587555054	0.0005987307603406509	0.0006357511469022751	0.000623525985219081	0.0006646982366675718	0.0006500819558105382	0.0007262982553327	0.0007061927639961114	0.08785163532021398	0.0823561434281598	-2.0127139117944587e-05	-0.00020343179652970722	-1.97432804926196e-05	-0.0001995520077461982
4.416084741337141	0.0005620882981942148	0.0005553423871594907	0.0006083334465034803	0.0005982265001555403	0.0006352208197838927	0.0006230057723114882	0.0006641496987887666	0.0006495450171599351	0.0007257123564382822	0.0007056216677627306	0.08786905363756092	0.08237245830643238	-1.997453256671715e-05	-0.00020310583045003716	-1.9593586286134265e-05	-0.0001992322775004468
4.442693873413836	0.0005616067431377295	0.0005548672864261139	0.000607821256429063	0.0005977230481889375	0.0006346913445967089	0.0006224863950380885	0.000663602044510783	0.0006490089432111684	0.0007251274074706446	0.0007050514967368053	0.08788647987182462	0.08238878059189203	-1.982292027524063e-05	-0.000202778721047861	-1.9444867308045233e-05	-0.00019891142526028138
4.469463338897009	0.0005611259612065549	0.0005543929486400893	0.0006073098914979439	0.0005972204073526461	0.0006341627243288775	0.0006219678563312961	0.0006630552768372539	0.000648473736911252	0.0007245434114374091	0.0007044822538716029	0.08790391361823463	0.08240510990539905	-1.9672296085076688e-05	-0.00020245046428622737	-1.9297117518210158e-05	-0.0001985894470638433
4.49639410387609	0.0005606459553193422	0.000553919376671367	0.0006067993546863622	0.0005967185805688261	0.000633634961979144	0.0006214501591339147	0.0006625093987823944	0.0006479394012175871	0.0007239603713565983	0.0007039139421306299	0.087921354468862	0.08242144586485425	-1.9522653872439816e-05	-0.00020212105608548303	-1.9150330910402275e-05	-0.00019826633890644707
4.523487140261684	0.0005601667284052107	0.0005534465734001904	0.0006062896489812088	0.0005962175707700968	0.0006331080605569503	0.0006209333063992552	0.0006619644133711236	0.0006474059390980857	0.0007233782902567799	0.000703346564487773	0.0879388020126252	0.08243778808520741	-1.9373987547904176e-05	-0.00020179049232145474	-1.9004501512077943e-05	-0.00019794209673965057
4.550743425820648	0.0005596882834038428	0.0005529745417171922	0.0006057807773801378	0.0005957173808996456	0.0006325820230825612	0.0006204173010912456	0.0006614203236391945	0.0006468733535312948	0.0007227971711772185	0.0007027801239274445	0.08795625583529251	0.08245413617845833	-1.9226291056200634e-05	-0.00020145876882467217	-1.88596233843194e-05	-0.0001976167164720738
4.578163944211368	0.0005592106232655723	0.0005525032845234816	0.0006052727428916694	0.0005952180139113292	0.0006320568525871749	0.0006199021461845461	0.0006608771326333193	0.0006463416475065173	0.0007222170171680245	0.0007022146234447262	0.08797371551949242	0.08247048975366583	-1.9079558376185538e-05	-0.00020112588138172793	-1.871569062152946e-05	-0.00019729019396737268
4.605749685019276	0.0005587337509514787	0.0005520328047307376	0.0006047655485353002	0.0005947194727697828	0.0006315325521130421	0.0006193878446646679	0.000660334843411298	0.0006458108240239406	0.0007216378312903048	0.0007016500660455154	0.08799118064471685	0.08248684841695314	-1.8933783520594383e-05	-0.00020079182573366772	-1.8572697351434964e-05	-0.00019696252504582124
4.633501643792551	0.0005582576694334768	0.000551563105261299	0.0006042591973416099	0.0005942217604505243	0.0006310091247135837	0.0006188743995280805	0.0006597934590421447	0.0006452808860947558	0.0007210596166163148	0.0007010864547466712	0.08800865078732725	0.08250321177151024	-1.87889605359412e-05	-0.0002004565975767536	-1.8430637734890773e-05	-0.00019663370548349268
4.6614208220780515	0.0005577823816944115	0.0005510941890482579	0.0006037536923523703	0.0005937248799400635	0.0006304865734535075	0.0006183618137823359	0.00065925298260622	0.0006447518367412908	0.0007204823762296146	0.0007005237925761634	0.08802612552056549	0.08251957941760743	-1.8645083502284374e-05	-0.00020012019256096525	-1.8289505965560574e-05	-0.00019630373101046927
4.689508227457455	0.0005573078907281493	0.0005506260590355522	0.0006032490366206562	0.0005932288342360091	0.0006299649014089325	0.0006178500904461838	0.0006587134171953616	0.0006442236789971353	0.0007199061132252234	0.0006999620825732242	0.08804360441456008	0.08253595095260087	-1.8502146533108665e-05	-0.0001997826062904995	-1.8149296270052184e-05	-0.000195972597313257
4.717764873583629	0.0005568341995396708	0.000550158718178056	0.000602745233210952	0.0005927336263471759	0.000629444111667504	0.0006173392325496841	0.0006581747659130128	0.0006436964159072649	0.0007193308307097745	0.0006994013277884958	0.08806108703633528	0.08255232597093613	-1.836014377522982e-05	-0.00019944383432400625	-1.8010002907539388e-05	-0.00019564030003263455
4.746191780217212	0.0005563613111451639	0.0005496921694416732	0.000602242285199264	0.0005922392592936941	0.0006289242073285155	0.0006168292431343326	0.0006576370318743564	0.0006431700505281755	0.0007187565318016749	0.0006988415312841839	0.08807857294982017	0.08256870406416468	-1.821906940852741e-05	-0.00019910387217310366	-1.7871620169659583e-05	-0.00019530683476347288
4.774789973263409	0.0005558892285721197	0.0005492264158034337	0.0006017401956732327	0.0005917457361071216	0.0006284051915030328	0.0006163201252531751	0.0006571002182064512	0.0006426445859280122	0.0007181832196312671	0.0006982826961342152	0.08809606171586067	0.08258508482094773	-1.8078917645821674e-05	-0.00019876271530251677	-1.7734142380385412e-05	-0.00019497219705513769
4.803560484809025	0.0005554179548594238	0.0005487614602515825	0.0006012389677322432	0.0005912530598305493	0.0006278870673140144	0.0006158118819709308	0.000656564328048362	0.000642120025186698	0.0007176108973409868	0.0006977248254243869	0.08811355289222715	0.08260146782706915	-1.7939682732798917e-05	-0.0001984203591305772	-1.7597563895887722e-05	-0.00019463638241094816
4.832504353159697	0.0005549474930574504	0.0005482973057856752	0.0006007386044875345	0.0005907612335187137	0.0006273698378964331	0.0006153045163641091	0.0006560293645512961	0.0006415963713960668	0.0007170395680855265	0.0006971679222525274	0.08813104603363	0.08261785266544545	-1.780135894775478e-05	-0.00019807679902798803	-1.7461879104362088e-05	-0.00019429938628801047
4.861622622877388	0.0005544778462281575	0.0005478339554166727	0.0006002391090623168	0.0005902702602381081	0.0006268535063974032	0.0006147980315211341	0.0006554953308787399	0.0006410736276599955	0.0007164692350319999	0.0006966119897286511	0.08814854069172666	0.0826342389161358	-1.7663940601465866e-05	-0.00019773203031772657	-1.7327082425841467e-05	-0.00019396120409645445
4.890916344818065	0.0005540090174451809	0.0005473714121670334	0.0005997404845918805	0.0005897801430670939	0.0006263380759763018	0.0006142924305424648	0.0006549622302065961	0.0006405517970945392	0.0007158999013601072	0.0006960570309751199	0.08816603641514045	0.08265062615635721	-1.7527422037009327e-05	-0.00019738604827441997	-1.7193168312017518e-05	-0.00019362183119879528
4.9203865761696335	0.0005535410097939333	0.0005469096790708143	0.0005992427342237172	0.0005892908850960165	0.0006258235498049001	0.0006137877165407234	0.0006544300657233258	0.000640030882828068	0.0007153315702623066	0.0006955030491268082	0.08818353274946768	0.08266701396049372	-1.739179762970562e-05	-0.00019703884812526107	-1.706013124625795e-05	-0.00019328126291155712
4.950034380490085	0.000553073826371691	0.0005464487591737548	0.0005987458611176233	0.0005888024894273089	0.0006253099310674798	0.0006132838926408076	0.0006538988406300791	0.0006395108880013952	0.0007147642449439728	0.0006949500473312536	0.0882010292372983	0.08268340190011404	-1.7257061786884326e-05	-0.00019669042504874557	-1.6927965743289072e-05	-0.00019293949450316372
4.979860827745887	0.0005526074702876983	0.0005459886555333833	0.000598249868445825	0.0005883149591756169	0.0006247972229609707	0.0006127809619800289	0.0006533685581408448	0.0006389918157679224	0.0007141979286235794	0.000694398028748834	0.0882185254182266	0.08269978954397916	-1.7123208947679436e-05	-0.00019634077417381157	-1.6796666349058742e-05	-0.00019259652119374415
5.009866994350591	0.000552141944663258	0.0005455293712191056	0.0005977547593930891	0.0005878282974679033	0.0006242854286950714	0.000612278927708226	0.000652839221482586	0.0006384736692937726	0.0007136326245328621	0.0006938469965529245	0.08823602082886754	0.08271617645806648	-1.6990233583046715e-05	-0.00019598989058138006	-1.6666227640719025e-05	-0.00019225233815634013
5.040053963203681	0.0005516772526318283	0.0005450709093123028	0.0005972605371568388	0.000587342507443568	0.0006237745514923794	0.0006117777929878975	0.0006523108338953835	0.0006379564517579287	0.0007130683359169949	0.000693296953930066	0.08825351500287561	0.0827325622055751	-1.6858130195392465e-05	-0.00019563776930170418	-1.6536644226230676e-05	-0.0001919069405138113
5.070422823729659	0.000551213397339123	0.0005446132729064304	0.0005967672049472756	0.000586857592254564	0.0006232645945885253	0.0006112775609943309	0.0006517833986325838	0.0006374401663523781	0.0007125050660347701	0.0006927479040801383	0.08827100747095941	0.08274894634694974	-1.672689331854056e-05	-0.0001952844053154379	-1.6407910744435997e-05	-0.00019156032334112505
5.100974671917351	0.0005507503819432039	0.0005441564651071117	0.0005962747659874911	0.0005863735550655108	0.0006227555612322975	0.0006107782349157236	0.0006512569189609386	0.0006369248162822488	0.0007119428181587681	0.0006921998502165248	0.08828849776090279	0.0827653284398931	-1.659651751767001e-05	-0.0001949297935541494	-1.6280021864871486e-05	-0.00019121248166460714
5.131710610359471	0.0005502882096145779	0.0005437004890322334	0.000595783223513588	0.0005858903990538087	0.0006222474546857739	0.0006102798179533155	0.000650731398160751	0.0006364104047659505	0.0007113815955755378	0.0006916527955662838	0.08830598539757961	0.08278170803938727	-1.6466997388961055e-05	-0.00019457392889786485	-1.6152972287535386e-05	-0.00019086341046063715
5.1626317482924104	0.0005498268835362977	0.0005432453478120462	0.0005952925807747977	0.0005854081274097623	0.0006217402782244582	0.0006097823133215173	0.0006502068395260254	0.0006358969350353222	0.0007108214015857801	0.0006911067433703264	0.08832346990297893	0.08279808469770909	-1.633832755955529e-05	-0.00019421680617590087	-1.6026756742759315e-05	-0.00019051310465545424
5.193739201636265	0.0005493664069040583	0.000542791044589263	0.000594802841033604	0.0005849267433366948	0.0006212340351374092	0.0006092857242480436	0.000649683246364615	0.0006353844103357754	0.0007102622395045291	0.0006905616968835894	0.08834095079621977	0.08281445796445248	-1.62105026874082e-05	-0.0001938584201668092	-1.5901369991116326e-05	-0.00019016155912573995
5.225034093035115	0.0005489067829262917	0.000542337582519151	0.0005943140075658561	0.0005844462500510651	0.000620728728727376	0.0006087900539740385	0.0006491606219983673	0.0006348728339264342	0.0007097041126613322	0.0006900176593752095	0.08835842759357733	0.08283082738654513	-1.60835174611261e-05	-0.0001934987655975301	-1.5776806823233555e-05	-0.00018980876869763297
5.256517551897525	0.0005484480148242705	0.0005418849647696371	0.0005938260836608957	0.0005839666507825903	0.0006202243623109321	0.0006082953057542135	0.00064863896976328	0.0006343622090802883	0.0007091470244004414	0.0006894746341287061	0.08837589980850412	0.08284719250827292	-1.5957366599754497e-05	-0.0001931378371428094	-1.5653062059599668e-05	-0.0001894547281460074
5.288190714437326	0.0005479901058322032	0.000541433194521402	0.0005933390726216774	0.0005834879487743648	0.0006197209392186137	0.0006078014828569778	0.0006481182930096495	0.0006338525390843377	0.0007085909780809976	0.0006889326244421579	0.08839336695165001	0.08286355287129865	-1.5832044852736454e-05	-0.00019277562942562887	-1.5530130550514554e-05	-0.00018909943219512504
5.320054723714605	0.0005475330591973332	0.00054098227496798	0.0005928529777648866	0.0005830101472829783	0.0006192184627950514	0.0006073085885645712	0.0006475985951022229	0.0006333438272397397	0.0007080359770772192	0.000688391633628386	0.08841082853089285	0.0828799080146876	-1.5707546999709637e-05	-0.00019241213701670645	-1.5408007175872485e-05	-0.000188742875517664
5.352110729676963	0.0005470768781800393	0.0005405322093158584	0.0005923678024210679	0.0005825332495786406	0.0006187169363991113	0.0006068166261732007	0.0006470798794203531	0.0006328360768619611	0.0007074820247785955	0.0006878516650151359	0.0884282840513558	0.08289625747492758	-1.558386785029467e-05	-0.00019204735443299759	-1.5286686845014663e-05	-0.00018838505273421902
5.384359889201005	0.0005466215660539342	0.0005400830007845776	0.0005918835499347455	0.0005820572589453008	0.0006182163634040344	0.000606325598993176	0.0006465621493581559	0.0006323292912809289	0.0007069291245900793	0.0006873127219452671	0.0884457330154415	0.08291260078595801	-1.5461002244025746e-05	-0.0001916812761386527	-1.5166164496644222e-05	-0.00018802595841374559
5.41680336613411	0.0005461671261059652	0.0005396346526068299	0.0005914002236645495	0.000581582178680772	0.0006177167471975729	0.0006058355103490433	0.0006460454083246621	0.0006318234738411809	0.0007063772799322809	0.0006867748077769347	0.08846317492284965	0.08292893747918995	-1.533894505021012e-05	-0.0001913138965445177	-1.504643509858683e-05	-0.00018766558707206116
5.44944233133642	0.0005457135616365137	0.000539187168028561	0.0005909178269833381	0.0005811080120968529	0.0006172180911821318	0.0006053463635797283	0.00064552965974398	0.0006313186279020209	0.0007058264942416666	0.0006862379258837824	0.0884806092706164	0.08294526708353625	-1.5217691167733818e-05	-0.000190945210007204	-1.4927493647743859e-05	-0.00018730393317263616
5.482277962723094	0.0005452608759594957	0.0005387405503090682	0.0005904363632783255	0.0005806347625194528	0.0006167203987749105	0.0006048581620386668	0.0006450149070554497	0.000630814756837672	0.0007052767709707558	0.0006857020796551299	0.08849803555313276	0.08296158912543763	-1.5097235524888161e-05	-0.0001905752108286446	-1.4809335169856455e-05	-0.00018694099112538665
5.515311445306831	0.0005448090724024632	0.0005382948027211048	0.0005899558359512084	0.0005801624332887157	0.0006162236734080462	0.0006043709090939535	0.0006445011537138069	0.0006303118640374322	0.0007047281135883237	0.0006851672724961696	0.08851545326217952	0.08297790312888878	-1.4977573079289971e-05	-0.00019020389325630216	-1.4691954719387584e-05	-0.00018657675528631346
5.548543971240616	0.0005443581543067047	0.0005378499285509785	0.0005894762484182915	0.0005796910277591474	0.0006157279185287548	0.0006038846081284745	0.0006439884031893427	0.0006298099529058339	0.0007041805255796036	0.0006846335078281587	0.08853286188695927	0.08299420861547091	-1.4858698817720242e-05	-0.0001898312514828221	-1.4575347379457843e-05	-0.00018621121995816836
5.581976739860765	0.000543908125027347	0.000537405931098654	0.0005889976041106171	0.0005792205492997393	0.0006152331375994767	0.0006033992625400525	0.0006434766589680671	0.0006293090268627988	0.0007036340104464919	0.000684100789088615	0.08855026091412599	0.08301050510437875	-1.4740607755940258e-05	-0.00018945727964489456	-1.4459508261566167e-05	-0.00018584437938869158
5.615610957730194	0.0005434589879334569	0.0005369628136778546	0.0005885199064740927	0.0005787510012940971	0.0006147393340980221	0.0006029148757415891	0.0006429659245518724	0.0006288090893437994	0.0007030885717077551	0.0006835691197315171	0.08856764982781794	0.08302679211245302	-1.4623294938535467e-05	-0.00018908197182314346	-1.4344432505525653e-05	-0.0001854762277709171
5.649447838681973	0.0005430107464081441	0.0005365205796161663	0.0005880431589696222	0.0005782823871405696	0.0006142465115177185	0.0006024314511612074	0.0006424562034587012	0.0006283101438000215	0.0007025442128992411	0.0006830385032275062	0.08858502810969467	0.08304306915421111	-1.4506755438846095e-05	-0.00018870532204236234	-1.4230115279328243e-05	-0.00018510675924290898
5.6834886038631165	0.0005425634038486615	0.0005360792322551377	0.0005875673650732322	0.0005778147102523737	0.0006137546733675548	0.0006019489922423965	0.0006419474992227088	0.000627812193698523	0.0007020009375740861	0.0006825089430640841	0.08860239523896932	0.08305933574188294	-1.4390984358790201e-05	-0.00018832732427093157	-1.4116551779002479e-05	-0.0001847359678876781
5.717734481778674	0.0005421169636665084	0.0005356387749503824	0.0005870925282762052	0.0005773479740577243	0.0006132638231723314	0.0006014675024441542	0.0006414398153944342	0.0006273152425223978	0.000701458749302931	0.0006819804427458201	0.08861975069244712	0.08307559138544302	-1.4275976828639902e-05	-0.00018794797241933336	-1.400373722839493e-05	-0.00018436384773143355
5.75218670833605	0.000541671429287537	0.0005351992110716876	0.0005866186520852139	0.0005768821819999688	0.000612773964472812	0.0006009869852411407	0.0006409331555409716	0.0006268192937709441	0.0007009176516741386	0.0006814530057945594	0.08863709394456103	0.08309183559264344	-1.4161728006953714e-05	-0.0001875672603406514	-1.3891666879086925e-05	-0.00018399039274419327
5.786846526889619	0.0005412268041520507	0.0005347605440031112	0.0005861457400224481	0.0005764173375377123	0.0006122851008258715	0.0006005074441238181	0.0006404275232461376	0.0006263243509598279	0.0007003776482940084	0.0006809266357496296	0.0886544244674128	0.08310806786905595	-1.4048233080442979e-05	-0.000187185181830557	-1.3780336010297406e-05	-0.00018361559683993667
5.821715188285586	0.0005407830917149121	0.0005343227771430914	0.0005856737956257532	0.0005759534441449529	0.0006117972358046478	0.0006000288825986036	0.0006399229221106465	0.000625830417621251	0.0006998387427869995	0.0006804013361680513	0.08867174173081023	0.08312428771810283	-1.3935487263814009e-05	-0.00018680173062633754	-1.3669739928657415e-05	-0.00018323945387488383
5.856793950907131	0.0005403402954456431	0.000533885913904546	0.00058520282244876	0.0005754905053112102	0.0006113103729986944	0.0005995513041880171	0.000639419355752282	0.0006253374973041191	0.0006993009387959498	0.0006798771106247514	0.08868904520230976	0.08314049464110093	-1.382348579955818e-05	-0.00018641690040602232	-1.3559873968078257e-05	-0.00018286195764756485
5.892084080719833	0.0005398984188285333	0.0005334499577149822	0.0005847328240610221	0.0005750285245416627	0.0006108245160141374	0.0005990747124308354	0.0006389168278060755	0.0006248455935742158	0.000698764239982305	0.0006793539627127802	0.0887063343472601	0.08315668813729903	-1.3712223957886016e-05	-0.00018603068478866003	-1.3450733489689046e-05	-0.00018248310189913908
5.927586851317345	0.0005394574653627412	0.0005330149120165972	0.0005842638040481514	0.0005745675053572802	0.0006103396684738257	0.0005985991108822363	0.0006384153419244802	0.0006243547100143696	0.0006982286500263421	0.0006788318960435245	0.08872360862884181	0.08317286770391498	-1.3601697036586674e-05	-0.0001856430773340828	-1.334231388164936e-05	-0.00018210288031239585
5.963303543967366	0.0005390174385624004	0.0005325807802663856	0.0005837957660119523	0.0005741074512949555	0.0006098558340174901	0.0005981245031139601	0.0006379149017775504	0.0006238648502246296	0.0006976941726273996	0.0006783109142469301	0.08874086750811658	0.08318903283618509	-1.3491900360844064e-05	-0.0001852540715416573	-1.3234610558937598e-05	-0.00018172128651049169
5.999235447657878	0.0005385783419567263	0.0005321475659362462	0.0005833287135705615	0.0005736483659076447	0.0006093730163018996	0.0005976508927144588	0.0006374155110531222	0.0006233760178224408	0.0006971608115041114	0.0006777910209717228	0.0887581104440711	0.08320518302740089	-1.338282928307552e-05	-0.00018486366085018746	-1.3127618963323234e-05	-0.00018133831405794942
6.035383859143656	0.0005381401790901208	0.0005317152725130876	0.0005828626503585863	0.0005731902527645018	0.0006088912190010215	0.0005971782832890528	0.0006369171734569948	0.0006228882164428206	0.0006966285703946397	0.0006772722198856343	0.08877533689366256	0.08322131776895754	-1.3274479182858942e-05	-0.00018447183863751215	-1.3021334563186396e-05	-0.00018095395645949253
6.071750082993084	0.0005377029535222772	0.0005312839034989332	0.0005823975800272414	0.0005727331154510151	0.0006084104458061788	0.0005967066784600863	0.0006364198927131124	0.0006224014497385341	0.0006960974530569123	0.0006767545146756249	0.08879254631187054	0.08323743655039603	-1.3166845466759322e-05	-0.00018407859822047734	-1.2915752853354806e-05	-0.00018056820715961486
6.108335431635222	0.0005372666688282883	0.00053085346241103	0.0005819335062444894	0.0005722769575691453	0.0006079307004262116	0.0005962360818670863	0.0006359236725637504	0.0006219157213802755	0.0006955674632688607	0.0006762379090481149	0.08880973815174856	0.0832535388594542	-1.3059923568193438e-05	-0.00018368393285402018	-1.2810869355023985e-05	-0.00018018105954265007
6.145141225407182	0.0005368313285987504	0.0005304239527819535	0.000581470432695181	0.0005718217827374647	0.0006074519865876385	0.0005957664971669174	0.0006354285167696984	0.0006214310350568468	0.0006950386048286618	0.0006757224067292129	0.08882691186447007	0.08326962418211135	-1.2953708947244236e-05	-0.00018328783573010043	-1.2706679615561225e-05	-0.0001797925069315226
6.182168792601758	0.0005363969364398755	0.00052999537815972	0.0005810083630812009	0.0005713675945913	0.0006069743080348234	0.0005952979280339475	0.0006349344291104537	0.0006209473944753444	0.0006945108815549867	0.000675208011464956	0.0888440668993835	0.08328569200263886	-1.2848197090598382e-05	-0.0001828902999786025	-1.2603179208354673e-05	-0.00017940254258727584
6.2194194695153895	0.0005359634959735919	0.0005295677421078883	0.0005805473011216024	0.0005709143967828675	0.0006064976685301335	0.0005948303781602048	0.0006344414133844045	0.0006204648033613371	0.0006939842972872405	0.0006746947270215357	0.0888612027040701	0.08330174180365132	-1.2743383511384931e-05	-0.00018249131866630852	-1.2500363732787304e-05	-0.00017901115971002968
6.256894600496366	0.0005355310108376568	0.0005291410482056725	0.0005800872505527573	0.0005704621929814177	0.00060602207185411	0.000594363851255539	0.0006339494734090241	0.0006199832654590559	0.0006934588558858178	0.0006741825571855444	0.08887831872439328	0.08331777306616057	-1.263926374895849e-05	-0.00018209088479541335	-1.239822881398192e-05	-0.0001786183514367462
6.294595537993358	0.0005350994846857626	0.0005287153000480503	0.0005796282151284963	0.0005700109868733797	0.0006055475218056345	0.0005938983510477894	0.0006334586130210647	0.0006195027845315796	0.000692934561232353	0.0006736715057642134	0.08889541440456368	0.08333378526962347	-1.253583336885758e-05	-0.00018168899130430183	-1.2296770102717021e-05	-0.00017822411084175704
6.332523642604218	0.0005346689211876448	0.0005282905012458698	0.0005791701986202564	0.0005695607821624998	0.0006050740222020955	0.0005934338812829437	0.0006329688360767492	0.0006190233643610231	0.0006924114172299742	0.0006731615765856564	0.08891248918718912	0.08334977789200419	-1.2433087962631165e-05	-0.00018128563106664664	-1.2195983275279342e-05	-0.00017782843093583356
6.370680283125076	0.0005342393240291924	0.000527866655425962	0.0005787132048172262	0.0005691115825699907	0.0006046015768795595	0.0005929704457253109	0.0006324801464519693	0.000618545008748729	0.0006918894278035638	0.0006726527734991158	0.0889295425133398	0.08336575040982397	-1.2331023147706816e-05	-0.00018088079689114467	-1.2095864033322482e-05	-0.00017743130466578438
6.40906683659976	0.0005338106969125547	0.0005274437662312486	0.0005782572375264917	0.0005686633918346733	0.0006041301896929394	0.0005925080481576821	0.0006319925480424832	0.0006180677215154595	0.0006913685969000166	0.0006721451003752115	0.08894657382261172	0.083381702298225	-1.2229634567257133e-05	-0.00018047448152069823	-1.1996408103800982e-05	-0.00017703272491487176
6.447684688369473	0.000533383043556252	0.000527021837320852	0.0005778023005731855	0.000568216213713124	0.000603659864516169	0.0005920466923815014	0.0006315060447641134	0.0006175915065015881	0.0006908489284885034	0.000671638561106191	0.0889635825531838	0.08339763303102415	-1.2128917890052299e-05	-0.0001800666776319293	-1.189761123875522e-05	-0.00017663268450107683
6.486535232122802	0.0005329563676952837	0.0005266008723702071	0.0005773483978006332	0.0005677700519798213	0.0006031906052423744	0.0005915863822170353	0.0006310206405529501	0.0006171163675672962	0.0006903304265607378	0.0006711331596061848	0.08898056814188987	0.08341354208077634	-1.2028868810300478e-05	-0.00017965737783449953	-1.1799469215163089e-05	-0.00017623117617657225
6.525619869945995	0.0005325306730812419	0.0005261808750711724	0.0005768955330705084	0.000567324910427295	0.0006027224157840519	0.0005911271215035471	0.000630536339365555	0.0006166423085927724	0.000689813095131246	0.000670628899811463	0.08899753002427804	0.08342942891883778	-1.1929483047574095e-05	-0.00017924657467116578	-1.1701977834881888e-05	-0.00017582819262811078
6.564940012373588	0.0005321059634824174	0.0005257618491321401	0.0005764437102629763	0.0005668807928662738	0.0006022553000732397	0.0005906689140994638	0.0006300531451791631	0.0006161693334784082	0.0006892969382376374	0.0006701257856806937	0.08901446763468476	0.08344529301542788	-1.1830756346619883e-05	-0.00017883426061673924	-1.1605132924499134e-05	-0.0001754237264764147
6.604497078439295	0.0005316822426839136	0.0005253437982781488	0.0005759929332768518	0.0005664377031258361	0.0006017892620617	0.0005902117638825533	0.0006295710619918941	0.0006156974461450003	0.0006887819599408814	0.0006696238211952062	0.08903138040630088	0.08346113383969486	-1.1732684477261737e-05	-0.00017842042807794667	-1.1508930335164293e-05	-0.00017501777027503773
6.644292495727218	0.0005312595144877541	0.0005249267262509941	0.0005755432060297463	0.0005659956450535594	0.0006013243057210927	0.0005897556747500983	0.0006290900938229562	0.0006152266505339515	0.0006882681643255817	0.0006691230103592545	0.08904826777124515	0.08347695085978302	-1.1635263234255865e-05	-0.0001780050693926949	-1.1413365942487298e-05	-0.0001746103165102264
6.684327700423376	0.0005308377827129987	0.0005245106368093439	0.0005750945324582264	0.0005655546225156738	0.0006008604350431607	0.0005893006506190732	0.000628610244712861	0.0006147569506074774	0.0006877555555002625	0.0006686233572002876	0.08906512916063522	0.08349274354290213	-1.153848843709563e-05	-0.00017758817682876626	-1.1318435646347734e-05	-0.00017420135759969868
6.724604137367524	0.0005304170511958529	0.0005240955337288501	0.0005746469165179672	0.0005651146393972168	0.0006003976540399106	0.0005888466954263248	0.0006281315187236363	0.0006142883503488136	0.0006872441375976508	0.00066812486576922	0.08908196400466586	0.08350851135539618	-1.1442355930015025e-05	-0.00017716974258519258	-1.1224135370878352e-05	-0.0001737908858936571
6.76512326010531	0.0005299973237897767	0.0005236814208022592	0.0005742003621839034	0.000564675699602181	0.0005999359667437904	0.0005883938131287443	0.0006276539199390343	0.0006138208537624168	0.0006867339147749595	0.0006676275401407013	0.08909877173268202	0.08352425376281535	-1.1346861581741467e-05	-0.00017674975878996524	-1.1130461064272519e-05	-0.00017337889367323445
6.805886530940724	0.0005295786043656028	0.0005232683018395298	0.0005737548734503933	0.0005642378070536755	0.0005994753772078826	0.0005879420077034551	0.0006271774524647562	0.0006133544648741826	0.0006862248912141845	0.0006671313844133987	0.08911555177325887	0.08353997022998992	-1.1252001285380446e-05	-0.00017632821749989647	-1.1037408698603805e-05	-0.0001729653731494113
6.846895420988873	0.0005291608968116448	0.000522856180667944	0.0005733104543313698	0.0005638009656940774	0.0005990158895060829	0.0005874912831479916	0.0006267021204286654	0.0006128891877316526	0.0006857170711223936	0.0006666364027102724	0.08913230355428407	0.08355566022110616	-1.1157770958331384e-05	-0.00017590511070053605	-1.094497426978782e-05	-0.00017255031646365437
6.888151410229076	0.0005287442050338134	0.0005224450611322238	0.000572867108860504	0.000563365179485191	0.0005985575077332928	0.0005870416434804825	0.0006262279279810105	0.0006124250264042301	0.0006852104587320261	0.0006661425991788614	0.08914902650303613	0.083571323199783	-1.1064166542110697e-05	-0.00017548043030504723	-1.0853153797388791e-05	-0.00017213371568644553
6.92965598755826	0.0005283285329557266	0.0005220349470946432	0.0005724248410913608	0.0005629304524084047	0.0005981002360056051	0.0005865930927398386	0.0006257548792946453	0.000611961984983394	0.0006847050583011901	0.0006656499779915655	0.08916572004627114	0.08358695862914867	-1.0971184002232098e-05	-0.00017505416815379038	-1.0761943324511143e-05	-0.00017171556281703193
6.971410650844719	0.0005279138845188268	0.0005216258424351468	0.0005719836550975646	0.0005624967884648518	0.000597644078460498	0.0005861456349859364	0.0006252829785652575	0.0006115000675829195	0.00068420087411397	0.0006651585433459393	0.08918238361030754	0.08360256597192511	-1.0878819328105117e-05	-0.0001746263160140732	-1.0671338917718834e-05	-0.0001712958497834538
7.01341690698215	0.000527500263682492	0.0005212177510514625	0.0005715435549729547	0.0005620641916755688	0.0005971890392570226	0.0005856992742998058	0.0006248122300115903	0.0006110392783390939	0.0006836979104807297	0.0006646682994649795	0.08919901662111614	0.08361814469050534	-1.0787068532866831e-05	-0.00017419686557909597	-1.0581336666807238e-05	-0.0001708745684405738
7.055676271944047	0.0005270876744241527	0.0005208106768592191	0.0005711045448317548	0.0005616326660816559	0.0005967351225760015	0.0005852540147838246	0.0006243426378756752	0.0006105796214109413	0.0006831961717384256	0.000664179250597424	0.0892156185044058	0.08363369424704412	-1.0695927653263902e-05	-0.0001737658084674104	-1.0491932684766718e-05	-0.00017045171057081254
7.098190270838397	0.0005266761207394039	0.0005204046237920611	0.0005706666288087316	0.0005612022157444428	0.0005962823326202201	0.000584809860561902	0.0006238742064230609	0.0006101211009804441	0.0006826956622509181	0.0006636914010180479	0.08923218868572096	0.08364921410353547	-1.0605392749549365e-05	-0.00017333313622282243	-1.0403123107638641e-05	-0.00017002726788317712
7.1409604379627405	0.000526265606642123	0.0005199995958017666	0.000570229811059364	0.0005607728447456466	0.0005958306736146254	0.0005843668157796777	0.0006234069399430465	0.0006096637212527704	0.0006821963864092911	0.0006632047550279661	0.0892487265905292	0.08366470372191194	-1.0515459905310887e-05	-0.000172898840312935	-1.031490409433844e-05	-0.00016960123201208155
7.183988316859528	0.0005258561361645837	0.0005195955968583658	0.0005697940957600068	0.0005603445571875437	0.0005953801498065247	0.0005839248846047126	0.0006229408427489184	0.0006092074864565018	0.0006816983486321725	0.0006627193169549405	0.08926523164432375	0.08368016256412128	-1.0426125227390101e-05	-0.00017246291212949516	-1.022727182661571e-05	-0.0001691735945179157
7.227275460371831	0.0005254477133575708	0.0005191926309502538	0.0005693594871080579	0.0005599173571931264	0.0005949307654657826	0.0005834840712266842	0.0006224759191781837	0.0006087524008438605	0.000681201553366056	0.0006622350911536839	0.08928170327271609	0.08369559009223015	-1.0337384845712609e-05	-0.00017202534298681182	-1.0140222508823495e-05	-0.00016874434688472773
7.270823430699384	0.0005250403422904992	0.0005187907020843144	0.0005689259893221292	0.0005594912489062779	0.000594482524885028	0.0005830443798575892	0.0006220121735928155	0.0006082984686909474	0.0006807060050856343	0.0006617520820061787	0.0892981409015397	0.08371098576851194	-1.0249234913178688e-05	-0.000171586124121631	-1.0053752367881856e-05	-0.00016831348052120942
7.31463379945495	0.0005246340270515272	0.0005183898142860334	0.0005684936066422132	0.0005590662364919354	0.0005940354323798522	0.0005826058147319345	0.00062154961037949	0.0006078456942979692	0.0006802117082941254	0.0006612702939219858	0.0893145439569511	0.08372634905554108	-1.0161671605555742e-05	-0.00017114524669270548	-9.967857653138228e-06	-0.0001678809867596276
7.358708147721062	0.0005242287717476762	0.0005179899715996211	0.0005680623433298566	0.0005586423241362608	0.0005935894922890178	0.0005821683801069453	0.0006210882339498348	0.0006073940819894816	0.0006797186675236143	0.0006607897313385692	0.0893309118655355	0.08374167941629711	-1.0074691121329978e-05	-0.00017070270177980962	-9.882534636226036e-06	-0.0001674468568548665
7.403048066107065	0.0005238245805049445	0.0005175911780881273	0.0005676322036683283	0.000558219516046808	0.0005931447089746612	0.0005817320802627596	0.0006206280487406698	0.0006069436361146218	0.0006792268873353853	0.0006603103987216125	0.08934724405441084	0.08375697631426103	-9.988289681578909e-06	-0.00017025848038285107	-9.79777961092939e-06	-0.0001670110819838172
7.447655154806527	0.0005234214574684285	0.0005171934378335666	0.0005672031919627983	0.0005577978164527015	0.0005927010868225075	0.0005812969195026418	0.0006201690592142648	0.0006064943610473567	0.0006787363723202729	0.0006598323005653534	0.08936353995134134	0.08377223921351583	-9.90246352986033e-06	-0.00016981257342174594	-9.713588893074665e-06	-0.00016657365324462825
7.49253102365499	0.0005230194068024366	0.0005167967549370307	0.0005667753125405048	0.0005573772296047993	0.0005922586302420727	0.0005808629021531797	0.000619711269858581	0.0006060462611867178	0.0006782471270990022	0.0006593554413929041	0.08937979898484517	0.08378746757885384	-9.81720893208568e-06	-0.00016936497173559995	-9.629958820425548e-06	-0.00016613456165671947
7.537677292188054	0.0005226184326906114	0.0005164011335188156	0.0005663485697509373	0.0005569577597758748	0.0005918173436668835	0.0005804300325644978	0.000619254685187533	0.0006055993409570546	0.0006777591563225459	0.0006588798257565938	0.08939602058430875	0.08380266087588222	-9.732522176381271e-06	-0.00016891566608155661	-9.546885752546863e-06	-0.0001656937981594775
7.583095589699846	0.000522218539336044	0.0005160065777185379	0.0005659229679660063	0.0005565394112607868	0.000591377231554685	0.0005799983151104624	0.0006187993097412398	0.0006051536048082781	0.0006772724646724749	0.0006584054582382987	0.08941220418010619	0.08381781857113252	-9.648399573002411e-06	-0.00016846464713504705	-9.464366070703091e-06	-0.00016525135361222798
7.628787555301809	0.0005218197309613957	0.0005156130916952572	0.0005654985115802261	0.0005561221883766578	0.0005909382983876588	0.0005795677541888938	0.0006183451480862853	0.0006047090572161112	0.0006767870568613197	0.000657932343449788	0.08942834920371245	0.08383294013216937	-9.564837454159071e-06	-0.00016801190548802747	-9.382396177678824e-06	-0.0001648072187923344
7.674754837981857	0.000521422011809017	0.0005152206796275984	0.0005650752050108922	0.0005557060954630521	0.0005905005486726415	0.0005791383542217817	0.0006178922048159804	0.0006042657026823449	0.0006763029376329348	0.0006574604860330678	0.08944445508782843	0.08384802502770676	-9.48183217393088e-06	-0.00016755743164899306	-9.300972497731062e-06	-0.00016436138439582249
7.720999096663877	0.000521025386141064	0.0005148293457138706	0.0005646530526982597	0.0005552911368821503	0.000590063986941341	0.0005787101196554942	0.0006174404845506234	0.0006038235457350875	0.0006758201117628626	0.0006569898906607266	0.08946052126650346	0.0838630727277216	-9.399380108139621e-06	-0.0001671012160421731	-9.220091476427016e-06	-0.00016391384103600637
7.767522000267617	0.0005206298582396235	0.0005144390941721941	0.0005642320591057303	0.0005548773170189366	0.0005896286177505602	0.000578283054961001	0.0006169899919377722	0.0006033825909290296	0.0006753385840587106	0.0006565205620362953	0.08947654717526099	0.08387808270357194	-9.317477654203522e-06	-0.00016664324900630967	-9.139749580518337e-06	-0.00016346457924260038
7.814325227768903	0.0005202354324068277	0.0005140499292406183	0.0005638122287200295	0.0005544646402813732	0.0005891944456824191	0.0005778571646340857	0.0006165407316525062	0.0006029428428456985	0.0006748583593605225	0.0006560525048945976	0.08949253225122536	0.08389305442811791	-9.236121231061788e-06	-0.00016618352079482424	-9.059943297902093e-06	-0.00016301358946249622
7.861410468260233	0.0005198421129649773	0.0005136618551772459	0.0005633935660513931	0.0005540531111005841	0.000588761475344578	0.0005774324531955659	0.0006160927083977018	0.0006025043060937212	0.0006743794425411598	0.0006555857240021116	0.0895084759332564	0.08390798737584562	-9.155307279022813e-06	-0.00016572202157442983	-8.980669137388306e-06	-0.00016256086205675147
7.908779421011744	0.0005194499042566624	0.0005132748762603583	0.0005629760756337541	0.0005536427339310433	0.000588329711370467	0.0005770089251915211	0.0006156459269043067	0.0006020669853090938	0.0006739018385066892	0.0006551202241573392	0.08952437766208068	0.08392288102298845	-9.075032259634082e-06	-0.0001652587414243123	-8.901923628633172e-06	-0.00016210638730118632
7.956433795532517	0.0005190588106448826	0.0005128889967885372	0.000562559762024927	0.0005532335132507547	0.000587899158419513	0.0005765865851935093	0.0006152003919316152	0.0006016308851554447	0.000673425552196769	0.0006546560101911717	0.08954023688042922	0.08393773484765917	-8.995292655589356e-06	-0.00016479367033572778	-8.823703322059263e-06	-0.0001616501553860089
8.004375311632296	0.0005186688365131696	0.0005125042210807901	0.0005621446298067985	0.000552825453561441	0.0005874698211773715	0.0005761654377987978	0.0006147561082675488	0.0006011960103243083	0.0006729505885850444	0.0006541930869672644	0.0895560530331747	0.08395254832997939	-8.916084970602908e-06	-0.00016432679821115626	-8.74600478868292e-06	-0.0001611921564139973
8.052605699483543	0.0005182799862657075	0.0005121205534766729	0.000561730683585514	0.0005524185593887312	0.000587041704356158	0.0005757454876305876	0.0006143130807289372	0.0006007623655353946	0.0006724769526795444	0.0006537314593824134	0.08957182556747532	0.08396732095220856	-8.837405729282023e-06	-0.00016385811486349655	-8.66882462001884e-06	-0.00016073238040048565
8.101126699683881	0.0005178922643274557	0.0005117379983364178	0.0005613179279916718	0.00055201283528235	0.0005866148126946841	0.0005753267393382458	0.0006138713141618056	0.0006003299555368687	0.0006720046495230864	0.0006532711323669391	0.08958755393291842	0.08398205219888485	-8.759251477022043e-06	-0.00016338761001531699	-8.59215942798034e-06	-0.00016027081727253145
8.149940063318896	0.0005175056751442706	0.0005113565600410552	0.0005609063676805114	0.0005516082858163067	0.0005861891509586927	0.0005749091975975341	0.0006134308134416605	0.0005998987851056261	0.0006715336841936826	0.000652812110885072	0.0896032375816699	0.08399674155696014	-8.681618779883202e-06	-0.00016291527329809208	-8.516005844752712e-06	-0.00015980745686816622
8.199047552025359	0.0005171202231830291	0.000510976242992542	0.0005604960073321109	0.0005512049155890894	0.0005857647239410984	0.0005744928671108446	0.0006129915834737812	0.0005994688590475754	0.0006710640618049536	0.0006523543999353428	0.0896188759686202	0.08401138851594099	-8.604504224442311e-06	-0.00016244109425077313	-8.440360522645775e-06	-0.00015934228893485503
8.248450938054788	0.000516735912931752	0.0005105970516138873	0.0005600868516515808	0.0005508027292238572	0.0005853415364622294	0.0005740777526074363	0.0006125536291935158	0.0005990401821979231	0.000670595787506546	0.0006518980045509809	0.08963446855154214	0.08402599256803371	-8.52790441774505e-06	-0.00016196506232034336	-8.365220134037496e-06	-0.00015887530312991283
8.298152004337403	0.0005163527488997247	0.0005102189903492771	0.0005596789053692577	0.0005504017313686338	0.0005849195933700659	0.0005736638588436692	0.0006121169555665729	0.0005986127594214569	0.0006701288664845511	0.0006514429298003097	0.08965001479124461	0.08404055320828788	-8.451815987142904e-06	-0.00016148716685990272	-8.29058137122654e-06	-0.00015840648901893628
8.348152544546481	0.0005159707356176248	0.0005098420636642039	0.0005592721732409071	0.000550001926696507	0.0005844988995404914	0.0005732511906032491	0.0006116815675893274	0.0005981865956128415	0.0006696633039619381	0.0006509891807871567	0.0896655141517331	0.08405506993474944	-8.376235580177804e-06	-0.00016100739712807122	-8.216440946315177e-06	-0.00015793583607501271
8.398454363163072	0.0005155898776376412	0.0005094662760455908	0.0005588666600479165	0.0005496033199058208	0.0005840794598775342	0.0005728397526974648	0.0006112474702891161	0.0005977616956969025	0.0006691991051989785	0.0006505367626512561	0.08968096610037013	0.08406954224860805	-8.301159864482384e-06	-0.00016052574228839211	-8.142795591121674e-06	-0.00015746333367847032
8.449059275541144	0.0005152101795336033	0.0005090916320019224	0.0005584623705975024	0.0005492059157203801	0.0005836612793136225	0.0005724295499654358	0.0006108146687245511	0.0005973380646289305	0.0006687362754936917	0.0006500856805686711	0.08969637010804332	0.0840839696543559	-8.22658552764987e-06	-0.0001600421914081107	-8.069642057044989e-06	-0.00015698897111542098
8.49996910797308	0.0005148316459011009	0.0005087181360633694	0.0005580593097229067	0.0005488097188896466	0.0005832443628098313	0.0005720205872743555	0.0006103831679858206	0.0005969157073949724	0.0006682748201822796	0.0006496359397522043	0.08971172564933008	0.08409835165994284	-8.152509277144747e-06	-0.00015955673345791066	-7.996977114965026e-06	-0.00015651273757728845
8.551185697755594	0.0005144542813576134	0.0005083457927819207	0.0005576574822836056	0.0005484147341889447	0.0005828287153561399	0.0005716128695197423	0.0006099529731950091	0.0005964946290121392	0.0006678147446395807	0.00064918754545183	0.0897270322026742	0.08411268777693945	-8.078927840158776e-06	-0.000159069357310207	-7.924797555114264e-06	-0.0001560346221595177
8.602710893256043	0.0005140780905426315	0.0005079746067315093	0.0005572568931655104	0.0005480209664196618	0.0005824143419716863	0.0005712064016256895	0.0006095240895064057	0.0005960748345289048	0.0006673560542795187	0.000648740502955116	0.089742289250556	0.08412697752069763	-8.00583796352252e-06	-0.00015858005173920164	-7.853100187002297e-06	-0.00015555461386164426
8.654546553979111	0.0005137030781177836	0.0005076045825081418	0.0005568575472811764	0.0005476284204094544	0.000582001247705026	0.0005708011885451157	0.000609096522106825	0.000595656329025416	0.0006668987545555622	0.0006482948175876602	0.08975749627967229	0.08414122041052045	-7.93323641358739e-06	-0.000158088805419343	-7.781881839283127e-06	-0.00015507270158569841
8.706694550633951	0.0005133292487669618	0.0005072357247300289	0.0005564594495700096	0.0005472371010124544	0.0005815894376343939	0.0005703972352600232	0.0006086702762159288	0.000595239117613803	0.0006664428509611875	0.0006478504947135303	0.08977265278111979	0.08415541596983075	-7.861119976094663e-06	-0.0001575956069245349	-7.711139359606843e-06	-0.00015458887413481726
8.759156765201672	0.0005129566071964487	0.0005068680380377157	0.0005560626049984792	0.0005468470131094792	0.0005811789168679662	0.0005699945467817556	0.0006082453570865513	0.0005948232054384942	0.0006659883490303509	0.0006474075397357069	0.08978775825057514	0.08416956372634313	-7.789485456098297e-06	-0.00015710044472759532	-7.64086961458927e-06	-0.000154103120213675
8.811935091003267	0.0005125851581350418	0.0005065015270942104	0.0005556670185603249	0.0005464581616082369	0.0005807696905441264	0.0005695931281512538	0.0006078217700050262	0.0005944085976765306	0.000665535254337959	0.0006469659580965321	0.08980281218848957	0.08418366321224406	-7.718329677817472e-06	-0.00015660330719878546	-7.571069489661041e-06	-0.00015361542842710907
8.865031432767935	0.0005122149063341813	0.0005061361965851154	0.0005552726952767728	0.0005460705514435416	0.0005803617638317347	0.0005691929844393213	0.0006073995202915177	0.0005939952995378873	0.000665083572500352	0.0006465257552781651	0.0898178141002723	0.08419771396436575	-7.647649484551593e-06	-0.0001561041826053794	-7.5017358889427e-06	-0.0001531257872785241
8.918447706701835	0.0005118458565680766	0.0005057720512187593	0.0005548796401967475	0.0005456841875775241	0.0005799551419303958	0.0005687941207468881	0.0006069786133003575	0.0005935833162657969	0.0006646333091757894	0.0006460869368030413	0.08983276349649606	0.08421171552437304	-7.577441738571868e-06	-0.00015560305911060945	-7.432865735158833e-06	-0.00015263418516969773
8.972185840557227	0.0005114780136338333	0.0005054090957263271	0.0005544878583970903	0.0005452990749998467	0.0005795498300707336	0.0005683965422052771	0.0006065590544203811	0.0005931726531370766	0.0006641844700649415	0.0006456495082343387	0.08984765989308556	0.08422566743894858	-7.507703320989469e-06	-0.00015509992477241719	-7.364455969539191e-06	-0.00015214061039975357
9.02624777370205	0.0005111113823515805	0.0005050473348619922	0.0005540973549827745	0.0005449152187279185	0.0005791458335146662	0.0005680002539764728	0.0006061408490752702	0.0005927633154624569	0.0006637370609113865	0.0006452134751764462	0.08986250281152665	0.08423956925998195	-7.438431131653184e-06	-0.00015459476754270396	-7.2965035516859775e-06	-0.00015164505116398164
9.080635457189915	0.0005107459675645994	0.0005046867734030497	0.0005537081350871276	0.0005445326238071151	0.0005787431575556847	0.0005676052612533951	0.0006057240027238995	0.0005923553085869169	0.0006632910875021178	0.0006447788432754444	0.08987729177906902	0.08425342054476191	-7.369622089065282e-06	-0.00015408757526665096	-7.229005459487119e-06	-0.00015114749555319995
9.135350853830497	0.0005103817741394491	0.0005043274161500464	0.0005533202038720483	0.0005441512953109956	0.0005783418075191305	0.0005672115692601704	0.0006053085208606835	0.0005919486378900188	0.0006628465556680481	0.0006443456182195821	0.08989202632893789	0.08426722085617297	-7.301273130236666e-06	-0.00015357833568115098	-7.1619586890069725e-06	-0.0001506479315526582
9.190395938260405	0.0005100188069660979	0.0005039692679269171	0.0005529335665282328	0.0005437712383415242	0.0005779417887624834	0.0005668191832524115	0.0006048944090159307	0.0005915433087862522	0.0006624034712845318	0.0006439138057397699	0.08990670600054551	0.08428096976289975	-7.233381210620081e-06	-0.0001530670364145309	-7.095360254378777e-06	-0.00015014634704109409
9.245772697014415	0.0005096570709580464	0.0005036123335811123	0.0005525482282753947	0.000543392458029292	0.0005775431066756399	0.0005664281085174932	0.000604481672756197	0.0005911393267253705	0.0006619618402718794	0.0006434834116100667	0.08992133033970952	0.08429466683962049	-7.165943303945321e-06	-0.00015255366498449774	-7.029207187682351e-06	-0.00014964272978942872
9.301483128597186	0.0005092965710524641	0.0005032566179837398	0.0005521641943624976	0.0005430149595337452	0.0005771457666812123	0.0005660383503748391	0.000604070317684652	0.0005907366971927493	0.0006615216685958964	0.0006430544416481882	0.08993589889887353	0.08430831166722548	-7.098956402174991e-06	-0.00015203820879826357	-6.9634965388677694e-06	-0.0001491370674601561
9.357529243555355	0.0005089373122103095	0.0005029021260296891	0.0005517814700679738	0.0005426387480434052	0.0005767497742348059	0.0005656499141762011	0.000603660349441435	0.0005903354257097259	0.000661082962268407	0.0006426269017160028	0.08995041123733549	0.08432190383301832	-7.032417515369198e-06	-0.00015152065515113	-6.898225375643469e-06	-0.00014862934760666302
9.413913064550128	0.0005085792994164666	0.0005025488626377744	0.0005514000606999627	0.0005422638287761014	0.0005763551348253259	0.0005652628053059492	0.0006032517737040282	0.0005899355178339629	0.0006606457273478042	0.000642200797720051	0.08996486692146856	0.08433544293093738	-6.966323671557181e-06	-0.0001510009912246285	-6.833390783356555e-06	-0.000148119557671203
9.47063662643026	0.0005082225376798699	0.0005021968327508631	0.0005510199715965351	0.0005418902069791977	0.0005759618539752641	0.000564877029181361	0.0006028445961876259	0.000589536979159802	0.0006602099699395932	0.0006417761356120577	0.0899792655249639	0.0843489285617713	-6.900671916681804e-06	-0.00015047920408697846	-6.768989864893056e-06	-0.00014760768498459087
9.527701976305488	0.0005078670320336358	0.0005018460413360137	0.0005506412081259304	0.0005415178879298264	0.0005755699372410036	0.0005644925912529142	0.0006024388226455108	0.0005891398153186274	0.0006597756961969469	0.000641352921389459	0.08999360662906138	0.08436236033337874	-6.835459314452966e-06	-0.00014995528069076947	-6.705019740606798e-06	-0.00014709371676550898
9.585111173620431	0.0005075127875351906	0.000501496493384609	0.0005502637756867874	0.0005411468769351176	0.0005751793902131172	0.0005641094970045792	0.0006020344588694307	0.00058874403197923	0.0006593429123212663	0.0006409311610959291	0.09000788982279262	0.08437573786091758	-6.770682946274746e-06	-0.00014942920787264224	-6.6414775481945035e-06	-0.00014657764011881402
9.642866290228868	0.000507159809266403	0.0005011481939124941	0.0005498876797083849	0.0005407771793324383	0.0005747902185166743	0.0005637277519541203	0.0006016315106899859	0.0005883496348481812	0.0006589116245627507	0.0006405108608219212	0.09002211470322696	0.08438906076707516	-6.706339911113565e-06	-0.00014890097235167876	-6.578360442558752e-06	-0.0001460594420342326
9.700969410468568	0.0005068081023337124	0.0005008011479601095	0.0005495129256508755	0.0005404088004896259	0.0005744024278115472	0.0005633473616533951	0.0006012299839770128	0.0005879566296702016	0.0006584818392209697	0.0006400920267052052	0.09003628087572232	0.0844023286822987	-6.6424273253932326e-06	-0.00014837056072826427	-6.5156655957533324e-06	-0.0001455391093858338
9.75942263123647	0.0005064576718682616	0.0005004553605926308	0.0005491395190055317	0.0005400417458052295	0.0005740160237927241	0.0005629683316886587	0.0006008298846399793	0.0005875650222285436	0.0006580535626454499	0.0006396746649314234	0.09005038795417472	0.08441554124503779	-6.578942322927293e-06	-0.0001478379594836432	-6.453390196891305e-06	-0.00014501662893123823
9.818228062064373	0.0005061085230260234	0.0005001108369001007	0.0005487674652949803	0.0005396760207087473	0.000573631012190618	0.0005625906676808675	0.0006004312186283753	0.0005871748183453677	0.0006576268012362568	0.0006392587817346389	0.09006443556128217	0.08442869810198186	-6.515882054801067e-06	-0.0001473031549785453	-6.391531452005356e-06	-0.00014449198730986934
9.877387825195074	0.0005057606609879362	0.0004997675819975704	0.0005483967700734533	0.0005393116306608719	0.0005732473987713866	0.0005622143752859915	0.0006000339919321184	0.0005867860238821328	0.000657201561444599	0.0006388443833979053	0.09007842332880475	0.08444179890831	-6.453243689227665e-06	-0.00014676613345104839	-6.330086583952385e-06	-0.0001439651710417461
9.936904055658934	0.0005054140909600322	0.000499425601025234	0.0005480274389270292	0.0005389485811537332	0.0005728651893372522	0.0005618394601953256	0.0005996382105819541	0.000586398644739983	0.0006567778497734263	0.000638431476253833	0.09009235089783228	0.08445484332793848	-6.3910244114959505e-06	-0.00014622688101671721	-6.269052832328509e-06	-0.00014343616652677527
9.996778901350961	0.0005050688181735696	0.0004990848991485671	0.0005476594774738833	0.0005385868777111453	0.0005724843897268216	0.0005614659281358048	0.0005992438806498662	0.0005860126868601441	0.0006563556727780438	0.0006380200666851667	0.09010621791905635	0.08446783103377854	-6.329221423895942e-06	-0.00014568538366756256	-6.208427453397065e-06	-0.00014290496004396025
10.05701452310831	0.000504724847885162	0.0004987454815584625	0.0005472928913645335	0.000538226525888852	0.0005721050058154102	0.0005610937848703197	0.0005988510082494872	0.0005856281562243167	0.000655935037066726	0.0006376101611253662	0.0901200240530476	0.08448076170799178	-6.26783194551412e-06	-0.00014514162726922408	-6.148207719932491e-06	-0.0001423715377495416
10.117613094788254	0.0005043821853769137	0.0004984073534713715	0.0005469276862820971	0.0005378675312747805	0.0005717270435153775	0.0005607230361980419	0.0005984595995365195	0.0005852450588550852	0.0006555159493013496	0.0006372017660592023	0.09013376897053552	0.08449363504225889	-6.206853212222148e-06	-0.00014459559756110907	-6.088390921143126e-06	-0.00014183588567563687
10.178576803346665	0.0005040408359565475	0.0004980705201294399	0.0005465638679425396	0.0005375098994892917	0.0005713505087764506	0.0005603536879547462	0.0005980696607091538	0.0005848634008163186	0.0006550984161980206	0.0006367948880233495	0.09014745235269699	0.08450645073804029	-6.146282476574526e-06	-0.00014404728015540713	-6.028974362607027e-06	-0.00014129798973025465
10.239907848916916	0.0005037008049575396	0.0004977349868006477	0.0005462014420949338	0.0005371536361854345	0.0005709754075860643	0.000559985746013136	0.0005976811980084977	0.0005844831882135852	0.0006546824445277211	0.0006363895336069945	0.09016107389144302	0.08451920850685461	-6.086117007644658e-06	-0.00014349666053463384	-5.969955366120182e-06	-0.00014075783569483802
10.301608444889292	0.0005033620977392491	0.0004974007587789467	0.0005458404145217141	0.0005367987470492016	0.0005706017459696977	0.000559619216283178	0.0005972942177190053	0.0005841044271945659	0.0006542680411169556	0.0006359857094524467	0.09017463328971964	0.08453190807055255	-6.026354090991025e-06	-0.0001429437240513809	-5.91133126962972e-06	-0.00014021540922339037
10.363680817990868	0.0005030247196870526	0.0004970678413844021	0.0005454807910389389	0.000536445237799788	0.0005702295299912154	0.0005592541047124329	0.0005969087261689141	0.0005837271239494755	0.0006538552128484103	0.0006355834222557598	0.0901881302618044	0.08454454916160116	-5.966991028531418e-06	-0.00014238845592684513	-5.8530994271454445e-06	-0.00013967069584197578
10.426127208365882	0.0005026886762124744	0.000496736239963329	0.0005451225774965505	0.000536093114189852	0.0005698587657532119	0.0005588904172863921	0.0005965247297306845	0.0005833512847114863	0.0006534439666616179	0.0006351826787673586	0.0902015645336141	0.08455713152336598	-5.9080251384449264e-06	-0.00014183084124926026	-5.795257208634011e-06	-0.00013912368094667893
10.488949869656532	0.0005023539727533197	0.0004964059598884338	0.0005447657797786388	0.0005357423820057757	0.0005694894593973614	0.0005585281600288191	0.0005961422348214455	0.0005829769157571564	0.0006530343095536318	0.0006347834857926735	0.09021493584301582	0.08456965491040505	-5.849453755079129e-06	-0.0001412708649730643	-5.7378019999061725e-06	-0.00013857434980255046
10.552151069084381	0.000502020614773807	0.0004960770065589543	0.0005444104038037079	0.0005353930470679302	0.0005691216171047658	0.0005581673390020925	0.000595761247903444	0.0005826040234068651	0.0006526262485797082	0.000634385850192786	0.09022824394014059	0.08458211908876659	-5.791274228851215e-06	-0.00014070851191722022	-5.680731202545655e-06	-0.00013802268754239955
10.615733087532126	0.0005016886077647	0.0004957493854007983	0.0005440564555249428	0.0005350451152309427	0.0005687552450963134	0.0005578079603075518	0.0005953817754845006	0.0005822326140252494	0.0006522197908539974	0.000633989778885076	0.09024148858770766	0.08459452383628502	-5.733483926149974e-06	-0.00014014376676402263	-5.6240422338033405e-06	-0.0001374686791655172
10.679698219625935	0.000501357957243442	0.0004954231018666865	0.0005437039409304805	0.0005346985923839655	0.0005683903496330338	0.0005574500300858495	0.0005950038241184706	0.0005818626940216487	0.0006518149435502438	0.0006335952788438861	0.09025466956135071	0.08460686894288941	-5.676080229239516e-06	-0.00013957661405775146	-5.5677325265035896e-06	-0.0001369123095363023
10.744048773818252	0.0005010286687542868	0.0004950981614362906	0.0005433528660436821	0.0005343534844509447	0.0005680269370164628	0.0005570935545173022	0.0005946274004057064	0.0005814942698505516	0.0006514117139024922	0.0006332023571011836	0.090267786649946	0.0846191542109159	-5.619060536162131e-06	-0.00013900703820338145	-5.51179952895664e-06	-0.00013635356338319304
10.808787072471103	0.0005007007478684318	0.0004947745696163756	0.0005430032369234058	0.0005340097973908953	0.0005676650135890048	0.0005567385398222492	0.0005942525109935298	0.000581127348012049	0.0006510101092058067	0.0006328110207472397	0.09028083965595415	0.08463137945542096	-5.562422260661087e-06	-0.00013843502346536085	-5.456240704840645e-06	-0.00013579242529661306
10.87391545193992	0.0005003742001841524	0.0004944523319409412	0.0005426550596642857	0.0005336675371981774	0.0005673045857343031	0.0005563849922614138	0.0005938791625767077	0.0005807619350522936	0.0006506101368169962	0.0006324212769313125	0.0902938283957619	0.08464354450450241	-5.5061628320488e-06	-0.0001378605539657518	-5.401053533150499e-06	-0.00013522887972877706
10.93943626265785	0.0005000490313269321	0.0004941314539713613	0.0005423083403970077	0.000533326709902769	0.0005669456598776131	0.0005560329181362634	0.0005935073618979298	0.0005803980375639585	0.0006502118041553483	0.0006320331328623371	0.09030675270002848	0.08465564919962892	-5.450279695151314e-06	-0.00013728361368348097	-5.34623550809115e-06	-0.00013466291099181738
11.00535186922059	0.0004997252469495976	0.0004938119412965272	0.0005419630852885929	0.0005329873215705509	0.0005665882424861757	0.0005556823237893806	0.0005931371157482975	0.0005800356621867096	0.0006498151187033747	0.0006316465958096293	0.09031961241404195	0.08466769339596875	-5.394770310186009e-06	-0.00013670418645224391	-5.2917841389388265e-06	-0.0001340945032554247
11.071664650471687	0.0004994028527324514	0.0004934937995329883	0.0005416193005426797	0.0005326493783035868	0.0005662323400696016	0.0005553332156048345	0.0005927684309678142	0.0005796748156076762	0.000649420088007565	0.0006312616731035949	0.0903324073980783	0.08467967696272634	-5.339632152674863e-06	-0.000136122255959506	-5.23769695000547e-06	-0.00013352364054686205
11.138376999588447	0.0004990818543834036	0.0004931770343250947	0.0005412769923998093	0.0005323128862404065	0.0005658779591802504	0.0005549856000085536	0.0005924013144458825	0.0005793155045619305	0.0006490267196791495	0.0006308783721364473	0.09034513752776946	0.08469159978348904	-5.284862713366388e-06	-0.0001355378057450729	-5.183971480532054e-06	-0.000132950306748994
11.205491324168262	0.0004987622576381064	0.000492861651345139	0.0005409361671377147	0.0005319778515562957	0.0005655251064136217	0.0005546394834687058	0.0005920357731218059	0.0005789577358329706	0.0006486350213948729	0.0006304967003629363	0.09035780269447008	0.08470346175656922	-5.230459498129815e-06	-0.0001349508191994947	-5.130605284607917e-06	-0.00013237448559910714
11.273010046315514	0.0004984440682600848	0.000492547656293496	0.0005405968310716086	0.0005316442804635797	0.000565173788408743	0.0005542948724960779	0.0005916718139852955	0.0005786015162532072	0.0006482450008977727	0.0006301166653010815	0.09037040280563863	0.08471526279536296	-5.176420027859681e-06	-0.0001343612795625948	-5.07759593104673e-06	-0.0001317961606870227
11.340935602728974	0.000498127292040872	0.0004922350548987699	0.0005402589905544785	0.000531312179211921	0.0005648240118485679	0.000553951773644466	0.0005913094440769872	0.0005782468527044637	0.0006478566659979789	0.000629738274532923	0.09038293778522233	0.0847270028287085	-5.122741838376951e-06	-0.00013376916992156873	-5.024941003303231e-06	-0.0001312153154532647
11.409270444789758	0.0004978119348001406	0.0004919238529179324	0.0005399226519773796	0.0005309815540886088	0.0005644757834603749	0.0005536101935110639	0.0005909486704889583	0.0005778937521184702	0.0006474700245735106	0.0006293615357052738	0.09039540757404452	0.08473868180124798	-5.0694224803631005e-06	-0.00013317447321023468	-4.972638099416844e-06	-0.00013063193318875455
11.478017038649782	0.0004974980023858362	0.0004916140561364676	0.0005395878217697343	0.0005306524114188578	0.0005641291100161684	0.0005532701387368554	0.000590589500365253	0.0005775422214773724	0.0006470850845710904	0.000628986456530485	0.09040781213020005	0.08475029967380211	-5.016459519256028e-06	-0.0001325771722071739	-4.920684831902396e-06	-0.00013004599703271558
11.547177865320764	0.0004971855006743085	0.0004913056703685131	0.0005392545063996288	0.0005303247575661043	0.0005637839983330878	0.0005529316160070133	0.0005902319409024144	0.0005771922678142413	0.0006467018540069681	0.0006286130447872197	0.09042015142946253	0.08476185642374715	-4.963850535156383e-06	-0.0001319772495340793	-4.869078827665109e-06	-0.00012945748997127138
11.616755420763786	0.0004968744355704453	0.0004909987014570028	0.0005389227123741176	0.0005299985989323083	0.0005634404552738177	0.0005525946320512996	0.0005898759993500205	0.0005768438982135894	0.0006463203409677525	0.0006282413083212367	0.09043242546568804	0.08477335204539634	-4.911593122726952e-06	-0.00013137468765390958	-4.8178177278861145e-06	-0.00012886639483512818
11.686752215979308	0.0004965648130078057	0.0004906931552738125	0.000538592446239529	0.0005296739419582606	0.0005630984877470049	0.0005522591936444761	0.0005895216830112295	0.0005764971198118968	0.0006459405536112587	0.0006278712550461884	0.09044463425123334	0.08478478655038782	-4.859684891134544e-06	-0.0001307694688699873	-4.766899187968673e-06	-0.0001282726942991863
11.75717077709787	0.0004962566389487489	0.0004903890377198981	0.0005382637145817681	0.0005293507931238818	0.0005627581027076753	0.0005519253076067072	0.0005891689992433251	0.0005761519397981336	0.0006455625001673578	0.0006275028929444181	0.0904567778173773	0.08479615996808308	-4.8081234639328965e-06	-0.00013016157532398653	-4.716320877451875e-06	-0.00012767637088065276
11.82801364547121	0.00049594991938457	0.0004900863547254419	0.000537936524026631	0.0005290291589485375	0.0005624193071576599	0.0005515929808039791	0.0005888179554582765	0.0005758083654142998	0.0006451861889388474	0.00062713623006778	0.0904688562147496	0.08480747234596578	-4.756906478959461e-06	-0.00012955098899351813	-4.666080479871423e-06	-0.0001270774069363212
11.899283377763982	0.000495644660335632	0.0004897851122499959	0.0005376108812401157	0.0005287090459913479	0.0005620821081460249	0.0005512622201485182	0.0005884685591232987	0.0005754664039559653	0.000644811628302328	0.0006267712745384631	0.09048086951376609	0.08481872375005178	-4.7060315882920326e-06	-0.0001289376916920465	-4.6161756927392585e-06	-0.0001264757846626413
11.970982546046038	0.0004953408678514944	0.0004894853162826224	0.0005372867929287354	0.0005283904608514995	0.0005617465127694986	0.0005509330325992094	0.0005881208177614199	0.0005751260627728126	0.0006444388267090884	0.0006264080345498234	0.09049281780507158	0.08482991426530068	-4.655496458155078e-06	-0.0001283216650667246	-4.566604227435132e-06	-0.00012587148609348453
12.043113737885237	0.0004950385480110471	0.0004891869728420378	0.0005369642658398366	0.000528073410168563	0.000561412528172912	0.000550605425162026	0.0005877747389520564	0.0005747873492691931	0.0006440677926860063	0.0006260465183672315	0.09050470119998906	0.0848410439960407	-4.605298768766645e-06	-0.00012770289059525763	-4.51736380907607e-06	-0.00012526449309736842
12.115679556440844	0.000494737706922643	0.0004888900879767579	0.0005366433067619212	0.0005277579006228146	0.0005610801615496423	0.0005502794048904627	0.0005874303303315966	0.0005744502709046864	0.000643698534836463	0.0006256867343289315	0.09051651983097607	0.08485211306639076	-4.555436214326216e-06	-0.00012708134958601403	-4.468452176497727e-06	-0.0001246547873774706
12.188682620557461	0.0004944383507242256	0.0004885946677652373	0.0005363239225249654	0.0005274439389355537	0.000560749420142053	0.0005499549788859651	0.0005870875995939844	0.0005741148351946631	0.0006433310618412611	0.0006253286908469032	0.09052827385208745	0.08486312162070048	-4.505906502908896e-06	-0.00012645702317574947	-4.41986708214423e-06	-0.000124042350469325
12.26212556485955	0.0004941404855834637	0.0004883007183160148	0.0005360061200007484	0.0005271315318694305	0.0005604203112419494	0.0005496321542983751	0.0005867465544913189	0.0005737810497108589	0.0006429653824595623	0.000624972396407746	0.09053996343944869	0.08487406982398656	-4.456707356355252e-06	-0.00012582989232742814	-4.37160629195802e-06	-0.00012342716373850426
12.336011039846525	0.000493844117697878	0.00048800824576785475	0.0005356899061031772	0.0005268206862287712	0.0005600928421910298	0.0005493109383263725	0.0005864072028344513	0.0005734489220819511	0.0006426015055298325	0.0006246178595735644	0.09055158879173122	0.08488495786238251	-4.407836510192387e-06	-0.00012519993782840466	-4.323667585323914e-06	-0.00012280920837953735
12.41034171198835	0.0004935492532949764	0.0004877172562898922	0.0005353752877886222	0.0005265114088599117	0.0005597670203813508	0.0005489913382179256	0.0005860695524935985	0.0005731184599941473	0.0006422394399708057	0.0006242650889828743	0.09056315013063834	0.08489578594359298	-4.359291713565416e-06	-0.00012456714028924454	-4.276048754971954e-06	-0.00012218846541382777
12.485120263821853	0.0004932558986323796	0.00048742775608177306	0.0005350622720562453	0.0005262037066515258	0.0005594428532557846	0.0005486733612707447	0.0005857336113989555	0.0005727896711917736	0.0006418791947824493	0.0006239140933515118	0.09057464770140276	0.08490655429735695	-4.31107072915507e-06	-0.00012393148014189226	-4.2287476069084555e-06	-0.00012156491568830752
12.560349394047481	0.000492964059997952	0.00048713975137379726	0.0005347508659483386	0.0005258975865349623	0.0005591203483084931	0.000548357014832738	0.000585399387541317	0.0005724625634778734	0.0006415207790469525	0.0006235648814735587	0.09058608177328074	0.08491726317591573	-4.26317133304932e-06	-0.0001232929376366182	-4.18176196032103e-06	-0.00012093853987328596
12.63603181762671	0.0004926737437099332	0.0004868532484270638	0.0005344410765506652	0.0005255930554845871	0.0005587995130854025	0.0005480423063024776	0.0005850668889727123	0.0005721371447148166	0.0006411642019297237	0.0006232174622222826	0.09059745264006665	0.08492791285448825	-4.215591314709992e-06	-0.00012265149284161614	-4.135089647484044e-06	-0.00012030931846028492
12.712170265880024	0.0004923849561170626	0.0004865682535336084	0.0005341329109927978	0.000525290120518118	0.0005584803551846785	0.0005477292431296668	0.000584736123807037	0.0005718134228249068	0.0006408094726803977	0.0006228718445510804	0.09060876062060536	0.08493850363175713	-4.16832847687388e-06	-0.00012200712564079674	-4.088728513707441e-06	-0.00011967723176120604
12.78876748658549	0.0004920977035987111	0.00048628477301654896	0.0005338263764484649	0.000524988788696973	0.0005581628822572126	0.0005474178328156099	0.0005844071002207008	0.0005714914057910045	0.0006404566006338611	0.0006225280374944432	0.09062000605931957	0.08494903583036043	-4.121380635434789e-06	-0.00012135981573059562	-4.0426764172192195e-06	-0.00011904225990520823
12.865826244077915	0.0004918119925650099	0.0004860028132302291	0.0005335214801359007	0.0005246890671266198	0.000557847102007114	0.0005471080829136957	0.0005840798264532814	0.0005711711016571551	0.0006401055952112927	0.0006221860501689313	0.09063118932674132	0.0849595097973863	-4.0747456194045045e-06	-0.00012070954261961253	-3.99693122910081e-06	-0.00011840438283752808
12.943349319348618	0.0004915278294569743	0.0004857223805603551	0.0005332182293181917	0.00052439096295692	0.000557533022192198	0.0005468000010298738	0.0005837543108081809	0.0005708525185292183	0.0006397564659212068	0.0006218458917741561	0.09064231082005375	0.08496992590488288	-4.028421270820849e-06	-0.00012005628562629378	-3.951490833221591e-06	-0.00011776358031800882
13.0213395101458	0.0004912452207466336	0.0004854434814241411	0.0005329166313036329	0.0005240944833824864	0.0005572206506244898	0.000546493594823146	0.0005834305616532952	0.0005705356645755136	0.0006394092223605233	0.000621507571593783	0.09065337096363925	0.084980284550373	-3.982405444638831e-06	-0.00011940002387605952	-3.906353126135239e-06	-0.000117119831918297
13.099799631075467	0.000490964172937156	0.0004851661222704486	0.0005326166934460831	0.0005237996356430369	0.0005569099951707278	0.0005461888720060564	0.0005831085874216888	0.0005702205480274672	0.0006390638742156431	0.0006211710989965414	0.09066437020963648	0.08499058615737518	-3.936696008673829e-06	-0.00011874073630015192	-3.861516016991692e-06	-0.00011647311701994123
13.178732513703073	0.0004906846925629769	0.00048489030957992943	0.0005323184231453263	0.0005235064270237566	0.0005566010637528737	0.0005458858403451939	0.0005827883966122814	0.0005699071771802712	0.0006387204312635444	0.0006208364834372541	0.09067530903850973	0.08500083117593392	-3.891290843523534e-06	-0.00011807840163374772	-3.8169774274838045e-06	-0.00011582341481294889
13.258141006655675	0.0004904067861899197	0.00048461604986516223	0.0005320218278474303	0.0005232148648556539	0.0005562938643486252	0.0005455845076616882	0.0005824699977905334	0.0005695955603935425	0.0006383789033728828	0.00062050373445787	0.09068618795962063	0.08501102008315979	-3.846187842456057e-06	-0.00011741299841283581	-3.7727352917489056e-06	-0.00011517070429341303
13.338027975724735	0.0004901304604153264	0.0004843433496707994	0.0005317269150451175	0.0005229249565159357	0.0005559884049919429	0.0005452848818317264	0.000582153399589153	0.0005692857060920032	0.0006380393005051234	0.0006201728616885254	0.09069700751181348	0.08502115338377257	-3.801384911351815e-06	-0.00011674450497294042	-3.7287875562916004e-06	-0.00011451496426143071
13.418396303969553	0.0004898557218681761	0.0004840722155736994	0.0005314336922781286	0.0005226367094283644	0.0005556846937735692	0.0005449869707870589	0.0005818386107087973	0.0005689776227661513	0.000637701632715667	0.0006198438748486016	0.09070776826400725	0.08503123161066087	-3.7568799686384796e-06	-0.00011607289944741417	-3.68513217992349e-06	-0.00011385617331965969
13.49924889182131	0.0004895825772092113	0.00048380265418307194	0.0005311421671335972	0.0005223501310636382	0.0005553827388415643	0.0005446907825155239	0.0005815256399187945	0.0005686713189729556	0.0006373659101550097	0.0006195167837478127	0.09071847081579971	0.08504125532544175	-3.7126709451621755e-06	-0.00011539815976384371	-3.6417671336443427e-06	-0.00011319430986996004
13.580588657187745	0.0004893110331310605	0.00048353467214061463	0.0005308523472464245	0.0005220652289397617	0.0005550825484018444	0.0005443963250615703	0.000581214496057866	0.0005683668033365495	0.0006370321430699064	0.000619191598287298	0.09072911579807508	0.0850512251190364	-3.668755784138906e-06	-0.00011472026364285626	-3.5986904005844145e-06	-0.00011252935211196469
13.662418535558457	0.0004890410963583604	0.00048326827612065376	0.0005305642402996581	0.0005217820106224269	0.0005547841307187229	0.0005441036065267899	0.0005809051880348612	0.0005680640845489368	0.0006367003418045576	0.000618868328460733	0.0907397038736245	0.08506114161224756	-3.6251324410838635e-06	-0.00011403918859612117	-3.5558999759502385e-06	-0.00011186127804170554
13.744741480110864	0.0004887727736478738	0.0004830034728302787	0.0005302778540248701	0.0005215004837253901	0.0005544874941154595	0.0005438126350704484	0.0005805977248294986	0.0005677631713707013	0.0006363705168018016	0.0006185469843554504	0.09075023573777927	0.08507100545635181	-3.581798883720358e-06	-0.00011335491192385194	-3.513393866925313e-06	-0.00011119006544861587
13.827560461816718	0.0004885060717886135	0.0004827402690094827	0.0005299931962025451	0.0005212206559108597	0.0005541926469748147	0.0005435234189100317	0.0005802921154931189	0.0005674640726317311	0.000636042678604336	0.0006182275761535832	0.09076071211904707	0.08508081733369798	-3.5387530919000175e-06	-0.00011266741071247477	-3.471170092575991e-06	-0.00011051569191299071
13.910878469549415	0.00048824099760195897	0.00048247867143129836	0.0005297102746624653	0.0005209425348898826	0.0005538995977396111	0.0005432359663217911	0.0005799883691494435	0.0005671667972319471	0.000635716837855945	0.0006179101141332174	0.09077113377976129	0.08509057795831418	-3.4959930574956707e-06	-0.00011197666183138111	-3.4292266837851297e-06	-0.00010983813480398841
13.9946985101918	0.0004879775579417787	0.000482218686901937	0.0005294290972841058	0.000520666128422739	0.000553608354913304	0.0005429502856412997	0.0005796864949953489	0.0005668713541420448	0.0006353930053027518	0.0006175946086695651	0.09078150151674196	0.08510028807652453	-3.4535167843874684e-06	-0.00011128264193274728	-3.387561683200046e-06	-0.00010915737127815961
14.079023608744702	0.0004877157596945408	0.00048196032226091904	0.0005291496719970216	0.0005203914443193296	0.0005533189270605445	0.0005426663852640056	0.0005793865023016373	0.0005665777524042357	0.0006350711917944756	0.0006172810702361442	0.09079181616196323	0.08510994846757743	-3.411322288342754e-06	-0.00011058532744791238	-3.34617314513971e-06	-0.0001084733782767966
14.163856808436103	0.00048745560977943704	0.0004817035843812153	0.0005288720067812547	0.0005201184904395813	0.0005530313228077686	0.0005423842736458018	0.0005790884004138334	0.00056628600113301	0.0006347514082857235	0.0006169695094059874	0.09080207858323018	0.08511955994428018	-3.3694075969241226e-06	-0.00010988469458425576	-3.3050591355019386e-06	-0.00010778613252271363
14.24920117083096	0.0004871971151484919	0.0004814484801693761	0.000528596109667726	0.0005198472746938427	0.0005527455508437772	0.0005421039593035961	0.0005787921987529763	0.0005659961095158979	0.0006344336658372808	0.0006166599368528542	0.09081228968487395	0.08512912335364506	-3.3277707494417177e-06	-0.00010918071932404516	-3.26421773169357e-06	-0.00010709561051855387
14.335059775941703	0.0004869402827866827	0.0004811950165656708	0.0005283219887386478	0.0005195778050432941	0.0005524616199203301	0.0005418254508158905	0.0005784979068164322	0.0005657080868142495	0.0006341179756174359	0.0006163523633524711	0.09082245040844693	0.08513863957754593	-3.2864097968695292e-06	-0.00010847337742161955	-3.2236470225844964e-06	-0.00010640178854504079
14.421435722339384	0.0004866851197120473	0.000480943200544215	0.000528049652127926	0.0005193100895003513	0.0005521795388527415	0.0005415487568233595	0.0005782055341787074	0.0005654219423640128	0.0006338043489033095	0.0006160467997837766	0.09083256173343505	0.08514810953338052	-3.2453228017660304e-06	-0.00010776264440089112	-3.1833451083996753e-06	-0.00010570464265755031
14.50833212726552	0.0004864316329758001	0.0004806930391131069	0.000527779108021575	0.000519044136129081	0.0005518993165204872	0.0005412738860294474	0.000577915090492278	0.0005651376855765321	0.0006334927970822118	0.0006157432571301948	0.09084262467797757	0.08515753417474772	-3.2045078381974165e-06	-0.00010704849555270846	-3.143310100651043e-06	-0.00010500414868407082
14.595752126744532	0.0004861798296624409	0.00048044453931455705	0.0005275103646581309	0.0005187799530456144	0.0005516209618678131	0.0005410008472009582	0.0005776265854884277	0.000564855325939351	0.0006331833316530132	0.0006154417464809183	0.09085264029960195	0.08516691449213507	-3.1639629916599757e-06	-0.00010633090593244188	-3.1035401220833037e-06	-0.00010430028222310761
14.683698875697011	0.0004859297168898642	0.0004801977082250179	0.0005272434303290702	0.0005185175484185659	0.0005513444839043559	0.0005407296491686625	0.0005773400289780945	0.000564574873017023	0.0006328759642275338	0.0006151422790322103	0.0908626096959643	0.0851762515136119	-3.1236863590037613e-06	-0.00010560985035720782	-3.0640333065646425e-06	-0.00010359301864029669
14.772175548053516	0.00048568130180946947	0.00047995255295531605	0.0005269783133792336	0.0005182569304694586	0.0005510698917057647	0.0005404603008279059	0.0005770554308527314	0.0005642963364519392	0.0006325707065319576	0.0006148448660887285	0.09087253400560609	0.08518554630553804	-3.0836760483701417e-06	-0.00010488530340393987	-3.0247877990463926e-06	-0.00010288233306683658
14.861185336869132	0.0004854345916062644	0.00047970908065077716	0.000526715022207249	0.000517998107473147	0.0005507971944143338	0.000540192811139224	0.0005767728010851715	0.0005640197259651559	0.0006322675704082566	0.0006145495190648608	0.09088241440871764	0.08519479997327783	-3.043930179087717e-06	-0.00010415723940547517	-2.985801755469794e-06	-0.0001021682003962826
14.95073145443871	0.00048518959349897394	0.0004794672984913566	0.0005264535652659639	0.0005177410877582504	0.000550526401239643	0.0005399271891289674	0.0005764921497305123	0.0005637450513572446	0.000631966567815646	0.0006142562494860859	0.09089225212791703	0.08520401366193404	-3.0044468816410944e-06	-0.000103425632449472	-2.9470733427070135e-06	-0.00010145059528232636
15.040817132412794	0.0004849463147401407	0.0004792272136917631	0.0005261939510628737	0.0005174858797075833	0.0005502575214591965	0.0005396634438899283	0.0005762134869270022	0.0005634723225091392	0.0006316677108320482	0.0006139650689903452	0.09090204842904193	0.08521318855708046	-2.965224297548589e-06	-0.00010269045637424645	-2.908600738462698e-06	-0.00010072949213557614
15.131445621914246	0.00048470476261623045	0.00047898883350158694	0.0005259361881605648	0.0005172324917585979	0.0005499905644190855	0.000539401584581982	0.0005759368228969451	0.0005632015493830074	0.0006313710116555879	0.0006136759893294436	0.09091180462194352	0.08522232588551631	-2.926260579319724e-06	-0.00010195168476678784	-2.8703821312349442e-06	-0.00010000486512165563
15.222620193655578	0.00048446494444772954	0.0004787521652054202	0.0005256802851771489	0.0005169809324038197	0.0005497255395346364	0.0005391416204327241	0.0005756621679476116	0.0005629327420231199	0.000631076482606099	0.0006133890223704581	0.09092152206130763	0.08523142691602704	-2.887553890386276e-06	-0.00010120929096046893	-2.832415720218154e-06	-9.927668815808144e-05
15.31434413805701	0.00048422686758924663	0.00047851721612298385	0.0005254262507867112	0.0005167312101912983	0.0005494624562910866	0.0005388835607381279	0.0005753895324721654	0.000562665910556741	0.0006307841361266602	0.000613104180097177	0.09093120214747716	0.08524049296015694	-2.849102404997323e-06	-0.0001004632480307438	-2.7946997152375475e-06	-9.85449349111267e-05
15.406620765365147	0.000483990539429608	0.0004782839936092456	0.0005251740937197568	0.000516483333725052	0.0005492013242442543	0.0005386274148631977	0.0005751189269505964	0.0005624010651950223	0.0006304939847851451	0.0006128214746115502	0.0909408463272876	0.08524952537299381	-2.8109043081719735e-06	-9.971352879362128e-05	-2.7572323366958224e-06	-9.780957879436392e-05
15.499453405772549	0.00048375596739195327	0.000478052505054541	0.0005249238227636618	0.000516237311665524	0.0005489421530212226	0.0005383731922426345	0.0005748503619506705	0.000562138216233913	0.0006302060412758004	0.0006125409181351652	0.09095045609492203	0.08525852555396622	-2.7729577956226055e-06	-9.896010580240366e-05	-2.720011815473839e-06	-9.707059296440446e-05
15.592845409537835	0.00048352315893382907	0.00047782275788469297	0.0005246754467631308	0.0005159931527300366	0.0005486849523210256	0.0005381209023815107	0.0005745838481288883	0.0005618773740550787	0.0006299203184208421	0.0006122625230107423	0.09096003299277117	0.08526749494765333	-2.735261073677671e-06	-9.820295134457813e-05	-2.6830363928634013e-06	-9.632795031842833e-05
15.686800147106629	0.000483292121547281	0.00047759475956112815	0.0005244289746206546	0.0005157508656932552	0.00054842973191535	0.0005378705548559494	0.0005743193962314575	0.0005616185491268327	0.0006296368291720763	0.0006119863017036507	0.09096957861231238	0.08527643504460224	-2.697812359195393e-06	-9.744203743831947e-05	-2.6463043205130453e-06	-9.558162349160293e-05
15.781321009233178	0.0004830628627589434	0.0004773685175809942	0.0005241844152969767	0.0005155104593876526	0.0005481765016492385	0.0005376221593138119	0.0005740570170952777	0.0005613617520050808	0.000629355586612545	0.0006117122668034473	0.0909790945949976	0.08528534738216517	-2.6606098795373123e-06	-9.667733583137994e-05	-2.6098138603599524e-06	-9.483158485465437e-05
15.87641140710273	0.0004828353901301232	0.0004771440394772687	0.0005239417778115541	0.0005152719427039737	0.0005479252714417975	0.0005373757254753907	0.0005737967216489328	0.0005611069933342702	0.0006290766039581858	0.0006114404310254302	0.09098858263316015	0.08529423354534382	-2.6236518724494576e-06	-9.590881799594053e-05	-2.5735632845384424e-06	-9.407780650966258e-05
15.972074772454643	0.0004826097112568909	0.0004769213328188793	0.0005237010712430376	0.0005150353245917158	0.0005476760512869274	0.0005371312631341177	0.0005735385209137065	0.0005608542838483646	0.0006287998945595327	0.0006111708072122288	0.09099804447092592	0.08530309516764836	-2.586936585999896e-06	-9.513645512611302e-05	-2.537550875315788e-06	-9.332026028770202e-05
16.06831455770623	0.000482385833770158	0.00047670040521080587	0.000523462304729739	0.0005148006140595993	0.000547428851254043	0.0005368887821572703	0.0005732824260045986	0.0005606036343718152	0.0006285254719034209	0.0006109034083353988	0.09100748190515047	0.08531193393196809	-2.5504622785318953e-06	-9.436021813562234e-05	-2.5017749250388736e-06	-9.255891774601066e-05
16.165134236077357	0.0004821637653357623	0.0004764812642941969	0.0005232254874701178	0.0005145678201760543	0.0005471836814888164	0.0005366482924866943	0.0005730284481313652	0.0005603550558205587	0.000628253349614735	0.0006106382474970561	0.09101689678635881	0.08532075157145802	-2.5142272185758874e-06	-9.358007765399023e-05	-2.4662337360526615e-06	-9.179375016470093e-05
16.262537301715792	0.00048194351365454097	0.0004762639177464696	0.0005229906287232572	0.000514336952069701	0.000546940552213917	0.0005364098041395267	0.0005727765985995615	0.0005601085592030162	0.0006279835414581659	0.0006103753379315206	0.09102629101970883	0.0853295498704372	-2.478229684773573e-06	-9.2796004023038e-05	-2.430925620621697e-06	-9.102472854326249e-05
16.36052726982327	0.00048172508646241195	0.0004760483732814202	0.0005227577378093598	0.0005141080189298446	0.0005466994737297724	0.0005361733272089377	0.0005725268888116104	0.0005598641556211145	0.0006277160613400072	0.0006101146930069947	0.09103566656596225	0.08533833066529911	-2.442467965819376e-06	-9.200796729431915e-05	-2.3958489008850045e-06	-9.02518235980504e-05
16.459107676782416	0.0004815084915304406	0.00047583463864932197	0.0005225268241102316	0.0005138810300069641	0.0005464604564153232	0.0005359388718648657	0.000572279330267871	0.0005596218562713116	0.0006274509233099663	0.0006098563262272562	0.09104502544247457	0.08534709584543962	-2.4069403603884515e-06	-9.121593722537236e-05	-2.3610019087741234e-06	-8.94750057588295e-05
16.55828208028434	0.00048129373666491607	0.00047562272163703033	0.0005222978970697843	0.0005136559946132166	0.0005462235107288008	0.0005357064483547776	0.0005720339345677347	0.0005593816724456447	0.000627188141563011	0.0006096002512333851	0.09105436972419949	0.08535584735419462	-2.3716451770555876e-06	-9.041988327623818e-05	-2.326382985938947e-06	-8.869424516522173e-05
16.658054059457015	0.00048108082970741404	0.0004754126300680763	0.0005220709661945313	0.0005134329221229322	0.0005459886472085031	0.0005354760670044229	0.0005717907134107234	0.0005591436155327814	0.0006269277304412341	0.0006093464818055051	0.09106370154470447	0.08536458718979806	-2.3365807342483683e-06	-8.961977460668347e-05	-2.2919904836956814e-06	-8.79095116638473e-05
16.758427214994473	0.00048086977853486405	0.0004752043718027672	0.0005218460410540945	0.0005132118219731294	0.0005457558764735851	0.0005352477382186082	0.0005715496785976118	0.0005589076970190947	0.0006266697044357552	0.0006090950318645607	0.09107302309721059	0.08537331740634457	-2.3017453601569676e-06	-8.881558007220458e-05	-2.2578227629340385e-06	-8.71207748042585e-05
16.859405169286727	0.0004806605910596107	0.0004749979547382776	0.0005216231312817124	0.0005129927036640209	0.0005455252092248561	0.0005350214724819728	0.0005713108420315572	0.0005586739284897443	0.0006264140781886416	0.0006088459154741136	0.09108233663563728	0.08538204011477793	-2.2671373926716996e-06	-8.800726822054405e-05	-2.2238781940903465e-06	-8.632800383688577e-05
16.960991566550526	0.00048045327522947104	0.00047479338680874074	0.0005214022465747525	0.00051277557675953	0.0005452966562455885	0.0005347972803597741	0.0005710742157192478	0.0005584423216297758	0.0006261608664948623	0.0006085991468421657	0.0910916444756709	0.08539075748389068	-2.2327551793227367e-06	-8.719480728870688e-05	-2.1901551570369625e-06	-8.553116770813884e-05
17.063190072960847	0.00048024783902779093	0.00047459067598533807	0.0005211833966952289	0.0005125604508878131	0.0005450702284023302	0.0005345751724986882	0.0005708398117720661	0.0005582128882252315	0.0006259100843042695	0.0006083547403230116	0.09110094899585036	0.08539947174133017	-2.1985970772076847e-06	-8.637816519900532e-05	-2.156652041043674e-06	-8.473023505783939e-05
17.166004376783235	0.0004800442904734959	0.00047438983027638234	0.0005209665914703244	0.0005123473357417809	0.0005448459366457344	0.0005343551596276096	0.0005706076424072636	0.0005579856401642792	0.0006256617467236092	0.0006081127104191151	0.09111025263865805	0.08540818517463844	-2.164661452914822e-06	-8.555730955511764e-05	-2.1233672447122133e-06	-8.392517421570989e-05
17.26943818850684	0.0004798426376211408	0.0004741908577274047	0.0005207518407929159	0.000512136241079632	0.0005446237920113923	0.0005341372525584689	0.0005703777199491575	0.0005577605894383531	0.000625415869018563	0.0006078730717830181	0.0911195579116447	0.08541690013228732	-2.1309466824541434e-06	-8.473220763861866e-05	-2.0902991758739095e-06	-8.311595319673848e-05
17.37349524097843	0.00047964288856095546	0.000473993766421233	0.0005205391546221076	0.0005119271767253845	0.0005444038056206813	0.0005339214621870583	0.0005701500568303393	0.000557537748143311	0.0006251724666158205	0.0006076358392192731	0.0911288673885549	0.08542561902474513	-2.0974511512144266e-06	-8.390282640582947e-05	-2.057446251570172e-06	-8.230253969884749e-05
17.478179289537028	0.0004794450514188829	0.00047379856447806606	0.0005203285429837611	0.0005117201525694124	0.000544185988681614	0.0005337077994938596	0.0005699246655928977	0.0005573171284806038	0.0006249315551051786	0.0006074010276864042	0.09113818371048465	0.08543434432555251	-2.06417325387823e-06	-8.306913248351533e-05	-2.0248068979683564e-06	-8.14849010988411e-05
17.583494112149474	0.0004792491343566202	0.00047360526005555293	0.0005201200159710389	0.0005115151785689932	0.0005439703524897085	0.0005334962755448923	0.0005697015588896609	0.0005570987427584665	0.0006246931502416782	0.0006071686522989021	0.09114750958704139	0.08544307857241562	-2.0311113943399274e-06	-8.223109216458357e-05	-1.9923795502845704e-06	-8.066300444826979e-05
17.689443509546752	0.0004790551455716496	0.0004734138613488589	0.0005199135837449474	0.0005113122647488504	0.0005437569084288603	0.0005332869014925627	0.0005694807494854557	0.0005568826033931181	0.0006244572679477685	0.0006069387283292435	0.09115684779753587	0.08545182436831932	-1.9982639856675442e-06	-8.138867140508599e-05	-1.960162652740304e-06	-7.983681647018293e-05
17.79603130536116	0.0004788630932972697	0.0004732243765907356	0.0005197092565348851	0.0005111114212017107	0.0005435456679722284	0.0005330796885765287	0.0005692622502583814	0.000556668722909982	0.0006242239243155082	0.0006067112712099448	0.09116620119218416	0.08546058438265	-1.965629450021659e-06	-8.054183581987506e-05	-1.928154658466588e-06	-7.900630355442417e-05
17.90326134626431	0.0004786729858026203	0.000473036814051585	0.0005195070446391964	0.0005109126580888591	0.0005433366426831291	0.0005328746481245737	0.0005690460742011017	0.000556457113944922	0.0006239931356087957	0.0006064862965356458	0.09117557269332953	0.08546936135234498	-1.933206218596422e-06	-7.969055067881536e-05	-1.8963540294762368e-06	-7.817143175503638e-05
18.011137502105942	0.0004784848313927015	0.00047285118203951664	0.0005193069584257272	0.0005107159856406987	0.0005431298442159428	0.0005326717915534849	0.0005688322344221535	0.0005562477892454911	0.0006237649182656357	0.0006062638200652195	0.09118496529668793	0.08547815808305391	-1.9009927315380253e-06	-7.883478090218998e-05	-1.8647592365771126e-06	-7.733216678554311e-05
18.119663666053608	0.0004782986384083936	0.0004726674889004083	0.0005191090083323911	0.0005105214141573219	0.000542925284317031	0.0005324711303699521	0.0005686207441472756	0.0005560407616722042	0.0006235392889004415	0.0006060438577239253	0.09119438207260408	0.08548697745031957	-1.8689874378943934e-06	-7.797449105688414e-05	-1.8333687593092424e-06	-7.64884740148547e-05
18.228843754733095	0.0004781144152264654	0.0004724857430179552	0.0005189132048677328	0.0005103289540090777	0.000542722974825663	0.0005322726761714667	0.0005684116167207514	0.0005558360441998196	0.000623316264306369	0.000605826425605582	0.09120382616733487	0.08549582240077679	-1.8371887955414591e-06	-7.710964535254106e-05	-1.802181085881066e-06	-7.564031846352126e-05
18.338681708369887	0.0004779321702595849	0.00047230595281372176	0.0005187195586115034	0.0005101386156371512	0.0005425229276749546	0.0005320764406472407	0.0005682048656067751	0.0005556336499186456	0.0006230958614576921	0.0006056115399747848	0.09121330080434897	0.08550469595337146	-1.805595271136759e-06	-7.624020763753736e-05	-1.7711947131160942e-06	-7.478766479968035e-05
18.44918149093129	0.00047775191195631537	0.00047212812674718153	0.0005185280802152307	0.0005099504095541418	0.000542325154892813	0.0005318824355791263	0.0005680005043908281	0.0005554335920358565	0.0006228780975122057	0.0006053992172691456	0.09122280928564945	0.08551360120059517	-1.774205340018386e-06	-7.53661413933071e-05	-1.740408146372243e-06	-7.393047733450508e-05
18.56034709026951	0.0004775736488011212	0.0004719522733157638	0.0005183387804028104	0.0005097643463446536	0.0005421296686029069	0.0005316906728425593	0.0005677985467810886	0.0005552358838768366	0.0006226629898136806	0.0006051894741015818	0.09123235499311129	0.08552254130974331	-1.7430174861507788e-06	-7.448740973070578e-05	-1.7098198994798183e-06	-7.306872001798526e-05
18.672182518265565	0.0004773973893143519	0.0004717784010548841	0.0005181516699710832	0.0005095804366658833	0.0005419364810256308	0.0005315011644075	0.0005675990066098434	0.0005550405388865332	0.0006224505558943406	0.0006049823272626262	0.09124194138984648	0.08553151952419019	-1.712030202105641e-06	-7.360397538726249e-05	-1.6794284947154944e-06	-7.220235643601303e-05
18.784691810974078	0.00047722314205223004	0.00047160651853797564	0.0005179667597904275	0.0005093986912482153	0.0005417456044790883	0.0005313139223393923	0.00056740189783493	0.0005548475706308305	0.0006222408134773862	0.0006047777937227779	0.09125157202158846	0.08554053916468489	-1.6812419889457135e-06	-7.271580072058803e-05	-1.6492324626873889e-06	-7.133134980415179e-05
18.897879028768923	0.00047705091560683354	0.0004714366343765179	0.0005177840608053579	0.0005092191208958264	0.0005415570513800908	0.0005311289588001371	0.000567207234541197	0.0005546569927979464	0.0006220337804795601	0.0006045758906348942	0.09126125051809465	0.0855496036306659	-1.6506513561601564e-06	-7.182284770396175e-05	-1.6192303422886585e-06	-7.045566296376427e-05
19.01174825648978	0.00047688071860607005	0.00047126875722005755	0.0005176035840351247	0.0005090417364872905	0.0005413708342451648	0.0005309462860490715	0.0005670150309419836	0.0005544688191998461	0.0006218294750137494	0.0006043766353366155	0.09127098059457428	0.0855587164016005	-1.6202568216233497e-06	-7.092507792247349e-05	-1.5894206806480599e-06	-6.957525837807121e-05
19.126303603589555	0.00047671255971364534	0.00047110289575622396	0.0005174253405743174	0.0005088665489761894	0.00054118696569157	0.0005307659164439623	0.0005668253013806204	0.0005542830637736727	0.0006216279153916296	0.0006041800453528278	0.09128076605314386	0.08556788103834144	-1.5900569115350448e-06	-7.00224525686799e-05	-1.5598020330683665e-06	-6.869009812771054e-05
19.241549204282624	0.00047654644762902375	0.00047093905871073877	0.0005172493415934758	0.0005086935693917285	0.0005410054584383292	0.000530587862442009	0.0005666380603319467	0.0005540997405831989	0.0006214291201263478	0.0006039861383981627	0.09129061078429188	0.08557710118450572	-1.5600501603366644e-06	-6.9114932437081e-05	-1.5303729629465718e-06	-6.780014390550537e-05
19.357489217694134	0.0004763823910873881	0.00047077725484742487	0.0005170755983397074	0.0005085228088393607	0.000540826325307276	0.0005304121366008649	0.0005664533224038589	0.0005539188638203028	0.0006212331079352562	0.0006037949323795436	0.09130051876838101	0.08558638056787639	-1.5302351106605619e-06	-6.82024779195961e-05	-1.5011320417209796e-06	-6.690535701200928e-05
19.474127828010037	0.00047622039885958497	0.0004706174929682025	0.0005169041221373027	0.0005083542785014101	0.000540649579224107	0.0005302387515796623	0.0005662711023388687	0.0005537404478064574	0.0006210398977426809	0.0006036064453987638	0.0913104940771678	0.08559572300182698	-1.50061031325803e-06	-6.728504900070653e-05	-1.472077848809622e-06	-6.600569835099601e-05
19.59146924462811	0.0004760604797520715	0.00047045978191308593	0.0005167349243883657	0.0005081879896377069	0.0005404752332194562	0.0005300677201400578	0.000566091415015695	0.0005535645069942481	0.0006208495086827408	0.0006034206957551114	0.09132054087534562	0.08560513238676672	-1.4711743269390197e-06	-6.63626052522931e-05	-1.4432089715478089e-06	-6.510112842439408e-05
19.709517702309874	0.00047590264260684696	0.00047030413056016956	0.0005165680165734394	0.0005080239535862214	0.0005403033004299733	0.0005298990551472839	0.0005659142754508666	0.0005533910559689043	0.0006206619601022088	0.0006032377019480332	0.09133066342211398	0.0856146127116102	-1.441925718520965e-06	-6.543510582937562e-05	-1.414524005133918e-06	-6.419160732802631e-05
19.828277461333414	0.00047574689630138357	0.0004701505478256101	0.0005164034102521438	0.0005078621817637083	0.0005401337940994207	0.0005297327695712164	0.0005657396988003579	0.0005532201094498581	0.0006204772715634205	0.000603057482679842	0.09134086607277322	0.08562416805527064	-1.4128630627489869e-06	-6.450250946417324e-05	-1.386021552555669e-06	-6.327709474585053e-05
19.94775280764713	0.0004755932497485453	0.00046999904266360087	0.0005162411170638135	0.0005077026856663523	0.0005399667275797826	0.0005295688764874562	0.0005655677003612408	0.0005530516822923222	0.0006202954628472306	0.0006028800568584676	0.09135115328034558	0.08563380258817765	-1.3839849422338756e-06	-6.356477446091413e-05	-1.3577002245294088e-06	-6.235754994522724e-05
20.067948053024427	0.00047544171189650404	0.00046984962406634276	0.0005160811487281465	0.0005075454768704241	0.000539802114332389	0.0005294073890784213	0.0005653982955733672	0.0005528857894888929	0.0006201165539560182	0.0006027054436002545	0.09136152959722033	0.08564352057381758	-1.3552899474095909e-06	-6.262185869158887e-05	-1.329558639450671e-06	-6.143293177215958e-05
20.188867535219305	0.00047529229172863917	0.00046970230106400176	0.0005159235170458485	0.0005073905670329346	0.0005396399679290471	0.0005292483206344531	0.0005652315000210645	0.0005527224461711703	0.0006199405651167359	0.0006025336622327987	0.09137199967682741	0.08565332637029935	-1.3267766764495613e-06	-6.167371958983037e-05	-1.3015954233317265e-06	-6.050319864625564e-05
20.31051561812294	0.00047514499826343897	0.0004695570827246656	0.0005157682338992934	0.0005072379678923002	0.0005394803020531978	0.0005290916845549354	0.0005650673294348679	0.0005525616676114079	0.0006197675167840178	0.0006023647322978378	0.09138256827533464	0.08566322443194965	-1.2984437352007647e-06	-6.072031414493251e-05	-1.2738092097248216e-06	-5.9568308554594496e-05
20.432896691921076	0.0004749998405543875	0.0004694139781542915	0.0005156153112531821	0.000507087691269013	0.000539323130501077	0.0005289374943494323	0.0005649057996932726	0.0005524034692241833	0.0006195974296433337	0.0006021986735541853	0.09139324025338116	0.08567321931092547	-1.2702897371551052e-06	-5.976159889831134e-05	-1.2461986396718715e-06	-5.862821904707716e-05
20.55601517325261	0.00047485682768984137	0.00046927299649664205	0.0005154647611552051	0.0005069397490663117	0.000539168467182892	0.0005287857636388315	0.0005647469268245055	0.0005522478665680902	0.0006194303246141923	0.0006020355059807104	0.09140402057782666	0.08568331565886236	-1.242313303358774e-06	-5.879752993646903e-05	-1.218762361661959e-06	-5.768288723166648e-05
20.679875505368887	0.00047471596879290214	0.00046913414693321864	0.0005153165957367153	0.0005067941532708616	0.0005390163261240181	0.0005286365061565065	0.0005645907270083329	0.0005520948753474592	0.0006192662228534057	0.000601875249779372	0.09141491432354217	0.08569351822854623	-1.21451306233809e-06	-5.7828062884734965e-05	-1.1914990315380937e-06	-5.673226976765644e-05
20.804482158294064	0.0004745772730212777	0.00046899743868318534	0.0005151708272134051	0.0005066509159534427	0.0005388667214662089	0.0005284897357494964	0.0005644372165778895	0.0005519445114141024	0.0006191051457584044	0.0006017179253783016	0.09142592667521739	0.08570383187560866	-1.1868876500778155e-06	-5.685315290356041e-05	-1.164407312456879e-06	-5.577632286078715e-05
20.92983962898646	0.00047444074956712936	0.0004688628810032797	0.0005150274678859812	0.0005065100492696348	0.0005387196674688117	0.0005283454663796923	0.0005642864120215319	0.0005517967907690788	0.000618947114970604	0.0006015635534349317	0.09143706292921353	0.08571426156025537	-1.1594357099335532e-06	-5.587275468131592e-05	-1.1374858748264965e-06	-5.481500225767988e-05
21.055952441500814	0.0004743064076569186	0.00046873048318772425	0.000514886530140858	0.0005063715654605185	0.0005385751785100152	0.0005282037121250462	0.0005641383299847261	0.0005516517295644944	0.0006187921523788392	0.0006014121548391876	0.09144832849542896	0.08572481234902107	-1.132155892571464e-06	-5.488682242854592e-05	-1.1107333962468574e-06	-5.38482632401055e-05
21.18282514715158	0.00047417425655123143	0.0004686002545681162	0.0005147480264508402	0.0005062354768533698	0.0005384332690880952	0.0005280644871807882	0.0005639929872719527	0.0005515093441053169	0.0006186402801228418	0.0006012637507167202	0.09145972889920986	0.08573548941655516	-1.1050468559118884e-06	-5.3895309872389885e-05	-1.0841485614449843e-06	-5.287606061908645e-05
21.31046232467717	0.0004740443055446039	0.00046847220451332175	0.0005146119693758262	0.0005061017958623742	0.0005382939538226913	0.0005279278058606657	0.0005638504008486546	0.0005513696508512302	0.0006184915205967936	0.0006011183624322044	0.09147126978328832	0.08574629804743315	-1.0781072650729688e-06	-5.2898170250267884e-05	-1.0577300622216686e-06	-5.189834872899868e-05
21.438868580405217	0.0004739165639653252	0.0004683463424293471	0.0005144783715635018	0.0005059705349893292	0.0005381572474560856	0.000527793682598191	0.000563710587843196	0.0005512326664185023	0.0006183458964529235	0.0006009760115926824	0.09148295690974899	0.08575724363800533	-1.0513357922947546e-06	-5.189535630363562e-05	-1.0314765973868517e-06	-5.091508142172907e-05
21.568048548418737	0.0004737910411752421	0.00046822267775921303	0.0005143472457500538	0.0005058417068243723	0.000538023164854512	0.0005276621319479115	0.0005635735655488699	0.0005510984075818956	0.0006182034306051842	0.0006008367200509778	0.0914947961620342	0.08576833169826724	-1.0247311168832575e-06	-5.088682027139246e-05	-1.0053868726967417e-06	-4.99262120602223e-05
21.69800689072348	0.00047366774656953963	0.00046810121998280715	0.000514218604760876	0.0005057153240466946	0.0005378917210094688	0.0005275331685866909	0.0005634393514259193	0.0005509668912765921	0.0006180641462329763	0.0006007005099091534	0.09150679354698008	0.0857795678537721	-9.982919251731552e-07	-4.987251388507974e-05	-9.794596008152155e-07	-4.893169351335991e-05
21.828748297416116	0.00047354668957651507	0.00046798197861673145	0.0005140924615112848	0.0005055913994252731	0.0005377629310390539	0.0005274068073150055	0.0005633079631035959	0.000550838134600154	0.0006179280667849443	0.0006005674035220352	0.09151895519688942	0.08579095784756582	-9.720169104310804e-07	-4.885238836045691e-05	-9.53693501226649e-07	-4.793147814849408e-05
21.960277486853503	0.00047342787965734274	0.00046786496321414095	0.0005139688290072454	0.0005054699458196054	0.000537636810189321	0.0005272830630582656	0.0005631794183822543	0.0005507121548145164	0.0006177952159828424	0.0006004374235008008	0.09153128737163686	0.08580250754216184	-9.459047728165894e-07	-4.782639439215863e-05	-9.280873001921153e-07	-4.692551782575771e-05
22.092599205822967	0.00047331132630581746	0.0004677501833645631	0.0005138477203460927	0.0005053509761804442	0.0005375133738356422	0.0005271619508681403	0.0005630537352354661	0.0005505889693479994	0.0006176656178254561	0.00060031059271662	0.0915437964608103	0.0858142229215451	-9.19954219311906e-07	-4.679448214642279e-05	-9.026397306951747e-07	-4.591376389181945e-05
22.225718229713628	0.00047319703904809594	0.0004676376486937169	0.0005137291487172688	0.0005052345035505482	0.0005373926374841029	0.0005270434859239117	0.0005629309318121819	0.0005504685957973671	0.0006175392965926101	0.0006001869343043714	0.09155648898589261	0.08582611009321776	-8.941639636642421e-07	-4.575660125467895e-05	-8.773495323638122e-07	-4.48961671725423e-05
22.359639362688714	0.0004730850274424114	0.00046752736886330695	0.0005136131274030531	0.0005051205410654256	0.0005372746167728975	0.0005269276835338392	0.0005628110264389087	0.0005503510519298974	0.0006174162768492263	0.00060006647166641	0.09156937160247647	0.08583817529026651	-8.685327263419952e-07	-4.4712700807303385e-05	-8.52215451434225e-07	-4.3872677967404794e-05
22.494367437858962	0.00047297530107878467	0.00046741935357081423	0.0005134996697793072	0.0005050091019540938	0.0005371593274737567	0.0005268145591365409	0.0005626940376219352	0.0005502363556855008	0.0006172965834494704	0.0005999492284764103	0.0915824511025203	0.0858504248734798	-8.430592344363039e-07	-4.366272934494542e-05	-8.272362406762292e-07	-4.284324604202083e-05
22.629907317457054	0.0004728678695787174	0.0004673136125492729	0.0005133887893162226	0.0005049001995398383	0.000537046785493389	0.0005267041283023982	0.0005625799840495862	0.0005501245251788632	0.0006171802415409662	0.0005998352286832777	0.09159573441664175	0.08586286533349545	-8.177422216415313e-07	-4.260663485335103e-05	-8.024106593455555e-07	-4.180782062175592e-05
22.766263893012997	0.0004727627425948659	0.0004672101555670271	0.0005132804995790681	0.0005047938472409786	0.0005369370068749341	0.0005265964067349704	0.0005624688845945078	0.00055001557870162	0.0006170672765690811	0.000599724496515119	0.09160922861645275	0.08587550329298198	-7.925804281698305e-07	-4.154436475511947e-05	-7.777374731135923e-07	-4.0766350384399686e-05
22.903442085530802	0.0004726599298107085	0.00046710899242748425	0.0005131748142289508	0.0005046900585716416	0.0005368300077994489	0.0005264914102724374	0.000562360758315997	0.0005499095347245717	0.0006169577142812993	0.0005996170564832986	0.09162294091693426	0.0858883455088677	-7.675726006906459e-07	-4.0475865902223074e-05	-7.532154540140432e-07	-3.9718783453213113e-05
23.041446845665973	0.00047255944094018633	0.00046701013296884385	0.000513071747023574	0.0005045888471425362	0.0005367258045873981	0.0005263891548890499	0.000562255624462358	0.0005498064118999235	0.0006168515807316601	0.0005995129333865517	0.09163687867885087	0.08590139887459891	-7.427174922892965e-07	-3.940108456959579e-05	-7.288433803898011e-07	-3.8665067390072916e-05
23.180283153904217	0.0004724612857273365	0.00046691358706381966	0.000512971311818005	0.0005044902266617371	0.0005366244137001749	0.0005262896566966091	0.000562153502473303	0.0005497062290635673	0.0006167489022852902	0.0005994121523151841	0.09165104941121316	0.08591467042244368	-7.180138623915158e-07	-3.831996644688973e-05	-7.04620036830932e-07	-3.7605149188116305e-05
23.31995602074116	0.00047236547394590225	0.0004668193646193399	0.0005128735225654448	0.0005043942109354703	0.0005365258517416346	0.0005261929319459545	0.000562054411982386	0.0005496090052373953	0.0006166497056230079	0.0005993147386553375	0.09166546077377916	0.08592816732583755	-6.934604766957973e-07	-3.7232456630398314e-05	-6.805442141061529e-07	-3.653897526378902e-05
23.460470486863187	0.00047227201539893086	0.0004667274755762405	0.0005127783933180077	0.0005043008138689099	0.0005364301354596569	0.0005260989970284854	0.0005619583728194805	0.0005495147596316536	0.0006165540177460218	0.000599220718093343	0.09168012057960048	0.08594189690176417	-6.69056107137616e-07	-3.613849961656146e-05	-6.566147091225001e-07	-3.5466491450281135e-05
23.60183162332936	0.00047218091991834516	0.00046663792990892915	0.0005126859382274946	0.0005042100494669706	0.0005363372817477134	0.0005260078684776826	0.000561865405013287	0.0005494235116473251	0.0006164618659807026	0.0005991301166201393	0.09169503679762045	0.08595586661318709	-6.447995318157023e-07	-3.5038039293375234e-05	-6.32830324857241e-07	-3.438764298936692e-05
23.744044531754422	0.0004720921973645075	0.0004665507376250476	0.0005125961715461868	0.0005041219318351165	0.0005362473076464751	0.0005259195629706725	0.0005617755287938923	0.0005493352808785617	0.0006163732779834591	0.0005990429605357895	0.09171021755530627	0.0859700840715189	-6.206895349144138e-07	-3.3931018931537826e-05	-6.091898702906533e-07	-3.330237452327245e-05
23.887114344492932	0.000472005857625754	0.00046646590876510424	0.0005125091076276292	0.0005040364751801648	0.0005361602303454264	0.000525834097329792	0.0005616887645953607	0.0005492500871151416	0.0006162882817456909	0.0005989592764540631	0.09172567114134342	0.08598455703913747	-5.967249066816168e-07	-3.281738117809352e-05	-5.856921603695966e-07	-3.221063008794489e-05
24.031046224824397	0.0004719219106179151	0.00046638345340209577	0.0005124247609274279	0.0005039536938111024	0.0005360760671845045	0.0005257514885241866	0.0005616051330583704	0.0005491679503449773	0.0006162069055988419	0.0005988790913071167	0.09174140600836747	0.08599929343194786	-5.729044433378308e-07	-3.1697068046898647e-05	-5.62336015929232e-07	-3.111235310417071e-05
24.175845367139747	0.0004718403662838137	0.0004663033816411083	0.0005123431460040488	0.0005038736021399036	0.0005359948356557646	0.0005256717536714227	0.0005615246550328928	0.0005490888907566562	0.0006161291782195452	0.0005988024323502529	0.0917574307757514	0.0860143013219899	-5.492269470261379e-07	-3.057002091033656e-05	-5.391202636472695e-07	-3.0007486369804104e-05
24.32151699712871	0.00047176123459274054	0.00046622570361889846	0.0005122642775196197	0.0005037962146823523	0.0005359165534050616	0.0005255949100391254	0.0005614473515809131	0.0005490129287420243	0.0006160551286348655	0.0005987293271667712	0.09177375423244181	0.08602958894009469	-5.256912257501668e-07	-2.9436180491018704e-05	-5.1604373597176e-07	-2.889597205107952e-05
24.468066371968433	0.0004716845255399131	0.000466150429503459	0.0005121881702407411	0.0005037215460588743	0.0005358412382337589	0.0005255209750466366	0.0005613732439792011	0.0005489400848988151	0.0006159847862276443	0.0005986598036729128	0.09179038533985166	0.08604516467858965	-5.022960933114256e-07	-2.8295486852791818e-05	-4.931052710746911e-07	-2.7777751674756823e-05
24.61549878051318	0.00047161024914590363	0.00046607756949355704	0.0005121148390392954	0.0005036496109953665	0.0005357689081004573	0.0005254499662666935	0.0005613023537221172	0.000548870380033312	0.0006159181807419389	0.0005985938901228897	0.09180733323479655	0.08606103709405057	-4.79040369261597e-07	-2.7147879392591667e-05	-4.703037127949585e-07	-2.665276611975298e-05
24.763819543485244	0.00047153841545605164	0.0004660071338182584	0.0005120442988932641	0.0005035804243240383	0.0005356995811227457	0.0005253819014271308	0.0005612347025244743	0.0005488038351630654	0.000615855342288575	0.00059853161511402	0.09182460723249875	0.08607721491011336	-4.55922878829897e-07	-2.5993296830909007e-05	-4.476379105709284e-07	-2.5520955607885587e-05
24.91303401366693	0.0004714690345398475	0.00046593913273642576	0.0005119765648875491	0.0005035140009842537	0.0005356332755789801	0.0005253167984126069	0.0005611703123244414	0.0005487404715196431	0.0006157963013507985	0.0005984730075919512	0.091842216829635	0.08609370702032364	-4.329424528599739e-07	-2.483167720246371e-05	-4.251067193870948e-07	-2.438225969562946e-05
25.063147576093755	0.0004714021164902925	0.0004658735765361955	0.0005119116522147955	0.000503450356023377	0.0005355700099100831	0.00052525467526635	0.0005611092052864967	0.0005486803105514335	0.0006157410887900395	0.0005984180968559889	0.09186017170745057	0.08611052249105812	-4.100979277617701e-07	-2.366295784766992e-05	-4.0270899971379774e-07	-2.3236617264832393e-05
25.214165648248784	0.0004713376714232361	0.00046581047553443387	0.0005118495761762218	0.0005033895045976302	0.0005355098027213673	0.0005251955501919317	0.0005610514038044315	0.0005486233739264934	0.0006156897358517913	0.0005983669125645274	0.09187848173492734	0.08612767056448326	-3.873881454358446e-07	-2.248707540222772e-05	-3.804436174473756e-07	-2.2083966513583575e-05
25.366093680258146	0.0004712757094766821	0.0004657498400761657	0.0005117903521824516	0.0005033314619729449	0.000535452672784389	0.0005251394415550613	0.0005609969305044026	0.0005485696835354402	0.0006156422741715983	0.0005983194847405839	0.09189715697201312	0.0861451606615841	-3.648119532248008e-07	-2.130396578838012e-05	-3.5830944385183486e-07	-2.0924244947193027e-05
25.518937155087716	0.0004712162408100723	0.000465691680533982	0.0005117339957543503	0.0005032762435258283	0.0005353986390388172	0.0005250863678854065	0.0005609458082480364	0.0005485192614943946	0.0006155987357811666	0.0005982758437774395	0.09191620767291152	0.0861630023852382	-3.4236820385539005e-07	-2.0113564205295753e-05	-3.363053555111451e-07	-1.975738936930982e-05
25.672701588741027	0.0004711592756035354	0.0004656360073074163	0.0005116805225238608	0.0005032238647442217	0.0005353477205943377	0.0005250363478784338	0.0005608980601355828	0.0005484721301479696	0.000615559153114588	0.0005982360204443897	0.09193564428943714	0.08618120552336435	-3.200557553541608e-07	-1.8915805117827866e-05	-3.1443023425464615e-07	-1.8583335871555362e-05
25.827392530458226	0.000471104824057118	0.0004655828308223051	0.0005116299482348529	0.0005031743412283801	0.0005352999367325805	0.0005249894003972839	0.0005608537095091319	0.0005484283120723163	0.0006155235590147002	0.0005982000458926137	0.09195547747443447	0.08619978005211243	-2.978734710131978e-07	-1.7710622247965602e-05	-2.9268296709264625e-07	-1.7402019823489767e-05
25.983015562916506	0.00047105289638997366	0.0004655321615301101	0.0005115822887439653	0.000503127688691739	0.0005352553069090692	0.0005249455444746637	0.000560812779955873	0.0005483878300782119	0.0006154919867395585	0.0005981679516611493	0.09197571808525982	0.08621873613912995	-2.7582021931617934e-07	-1.6497948563759524e-05	-2.7106244618823293e-07	-1.6213375864396196e-05
26.139576302431465	0.0004710035028395289	0.00046548400990721947	0.000511537560021456	0.0005030839229617944	0.0005352138507552049	0.0005249047993147644	0.0005607752953114179	0.0005483507072142074	0.0006154644699690484	0.0005981397696829942	0.09199637718733505	0.08623808414688984	-2.5389487387137387e-07	-1.527771626883001e-05	-2.495675687668505e-07	-1.5017337891803928e-05
26.297080399159835	0.000470956653660615	0.00046543838645421784	0.0005114957781520559	0.000503043059980986	0.0005351755880802714	0.0005248671842952147	0.0005607412796631792	0.0005483169667698237	0.000615441042811625	0.0005981155322913249	0.09201746605776984	0.08625783463607262	-2.3209631336892217e-07	-1.4049856792597293e-05	-2.2819723706902877e-07	-1.3813839051676768e-05
26.455533537303385	0.00047091235912456687	0.0004653953016951272	0.0005114569593358229	0.000503005115807581	0.0005351405388734697	0.0005248327189690488	0.0005607107573538065	0.0005482866322788057	0.0006154217398111926	0.0005980952722258408	0.092038996189054	0.08627799836902912	-2.1042342149800441e-07	-1.2814300778360432e-05	-2.0695035829617313e-07	-1.2602811728434915e-05
26.614941435314055	0.00047087062951828887	0.0004653547661766172	0.0005114211198890023	0.000502970106616565	0.0005351087233059858	0.0005248014230667122	0.0005606837529846825	0.0005482597275224312	0.0006154065959541218	0.0005980790226392369	0.09206097929282085	0.0862985863133017	-1.8887508689566582e-07	-1.1570978073041638e-05	-1.8582584453813965e-07	-1.1384187533783341e-05
26.77530984610034	0.0004708314751432851	0.000465316790467182	0.0005113882762448854	0.0005029380487005331	0.0005350801617330781	0.0005247733164980879	0.0005606602914194815	0.0005482362765328771	0.000615395646676411	0.0005980668171038047	0.09208342730369287	0.0863196096452231	-1.6745020308198133e-07	-1.0319817715778723e-05	-1.6482261272075978e-07	-1.0157897296358964e-05
26.93664455723489	0.0004707949063146553	0.0004652813851562888	0.0005113584449546757	0.0005029089584705882	0.0005350548746962045	0.0005247484193545562	0.000560640397787789	0.0005482163035966431	0.0006153889278709965	0.0005980586896181713	0.09210635238319204	0.08634107975357636	-1.4614766840584555e-07	-9.060747927003288e-06	-1.4393958455596705e-07	-8.923871051294552e-06
27.098951391163432	0.00047076093336004775	0.00046524856085348407	0.0005113316426883486	0.0005028828524572356	0.0005350328829251684	0.0005247267519110754	0.0005606240974887823	0.0005481998332580324	0.0006153864758952064	0.0005980546746141684	0.09212976692374233	0.0863630082433392	-1.2496638596365753e-07	-7.793696095922953e-06	-1.2317568645874716e-07	-7.682038028020144e-06
27.26223620541477	0.0004707295666185856	0.00046521832818747724	0.000511307886235527	0.0005028597473112917	0.0005350142073403091	0.0005247083346283053	0.000560611416194986	0.0005481868903227037	0.0006153883275783835	0.0005980548069638549	0.09215368355274008	0.08638540693949719	-1.039052635498812e-07	-6.518588769502398e-06	-1.0252984950138468e-07	-6.432326639674302e-06
27.426504892812353	0.0004707008164397398	0.0004651906978051755	0.0005112871925063429	0.0005028396598047819	0.0005349988690547066	0.0005246931881547431	0.0005606023798560809	0.0005481774998612705	0.0006153945202296504	0.0005980591219866697	0.09217811513671678	0.08640828789093691	-8.296321359871524e-08	-5.235351640597852e-06	-8.200100935534978e-08	-5.1746644718075885e-06
27.59176338168682	0.0004706746931821739	0.00046516568037069264	0.0005112695785323145	0.0005028226068318544	0.0005349868893764335	0.000524681333328906	0.0005605970147027947	0.0005481716872129789	0.0006154050916458537	0.0005980676554567465	0.09220307478558018	0.08643166337441738	-6.213915311145159e-08	-3.943909535522594e-06	-6.158810622429456e-08	-3.908978270336649e-06
27.758017636089992	0.00047065120721253396	0.00046514328656430755	0.0005112550614672104	0.0005028086054096828	0.0005349782898108246	0.000524672791181529	0.0005605953472508485	0.000548169477989435	0.0006154200801196574	0.0005980804436103659	0.09222857585694831	0.08645554589862085	-4.143200358686962e-08	-2.6441864010851024e-06	-4.129008478398824e-08	-2.635193929734214e-06
27.925273656010095	0.00047063036890421066	0.00046512352708139845	0.0005112436585879329	0.0005027976726793859	0.0005349730920627965	0.000524667582937811	0.0005605974043049914	0.0005481708980784187	0.0006154395244478308	0.0005980975231535833	0.09225463196056463	0.0864799482082942	-2.084069096680921e-08	-1.3361052926680328e-06	-2.110589411661451e-08	-1.3532364807333774e-06
28.09353747758831	0.00047061218863603976	0.00046510641263131883	0.0005112353872953821	0.0005027898259069344	0.0005349713180391797	0.0005246657300196752	0.0005606032129630908	0.0005481759736477435	0.0006154634639396892	0.0005981189312699964	0.09228125696281357	0.08650488328846459	-3.641455836953661e-10	-1.95883619324988e-08	-1.0344876624161087e-09	-6.303007864250088e-08
28.2628151733366	0.00047059667679097124	0.00046509195393624743	0.0005112302651153374	0.000502785082484072	0.0005349729898511018	0.0005246672540480764	0.0005606128006203117	0.0005481847311492066	0.0006154919384257354	0.0005981447056286944	0.09230846499132388	0.08653036436875561	1.999869793400423e-08	1.3054431579062609e-06	1.8925176856633003e-08	1.2355020098525626e-06
28.43311285235687	0.0004705838437546802	0.00046508016172998096	0.0005112283096993289	0.000502783459929228	0.0005349781298163969	0.000524672176845331	0.0005606261949733643	0.0005481971973225932	0.0006155249882664726	0.000598174884392364	0.09233627043966955	0.08655640492778184	4.024890070297889e-08	2.639068963999902e-06	3.877413748843567e-08	2.5424374189703114e-06
28.604436660561465	0.0004705736999141348	0.00046507104675669276	0.0005112295388255128	0.0005027849758884388	0.0005349867604620509	0.0005246805204374874	0.0005606434240248341	0.0005482133991997669	0.000615562654361418	0.000598209506225578	0.09236468797217355	0.08658301869764308	6.03875196611859e-08	3.981369698272119e-06	5.8513428122762556e-08	3.857854697267293e-06
28.77679278089485	0.00047056625565611044	0.0004650646197696369	0.0005112339703995461	0.0005027896481362643	0.0005349989045266855	0.0005246923070567269	0.0005606645160875893	0.0005482333641088271	0.000615604978158307	0.0005982486103032565	0.09239373252880674	0.08661021966851465	8.041560762965007e-08	5.332426960588665e-06	7.814407854546228e-08	5.1818333203779154e-06
28.950187433556945	0.0004705615213656538	0.0004650608915298097	0.0005112416224554605	0.0005027974945767099	0.0005350145849630736	0.0005247075591438004	0.0005606894997892742	0.0005482571196783473	0.0006156520016625023	0.000598292236319313	0.09242341933019736	0.0866380220933292	1.0033421337751584e-07	6.692323323162497e-06	9.766711450611559e-08	6.514453704781209e-06
29.124626876227456	0.00047055950742449067	0.0004650598728045585	0.000511252513156535	0.000502808533244144	0.0005350338249406971	0.0005247262993505008	0.0005607184040768836	0.0005482846938416876	0.0006157037674466069	0.000598340424495489	0.09245376388274404	0.08666644049256407	1.201443816879668e-07	8.061142344667482e-06	1.1708355777679917e-07	7.85579722109575e-06
29.30011740429177	0.00047056022420937814	0.00046506157436613995	0.0005112666607961654	0.0005028227823042198	0.0005350566478483362	0.000524748550542169	0.0005607512582214223	0.0005483161148413889	0.0006157603186602896	0.0005983932155903781	0.09248478198383858	0.08669548965912434	1.3984715343650506e-07	9.438968585517848e-06	1.363944262255945e-07	9.205946208720728e-06
29.476665351068124	0.00047056368209040435	0.0004650660069902286	0.0005112840837987395	0.0005028402600547946	0.0005350830772967074	0.0005247743358002437	0.0005607880918226599	0.0005483514112336552	0.0006158216990403359	0.0005984506509086571	0.0925164897272019	0.08672518466334544	1.594435656486308e-07	1.0825887622148422e-05	1.5560073387383376e-07	1.0564983989602705e-05
29.654277088036206	0.00047056989142922113	0.00046507318145436573	0.0005113048007204982	0.0005028609849268484	0.0005351131371211273	0.0005248036784248381	0.0005608289348139673	0.000548390611892909	0.0006158879529209137	0.0005985127723105105	0.09254890350834143	0.0867555408580875	1.789346515625092e-07	1.222198606196101e-05	1.7470349095464674e-07	1.193299488232158e-05
29.832959025067048	0.000470578862577221	0.00046508310853635604	0.0005113288302504052	0.000502884975485402	0.000535146851384228	0.0005248366019373633	0.0005608738174672512	0.0005484337460164413	0.0006159591252440748	0.0005985796222212699	0.09258204003011747	0.08678657388395208	1.983214407057319e-07	1.3627351558950784e-05	1.9370370399254128e-07	1.3310064217550432e-05
30.0127176106544	0.00047059060587364813	0.00046509579901260354	0.0005113561912110063	0.0005029122504304321	0.000535184244378703	0.0005248731300831865	0.0005609227703979811	0.0005484808431291453	0.0006160352615704941	0.0005986512436412684	0.09261591630844228	0.08681829967461105	2.1760495896622385e-07	1.5042072829971054e-05	2.126023758615165e-07	1.4696278352904768e-05
30.193559332147448	0.000470605131643649	0.000465111263656392	0.0005113869025592919	0.0005029428285977908	0.0005352253406301073	0.0005249132868343313	0.0005609758245703184	0.000548531933088346	0.0006161164080904538	0.000598727680155918	0.09265054967809763	0.0868507344622496	2.367862286611986e-07	1.646623967054006e-05	2.3140050584686232e-07	1.6091724687708475e-05
30.37549071598484	0.00047062245019624754	0.0004651295132360965	0.0005114209833875481	0.0005029767289601116	0.0005352701648996854	0.0005249570963922126	0.0005610330113023359	0.000548587046088713	0.0006162026116350716	0.0005988089759460065	0.09268595779868567	0.08688389478313574	2.558662685950546e-07	1.7899942970231453e-05	2.500990897191021e-07	1.7496491679161452e-05
30.55851832793038	0.00047064257182225866	0.0004651505585133371	0.0005114584529242094	0.0005030139706277237	0.0005353187421872527	0.0005250045831904221	0.0005610943622713486	0.0005486462126672778	0.0006162939196877959	0.0005988951757982384	0.09272215866071189	0.08691779748330905	2.748460941471957e-07	1.9343274730854176e-05	2.6869911979514154e-07	1.8910668857854973e-05
30.742648773309874	0.00047066550679212757	0.0004651744102410644	0.0005114993305347064	0.0005030545728495572	0.0005353710977341172	0.0005250557718975438	0.0005611599095193462	0.0005487094637085441	0.0006163903803961612	0.0005989863251160106	0.09275917059180304	0.08695245972440366	2.9372671733036114e-07	2.0796328082148263e-05	2.872015850085251e-07	2.033434684406421e-05
30.92788869724955	0.00047069126535369217	0.00046520107916157535	0.000511543635722302	0.0005030985550140464	0.0005354272570260437	0.0005251106874200239	0.0005612296854585296	0.0005487768304496933	0.0006164920425838144	0.0005990824699304329	0.09279701226306974	0.08698789898958942	3.1250914687324174e-07	2.225919730014514e-05	3.0560747098229424e-07	2.1767617364623626e-05
31.114244784915854	0.00047071985772987636	0.0004652305760044633	0.0005115913881289324	0.0005031459366500302	0.0005354872457962702	0.0005251693549050753	0.0005613037228769641	0.0005488483444859043	0.0006165989557628303	0.0005991836569116119	0.09283570269560658	0.08702413308966755	3.3119438828444793e-07	2.3731977824001382e-05	3.23917760086884e-07	2.321057326873377e-05
31.30172376175672	0.0004707512941162959	0.000465262911484489	0.0005116426075360297	0.0005031967374276438	0.0005355510900285615	0.0005252317997436297	0.0005613820549443393	0.0005489240377757627	0.0006167111701463047	0.0005992899333801843	0.09287526126714986	0.08706118016928667	3.497834439262354e-07	2.5214766274164746e-05	3.4213343151601704e-07	2.466330854597465e-05
31.4903323937443	0.0004707855846787899	0.00046529809629938194	0.0005116973138653469	0.0005032509771592104	0.0005356188159603195	0.000525298047573336	0.000561464715217847	0.0005490039426467885	0.0006168287366612521	0.0005994013473191279	0.09291570771887717	0.0870990587133118	3.6827731310536127e-07	2.6707660471844696e-05	3.6025546136281457e-07	2.6125918343888888e-05
31.68007748761912	0.00047082273955086795	0.0004653361411275641	0.0005117555271797731	0.0005033086758001272	0.0005356904500857378	0.0005253681242816036	0.0005615517376481835	0.0005490880918010726	0.0006169517069618119	0.0005995179473858503	0.09295706216237477	0.08713778755333679	3.8667699211818694e-07	2.8210759455846168e-05	3.78284822676175e-07	2.7598498984898745e-05
31.870965891135747	0.0004708627688310647	0.0004653770566257879	0.000511817267684134	0.0005033698534497367	0.0005357660191590008	0.0005254420560086899	0.000561643156585662	0.0005491765183210187	0.0006170801334427572	0.0005996397829245517	0.09299934508676076	0.0871773858743511	4.049834743447868e-07	2.972416350255358e-05	3.962224855375354e-07	2.9081147984735822e-05
32.063004493309954	0.0004709056825802124	0.00046542085342669853	0.0005118825557259931	0.0005034345303522019	0.0005358455501975428	0.0005255198691508397	0.0005617390067864595	0.000549269255675208	0.0006172140692533399	0.0005997669039788927	0.09304257736597155	0.08721787322155498	4.231977503363349e-07	3.1247974146747515e-05	4.1406941714327086e-07	3.0573964071869963e-05
32.25620022466719	0.00047095149081862	0.00046546754213630916	0.0005119514117964391	0.00050350272689737	0.0005359290704853542	0.0005256015903634736	0.0005618393234189925	0.0005493663377243846	0.0006173535683114676	0.0005998993613049599	0.09308678026622683	0.08725926950734343	4.413208078656288e-07	3.2782294199174e-05	4.318265818628077e-07	3.207704720523119e-05
32.45056005749291	0.0004710002035231514	0.0004655171333313846	0.0005120238565308588	0.000503574463621625	0.0005360166075763341	0.0005256872465644203	0.0005619441420704157	0.0005494677987275528	0.0006174986853182155	0.0006000372063845376	0.09313197545366682	0.08730159501844371	4.593536320211984e-07	3.432722776823549e-05	4.4949494131711967e-07	3.359049859386065e-05
32.64609100608406	0.00047105183062421465	0.00046556963755673916	0.000512099910709708	0.0005036497612087353	0.0005361081892977086	0.000525776864937207	0.0005620534987532664	0.0005495736733482108	0.0006176494757727036	0.0006001804914387057	0.0931781850021666	0.08734487042323583	4.772972052907894e-07	3.5882880280765916e-05	4.6707545446004334e-07	3.5114420717005657e-05
32.84280012700226	0.00047110638200264127	0.0004656250653224362	0.0005121795952592607	0.0005037286404906897	0.0005362038437534918	0.0005258704729343972	0.0005621674299122388	0.0005496839966607026	0.0006178059959873288	0.0006003292694417617	0.09322543140134387	0.0873891167792298	4.951525076266321e-07	3.744935850247266e-05	4.845690776413784e-07	3.664891734335429e-05
33.040694519328454	0.00047116386748646794	0.00046568342710089495	0.0005122629312523545	0.0005038111224485247	0.0005363035993280113	0.0005259680982809811	0.0005622859724311076	0.0005497988041567114	0.0006179683031033798	0.0006004835941354866	0.09327373756475243	0.08743435554074096	5.129205165417192e-07	3.90267705603492e-05	5.019767646942744e-07	3.819409355236558e-05
33.239781324919136	0.0004712242968476066	0.0004657447333238947	0.000512349939909117	0.0005038972282131401	0.0005364074846894857	0.000526069768977825	0.000562409163639796	0.0005499181317518817	0.0006181364551070352	0.0006006435200437573	0.09332312683827891	0.08748060856673452	5.306022071798443e-07	4.0615225963991364e-05	5.192994670000662e-07	3.9750055754156355e-05
33.44006772866406	0.0004712876797984021	0.00046580899437947347	0.0005124406425976765	0.0005039869790660993	0.0005365155287936615	0.0005261755133051648	0.0005625370413215892	0.0005500420157925782	0.0006183105108457567	0.0006008091024875142	0.09337362300873718	0.08752789812886722	5.481985524101451e-07	4.2214835628759384e-05	5.365381335758774e-07	4.1316911711525295e-05
33.64156095874556	0.00047135402598807855	0.00046587622060872594	0.0005125350608348651	0.0005040803964404242	0.0005366277608875118	0.000526285359826171	0.0005626696437205095	0.0005501704930627963	0.000618490530045101	0.00060098039760011	0.09342525031267193	0.08757624691972325	5.657105228986607e-07	4.3825711898176634e-05	5.536937111528997e-07	4.28947705617827e-05
33.84426828689945	0.0004714233449990652	0.0004659464223024858	0.0005126332162868969	0.0005041775019213692	0.0005367442105129891	0.0005263993373905561	0.0005628070095488472	0.0005503036007912095	0.0006186765733259493	0.0006011574623430309	0.09347803344538563	0.08762567806125006	5.831390872022228e-07	4.544796856761901e-05	5.707671442514196e-07	4.4483742838510865e-05
34.04819702867729	0.00047149564634319896	0.0004660196096978974	0.000512735130770034	0.000504278317247186	0.0005368649075108487	0.0005265174751382524	0.0005629491779948518	0.0005504413766583739	0.0006188687022221736	0.0006013403545220162	0.0935319975701767	0.08767621511340423	6.004852118619147e-07	4.7081720909170066e-05	5.877593752658204e-07	4.608394049444853e-05
34.25335454371064	0.00047157093945780196	0.0004660957929748677	0.0005128408262512337	0.0005043828643098695	0.0005369898820245306	0.0005266398025031399	0.0005630961887305953	0.000550583858804083	0.0006190669791987556	0.0006015291328035825	0.0935871683278118	0.08772788208300686	6.177498614731106e-07	4.872708569461648e-05	6.046713445398248e-07	4.7695476924389246e-05
34.45974823597649	0.0004716492337016255	0.00046617498225239674	0.0005129503248487729	0.000504491165155887	0.0005371191645041031	0.0005267663492168425	0.0005632480819200025	0.0005507310858348811	0.0006192714676703645	0.0006017238567319617	0.09364357184623488	0.08778070343282217	6.349339987854388e-07	5.038418122133015e-05	6.215039904577859e-07	4.931846698912057e-05
34.66738555406454	0.0004717305383506653	0.00046625718758478595	0.0005130636488328568	0.0005046032419868937	0.0005372527857102796	0.0005268971453125819	0.0005634048982270648	0.0005508830968317446	0.0006194822320204202	0.0006019245867464798	0.09370123475051668	0.08783470409086272	6.520385847966735e-07	5.2053127338066996e-05	6.382582495244836e-07	5.095302703954363e-05
34.87627399144595	0.00047181486259382995	0.00046634241895771267	0.0005131808206262035	0.0005047191171604259	0.0005373907767184968	0.0005270322211290985	0.0005635666788242282	0.0005510399313579247	0.0006196993376206422	0.0006021313841993702	0.0937601841730501	0.08788990945992338	6.690645788370864e-07	5.373404547073801e-05	6.549350564555474e-07	5.259927494147276e-05
35.086421086743854	0.0004719022155284714	0.0004664306862841727	0.0005133018628046054	0.0005048388131905754	0.0005375331689230663	0.0005271716073146354	0.0005637334654009752	0.0005512016294669659	0.0006199228508511136	0.0006023443113740504	0.09382044776401094	0.08794634542736196	6.860129386743966e-07	5.5427058649873406e-05	6.715353442568201e-07	5.425733010036571e-05
35.29783442400536	0.00047199260615576546	0.0004665219994002866	0.0005134267980974685	0.0005049623527486449	0.0005376799940413955	0.0005273153348309889	0.0005639053001725955	0.0005513682317109021	0.000620152839120867	0.0006025634315038717	0.09388205370207746	0.08800403837512297	7.028846205929182e-07	5.713229153671284e-05	6.880600443171653e-07	5.592731348744162e-05
35.51052163297529	0.0004720860433759359	0.00046661636806095784	0.0005135556493883223	0.0005050897586637779	0.0005378312841182762	0.0005274634349576271	0.0005640822258891527	0.0005515397791486306	0.0006203893708890115	0.0006027888087913529	0.09394503070542651	0.08806301519001823	7.19680579500245e-07	5.884987045215451e-05	7.045100864956372e-07	5.760934766592396e-05
35.72449038937153	0.0004721825359833261	0.00046671380193538973	0.0005136884397153084	0.0005052210539235677	0.0005379870715302559	0.0005276159392958791	0.0005642642858446605	0.0005517163133544787	0.0006206325156864215	0.000603020508427922	0.0940094080430105	0.08812330327427273	7.364017690291661e-07	6.057992340559315e-05	7.208863992186256e-07	5.930355681822708e-05
35.93974841516195	0.0004722820926613027	0.0004668143106024454	0.0005138251922716365	0.0005053562616746424	0.0005381473889900764	0.0005277728797731942	0.0005644515238864621	0.0005518978764269593	0.0006208823441380015	0.000603258596614173	0.09407521554612454	0.08818493055633649	7.530491416261366e-07	6.232258012303649e-05	7.371899095629051e-07	6.10100667727681e-05
36.15630347884324	0.0004723847219769916	0.0004669179035458523	0.0005139659304060123	0.0005054954052232204	0.0005383122695511934	0.000527934288647472	0.0005646439844248286	0.0005520845109977251	0.0006211389279855449	0.0006035031405806614	0.09414248362027501	0.08824792550198338	7.696236486631671e-07	6.407797207828858e-05	7.534215433551653e-07	6.272900503284662e-05
36.374163395721176	0.0004724904323758413	0.0004670245901492437	0.0005141106776230355	0.0005056385080356425	0.0005384817466123766	0.0005281001985114716	0.0005648417124427775	0.0005522762602407274	0.0006214023401112104	0.0006037542086092496	0.09421124325735121	0.08831231712568992	7.861262405380043e-07	6.584623252296751e-05	7.695822252704564e-07	6.446050080519128e-05
36.59333602819267	0.00047259923217600453	0.0004671343796910323	0.0005142594575835623	0.0005057855937388725	0.0005386558539223858	0.0005282706422972905	0.0005650447535061207	0.0005524731678815841	0.0006216726545616322	0.0006040118700550275	0.09428152604812494	0.08837813500231874	8.025578667812498e-07	6.76274965180218e-05	7.856728789217438e-07	6.620468502901988e-05
36.813829286029524	0.00047271112956253497	0.00046724728133911	0.0005144122941050362	0.0005059366861209683	0.0005388346255847362	0.0005284456532809263	0.0005652531537737461	0.0005526752782071632	0.0006219499465726861	0.0006042761953688181	0.09435336419506819	0.08844540927910378	8.189194761584924e-07	6.942190096574652e-05	8.016944269618239e-07	6.79616904063346e-05
37.03565112666392	0.00047282613258138974	0.00046736330414536643	0.000514569211161779	0.0005060918091315177	0.0005390180960625413	0.0005286252650869132	0.00056546696000814	0.000552882636075387	0.0006222342925949325	0.0006045472561202924	0.09442679052551767	0.08851417068795651	8.352120167882688e-07	7.122958464284013e-05	8.176477911947793e-07	6.973165143357718e-05
37.25880955547555	0.0004729442491332403	0.00046748245704002943	0.0005147302328852509	0.0005062509868820499	0.0005392063001834502	0.0005288095116930482	0.0005656862195861659	0.0005530952869252723	0.0006225257703197646	0.0006048251250217201	0.09450183850518547	0.08858445055809343	8.514364362528695e-07	7.305068823432181e-05	8.335338926629323e-07	7.151470443188257e-05
37.483312626080554	0.0004730654869670694	0.00046760474882580295	0.0005148953835642634	0.0005064142436464002	0.0005393992731446683	0.0005289984274351867	0.000565910980510088	0.0005533132767871927	0.0006228244587062711	0.0006051098759523577	0.09457854225202512	0.08865628082899853	8.675936817000365e-07	7.488535436683819e-05	8.493536517522292e-07	7.331098757919208e-05
37.70916844062219	0.00047318985367356136	0.0004677301881718146	0.0005150646876451503	0.0005065816038610401	0.0005395970505180678	0.0005291920470121359	0.0005661412914188666	0.0005535366522933942	0.0006231304380088495	0.0006054015839835145	0.0946569365504826	0.0887296940637455	8.836846999741525e-07	7.673372764535613e-05	8.651079883160561e-07	7.512064094512827e-05
37.93638515006311	0.0004733173566782768	0.00046785878360735905	0.0005152381697319054	0.0005067530921253775	0.0005397996682553997	0.0005293904054906312	0.0005663772015997279	0.0005537654606887582	0.0006234437898055999	0.0006057003254043146	0.09473705686611622	0.08880472346265951	8.997104377361526e-07	7.859595468912017e-05	8.807978217702152e-07	7.694380652316368e-05
38.164970954479706	0.0004734480032345956	0.0004679905435154259	0.0005154158545862607	0.0005069287332020031	0.0005400071626935929	0.0005295935383103995	0.000566618761000007	0.0005539997498418185	0.0006237645970275044	0.0006060061777481675	0.09481893936062388	0.08888140287736411	9.156718415717288e-07	8.047218416802615e-05	8.964240712028629e-07	7.878062826555121e-05
38.39493410335793	0.00047358180041643066	0.00046812547612601227	0.000515597767127727	0.0005071085520169007	0.000540219570560155	0.000529801481289316	0.000566866020239286	0.000554239568256046	0.0006240929439884418	0.0006063192198199855	0.09490262090727074	0.08895976682520432	9.315698581238187e-07	8.236256684097942e-05	9.119876554926874e-07	8.063125211882349e-05
38.626282895891045	0.0004737187551106995	0.00046826358950920844	0.0005157839324335785	0.0005072925736596115	0.000540436928978672	0.0005300142706286538	0.0005671190306218278	0.0005544849650814049	0.0006244289164160508	0.000606639531724162	0.09498813910674712	0.08903985050405948	9.474054342244447e-07	8.426725559555759e-05	9.27489493426437e-07	8.249582606066619e-05
38.859025681279114	0.0004738588740095489	0.00046840489156805236	0.0005159743757387895	0.0005074808233833512	0.0005406592754744158	0.0005302319429184329	0.0005673778441493187	0.0005547359901261926	0.0006247726014834811	0.0006069671948933469	0.09507553230345282	0.08912168980756932	9.631795170100734e-07	8.618640548652134e-05	9.429305038155793e-07	8.437450013659697e-05
39.09317085903034	0.00047400216360231725	0.0004685493900311374	0.000516169122435908	0.0005076733266050734	0.0005408866479800452	0.0005304545351428611	0.0005676425135339225	0.0005549926938691639	0.0006251240878420491	0.0006073022921180308	0.09516483960224036	0.08920532134077516	9.788930540681993e-07	8.812017377819725e-05	9.583116056144803e-07	8.626742649839314e-05
39.328726879264174	0.00047414863016724133	0.00046869709244498295	0.0005163681980748865	0.0005078701089054901	0.0005411190848414344	0.0005306820846858833	0.0005679130922116737	0.0005552551274719653	0.0006254834656548541	0.0006076449075769908	0.0952561008856148	0.08929078243619804	9.945469935713526e-07	9.006871998612498e-05	9.736337180440025e-07	8.817475944269959e-05
39.56570224301631	0.0004742982797628755	0.00046884800616613006	0.0005165716283628344	0.0005080711960290244	0.0005413566248235912	0.0005309146293368241	0.0005681896343561915	0.0005555233427918612	0.0006258508266313513	0.0006079951268685917	0.09534935683141876	0.08937811117035939	1.0101422844037335e-06	9.203220591920414e-05	9.888977607200918e-07	9.009665545163525e-05
39.80410550254544	0.00047445111821924096	0.0004690021383529898	0.0005167794391637248	0.0005082766138837207	0.0005415993071167054	0.0005311522072961494	0.0005684721948927573	0.0005557973923947974	0.0006262262640629579	0.000608353037043014	0.09544464893101057	0.08946734638077308	1.0256798763184222e-06	9.401079572544935e-05	1.0041046537869174e-06	9.203327323421828e-05
40.04394526164196	0.000474607151128671	0.0004691594959574019	0.0005169916564980229	0.0005084863885410838	0.000541847171342306	0.0005313948571813243	0.0005687608295127379	0.0005560773295687745	0.0006266098728596909	0.0006087187266354033	0.09554201950795156	0.08955852768340125	1.0411607200798423e-06	9.600465593667673e-05	1.019255318041555e-06	9.398477376765246e-05
40.28523017593832	0.0004747663838363613	0.00046932008571591707	0.0005172083065422546	0.0005087005462358617	0.0005421002575595426	0.0005316426180327903	0.0005690555946883902	0.0005563632083375723	0.0006270017495878982	0.0006090922856999987	0.09564151173722849	0.0896516954906178	1.0565857676034067e-06	9.801395551475856e-05	1.0343506750697291e-06	9.595132034100062e-05
40.52796895322162	0.000474928821430602	0.0004694839141407821	0.0005174294156284974	0.0005089191133657605	0.0005423586062715842	0.0005318955293200521	0.0005693565476880382	0.000556655083474816	0.0006274019925091082	0.0006094738058452607	0.09574316966501402	0.08974689102967028	1.071955972121617e-06	0.00010003886590009836	1.0493916473915295e-06	9.793307859984335e-05
40.77217035374772	0.0004750944687326915	0.00046965098751062395	0.0005176550102438022	0.0005091421164910933	0.0005426222584321528	0.0005321536309478865	0.000569663746591655	0.0005569530105184093	0.0006278107016200465	0.0006098633802700443	0.09584703822899986	0.08984415636167678	1.0872722883352014e-06	0.00010207956106082772	1.0643791585982377e-06	9.993021659149282e-05
41.017843190557436	0.0004752633302865121	0.00046982131186081537	0.0005178851170295322	0.0005093695823343545	0.00054289125545218	0.0005324169632626658	0.0005699772503068424	0.00055725704578533	0.0006282279786938502	0.0006102611038008406	0.09595316327930553	0.0899435344011576	1.1025356725770461e-06	0.0001041362175432381	1.0793141335012964e-06	0.00010194290481220503
41.26499632979458	0.00047543541034776463	0.0004699948929735226	0.0005181197627806252	0.0005096015377797257	0.0005431656392066029	0.000532685567058813	0.0005702971185852411	0.0005575672463868231	0.0006286539273225413	0.0006106670729301445	0.0960615915999969	0.09004506893613942	1.1177470829720065e-06	0.00010620901452314258	1.0941974982747737e-06	0.00010397131625425327
41.51363869102594	0.00047561071287283916	0.00047017173636740696	0.0005183589744447649	0.0005098380098724913	0.0005434454520412889	0.0005329594835853707	0.0005706234120393635	0.0005578836702439731	0.0006290886529607768	0.0006110813858559623	0.09617237093121855	0.09014880464883546	1.1329074796131988e-06	0.0001082981338599992	1.109030180614307e-06	0.00010601562645601303
41.763779247563185	0.00047578924150732825	0.0004703518472869926	0.000518602779121472	0.0005100790258183906	0.0005437307367801143	0.0005332387545527178	0.0005709561921598916	0.0005582063761037041	0.000629532262970958	0.0006115041425225337	0.09628554999198317	0.09025478713692299	1.1480178247333037e-06	0.00011040376015135356	1.123813109901034e-06	0.00010807601355326824
42.0154270267867	0.00047597099957414756	0.0004705352306916633	0.0005188512040610946	0.000510324612982868	0.000544021536732173	0.000533523422139406	0.0005712955213334243	0.0005585354235551886	0.0006299848666697127	0.0006119354446622788	0.09640117850361606	0.0903630629354516	1.1630790828877965e-06	0.00011252608078947401	1.1385472173494789e-06	0.00011015265832964305
42.26859111047143	0.0004761559900612718	0.00047072189124429696	0.0005191042766637102	0.0005105747988902473	0.0005443178956991507	0.0005338135289991399	0.0005716414628607155	0.0005588708730467018	0.0006304465753758283	0.0006123753958390389	0.09651930721389146	0.09047367953938146	1.1780922211360092e-06	0.00011466528601923598	1.153233436174952e-06	0.00011224574427062817
42.523280635114425	0.0004763442156090546	0.00047091183329950754	0.0005193620244779173	0.0005108296112228006	0.0005446198579828349	0.0005341091182678945	0.0005719940809753977	0.0005592127859029208	0.0006309175024596673	0.0006128241014926432	0.09663998792188584	0.09058668542680161	1.1930582092269625e-06	0.00011682156899736618	1.167872701776998e-06	0.00011435545761966093
42.77950479226489	0.0004765356784971381	0.0004711050608915024	0.0005196244751995356	0.0005110890778197369	0.0005449274683927998	0.0005344102335711891	0.0005723534408632302	0.0005595612243426997	0.0006313977633941471	0.0006132816689848657	0.09676327350355914	0.09070213008281724	1.2079780198103515e-06	0.00011899512585518413	1.1824659519067953e-06	0.00011648198743376137
43.03727282885567	0.000476730380630919	0.0004713015777215169	0.0005198916566701854	0.0005113532266760738	0.0005452407722542422	0.0005347169190314949	0.0005727196086818702	0.0005599162514973176	0.0006318874758073099	0.0006137482076468037	0.09688921793811012	0.09082006402416339	1.2228526286180413e-06	0.00012118615576021952	1.1970141268373771e-06	0.00011862552564102791
43.29659404753705	0.00047692832352756736	0.0004715013871448319	0.0005201635968757598	0.0005116220859414145	0.0005455598154159886	0.0005350292192758081	0.0005730926515811914	0.0005602779314292324	0.0006323867595365697	0.0006142238288277497	0.09701787633510603	0.09094053882454566	1.237683014682859e-06	0.00012339486098215946	1.2115181695707133e-06	0.00012078626710224083
43.55747780701245	0.0004771295083015831	0.00047170449215735267	0.0005204403239447772	0.0005118956839186122	0.0005458846442586752	0.0005353471794433798	0.0005734726377241765	0.0005606463291513479	0.0006328957366846859	0.0006147086459456007	0.0971493049624404	0.09106360714074097	1.2524701605489286e-06	0.00012562144695979494	1.2259790260070631e-06	0.00012296440967050903
43.81993352237618	0.00047733393564986654	0.00047191089538172685	0.0005207218661466084	0.0005121740490623158	0.0005462153057031042	0.0005356708451936	0.0005738596363083897	0.0005610215106468115	0.0006334145316775296	0.0006152027745388648	0.09728356127512915	0.09118932273949198	1.2672150524893795e-06	0.0001278661223697436	1.2403976451492386e-06	0.00012516015425539928
44.08397066545326	0.00047754160583629763	0.00047212059905300254	0.000521008251889578	0.0005124572099774046	0.0005465518472187823	0.0005360002627140618	0.0005742537175880622	0.0005614035428893709	0.0006339432713237174	0.0006157063323203326	0.09742070394498227	0.09131774052520841	1.2819186807390155e-06	0.00013012909919818405	1.254774979314241e-06	0.00012737370488895283
44.349598765141174	0.0004777525186757982	0.0004723336050037954	0.0005212995097189328	0.000512745195417292	0.0005468943168326513	0.0005363354787287905	0.0005746549528968057	0.0005617924938642981	0.0006344820848761789	0.0006162194392324655	0.09756079289117862	0.09144891656851929	1.2965820397202628e-06	0.00013241059281354772	1.269111984327333e-06	0.00012960526879153556
44.6168274077539	0.00047796667351786217	0.0004725499146489526	0.000521595668314665	0.0005130380342821024	0.0005472427631380065	0.0005366765405066513	0.0005750634146709736	0.0005621884325899024	0.0006350311040957308	0.0006167422175045738	0.0977038893117802	0.09158290813568899	1.3112061282918863e-06	0.00013471082204268015	1.283409619746035e-06	0.00013185505644196238
44.88566623736761	0.0004781840692295408	0.00047276952896970197	0.0005218967564892007	0.000513335755616713	0.0005475972353036238	0.0005370234958699436	0.000575479176473704	0.0005625914291396619	0.0006355904633167446	0.000617274791711853	0.09785005571621205	0.09171977371894663	1.3257919499896822e-06	0.00013703000924811248	1.2976688490767482e-06	0.00013412328164802423
45.15612495616904	0.000478404704177852	0.0004729924484972577	0.0005222028031849241	0.0005136383886086524	0.0005479577830830821	0.0005373763932031776	0.0005759023130196514	0.0005630015546649815	0.0006361602995149729	0.0006178172888363439	0.09799935595875153	0.09185957306774607	1.3403405132823495e-06	0.00013936838040821964	1.311890640000703e-06	0.00013641016162006803
45.42821332480542	0.0004786285762116103	0.00047321867329587475	0.0005225138374715558	0.0005139459625858544	0.0005483244568243078	0.0005377352814620522	0.0005763329002004509	0.0005634188814186117	0.0006367407523776384	0.0006183698383298987	0.09815185527305342	0.09200236722099592	1.354852831849697e-06	0.0001417261652017776	1.3260759646209399e-06	0.00013871591704758823
45.701941162736816	0.0004788556826426459	0.0004734482029453278	0.0005228298885433645	0.0005142585070142629	0.0005486973074793393	0.0005381002101826312	0.0005767710151109289	0.0005638434827787485	0.0006373319643758619	0.0006189325721792312	0.09830762030775143	0.09214821854029091	1.3693299248497895e-06	0.00014410359709246534	1.3402257996980148e-06	0.00014104077217662325
45.97731834859046	0.000479086020226395	0.00047368103652279303	0.0005231509857162051	0.0005145760514952696	0.0005490763866143122	0.0005384712294907248	0.0005772167360760911	0.0005642754332738333	0.0006379340808395241	0.0006195056249731227	0.09846671916318168	0.09229719074418952	1.3837728171889156e-06	0.00014650091341626703	1.3543411268932947e-06	0.0001433849548894417
46.25435482051728	0.00047931958514183784	0.0004739171725841123	0.0005234771584243795	0.000514898625762989	0.0005494617464196793	0.0005388483901114822	0.0005776701426789117	0.0005647148086080817	0.0006385472500346537	0.0006200891339718775	0.098629221429256	0.09244934894356126	1.3981825398344874e-06	0.0001489183554745227	1.3684229330471632e-06	0.00014574869678965485
46.533060576550575	0.00047955637297077423	0.0004741566091444304	0.0005238084362173229	0.0005152262596813681	0.000549853439720682	0.0005392317433792167	0.0005781313157889712	0.0005651616856877793	0.0006391716232434642	0.0006206832391791233	0.09879519822453714	0.09260475967805543	1.4125601301101607e-06	0.0001513561686275755	1.382472210435218e-06	0.00014813223328659364
46.813445674966815	0.00047979637867639064	0.00047439934365815843	0.0005241448487560821	0.0005155589832411018	0.0005502515199880586	0.0005396213412474388	0.0005786003375919421	0.0005656161426483461	0.0006398073548471087	0.0006212880834160277	0.09896472223655435	0.09276349095372602	1.4269066320063504e-06	0.00015381460239184686	1.3964899570420315e-06	0.00015053580368354358
47.09552023464871	0.00048003959658112063	0.0004746453729982687	0.0005244864258096107	0.0005158968265563759	0.0005506560413490224	0.0005400172362991422	0.0005790772916199911	0.0005660782588822273	0.0006404546024113019	0.0006219038123980561	0.09913786776340672	0.09292561228185209	1.4412230965037565e-06	0.00015629391054040875	1.4104771768602828e-06	0.00015295965127053168
47.37929443545016	0.0004802860203437515	0.00047489469343487426	0.0005248331972508427	0.0005162398198614034	0.0005510670585984946	0.0005404194817573195	0.0005795622627830985	0.0005665481150676181	0.0006411135267748939	0.0006225305748143475	0.09931471075670163	0.0930911947190056	1.455510581914888e-06	0.00015879435120771945	1.4244348801800222e-06	0.00015540402341784887
47.66477851856398	0.00048053564293577074	0.0004751473006130853	0.0005251851930525611	0.0005165879935067673	0.0005514846272106292	0.0005408281314957377	0.0005800553374013574	0.0005670257931980709	0.0006417842921415417	0.0006231685224098345	0.0994953288658755	0.0932603109084038	1.469770154232091e-06	0.00016131618699727346	1.4383640838964767e-06	0.0001578691716737496
47.951982786891236	0.00048078845661690917	0.000475403189530104	0.0005255424432830354	0.0005169413779555442	0.0005519088033506074	0.0005412432400499639	0.0005805566032382681	0.0005675113766130026	0.0006424670661745863	0.0006238178100702047	0.09967980148394953	0.09343303512260068	1.4840028874798074e-06	0.00016385968509206872	1.4522658118292387e-06	0.0001603553518655515
48.24091760541319	0.00048104445290986616	0.00047566235451154237	0.0005259049781014292	0.000517300003779214	0.0005523396438867391	0.0005416648626286669	0.0005810661495350816	0.0005680049500291513	0.0006431620200952797	0.0006244785959098305	0.09986820979477541	0.09360944330756335	1.4982098640964293e-06	0.0001664251173709025	1.4661410950525143e-06	0.0001628628242039687
48.53159340156531	0.00048130362257417985	0.0004759247891869257	0.0005262728277529608	0.0005176639016533369	0.0005527772064028634	0.0005420930551251882	0.0005815840670462194	0.0005685065995730029	0.0006438693287844959	0.0006251510413627794	0.10006063682182254	0.0937896131281827	1.5123921753249382e-06	0.00016901276052780356	1.479990972238815e-06	0.0001653918533911225
48.82402066561362	0.0004815659555792215	0.00047619048646436616	0.0005266460225638218	0.0005180331023529987	0.0005532215492110745	0.0005425278741294071	0.0005821104480758286	0.0005690164128142444	0.0006445891708880806	0.0006258353112770498	0.10025716747856663	0.09397362401527931	1.5265509215999645e-06	0.00017162289619428173	1.4938164900064454e-06	0.00016794270873177197
49.11820995103327	0.0004818314410762673	0.00047645943850435537	0.0005270245929358139	0.0005184076367479952	0.0005536727313647595	0.0005429693769398922	0.0005826453865154864	0.0005695344788002536	0.0006453217289259679	0.0006265315740121338	0.1004578886205424	0.09416155721415252	1.5406872129791922e-06	0.00017425581106864096	1.5076187032940936e-06	0.00017051566424929054
49.41417187488941	0.0004821000673696439	0.00047673163669267757	0.0005274085693407371	0.0005187875357977759	0.0005541308126719985	0.0005434176215763717	0.0005831889778831436	0.0005700608880917054	0.0006460671894052644	0.0006272400015400944	0.1006628890991197	0.09435349583473815	1.5548021695737865e-06	0.00017691179704845683	1.5213986757382433e-06	0.00017311099880529257
49.71191711822035	0.0004823718218868804	0.00047700707161237775	0.0005277979823144728	0.0005191728305461053	0.0005545958537092946	0.0005438726667925084	0.000583741319363306	0.0005705957327992966	0.0006468257429374246	0.000627960769550254	0.1008722598170691	0.09454952490342657	1.5688969219919413e-06	0.00017959115136735593	1.535157480066847e-06	0.0001757289962230485
50.01145642642306	0.0004826466911478657	0.00047728573301477923	0.0005281928624507883	0.0005195635521154548	0.0005550679158356876	0.0005443345720890151	0.000584302509848545	0.0005711391066216684	0.0006475975843597306	0.0006286940575576908	0.10108609378598339	0.09474973141661754	1.5829726118209153e-06	0.0001822941767393449	1.5488961985212976e-06	0.00017836994541738094
50.3128006096408	0.00048292466073295313	0.0004775676097895008	0.0005285932403948258	0.0005199597317011006	0.0005555470612072358	0.0005448033977271063	0.0005848726499823642	0.0005716911048845477	0.0006483829128612356	0.0006294400490156748	0.1013044861856347	0.09495420439605905	1.5970303920925886e-06	0.0001850211815042635	1.5626159232663651e-06	0.00018103414052560163
50.61596054315354	0.000483205715249983	0.0004778526899334422	0.000528999146836274	0.0005203614005649162	0.0005560333527918907	0.0005452792047422978	0.0005854518422034833	0.0005722518245811693	0.0006491819321133737	0.0006301989314322267	0.10152753442532823	0.09516303494606361	1.6110714278000848e-06	0.00018777247978284117	1.576317756839165e-06	0.00018372188104644194
50.9209471677702	0.00048348983830019335	0.00047814096051870635	0.0005294106125022126	0.0005207685900288582	0.0005565268543847866	0.0005457620549585828	0.0005860401907916049	0.0005728213644140296	0.0006499948504054475	0.0006309708964909784	0.10175533820734226	0.09537631631264942	1.6250968964283798e-06	0.00019054839163647197	1.5900028126203522e-06	0.00018643347198413207
51.22777149022361	0.0004837770124429696	0.00047843240765941836	0.0005298276681496131	0.0005211813314681244	0.0005570276306239489	0.0005462520110029831	0.0005866378019147138	0.000573399824838023	0.0006508218807851936	0.0006317561401765179	0.1019879995925254	0.09559414394469552	1.639107988490548e-06	0.00019334924323149982	1.6036722152978347e-06	0.00018916922399508929
51.53644458356769	0.0004840672191593934	0.00047872701647739397	0.000530250344557476	0.0005215996563039651	0.0005575357470064418	0.0005467491363204912	0.0005872447836779712	0.0005739873081050088	0.0006516632412046528	0.0006325548629044086	0.1022256230681414	0.09581661555718544	1.653105908100438e-06	0.00019617536701160843	1.6173271013735294e-06	0.00019192945354312707
51.84697758757708	0.00048436043881455916	0.00047902477106663284	0.0005306786725186075	0.0005220235959961522	0.0005580512699049755	0.000547253495189431	0.0005878612461742825	0.0005745839183098878	0.0006525191546715924	0.0006333672696561049	0.10246831561804719	0.09604383119662291	1.667091873565731e-06	0.00019902710187647	1.6309686196836707e-06	0.00019471448305947991
52.15938170914916	0.0004846566506186013	0.00047932565445658095	0.0005311126828310001	0.0005224531820350741	0.0005585742665849859	0.0005477651527372346	0.0005884873015365905	0.0005751897614382258	0.0006533898494067105	0.0006341935701189608	0.10271618679529863	0.09627589330869626	1.6810671180024668e-06	0.000201904793367097	1.6445979319254077e-06	0.0001975246411075049
52.47366822270851	0.0004849558325863974	0.00047962964857412493	0.0005315524062888222	0.0005228884459334509	0.0005591048052222097	0.0005482841749566636	0.0005891230639919783	0.0005758049454155055	0.000654275559006896	0.0006350339788315734	0.10296934879727122	0.09651290680829364	1.6950328899779758e-06	0.0002048087938588683	1.6582162132345755e-06	0.00020036026255705608
52.789848470613855	0.00048525796149589577	0.000479936734204273	0.000531997873672984	0.000523329419217655	0.0005596429549207709	0.0005488106287224947	0.0005897686499176512	0.0005764295801580676	0.0006551765226148059	0.000635888715334689	0.10322791654340739	0.09675497915194832	1.7089904541855777e-06	0.00020773946276317345	1.671824652762382e-06	0.00020322168876309166
53.107933863567155	0.0004855630128450254	0.0004802468909494769	0.0005324491157412809	0.0005237761334186176	0.0005601887857318074	0.0005493445818086725	0.0005904241778988857	0.0005770637776258124	0.0006560929850950649	0.0006367580043279342	0.10349200775568655	0.09700222041282279	1.7229410921376035e-06	0.0002106971667353852	1.6854244542837543e-06	0.00020610926775171956
53.42793588102576	0.00048587096080712625	0.00048056009718754045	0.0005329061632180772	0.000524228620062307	0.0005607423686726442	0.0005498861029059675	0.0005910897687890118	0.0005777076518767335	0.0006570251972173655	0.0006376420758326179	0.10376174304193092	0.09725474335831974	1.7368861028944135e-06	0.00021368227989287947	1.6990168368416795e-06	0.00020902335441551345
53.74986607161648	0.00048618177818486775	0.0004808763300280772	0.0005333690467835383	0.0005246869106597654	0.0005613037757465565	0.000550435261640147	0.0005917655457715396	0.0005783613191233702	0.0006579734158468104	0.0006385411653609035	0.10403724598205592	0.09751266353043901	1.7508268038234466e-06	0.00021669518404125732	1.7126030353988107e-06	0.0002119643107138941
54.073736053552395	0.00048649543636257637	0.00048119556526744523	0.0005338377970623624	0.000525151036696673	0.0005618730799631233	0.0005509921285906786	0.0005924516344244936	0.0005790248977912408	0.0006589379041418102	0.0006394555140916161	0.10431864321739381	0.09777609932897906	1.7647645313919897e-06	0.00021973626891019782	1.7261843015341748e-06	0.00021493250588387747
54.399557515052166	0.00048681190525694647	0.00048151777734213016	0.0005343124446120267	0.0005256210296224449	0.000562450355359222	0.0005515567753100013	0.0005931481627870818	0.0005796985085793704	0.0006599189317599106	0.0006403853690530192	0.10460606454320462	0.09804517209770715	1.778700642003422e-06	0.00022280593240073254	1.7397619041699137e-06	0.0002179283166595103
54.727342214761876	0.00048713115326605325	0.00048184293928050213	0.0005347930199105036	0.0005260969208388187	0.0005630356770206715	0.0005521292743433738	0.000593855261428775	0.0005803822745229759	0.0006609167750719036	0.0006413309833128641	0.10489964300451073	0.0983200062136113	1.7926365128504828e-06	0.0002259045808401805	1.7533371303132036e-06	0.00022095212749856374
55.057101982179326	0.0004874531472166189	0.00048217102265289235	0.0005352795533434368	0.0005265787416879247	0.0005636291211045573	0.0005527096992493282	0.0005945730635209134	0.0005810763210584181	0.0006619317173846183	0.0006422926161760561	0.1051995149953887	0.09860072917936871	1.8065735428225314e-06	0.00022903262924997558	1.7669112858530352e-06	0.0002240043308210926
55.38884871808102	0.00048777785230947327	0.000482501997519939	0.0005357720751907599	0.000527066523439821	0.000564230764862272	0.0005532981246207635	0.0005953017049109551	0.000581780776090514	0.0006629640491728114	0.0006432705333903007	0.1055058203618627	0.0988874717191473	1.8205131534566096e-06	0.00023219050162558152	1.7804856963787863e-06	0.00022708532725687625
55.722594394951685	0.00048810523206313836	0.0004828358323791289	0.0005362706156127292	0.0005275602972794635	0.0005648406866633014	0.0005538946261066905	0.000596041324199477	0.0005824957700623176	0.0006640140683205779	0.0006442650073601056	0.10581870250854783	0.09918036787790119	1.8344567899130065e-06	0.00023537863122642666	1.79406170803479e-06	0.00023019552590317072
56.058351057416104	0.0004884352482554754	0.00048317249410947575	0.0005367752046353518	0.0005280600942930955	0.0005654589660197771	0.0005544992804346692	0.0005967920628200507	0.0005832214360274684	0.0006650820803727524	0.000645276317369525	0.10613830850919735	0.09947955512427767	1.8484059220154423e-06	0.00023859746088084055	1.807640688423367e-06	0.0002333353445945624
56.39613082267415	0.0004887678608633257	0.00048351194791427073	0.0005372858721351896	0.0005285659454540346	0.000566085683611855	0.0005551121654339636	0.0005975540651221299	0.0005839579097252363	0.0006661683987967767	0.000646304749814086	0.1064647892213154	0.0997851744573074	1.8623620453322347e-06	0.00024184744330410513	1.8212240275413587e-06	0.00023650521018436788
56.7359458809379	0.0004891030280000765	0.00048385415726183385	0.0005378026478235088	0.0005290778816078296	0.0005667209213139261	0.0005557333600594461	0.0005983274784570808	0.0005847053296583722	0.0006672733452555503	0.0006473505984423196	0.10679829940501735	0.10009737051702686	1.8763266823022427e-06	0.00024512904142960645	1.8348131387638245e-06	0.00023970555883821854
57.07780849587155	0.0004894407058510763	0.00048419908382419356	0.0005383255612297584	0.0005295959334567672	0.0005673647622217239	0.0005563629444162846	0.000599112453267498	0.0005854638371738973	0.0006683972498917961	0.0006484141646073733	0.10713899784629974	0.10041629169919766	1.8903013834255375e-06	0.0002484427287569868	1.8484094598740335e-06	0.00024293683634116214
57.42173100503407	0.0004897808486068255	0.000484546687413626	0.0005388546416843465	0.0005301201315437027	0.0005680172906803514	0.0005570009997854492	0.0005999091431799602	0.0005862335765469611	0.000669540451624514	0.0006494957575291978	0.10748704748491862	0.10074209027429522	1.9042877284946224e-06	0.0002517889897139247	1.862014454130428e-06	0.00024619949841724054
57.7677258203244	0.000490123408393863	0.0004848969259169674	0.0005393899183006859	0.0005306505062351814	0.0005686785923132762	0.0005576476086500669	0.0006007177051013757	0.0005870146950679069	0.0006707032984581152	0.0006505956945678153	0.1078426155470704	0.10107492251095622	1.9182873278964516e-06	0.00025516832003644185	1.8756296114002657e-06	0.00024949401106535984
58.115805428429454	0.000490468335203272	0.000485249755227634	0.0005399314199564951	0.0005311870877038394	0.0005693487540523425	0.0005583028547226813	0.0006015382993191007	0.0005878073431327019	0.0006718861478048878	0.0006517143015082377	0.10820587368307796	0.10141494880406217	1.932301823981235e-06	0.00025858122716720944	1.8892564493462778e-06	0.00025282085091068995
58.465982391274686	0.0004908155768167202	0.0004856051291752582	0.0005404791752743137	0.000531729905910042	0.0005700278641688439	0.0005589668229734403	0.000602371089604994	0.0005886116743368771	0.0006730893668214506	0.0006528519128575998	0.10857699811030244	0.10176233380766841	1.946332892483935e-06	0.0002620282306711741	1.902896514654963e-06	0.0002561805055704275
58.818269346477535	0.0004911650787299434	0.00048596299945285657	0.0005410332126012076	0.0005322789905827375	0.0005707160123057045	0.0005596395996592647	0.0006032162433235938	0.0005894278455731467	0.0006743133327599062	0.0006540088721551259	0.10895616976149913	0.1021172465729803	1.9603822440182996e-06	0.0002655098626712371	1.916551384335244e-06	0.0002595734740377109
59.172679007803275	0.0004915167840735887	0.000486323315541444	0.0005415935599876356	0.000532834371199493	0.0005714132895108247	0.0005603212723540388	0.0006040739315446186	0.0005902560171328744	0.0006755584333344494	0.0006551855322955713	0.10934357443886389	0.10247986069159906	1.9744516256539396e-06	0.00026902666830572186	1.930222667081852e-06	0.0002630002670841042
59.52922416562417	0.0004918706335313253	0.0004866860246320041	0.000542160245165448	0.0005333960769656855	0.00057211978827165	0.0005610119299798796	0.0006049443291599975	0.0005910963528115775	0.0006768250671042237	0.000656382255866837	0.10973940297401276	0.10285035444426549	1.9885428225638845e-06	0.0002725792062075738	1.9439120047056065e-06	0.00026646140768127324
59.887917687380885	0.0004922265652551221	0.00048705107154471943	0.0005427332955249815	0.000533964136792815	0.0005728356025510171	0.0005617116628395274	0.0006058276150056414	0.0005919490200186552	0.0006781136438732624	0.0006575994155024701	0.11014385139415402	0.10322891095534473	2.0026576597542093e-06	0.0002761680490067503	1.957621073624843e-06	0.00026995743144161977
60.24877251804685	0.0004925845147776009	0.0004874183986453645	0.0005433127380912232	0.0005345385792759059	0.000573560827824343	0.0005624205626499147	0.0006067239719881942	0.0005928141898915394	0.0006794245851084124	0.0006588373942498213	0.11055712109473266	0.10361571835329197	2.0167980038808325e-06	0.0002797937838567993	1.971351586443253e-06	0.00027348888708156327
60.6118016805955	0.0004929444149213531	0.000487787945758759	0.000543898599498999	0.0005351194326699606	0.0005742955611182205	0.0005631387225769733	0.0006076335872169942	0.0005936920374144917	0.0006807583243761718	0.0006600965859546713	0.11097941901883376	0.10401096993738514	2.0309657651646504e-06	0.00028345701298941595	1.9851052936039433e-06	0.00027705633690773557
60.97701827647021	0.0004933061957051317	0.0004881596500791848	0.000544490905967176	0.0005357067248654379	0.0005750399010505002	0.0005638662372717408	0.0006085566521415212	0.0005945827415422667	0.000682115307799463	0.0006613773956631943	0.11141095784363492	0.10441486435098436	2.0451628993980705e-06	0.00028715835429514447	1.9988839851209058e-06	0.0002806603573255184
61.34443548605718	0.0004936697842467851	0.0004885334460776442	0.0005450896832718074	0.0005363004833627087	0.0005757939478719155	0.0005646032029078212	0.0006094933626945737	0.0005954864853288766	0.0006834959945353728	0.000662680240042152	0.11185195617424724	0.10482760576161805	2.059391410051724e-06	0.00029089844193343206	2.0126894924052483e-06	0.00028430153937460123
61.71406656916102	0.0004940351046628455	0.0004889092654058637	0.0005456949567182182	0.0005369007352454623	0.000576557803509349	0.0005653497172202857	0.0006104439194414871	0.0005964034560617143	0.0006849008572750123	0.0006640055478183072	0.1123026387452564	0.10524940404819755	2.073653350502069e-06	0.0002946779269753924	2.026523690189328e-06	0.0002879804892914478
62.085924865483435	0.0004944020779646408	0.0004892870367969185	0.0005463067511119745	0.0005375075071530199	0.0005773315716108107	0.0005661058795460689	0.0006114085277356807	0.0005973338454013037	0.000686330382766672	0.0006653537602380656	0.1127632366303232	0.10568047499569416	2.08795082636405e-06	0.00029849747807804416	2.040388498537188e-06	0.00029169782909878317
62.46002379510434	0.0004947706219508103	0.0004896666859623565	0.0005469250907286961	0.0005381208252515105	0.0005781153575922221	0.000566871790865944	0.0006123873978808531	0.0005982778495269413	0.0006877850723635442	0.0006667253315484366	0.11323398746021773	0.10612104049759823	2.102285997950719e-06	0.00030235778219404874	2.054285884972519e-06	0.00029545419722687427
62.83637685896657	0.0004951406510961112	0.0004900481354857087	0.0005475499992826896	0.0005387407152038802	0.0005789092686860995	0.0005676475538481627	0.0006133807453001747	0.0005992356692885525	0.0006892654425973658	0.0006681207295004773	0.11371513564965971	0.10657132876653565	2.1166610828611196e-06	0.00030625954531862676	2.06821786671483e-06	0.00029925024916648
63.21499763936286	0.0004955120764363745	0.0004904313047122468	0.0005481814998943382	0.0005393672021386809	0.0005797134139922335	0.0005684332728938362	0.0006143887907128205	0.0006002075103650492	0.0006907720257793976	0.0006695404358764267	0.11420693263338794	0.10703157455339736	2.1310783587158346e-06	0.0003102034932769837	2.082186513031512e-06	0.00030308665815545477
63.59589980042612	0.0004958848054494918	0.0004908161096348654	0.0005488196150562293	0.0005400003106176026	0.0005805279045304825	0.0005692290541841587	0.0006154117603182378	0.0006011935834295458	0.0006923053706302773	0.0006709849470418529	0.11470963711187429	0.10750201937539491	2.145540166024378e-06	0.0003141903725518008	2.09619394771893e-06	0.00030696411590197537
63.979097088622495	0.0004962587419322854	0.000491202462775946	0.0005494643665979555	0.0005406400646016982	0.0005813528532957694	0.000570035005729561	0.0006164498859885322	0.0006021941043217658	0.0006938660429403458	0.0006724547745241783	0.11522351530714371	0.10798291175344119	2.1600489112117436e-06	0.0003182209511556483	2.1102423517118784e-06	0.0003108833333454464
64.36460333324754	0.0004966337858731313	0.0004915902730650663	0.0005501157756495617	0.000541286487416261	0.0005821883753154272	0.0005708512374209055	0.0006175034054694145	0.0006032092942280231	0.0006954546262621805	0.0006739504456190633	0.1157488412291682	0.10847450745929554	2.174607069824609e-06	0.0003222960195527619	2.12433396584472e-06	0.00031484504145969094
64.75243244692527	0.0004970098333201869	0.0004919794457124119	0.0005507738626035862	0.0005419396017143056	0.0005830345877090059	0.0005716778610828303	0.0006185725625901474	0.0006042393798691724	0.0006970717226371623	0.000675472504026216	0.11628589695333776	0.1089770697729366	2.1892171898951806e-06	0.00032641639162857283	2.138471093752494e-06	0.00031884999209778886
65.14259842611021	0.0004973867762450732	0.0004923698820777312	0.0005514386470756456	0.0005425994294385979	0.000583891609750677	0.0005725149905293525	0.0006196576074829724	0.0006052845936969402	0.0006987179533580202	0.0006770215105162786	0.11683497290953783	0.10949086975064715	2.2038818954954248e-06	0.0003305829057134446	2.1526561049319427e-06	0.0003228989588833081
65.53511535159264	0.0004977645024018615	0.0004927614795346904	0.0005521101478635262	0.0005432659917821924	0.0005847595629343825	0.0005733627416218634	0.0006207587968125247	0.0006063451740990844	0.0007003939597694395	0.0006785980436305768	0.11739636818338238	0.11001618650430751	2.218603890495022e-06	0.00033479642566400236	2.16689143798382e-06	0.00032699273815205154
65.92999738900669	0.0004981428951812087	0.0004931541313304654	0.000552788382904728	0.0005439393091474234	0.000585638571041881	0.0005742212323296451	0.0006218763940157757	0.0006074213656138588	0.0007021004041089486	0.0006802027004156162	0.11797039083019506	0.11055330749245446	2.2333859625297625e-06	0.00033905784200517763	2.181179604022923e-06	0.00033113214994429097
66.32725878934137	0.0004985218334594748	0.0004935477264404012	0.0005534733692324115	0.0005446194011032943	0.0005865287602138558	0.0005750905827930423	0.0006230106695530678	0.0006085134191542659	0.000703837970390433	0.0006818360971943288	0.11855735820235332	0.11110252882364627	2.2482309871885197e-06	0.00034336807313573026	2.1955231902865335e-06	0.0003353180390530258
66.72691388945532	0.0004989011914426614	0.0004939421494175804	0.0005541651229297038	0.0005453062863412161	0.0005874302590242531	0.0005759709153894513	0.0006241619011708562	0.0006096215922426496	0.0007056073653328163	0.0006834988703762265	0.11915759729064701	0.11166415557276149	2.2631419324360344e-06	0.00034772806660270106	2.2099248639415947e-06	0.0003395512761314584
67.12897711259382	0.0004992808385049937	0.0004943372802371146	0.0005548636590823044	0.0005459999826290352	0.0005883431985580385	0.0005768623548022687	0.0006253303741767897	0.0006107461492561646	0.000707409319336578	0.0006851916773087372	0.11977144508033935	0.11223850211082408	2.2781218633018737e-06	0.0003521388004502912	2.2243873761181596e-06	0.00034383275886383513
67.53346296890952	0.0004996606390219805	0.0004947329941349904	0.0005555689917293515	0.0005467005067633009	0.0005892677124925735	0.0005777650280929894	0.0006265163817278298	0.0006118873616837455	0.0007092445875109951	0.0006869151971721707	0.12039924892265746	0.11282589244905458	2.2931739468282954e-06	0.000356601284645805	2.2389135661644508e-06	0.0003481634132029843
67.94038605598601	0.000500040452197762	0.0004951291614412796	0.0005562811338124876	0.0005474078745197127	0.0005902039371828139	0.0005786790647766141	0.0006277202251321253	0.000613045508395194	0.0007111139507551734	0.0006886701319209211	0.12104136692248064	0.1134266605978207	2.308301457307812e-06	0.0003611165625887064	2.253506366153889e-06	0.00035254419467936615
68.3497610593647	0.0005004201318865675	0.0004955256474075246	0.000557000097123077	0.0005481221006016864	0.0005911520117505595	0.0005796045969005773	0.000628942214165418	0.000614220875923064	0.0007130182168961462	0.0006904572072736797	0.12169816834303089	0.11404115094124383	2.3235077818320286e-06	0.00036568571270990946	2.268168805652439e-06	0.0003569760897871588
68.7616027530747	0.000500799526408092	0.0004959223120281071	0.0005577258922475254	0.0005488431985869874	0.0005921120781779976	0.0005805417591273874	0.0006301826674028126	0.0006154137587580661	0.0007149582218875575	0.0006922771737556488	0.12237003402843193	0.11466971862823612	2.338796426165743e-06	0.0003703098501652152	2.28290401676828e-06	0.0003614601174516535
69.17592600016614	0.000501178478356599	0.0004963190098553991	0.0005584585285106442	0.0005495711808723679	0.0005930842814057896	0.0005814906888212113	0.0006314419125667765	0.0006166244596587572	0.0007169348310726872	0.000694130807795923	0.12305735684503324	0.11531272998079933	2.3541710209610493e-06	0.000374990128629224	2.2977152394930206e-06	0.0003659973305830122
69.59274575324658	0.0005015568244035462	0.0004967155898084858	0.0005591980139170094	0.0005503060586161445	0.000594068769435975	0.0005824515261386224	0.0006327202868923126	0.000617853289976314	0.0007189489405158331	0.0006960189128834451	0.12376054214246479	0.11597056292044715	2.369635328358503e-06	0.0003797277421997147	2.312605827368714e-06	0.00037058881772419894
70.01207705502031	0.0005019343950935434	0.0004971118949752613	0.0005599443550902689	0.0005510478416786627	0.0005950656934399937	0.0005834244141237834	0.0006340181375102993	0.0006191005699952834	0.0007210014784063775	0.0006979423207851887	0.12448000823542699	0.11664360741369698	2.3851932489756715e-06	0.00038452392741655794	2.3275792534949895e-06	0.00037523570479826296
70.43393503883172	0.0005023110146334241	0.0004975077624076716	0.0005606975572103385	0.0005517965385605854	0.0005960752078721265	0.0005844094988083127	0.0006353358218500646	0.00062036662929121	0.0007230934065401463	0.0006999018928304578	0.12521618690730366	0.11733226593757971	2.4008488293158136e-06	0.0003893799654039881	2.34263911688291e-06	0.000379939156960038
70.85833492921113	0.0005026865006742262	0.000497903022909887	0.0005614576239484411	0.0005525521563389364	0.0005970974705886951	0.0005854069293161286	0.0006366737080623167	0.0006216518071061379	0.0007252257218830242	0.0007018985212654892	0.12596952393671668	0.11803695396623268	2.416606269642005e-06	0.00039429718414714376	2.357789149219961e-06	0.00038470038056433176
71.2852920424243	0.0005030606640858688	0.0004982975008191834	0.000562224557399941	0.0005533147006008527	0.000598132642973381	0.0005864168579735856	0.000638032175463659	0.0006229564527430361	0.0007273994582221529	0.0007039331306828441	0.12674047964824356	0.1187581004796427	2.4324699323243024e-06	0.0003992769609089952	2.3730332220299032e-06	0.0003895206252540334
71.71482178702524	0.0005034333087243018	0.0004986910137792936	0.0005629983580149202	0.0005540841753749699	0.0005991808900690378	0.0005874394404252143	0.0006394116150039627	0.0006242809259802643	0.0007296156879104173	0.0007060066795303978	0.12752952948856247	0.11949614849572056	2.4484443507097114e-06	0.00040432072480039993	2.38837535428138e-06	0.000394401186178589
72.14693966441222	0.0005038042311909148	0.0004990833725060037	0.0005637790245264599	0.0005548605830603932	0.0006002423807164196	0.0005884748357554342	0.000640812429757998	0.0006256255975072835	0.000731875523710373	0.0007081201617050912	0.12833716462938663	0.1202515556269254	2.4645342385441185e-06	0.0004094299595122086	2.4038197204701017e-06	0.00039934340635275345
72.58166126938723	0.0005041732205839705	0.0004994743805447438	0.000564566553876571	0.0005556439243531825	0.0006013172877002502	0.0005895232066166009	0.000642235035442777	0.0006269908493828786	0.0007341801207442087	0.0007102746082369872	0.12916389259861566	0.12102479466274325	2.4807444999879347e-06	0.0004146062062226341	2.4193706592060514e-06	0.00040434867916462613
73.01900229071879	0.0005045400582418499	0.0004998638340199445	0.0005653609411397487	0.0005564341981703097	0.0006024057879031221	0.000590584719363806	0.0006436798609622149	0.000628377075517279	0.0007365306785568614	0.0007124710890696089	0.13001023794124192	0.12181635417941084	2.497080240263937e-06	0.0004198510666912625	2.4350326823403e-06	0.0004094184510433502
73.45897851170821	0.000504904517477861	0.000500251521375891	0.000566162179444094	0.0005572314015710115	0.0006035080624677097	0.000591659544196845	0.0006451473489807666	0.0006297846821796128	0.0007389284432999163	0.0007147107149429474	0.13087674291161383	0.12262673917833873	2.5135467769795902e-06	0.00042516620655359827	2.450810484668506e-06	0.000414554224299285
73.90160581075892	0.0005052663633063994	0.0005006372231088457	0.0005669702598899878	0.0005580355296755027	0.000604624296967859	0.0005927478553098352	0.0006466379565278765	0.0006312140885322808	0.0007413747100445511	0.0007169946393860616	0.13176396819878997	0.12345647175480202	2.530149652193135e-06	0.00043055335883344925	2.4667089542657495e-06	0.00041975756014930865
74.34690016194996	0.0005056253521602177	0.0005010207114901713	0.0005677851714662783	0.0005588465755809898	0.0006057546815891297	0.0005938498310489721	0.0006481521556351653	0.0006326657271939154	0.0007438708252324033	0.0007193240608266923	0.13267249368680606	0.12430609179854774	2.5468946452417585e-06	0.0004360143276841838	2.4827331834775205e-06	0.00042503008193955916
74.79487763561212	0.0005059812315985684	0.0005014017502802001	0.000568606900963956	0.0005596645302749348	0.0006068994113194051	0.0005949656540789617	0.0006496904340084256	0.0006341400448327103	0.0007464181892739356	0.0007217002248258924	0.13360291925179696	0.12517615772807508	2.563787786417503e-06	0.0004415509923808153	2.498888480624551e-06	0.0004303734785807145
75.24555439890803	0.000506333740005999	0.0005017800944325936	0.0005694354328873068	0.0005604893825455306	0.0006080586861502657	0.000596095511558703	0.0006512532957366679	0.0006356375027920561	0.0007490182593046572	0.0007241244264463107	0.1345558655980484	0.12606724726046697	2.58083537153439e-06	0.00044716531157827644	2.5151803824767765e-06	0.00043578950821285267
75.6989467164156	0.000506682606281552	0.000502155489788928	0.0005702707493625246	0.0005613211188893438	0.0006092327112898185	0.0005972395953268429	0.000652841262040592	0.0006371585777505259	0.000751672552110369	0.000726598012763444	0.13553197513517565	0.12697995821874394	2.598043977463738e-06	0.00045285932785867067	2.5316146675471735e-06	0.00044128000211587914
76.15507095071504	0.0005070275495181563	0.0005025276727632487	0.000571112830043789	0.0005621597234160955	0.0006104216973877979	0.0005983981020978637	0.0006544548720630615	0.0006387037624184325	0.0007543826472335185	0.0007291223855299144	0.1365319128987737	0.12791490937887173	2.6154204787103095e-06	0.00045863517258855346	2.5481973702678106e-06	0.0004468468688846594
76.61394356297929	0.0005073682786719675	0.0005028963700163281	0.0005719616520168084	0.0005630051777505483	0.0006116258607737406	0.0005995712336694235	0.0006560946837043288	0.0006402735662733239	0.0007571501902737301	0.0007316990040036357	0.13755636751704287	0.1288727413586655	2.632972065084809e-06	0.0004644950711076151	2.5649347961101323e-06	0.0004524920988885489
77.07558111356816	0.0005077044922214433	0.0005032612981193683	0.00057281718969985	0.0005638574609314795	0.0006128454237091604	0.0006007591971417133	0.0006577612745049781	0.0006418685163369594	0.000759976896396656	0.0007343293879516167	0.13860605222605074	0.1298541175509925	2.6507062605891658e-06	0.0004704413482790326	2.5818335377305723e-06	0.0004582177690384964
77.54000026262605	0.0005080358778159325	0.0005036221632068925	0.0005736794147422859	0.0005647165493077351	0.0006140806146546857	0.0006019622051496729	0.0006594552425797733	0.0006434891579965167	0.000762864554066484	0.0007370151208421235	0.13968170593647794	0.13085972510383018	2.6686309435791167e-06	0.0004764764344256517	2.5989004922040556e-06	0.0004640260478838282
78.00721777068286	0.0005083621119135638	0.0005039786606185623	0.0005745482959206973	0.0005655824164313505	0.0006153316685532074	0.0006031804761089414	0.0006611772076058342	0.0006451360558729542	0.0007658150290187059	0.0007397578532389467	0.14078409435487424	0.1318902759499056	2.6867543683160855e-06	0.00048260287168447324	2.6161428794371127e-06	0.00046991920106501106
78.47725049925933	0.0005086828594082358	0.0005043304745296819	0.0005754237990326002	0.0005664550329477624	0.0006165988271301757	0.0006044142344765268	0.0006629278118688453	0.0006468097947397171	0.0007688302684911937	0.0007425593064127128	0.1419140111626766	0.13294650788883006	2.7050851880095145e-06	0.0004888233208113352	2.633568261853846e-06	0.0004758995971521074
78.95011541147531	0.0005089977732455082	0.0005046772775701309	0.0005763058867878626	0.0005673343664831225	0.0006178823392122547	0.0006056637110272214	0.000664707721371266	0.0006485109804951793	0.0007719123057331477	0.0007454212761853965	0.14307227925644853	0.13402918572482944	2.7236324794624065e-06	0.00049514056847208	2.6511845654447405e-06	0.00048196971389662113
79.42582957266194	0.000509306494027217	0.0005050187304314987	0.0005771945186979135	0.000568220381528755	0.0006191824610656629	0.0006069291431468928	0.0006665176270068406	0.0006502402411925048	0.0007750632648132068	0.0007483456370256013	0.14425975205304567	0.13513910246339722	2.7424057694509394e-06	0.0005015575350588164	2.669000102280012e-06	0.00048813214493052814
79.90441015097758	0.0005096086496046386	0.0005053544814621825	0.0005780896509628593	0.0005691130393228097	0.0006204994567556142	0.0006082107751438548	0.0006683582458060319	0.00065199822813088	0.0007782853657498503	0.0007513343464136665	0.14547731486366983	0.13627708057040946	2.7614150629763894e-06	0.0005080772830750868	2.687023594625192e-06	0.0004943896069512371
80.38587441802741	0.0005099038546600633	0.0005056841662502446	0.0005789912363566579	0.0005700122977291912	0.0006218335985284114	0.0006095088585796496	0.0006702303222573921	0.0006537856170124033	0.0007815809299893103	0.000754389449497346	0.14672588634106337	0.1374439732975018	2.7806708735267317e-06	0.0005147030261345859	2.70526420075468e-06	0.0005007449474272868
80.87023974948666	0.0005101917102766266	0.0005060074071938077	0.0005798992241105065	0.0005709181111138411	0.0006231851672178428	0.0006108236526206271	0.0006721346297102528	0.0006556031091692226	0.0007849523862584092	0.0007575130840605861	0.14800642000438408	0.13864066607777226	2.8001842555157525e-06	0.000521438138623459	2.723731542616679e-06	0.0005072011528699794
81.35752362572781	0.0005104718034962996	0.0005063238130588158	0.0005808135597946579	0.0005718304302185095	0.000624554452677693	0.0006121554244118877	0.0006740719718645917	0.0006574514328659188	0.0007884022768222823	0.0007607074858299809	0.1493199058466414	0.13986807799615167	2.819966839072603e-06	0.0005282861660827892	2.7424357354949086e-06	0.000513761357717718
81.8477436324513	0.0005107437068659456	0.0005066329785239821	0.000581734185198895	0.0005727492020321482	0.0006259417542423151	0.0006135044494752203	0.0006760431843543859	0.0006593313446825081	0.000791933264179634	0.0007639749941456453	0.15066737202992514	0.14112716333910957	2.84003086737782e-06	0.0005352508363704739	2.7613874198212634e-06	0.0005204288538817048
82.34091746132043	0.0005110069779713843	0.0005069344837127805	0.0005826610382119426	0.0005736743696601069	0.0006273473812173847	0.0006148710121328552	0.0006780491364313029	0.0006612436309838939	0.000795548138231228	0.0007673180580257139	0.15204988667404196	0.1424189132286917	2.8603892367464953e-06	0.0005423360716679398	2.7805977953301343e-06	0.0005272071010119783
82.83706291059936	0.0005112611589594334	0.000507227893712354	0.000583594052700129	0.0005746058721913396	0.0006287716534031212	0.0006162554059589675	0.0006800907327561335	0.0006631891094820659	0.0007992498239606172	0.0007707392426563126	0.15346855974459472	0.1437443573462534	2.8810555396801022e-06	0.000549546001400919	2.8000786577143076e-06	0.0005340997375379575
83.33619788579601	0.0005115057760479339	0.0005075127580792453	0.0005845331583856665	0.0005755436445638668	0.0006302149016524645	0.0006176579342610421	0.0006821689153060158	0.0006651686308978764	0.0008030413896698271	0.0007742412363418369	0.1549245450470022	0.14510456575164993	2.9020441111478334e-06	0.0005568849761569267	2.819842438027257e-06	0.0005411105925565152
83.83834040030794	0.0005117403390238141	0.0005077886103318943	0.0005854782807249772	0.0005764876174287904	0.0006316774684669158	0.0006190789105934084	0.0006842846654061739	0.0006671830807298014	0.0008069260558167794	0.0007778268579536241	0.15641904233342419	0.14650065080407335	2.9233700783602625e-06	0.0005643575826811548	2.839902245032732e-06	0.0005482436986351535
84.34350857607244	0.0005119643407292733	0.0005080549674298637	0.0005864293407875315	0.0005774377170131894	0.0006331597086329631	0.0006205186593054103	0.0006864390058956407	0.0006692333811377036	0.0008109072045057397	0.0007814990649186971	0.15795329953012516	0.14793376919119167	2.945049414321342e-06	0.0005719686600450247	2.8602719107575104e-06	0.000555503305609828
84.85172064422062	0.000512177256536237	0.0005083113292398211	0.0005873862551357583	0.0005783938649822989	0.0006346619899022884	0.0006219775161269395	0.0006886330034372795	0.0006713204929503361	0.0008149883896871304	0.0007852609617942986	0.15952861509338057	0.14940512407376455	2.9670989954896356e-06	0.0005797233170903304	2.8809660395155527e-06	0.0005628938954651136
85.36299494573534	0.0005123785438092774	0.0005085571779883308	0.0005883489357066375	0.0005793559783014141	0.000636184693719218	0.0006234558287942487	0.000690867770983289	0.0006734454178060366	0.0008191733481285544	0.0007891158094783103	0.16114634050265042	0.1509159673534364	2.989536663906356e-06	0.0005876269512623405	2.9020000607084305e-06	0.0005704201983905838
85.87734993211305	0.0005125676413572656	0.0005087919777015804	0.0005893172896956929	0.0005803239690980493	0.0006377282159991992	0.0006249539577192676	0.000693144470408415	0.0006756092004369387	0.000823466011225123	0.0007930670351106168	0.16280788290046827	0.15246760207204257	3.012381294155474e-06	0.0005956852689519843	2.9233902857068008e-06	0.0005780872101164708
86.39480416602983	0.0005127439688740749	0.0005090151736321998	0.0005902912194441582	0.0005812977445249299	0.0006392929679623957	0.0006264722767058729	0.0006954643153241344	0.0006778129311078902	0.000827870517724005	0.0007971182427258878	0.16451470788923597	0.1540613849513949	3.0356528655961935e-06	0.0006039043074848871	2.9451539691841564e-06	0.0005859002106428091
86.91537632201124	0.0005129069263687577	0.0005092261916734316	0.0005912706223302398	0.0005822772066245095	0.0006408793770269044	0.0006280111737169331	0.0006978285740883272	0.0006800577482223056	0.0008323912274458365	0.000801273224724359	0.16626834249592962	0.1556987290832333	3.0593725403291238e-06	0.0006122904589064282	2.96730937528601e-06	0.0005938647844886263
87.43908518710603	0.0005130558935856745	0.0005094244377609486	0.0005922553906654657	0.0005832622521957688	0.0006424878877664574	0.0006295710516962366	0.0007002385730262507	0.000682344841108263	0.0008370327360941453	0.0008055359742339271	0.16807037831666746	0.15738110677982828	3.083562747388047e-06	0.0006208504957220529	2.989875849050737e-06	0.0006019868425946734
87.9659496615646	0.0005131902294151655	0.0005096092972627192	0.0005932454115972672	0.0005842527726641749	0.0006441189629379547	0.0006311523294498271	0.0007026956998800995	0.0006846754529993673	0.0008417998912535328	0.0008099106984444206	0.16992247485403603	0.15911005259654273	3.108247273736573e-06	0.0006295915987780398	3.0128738935627022e-06	0.0006102726460348457
88.4959887595208	0.0005133092712954578	0.0005097801343574061	0.000594240567019072	0.0005852486539557874	0.0006457730845846461	0.0006327554425916559	0.0007052014075060606	0.000687050884226254	0.0008466978096880271	0.0008144018330033119	0.1718263630611941	0.16088716653862728	3.133451362665883e-06	0.000638521387476193	3.0363252533409596e-06	0.0006187288316993333
89.0292216096782	0.0005134123346065984	0.0005099362914018714	0.0005952407334893309	0.0005862497763766217	0.000647450755221323	0.0006343808445589317	0.0007077572178395406	0.000689472495636061	0.0008517318960629929	0.0008190140575715278	0.17378384910794847	0.1627141174655223	3.1592018202757435e-06	0.0006476479525430734	3.060253004529478e-06	0.0006273624401340328
89.56566745600044	0.0005134987120573546	0.0005100770882884944	0.0005962457821610956	0.0005872560144985383	0.0006491524991084905	0.0006360290077030385	0.0007103647261512467	0.0006919417122588641	0.0008569078632274298	0.0008237523126485574	0.17579681838531874	0.16459264670708781	3.185527130783743e-06	0.0006569798915940783	3.0846816525078626e-06	0.0006361809457366419
90.1053456584057	0.0005135676730661321	0.0005102018217931031	0.0005972555787239312	0.0005882672370530622	0.0006508788636231312	0.000637700424462448	0.0007130256056189598	0.0006944600272418257	0.000862231754208526	0.0008286218177877878	0.17786723976654004	0.16652457190737965	3.212457581467233e-06	0.0006665263477565048	3.10963723760627e-06	0.0006451922895329976
90.6482756934654	0.0005136184631371299	0.000510309764914476	0.0005982699833601825	0.0005892833068347342	0.000652630420734412	0.0006393956086246638	0.0007157416122422968	0.0006970290060738597	0.0008677099660873276	0.0008336280913362732	0.17999717014404912	0.16851179111299477	3.24002539815846e-06	0.0006762970516478728	3.135147449674137e-06	0.0006544049147783892
91.19447715510712	0.0005136503032331103	0.0005104001662065035	0.0005992888507178356	0.0005903040806157824	0.0006544077685934899	0.0006411150966849008	0.00071851459013044	0.0006996502911257874	0.0008733492759434426	0.0008387769718479505	0.18218875926374584	0.17055628712444307	3.2682648922728944e-06	0.000686302367031072	3.1612417523287735e-06	0.0006638278056543406
91.74396975532183	0.0005136623891463315	0.0005104722491042663	0.0006003120299024798	0.0005913294090741186	0.0006562115332474476	0.0006428594493099488	0.0007213464771958043	0.0007023256065334408	0.0008791568690782309	0.0008440746413360399	0.18444425487975122	0.17266013213069603	3.297212620480554e-06	0.0006965533405091651	3.1879515178104886e-06	0.0006734705293639787
92.29677332487483	0.0005136538908694057	0.0005105252112454656	0.0006013393644911774	0.000592359136736919	0.0006580423704884023	0.0006446292529165035	0.0007242393112899724	0.0007050567634538975	0.0008851403697502558	0.0008495276505491977	0.1867660082550279	0.17482549264883548	3.3269075582364636e-06	0.0007070617556552417	3.215310173443342e-06	0.0006833432819547264
92.85290781402206	0.0005136239519680344	0.0005105582237888257	0.0006023706925713597	0.000593393101942307	0.0006599009678498944	0.0006464251213741336	0.0007271952368219154	0.0007078456657280643	0.0008913078746842664	0.0008551429464772255	0.1891564800355758	0.17705463479275146	3.357391288504258e-06	0.0007178401920196198	3.243353360814021e-06	0.0006934569382366779
93.41239329322968	0.0005135716889578187	0.0005105704307313062	0.0006034058468082294	0.0005944311368219591	0.0006617880467638924	0.0006482476978440845	0.0007302165119026753	0.0007106943159862087	0.000897667989646116	0.0008609279023161328	0.19161824652854206	0.17934992989703294	3.3887082071872325e-06	0.0007289020895067111	3.2721191089291187e-06	0.0007038231062077294
93.97524995389855	0.0005134961906875958	0.0005105609482262	0.0006044446545445633	0.0005954730673078026	0.0006637043648930984	0.0006500976567662338	0.0007333055160653275	0.0007136048222368209	0.0009042298694114167	0.0008668903501495467	0.19415400641748012	0.18171386052464558	3.4209057469027906e-06	0.0007402618186634902	3.3016480226958755e-06	0.0007144541864350096
94.54149810909283	0.000513396517732011	0.0005105288639044232	0.0006054869379372292	0.0005965187131663262	0.0006656507186547179	0.000651975706007747	0.0007364647586141908	0.0007165794049833855	0.0009110032614958619	0.0008730386166342315	0.19676658795121288	0.18414902688971163	3.45403462094886e-06	0.0007519347574884705	3.331983488264541e-06	0.0007253634368984824
95.11115819427312	0.0005132717017963485	0.0005104732362016018	0.0006065325141352542	0.0005975678880644612	0.0006676279459535525	0.0006538825891883855	0.0007396968876630892	0.0007196204049183637	0.0009179985540609546	0.0008793815620124887	0.1994589566463404	0.18665815372970399	3.488149089502196e-06	0.000763937375434065	3.363171896910268e-06	0.0007365650438551641
95.68425076803395	0.0005131207451369446	0.0005103930936938367	0.0006075811955047981	0.0005986203996714317	0.000669636929144093	0.0006558190881989301	0.0007430046999289269	0.0007227302912489335	0.00092522682846098	0.0008859286228139374	0.20223422354741177	0.18924409766471365	3.5233072503186797e-06	0.0007762873253554792	3.3952628893332447e-06	0.0007480741993479423
96.26079651284576	0.0005129426200008733	0.0005102874344453685	0.0006086327899070277	0.000599676049801508	0.0006716785982433985	0.000657786025930929	0.0007463911513541843	0.0007259116707149662	0.0009326999169567331	0.0008926898586545393	0.20509565409323435	0.19190985508517563	3.5595713564724263e-06	0.0007890035442459087	3.4283096224658853e-06	0.000759907186054426
96.84081623580131	0.0005127362680889479	0.0005101552253716982	0.0006096871010355415	0.0006007346346031478	0.0006737539344188255	0.0006597842692378612	0.0007498593686401086	0.000729167297366317	0.0009404304661896832	0.0008996760035924119	0.2080466776427488	0.19465857061358252	3.5970081639585903e-06	0.0008021063636971526	3.462369061112266e-06	0.0007720814702517065
97.42433086936633	0.0005125006000465074	0.0005099954016221197	0.0006107439288207778	0.000601795944800677	0.0006758639737772863	0.0006618147321499707	0.0007534126617816601	0.0007325000831739747	0.0009484320070885227	0.000906898522559136	0.21109089771945017	0.19749354619032497	3.635689312300695e-06	0.000815617631130916	3.497502296999659e-06	0.0007846158037599082
98.01136147213543	0.0005122344949868541	0.0005098068659859991	0.0006118030699096386	0.000602859765995326	0.0006780098114855627	0.0006638783793673729	0.0007570545377056395	0.0007359131095579631	0.0009567190319698559	0.0009143696734529452	0.21423210303954998	0.2004182508389973	3.6756917416974188e-06	0.0008295608429799706	3.5337748981521637e-06	0.0007975303358384589
98.60192922959182	0.0005119368000527263	0.0005095884883276204	0.0006128643182295606	0.0006039258790332976	0.0006801926062545002	0.0006659762300587589	0.000760788715125263	0.0007394096399243774	0.000965307079698308	0.0009221025755579781	0.2174742793960262	0.20343633117224932	3.7170981506584773e-06	0.0008439612911349814	3.571257291814546e-06	0.0008108467361165606
99.1960554548718	0.0005116063300216362	0.0005093391050548539	0.0006139274656472471	0.0006049940604493518	0.0006824135852234784	0.0006681093619959513	0.0007646191407376965	0.0007429931333145358	0.0009742128298905514	0.0009301112850430522	0.22082162247854503	0.20655162270577537	3.759997498523223e-06	0.0008588462241327088	3.6100251845274517e-06	0.0008245883297724743
99.79376158953411	0.0005112418669614752	0.0005090575186274445	0.0006149923027334835	0.0006060640829954348	0.0006846740492856816	0.0006702789160579714	0.000768550006906187	0.0007466672592813256	0.000983454207285709	0.0009384108783964425	0.2242785517180179	0.20976816205528726	3.804485557848858e-06	0.0008742450247507527	3.650160023437217e-06	0.0008387802463302729
100.39506920433367	0.0005108421599433529	0.0005087424971112632	0.0006160586196467435	0.0006071357162649546	0.0006869753788992561	0.0006724861011420135	0.0007725857709855268	0.000750435914121431	0.000993050497564252	0.0009470175447719535	0.22784972525447353	0.21309020009948829	3.850665522212222e-06	0.0008901894058746251	3.6917495033521796e-06	0.0008534495836017841
101.00000000000001	0.0005104059248192313	0.0005083927737854436	0.0006171262071497317	0.0006082087274245256	0.0006893190404346114	0.0006747321995229585	0.0007767311764690178	0.000754303238607597	0.00100302247608287	0.0009559486883590546	0.23154005613809273	0.21652221620127432	3.874263886290775e-06	0.0008983021077272814	3.712984025670028e-06	0.0008609071230329666
