# Supplementary material for: White matter micro- and macrostructure brain charts for the human lifespan
Source: Nature. 2026 May 13;655(8124):979–89. doi: 10.1038/s41586-026-10454-2 (PMC13391363; doi:10.1038/s41586-026-10454-2)
Supplement: Supplementary file 12 — Centiles trajectories of brain charts. SDT.T9.1–5 contain the brain charts for the global metrics; SDT.T9.6–509 contain the brain charts for the tract-specific metrics (unnormalized); and SDT.T9.510–1157 contain the brain charts for the tract-specific macrostructural metrics (normalized). Included in each table are the male and female centile trajectories for the 2.5th, 25th, 50th, 75th and 97.5th percentiles; the interquartile range normalized by the 50th centile; and the derivatives of the 50th centiles with respect to both age and log(age). Charts are sampled in logarithmically spaced intervals. Age is reported in years, while centile trajectory values are reported in metric-specific units: diffusivities in mm2 s−1, volume in mm3, surface area in mm2, average length in mm, and FA is dimensionless (unitless). [file 41586_2026_10454_MOESM12_ESM.zip › plotted_curves/SDT.T9.221-OR_left_surface_area_curve_metrics.csv]

ages	male_0.025th_percentile	female_0.025th_percentile	male_0.25th_percentile	female_0.25th_percentile	male_0.5th_percentile	female_0.5th_percentile	male_0.75th_percentile	female_0.75th_percentile	male_0.975th_percentile	female_0.975th_percentile	male_normalized_quantile_range	fwmale_normalized_quantile_range	male_median_centile_d_age	male_median_centile_d_log_age	female_median_centile_d_age	female_median_centile_d_log_age
0.25	5495.881019452368	5306.3489594264975	7452.333546759024	7014.910685708168	8454.318057230148	7888.6150275534	9424.339591513997	8735.746604298613	11171.864026010482	10267.11203801314	0.2332543005131573	0.21814170327489668	7335.956113874012	4235.625655348112	6845.085946137184	3952.2076190843727
0.25150637576242696	5503.064728707236	5313.284929904671	7462.074551097165	7024.079931180981	8465.368763714316	7898.9262991143905	9436.65822107211	8747.165168465284	11186.466859017783	10280.532262435008	0.23325430056145185	0.2181417033195375	7323.1556639741175	4240.928901120322	6833.142011651304	3957.1560092915315
0.2530218281966045	5510.266426783212	5320.238268839048	7471.839948022139	7033.272137491597	8476.44714243263	7909.263391280034	9449.007697891926	8758.612326026694	11201.106259198894	10293.986092642577	0.23325430061047558	0.21814170336485253	7297.49861422414	4251.534707637504	6809.201749886852	3967.0521505170036
0.25454641199404576	5517.486111356462	5327.208973985954	7481.6297343830565	7042.487301674084	8487.553189810627	7919.62630071505	9461.388017988931	8770.088073289453	11215.782221830552	10307.473524295092	0.2332543006602409	0.21814170341085246	7271.883767746389	4262.139087243937	6785.300867452286	3976.9469603118487
0.2560801821758082	5524.723779910293	5334.197042915511	7491.443906767517	7051.725420516339	8498.686901977178	7930.01502380734	9473.799177047886	8781.592406253627	11230.494741797464	10320.994552691514	0.23325430071075848	0.21814170345754885	7246.311361034401	4272.741926176706	6761.439585016575	3986.840332526015
0.25762319409447826	5531.979429734979	5341.202473011465	7501.282461501368	7060.986490559883	8509.848274764208	7940.429556667737	9486.241170422558	8793.125320612455	11245.243813591951	10334.549172770205	0.23325430076204143	0.21814170350495204	7220.781628354918	4283.343110610964	6737.618121171836	3996.7321609512437
0.2591755034361701	5539.253057927722	5348.2252614711415	7511.145394648659	7070.2705080997985	8521.037303706651	7950.869895129946	9498.713993135634	8804.686811752294	11260.029431313878	10348.137379108843	0.23325430081410192	0.21814170355307375	7195.294801798649	4293.942526692059	6713.836692475714	4006.622339349473
0.2607371662225343	5546.544661392584	5355.265405305398	7521.032702011556	7079.577469184656	8532.25398404234	7961.336034750453	9511.21763987862	8816.276874752519	11274.851588670506	10361.759165924308	0.23325430086695226	0.21814170360192553	7169.851111218333	4304.540060496656	6690.095513404813	4016.5107614218723
0.2623082388127803	5553.854236840332	5362.322901338454	7530.944379130113	7088.907369616302	8543.498310711757	7971.827970808296	9523.752105011552	8827.895504385257	11289.710278976187	10375.41452707238	0.23325430092060484	0.2181417036515191	7144.450784282293	4315.135598065797	6666.394796392415	4026.3973208351526
0.2638887779057103	5561.18178078847	5369.397746207937	7540.880421282331	7098.260204949909	8554.770278358104	7982.345698305121	9536.31738256308	8839.542695115455	11304.605495152422	10389.10345604781	0.2332543009750729	0.2181417037018667	7119.09404643951	4325.729025385575	6642.734751800541	4036.2819112036377
0.26547884054176485	5568.527289561008	5376.489936364651	7550.840823483839	7107.635970493683	8566.069881326937	7992.889211964841	9548.913466230057	8851.218441100507	11319.537229727393	10402.825945983883	0.23325430103036981	0.21814170375298003	7093.781120903324	4336.3202283740975	6619.115587902255	4046.1644260757603
0.2670784841050822	5575.890759288476	5383.599468072586	7560.825580487919	7117.03466130886	8577.397113666186	8003.458506233645	9561.540349377561	8862.92273619026	11334.505474836007	10416.581989652428	0.23325430108650858	0.2181417038048715	7068.512228692882	4346.9090929096565	6595.537510942668	4056.044758975506
0.26868776632556873	5583.272185907775	5390.726337408814	7570.834686785286	7126.456272209581	8588.751969125915	8014.053575279853	9574.198025038633	8874.65557392685	11349.510222219547	10430.371579463621	0.2332543011435026	0.21814170385755394	7043.287588616367	4357.495504817227	6572.000725080259	4065.922803362133
0.2703067452809827	5590.671565162137	5397.870540263367	7580.868136604064	7135.900797762727	8600.134441158296	8024.674412993729	9586.886485914243	8886.416947544503	11364.551463225665	10444.194707465756	0.2332543012013661	0.21814170391103993	7018.1074172742665	4368.079349871725	6548.50543240644	4075.798452644609
0.2719354793990299	5598.088892600994	5405.032072339183	7590.9259239095745	7145.368232287846	8611.544522917366	8035.3210129874	9599.605724373017	8898.206849969438	11379.629188808038	10458.051365345129	0.23325430126011296	0.21814170396534233	6992.971929024439	4378.6605137735605	6525.051832964644	4085.6716001885943
0.27357402745947257	5605.524163579869	5412.210929152014	7601.00804240422	7154.85856985703	8622.982207258887	8045.993368594717	9612.355732451091	8910.025273819718	11394.743389526204	10471.94154442586	0.2332543013197574	0.21814170402047436	6967.881336026825	4389.238882179139	6501.6401247037575	4095.5421392926946
0.2752224485962505	5612.977373260322	5419.407106030272	7611.114485527382	7164.371804294719	8634.44748674025	8056.691472871039	9625.136501851988	8921.872211405009	11409.89405554542	10485.86523566961	0.2332543013803141	0.21814170407644964	6942.8358482350595	4399.814340691315	6478.270503520966	4105.409963209415
0.27688080229961526	5620.448516609829	5426.620598115028	7621.245246455287	7173.907929177692	8645.940353620295	8067.415318593213	9637.948023946436	8933.747654726554	11425.08117663644	10499.82242967556	0.23325430144179737	0.21814170413328138	6917.835673365742	4410.386774838902	6454.943163247779	4115.2749651356135
0.2785491484182772	5627.937588401652	5433.851400359817	7631.400318100801	7183.466937834809	8657.46079985911	8078.1648982593	9650.790289772127	8945.65159547688	11440.304742175222	10513.813116680052	0.23325430150422272	0.21814170419098408	6892.881016945466	4420.956070106477	6431.658295651898	4125.137038215296
0.28022754716156506	5635.44458321481	5441.099507530639	7641.579693113414	7193.048823347026	8669.008817117989	8088.940204088572	9663.663290033679	8957.584025039781	11455.564741142902	10527.837286556585	0.23325430156760493	0.21814170424957122	6867.972082285676	4431.522111917147	6408.416090442799	4134.996075539617
0.2819160591015993	5642.969495433915	5448.3649142057875	7651.783363878998	7202.653578547143	8680.584396759163	8099.741228021245	9676.567015102344	8969.544934490035	11470.861162125428	10541.894928815465	0.23325430163195987	0.2181417043090574	6843.109070463106	4442.0847856171895	6385.216735241935	4144.85197012499
0.28361474517547763	5650.512319249064	5455.647614775749	7662.011322519678	7212.2811960197005	8692.187529845663	8110.567961718352	9689.501455015836	8981.534314593257	11486.193993313376	10555.986032603643	0.23325430169730324	0.21814170436945723	6818.292180365417	4452.643976503285	6362.0604156279005	4154.704614943359
0.2853236666874746	5658.073048655778	5462.947603443147	7672.263560893739	7221.931668100878	8703.818207141205	8121.420396561641	9702.466599478214	8993.552155805783	11501.563222501787	10570.110586704579	0.23325430176365103	0.21814170443078584	6793.521608667914	4463.199569805758	6338.947315117344	4164.553902905667
0.2870428853112538	5665.651677454844	5470.264874222585	7682.540070595413	7231.604986878311	8715.476419109951	8132.298523653352	9715.462437859618	9005.598448274428	11516.968837089888	10584.26857953796	0.2332543018310194	0.21814170449305742	6768.797549823299	4473.751450681128	6315.877615149599	4174.399726852542
0.28877246309209376	5673.248199252214	5477.599420940556	7692.840842954753	7241.301144190953	8727.162155916363	8143.202333816078	9728.488959196107	9017.673181836335	11532.410824080855	10598.45999915951	0.2332543018994253	0.21814170455628804	6744.120196104981	4484.2995042372495	6292.851495139301	4184.241979582934
0.2905124624491269	5680.862607458954	5484.95123723539	7703.165869037535	7251.020131629016	8738.875407425105	8154.131817592689	9741.546152189534	9029.776346018883	11547.889170081708	10612.684833260892	0.23325430196888505	0.21814170462049295	6719.48973757308	4494.843615507474	6269.86913241446	4194.080553813139
0.29226294617759224	5688.49489529103	5492.320316557012	7713.515139645003	7260.7619405336445	8750.616163200737	8165.0869652459705	9754.634005207225	9041.90793003929	11563.403861302908	10626.943069169243	0.23325430203941616	0.21814170468568778	6694.906362052076	4505.383669432951	6246.930702239275	4203.915342189604
0.294023977451102	5696.145055769213	5499.706652166941	7723.888645313725	7270.526561996925	8762.384412507556	8176.067766758626	9767.752506281793	9054.067922804625	11578.95488355814	10641.234693847178	0.23325430211103582	0.21814170475188938	6670.370255200192	4515.919550908962	6224.036377856974	4213.746237313375
0.29579561982392083	5703.813081719019	5507.110237138132	7734.286376315501	7280.31398686166	8774.180144309501	8187.0742118330345	9780.901643111036	9066.256312911519	11594.54222226419	10655.559693892466	0.23325430218376222	0.21814170481911357	6645.881600476336	4526.451144757448	6201.186330449767	4223.573131713318
0.29757793723326015	5711.498965770518	5514.5310643548755	7744.7083226571285	7290.124205721255	8786.003347269876	8198.106289891117	9794.081403057615	9078.473088646035	11610.16586244057	10669.918055537857	0.2332543022576129	0.21814170488737733	6621.440579129849	4536.9783357169945	6178.380729130935	4233.395917835645
0.29937099400158496	5719.202700358245	5521.969126512617	7755.154474080254	7299.957208919461	8797.854009751189	8209.16399007404	9807.291773148889	9090.718237983334	11625.825788709317	10684.309764650712	0.23325430233260613	0.21814170495669707	6597.047370241489	4547.501008467516	6155.619740994647	4243.214488073718
0.3011748548389356	5726.924277721091	5529.424416117942	7765.624820061248	7309.812986550372	8809.732119815004	8220.247301242232	9820.532740076753	9102.99174858769	11641.521985294807	10698.734806733004	0.23325430240876108	0.21814170502709027	6572.702150664292	4558.019047587877	6132.903531069402	4253.028734736377
0.30298958484526295	5734.6636899020605	5536.896925488299	7776.119349810866	7319.691528458044	8821.637665221564	8231.356211974933	9833.804290197197	9115.293607812002	11657.25443602322	10713.193166920746	0.23325430248609627	0.2181417050985749	6548.405095086433	4568.53233759501	6110.23226235155	4262.838550064247
0.30481524951277783	5742.420928748314	5544.386646752041	7786.638052274306	7329.592824236563	8833.570633429845	8242.490710570286	9847.106409530388	9127.623802697877	11673.023124322655	10727.6848299841	0.2332543025646308	0.21814170517116802	6524.156376024708	4579.040762932971	6087.60609581694	4272.643826236948
0.3066519147283146	5750.195985910873	5551.893571848158	7797.180916130812	7339.516863229677	8845.53101159712	8253.650785044922	9860.439083760179	9139.982319975186	11688.82803322253	10742.209780326843	0.23325430264438488	0.21814170524488816	6499.956163779832	4589.544207941275	6065.025190366898	4282.444455330027
0.3084996467757088	5757.988852844556	5559.417692526192	7807.747929793587	7349.463634530699	8857.518786578852	8264.836423133836	9873.802298233968	9152.369146061928	11704.66914535343	10756.768001986211	0.2332543027253774	0.2181417053197538	6475.804626507685	4600.042556900065	6042.489702907391	4292.240329368273
0.31035851233818973	5765.799520807853	5566.959000346134	7818.339081409616	7359.433126982362	8869.533944928493	8276.047612290251	9887.19603796252	9164.784267064058	11720.546442946878	10771.359478632701	0.23325430280763004	0.21814170539578334	6451.701930178329	4610.535693995887	6019.999788303394	4302.0313402877655
0.3122285785007863	5773.627980862722	5574.517486678221	7828.954358859402	7369.425329176549	8881.576472897186	8287.284339685284	9900.620287619584	9177.22766877515	11736.45990783491	10785.98419356967	0.23325430289116234	0.2181417054729961	6427.648238587193	4621.023503324715	5997.555599389132	4311.8173799398355
0.3141099127527488	5781.47422387449	5582.093142702838	7839.593749756825	7379.440229454173	8893.646356433606	8298.546592207838	9914.075031541748	9189.699336676244	11752.409521449868	10800.642129733162	0.23325430297599556	0.21814170555141135	6403.643713370897	4631.50586890406	5975.157286982983	4321.598340098979
0.31600258298998396	5789.3382405116845	5589.685959410351	7850.2572414489105	7389.477815904945	8905.743581183697	8309.834356464316	9927.560253728137	9202.199255935559	11768.395264824074	10815.333269691553	0.2332543030621509	0.21814170563104868	6379.688513994217	4641.982674649917	5952.804999890737	4331.374112458434
0.3179066575175057	5797.220021245857	5597.295927600985	7860.944821015598	7399.53807636722	8917.86813249041	8321.147618778477	9941.075937840122	9214.727411408308	11784.417118589457	10830.057595645358	0.2332543031496503	0.2181417057119284	6355.782797773369	4652.453804395394	5930.4988848944195	4341.144588619005
0.3198222050518999	5805.119556351478	5604.923037884614	7871.656475269593	7409.620998427722	8930.019995393535	8332.486365191098	9954.622067201122	9227.283787636341	11800.475062977344	10844.815089426796	0.23325430323851534	0.21814170579407033	6331.9267198788	4662.919141887454	5908.239086772315	4350.90966009954
0.32174929472380437	5813.036835905751	5612.5672806807	7882.392190756117	7419.726569421448	8942.199154629416	8343.850581459885	9968.198624796307	9239.868368848045	11816.569077818094	10859.605732499678	0.23325430332876881	0.21814170587749607	6308.120433311909	4673.37857076223	5886.025748301763	4360.669218331808
0.32368799608040405	5820.9718497884205	5620.228646218035	7893.15195375265	7429.854776431354	8954.405594630656	8355.240253059108	9981.805593272256	9252.481138957928	11832.699142540685	10874.429505958913	0.2332543034204335	0.2181417059622259	6284.3640889357775	4683.831974562723	5863.859010246582	4370.423154648161
0.3256383790879404	5828.924587681653	5627.907124534654	7903.935750268759	7440.0056062882095	8966.63929952593	8366.65536517945	9995.442954936747	9265.12208156646	11848.865236172483	10889.286390530331	0.2332543035135323	0.21814170604828126	6260.657835481688	4694.2792367402	5841.739011386875	4380.171360299224
0.32760051413423674	5836.895039069837	5635.602705477635	7914.743566045842	7450.179045570358	8978.900253139696	8378.095902727728	10009.110691758437	9277.791179959771	11865.067337338854	10904.17636657031	0.23325430360808905	0.21814170613568443	6237.001819533296	4704.720240633236	5819.66588849714	4389.9137264301535
0.3295744720312385	5844.883193239403	5643.315378702925	7925.575386556874	7460.37508060347	8991.188438991887	8389.561850326618	10022.808785366527	9290.48841710933	11881.30542426277	10919.099414065426	0.23325430370412747	0.21814170622445694	6213.396185563412	4715.154869494727	5797.639776381664	4399.6501441039145
0.33156032401756863	5852.889039278716	5651.045133675235	7936.431197006262	7470.593697460417	9003.503840297779	8401.053192314512	10036.5372170506	9303.21377567181	11897.579474764609	10934.055512632258	0.23325430380167192	0.21814170631462226	6189.841075911652	4725.583006465575	5775.660807858221	4409.380504281959
0.33355814176109866	5860.9125660777945	5658.791959667776	7947.310982329468	7480.834881960914	9015.846439967532	8412.56991274512	10050.295967760127	9315.967237988609	11913.889466261573	10949.04464151687	0.23325430390074742	0.21814170640620206	6166.3366307793185	4736.004534562817	5753.729113746434	4419.104697809322
0.33556799736153503	5868.953762328185	5666.555845762125	7958.214727192836	7491.098619671346	9028.216220606015	8424.111995387271	10064.085018104255	9328.74878608568	11930.235375767445	10964.066779594576	0.2332543040013793	0.21814170649922066	6142.882988282945	4746.41933671874	5731.8448229199275	4428.822615451645
0.3375899633530214	5877.012616522787	5674.336780848068	7969.142415993354	7501.384895904563	9040.613164512526	8435.679423724687	10077.904348351503	9341.558401673237	11946.617179892224	10979.1219053696	0.23325430410359282	0.21814170659370138	6119.4802844123915	4756.827295740368	5710.008062269306	4438.534147857223
0.3396241127067558	5885.089116955607	5682.134753623357	7980.0940328583265	7511.693695719551	9053.037253680423	8447.272180955604	10091.753938429354	9354.396066145362	11963.034854841628	10994.209996974632	0.23325430420741428	0.21814170668966815	6096.128653058317	4767.2282943245955	5688.218956727069	4448.239185572136
0.3416705188336247	5893.1832517216335	5689.949752593589	7991.069561645195	7522.025003921281	9065.488469796921	8458.890249992615	10105.633767924019	9367.261760579815	11979.488376416843	11009.331032170581	0.23325430431286984	0.21814170678714567	6072.828226024285	4777.622215057956	5666.477629276691	4457.937619040953
0.343729255586852	5901.295008716586	5697.78176607197	8002.068985941208	7532.378805060389	9077.966794242717	8470.533613462298	10119.54381608003	9380.155465737638	11995.97772001401	11024.48498834613	0.23325430441998674	0.21814170688615894	6049.579133004416	4788.008940398926	5644.784200935392	4467.629338585539
0.34580039726466444	5909.424375636724	5705.6307821791215	8013.09228906316	7542.7550834329295	9090.472208091693	8482.202253704949	10133.484061799905	9393.07716206284	12012.502860623848	11039.671842517355	0.2332543045287926	0.21814170698673294	6026.381501632743	4798.388352702139	5623.138790795347	4477.314234432764
0.3478840186129729	5917.571339978698	5713.4967888429355	8024.139454057178	7553.153823080179	9103.004692110679	8493.89615277435	10147.454483643876	9406.026829682165	12029.063772831323	11054.891571327453	0.23325430463931499	0.21814170708889402	6003.235457444098	4808.760334184859	5601.541515986901	4486.992196677718
0.34998019482807	5925.735889039222	5721.379773798264	8035.2104636982995	7563.575007788221	9115.564226758965	8505.615292437316	10161.455059829355	9419.00444840456	12045.66043081502	11070.144151046119	0.23325430475158215	0.21814170719266773	5980.141123896465	4819.124766938388	5579.992491721641	4496.663115312578
0.352089001559344	5933.918009914977	5729.279724586863	8046.305300490322	7574.01862108788	9128.150792188138	8517.359654173611	10175.485768230757	9432.009997721108	12062.292808346927	11085.429557569469	0.23325430486562357	0.21814170729808147	5957.098622399382	4829.48153293808	5558.4918312761	4506.326880203327
0.3542105149120084	5942.11768950232	5737.196628557005	8057.423946665413	7584.484646254205	9140.764368241638	8529.129219175371	10189.546586378981	9445.043456804375	12078.960878791828	11100.747766419261	0.2332543049814678	0.21814170740516184	5934.108072297182	4839.830514028436	5537.03964599967	4515.983381092083
0.35634481144984936	5950.334914497116	5745.130472863438	8068.566384183894	7594.973066306418	9153.40493445452	8540.92396834704	10203.637491461173	9458.104804508348	12095.664615107013	11116.098752742853	0.23325430509914558	0.21814170751393647	5911.169590887614	4850.171591926133	5515.636045355583	4525.6325076229405
0.35849196819798806	5958.569671394488	5753.081244467071	8079.732594733886	7605.483864007499	9166.07247005302	8552.743882304914	10217.758460320232	9471.19401936792	12112.403989841703	11131.48249131255	0.23325430521868643	0.21814170762443358	5888.283293405082	4860.504648201866	5494.2811368631665	4535.274149285862
0.36065206264566085	5966.821946488562	5761.048930134758	8090.922559730978	7616.017021863895	9178.766953954233	8564.588941376804	10231.909469454433	9484.311079598527	12129.17897513659	11146.898956525223	0.23325430534012123	0.21814170773668135	5865.449293055106	4870.829564296408	5472.9750261509325	4544.908195455326
0.3628251727490157	5975.091725872279	5769.033516439105	8102.136260317957	7626.572522125265	9191.488364765757	8576.459125601757	10246.09049501707	9497.455963095836	12145.98954272343	11162.348122401914	0.23325430546348205	0.21814170785070955	5842.667701014318	4881.14622151549	5451.717816957971	4554.534535379382
0.3650113769339257	5983.378995437138	5777.034989758214	8113.37367736447	7637.150346784156	9204.23668078534	8588.354414729687	10260.301512816019	9510.628647435324	12162.835663924507	11177.829962587357	0.23325430558880036	0.218141707966547	5819.938626426505	4891.454501018161	5430.509611121146	4564.153058166616
0.36721075409881926	5991.683740872942	5785.053336275453	8124.634791466683	7647.7504775756815	9217.011880000473	8600.274788221013	10274.542498313318	9523.8291098719	12179.717309652153	11193.344450349518	0.23325430571610858	0.21814170808422387	5797.262176410761	4901.754283815157	5409.350508603733	4573.763652798487
0.3694233836175272	6000.005947667547	5793.088541979242	8135.919582946931	7658.372895977246	9229.813940088015	8612.220225246352	10288.813426624725	9537.057327339548	12196.634450408208	11208.891558579195	0.23325430584543988	0.21814170820377063	5774.638456103858	4912.045450793812	5388.240607499145	4583.366208126303
0.37164934534214805	6008.345601106704	5801.140592662803	8147.22803185351	7669.017583208216	9242.642838413936	8624.190704686154	10303.11427251945	9550.313276450925	12213.587056283717	11224.471259789527	0.23325430597682764	0.21814170832521862	5752.067568624392	4922.327882679645	5367.180004019523	4592.960612851428
0.3738887196059291	6016.7026862736675	5809.209473923893	8158.560117960142	7679.684520229564	9255.49855203272	8636.186205130281	10317.44501041948	9563.596933496907	12230.57509695812	11240.083526115477	0.23325430611030645	0.21814170844859898	5729.549615067663	4932.601460026344	5346.168792506447	4602.546755528776
0.3761415872261661	6025.077188048996	5817.295171164549	8169.915820765711	7690.373687743535	9268.38105768707	8648.206704877666	10331.80561439925	9576.90827444619	12247.598541698859	11255.728329313346	0.23325430624591095	0.21814170857394435	5707.084694580641	4942.866063266061	5325.207065464929	4612.124524584506
0.3784080295071193	6033.469091110342	5825.3976695908905	8181.2951194939715	7701.085066193383	9281.290331807564	8660.25218193598	10346.196058185264	9590.247274944948	12264.65735936095	11271.40564076039	0.23325430638367609	0.21814170870128716	5684.672904307023	4953.1215726572555	5304.29491355177	4621.693808301119
0.3806881282429484	6041.878379932068	5833.516954212818	8192.697993093036	7711.818635762973	9294.226350512095	8672.322614021215	10360.61631515546	9603.613910316342	12281.751518386198	11287.115431454222	0.2332543065236382	0.21814170883066059	5662.314339422155	4963.3678683002945	5283.432425558334	4631.2544947890565
0.38298196572066395	6050.3050387851035	5841.653009843706	8204.124420235175	7722.574376376378	9307.189089605616	8684.417978557207	10375.066358338945	9617.008155560017	12298.880986802917	11302.857672012246	0.2332543066658337	0.21814170896209822	5640.009093152592	4973.604830152355	5262.619688469218	4640.806472033495
0.3852896247230969	6058.749051736599	5849.80582110027	8215.57437931635	7733.352267697697	9320.178524579629	8696.538252675455	10389.546160415413	9630.42998535189	12316.045732225208	11318.632332671377	0.2332543068102998	0.21814170909563516	5617.757256741868	4983.83233798109	5241.856787449913	4650.349627871765
0.38761118853188686	6067.210402649624	5857.975372402181	8227.047848455799	7744.152289130554	9333.19463061172	8708.683413214532	10404.055693714623	9643.87937404349	12333.245721852365	11334.439383287305	0.2332543069570743	0.21814170923130535	5595.558919489151	4994.05027139117	5221.143805803731	4659.883849946782
0.3899467409304866	6075.689075182918	5866.1616479717695	8238.54480549571	7754.974419817699	9346.237382565174	8720.85343671966	10418.594930215975	9657.356295661511	12350.48092246836	11350.278793333924	0.2332543071061958	0.21814170936914537	5573.414168767165	5004.258509833133	5200.480825053062	4669.409025771078
0.39229636620718694	6084.185052790616	5874.364631833865	8250.065228000842	7765.818638640799	9359.306754988549	8733.048299442458	10433.163841548041	9670.860723907508	12367.751300441294	11366.150531903013	0.23325430725770355	0.2181417095091908	5551.323090015445	5014.456932583358	5179.867924931459	4678.92504270887
0.3946601491581577	6092.698318721934	5882.58430781543	8261.609093258101	7776.68492421996	9372.402722115194	8745.267977340414	10447.76239898802	9684.392632157325	12385.056821722741	11382.054567703542	0.23325430741163675	0.21814170965147855	5529.285766732413	5024.645418727305	5159.30518334615	4688.431787934387
0.3970381750905084	6101.228856020832	5890.8206595452575	8273.176378276077	7787.573254913321	9385.525257862742	8757.512446076422	10462.390573461169	9697.951993460583	12402.397451847088	11397.990869061081	0.23325430756803656	0.21814170979604586	5507.302280502161	5034.82384717674	5138.792676424142	4697.929148462601
0.39943052982536675	6109.776647525765	5899.073670453722	8284.76705978472	7798.483608816721	9398.674335832704	8769.781681018418	10477.04833554037	9711.538780540273	12419.773155931007	11413.959403917315	0.23325430772694386	0.2181417099429313	5485.372711019125	5044.992096677888	5118.330478526419	4707.417011151323
0.4018372997009759	6118.341675869367	5907.343323772475	8296.381114234895	7809.4159637633065	9411.849929310012	8782.075657238922	10491.735655445595	9725.15296579225	12437.183898672829	11429.960139829458	0.23325430788840065	0.218141710092173	5463.497136068996	5055.15004578419	5097.91866223095	4716.895262679551
0.40425857157581063	6126.923923478108	5915.629602534119	8308.018517797937	7820.370297323094	9425.052011262474	8794.394349514567	10506.452503043309	9738.79452128471	12454.629644351848	11445.993043969625	0.2332543080524491	0.21814171024381107	5441.67563154269	5065.297572861658	5077.557298355037	4726.363789555151
0.4066944328317112	6135.523372572017	5923.932489571928	8319.679246365245	7831.346586802608	9438.280554340336	8806.73773232567	10521.198847845997	9752.463418757718	12472.110356827725	11462.05808312429	0.23325430821913315	0.21814171039788466	5419.908271450782	5075.434556085616	5057.246455954155	4735.822478103219
0.4091449713770379	6144.140005164295	5932.251967519492	8331.363275547801	7842.344809244398	9451.535530875726	8819.105779855709	10535.974659011525	9766.159629622629	12489.625999539765	11478.155223693602	0.23325430838849703	0.21814171055443526	5398.195127933053	5085.560873444658	5036.98620234197	4745.271214477951
0.411610275649843	6152.773803061071	5940.588018810468	8343.0705806758	7853.364941426725	9464.816912882241	8831.498465990957	10550.779905342675	9779.883124961678	12507.176535506364	11494.284431690896	0.23325430856058477	0.21814171071350394	5376.53627125849	5095.676402724115	5016.77660308429	4754.709884640295
0.41409043462106226	6161.424747860969	5948.940625678154	8354.801136798076	7864.406959862983	9478.124672054293	8843.91576431984	10565.614555286445	9793.633875527274	12524.761927324153	11510.445672741876	0.23325430873544276	0.21814171087513315	5354.931769848801	5105.781021521427	4996.617722029332	4764.138374383096
0.41658553779772634	6170.092820954881	5957.309770155325	8366.554918681812	7875.470840801505	9491.458779766783	8856.3576481327	10580.47857693365	9807.411851741743	12542.382137167546	11526.638912084301	0.2332543089131171	0.21814171103936547	5333.381690287264	5115.874607239617	4976.509621301899	4773.556569309905
0.41909567522619073	6178.778003525549	5965.695434073723	8378.331900811945	7886.556560224859	9504.819207074417	8868.824090421042	10595.371938018186	9821.217023696472	12560.037126787876	11542.864114566994	0.23325430909365463	0.21814171120624476	5311.886097300099	5125.957037062151	4956.452361292671	4782.964354817523
0.4216209374953856	6187.480276547241	5974.097599063851	8390.132057390747	7897.664093849597	9518.20592471124	8881.315063877213	10610.294605916504	9835.049361151581	12577.72685751274	11559.121244649434	0.2332543092771038	0.21814171137581542	5290.445053795585	5136.028187972726	4936.44600070687	4792.361616127659
0.42416141574008476	6196.199620785387	5982.516246554559	8401.955362337321	7908.793417125714	9531.618903090062	8893.830540893807	10625.246547646964	9848.90883353525	12595.451290245266	11575.410266400988	0.23325430946351333	0.21814171154812215	5269.058620854048	5146.087936740136	4916.490596535383	4801.748238251777
0.4267172016441951	6204.936016796217	5990.951357772723	8413.801789287114	7919.944505236193	9545.05811230191	8906.370493563163	10640.227729869222	9862.795409943164	12613.210385463368	11591.731143500248	0.23325430965293287	0.21814171172321134	5247.726857761154	5156.136159934336	4896.58620409877	4811.124106022064
0.42928838744406506	6213.6894449264455	5999.402913742932	8425.6713115915	7931.117333096626	9558.52352211554	8918.934893676931	10655.238118883706	9876.709059138031	12631.004103219131	11608.083839234461	0.23325430984541287	0.21814171190112963	5226.449821986025	5166.172733895248	4876.732877018629	4820.489104050444
0.43187506593181346	6222.459885312807	6007.8708952870265	8437.56390231713	7942.311875354586	9572.015101976718	8931.523712725357	10670.27768063079	9890.6497495488	12648.832403137827	11624.468316498618	0.2332543100410051	0.2181417120819243	5205.227569221985	5176.197534759296	4856.9306672622915	4829.843116761884
0.4344773304586784	6231.247317881838	6016.355283023914	8449.479534245647	7953.528106389375	9585.532821007888	8944.136921897023	10685.346380690436	9904.61744927036	12666.695244417502	11640.8845377951	0.2332543102397614	0.2181417122656441	5184.060153379338	5186.210438441718	4837.179625130957	4839.186028372962
0.4370952749383861	6240.051722349333	6024.856057369008	8461.418179872957	7964.766000311312	9599.076648007342	8956.774492078019	10700.444184281272	9918.61212606263	12684.592585827868	11657.332465232603	0.23325431044173517	0.21814171245233782	5162.947626565583	5196.211320602568	4817.479799252003	4848.517722870456
0.4397289938505404	6248.873078220026	6033.373198533986	8473.37981140878	7976.02553096139	9612.64655144872	8969.436393851574	10715.571056260027	9932.633747350155	12702.524385709648	11673.812060525666	0.2332543106469806	0.21814171264205554	5141.890039158985	5206.2000567088835	4797.8312366288155	4857.838084050221
0.4423785822440318	6257.711364787252	6041.906686526366	8485.36440077621	7987.306671910712	9626.242499480502	8982.122597497424	10730.726961120967	9946.682280221397	12720.490601973896	11690.323284993834	0.23325431085555257	0.21814171283484837	5120.88743978343	5216.176521996269	4778.233982626814	4867.146995491115
0.4450441357404687	6266.566561132505	6050.45650114916	8497.3719196111	7998.609396460058	9639.864459925315	8994.833072991318	10745.911862995126	9960.757691428185	12738.491192101097	11706.86609956103	0.2332543110675072	0.2181417130307674	5099.939875297248	5226.140591445379	4758.68808097858	4876.444340549642
0.44772575053762753	6275.438646125013	6059.022622000448	8509.402339261494	8009.933677639292	9653.512400279284	9007.567790004347	10761.125725649586	9974.859947384999	12756.526113140293	11723.44046475468	0.23325431128290133	0.2181417132298661	5079.04739083047	5236.092139805434	4739.193573783152	4885.730002344353
0.4504235234129248	6284.3275984213715	6067.605028472964	8521.455630787135	8021.2794882068465	9667.186287711484	9020.326717902373	10776.36851248685	9988.9890141683	12774.595321708372	11740.046340704963	0.23325431150179282	0.21814171343219751	5058.210029810667	5246.031041609822	4719.750501568429	4895.003863810794
0.4531375517269096	6293.233396465177	6076.203699753856	8533.531764958956	8032.646800649379	9680.886089063355	9033.109825745649	10791.640186544204	10003.144857516132	12792.698773989283	11756.683687144312	0.23325431172424058	0.21814171363781645	5037.4278339261655	5255.957171123708	4700.3589032390155	4904.26580763259
0.4558679334267773	6302.156018486496	6084.8186148240675	8545.630712258364	8044.035587180965	9694.611770847892	9045.917082287884	10806.940710492816	10017.327442827089	12810.83642573298	11773.352463406223	0.23325431195030488	0.21814171384677788	5016.700843160972	5265.87040236732	4681.018816095078	4913.515716251917
0.45861476704990445	6311.0954425015525	6093.449752458082	8557.75244287683	8055.445819742768	9708.363299249177	9058.748455975914	10822.270046637206	10031.536735159929	12829.008232254791	11790.052628424786	0.23325431218004675	0.21814171405913851	4996.029095818987	5275.770609128056	4661.730275881244	4922.753471905366
0.4613781517274047	6320.0516463122485	6102.0970912234625	8569.896926715224	8066.877470002416	9722.140640121625	9071.60391494896	10837.628156914408	10045.772699232786	12847.214148434437	11806.784140733767	0.23325431241352776	0.21814171427495618	4975.412628503749	5285.657664923696	4642.4933167495765	4931.97895657178
0.4641581871877068	6329.024607505739	6110.760609480422	8582.06413338324	8078.330509353447	9735.943758989339	9084.483427038029	10853.01500289325	10060.035299422469	12865.454128715155	11823.546958465784	0.2332543126508109	0.21814171449428807	4954.851476151496	5295.531443028944	4623.307971296832	4941.192052003229
0.4669549737601532	6338.014303454022	6119.44028538144	8594.254032198844	8089.8049089147935	9749.772621045484	9097.386959765325	10868.430545773666	10074.324499763847	12883.728127102908	11840.341039351582	0.2332543128919615	0.21814171471719454	4934.345672027906	5305.391816450283	4604.1742705726065	4950.392639714759
0.46976861237862133	6347.020711313439	6128.136096870818	8606.46659218761	8101.300639530199	9763.627191151514	9110.3144803436	10883.87474638582	10088.640263949097	12902.036097165324	11857.166340719154	0.23325431313704378	0.21814171494373533	4913.895247752778	5315.238657946233	4585.092244073981	4959.580600971356
0.4725992045851658	6356.043808024338	6136.848021684242	8618.701782082235	8112.817671767649	9777.507433836648	9123.265955675506	10899.347565189531	10102.982555327011	12920.377992031035	11874.022819492913	0.23325431338612462	0.21814171517397207	4893.500233296538	5325.071840005927	4566.061919758096	4968.7558167858515
0.4754468525336833	6365.083570310491	6145.576037348341	8630.959570321775	8124.355975918759	9791.413313296993	9136.241352352921	10914.848962273289	10117.351336902233	12938.753764388492	11890.910432192817	0.23325431363927138	0.21814171540796737	4873.160656974418	5334.891234827228	4547.083324065898	4977.918167930562
0.47831165899359906	6374.13997467869	6154.3201211802825	8643.239925051084	8135.915521998281	9805.344793394897	9149.240636656366	10930.378897353552	10131.746571334634	12957.16336648515	11907.829134933609	0.23325431389655327	0.21814171564578483	4852.876545506297	5344.696714372141	4528.156481910963	4987.06753491424
0.4811937273535759	6383.212997418349	6163.0802502872475	8655.542814120286	8147.496279743377	9819.30183765837	9162.26377455422	10945.937329774068	10146.168220938414	12975.60675012665	11924.778883423793	0.23325431415803963	0.21814171588748876	4832.64792398829	5354.488150317222	4509.281416710699	4996.203798001166
0.4840931616252451	6392.30261460093	6171.856401566099	8667.868205083978	8159.098218613194	9833.284409280168	9175.310731702222	10961.524218504888	10160.61624768158	12994.083866675655	11941.759632964988	0.2332543144238024	0.21814171613314515	4812.474815889727	5364.265414038906	4490.458150379593	5005.326837191125
0.4870100664469608	6401.408802079505	6180.648551702781	8680.21606520066	8170.72130778807	9847.292471117145	9188.381473442594	10977.13952214162	10175.090613184953	13012.594667050967	11958.771338450784	0.2332543146939131	0.21814171638282126	4792.357243102277	5374.0283766509965	4471.6867033317685	5014.436532208696
0.4899445470875755	6410.531535488298	6189.4566771719565	8692.586361432093	8182.365516169052	9861.325985689535	9201.47596480348	10992.783198904643	10189.591278721557	13031.139101726596	11975.81395436602	0.23325431496844615	0.21814171663658458	4772.295225939015	5383.776908988832	4452.967094524065	5023.532762535149
0.49289670945023945	6419.670790242198	6198.280754236519	8704.979060442658	8194.030812377257	9875.384915180211	9214.594170498238	11008.455206638273	10204.118205215838	13049.717120730764	11992.887434785855	0.23325431524747609	0.2181417168945048	4752.288783137221	5393.5108816009015	4434.299341439968	5032.615407381207
0.4958666600762229	6428.8265415362675	6207.120758947118	8717.394128598675	8205.71716475324	9889.46922143393	9227.736054924735	11024.155502809921	10218.671353242873	13068.328673644919	12009.991733374849	0.2332543155310792	0.21814171715665223	4732.3379318558145	5403.230164730223	4415.683460091706	5041.6843456740025
0.4988545061487607	6437.998764345206	6215.976667141646	8729.831531967688	8217.424541356313	9903.5788659565	9240.901582164575	11039.88404450918	10233.250683027522	13086.97370960264	12027.126803385967	0.23325431581933323	0.21814171742309849	4712.442687705625	5412.934628330404	4397.119465045165	5050.739456068492
0.5018603554969207	6447.187433422898	6224.848454444794	8742.29123631784	8229.152909963968	9917.713809914096	9254.090715982446	11055.64078844703	10247.856154443709	13105.652177288714	12044.292597659729	0.23325431611231653	0.21814171769391696	4692.603064753348	5422.624142057262	4378.607369421516	5059.780616938369
0.5048843165994948	6456.392523301854	6233.736096267509	8754.773207117127	8240.902238071154	9931.87401413239	9267.303419825308	11071.425690954915	10262.487727013513	13124.36402493801	12061.489068623145	0.2332543164101102	0.218141717969181	4672.819075533189	5432.298575269524	4360.147184926085	5068.807706394233
0.5079264985889148	6465.61400829276	6242.63956780661	8767.277409532782	8252.672492889767	9946.059439095876	9280.539656821835	11087.238707983941	10277.145359906559	13143.109200334568	12078.716168288996	0.2332543167127955	0.21814171824896678	4653.0907310668845	5441.957797032082	4341.738921836251	5077.820602254942
0.5109870112551897	6474.851862483937	6251.558844044152	8779.80380843054	8264.46364134781	9960.27004494701	9293.799389781449	11103.079795103955	10291.829011938946	13161.887650810477	12095.973848254582	0.23325431702045527	0.21814171853335126	4633.418040849268	5451.601676088292	4323.382589008426	5086.819182042964
0.5140659650498691	6484.106059740781	6260.493899747009	8792.352368373891	8276.275650088857	9974.50579148539	9307.082581193736	11118.94890750261	10306.538641572584	13180.699323244778	12113.262059700935	0.23325431733317442	0.21814171882241143	4613.801012868527	5461.230080864858	4305.078193903202	5095.803322998807
0.5171634710900281	6493.376573705247	6269.4447094663055	8804.923053623364	8288.10848547128	9988.766638166926	9320.38919322756	11134.845999984449	10321.274206914255	13199.544164062387	12130.580753391714	0.23325431765103855	0.2181417191162281	4594.239653634606	5470.842879491625	4286.825742591405	5104.7729020693805
0.5202796411622786	6502.6633777953675	6278.411247536971	8817.515828135889	8299.96211356767	10003.052544103117	9333.719187730423	11150.771026970104	10336.035665714857	13218.42211923312	12147.92987967233	0.23325431797413562	0.21814171941488164	4574.733968176646	5480.439939781791	4268.625239767367	5113.727795917308
0.5234145877268029	6511.966445204655	6287.393488077159	8830.130655563979	8311.83650016408	10017.36346806013	9347.072526227614	11166.723942495253	10350.822975368486	13237.333134270493	12165.30938846885	0.23325431830255408	0.2181417197184541	4555.28396003833	5490.021129213041	4250.47668873705	5122.667880885769
0.5265684239214125	6521.285748901551	6296.391404987721	8842.767499254984	8323.731610759309	10031.699368457961	9360.449169921398	11182.7047002097	10365.63609291154	13256.277154230596	12182.719229286962	0.23325431863638516	0.21814172002702917	4535.8896313109435	5499.586314947344	4232.38009145041	5131.593033025274
0.5297412635656308	6530.621261628911	6305.404971951704	8855.426322250403	8335.647410564257	10046.06020336963	9373.849079690293	11198.71325337647	10380.474975021914	13275.254123711054	12200.159351211014	0.2332543189757201	0.21814172034069243	4516.550982629182	5509.13536381349	4214.335448502563	5140.503128077835
0.5329332211648017	6539.972955903394	6314.434162433767	8868.107087285045	8347.583864501139	10060.445930520254	9387.272216088195	11214.749554870785	10395.33957801802	13294.263986849774	12217.629702902865	0.23325431932065344	0.21814172065953027	4497.268013202818	5518.668142327573	4196.342759154737	5149.398041490931
0.5361444119142209	6549.340804015006	6323.478949679725	8880.809756786408	8359.5409372029	10074.856507286333	9400.718539343705	11230.813557179254	10410.229857858061	13313.306687324026	12235.130232601048	0.23325431967128038	0.21814172098363088	4478.040720797144	5528.184516655048	4178.402021324495	5158.277648387477
0.5393749517032939	6558.7247780263615	6332.539306715872	8893.534292873697	8371.518593012304	10089.291890694634	9414.188009359113	11246.90521239864	10425.145770138894	13332.382168348959	12252.660888119406	0.23325432002769786	0.21814172131308363	4458.869101760443	5537.684352624929	4160.513231595978	5167.141823565355
0.5426249571197181	6568.124849772285	6341.615206348515	8906.280657357267	8383.516795981328	10103.75203742156	9427.680585709719	11263.024472235154	10440.087270095284	13351.490372676762	12270.221616846242	0.23325432039000432	0.21814172164798018	4439.753151044715	5547.167515741661	4142.676385265542	5175.990441535832
0.5458945454536906	6577.5409908591055	6350.706621163427	8919.048811737672	8395.535509870433	10118.236903792083	9441.196227643017	11279.171288003263	10455.054312598993	13370.631242595267	12287.812365743232	0.2332543207583004	0.2181417219884134	4420.692862183554	5556.633871143218	4124.891476307297	5184.823376471177
0.5491838347021408	6586.97317266412	6359.813523525211	8931.838717204935	8407.574698147733	10132.746445778897	9454.734894077736	11295.345610624752	10470.046852157731	13389.804719926826	12305.433081344201	0.23325432113268832	0.2181417223344772	4401.68822734314	5566.083283642307	4107.158497394761	5193.640502210008
0.5524929435729888	6596.421366335026	6368.935885576757	8944.650334637794	8419.634323988272	10147.28061900157	9468.296543603064	11311.54739062778	10485.064842914282	13409.010746027181	12323.08370975409	0.23325432151327202	0.21814172268626808	4382.739237294532	5575.515617680736	4089.477439926006	5202.441692275228
0.55582199148943	6605.8855427892195	6378.073679238679	8957.483624602728	8431.71435027327	10161.839378725455	9481.881134477777	11327.77657814565	10500.10823864555	13428.24926178404	12340.764196647837	0.23325432190015724	0.21814172304388385	4363.84588144999	5584.930737355957	4071.8482940262184	5211.226819864707
0.5591710985942444	6615.365672713344	6387.226876208736	8970.33854735336	8443.814739589388	10176.422679860987	9495.488624629412	11344.033122916044	10515.176992761637	13447.520207616142	12358.474487269305	0.23325432229345147	0.21814172340742383	4345.008147874614	5594.328506420134	4054.271048550494	5219.995757836383
0.5625403857541326	6624.861726562548	6396.395447961212	8983.215062829458	8455.935454227874	10191.030476962573	9509.118971653315	11360.316974279776	10530.271058304803	13466.823523471789	12376.214526430034	0.23325432269326418	0.21814172377698957	4326.226023272611	5603.708788245451	4036.745691096643	5228.748378710821
0.565929974564078	6634.373674559955	6405.579365746365	8996.113130656197	8468.076456183855	10205.662724227734	9522.772132811842	11376.628081179852	10545.390387948552	13486.159148827715	12393.984258508197	0.2332543230997073	0.21814172415268288	4307.499493016396	5613.071445845533	4019.2722080163658	5237.484554667026
0.569339987351735	6643.901486695974	6414.778600589757	9009.03271014324	8480.237707155453	10220.319375496078	9536.448065033372	11392.966392160291	10560.534933996576	13505.527022687736	12411.783627447336	0.23325432351289313	0.21814172453460987	4288.828541162191	5622.416341876378	4001.8505844315514	5246.204157550819
0.5727705471818436	6653.445132727765	6423.993123291763	9021.973760284007	8492.419168543123	10235.000384248475	9550.146724911554	11409.331855365246	10575.70464838189	13524.927083581646	12429.612576755359	0.23325432393293807	0.2181417249228766	4270.213150450261	5631.743338622851	3984.4808042384684	5254.907058863668
0.5762217778606706	6663.004582178517	6433.222904426859	9034.936239754703	8504.620801448727	10249.705703605932	9563.868068704263	11425.724418537722	10590.899482665696	13544.359269563745	12447.471049503198	0.23325432435995894	0.2181417253175914	4251.653302299092	5641.0522979723755	3967.162850097753	5263.593129732646
0.5796938039404782	6672.579804336823	6442.467914343013	9047.920106913467	8516.842566674723	10264.435286328653	9577.612052332694	11442.144029018533	10606.119388036377	13563.823518211584	12465.35898832363	0.23325432479407482	0.21814172571886506	4233.148976853816	5650.343081460567	3949.8967034842353	5272.262240960728
0.5831867507240184	6682.170768256106	6451.728123161146	9060.925319799597	8529.084424723455	10279.189084815142	9591.378631380572	11458.590633745323	10621.364315308605	13583.319766624802	12483.276335410234	0.23325432523540798	0.21814172612680915	4214.700152975041	5659.6155502412	3932.6823446732014	5280.914262992796
0.5867007442690553	6691.777442753907	6461.003500774426	9073.951836132572	8541.34633579621	10293.967051101103	9605.167761093076	11475.064179251305	10636.634214922176	13602.847951423642	12501.223032516013	0.2332543256840808	0.21814172654153838	4196.306808237918	5668.869565066183	3915.519752739463	5289.549065897008
0.5902359113929144	6701.399796411216	6470.294016847652	9086.999613311174	8553.628259792422	10308.769136858447	9618.979396375953	11491.564611664193	10651.929036941014	13622.408008747678	12519.199020952228	0.23325432614022037	0.21814172696316905	4177.9689189645	5678.104986313032	3898.4089055906516	5298.166519396007
0.5937923796770596	6711.037797571875	6479.599640816634	9100.068608412654	8565.930156308848	10323.595293394332	9632.813491794592	11508.091876705092	10667.248731052141	13641.999874254505	12537.204241587184	0.23325432660395343	0.21814172739181908	4159.68646022887	5687.321673973231	3881.3497799674515	5306.766492847819
0.597370277471697	6720.691414341871	6488.920341887551	9113.158778191779	8578.251984638711	10338.445471650106	9646.670001573053	11524.645919687355	10682.59324656462	13661.62348311837	12555.238634845002	0.23325432707541105	0.21814172782760893	4141.4594058541115	5696.519487630576	3864.342351446161	5315.348855233751
0.6009697339004076	6730.36061458865	6498.256089036273	9126.270079079915	8590.593703770803	10353.319622200237	9660.548879593076	11541.226685515372	10697.962532408432	13681.27877002877	12573.302140704282	0.23325432755472508	0.21814172827066078	4123.287728437455	5705.698286478873	3847.386594457086	5323.913475169335
0.6045908788648067	6740.045365940482	6507.60685100774	9139.402467184154	8602.955272388685	10368.217695251351	9674.450079393158	11557.834118683499	10713.356537133488	13700.965669189136	12591.394698696948	0.23325432804203053	0.21814172872109966	4105.171399355866	5714.857929311693	3830.4824822915252	5332.460220896406
0.6082338430492322	6749.745635785738	6516.972596315277	9152.555898286339	8615.33664886976	10383.139640641102	9688.373554167527	11574.468163274807	10728.77520890846	13720.684114315398	12609.516247906879	0.23325432853746428	0.21814172917905192	4087.110388774425	5723.998274514684	3813.629987112945	5340.988960278919
0.611898757925461	6759.461391272226	6526.353293239946	9165.730327842166	8627.737791284428	10398.085407837178	9702.319256765195	11591.128762959966	10744.218495519752	13740.434038634623	12627.666726968699	0.23325432904116608	0.21814172964464684	4069.1046656612307	5733.119180070469	3796.829079964198	5349.499560800614
0.6155857557574533	6769.192599306479	6535.748909829859	9178.925710980213	8640.158657395184	10413.054945936185	9716.287139688924	11607.815860996003	10759.68634437035	13760.215374883568	12645.846074066416	0.23325432955327796	0.2181417301180154	4051.1541977957822	5742.22050355305	3780.0797307814937	5357.991889566882
0.6192949696061266	6778.939226553092	6545.1594138995415	9192.142002501056	8652.599204655762	10428.048203662636	9730.277155094285	11624.529400225178	10775.178702478774	13780.028055307339	12664.054226932212	0.23325433007394386	0.21814173059929082	4033.258951769676	5751.302102107555	3763.3819083927665	5366.465813282644
0.6230265333341571	6788.701239433924	6554.584773029162	9205.37915687617	8665.059390210125	10443.065129367726	9744.28925478851	11641.269323073622	10790.695516477825	13799.872011657773	12682.291122844945	0.23325433060331138	0.2181417310886093	4015.418893016875	5760.363832480274	3746.7355805414263	5374.921198275639
0.6267805816108112	6798.478604127528	6564.024954563963	9218.637128247175	8677.539170891721	10458.105671028468	9758.323390229667	11658.035571550357	10806.236732613652	13819.7471751923	12700.556698629069	0.2332543311415295	0.21814173158610914	3997.633985805325	5769.405550981639	3730.1407138938084	5383.357910482213
0.6305572499168048	6808.271286568258	6573.4799256134675	9231.91587042461	8690.038503222424	10473.169776246295	9772.379512525451	11674.82808724576	10821.802296744423	13839.653476672085	12718.850890653066	0.23325433168875054	0.2181417320919307	3979.9041932527907	5778.427113499492	3713.5972740310244	5391.7758154270705
0.634356674549194	6818.079252445721	6582.949653050824	9245.215336887197	8702.55734341167	10488.257392246236	9786.457572432235	11691.646811330633	10837.392154339272	13859.590846360954	12737.17363482822	0.2332543322451292	0.2181417326062171	3962.229477358749	5787.428375520045	3697.105225492269	5400.174778260756
0.6381789926262927	6827.902467203959	6592.4341035121415	9258.535480780742	8715.095647355587	10503.368465875661	9800.557520354077	11708.49168455481	10853.0062504772	13879.55921402373	12755.524866607308	0.2332543328108234	0.2181417331291142	3944.6097989692353	5796.409192060586	3680.6645317478105	5408.5546637098305
0.642024342092622	6837.740896040669	6601.933243395671	9271.876254917064	8727.653370635908	10518.502943603078	9814.679306341495	11725.362647245807	10868.644529845724	13899.558508924649	12773.904520983031	0.2332543333859932	0.21814173366076986	3927.0451178217772	5805.369417718379	3664.2751552285627	5416.915336100385
0.6458928617238878	6847.594503906566	6611.447038861207	9285.237611773147	8740.230468519181	10533.66077151715	9828.822880090602	11742.259639307738	10884.306936739906	13919.588659826057	12792.312532486858	0.2332543339708014	0.21814173420133506	3909.535392554477	5814.308906664606	3647.9370573409833	5425.256659361534
0.6497846911319898	6857.463255504571	6620.975455829304	9298.619503490017	8752.826895955732	10548.841895325457	9842.988190941902	11759.18260021992	10899.993415061042	13939.649594986762	12810.748835187487	0.2332543345654142	0.21814173475096313	3892.0805806983262	5823.227512614103	3631.650198456133	5433.578496996313
0.6536999707700591	6867.3471152890625	6630.518459980549	9312.02188187176	8765.442607578709	10564.046260353341	9857.175187879264	11776.13146903561	10915.703908315492	13959.741242160551	12829.21336268949	0.23325433517000063	0.21814173530980985	3874.680638701655	5832.125088844914	3615.414537939243	5441.8807121019345
0.6576388419375281	6877.246047465149	6640.076016754869	9325.444698384514	8778.077557703167	10579.273811542793	9871.383819528844	11793.106184380735	10931.438359613532	13979.863528594668	12847.706048131937	0.2332543357847317	0.21814173587803454	3857.3355219417717	5841.001488193404	3599.2300341511145	5450.163167361869
0.661601446785229	6887.160015987899	6649.648091350774	9338.887904155425	8790.731700325066	10594.52449345126	9885.61403415799	11810.106684452596	10947.196711668097	14000.01638102827	12866.226824186939	0.2332543364097835	0.21814173645579804	3840.045184716815	5849.856563029578	3583.0966444483493	5458.425725023728
0.6655879283205246	6897.088984561524	6659.234648724571	9352.351449971553	8803.404989120234	10609.7982502504	9899.865779674074	11827.132907018442	10962.97890679352	14020.199725690783	12884.775623058149	0.2332543370453328	0.21814173704326567	3822.80958027672	5858.690165280597	3567.0143252098933	5466.668246925343
0.6695984304124688	6907.032916638685	6668.8356535897165	9365.835286278932	8816.09737744351	10625.09502572502	9914.139003623512	11844.184789414323	10978.78488690443	14040.41348830049	12903.352376479499	0.23325433769156115	0.21814173764060413	3805.628660822753	5867.5021464126185	3550.9830318361055	5474.8905944719445
0.6736330977969988	6916.991775419627	6678.451070415947	9379.339363181389	8828.808818327596	10640.414763271734	9928.433653190492	11861.26226854357	10994.614593514352	14060.657594062754	12921.957015713504	0.23325433834865247	0.21814173824798405	3788.5023775226437	5876.292357435217	3535.0027187613305	5483.092628642218
0.6776920760821589	6926.965523851489	6688.080863428638	9392.863630439611	8841.539264482219	10655.757405897915	9942.74967519602	11878.365280875643	11010.467967734643	14080.931967668648	12940.589471550074	0.23325433901679457	0.21814173886557836	3771.4306805166416	5885.06064889417	3519.0733394622803	5491.274209983414
0.6817755117533548	6936.9541246274175	6697.724996607939	9406.408037469953	8854.288668292975	10671.122896220331	9957.087016096626	11895.49376244459	11026.34495027307	14101.236533293148	12959.249674304781	0.2332543396961777	0.21814173949356355	3754.4135189224035	5893.806870858418	3503.194846461527	5499.4351985969115
0.6858835521786408	6946.957540185837	6707.3834336880645	9419.97253334344	8867.056981820404	10686.511176464015	9971.445621983321	11912.647648847818	11042.245481432645	14121.571214593632	12977.937553817545	0.23325434038699638	0.21814174013211896	3737.450840856647	5902.530872932635	3487.367191347759	5507.575454152189
0.6900163456140378	6956.975732709602	6717.056138156486	9433.557066784622	8879.844156798916	10701.922188460974	9985.825438580394	11929.826875244624	11058.169501110298	14141.9359347082	12996.653039451036	0.2332543410894474	0.21814174078142687	3720.542593438644	5911.232504248153	3471.5903247788083	5515.694835875882
0.6941740412088835	6967.008664125236	6726.74307325319	9447.161586170545	8892.650144635818	10717.355873649018	10000.22641124431	11947.03137635491	11074.116948795665	14162.330616254094	13015.396060089266	0.23325434180373214	0.21814174144167311	3703.6887228020933	5919.911613461096	3455.864196492592	5523.79320255178
0.6983567890112157	6977.056296102069	6736.444201969851	9460.786039529588	8905.474896410211	10732.812173070437	10014.648484962487	11964.261086457707	11090.087763569712	14182.755181325987	13034.166544135986	0.2332543425300553	0.2181417421130468	3686.8891740976833	5928.568048738409	3440.1887553103734	5531.870412506396
0.702564739973187	6987.118590051447	6746.1594870490635	9474.430374540381	8918.318362871987	10748.291027370782	10029.091604352145	11981.515939389803	11106.081884103489	14203.209551494334	13052.964419513179	0.23325434326862454	0.21814174279574008	3670.1438915217295	5937.20165778161	3424.5639491621405	5539.926323633874
0.7067980459565127	6997.195507125946	6755.888890983579	9488.094538530746	8931.180494440823	10763.792376797655	10043.555713659194	11998.795868544408	11122.099248656878	14223.693647803813	13071.789613659643	0.23325434401965148	0.21814174348994889	3653.4528182984795	5945.812287782319	3408.9897250721697	5547.960793351056
0.7110568597379514	7007.287008218412	6765.6323760153955	9501.778478476399	8944.06124120496	10779.316161199253	10058.040756756858	12016.100806869526	11138.139795077073	14244.207390771371	13090.64205352917	0.23325434478335189	0.21814174419587246	3636.8158967134077	5954.399785457179	3393.466029186733	5555.973678630777
0.7153413350148182	7017.39305396131	6775.389904135112	9515.482141000071	8956.96055292038	10794.86232002335	10072.546677144737	12033.430686866825	11154.203460797551	14264.75070038491	13109.521665589346	0.23325434555994473	0.21814174491371263	3620.23306812183	5962.963997040642	3377.992806785507	5563.964835997904
0.7196516264105322	7027.513604725743	6785.16143708099	9529.20547237017	8969.878379009533	10810.430792315794	10087.0734179474	12050.785440589952	11170.290182836508	14285.32349610126	13128.428375819714	0.2332543463496531	0.2181417456436768	3603.704272930743	5971.504768239567	3362.570002264576	5571.934121485101
0.7239878894801961	7037.648620620639	6794.946936338168	9542.948418499685	8982.814668560335	10826.021516719264	10101.62092191323	12068.164999643166	11186.399897795576	14305.925696844599	13147.362109710277	0.2332543471527042	0.21814174638597364	3587.2294506407343	5980.021944278618	3347.197559171589	5579.881390672643
0.7283502807162107	7047.798061491917	6804.746363137855	9556.710924945064	8995.769370325075	10841.63443147199	10116.189131413219	12085.569295179883	11202.532541858498	14326.5572210047	13166.322792259918	0.23325434796932834	0.2181417471408169	3570.8085398436524	5988.51536988141	3331.875420207856	5587.806498676306
0.7327389575539218	7057.96188692163	6814.5596784565005	9570.492936905039	9008.742432719335	10857.269474406427	10130.777988439744	12102.998257901238	11218.688050789771	14347.217986435222	13185.310347974828	0.23325434879976142	0.2181417479084243	3554.441478237277	5996.984889270738	3316.6035272402223	5595.70930014248
0.7371540783773028	7068.14005622711	6824.386843014977	9584.294399219483	9021.733803820902	10872.926582947957	10145.387434605345	12120.451818054602	11234.866359933292	14367.907910451979	13204.324700866897	0.23325434964424224	0.21814174868901703	3538.1282026169356	6005.430346142966	3301.3818212924525	5603.589649225585
0.74159580252467	7078.332528460033	6834.2278172776705	9598.115256368133	9034.743431368574	10888.605694113447	10160.017411141382	12137.92990543199	11251.06740421086	14388.62690983103	13223.365774451984	0.2332543505030145	0.21814174948281942	3521.868648909265	6013.8515836976	3286.2102425806224	5611.447399621131
0.746064290294433	7088.5392624056785	6844.082561451769	9611.955452469596	9047.771262761218	10904.3067445101	10174.667858896979	12155.432449368787	11267.29111812103	14409.374900807194	13242.43349174853	0.23325435137632516	0.21814175029006067	3505.662752164295	6022.248444610741	3271.088730499381	5619.282404531492
0.7505597029508803	7098.760216581875	6853.951035486242	9625.814931279916	9060.817245056422	10920.029670333866	10189.338718337507	12172.959378741964	11283.537435737413	14430.151799071908	13261.527775275596	0.23325435226442676	0.218141751110974	3489.510446571978	6030.620771041373	3256.0172236426733	5627.094516677083
0.7550822027299987	7108.995349238304	6863.833199071176	9639.693636191629	9073.881324969614	10935.77440736834	10204.02992954359	12190.510621968859	11299.806290707591	14450.957519771804	13280.648547051565	0.23325435316757562	0.21814175194579608	3473.411665475229	6038.968404631363	3240.9956598135177	5634.883588296827
0.7596319528453285	7119.244618355444	6873.729011636737	9653.591510232338	9086.963448872704	10951.54089098316	10218.741432209588	12208.086107005392	11316.097616251425	14471.791977506584	13299.79572859217	0.23325435408603293	0.21814175279476836	3457.3663413668983	6047.291186488932	3226.023976023076	5642.6494711337145
0.7642091174938536	7129.507981643804	6883.638432352459	9667.508496063681	9100.063562793135	10967.32905613283	10233.47316564252	12225.685761344756	11332.411345159871	14492.655086327464	13318.969240909095	0.2332543550200643	0.21814175365813607	3441.374405919807	6055.588957213331	3211.102108515566	5650.392016453436
0.7688138618619275	7139.785396542954	6893.56142012628	9681.444535980008	9113.181612412607	10983.138837355233	10248.225068760647	12243.309512015736	11348.74740979341	14513.546759735213	13338.169004508125	0.23325435596993974	0.2181417545361499	3425.435789962765	6063.861556837335	3196.229992748238	5658.11107499199
0.7734463521312342	7150.076820220586	6903.497933603656	9695.39957190711	9126.317543065923	10998.970168770169	10262.997080092138	12260.95728558112	11365.105742080566	14534.466910678222	13357.39493938743	0.23325435693593427	0.21814175542906267	3409.550423527602	6072.108824891504	3181.4075634349138	5665.806497017853
0.7781067554847866	7160.382209571734	6913.447931166793	9709.373545401177	9139.471299739957	11014.822984078195	10277.789137773962	12278.629008136375	11381.486273516692	14555.415451550974	13376.646965036101	0.23325435791832774	0.21814175633713448	3393.7182358426508	6080.330600369722	3166.6347545394674	5673.478132301709
0.7827952401129585	7170.701521217737	6923.411370933655	9723.366397647365	9152.642827072359	11030.69721655899	10292.601179550385	12296.324605307842	11397.88893516229	14576.392294191888	13395.925000432215	0.2332543589174055	0.21814175726062768	3377.9391553227324	6088.526721697301	3151.9114992679097	5681.12583008036
0.7875119752195561	7181.034711505334	6933.388210757092	9737.378069458613	9165.832069350394	11046.592799070006	10307.433142771699	12314.044002251218	11414.31365764161	14597.39734988153	13415.228964041156	0.23325435993345656	0.21814175819981035	3362.213109610835	6096.697026779875	3137.2377301026136	5688.749439103063
0.792257131027923	7191.381736505802	6943.378408223992	9751.40850127444	9179.038970509828	11062.509664045123	10322.284964392951	12331.787123650072	11430.760371141254	14618.430529340845	13434.558773814006	0.23325436096677632	0.21814175915495557	3346.5400255657732	6104.841352965217	3122.6133788037114	5696.348807615694
0.7970308787870847	7201.742552013934	6953.381920654361	9765.457633159576	9192.263474133715	11078.44774349308	10337.156580972578	12349.553893714095	11447.229005408653	14639.491742729086	13453.914347185728	0.23325436201766506	0.21814176012634012	3330.919829287799	6112.959537070245	3108.0383764065336	5703.923783336999
0.8018333907779276	7212.117113547245	6963.39870510039	9779.525404802887	9205.505523451158	11094.406968996265	10352.04792867103	12367.344236177738	11463.719489750549	14660.580899642207	13473.295601073398	0.23325436308642786	0.2181417611142469	3315.352446107194	6121.051415340975	3093.512653239537	5711.474213473266
0.8066648403194178	7222.505376344827	6973.428718345574	9793.611755515825	9218.765061336157	11110.387271708953	10366.958943249467	12385.158074298264	11480.231753031534	14681.697909110551	13492.702451874493	0.23325436417337578	0.21814176211896263	3299.8378005996346	6129.116823459975	3079.0361389340833	5718.999944718322
0.8115254017748545	7232.907295366579	6983.471916903806	9807.716624231385	9232.0420303064	11126.388582356129	10381.889560068394	12402.995330854428	11496.76572367258	14702.842679597285	13512.134815465148	0.2332543652788249	0.21814176314078043	3284.375816619722	6137.15559658641	3064.6087624321226	5726.500823250273
0.8164152505581643	7243.322825292195	6993.528257018458	9821.839949502733	9245.336372522068	11142.41083123193	10396.839714086324	12420.855928144749	11513.321329649512	14724.01511899635	13531.59260719838	0.23325436640309757	0.21814176417999684	3268.9664172693156	6145.167569285259	3050.230451983167	5733.97669470706
0.8213345631402307	7253.751920520159	7003.597694661408	9835.981669501853	9258.648029784525	11158.453948198105	10411.80933985831	12438.73978798578	11529.898498491424	14745.215134630427	13551.07574190221	0.23325436754652085	0.2181417652369159	3253.6095249305945	6153.152575560845	3035.9011351639638	5741.427404202754
0.8262835170552626	7264.194535166847	7013.680185532158	9850.141722018318	9271.976943535186	11174.517862682627	10426.79837153467	12456.646831710585	11546.497157279227	14766.442633249102	13570.58413387798	0.23325436870942837	0.2181417663118449	3238.305061279796	6161.110448869411	3021.620738891652	5748.852796338499
0.8312622909072027	7274.650623065551	7023.77568505692	9864.320044457987	9285.323054854283	11190.602503678227	10441.806742859591	12474.576980167072	11563.117232644137	14787.697521026934	13590.117696898555	0.2332543698921593	0.21814176740509733	3223.052947278833	6169.041022079531	3007.38918941631	5756.25271516596
0.8362710643761712	7285.12013776546	7033.884148387605	9878.51657384161	9298.686304459548	11206.707799740787	10456.834387169656	12492.530153716241	11579.75865076604	14808.979703561332	13609.676344206406	0.2332543710950591	0.2181417685169926	3207.8531031908933	6176.944127483759	2993.2064123369055	5763.627004201291
0.8413100182249524	7295.603032530725	7044.005530400935	9892.731246803578	9312.066632705028	11222.833678987941	10471.881237392521	12510.50627223059	11596.421337372009	14830.289085870705	13629.259988511889	0.23325437231847843	0.21814176964785564	3192.7054486002307	6184.819596820045	2979.0723326186417	5770.975506442133
0.8463793343055166	7306.099260339499	7054.139785697509	9906.963999590602	9325.463979579868	11238.980069097588	10486.947226045531	12528.505255092483	11613.105217734788	14851.62557239251	13648.868541991436	0.23325437356277584	0.21814177079801655	3177.60990240681	6192.667261236347	2964.986874588998	5778.298064336181
0.8514791955655843	7316.608773882901	7064.286868600813	9921.21476806034	9338.87828470699	11255.146897306291	10502.032285234243	12546.52702119236	11629.810216671158	14872.989066981132	13668.501916285652	0.23325437482831432	0.21814177196781195	3162.5663828307297	6200.486951282714	2950.949961942155	5785.594519778853
0.8566097860552276	7327.131525564017	7074.446733156255	9935.483487680007	9352.309487341825	11271.334090407767	10517.136346651012	12564.57148892704	11646.536258540356	14894.37947290589	13688.160022497454	0.2332543761154648	0.21814177315758443	3147.5748074415606	6208.278496947605	2936.9615177575033	5792.864714123076
0.861771290933513	7337.667467496975	7084.619333130222	9949.770093525174	9365.75752637108	11287.54157475146	10532.259341573576	12582.638576198156	11663.283267242528	14915.796692849148	13707.842771190259	0.23325437742460367	0.21814177436768142	3132.6350931434426	6216.041727614123	2923.021464503603	5800.108488175785
0.8669638964751838	7348.216551505823	7094.804622009113	9964.0745202782	9379.222340311435	11303.769276240806	10547.401200863627	12600.728200410203	11680.05116621714	14937.240628904046	13727.550072386104	0.23325437875611452	0.21814177559845843	3117.7471562062856	6223.776472092606	2909.12972405646	5807.3256822119
0.8721877900773816	7358.7787291237	7105.0025529984205	9978.396702227143	9392.703867308364	11320.01712033199	10562.561854965457	12618.840278469157	11696.83987844147	14958.711182572832	13747.281835563901	0.2332543801103877	0.21814177685027533	3102.9109122599475	6231.482558595017	2895.286217686371	5814.516135929618
0.877443160266411	7369.3539515916345	7115.21307902163	9992.736573264112	9406.20204513465	11336.285032032067	10577.741233904313	12636.974726780389	11713.649326428796	14980.208254764406	13767.03796965728	0.23325438148782046	0.21814177812349944	3088.126276291674	6239.159814716317	2881.490866071661	5821.679688464152
0.8827301967045416	7379.942169857635	7125.436152719325	10007.094066884063	9419.71681118924	11352.5729358976	10592.939267285088	12655.131461247141	11730.479432226966	15001.73174579251	13786.81838305291	0.23325438288881684	0.21814177941850518	3073.3931626870763	6246.808067481965	2867.7435893254587	5828.816178415436
0.8880490901968541	7390.543334575674	7135.67172644822	10021.46911618339	9433.24810249593	11368.880756033082	10608.155884290854	12673.310397268764	11747.330117416732	15023.28155537363	13806.622983588579	0.23325438431378837	0.2181417807356717	3058.7114852059167	6254.42714329483	2854.0443069797475	5835.925443805987
0.8934000326981257	7401.157396104579	7145.919752280078	10035.861653858468	9446.795855701974	11385.208416089243	10623.391013681307	12691.511449738848	11764.201303110058	15044.857582624818	13826.451678551164	0.23325438576315327	0.21814178207538623	3044.081157012144	6262.0168679673225	2840.3929380087648	5843.007322104415
0.8987832173197573	7411.784304507131	7156.180182000838	10050.271612204388	9460.360007076904	11401.555839261668	10638.64458379143	12709.734533043664	11781.092909948644	15066.459726061797	13846.304374674923	0.23325438723733827	0.21814178343804302	3029.502090671216	6269.577066699974	2826.789400828071	5850.061650207732
0.904198838336744	7422.4240095488885	7166.452967109495	10064.69892311339	9473.940492511068	11417.922948288986	10653.916522529853	12727.97956106015	11798.004858102091	15088.087883596609	13866.180978139324	0.23325438873677648	0.2181417848240429	3014.974198157899	6277.107564076316	2813.2336133050267	5857.0882644427475
0.9096470911946843	7433.076460697268	7176.738058817211	10079.143518073628	9487.537247514454	11434.309665451467	10669.206757377522	12746.246447154364	11814.937067266443	15109.741952535773	13886.081394567353	0.23325439026190917	0.21814178623379313	3000.497390874778	6284.608184084762	2799.7254927651957	5864.087000566302
0.915128172516836	7443.741607120424	7187.035408046178	10093.605328167632	9501.15020721519	11450.715912569309	10684.515215386036	12764.535104179555	11831.88945666234	15131.421829577994	13906.005529023323	0.23325439181318577	0.21814178766770925	2986.0715796442237	6292.078750078566	2786.264956002473	5871.057693760609
0.9206422801112097	7454.419397686219	7197.344965428749	10108.084284070934	9514.779306358398	11467.141611001043	10699.841823176335	12782.845444474395	11848.86194503357	15153.127410812087	13925.953286011183	0.23325439339106263	0.21814178912621354	2971.696674726787	6299.5190847963095	2772.8519192852546	5878.000178633723
0.9261896129777101	7465.109780961164	7207.66668130628	10122.580316050615	9528.424479304662	11483.586681641924	10715.186506937003	12801.177379861188	11865.854450645185	15174.858591714832	13945.924569472305	0.23325439499600553	0.2181417906097363	2957.372585833771	6306.929010368884	2759.486298360862	5884.9142892088275
0.931770371315315	7475.8127052094005	7218.000505728234	10137.093353963954	9542.085660028855	11500.051044922368	10730.549192422915	12819.53082164413	11882.866891282012	15196.615267148922	13965.919282783749	0.23325439662848768	0.21814179211871426	2943.099222125835	6314.308348298073	2746.1680084711406	5891.79985893704
0.9373847565293029	7486.528118391579	7228.3463884510575	10151.623327256888	9555.762782118649	11516.534620806222	10745.92980495361	12837.905680607371	11899.899184246837	15218.397331360684	13985.937328756101	0.23325439828899056	0.21814179365359324	2928.876492219977	6321.65691945143	2732.896964348154	5898.656720675295
0.9430329712385201	7497.25596816383	7238.704278937204	10166.170164962632	9569.45577877323	11533.037328789198	10761.32826941181	12856.301867013286	11916.951246358787	15240.204677978012	14005.978609631595	0.23325439997800465	0.21814179521482674	2914.7043042082805	6328.9745440837	2719.6730802353704	5905.48470670823
0.9487152192826929	7507.996201876697	7249.074126354122	10180.73379570023	9583.164582801961	11549.559087897227	10776.744510241917	12874.71929060063	11934.022993951654	15262.037200008175	14026.043027082138	0.23325440169602885	0.21814179680287518	2900.5825656532543	6336.261041800957	2706.496269877418	5912.283648710465
0.9544317057297852	7518.748766574009	7259.4558795730945	10195.31414767304	9596.889126622866	11566.099816684746	10792.178451448339	12893.157860582636	11951.114342872046	15283.894789835593	14046.130482207138	0.233254403443571	0.2181417984182088	2886.5111836022697	6343.516231586225	2693.3664465397596	5919.05337777175
0.9601826368833979	7529.513608991864	7269.849487168344	10209.911148667348	9610.629342261422	11582.65943323313	10807.630016594108	12911.617485645258	11968.225208477848	15305.777339219727	14066.240875531712	0.23325440522114774	0.21814180006130465	2872.4900645945454	6350.739931781776	2680.2835230239434	5925.7937244114
0.9659682202902156	7540.290675557485	7280.254897415929	10224.524726050824	9624.385161349124	11599.23785514893	10823.09912879928	12930.098073945226	11985.35550563647	15327.684739292796	14086.374107004589	0.23325440702928527	0.2181418017326496	2858.51911467046	6357.931960096583	2667.2474116500234	5932.504518519621
0.9717886647474951	7551.079912388202	7290.672058292624	10239.154806771154	9638.156515122015	11615.834999562334	10838.585710739264	12948.599533108316	12002.505148722976	15349.616880557713	14106.530075995963	0.23325440886851867	0.2181418034327374	2844.5982393750455	6365.0921335951425	2654.258024287992	5939.185589414788
0.9776441803106027	7561.8812652902625	7301.100917475021	10253.801317354424	9651.943334419471	11632.450783125334	10854.089684643493	12967.121770227315	12019.674051618633	15371.573652885685	14126.708681295755	0.23325441073939307	0.21814180516207246	2830.7273437653203	6372.22026869189	2641.31527235033	5945.836765801534
0.9835349783005937	7572.694679757835	7311.541422338278	10268.464183903761	9665.745549682586	11649.085122010178	10869.610972293569	12985.664691860293	12036.862127708848	15393.554945514172	14146.9098211112	0.2332544126424624	0.21814180692116697	2816.906332425773	6379.316181167029	2628.41906679736	5952.457875770284
0.9894612713118381	7583.520100971827	7321.9935199551965	10283.143332097765	9679.56309095293	11665.737931907603	10885.149495021898	13004.22820402864	12054.069289881658	15415.560647044531	14167.133393065073	0.23325441457829144	0.21814180871054273	2803.1351094684796	6386.379686151631	2615.5693181644892	5959.048746836837
0.9954232732196957	7594.357473798849	7332.45715709513	10297.838687189078	9693.39588787112	11682.409128025205	10900.705173710068	13022.81221221525	12071.295450525933	15437.59064543991	14187.379294193584	0.23325441654745424	0.21814181053073028	2789.4135785371764	6393.410598109011	2602.765936541604	5965.609205880435
1.0014211991882311	7605.206742789998	7342.932280222827	10312.550174002761	9707.243869675296	11699.098625085606	10916.277928787142	13041.416621362469	12088.540521529498	15459.644828022785	14207.647420944173	0.23325441855053508	0.21814181238227018	2775.7416428216966	6400.408730859403	2590.0088315963512	5972.139079179149
1.0074552656779823	7616.067852179868	7353.418835497473	10327.277716934941	9721.106965199853	11715.806337324913	10931.86768022823	13060.041335870399	12105.804414277543	15481.723081472965	14227.937669173632	0.23325442058812948	0.21814181426571236	2762.119205068564	6407.373897575773	2577.297912583337	5978.6381924096495
1.013525690453769	7626.940745885337	7363.916768771524	10342.02123995118	9734.985102873909	11732.532178490887	10947.474347552778	13078.686259594824	12123.087039650722	15503.82529182513	14248.249934145882	0.23325442266084212	0.21814181618161588	2748.5461675819242	6414.305910770781	2564.633088344359	5985.106370633235
1.0196326925925556	7637.825367504536	7374.426025589709	10356.780666585079	9748.878210719984	11749.276061841334	10963.09784982307	13097.351295845461	12140.38830802352	15525.951344466775	14268.584110530057	0.23325442476928943	0.21814181813055064	2735.022432222264	6421.204582274426	2552.014267306542	5991.543438272085
1.0257764924913542	7648.721660315554	7384.94655118778	10371.555919936527	9762.786216352351	11766.037900142144	10978.738105642393	13116.036347383748	12157.708129262192	15548.101124135557	14288.940092398081	0.23325442691409867	0.21814182011309644	2721.54790042853	6428.0697232680395	2539.4413575043436	5997.949219143484
1.0319573118751795	7659.629567275514	7395.478290491624	10386.34692267046	9776.709046975884	11782.817605665874	10994.395033153714	13134.741316421268	12175.04641272333	15570.274514917468	14309.317773222983	0.2332544290959081	0.2181418221298429	2708.1224732283736	6434.901144284289	2526.914266586653	6004.323536458891
1.0381753738050519	7670.549031019301	7406.021188116013	10401.153597015118	9790.64662938438	11799.615090189776	11010.068550037831	13153.466104617559	12192.403067251793	15592.471400244218	14329.717045876463	0.23325443131536713	0.21814182418139075	2694.746051222668	6441.698655158281	2514.432901810389	6010.666212788317
1.0444309026860459	7681.479993858452	7416.5751883636085	10415.97586476058	9804.59888995927	11816.430264994127	11025.758573511897	13172.21061307825	12209.778001179084	15614.69166289104	14350.137802627005	0.23325443357313638	0.21814182626835096	2681.418534614495	6448.462065073196	2501.9971700536553	6016.977070080582
1.05072412427539	7692.422397780037	7427.140235223754	10430.813647257217	9818.565754668014	11833.263040860505	11041.46502032763	13190.974742353153	12227.171122321368	15636.935184974407	14370.579935137535	0.23325443586989003	0.21814182839134547	2668.139823211357	6455.191182544921	2489.6069778251695	6023.255929658189
1.057055265690613	7703.376184445506	7437.716272371478	10445.666865414172	9832.547149062808	11850.113328070027	11057.187806769858	13209.758392434267	12244.582337977861	15659.201847949713	14391.043334463524	0.2332544382063112	0.2181418305510072	2654.909816420288	6461.885815398768	2477.2622312682215	6029.502612217795
1.0634245554177415	7714.341295189499	7448.303243166288	10460.535439697707	9846.542998278963	11866.981036401501	11072.926848654697	13228.561462753774	12262.011554928818	15681.491532608845	14411.527891050642	0.2332544405830982	0.2181418327479805	2641.728413265315	6468.545770783443	2464.962836161838	6035.7169378129765
1.0698322233195456	7725.317671018731	7458.9010906511085	10475.419290129728	9860.553227033533	11883.866075129756	11088.682061328012	13247.383852182122	12279.458679433825	15703.80411907796	14432.033494732745	0.2332544430009598	0.21814183498292097	2628.595512399799	6475.170855189674	2452.708697941038	6041.898725884035
1.0762785006438331	7736.305252610841	7469.509757551179	10490.318336286231	9874.57775962385	11900.76835302387	11104.453359663767	13266.225459026085	12296.923617229975	15726.139486815173	14452.560034729728	0.23325444546061797	0.2181418372564962	2615.51101209817	6481.760874406435	2440.4997216877528	6048.047795219347
1.0827636200317978	7747.303980313179	7480.129186272859	10505.23249729564	9888.616519925949	11917.687778345286	11120.240658062263	13285.086181026669	12314.406273529918	15748.497514608054	14473.107399645249	0.23325444796280767	0.21814183956938488	2602.474810270709	6488.315633542836	2428.3358121439815	6054.163963970728
1.089287815526412	7758.313794141686	7490.759318902582	10520.161691837318	9902.669431393193	11934.624258846137	11136.043870448588	13303.96591535722	12331.906553020151	15770.878080571425	14493.675477464705	0.23325445050827637	0.21814184192227887	2589.486804475193	6494.834937033709	2416.2168737202883	6060.247049657162
1.0958513225808764	7769.334633779712	7501.400097205664	10535.105838139953	9916.736417054708	11951.577701767414	11151.862910270855	13322.864558621404	12349.424359859066	15793.281062144948	14514.26415555296	0.23325445309778597	0.21814184431588146	2576.54689191177	6501.318588611204	2404.142810499994	6066.2968691564165
1.1024543780671139	7780.366438576819	7512.0514626252425	10550.064853979953	9930.817399513975	11968.548013837135	11167.697690498633	13341.782006851163	12366.959597675204	15815.706336090705	14534.87332065228	0.23325445573211023	0.21814184675090864	2563.654969441588	6507.76639133133	2392.113526245579	6072.313238703646
1.1090972202843215	7791.409147547656	7522.71335628106	10565.03865667992	9944.912300947239	11985.535101268633	11183.54812362115	13360.718155504812	12384.512169565285	15838.153778490952	14555.502858880023	0.23325445841203843	0.21814184922808932	2550.8109335858608	6514.178147554398	2380.128924394725	6078.295973868575
1.115780088967567	7802.462699370721	7533.385718968342	10580.027163106975	9959.02104310201	12002.538869758651	11199.414121645617	13379.672899464904	12402.081978092338	15860.623264745585	14576.152655726448	0.2332544611383728	0.21814185174816536	2538.0146805315744	6520.553658940829	2368.188908088836	6084.244889603462
1.1225032252964444	7813.527032387209	7544.0684911567405	10595.030289671216	9973.143547295702	12019.559224485583	11215.29559609569	13398.646133036293	12419.668925284006	15883.114669569854	14596.82259605273	0.23325446391192986	0.21814185431189148	2525.2661061442923	6526.892726463266	2356.2933801615145	6090.159800201654
1.1292668719037753	7824.602084599817	7554.761612989063	10610.047952324092	9987.279734413934	12036.59607010766	11231.192458009564	13417.63774994409	12437.27291263045	15905.62786699194	14617.512564088482	0.233254466733541	0.21814185692003646	2512.5651059650118	6533.195150382817	2344.4422431432176	6096.040519290604
1.1360712728843656	7835.687793671509	7565.465024280198	10625.080066556731	10001.429524909125	12053.649310761033	11247.104617938407	13436.64764333155	12454.893841082583	15928.16273035044	14638.222443429704	0.23325446960405252	0.2181418595733822	2499.9115752314683	6539.460730280727	2332.6353992811637	6101.886859863065
1.1429166738038161	7846.784096924445	7576.1786645159555	10640.126547398513	10015.592838798964	12070.718850058163	11263.031985944623	13455.675705758262	12472.531611050186	15950.719132292255	14658.952117036557	0.2332544725243254	0.21814186227272445	2487.305408872082	6545.689265033696	2320.8727505325805	6107.698634251952
1.1498033217073829	7857.8909313386375	7586.902472851879	10655.18730941523	10029.769595664851	12087.804591085736	11278.97447160012	13474.72182919784	12490.186122399968	15973.296944769834	14679.701467231092	0.23325447549523606	0.21814186501887375	2474.7465015116613	6551.880552800838	2309.154198576929	6113.475654132664
1.1567314651288954	7869.008233550847	7597.636388112132	10670.262266707627	10043.959714650424	12104.906436403013	11294.931983984641	13493.785905036078	12507.857274453723	15995.896039038984	14700.470375695084	0.2332544785176766	0.21814186781265435	2462.2347474824637	6558.034391039982	2297.479644815903	6119.2177305142395
1.1637013540997225	7880.135939853292	7608.380348788261	10685.351332909622	10058.163114459932	12122.024288039811	11310.904431683937	13512.867824068711	12525.544965986332	16018.516285656244	14721.258723467685	0.2332544815925552	0.2181418706549059	2449.7700408319943	6564.150576506276	2285.848990389495	6124.924673763569
1.1707132401577995	7891.273986192556	7619.1342930381525	10700.454421186867	10072.379713356864	12139.158047494877	11326.891722788252	13531.967476499587	12543.249095224037	16041.157554476698	14742.06639094341	0.23325448472079588	0.21814187354648237	2437.352275331621	6570.228905261029	2274.262136172387	6130.596293576527
1.177767376356704	7902.422308168287	7629.898158684717	10715.571444234978	10086.609429162216	12156.307615733873	11342.893764890332	13551.08475193844	12560.969559842299	16063.819714651363	14762.893257869608	0.23325448790333883	0.2181418764882531	2424.9813444641186	6576.269172619097	2262.7189827775583	6136.232398974244
1.1848640172747877	7913.580841031972	7640.671883214825	10730.702314277862	10100.852179253086	12173.4728931875	11358.910465083896	13570.219539398795	12578.70625696406	16086.502634624678	14783.739203344428	0.23325449114114177	0.21814187948110325	2412.6571414541686	6582.271173208021	2251.2194305771263	6141.832798336167
1.1920034190243662	7924.749519685807	7651.455403778101	10745.846943066235	10115.107880561092	12190.653779749795	11374.941729961822	13589.371727296078	12596.45908315776	16109.206182132291	14804.604105814502	0.23325449443517907	0.2181418825259333	2400.379559258581	6588.234700934496	2239.7633796908194	6147.3972993623465
1.1991858392609598	7935.928278681371	7662.248657185734	10761.00524187578	10129.376449570804	12207.850174776067	11390.987465614406	13608.541203445306	12614.227934435408	16131.93022419832	14825.48784307266	0.23325449778644244	0.2181418856236602	2388.1484905822435	6594.159548996948	2228.3507300011115	6152.925709088333
1.2064115371925936	7947.117052218536	7673.051579909314	10776.17712150572	10143.657802318217	12225.06197708127	11407.047577627642	13627.727855059275	12632.012706250665	16154.674627133218	14846.390292255704	0.2332545011959409	0.21814188877521618	2375.9638278727653	6600.045509863179	2216.981381150894	6158.417833864223
1.2136807735891502	7958.315774144038	7683.864108079589	10791.36249227688	10157.951854389094	12242.289084937805	11423.12197108137	13646.931568746142	12649.813293496816	16177.439256530874	14867.31132984201	0.23325450466470257	0.21814189198155176	2363.8254633340985	6605.892375283875	2205.65523256117	6163.8734793909825
1.2209938107917835	7969.524377950492	7694.686177485404	10806.561264030333	10172.25852091761	12259.531396073993	11439.21055054773	13666.152230507689	12667.62959050506	16200.223977266603	14888.25083164952	0.23325450819377275	0.2181418952436334	2351.733288934338	6611.699936299585	2194.3721834274475	6169.292450690642
1.2283509127223842	7980.7427967749345	7705.517723572367	10821.773346125467	10186.577716584554	12276.788807671888	11455.313220089172	13685.389725736894	12685.461491042279	16223.028653494253	14909.20867283316	0.23325451178421547	0.21814189856244479	2339.6871963992016	6617.467983205803	2183.132132721832	6174.674552095588
1.2357523448931043	7991.970963397729	7716.358681441751	10836.998647438484	10200.909355615913	12294.061216365571	11471.42988325685	13704.643939216056	12703.308888309293	16245.853148643988	14930.184727882734	0.2332545154371143	0.21814190193898694	2327.6870772370603	6623.196305598598	2171.934979213169	6180.019587288145
1.2431983744159416	8003.20881024129	7727.20898584929	10852.237076360698	10215.253351781274	12311.34851823922	11487.560443088825	13723.914755114627	12721.171674938872	16268.697325419702	14951.17887062064	0.23325451915357193	0.21814190537427952	2315.732822727645	6628.884692336898	2160.7806214526063	6185.327359247021
1.2506892700123766	8014.456269368821	7738.068571203901	10867.488540796814	10229.609618392149	12328.650608825179	11503.704802108201	13743.202056987062	12739.04974299365	16291.561045796518	14972.190974199397	0.23325452293471072	0.2181419088693595	2303.824323932524	6634.532931543421	2149.668957794318	6190.5976702845655
1.2582253020230734	8025.713272483075	7748.9373715666125	10882.752948163277	10243.97806830056	12345.967383102057	11519.862862321514	13762.50572777071	12756.94298396437	16314.444171018255	14993.220911099594	0.23325452678167233	0.21814191242528316	2291.9614717046497	6640.14081062004	2138.599886397482	6195.830322040711
1.2658067424176331	8036.979750925125	7759.815320649246	10898.030205386594	10258.358613897308	12363.298735492868	11536.034525216819	13781.82564978374	12774.851288767748	16337.346561594988	15014.268553127391	0.2332545306956203	0.21814191604312513	2280.1441566922003	6645.708116244059	2127.573305226164	6201.025115463883
1.2734338648044117	8048.255635673115	7770.7023518133	10913.320218901665	10272.75116711051	12380.644559863102	11552.21969176201	13801.161704722992	12792.774547744624	16360.268077300507	15035.333771412337	0.2332545346777373	0.21814191972397876	2268.372269345913	6651.2346343630925	2116.5891120577	6206.181850818917
1.2811069444403917	8059.540857341017	7781.598398068656	10928.622894650103	10287.15563940389	12398.004749518857	11568.41826240293	13820.513773661904	12810.712650657884	16383.20857716986	15056.416436404936	0.2332545387292281	0.21814192346895778	2256.645699911169	6656.720150163863	2105.6472044847906	6211.300327680074
1.2888262582411194	8070.835346177275	7792.503392072419	10943.9381380784	10301.57194177525	12415.379197204731	11584.63013706165	13839.881737048161	12828.665486690532	16406.167919496576	15077.516417874385	0.23325454285131866	0.2181419272791958	2244.964338451391	6662.164448121563	2094.747479931335	6216.380344956648
1.296592084790695	8082.139032063729	7803.417266127735	10959.26585413648	10315.999984754932	12432.767795102214	11600.855215134732	13859.265474701911	12846.632944443785	16429.145961830545	15098.633584906349	0.23325454704525747	0.21814193115584563	2233.328074847581	6667.567311976571	2083.8898356431164	6221.421700852923
1.3044047043518285	8093.451844514174	7814.339952182475	10974.605947275762	10330.439678404064	12450.170434827469	11617.093395491276	13878.664865813273	12864.614911934907	16452.142560975088	15119.767805900408	0.23325455131231332	0.21814193510008145	2221.7367987950565	6672.928524711169	2073.074168696883	6226.424192878883
1.312264398875954	8104.773712673204	7825.271381828099	10989.9583214476	10344.890932313096	12467.587007429584	11633.344576471254	13898.079788940426	12882.611276595382	16475.157572984674	15140.918948567913	0.23325455565377975	0.21814193911309845	2210.1903998237103	6678.247868594248	2062.3003760154825	6231.387617878616
1.320171452013404	8116.104565314939	7836.211486298439	11005.322880101565	10359.353655600169	12485.017403388616	11649.608655883707	13917.510122007412	12900.621925268895	16498.19085316233	15162.08687992963	0.2332545600709725	0.2181419431961127	2198.6887672927696	6683.525125147309	2051.5683543625055	6236.311771997716
1.3281261491236485	8127.444330841734	7847.160196468443	11020.699526183702	10373.82775690949	12502.46151261363	11665.885531004898	13936.955742301958	12918.646744209313	16521.242256057078	15183.271466313363	0.23325456456523133	0.21814194735036221	2187.2317903937073	6688.760075132828	2040.878000343684	6241.196450674906
1.3361287772855897	8138.792937282879	7858.117442852927	11036.088162134789	10388.313144409667	12519.919224440713	11682.175098576467	13956.41652647325	12936.68561907862	16544.311635461283	15204.47257335153	0.23325456913791842	0.21814195157710703	2175.8193581630476	6693.952498585917	2030.2292104213266	6246.041448665317
1.3441796253079266	8150.150312293402	7869.083155605417	11051.48868988871	10402.809725792215	12537.39042763115	11698.477254803718	13975.892350529934	12954.738434945066	16567.398844408293	15225.690065978999	0.2332545737904222	0.21814195587763005	2164.45135948353	6699.102174791507	2019.6218809139682	6250.846560030244
1.352278983739575	8161.516383152698	7880.057264516833	11066.901010870632	10417.317408269806	12554.875010369338	11714.791895353701	13995.383089837776	12972.80507628099	16590.50373516968	15246.923808430527	0.2332545785241549	0.21814196025323654	2153.1276830903953	6704.208882287145	2009.0559080021922	6255.611578132026
1.3604271448801535	8172.891076763351	7891.039699014346	11082.325025995386	10431.836098574773	12572.372860260984	11731.118915353494	14014.88861911765	12990.88542696097	16613.62615925285	15268.173664238599	0.23325458334055393	0.2181419647052554	2141.848217580118	6709.2723988839425	1998.5311877378263	6260.336295651738
1.3686244027905345	8184.274319649819	7902.030388160113	11097.76063566573	10446.365702957448	12589.883864331103	11747.458209388362	14034.408812443333	13008.979370259753	16636.76596739844	15289.439496230998	0.23325458824108267	0.2181419692350392	2130.61285140377	6714.292501616292	1988.0476160360267	6265.020504551008
1.3768710533034536	8195.666037957088	7913.029260649972	11113.207739770509	10460.906127184457	12607.407909021973	11763.809671499836	14053.943543239195	13027.086788850149	16659.92300957759	15310.721166528334	0.23325459322723024	0.21814197384396436	2119.4214728835505	6719.268966785632	1977.605088692042	6269.66399610322
1.3851673940341884	8207.066157449512	7924.036244812338	11128.666237683114	10475.457276537249	12624.944880191355	11780.173195184054	14073.49268427826	13045.207564801205	16683.09713498963	15332.018536541893	0.23325459830051254	0.21814197853343248	2108.273970212438	6724.201569940895	1967.203501381795	6274.266560883727
1.3935137243912972	8218.474603509396	7935.051268606826	11144.136028259556	10490.019055810308	12642.494663110345	11796.548673389776	14093.056107679797	13063.341579575987	16706.28819205927	15353.331466971042	0.23325460346247348	0.21814198330487	2097.170231459546	6729.090085878037	1956.8427496642107	6278.82798876334
1.4019103455874267	8229.891301135825	7946.074259623116	11159.617009836908	10504.591369309652	12660.057142461588	11812.935998516681	14112.633684907305	13081.488714029701	16729.49602843418	15374.65981780106	0.23325460871468237	0.21814198815972793	2086.110144579201	6733.934288653079	1946.5227289908798	6283.3480689208955
1.410357560650181	8241.31617494331	7957.105145079667	11175.109080231472	10519.174120851147	12677.632202337221	11829.335062413478	14132.22528676628	13099.64884840764	16752.720490982356	15396.003448300668	0.2332546140587388	0.21814199309948468	2075.093597405241	6738.733951549977	1936.2433347018668	6287.826589816716
1.4188556744330574	8252.749149160487	7968.143851822439	11190.612136737027	10533.767213758829	12695.21972623688	11845.745756376034	14151.830783401949	13117.82186234307	16775.96142578947	15417.362217019587	0.23325461949626977	0.21814199812564436	2064.120477664983	6743.488847106695	1926.0044620378176	6292.26333921589
1.4274049936264492	8264.190147628866	7979.190306323699	11206.126076123155	10548.370550863337	12712.81959706581	11862.167971145613	14171.450044297195	13136.007634855298	16799.21867815637	15438.735981786285	0.23325462502893166	0.2181420032397378	2053.1906729856273	6748.198747120798	1915.8060061456636	6296.658104192
1.4360058267687137	8275.639093801541	7990.244434680785	11221.650794633502	10562.984034500292	12730.431697132892	11878.601596907043	14191.082938270354	13154.206044347664	16822.49209259652	15460.124599705594	0.2332546306584103	0.21814200844332346	2042.3040708851768	6752.863422604743	1905.6478620721027	6301.010671091266
1.4446584842573071	8287.095910741798	8001.306162614763	11237.186187983898	10577.607566508526	12748.055908148523	11895.046523286746	14210.729333472858	13172.416968605345	16845.781512833182	15481.527927156141	0.23325463638642185	0.21814201373798753	2031.4605587921105	6757.482643834781	1895.5299247743096	6305.320825553965
1.453363278359986	8298.56052112197	8012.375415469244	11252.732151360822	10592.241048228549	12765.692111222881	11911.502639351022	14230.3890973873	13190.640284793455	16869.08678179715	15502.945819788154	0.23325464221471306	0.21814201912534487	2020.6600240471307	6762.056180338841	1885.4520891347202	6309.588352544233
1.4621205232260774	8310.032847222017	8023.452118209193	11268.288579419506	10606.884380500958	12783.34018686377	11927.969833604244	14250.06209682504	13208.875869455067	16892.407741623894	15524.378132521091	0.23325464814506155	0.2181420246070384	2009.9023538964102	6766.583800863475	1875.4142499471782	6313.813036296982
1.470930534897817	8321.512810928265	8034.536195419533	11283.855366282216	10621.53746366464	12801.000014974694	11944.447993986852	14269.748197924066	13227.123598508992	16915.744233651058	15545.824719541073	0.2332546541792776	0.21814203018474126	1999.1874355084728	6771.065273408312	1865.4163019276457	6317.994660332799
1.4797936313217521	8333.000333732109	8045.627571303987	11299.432405536525	10636.200197555214	12818.671474852876	11960.937007873632	14289.447266146784	13245.383347247853	16939.09609841585	15567.285434298617	0.2332546603192026	0.21814203586015618	1988.5151559750084	6775.500365215354	1855.4581397246802	6322.133007480297
1.48871013236022	8344.495336728709	8056.726169683802	11315.019590233558	10650.872481503395	12836.354445187302	11977.436762071831	14309.159166277863	13263.654990336043	16962.46317565245	15588.760129506243	0.2332546665667127	0.2181420416350163	1977.8854023125023	6779.8888427643105	1845.5396579146618	6326.227859846782
1.4976803598028874	8355.997740615665	8067.83191399646	11330.616812886212	10665.554214333279	12854.048804056683	11993.947142819274	14328.88376242193	13281.938401807616	16985.845304289356	15610.248657136002	0.23325467292371554	0.21814204751108612	1967.2980614677072	6784.230471769348	1835.6607510102913	6330.278998834081
1.5067046373783677	8367.507465691733	8078.94472729446	11346.22396546741	10680.24529436075	12871.754428927514	12010.468035782565	14348.620918001441	13300.233455064303	17009.242322446797	15631.750868417143	0.2332546793921544	0.21814205349016133	1956.7530203242786	6788.525017188396	1825.8213134646649	6334.286205133423
1.5157832907659001	8379.0244318555	8090.064532244018	11361.840939408361	10694.945619391794	12889.471196652054	12026.999326055184	14368.370495754434	13318.540022873412	17032.654067434134	15653.266613833675	0.23325468597400623	0.21814205957406907	1946.2501657052198	6792.772243218031	1816.0212396744173	6338.249258728232
1.5249166476071065	8390.548558604083	8101.191251123844	11377.46762559679	10709.655086720868	12907.198983466382	12043.540898155688	14388.132357732355	13336.85797736585	17056.080375747253	15674.795743122017	0.23325469267128437	0.21814206576467085	1935.7893843768397	6796.971913292538	1806.260423983913	6342.16793888947
1.5341050375178134	8402.079765031827	8112.324805823851	11393.103914375175	10724.373593129221	12924.937664988362	12060.0926360258	14407.906365297804	13355.18719003399	17079.521083065923	15696.338105268529	0.2332546994860376	0.21814207206386013	1925.370563050732	6801.1237900732085	1796.5387606854783	6346.042024167255
1.5433487920999491	8413.617969828954	8123.465117843873	11408.749695538956	10739.101034883224	12942.687116215642	12076.654423028554	14427.692379122298	13373.527531729645	17102.976024251147	15717.893548507118	0.23325470642035123	0.21814207847356504	1914.9935883928556	6805.227635464165	1786.856144029647	6349.871292407624
1.5526482449535108	8425.1630912803	8134.612108292449	11424.404858334836	10753.837307732767	12960.447211523717	12093.226141946483	14447.49025918414	13391.878872662044	17126.445033342643	15739.461920316884	0.2332547134763485	0.21814208499574683	1904.6583470291225	6809.283210624941	1777.2124682287686	6353.655520755332
1.5620037316886017	8436.715047264006	8145.765697885553	11440.069291459022	10768.58230690959	12978.217824663956	12109.807674979762	14467.299864766199	13410.241082395813	17149.927943556217	15761.043067419721	0.23325472065619002	0.2181420916324039	1894.3647255360847	6813.290275913663	1767.6076274493244	6357.394485613797
1.5714155899375468	8448.273755250098	8156.925806945224	11455.742883055307	10783.335927125492	12995.998828761416	12126.398903744204	14487.1210544535	13428.614029848719	17173.424587280922	15782.63683577773	0.2332547279620753	0.2181420983855692	1884.1126104595605	6817.2485909461975	1758.0415158306714	6361.087962694932
1.580884159367074	8459.839132299336	8168.092355398467	11471.42552071355	10798.09806257091	13013.790096313141	12142.999709269647	14506.953686131323	13446.99758328992	17196.934796076817	15804.243070591105	0.23325473539624322	0.21814210525731206	1873.9018883152166	6821.157914577052	1748.5140274817823	6364.735726994928
1.5904097816905756	8471.411095061747	8179.26526277583	11487.117091467684	10812.868606913025	13031.5914991859	12159.609971997847	14526.797616982689	13465.391610337627	17220.458400671992	15825.861616295459	0.23325474296097273	0.21814211224973912	1863.7324455857743	6825.018004881218	1739.025056483224	6368.337552790064
1.5999928006804371	8482.989559775413	8190.44444821025	11502.817481794105	10827.647453294281	13049.402908614376	12176.22957178081	14546.65270348635	13483.795977957263	17243.995230960187	15847.492316559606	0.23325475065858384	0.2181421193649942	1853.6041687345132	6828.828619184904	1729.5744968930958	6371.893213641364
1.6096335621804478	8494.574442265095	8201.629830435664	11518.52657760983	10842.434494330535	13067.224195199067	12192.858387878745	14566.518801414459	13502.210552459195	17267.545115998044	15869.135014282958	0.23325475849143765	0.21814212660526072	1843.5169441970065	6832.589514023159	1720.1622427485418	6375.402482391801
1.6193324141182788	8506.1656579409	8212.821327785852	11534.24426427069	10857.229622109582	13085.055228904264	12209.496298958358	14586.395765830313	13520.635199496874	17291.107884002457	15890.789551593305	0.23325476646193788	0.21814213397276	1833.470658399281	6836.300445189234	1710.7881880784407	6378.865131193306
1.6290897065180392	8517.763121797045	8224.018858193123	11549.9704265697	10872.032728189404	13102.895879056203	12226.143183090951	14606.283451086305	13539.069784064695	17314.683362348136	15912.455769844337	0.23325477457253138	0.2181421414697537	1823.4651977509493	6839.961167701054	1701.4522268904839	6382.280931455083
1.6389057915129117	8529.36674841043	8235.22233918699	11565.704948735125	10886.843703596447	13120.746014340857	12242.79891775044	14626.181710821475	13557.514170495855	17338.271377564717	15934.13350961312	0.23325478282570794	0.21814214909854385	1813.5004486490507	6843.571435799357	1692.1542531851446	6385.649653872009
1.6487810233578566	8540.976451939374	8246.431687892959	11581.447714428801	10901.66243882404	13138.605502802087	12259.463379811625	14646.090397959439	13575.9682224604	17361.87175533433	15955.822610697827	0.23325479122400297	0.21814215686147376	1803.5762974953977	6847.131002990529	1682.894160966156	6388.9710684577
1.6587157584424002	8552.592146122364	8257.646821031292	11597.198606744449	10916.488823830789	13156.47421183969	12276.136445548358	14666.009364706248	13594.43180296324	17385.484320489042	15977.522912115388	0.23325479976999725	0.21814216476092865	1793.6926306803944	6850.639621987939	1673.6718442256097	6392.244944476057
1.6687103553034934	8564.213744276552	8268.86765491559	11612.95750820567	10931.322748038689	13174.352008207168	12292.817990631453	14685.93846254788	13612.904774341809	17409.108897007936	15999.234252098779	0.23325480846631755	0.2181421727993366	1783.849334593513	6854.097044723574	1664.4871969590895	6395.471050481312
1.6787651746384535	8575.841159296575	8280.09410545168	11628.724300764361	10946.164100331716	13192.238758009911	12309.507890127092	14705.877542248229	13631.386998264328	17432.745308014717	16020.956468094964	0.233254817315637	0.21814218097916893	1774.046295639244	6857.503022401128	1655.340113171027	6398.649154327344
1.6888805793179813	8587.474303653224	8291.326088136231	11644.498865798934	10961.01276905397	13210.134326703217	12326.206018494755	14725.82645384692	13649.87833572751	17456.393375775115	16042.68939676222	0.23325482632067795	0.2181421893029415	1764.2834002249874	6860.857305441983	1646.23048686923	6401.7790231416
1.6990569343992543	8599.113089392056	8302.563518055538	11660.28108411247	10975.868642008136	13228.038579090164	12342.912249585494	14745.785046656934	13668.378647054657	17480.052921694125	16064.432873967926	0.2332548354842104	0.2181421977732153	1754.5605347702513	6864.159643493593	1637.1582120744279	6404.8604233358055
1.7092946071391046	8610.757428132136	8313.806309884187	11676.070835931003	10990.731606453699	13245.951379319726	12359.626456639933	14765.753169262507	13686.887791893447	17503.72376631349	16086.186734785942	0.2332548448090545	0.21814220639259677	1744.8775857108412	6867.409785445314	1628.1231828215532	6407.8931206096895
1.7195939670072704	8622.407231064648	8325.054377883862	11691.868000901712	11005.60154910541	13263.872590884683	12376.34851228655	14785.730669516828	13705.40562921405	17527.405729308986	16107.95081349442	0.233254854298081	0.21814221516373958	1735.2344394981628	6870.607479406055	1619.1252931662602	6410.876879960764
1.7299553856997325	8634.0624089516	8336.307635902018	11707.67245809114	11020.478356131543	13281.802076619653	12393.07828853973	14805.71739453983	13723.932017306972	17551.098629487853	16129.724943573281	0.23325486395421222	0.2181422240893449	1725.630982612609	6873.75247274572	1610.1644371812	6413.811465654522
1.7403792371521247	8645.722872124576	8347.565997370599	11723.484085983557	11035.361913152232	13299.739698699193	12409.815656797893	14825.71319071611	13742.46681378098	17574.802284786292	16151.508957701799	0.23325487378042234	0.21814223317216166	1716.0671015583212	6876.844512062613	1601.2405089640524	6416.696641252842
1.7508658975532332	8657.388530483291	8358.8293753048	11739.302762479027	11050.25210523784	13317.685318635675	12426.560487841687	14845.717903692528	13761.00987556113	17598.51651226668	16173.302687756262	0.23325488377973908	0.21814224241498945	1706.5426828636555	6879.883343169931	1592.3534026391571	6419.532169594895
1.76141574535857	8669.05929349433	8370.09768230174	11755.128364891703	11065.148816907242	13335.638797277314	12443.312651832046	14865.731378376073	13779.561058886598	17622.241128115005	16195.10596480747	0.2332548939552449	0.21814225182067654	1697.05761309003	6882.868711117655	1583.5030123617034	6422.317812814843
1.7720291613040315	8680.735070189789	8381.370830539256	11770.960769948033	11080.051932126245	13353.599994806165	12460.07201830843	14885.753458931591	13798.120219308757	17645.975947638224	16216.918619118467	0.2332549043100771	0.21814226139212273	1687.6117788389092	6885.800360215828	1574.6892323193606	6425.053332331125
1.7827065284196406	8692.415769166033	8392.64873177455	11786.799853785098	11094.961334305832	13371.568770736252	12476.838456186864	14905.78398877972	13816.687211689017	17669.720785261812	16238.740480142013	0.23325491484742875	0.21814227113228102	1678.2050667513395	6888.678034010343	1565.9119567372836	6427.738488856703
1.7934482320433673	8704.10129858231	8403.931297343013	11802.645491948746	11109.876906300615	13389.544983911452	12493.6118337582	14925.822810594562	13835.261890196878	17693.47545452701	16260.571376518317	0.2332549255705514	0.21814228104415512	1668.8373635006137	6891.501475245692	1557.1710798765998	6430.373042374849
1.8042546598350382	8715.791566159376	8415.218438156817	11818.497559391775	11124.798530407008	13407.528492503445	12510.392018686074	14945.869766301375	13853.84410830772	17717.239768088133	16282.411136072453	0.2332549364827536	0.21814229113080458	1659.508555812412	6894.27042593481	1548.4664960415103	6432.956752169877
1.8151262017903238	8727.486479178307	8426.510064703783	11834.355930472346	11139.726088361766	13425.519154009931	12527.178878005281	14965.924697074626	13872.433718800967	17741.013537710223	16304.2595858122	0.2332549475874044	0.21814230139534288	1650.2185304604936	6896.984627331141	1539.798099583364	6435.489376818296
1.8260632502548164	8739.185944479063	8437.806087046003	11850.220478952058	11154.659461340156	13443.516825252455	12543.972278119722	14985.987443335554	13891.030573757853	17764.79657426623	16326.11655192544	0.23325495888793293	0.21814231184093985	1640.9671742663486	6899.643819908146	1531.165784899611	6437.970674185548
1.8370661999381863	8750.889868459224	8449.106414818672	11866.091077994275	11169.598529954472	13461.521362374515	12560.772084800727	15006.057844750074	13909.634524559566	17788.58868773452	16347.981859777989	0.23325497038782927	0.21814232247082158	1631.7543741078116	6902.247743391432	1522.569446436246	6440.400401414838
1.848135447928429	8762.59815707265	8460.410957228662	11881.967600162328	11184.543174252158	13479.532620839544	12577.578163184984	15026.135740226537	13928.245421884956	17812.389687196217	16369.855333910918	0.23325498209064616	0.2181423332882726	1622.580016919179	6904.796136743855	1514.0089786933968	6442.778314947151
1.8592713937061955	8774.310715828187	8471.719623053421	11897.849917417794	11199.493273714386	13497.550455428964	12594.390377772934	15046.22096791359	13946.863115708766	17836.19938083271	16391.736798038477	0.2332549940000012	0.21814234429663573	1613.4439896938857	6907.288738164585	1505.4842762291664	6445.104170522653
1.8704744391592067	8786.02744978828	8483.032320639573	11913.737901118664	11214.448707254222	13515.574720240125	12611.208592426721	15066.313365197855	13965.487455299382	17860.0175759229	16413.626075045486	0.23325500611957556	0.21814235549931463	1604.3461794857867	6909.7252850844525	1496.9952336566057	6447.377723157406
1.8817449885967616	8797.748263567713	8494.348957901719	11929.631422017643	11229.40935321508	13533.605268684376	12628.032670368464	15086.41276870182	13984.118289216918	17883.844078840717	16435.52298698507	0.2332550184531172	0.21814236689977304	1595.2864734226605	6912.1055142097175	1488.5417456543073	6449.59872717876
1.8930834487643238	8809.473061332343	8505.669442321154	11945.530350260482	11244.375089369049	13551.6419534852	12644.862474178391	15106.519014281763	14002.755465311164	17907.678695052695	16457.427355076285	0.23325503100444153	0.21814237850153786	1586.2647586936364	6914.429161459673	1480.1237069623312	6451.766936197877
1.9044902288582053	8821.201746797627	8516.993680944592	11961.434555384001	11259.345792915234	13569.684626675979	12661.697865792974	15126.631937025248	14021.39883071953	17931.521229114987	16479.338999701697	0.23325504377743164	0.21814239030819865	1577.280922558275	6916.695961994585	1471.741012387909	6453.882103121374
1.9159657405403292	8832.93422322745	8528.321580382904	11977.34390631456	11274.321340478116	13587.73313959827	12678.53870650311	15146.75137124925	14040.048231865037	17955.37148467118	16501.25774040505	0.2332550567760411	0.21814240232340948	1568.3348523570457	6918.905650245491	1463.3935568071902	6455.943980152719
1.9275103979530908	8844.670393432756	8539.653046809844	11993.258271366201	11289.301608105905	13605.787342899719	12695.384856952269	15166.877150497807	14058.703514454284	17979.229264449546	16523.18339588889	0.23325507000429357	0.21814241455089048	1559.426435499452	6921.057959858794	1455.0812351664063	6457.952318782918
1.9391246177343011	8856.410159770201	8550.987985960766	12009.177518238883	11304.28647126887	13623.847086532054	12712.236177134637	15187.009107539834	14077.364523475386	18003.094370260413	16545.115784012156	0.23325508346628598	0.21814242699442776	1550.5555594824255	6923.152623756789	1446.803942491184	6459.9068698198535
1.9508088190322228	8868.15342414095	8562.326303131464	12025.101514016884	11319.27580485782	13641.91221974932	12729.092526393408	15207.147074367123	14096.031103196114	18026.96660299387	16567.054721787998	0.23325509716618834	0.21814243965787597	1541.7221118799644	6925.189374092035	1438.5615738793276	6461.807383355219
1.9625634235206988	8879.900087989203	8573.667903176736	12041.030125166832	11334.269483182266	13659.982591105618	12745.953763418742	15227.290882191872	14114.703097161628	18050.845762616827	16589.000025381134	0.2332551111082455	0.21814245254515882	1532.9259803497698	6927.167942256201	1430.3540245072218	6463.653608772438
1.9743888554143678	8891.650052301022	8585.012690509267	12056.96321753616	11349.267379968962	13678.058048453398	12762.819746246127	15247.440361444764	14133.38034819268	18074.73164817077	16610.951510105784	0.23325512529677825	0.21814246566027057	1524.1670526436064	6929.088058923371	1422.1811896385625	6465.445294782519
1.9862855414839768	8903.403217602989	8596.360569098335	12072.900656351314	11364.269368360216	13696.138438941429	12779.690332254504	15267.595341772736	14152.062698383543	18098.62405776911	16632.9089904232	0.2332551397361853	0.21814247900727685	1515.445216598804	6930.949453996029	1414.0429646169068	6467.182189380284
1.9982539110717792	8915.15948396086	8607.711442468519	12088.842306215978	11379.27532091223	13714.223609012797	12796.565378164398	15287.755652036769	14170.749989099962	18122.522788594608	16654.87227993931	0.2332551544309449	0.21814249259031693	1506.7603601447772	6932.751856627408	1405.9392448717263	6468.8640398583375
2.010294396107033	8926.918750978279	8619.065213698454	12104.788031109361	11394.285109593486	13732.31340440299	12813.444740036128	15307.92112030972	14189.442060977175	18146.427636896824	16676.8411914024	0.23325516938561414	0.21814250641360383	1498.1123713068664	6934.494995229412	1397.8699259230634	6470.4905928224325
2.0224074311215867	8938.68091779548	8630.4217854196	12120.737694384485	11409.298605783142	13750.407670137958	12830.32827326801	15328.091573874235	14208.138753917934	18170.338397989643	16698.815536700808	0.2332551846048337	0.21814252048142646	1489.5011382102966	6936.178597474471	1389.8349033822888	6472.061594184022
2.0345934532655616	8950.445883087994	8641.78105981497	12136.69115876647	11424.315680269403	13768.506250532191	12847.215832594544	15348.266839220574	14226.83990709051	18194.254866248735	16720.795126860594	0.23325520009332654	0.21814253479815068	1480.9265490786638	6937.802390289493	1381.834072954196	6473.576789161656
2.0468529023231294	8962.213545065333	8653.142938617892	12152.648286350792	11439.3362032479	13786.608989186749	12864.107272084593	15368.446742044454	14245.545358926705	18218.176835109014	16742.779772043214	0.23325521585590117	0.2181425493682211	1472.3884922389407	6939.366099859588	1373.8673304387485	6475.035922279116
2.059186220728381	8973.983801469689	8664.507323110736	12168.608938601561	11454.360044320056	13804.715728987352	12881.002445139588	15388.631107244904	14264.254947119838	18242.10409706211	16764.769281543195	0.23325523189745168	0.21814256419616201	1463.8868561206618	6940.869451616425	1365.934571732767	6476.4387373635545
2.0715938535812968	8985.756549574615	8675.874114123666	12184.572976349778	11469.38707249147	13822.826312102381	12897.90120449169	15408.81975892209	14282.968508622758	18266.036443653826	16786.763463785795	0.23325524822296065	0.2181425792865787	1455.4215292647714	6942.312170276884	1358.0356928363326	6477.7849775683135
2.084076248663807	8997.531686183826	8687.243212033447	12200.540259791751	11484.417156170384	13840.940579981127	12914.803402202106	15429.01252037535	14301.685879645971	18289.97366548181	16808.762126324826	0.2332552648375001	0.21814259464415955	1446.9924003182678	6943.6939797983505	1350.1705898502842	6479.074385351501
2.0966338564559543	9009.309107629726	8698.614516762127	12216.510648487141	11499.450163165966	13859.058373351585	12931.70888965915	15449.20921410076	14320.406895655526	18313.91555219271	16830.765075840198	0.23325528174623336	0.21814261027367696	1438.5993580428185	6945.014603419229	1342.3391589795356	6480.306702483911
2.109267130152151	9021.088709772357	8709.987927775861	12232.48400135759	11514.485960686798	13877.17953221891	12948.617517576593	15469.409661789416	14339.131391371167	18337.86189248016	16852.772118135756	0.23325529895441605	0.21814262617998914	1430.242291313829	6946.27376363799	1334.5412965348805	6481.481670046691
2.1219765256775314	9032.87038799785	8721.363344083578	12248.460176684664	11529.524415339163	13895.303895863102	12965.529135991714	15489.613684324888	14357.859200764233	18361.812474081773	16874.78305813684	0.2332553164673985	0.21814264236804204	1421.9210891213734	6947.471182214562	1326.776898938755	6482.599028451368
2.1347625017044103	9044.654037217366	8732.740664235893	12264.43903210847	11544.565393125635	13913.431302837464	12982.443594263761	15509.821101781505	14376.590157055909	18385.76708377713	16896.797699888255	0.2332553342906276	0.21814265884286935	1413.6356405765982	6948.606580190361	1319.0458627226762	6483.6585174235515
2.147625519668832	9056.439551865626	8744.119786323698	12280.420424625698	11559.60875944326	13931.56159096639	12999.3607410719	15530.031733421896	14395.324092715036	18409.72550738492	16918.815846551694	0.23325535242964696	0.21814267560959694	1405.3858349109069	6949.679677868262	1311.3480845306185	6484.659876002464
2.160566043787228	9068.226825899785	8755.50060797708	12296.404210588158	11574.654379082182	13949.694597343736	13016.280424413695	15550.245397695218	14414.060839456388	18433.687529760806	16940.83730040376	0.23325537089010165	0.21814269267344127	1397.171561479685	6950.690194836818	1303.68346112367	6485.602842564229
2.1735845410731627	9080.015752798028	8766.883026363987	12312.390245700923	11589.702116223898	13967.830158330715	13033.202491603168	15570.461912234792	14432.800228238559	18457.652934794718	16962.861862833503	0.2332553896777364	0.21814271003971344	1388.9927097584587	6951.637849933002	1296.0518893745611	6486.487154782284
2.1866814813541975	9091.806225558319	8778.266938189005	12328.378385020682	11604.751834439709	13985.96810955407	13050.12678926906	15590.681093856108	14451.54208926205	18481.621505408453	16984.88933434016	0.23325540879840043	0.21814272771381943	1380.8491693589604	6952.522361309733	1288.453266282042	6487.312549692579
2.199857337288837	9103.598136697245	8789.65223969226	12344.368482954222	11619.803396689284	14004.108285904354	13067.053163353254	15610.902758554917	14470.286251967545	18505.59302355348	17006.91951453121	0.2332554282580478	0.21814274570126369	1372.740830018418	6953.343446386512	1280.8874889636645	6488.078763647471
2.213112584383593	9115.391378248562	8801.03882664802	12360.36039325652	11634.856665318897	14022.2505215338	13083.981459108778	15631.126721504865	14489.0325450337	18529.567270208125	17028.952202119744	0.23325544806273915	0.21814276400764762	1364.6675816006027	6954.100821834989	1273.354454654036	6488.785532300826
2.2264477010101436	9127.18584176201	8812.426594363555	12376.353969029185	11649.911502059922	14040.394649854567	13100.911521098176	15651.35279705557	14507.780796375357	18553.544025375362	17050.98719492242	0.23325546821864493	0.21814278263867518	1356.6293141095666	6954.79420364555	1265.8540607187897	6489.432590673678
2.2398631684225956	9138.981418302083	8823.81543767795	12392.349062718848	11664.967768027349	14058.540503536926	13117.843193191808	15671.580798730613	14526.530833141687	18577.52306808042	17073.024289857287	0.23325548873204566	0.2181428016001515	1348.625917682948	6955.423307084944	1258.3862046484137	6490.019673109986
2.2533594707748548	9150.77799844669	8835.205250960826	12408.345526115389	11680.02532371811	14076.687914507305	13134.776318566033	15691.810539225366	14545.282481714186	18601.50417636826	17095.063282941468	0.2332555096093356	0.21814282089798742	1340.657282594475	6955.987846702337	1250.9507840604638	6490.546513284091
2.2669370951380965	9162.57547228594	8846.595928111174	12424.343210350375	11695.084029009606	14094.836713946495	13151.710739701532	15712.04183040503	14564.035567704836	18625.48712730127	17117.10396928903	0.23325553085702364	0.21814284053819896	1332.7232992589124	6956.487536341883	1243.5476967028808	6491.012844211888
2.2805965315183476	9174.373729420862	8857.987362556103	12440.341965895359	11710.1437431581	14112.986732287776	13168.646298381544	15732.274483302552	14582.789915954168	18649.471696956803	17139.1461431087	0.23325555248173582	0.21814286052691106	1324.8238582305494	6956.922089134343	1236.1768404579489	6491.418398260605
2.294338272874165	9186.172658962147	8869.379447249708	12456.341642560248	11725.204324797262	14131.137799215057	13185.582835690248	15752.508308116572	14601.545350529484	18673.457660424836	17161.189597701836	0.23325557449021664	0.2181428808703586	1316.9588502108236	6957.291217526421	1228.8381133401417	6491.762907134369
2.308162815134429	9197.97214952895	8880.772074671786	12472.342089491733	11740.26563193652	14149.289743661167	13202.520192010918	15772.743114209543	14620.301694722835	18697.44479180568	17183.234125460054	0.2332555968893335	0.2181429015748885	1309.1281660425593	6957.594633240253	1221.5314134960645	6492.046101864427
2.3220706572162446	9209.772089247517	8892.165136826641	12488.343155171488	11755.32752195956	14167.442393805792	13219.458207024258	15792.97871010544	14639.0587710492	18721.432864207378	17205.27951786313	0.23325561968607594	0.21814292264696206	1301.3316967147985	6957.832047296222	1214.256639213825	6492.267712851055
2.336062301042938	9221.572365750068	8903.558525241957	12504.34468741472	11770.38985162285	14185.595577073867	13236.396719706785	15813.214903488011	14657.816401244689	18745.42164974362	17227.32556547691	0.23325564288755996	0.21814294409315665	1293.5693333696108	6958.003170039505	1207.0136889202986	6492.4274698467925
2.3501382515621807	9233.372866173477	8914.95213096754	12520.346533368454	11785.452477054067	14203.749120133663	13253.335568329045	15833.451501198637	14676.574406264615	18769.41091953125	17249.37205795107	0.23325566650102905	0.21814296592016766	1285.8409672971466	6958.107711109798	1199.8024611813598	6492.5251019485295
2.3642990167642037	9245.173477158076	8926.345844574173	12536.348539509967	11800.51525375061	14221.902848895028	13270.274590453995	15853.688309234416	14695.332606281714	18793.400443688002	17271.418784017038	0.23325569053385778	0.21814298813481214	1278.1464899397688	6958.1453794497065	1192.6228547046776	6492.560337603092
2.378545107700138	9256.974084846352	8937.739556152354	12552.350551645084	11815.578036578007	14240.056588507494	13287.213622935222	15873.92513274605	14714.090820684169	18817.38999133009	17293.465531485737	0.23325571499355266	0.21814301074402867	1270.4857928922283	6958.1158833089285	1185.4747683409369	6492.532904616091
2.392877038500453	9268.774574881782	8949.133155311192	12568.352414906672	11830.640679768516	14258.210163358566	13304.152501915374	15894.161776035999	14732.848868073921	18841.379330569966	17315.512087245592	0.2332557398877561	0.21814303375488064	1262.8587679099292	6958.0189302759245	1178.3581010904163	6492.442530173808
2.4072953263935135	9280.5748324076	8960.526531177224	12584.353973753052	11845.70303691959	14276.363397071977	13321.091062824502	15914.398042556502	14751.606566264829	18865.368228514104	17337.558237260415	0.23325576522424674	0.21814305717455942	1255.265306901012	6957.854227229953	1171.2727520954213	6492.288940797094
2.4218004917242455	9292.374742065487	8971.919572393144	12600.355071966256	11860.764960992303	14294.516112505728	13338.029140378252	15934.633734907471	14770.363732280712	18889.35645126045	17359.603766567143	0.2332557910109445	0.21814308101038501	1247.7053019346204	6957.621480377857	1164.2186206490733	6492.071862388402
2.436393057972914	9304.174187994473	8983.31216711677	12616.355552650657	11875.826304309994	14312.668131750554	13354.96656857643	15954.868654834774	14789.120182353756	18913.343763896482	17381.648459273976	0.23325581725591163	0.21814310526981	1240.1786452411907	6957.320395257324	1157.1956061949604	6491.791020220611
2.4510735517740176	9315.973053829603	8994.704203019748	12632.3552582312	11890.886918556664	14330.819276127955	13371.903180701163	15975.10260322806	14807.87573192251	18937.32993049664	17403.69209855806	0.23325584396735463	0.2181431299604199	1232.685229212686	6956.950676722452	1150.2036083272542	6491.446138930041
2.46584250293529	9327.771222700816	9006.095567286493	12648.354030451968	11905.946654775596	14348.9693661886	13388.838809315426	15995.335380119026	14826.630195630272	18961.314714120315	17425.734466663627	0.233255871153629	0.218143155089938	1225.2249464043416	6956.51202895632	1143.2425267929211	6491.036942532286
2.4807004444568266	9339.568577231641	9017.486146612913	12664.351710374489	11921.005363367774	14367.118221710414	13405.773286261245	16015.566784679297	14845.383387323127	18985.297876809393	17447.77534489973	0.2332558988232397	0.21814318066622598	1217.7976895365864	6956.004155468196	1136.3122614922468	6490.563154407311
2.4956479125503126	9351.364999538064	9028.875827205355	12680.348138376277	11936.062894090519	14385.265661696998	13422.70644265821	16035.796615218673	14864.135120048313	19009.279179586174	17469.814513638335	0.23325592698484518	0.2181432066972869	1210.4033515012707	6955.426759129856	1129.4127124858205	6490.024497342296
2.510685446658382	9363.160371227323	9040.264494779432	12696.34315414929	11951.11909605602	14403.411504375854	13439.638108901854	16056.024669183209	14882.885206052459	19033.258382451164	17491.8517523123	0.23325595564725932	0.21814323319126872	1203.041825353459	6954.779542121571	1122.543779987318	6489.420693487395
2.5258135894740787	9374.954573396637	9051.652034558809	12712.336596698264	11966.173817729808	14421.555567196572	13456.56811466195	16076.250743153205	14901.633456779702	19057.23524438073	17513.886839413193	0.23325598481945575	0.218143260156465	1195.7130043208017	6954.062205975875	1115.7053643712425	6488.751464386936
2.54103288696045	9386.74748663211	9063.038331274169	12728.328304339318	11981.226906929433	14439.697666829261	13473.496288881059	16096.474632841468	14920.37968287012	19081.209523325066	17535.919552489486	0.23325601451056857	0.21814328760131915	1188.4167818032438	6953.274451581761	1108.897366170364	6488.016530966386
2.556343888370238	9398.538991007472	9074.423269161918	12744.318114698342	11996.278210822857	14457.837619162745	13490.422459772743	16116.696133091353	14939.12369415779	19105.180976205942	17557.949668144287	0.23325604472989683	0.21814331553442753	1181.153051368543	6952.4159791413695	1102.1196860775817	6487.215613537934
2.571747146265715	9410.328966082845	9085.806731963188	12760.305864709399	12011.327575927164	14475.975239302796	13507.346454820157	16136.915037874807	14957.865299669202	19129.149358914383	17579.976962033565	0.23325607548690694	0.21814334396453958	1173.9217067651334	6951.486488245893	1095.3722249547718	6486.348431843333
2.5872432165386163	9422.117290903738	9097.18860292269	12776.291390613442	12026.374848107156	14494.110341570717	13524.268100774485	16157.131140290827	14976.604307621597	19153.11442630892	17602.001208864178	0.23325610679123654	0.2181433729005633	1166.7226419161307	6950.4856778397225	1088.6548838227172	6485.414704996161
2.602832658430207	9433.903843999682	9108.568764787497	12792.274527956579	12041.419872573804	14512.242739501376	13541.187223653225	16177.34423256328	14995.340525421097	19177.075932213036	17624.02218239175	0.23325613865269515	0.21814340235156768	1159.5557509183418	6949.413246202748	1081.9675638673943	6484.414151512086
2.6185160345514573	9445.688503383162	9119.947099806008	12808.255111588669	12056.462493882942	14530.3722458417	13558.103648738772	16197.55410603927	15014.073759661105	19201.033629413265	17646.039655418812	0.2332561710812708	0.21814343232678354	1152.4209280498326	6948.268890993204	1075.3101664431742	6483.3464893214405
2.6342939109033563	9457.4711465484	9131.323489726778	12824.232975661813	12071.502555933825	14548.498672548949	13575.017200576794	16217.760551187235	15032.803816120608	19224.987269657013	17668.053399792836	0.23325620408713033	0.21814346283560945	1145.3180677682976	6947.052309239283	1068.6825930721825	6482.211435766425
2.6501668568973313	9469.251650470249	9142.697815797468	12840.207953628917	12086.539901967786	14566.621830789147	13591.927702974786	16237.963357595232	15051.530499762532	19248.936603650527	17690.06318640439	0.23325623768062373	0.2181434938876121	1138.2470647124574	6945.763197334949	1062.084745445638	6481.008707602508
2.666135445375801	9481.029891602964	9154.069958763657	12856.179878242125	12101.57437456678	14584.741530935344	13608.834979000447	16258.162313969033	15070.25361473202	19272.88138105672	17712.06878518509	0.23325627187228826	0.21814352549253163	1131.2078137010685	6944.401251036208	1055.5165254223393	6479.738020986319
2.6822002526328483	9492.805745879077	9165.43979886778	12872.1485815514	12116.60581565204	14602.857582566028	13625.738850980188	16278.35720813038	15088.972964354789	19296.82135049313	17734.06996510576	0.23325630667285027	0.21814355766028262	1124.2002097410732	6942.966165501159	1048.977835036756	6478.399091517087
2.6983618584350144	9504.579088708288	9176.807215848063	12888.11389490312	12131.634066482753	14620.969794463586	13642.639140497706	16298.547827015294	15107.688351135577	19320.75625952998	17756.066494174625	0.2332563420932296	0.2181435904009591	1117.2241480213706	6941.457635258324	1042.468576493382	6476.991634210106
2.71462084604223	9516.349794976255	9188.172088937357	12904.075648938515	12146.658967654615	14639.077974612559	13659.535668392366	16318.733956672191	15126.399576756381	19344.685854687978	17778.058139435292	0.2332563781445429	0.21814362372483637	1110.2795239160769	6939.875354210846	1035.9886521697044	6475.515363498125
2.730977802228858	9528.117739043479	9199.534296862088	12920.033673592294	12161.68035909852	14657.18193019813	13676.428254757782	16338.915382260193	15145.106442074912	19368.609881436372	17800.04466696498	0.23325641483810688	0.21814365764237542	1103.3662329879007	6938.219015661161	1029.5379646189976	6473.969993252307
2.747433317304874	9539.882794744171	9210.893717841167	12935.987798091179	12176.69808007921	14675.281467604502	13693.316718940312	16359.091888047378	15163.80874712296	19392.528084190933	17822.02584187264	0.23325645218544247	0.21814369216422488	1096.4841709911125	6936.488312326837	1023.1164165731752	6472.355236800853
2.763987985137163	9551.644835385207	9222.250229584983	12951.93785095261	12191.71196919403	14693.37639241346	13710.200879537711	16379.263257409208	15182.506291104939	19416.440206312138	17844.00142829728	0.23325649019827785	0.21814372730122644	1089.633233866829	6934.682936306577	1016.7239109388902	6470.670806892216
2.780642403170963	9563.403733744835	9233.60370929419	12967.883659983112	12206.721864371426	14711.466509402579	13727.08055439747	16399.42927282656	15201.198872396066	19440.345990102884	17865.971189405896	0.23325652888855344	0.21814376306441643	1082.813317745109	6932.802579088137	1010.3603507986991	6468.916415711399
2.797397172451417	9575.159362071703	9244.954033658754	12983.82505227706	12221.727602869769	14729.551622543844	13743.955560615525	16419.589715884224	15219.886288540965	19464.245176806766	17887.934887391857	0.23325656826842334	0.21814379946502996	1076.0243189506582	6930.846931586042	1004.025639417232	6467.091774901841
2.8142528976452668	9586.911592083658	9256.301078856834	12999.761854215185	12236.729021275958	14747.631535002016	13760.825714534736	16439.74436726913	15238.568336252029	19488.137506606035	17909.892283473033	0.23325660835026243	0.2181438365145056	1069.2661340009654	6928.815684120636	997.7196802386316	6465.196595561225
2.831210187062679	9598.660294966709	9267.64472055376	13015.693891463272	12251.725955504207	14765.70604913319	13777.690831743548	16459.89300676875	15257.244811407936	19512.022718619774	17931.84313789011	0.23325664914666697	0.21814387422448675	1062.5386596075841	6926.708526433911	991.4423768884153	6463.230588242877
2.848269652679189	9610.40534137386	9278.984833900955	13031.620988970704	12266.718240794671	14783.7749664832	13794.550727074497	16480.03541326939	15275.915509052058	19535.90055090188	17953.78720990476	0.2332566906704616	0.21814391260682744	1055.8417926767142	6924.525147682987	985.1936331737088	6461.193462957628
2.865431910157798	9622.146601424074	9290.32129353492	13047.542970969156	12281.705711712228	14801.838087786165	13811.40521460286	16500.171364754595	15294.580223390998	19559.77074043928	17975.724257797978	0.23325673293470206	0.21814395167359543	1049.1754303102498	6922.265236446168	978.9733530851663	6459.084929184057
2.882697578871184	9633.883944701114	9301.65397357616	13063.459660971175	12296.688202145164	14819.895212962932	13828.25410764525	16520.30063830344	15313.23874779304	19583.633023149956	17997.6540388683	0.23325677595267838	0.21814399143707602	1042.5394698111922	6919.928480758332	972.7814407976693	6456.904695870355
2.900067281924058	9645.617240252597	9312.982747628193	13079.370881768991	12311.665545303948	14837.946141119792	13845.09721875824	16540.423010089147	15331.890874786695	19607.487133881365	18019.576309430176	0.23325681973792076	0.21814403190977597	1035.933808675385	6917.514568054117	966.6178006703849	6454.652471435256
2.9175416461756507	9657.346356588683	9324.307488776465	13095.276455432879	12326.637573719936	14855.990670546633	13861.934359736972	16560.5382553771	15350.536396059164	19631.33280640811	18041.49082481218	0.23325686430420442	0.21814407310442682	1029.3583445995464	6915.02318521589	960.4823372494429	6452.327963780146
2.9351213022623317	9669.071161681231	9335.6280695874	13111.176203310151	12341.60411924418	14874.028598715899	13878.765341613853	16580.64614852364	15369.175102454952	19655.169773430654	18063.39733935547	0.23325690966555043	0.2181441150339904	1022.8129754845286	6912.454018601682	954.3749552679947	6449.930880292319
2.952806884620376	9680.791522962627	9346.944362107333	13127.069946023672	12356.565013046167	14892.059722280901	13895.589974657183	16600.74646297433	15387.806783974384	19678.99776657323	18085.29560641207	0.2332569558362355	0.21814415771166273	1016.2975994274602	6909.8067539846525	948.2955596456886	6447.460927840322
2.970599031508854	9692.507307324726	9358.256237861515	13142.957503470581	12371.520085612588	14910.083837074457	13912.408068369812	16620.838971262405	15406.431229772137	19702.816516382158	18107.185378343223	0.23325700283079207	0.21814420115087702	1009.8121147303027	6907.081076608971	942.2440554909408	6444.917812783737
2.9884983850326714	9704.218381117822	9369.563567853105	13158.838694821023	12386.469166746141	14928.100738107494	13929.219431487832	16640.923445007284	15425.048228155842	19726.625752324086	18129.06640651781	0.2332570506640151	0.2181442453653082	1003.356419895892	6904.276671169791	936.2203481034958	6442.301240992732
3.006505591165733	9715.924610149556	9380.866222562221	13174.713338516805	12401.412085564363	14946.110219567561	13946.023871979329	16660.99965491297	15443.657566584749	19750.425202784194	18150.93844131081	0.23325709935096628	0.2181442903688796	996.9304136338178	6901.393221841659	930.2243429720402	6439.610917831771
3.0246212997742656	9727.625859683976	9392.164071944866	13190.581252270262	12416.34867049837	14964.112074817622	13962.821197042986	16681.067370766716	15462.259031668193	19774.214595064674	18172.801232101596	0.23325714890697882	0.2181443361757636	990.5339948570472	6898.4304122636095	924.2559457747848	6436.846548160538
3.0428461646402667	9739.321994440372	9403.456985432003	13206.442253062807	12431.278749291712	14982.10609639446	13979.61121310686	16701.126361437327	15480.852409164314	19797.993655382765	18194.654527272454	0.23325719934766304	0.21814438280038959	984.1670626823325	6895.387925535906	918.3150623841793	6434.007836366538
3.0611808434850984	9751.01287859233	9414.744831928567	13222.296157143826	12446.202148999218	15000.092076007462	13996.393725827133	16721.176394873833	15499.437483978678	19821.76210886929	18216.49807420706	0.23325725068891015	0.21814443025744654	977.8295164360316	6892.26544426335	912.4015988652827	6431.094486356713
3.079625997993227	9762.698375766706	9426.027479812506	13238.142780029402	12461.118695985839	15018.069804537252	14013.168540086852	16741.21723810401	15518.014040162954	19845.519679566954	18238.331619288954	0.23325730294689812	0.21814447856188912	971.5212556500919	6889.0626505245455	906.515461475763	6428.106201549992
3.0981822938360946	9774.378349042574	9437.304796933784	13253.981936501063	12476.028215925464	15036.039072034306	14029.935459994647	16761.24865723291	15536.581860913513	19869.26609042867	18260.15490790001	0.23325735613809703	0.21814452772894058	965.2421800635057	6885.779225885868	900.6565566665377	6425.042684891261
3.116850400696155	9786.05266095023	9448.576650613439	13269.813440604561	12490.930533799803	15053.99966771766	14046.694288883531	16781.27041744144	15555.140728570159	19893.001063315958	18281.967684418934	0.23325741027927438	0.21814457777409973	958.9921896265005	6882.41485142149	894.8247910852078	6421.903638866264
3.135630992291033	9797.72117347023	9459.84290764266	13285.637105648748	12505.825473897294	15071.951379973656	14063.444829309718	16801.282282985023	15573.69042461486	19916.72431899744	18303.76969221992	0.23325746538749914	0.21814462871314497	952.7711844986188	6878.969207715243	889.0200715754181	6418.688765504863
3.1545247463978408	9809.38374803236	9471.103434281822	13301.45274420433	12520.712859811973	15089.893996354615	14080.18688305141	16821.28401719219	15592.23072967044	19940.435577147236	18325.560673671123	0.233257521480149	0.21814468056213887	946.5790650483104	6875.441974843852	883.2423051752849	6415.397766363807
3.1735323448776414	9821.040245514629	9482.358096259535	13317.260168102655	12535.592514442333	15107.827303577526	14096.920251107564	16841.275382463136	15610.761423499265	19964.13455634336	18347.340370133214	0.233257578574915	0.218144733337434	940.4157318546786	6871.832832397893	877.4913991198409	6412.030342550948
3.192654473700048	9832.690526242299	9493.606758771717	13333.059188434589	12550.464259990264	15125.751087522816	14113.644733696754	16861.25614026845	15629.282285002035	19987.820974066242	18369.108521958013	0.23325763668980784	0.2181447870556781	934.2810857113218	6868.141459508799	871.7672608441208	6408.586194743868
3.211891822967991	9844.334449986984	9504.84928648073	13348.849615549416	12565.327917960032	15143.665133233195	14130.360130256084	16881.22605114782	15647.793092216612	20011.494546697344	18390.86486848722	0.23325769584316186	0.21814484173381907	928.1750276241801	6864.367534832098	866.069797981123	6405.0650231787
3.2312450869426166	9855.97187596559	9516.08554351441	13364.63125905363	12580.183309157146	15161.569224912319	14147.066239439966	16901.184874708655	15666.293622316733	20035.15498951755	18412.60914805092	0.23325775605364335	0.21814489738911091	922.0974588092649	6860.510736535769	860.398918360821	6401.466527639888
3.2507149640683446	9867.602662839374	9527.315393465144	13380.403927809792	12595.030253687302	15179.463145923582	14163.762859118988	16921.13236962478	15684.783651610791	20058.80201670574	18434.341097966277	0.23325781734025572	0.21814495403911874	916.0482806980726	6856.570742334239	854.7545300128986	6397.79040748626
3.2703021569980693	9879.226668713	9538.538699388995	13396.167429935438	12609.868570955354	15197.34667878896	14180.449786378815	16941.068293635166	15703.26295554068	20082.43534133738	18456.06045453622	0.23325787972234457	0.21814501170172473	910.0273949371767	6852.547229495831	849.1365411688457	6394.036361664534
3.2900073726185273	9890.84375113362	9549.755323804837	13411.921572802023	12624.698079664315	15215.219605187844	14197.12681751915	16960.992403542736	15721.731308680675	20106.054675383148	18477.766953048216	0.2332579432196041	0.21814507039513406	904.0347033893922	6848.439874845557	843.5448602614924	6390.2040887088515
3.3098313220758016	9902.453767089919	9560.965128693444	13427.666163033804	12639.518597814347	15233.081705955881	14213.793748052616	16980.904455213127	15740.188484736273	20129.659729707597	18499.460327773	0.23325800785208592	0.21814513013788017	898.0701081306906	6844.248354747426	837.9793959228555	6386.293286725413
3.329774720800988	9914.056573011141	9572.167975496573	13443.401006506712	12654.329942701683	15250.932761083744	14230.450372703639	17000.804203573345	15758.63425654298	20153.250214067666	18521.140311963198	0.23325807364020146	0.21814519094883095	892.1335114552639	6839.972345142625	832.4400569885038	6382.303653427865
3.349838288536016	9925.652024766261	9583.363725116187	13459.12590834741	12669.131930917749	15268.772549716146	14247.096485407516	17020.691402610773	15777.068396065351	20176.825837111544	18542.80663785233	0.2332581406047321	0.21814525284719477	886.2248158738948	6835.611521541141	826.9267524961033	6378.234886127058
3.370022749359618	9937.239977662957	9594.552237913487	13474.840672932112	12683.924378348078	15286.600850150575	14263.731879309245	17040.565805371785	15795.490674395754	20200.386306377182	18564.45903665338	0.23325820876683323	0.2181453158525272	880.3439241154701	6831.16555903526	821.4393916866975	6374.086681745015
3.390328831713469	9948.820286446826	9605.733373708168	13490.545103885694	12698.707100171467	15304.417439836376	14280.35634676267	17060.427163960805	15813.900861753455	20223.931328291223	18586.097238557857	0.23325827814804287	0.21814537998473663	874.490739125642	6826.634132287931	815.977884004009	6369.858736808412
3.4107572684284713	9960.392805300335	9616.906991777445	13506.239004080497	12713.479910858869	15322.222095373445	14296.969679329273	17080.275229538915	15832.298727483352	20247.460608167505	18607.720972734376	0.2332583487702871	0.21814544526409035	868.665164069098	6822.01691555744	810.5421390961274	6365.550747468136
3.431308796751202	9971.957387842078	9628.072950855334	13521.92217563552	12728.242624172637	15340.01459251141	14313.571667777418	17100.109752323027	15850.684040055194	20270.97385020612	18629.329967327816	0.23325842065588934	0.21814551171122218	862.867102332064	6817.313582718372	805.1320668177214	6361.162409514189
3.4519841583705158	9983.51388712581	9639.231109131768	13537.59441991531	12742.995053165492	15357.794706148446	14330.162102081225	17119.930481584583	15869.056567062404	20294.47075749204	18650.923949458043	0.23325849382757383	0.21814557934713813	857.0964575174148	6812.523807223421	799.7475772256148	6356.693418348674
3.47278409944432	9995.062155639567	9650.381324251748	13553.25553752899	12757.737010179617	15375.562210330267	14346.74077141967	17139.73716564855	15887.41607522111	20317.951031993965	18672.502645218865	0.23325856830847685	0.21814564819322363	851.3531334478175	6807.647262135055	794.3885805821628	6352.143469012342
3.4937093706264992	10006.602045304784	9661.523453314541	13568.905328329287	12772.468306845753	15393.316878249097	14363.307464175607	17159.529551892305	15905.762330369149	20341.41437456318	18694.065779676945	0.23325864412215175	0.21814571827125015	845.637034170446	6802.6836201632395	789.0549873585696	6347.512256213464
3.514760727094002	10018.133407475556	9672.657352872962	13584.543591411735	12787.18875408246	15411.058482242852	14379.861967934998	17179.30738674483	15924.09509746529	20364.86048493264	18715.61307687098	0.23325872129257727	0.21814578960338254	839.9480639525573	6797.632553635165	783.7467082320363	6342.799474308267
3.535938928574102	10029.656092937636	9683.782878932458	13600.170125113558	12801.898162095076	15428.78679379397	14396.40406948586	17199.070415685444	15942.414140588078	20388.28906171562	18737.14425981045	0.23325879984416514	0.21814586221218502	834.2861272792215	6792.493734479416	778.4636540823849	6338.00481728185
3.557244739371806	10041.169951907634	9694.899886950316	13615.784727012808	12816.596340374885	15446.501583528494	14412.933554817371	17218.818383242895	15960.719222934957	20411.69980240474	18758.659050474693	0.23325887980176768	0.2181459361206298	828.6511288603069	6787.266834286973	773.2057360014296	6333.127978820354
3.578678928397448	10052.674834032206	9706.008231835021	13631.387193927494	12831.283097698444	15464.202621215229	14429.450209119206	17238.55103299445	15979.010106821594	20435.09240337101	18780.15716981218	0.23325896119068665	0.21814601135210482	823.0429736308288	6781.951524316333	767.972865287622	6328.168652272783
3.600242269194432	10064.170588387276	9717.107767945328	13646.977321914776	12845.958242126559	15481.88967576485	14445.953816780455	17258.268107565025	15997.28655368072	20458.466559862904	18801.63833773929	0.23325904403667969	0.21814608793041904	817.4615667444305	6776.54747544555	762.7649534457596	6323.126530658454
3.6219355399671502	10075.657063477054	9728.19834908958	13662.55490626987	12860.621581003616	15499.56251522882	14462.444161388967	17277.96934862602	16015.548324061492	20481.82196600509	18823.102273139644	0.2332591283659708	0.21814616587981203	811.9068135800771	6771.054358233698	757.5819121905952	6318.00130669307
3.643759523609069	10087.13410723343	9739.279828524917	13678.119741525477	12875.272920956702	15517.220906798788	14478.921025730424	17297.654496894746	16033.795177628535	20505.158314797904	18844.548693863097	0.23325921420525683	0.218146245224961	806.3786197402515	6765.471842903178	752.4236534452066	6312.792672781274
3.6657150077309777	10098.60156701497	9750.352058956561	13693.671621450661	12889.912067894917	15534.864616805444	14495.384191787653	17317.32329213323	16052.02687316125	20528.47529811603	18865.977316725024	0.23325930158171726	0.21814632599098874	800.8768910504878	6759.799599349033	747.2900893414626	6307.500321027357
3.6878027846894206	10110.059289606284	9761.414892537025	13709.210339050274	12904.538827008491	15552.493410717958	14511.833440739741	17336.97547314766	16070.243168552912	20551.772606707975	18887.387857505368	0.23325939052302197	0.21814640820347292	795.401533564087	6754.037297175266	742.1811322217109	6302.123943251558
3.710023651615288	10121.50712121717	9772.468180865464	13724.735686564036	12919.153002768206	15570.107053143021	14528.268552961441	17356.61077778742	16088.44382081005	20575.049930195055	18908.780030948034	0.2332594810573409	0.2181464918884512	789.9524535556557	6748.184605653398	737.0966946383123	6296.663230990991
3.732378410442586	10132.944907481822	9783.511774986882	13740.247455465727	12933.754398924511	15587.705307824068	14544.689308022289	17376.228942944294	16106.6285860516	20598.306957070574	18930.15355076	0.23325957321335344	0.21814657707243384	784.5295575256459	6742.241193758789	732.0366893511964	6291.117875486147
3.7548678679373717	10144.372493458088	9794.545525391415	13755.745436462455	12948.342818506862	15605.287937640507	14561.095484685928	17395.829704551703	16124.79721950818	20621.54337469908	18951.508129610596	0.23325966702025633	0.21814666378240782	779.1327521998319	6736.206730173901	727.0010293337982	6285.487567729782
3.777492835726878	10155.78972362666	9805.56928201371	13771.22941949386	12962.918063823086	15622.854704606965	14577.486860909507	17415.412797583944	16142.949475521536	20644.758869315552	18972.843479130956	0.2332597625077742	0.21814675204584916	773.7619445326272	6730.080883323681	721.9896277696826	6279.771998452023
3.8002541303288	10167.19644189047	9816.58289423215	13786.699193731518	12977.479936458614	15640.405369872702	14593.863213842902	17434.977956055624	16161.085107543746	20667.953126024924	18994.15930991318	0.23325985970616817	0.21814684189073022	768.4170417021378	6723.863321336918	717.00239805202	6273.97085811384
3.823152573180761	10178.592491573752	9827.58621086819	13802.154547578015	12992.028237275848	15657.939693720646	14610.224319828094	17454.524913020712	16179.203868136596	20691.12582880105	19015.455331509787	0.23325995864624635	0.21814693334552773	763.0979511108599	6717.55371205695	712.0392537853913	6268.083836930804
3.8461889906699622	10189.977715421408	9838.579080185678	13817.59526866634	13006.562766413494	15675.457435566868	14626.569954398516	17474.053400572015	16197.305508970974	20714.276660486245	19036.731252433066	0.23326005935937438	0.21814702643923414	757.8045803924324	6711.151723110117	707.1001087879995	6262.110624899156
3.8693642141629967	10201.351955598322	9849.561349890235	13833.021143859274	13021.08332328601	15692.958353959975	14642.899892278543	17493.563149840575	16215.389780826345	20737.405302790736	19057.98678015464	0.23326016187748283	0.21814712120136454	752.5368374050013	6704.657021849882	702.1848770885845	6256.0509117725305
3.892679080035866	10212.715053688546	9860.53286712852	13848.431959248574	13035.589706582869	15710.442206580296	14659.213907382753	17513.05389099492	16233.456433590049	20760.511436291898	19079.221621104713	0.2332602662330807	0.21814721766196843	747.2946302328492	6698.06927537825	697.2934729267145	6249.904387069866
3.9161344297041563	10224.066850694664	9871.493478487626	13863.827500154417	13050.081714268043	15727.908750239385	14675.511772815444	17532.525353240573	16251.505216256843	20783.59474043382	19100.435480671702	0.23326037245926398	0.21814731585163782	742.0778671894222	6691.388150580227	692.4258107558708	6243.670740109868
3.9397311096534064	10235.407187037059	9882.443029994436	13879.207551124744	13064.559143579387	15745.357740879384	14691.793260870058	17551.977264819438	16269.535876928341	20806.654893526756	19121.62806320171	0.23326048058972637	0.21814741580151759	736.8864568162244	6684.613314121496	687.5818052425748	6237.349660012871
3.963469971469652	10246.73590255328	9893.381367115033	13894.571895934681	13079.021791028163	15762.788933572512	14708.05814302873	17571.40935300935	16287.548162812618	20829.691572746724	19142.799071998204	0.23326059065877125	0.2181475175433149	731.720307881711	6677.744432440493	682.7613712635357	6230.940835673362
3.987351871870168	10258.05283649727	9904.308334753932	13909.920317585857	13093.469452398265	15780.20208252039	14724.30618996156	17590.82134412342	16305.541820223487	20852.704454134906	19163.94820932127	0.2332607027013214	0.2181476211093113	726.5793293801253	6670.781171751209	677.964423908852	6224.443955803756
4.01137767273438	10269.357827538732	9915.22377725366	13925.252598305848	13107.901922745956	15797.59694105356	14740.537171526392	17610.212963509603	16323.516594580338	20875.693212597285	19185.075176387596	0.2332608167529308	0.21814772653237058	721.4634305386571	6663.723198111169	673.1908784850384	6217.858708965126
4.035548241134971	10280.650713762569	9926.127538394063	13940.56851954776	13122.318996399252	15814.973261631127	14756.750856768242	17629.583935550418	16341.472230407617	20898.657521904486	19206.179673370018	0.23326093284979602	0.21814783384595043	716.3725208095857	6656.570177356247	668.4406505086226	6211.184783511795
4.059864449369175	10291.931332668011	9937.01946139169	13955.867861989407	13136.720466957366	15832.330795839973	14772.947013918792	17648.933983662173	16359.408471334356	20921.59705469103	19227.261399397066	0.23326105102876818	0.21814794308411414	711.3065098743537	6649.32177515002	663.713655709289	6204.42186763417
4.08432717499025	10303.19952116822	9947.899388899239	13971.150405533099	13151.106127290283	15849.66929439464	14789.125410396044	17668.262830294945	16377.325060093866	20944.51148245547	19248.32005255281	0.23326117132736385	0.21814805428154035	706.2653076461283	6641.977657011244	659.0098100319738	6197.569649384357
4.108937300839158	10314.455115589515	9958.767163005012	13986.415929304952	13165.475769538354	15866.988507136697	14805.285812803937	17687.570196932	16395.221738523443	20967.400475559887	19269.355329876613	0.23326129378377833	0.21814816747353394	701.2488242606632	6634.537488236558	654.3290296345367	6190.627816651482
4.133695715076422	10325.69795167067	9969.622625232287	14001.664211654323	13179.82918511175	15884.288183034214	14821.42798693189	17706.85580408933	16413.098247563954	20990.263703229528	19290.366927362847	0.2332614184368973	0.2181482826960391	696.2569700886379	6627.000934027601	649.6712308886345	6183.596057194285
4.15860331121418	10336.92786456256	9980.46561653884	14016.895030153666	13194.166164690158	15901.568070181784	14837.551697754572	17726.119371315763	16430.954327259664	21013.10083355309	19311.354539960823	0.23326154532630902	0.21814839998564878	691.2896557299537	6619.367659443058	645.036330380477	6176.474058643449
4.183660988148428	10348.144688827302	9991.295977316353	14032.10816159776	13208.486498222286	15918.827915799757	14853.656709431469	17745.36061719227	16448.78971675789	21035.911533482104	19332.317861574553	0.23326167449231808	0.2181485193796179	686.3467920085532	6611.637329355814	640.4242449087906	6169.261508491822
4.208869650191461	10359.348258437738	10002.11354738985	14047.303382003392	13222.789974925485	15936.06746623404	14869.74278530658	17764.579259331837	16466.60415430875	21058.695468830974	19353.256585062612	0.23326180597595692	0.21814864091587471	681.4282899816753	6603.809608553071	635.834891487204	6161.958094132133
4.2342302071045115	10370.5384067769	10012.91816601726	14062.48046660901	13237.07638328545	15953.286466955855	14885.809687908222	17783.77501437934	16484.397377265075	21081.45230427701	19374.170402238204	0.2332619398190003	0.21814876463303381	676.5340609364212	6595.8841617116705	631.2681873447727	6154.5635028602555
4.259743574130585	10381.714966637379	10023.709671888837	14077.63918987428	13251.34551105583	15970.484662561394	14901.85717894871	17802.947598011273	16502.169122082145	21104.181703360304	19395.059003869042	0.23326207606397817	0.21814889057040693	671.6640163888223	6587.860653398093	626.7240499241161	6147.077421873808
4.285410672027485	10392.877770220799	10034.4879031267	14092.779325479767	13265.597145257936	15987.661796771597	14917.885019324169	17822.09672493565	16519.919124317614	21126.883328483815	19415.92207967739	0.23326221475418926	0.21814901876801768	666.8180680834921	6579.738748070318	622.2023968814174	6139.49953827681
4.311232427101037	10404.026649137179	10045.25269728426	14107.900646326461	13279.831072180337	16004.817612431798	14933.892969114215	17841.222108891736	16537.64711863124	21149.556840913232	19436.759318339984	0.2332623559337161	0.21814914926661197	661.9961279954878	6571.51811011089	617.7031460869475	6131.829539093189
4.337209771238533	10415.161434404466	10056.003891345828	14123.002924535618	13294.047077378671	16021.951851511696	14949.88078758188	17860.32346265012	16555.352838784966	21172.20190077731	19457.570407488238	0.23326249964743725	0.21814928210767395	657.198108330369	6563.198403834365	613.2262156284996	6124.067111312877
4.363343641942354	10426.281956447958	10066.741321726124	14138.08593144834	13308.244945675413	16039.064255105026	14965.848233173498	17879.400498012546	16573.036017642862	21194.818167067828	19478.35503370842	0.23326264594104323	0.2181494173334372	652.4239215228008	6554.779293482192	608.7715238060337	6116.211941841524
4.389634982363801	10437.388045099782	10077.464824269746	14153.149437625352	13322.424461159473	16056.154563429503	14981.79506351838	17898.45292581193	16590.696387170927	21217.405297639863	19499.112882541565	0.23326279486105056	0.21814955498689892	647.6734802389983	6546.260443258565	604.338989132375	6108.263717524707
4.416084741337141	10448.479529598408	10088.174234250748	14168.193212846743	13336.585407186058	16073.222515826688	14997.721035428829	17917.480455912384	16608.333678437197	21239.96294921203	19519.843638483806	0.23326294645481707	0.21814969511183405	642.9466973726521	6537.641517298762	599.9285303401994	6100.2221252215095
4.442693873413836	10459.556238588033	10098.869386372322	14183.217026111626	13350.727566376603	16090.267850761758	15013.625904900187	17936.48279720913	16625.947621611947	21262.490777366544	19540.546984986817	0.23326310077055762	0.21814983775280888	638.2434860474314	6528.922179704066	595.5400663723703	6092.086851715576
4.469463338897009	10470.618000118164	10109.550114766087	14198.220645637984	13364.85072061823	16107.290305823559	15029.509427110404	17955.459657628635	16643.537945967335	21284.988436549713	19561.222604457565	0.23326325785735844	0.21814998295519689	633.5637596201268	6520.102094584145	591.1735163870035	6083.857583784033
4.49639410387609	10481.664641643176	10120.216252991973	14213.203838862577	13378.954651063985	16124.289617724606	15045.37135642043	17974.41074412884	16661.104379877954	21307.455580072336	19581.870178259178	0.23326341776519324	0.21815013076519055	628.9074316747719	6511.180926010478	586.8287997591542	6075.534008215647
4.523487140261684	10492.695990021677	10130.867634037575	14228.166372440523	13393.039138132383	16141.265522300871	15061.211446373885	17993.335762699033	16678.646650820614	21329.891860109834	19602.489386710895	0.23326358054494112	0.21815028122981897	624.2744160260772	6502.158338058274	582.5058360761032	6067.115811777301
4.550743425820648	10503.711871516198	10141.504090317892	14243.10801224539	13407.10396150747	16158.21775451202	15077.029449697277	18012.234418360265	16696.16448537471	21352.296927702988	19623.07990908869	0.23326374624839954	0.21815043439696133	619.6646267182077	6493.033994805068	578.2045451417798	6058.602681269869
4.578163944211368	10514.71211179256	10152.125453674866	14258.028523368821	13421.14890013863	16175.146048441191	15092.825118299952	18031.1064151653	16713.6576092223	21374.670432758103	19643.64142362561	0.2332639149283041	0.21815059031536277	615.0779780255398	6483.807560352609	573.9248469724553	6049.994303491432
4.605749685019276	10525.6965359196	10162.731555376982	14272.927670120649	13435.173732240488	16192.050137295337	15108.598203274141	18049.951456199113	16731.125747148322	21397.012024047835	19664.17360751218	0.23326408663834367	0.21815074903465087	610.5143844545819	6474.478698856663	569.6666618015734	6041.290365300607
4.633501643792551	10536.664968368625	10173.322226119019	14287.805216028684	13449.178235292977	16208.929753405166	15124.34845489523	18068.76924357902	16748.568623040996	21419.321349211634	19684.67613689717	0.23326426143317894	0.2181509106053504	605.9737607385614	6465.047074479982	565.4299100749777	6032.490553577431
4.6614208220780515	10547.617233012976	10183.897296021469	14302.660923838637	13463.162186041065	16225.784628225243	15140.075622621589	18087.559478454954	16765.98595989181	21441.598054756294	19705.14868688776	0.23326443936845873	0.21815107507889983	601.456021841208	6455.512351446785	561.2145124535309	6023.594555256423
4.689508227457455	10558.55315312761	10194.456594630421	14317.49455551409	13477.125360494985	16242.6144923342	15155.779455095035	18106.321861009863	16783.37747979617	21463.841786056673	19725.59093155053	0.23326462050083954	0.21815124250766907	596.9610829561716	6445.874194046948	557.0203898147447	6014.602057367098
4.717764873583629	10569.472551388693	10204.999950917085	14332.305872236462	13491.067533930112	16259.419075434873	15171.459700140862	18125.05609046003	16800.742903953585	21486.05218735641	19746.002543911927	0.23326480488800175	0.2181514129449748	592.4888595080702	6436.132266657427	552.8474632475409	6005.5127469738945
4.746191780217212	10580.375249873243	10215.527193277463	14347.0946344051	13504.988480886954	16276.198106354625	15187.116104768002	18143.761865055643	16818.081952667995	21508.22890176876	19766.383195958875	0.2332649925886704	0.2181515864450983	588.0392671498703	6426.2862337287515	548.6956540553947	5996.326311234385
4.774789973263409	10591.261070058617	10226.03814953205	14361.860601637129	13518.887975171243	16292.951313045398	15202.748415169339	18162.438882080984	16835.39434534827	21530.37157127719	19786.73255863961	0.23326518366263194	0.2181517630633031	583.6122217647498	6416.335759818554	544.5648837590124	5987.0424374314025
4.803560484809025	10602.129832822286	10236.532646925596	14376.60353276771	13532.765789854104	16309.678422584224	15218.356376722051	18181.086837855222	16852.67980050878	21552.479836736555	19807.050301864576	0.23326537817075507	0.2181519428558531	579.2076394642936	6406.280509581789	540.4550740905397	5977.660812926944
4.832504353159697	10612.981358441251	10247.010512126639	14391.323185849835	13546.62169727192	16326.379161173218	15233.939733987685	18199.705427732588	16869.93803576958	21574.553337873578	19827.336094506918	0.23326557617501037	0.2181521258800293	574.8254365907051	6396.120147806592	536.3661469962099	5968.181125199888
4.861622622877388	10623.815466591921	10257.471571227381	14406.01931815476	13560.45546902665	16343.053254140283	15249.498230712692	18218.294346103336	16887.168767857227	21596.591713288304	19847.589604403667	0.23326577773848892	0.2181523121941502	570.4655297143618	6385.854339407291	532.2980246380321	5958.603061878588
4.890916344818065	10634.631976349487	10267.915649743314	14420.691686171733	13574.266875985879	16359.700425939067	15265.031609828668	18236.853286393885	16904.371712605174	21618.59460045457	19867.810498356495	0.23326598292542391	0.2181525018575885	566.1278356354451	6375.482749443501	528.250629390328	5948.926310712937
4.9203865761696335	10645.430706187839	10278.342572612975	14435.340045608515	13588.055688282953	16376.32040014976	15280.539613452751	18255.381941067928	16921.54658495439	21640.561635721588	19887.998442132677	0.2332661918012107	0.2181526949307918	561.812271382485	6365.005043130834	524.2238838413032	5939.150559609756
4.950034380490085	10656.211473978961	10288.752164197671	14449.96415139118	13601.821675317202	16392.91289947911	15296.02198288803	18273.88000162664	16938.693098954012	21662.492454314513	19908.153100466123	0.23326640443242802	0.21815289147530229	557.5187542133499	6354.420885855332	520.2177107943862	5929.27549664909
4.979860827745887	10666.974096992873	10299.144248281305	14464.563757664644	13615.56460575419	16409.477645761297	15311.478458624068	18292.34715860985	16955.810967762056	21684.386690336156	19928.27413705852	0.23326662088686007	0.2181530915537747	553.2472016162938	6343.729943202343	516.2320332654635	5919.300810079556
5.009866994350591	10677.718391897097	10309.518648070032	14479.138617792629	13629.28424752584	16426.014359958102	15326.908780337231	18310.783101596448	16972.899903646	21706.24397676776	19948.361214580258	0.2332668412335171	0.21815329522999827	548.9975313041941	6332.931880908087	512.266774482443	5909.226188318338
5.040053963203681	10688.444174756414	10319.875186192063	14493.688484357956	13642.98036783071	16442.522762159522	15342.312686891248	18329.18751920527	16989.959617983568	21728.06394547041	19968.413994671646	0.2332670655426581	0.21815350256891697	544.7696612210711	6322.026364943944	508.3218578881351	5899.051319997292
5.070422823729659	10699.151261032592	10330.213684697488	14508.21310916286	13656.652733134328	16459.002571584384	15357.689916337777	18347.560099096016	17006.989821263538	21749.846227186397	19988.43213794416	0.2332672938858148	0.21815371363664945	540.5635095400503	6311.013061505277	504.3972071389435	5888.775893962011
5.100974671917351	10709.839465584091	10340.533965058048	14522.712243229256	13670.301109169453	16475.453506580896	15373.040205916945	18365.900527970076	17023.990223086552	21771.590451540553	20008.41530398168	0.23326752633581288	0.2181539285005118	536.3789946598699	6299.891636992805	500.492746102449	5878.399599261582
5.131710610359471	10720.508602665695	10350.83584816688	14537.185636798962	13683.925260936352	16491.875284627175	15388.363292057875	18384.208491571335	17040.96053216587	21793.296247041584	20028.363151341662	0.23326776296679597	0.2181541472290381	532.2160352084902	6288.661758062895	496.6083988600294	5867.92212518584
5.1626317482924104	10731.158485928347	10361.119154338428	14551.633039334147	13697.524952703237	16508.267622332045	15403.658910379418	18402.483674687297	17057.900456328396	21814.963241083693	20048.275337556657	0.2332680038542505	0.21815436989200296	528.0745500432677	6277.323091647588	492.7440897068591	5857.3431612863205
5.193739201636265	10741.788928418859	10371.383703308224	14566.054199517674	13711.099948006606	16524.63023543568	15418.926795690777	18420.72576115004	17074.809702515555	21836.591059948085	20068.151519135667	0.233268249075029	0.21815459656044453	523.9544582459494	6265.875304908957	488.899743148213	5846.662397339474
5.225034093035115	10752.399742579544	10381.629314232643	14580.448865253342	13724.650009651526	16540.962838810166	15434.166681992068	18438.934433837065	17091.687976784113	21858.179328804355	20087.991351565386	0.23326849870737473	0.21815482730668598	519.8556791271549	6254.318065308966	485.07528390266816	5835.879523406271
5.256517551897525	10762.99074024813	10391.855805688881	14594.816783666502	13738.174899712247	16557.2651464605	15449.378302475236	18457.109374672666	17108.534984307433	21879.727671712444	20107.794489312033	0.23326875283094797	0.21815506220436073	515.7781322259398	6242.651040616911	481.2706369018415	5824.994229836855
5.288190714437326	10773.561732657414	10402.062995674709	14609.157701104323	13751.674379532476	16573.536871525186	15464.561389524646	18475.250264628816	17125.350429376304	21901.235711624082	20127.56058582262	0.23326901152685064	0.21815530132843478	511.72173730569193	6230.873898879159	477.48572728736326	5814.006207252853
5.320054723714605	10784.11253043504	10412.250701608351	14623.47136313631	13765.148209725916	16589.7777262771	15479.715674717922	18493.35678372642	17142.13401540009	21922.703070384636	20147.28929352667	0.2332692748776537	0.21815554475523086	507.6864143588173	6218.986308486201	473.72048041416565	5802.915146601386
5.352110729676963	10794.642943603334	10422.418740328401	14637.757514554834	13778.596150176782	16605.98742212442	15494.84088882679	18511.42861103656	17158.885444907908	21944.129368735004	20166.980263837893	0.23326954296742228	0.21815579256245393	503.67208360423683	6206.987938167527	469.9748218487075	5791.7207391480915
5.384359889201005	10805.152781579052	10432.56692809367	14652.015899375592	13792.017960040284	16622.165669611448	15509.9367618179	18529.46542468169	17175.604419549738	21965.514226313386	20186.633147155884	0.23326981588174336	0.21815604482921616	499.67866548572783	6194.878456974868	466.24867736766464	5780.422676472459
5.41680336613411	10815.641853173138	10442.695080583057	14666.24626083811	13805.413397743143	16638.312178419485	15525.003022853656	18547.4669018369	17192.290640097566	21986.857261657195	20206.247592867785	0.23327009370775464	0.21815630163606115	495.7060806732334	6182.657534326427	462.5419729585701	5769.020650498569
5.44944233133642	10826.109966590571	10452.803012895467	14680.448341406343	13818.782220984183	16654.42665736786	15540.039400293172	18565.432718731274	17208.9438064467	22008.158092205103	20225.823249350186	0.23327037653417065	0.2181565630649919	491.75425006402656	6170.324840030167	458.85463482135674	5757.514353525825
5.482277962723094	10836.556929430204	10462.890539549777	14694.621882769312	13832.124186734982	16670.50881441495	15555.045621693269	18583.36255064935	17225.563617617077	22029.416334299134	20245.359763971042	0.23327066445131267	0.2181568291994953	487.82309478049865	6157.880044274963	455.1865893659997	5745.903478211258
5.515311445306831	10846.982548684522	10472.95747448466	14708.766625841634	13845.439051240386	16686.558356659123	15570.021413809358	18601.256071932432	17242.149771754503	22050.631603186688	20264.85678309149	0.23327095755113683	0.2181571001245706	483.9125361693732	6145.322817638051	451.53776321193436	5734.187717583496
5.548543971240616	10857.386630739478	10483.00363105857	14722.882310764175	13858.726570019206	16702.574990339835	15584.966502596484	18619.112955980076	17258.70196613205	22071.803513022704	20284.313952067856	0.23327125592726508	0.2181573759267561	480.0224958040926	6132.652831134386	447.9080831903557	5722.366765087936
5.581976739860765	10867.768981374407	10493.028822049713	14736.968676904817	13871.986497864942	16718.558420838825	15599.880613210466	18636.932875251747	17275.219897151543	22092.931676872067	20303.730915253815	0.2332715596750151	0.21815765669415677	476.152895481413	6119.869756184518	444.2974763409293	5710.440314556938
5.615610957730194	10878.129405761718	10503.03285965589	14751.025462858952	13885.218588846326	16734.508352681023	15614.763470008771	18654.7155012681	17291.703260344835	22114.01570671158	20323.10731600224	0.23327186889143	0.21815794251647383	472.303657222772	6106.973264655564	440.705869913334	5698.408060248941
5.649447838681973	10888.467708466887	10513.01555549457	14765.052406450402	13898.42259630821	16750.424489535977	15629.614796551867	18672.460504612856	17308.151750375488	22135.055213432643	20342.442796667605	0.23327218367531039	0.2181582334850323	468.47470327618066	6093.963028900325	437.1331913671456	5686.269696863368
5.6834886038631165	10898.783693448286	10522.976720602759	14779.0492447321	13911.59827287217	16766.30653421896	15644.434315604161	18690.167554934367	17324.565061040146	22156.04980684354	20361.73699860798	0.23327250412724626	0.2181585296928119	464.6659561115375	6080.838721714914	433.57936837151647	5674.024919551797
5.717734481778674	10909.077164056991	10532.916165437111	14793.015713986817	13924.745370437467	16782.154188692173	15659.221749135435	18707.836320947274	17340.942885270328	22176.999095671923	20380.989562187577	0.23327283034964996	0.21815883123447516	460.87733842164744	6067.600016368553	430.0443288034585	5661.673423912376
5.75218670833605	10919.347923036645	10542.833699873707	14806.951549727935	13937.863640181573	16797.96715406602	15673.976818321733	18725.46647043419	17357.284915133736	22197.902687567246	20400.200126778673	0.23327316244678808	0.21815913820640015	457.1087731247826	6054.246586658526	426.5280007487454	5649.214906022418
5.786846526889619	10929.595772523464	10552.729133208277	14820.856486700437	13950.95283256129	16813.745130600582	15688.69924354697	18743.057670247716	17373.59084183628	22218.760189103654	20419.36833076444	0.23327350052481607	0.2181594507067105	453.3601833626162	6040.778106897138	423.0303125018545	5636.6490624491125
5.821715188285586	10939.820514046003	10562.602274155977	14834.730258881615	13964.012697313321	16829.48781770683	15703.388744403886	18760.6095863121	17389.860355723427	22239.57120578244	20438.49381154093	0.23327384469181206	0.21815976883530652	449.63149249821436	6027.194251909852	419.55119256535545	5623.975590265822
5.856793950907131	10950.021948525096	10572.452930851641	14848.572599482002	13977.042983455447	16845.19491394809	15718.04503969573	18778.121883625183	17406.09314628234	22260.335342034865	20457.5762055201	0.2332741950578115	0.21816009269389852	445.9226241177239	6013.494697068818	416.09056965078344	5611.194187072106
5.892084080719833	10960.199876273744	10582.280910849595	14862.383240946276	13990.043439287185	16860.866117041427	15732.667847437322	18795.594226260342	17422.288902143366	22281.052201224968	20476.61514813193	0.23327455173484446	0.21816042238603897	442.2335020296159	5999.679118304979	412.6483726744773	5598.304550964851
5.927586851317345	10970.354096997033	10592.08602112378	14876.161914954195	14003.013812390822	16876.501123859187	15747.256884856586	18813.026277368444	17438.447311082014	22301.72138565242	20495.610273827242	0.2332749148369682	0.21816075801715606	438.56405026410357	5985.747192123439	409.22453076174133	5585.306380606722
5.963303543967366	10980.484409792029	10601.868068067764	14889.908352421558	14015.953849632357	16892.099630430443	15761.811868395973	18830.41769917992	17454.568060020843	22322.34249655549	20514.561216080376	0.23327528448030774	0.2181610996945888	434.9141930733458	5971.698595619295	405.81897324474994	5572.199375218712
5.999235447657878	10990.590613147744	10611.626857494819	14903.622283501238	14028.863297162521	16907.661331942632	15776.332513713947	18847.768153006884	17470.650835031396	22342.9151341141	20533.467607391965	0.23327566078309173	0.218161447527619	431.28385493165115	5957.533006500918	402.43162966286764	5558.983234599233
6.035383859143656	11000.672504945023	10621.362194637948	14917.303437584176	14041.741900417781	16923.185922743105	15790.818535686507	18865.077299245233	17486.695321336225	22363.43889745288	20552.329079291754	0.2332760438656905	0.21816180162750975	427.6729605322762	5943.250103070401	399.0624297602626	5545.657659116201
6.071750082993084	11010.729882456459	10631.07388414992	14930.951543300378	14054.58940412131	16938.6730963407	15805.269648408648	18882.344797376765	17502.70120331081	22383.913384644256	20571.145262341368	0.2332764338506548	0.21816216210753947	424.08143479019054	5928.849564275704	395.7113034877111	5532.222349743359
6.108335431635222	11020.762542346374	10640.761730103384	14944.566328520097	14067.405552284152	16954.122545407514	15819.685565196056	18899.57030597156	17518.66816448576	22404.338192711788	20589.915786137393	0.23327683086275575	0.21816252908303846	420.5092028405925	5914.331069712993	392.3781810019864	5518.677008074243
6.145141225407182	11030.770280670722	10650.42553599091	14958.147520354814	14080.190088206244	16969.53396178053	15834.065998586648	18916.753482690136	17534.59588754886	22424.71291763337	20608.640279314295	0.23327723502902636	0.21816290267142746	416.9561900392	5899.694299650844	389.06299266556744	5505.0213363389485
6.182168792601758	11040.752892877113	10660.06510472512	14971.694845158545	14092.94275447763	16984.90703646349	15848.410660342342	18933.893984285944	17550.484054347347	22445.037154344725	20627.318369547604	0.23327764647879917	0.21816328299225374	413.4223219609412	5884.938935032114	385.7656690455042	5491.2550374022685
6.2194194695153895	11050.710173804657	10669.680238638713	14985.208028528814	14105.663292979501	17000.24145962854	15862.71926145062	18950.991466607604	17566.332345890005	22465.310496742703	20645.949683556923	0.23327806534375206	0.2181636701672315	409.9075243991101	5870.064657482319	382.4861409131263	5477.377814783249
6.256894600496366	11060.641917684	10679.27073948461	14998.68679530796	14118.351444885455	17015.536920618157	15876.991512126368	18968.045584601445	17582.14044234953	22485.532537688872	20664.533847109215	0.23327849175794813	0.2181640643202799	406.4117233676661	5855.07114936132	379.224339245382	5463.389372693375
6.294595537993358	11070.54791813729	10688.836408436058	15012.130869584353	14131.006950662695	17030.793107947044	15891.227121813645	18985.055992314028	17597.908023064858	22505.70286901314	20683.070485022097	0.2332789258578802	0.2181644655775639	402.93484509782866	5839.958093739115	375.98019522204413	5449.289416013751
6.332523642604218	11080.427968178075	10698.377046086694	15025.539974693578	14143.629550073212	17046.00970930394	15905.425799187416	19002.02234289459	17613.634766543448	22525.821081517308	20701.55922116709	0.23327936778251362	0.2181648740675344	399.47681603813544	5824.725174416788	372.75364022661233	5435.077650330961
6.370680283125076	11090.281860211322	10707.892452450702	15038.913833219729	14156.218982175078	17061.18641155363	15919.58725215549	19018.944288597715	17629.320350463764	22545.886764978848	20719.999678473083	0.2332798176733335	0.21816528992097034	396.0375628579932	5809.372075993568	369.5446058479429	5420.753781976178
6.40906683659976	11100.109386033468	10717.382426962993	15052.252166996854	14168.774985323844	17076.322900739102	15933.71118786048	19035.821480786133	17644.964451677864	22565.899508154907	20738.391478929963	0.2332802756743878	0.2181657132710205	392.61701244150754	5793.898483809549	366.35302387559204	5406.3175179832615
6.447684688369473	11109.910336832208	10726.84676847917	15065.554697110012	14181.297297173605	17091.418862083246	15947.797312681501	19052.653569933103	17660.56674621362	22585.85889878579	20756.734243591804	0.2332807419323354	0.21816614425324676	389.2150918895495	5778.304083988536	363.1788263018243	5391.768566137645
6.486535232122802	11119.684503186658	10736.285275275832	15078.821143896892	14193.785654678606	17106.473979991257	15961.845332236398	19069.440205625513	17676.126909277595	22605.76452359932	20775.027592580846	0.23328121659649353	0.21816658300566813	385.8317285226076	5762.588563504629	360.0219453232712	5377.106635016389
6.525619869945995	11129.43167506729	10745.69774505065	15092.051226949126	14206.239794094503	17121.48793805265	15975.854951383642	19086.181036566584	17691.64461525753	22625.61596831473	20793.27114509104	0.23328169981888494	0.21816702966880416	382.4668498747924	5746.751610114705	356.8823133376718	5362.331433965359
6.564940012373588	11139.151641835851	10755.08397492253	15105.244665113618	14218.659450979816	17136.460419043353	15989.825874224452	19102.875710578675	17707.119537725102	22645.41281764669	20811.464519391848	0.23328219175428913	0.2181674843857226	379.1203836965724	5730.792912424542	353.75986294299946	5347.4426731043495
6.604497078439295	11148.844192245448	10764.443761431688	15118.401176494132	14231.044360197218	17151.39110492803	16003.757804104715	19119.52387460634	17722.551349438443	22665.154655309674	20829.607332831925	0.2332826925602895	0.2181679473020835	375.7922579545411	5714.712159904186	350.65452693906263	5332.440063375514
6.644292495727218	11158.509114440476	10773.77690053992	15131.520478452672	14243.394255915193	17166.27967686226	16017.650443617349	19136.12517471925	17737.939722345174	22684.841064022123	20847.699201843254	0.23328320239732692	0.21816841856618704	372.48240083036944	5698.509042894933	347.56623832829064	5317.323316574097
6.684327700423376	11168.146195956673	10783.083187630733	15144.602287611067	14255.708871609446	17181.125815194926	16031.503494604389	19152.6792561153	17753.284327585152	22704.4716255109	20865.739741945035	0.23328372142874976	0.218168898329022	369.1907407201652	5682.183252624702	344.49493031186284	5302.0921453097835
6.724604137367524	11177.755223721055	10792.362417509457	15157.646319852445	14267.987940064388	17195.92919947044	16045.316658159161	19169.185763123678	17768.5848354933	22724.04592051565	20883.728567747698	0.2332842498208687	0.2181693867443142	365.9172062345606	5665.7344812313095	341.44053629162954	5286.746263060719
6.76512326010531	11187.335984051977	10801.614384403498	15170.652290322858	14280.231193374748	17210.689508431253	16059.089634628634	19185.644339208047	17783.840915602632	22743.563528793406	20901.665292957125	0.23328478774300743	0.2181698839685756	362.66172619719873	5649.162421761546	338.4029898685403	5271.285384171177
6.805886530940724	11196.88826265904	10810.838881962422	15183.61991343277	14292.438362947069	17225.406420020114	16072.822123615586	19202.054626969704	17799.052236647138	22763.02402912304	20919.549530378696	0.23328533536756116	0.2181703901611558	359.42422964566504	5632.4667682098225	335.38222484325524	5255.709223879036
6.846895420988873	11206.41184464321	10820.035703258212	15196.54890285884	14304.609179501394	17240.07961138274	16086.5138239811	19218.416268150988	17814.21846656495	22782.42699931015	20937.38089192177	0.23328589287004892	0.2181709054842932	356.2046458318073	5615.647215544712	332.3781752162613	5240.017498343252
6.888151410229076	11215.906514496732	10829.204640785443	15209.438971545476	14316.74337307289	17254.708758870227	16100.164433846889	19234.72890363855	17829.339272501416	22801.77201619176	20955.158988603944	0.2332864604291723	0.2181714301031673	353.0029042183887	5598.703459684271	329.39077518571867	5224.209924632683
6.92965598755826	11225.372056103166	10838.34548646142	15222.28983170652	14328.840673013463	17269.293538041602	16113.773650597694	19250.992173466737	17844.414320812215	22821.058655641104	20972.883430555474	0.2332870382268739	0.21817196418595294	349.8189344817656	5581.635197556578	326.419959148654	5208.286220763344
6.971410650844719	11234.80825273741	10847.45803162645	15235.101194827044	14340.900807993543	17283.83362366654	16127.341170883845	19267.205716821147	17859.443277066657	22840.286492572734	20990.553827023876	0.2332876264483935	0.21817250790387313	346.65266650915146	5564.4421270871535	323.4656616989523	5192.246105695609
7.01341690698215	11244.214887065626	10856.542067043909	15247.872771664965	14352.923506003666	17298.32868972784	16140.866690623627	19283.369172041996	17874.42580605081	22859.455100947343	21008.169786378374	0.2332882252823306	0.21817306143125614	343.5040303984424	5547.123947213404	320.5278176276479	5176.0892993570305
7.055676271944047	11253.591741145283	10865.597382900547	15260.604272252896	14364.908494356338	17312.77840942425	16154.34990500595	19299.482176627796	17889.361571770944	22878.564053777016	21025.730916114666	0.2332888349207039	0.21817362494559064	340.3729564608075	5529.680357955396	317.60636192490347	5159.81552269496
7.098190270838397	11262.938596425227	10874.623768806685	15273.295405900022	14376.855499687854	17327.18245517327	16167.790508493017	19315.54436723909	17904.250237456978	22897.612923130517	21043.2368228598	0.23328945555901376	0.21817419862758405	337.2593752158864	5512.11106035905	314.70122977538267	5143.424497633241
7.1409604379627405	11272.255233745507	10883.621013796308	15285.94588119372	14388.764247959925	17341.54049861372	16181.188194822738	19331.55537970191	17919.091465565674	22916.601280138297	21060.68711237668	0.23329008739630686	0.21817478266121995	334.1632173944963	5494.415756572504	311.8123565611604	5126.915947136469
7.183988316859528	11281.541433337603	10892.588906327444	15298.555406001738	14400.634464461802	17355.852210608908	16194.542657011743	19347.5148490119	17933.88491778452	22935.52869499834	21078.081389569452	0.2332907306352379	0.21817537723381936	331.08441393621615	5476.594149818644	308.93967785904533	5110.289595187176
7.227275460371831	11290.796974824112	10901.527234282108	15311.123687473679	14412.465873811769	17370.117261249074	16207.8535873577	19363.42240933766	17948.630255034772	22954.394736981005	21095.419258487902	0.23329138548213718	0.218175982536099	328.022895989212	5458.645944431424	306.08312944089994	5093.545166824479
7.270823430699384	11300.021637219033	10910.435784966763	15323.650432043292	14424.258199959413	17384.33531985476	16221.120677442495	19379.277694025128	17963.327137475568	22973.198974435203	21112.70032233311	0.23329205214707738	0.21817659876223436	324.97859491273994	5440.570845911745	303.2426472757943	5076.682388192974
7.31463379945495	11309.215198927577	10919.314345112374	15336.135345430233	14436.011166187325	17398.5060549795	16234.343618134819	19395.08033560123	17977.975224507314	22991.940974793706	21129.92418346227	0.23329273084394014	0.21817722610992318	321.9514422726934	5422.3685608860105	300.41816752564046	5059.700986501295
7.358708147721062	11318.377437746243	10928.162700874685	15348.57813264213	14447.724495113174	17412.629134413026	16247.522099593143	19410.829965778074	17992.574174775556	23010.620304579057	21147.090443394132	0.2332934217904872	0.21817786478044854	318.94136984311626	5404.038797150832	297.60962654664763	5042.600690068677
7.403048066107065	11327.508130862683	10936.980637834342	15360.978497976486	14459.3979086916	17426.704225184163	16260.655811268529	19426.526215456848	18007.123646174634	23029.236529409263	21164.198702814163	0.23329412520842838	0.21817851497874288	315.9483096045151	5385.581263677217	294.8169608882454	5025.381228329148
7.447655154806527	11336.607054855773	10945.76794099715	15373.336145022808	14471.031128216282	17440.73099356405	16273.744441907646	19442.168714732114	18021.623295851645	23047.789214003828	21181.24856158006	0.2332948413234961	0.21817917691345742	312.97219374543056	5366.995670659933	292.04010729381116	5008.042331872042
7.49253102365499	11345.673985695537	10954.524394794273	15385.65077666465	14482.623874321984	17454.709105069323	16286.787679555771	19457.757092895976	18036.07278021031	23066.277922189794	21198.239618727275	0.23329557036551674	0.21817985079702643	310.01295466106967	5348.281729513314	289.2790026999428	4990.583732448518
7.537677292188054	11354.70869874313	10963.249783082429	15397.922095081727	14494.17586698665	17468.638224465285	16299.785211559854	19473.290978442383	18050.471754915	23084.70221690787	21215.171472474594	0.23329631256848601	0.21818053684573802	307.0705249510065	5329.4391528754495	286.5335842342756	4973.005162967369
7.583095589699846	11363.71096875072	10971.943889144024	15410.149801751959	14505.686825533403	17482.518015769114	16312.7367245715	19488.769999071345	18064.81987489464	23103.0616602185	21232.043720229725	0.23329706817064325	0.21818123527980432	304.1448374222091	5310.467654665932	283.80378921769443	4955.306357549503
7.628787555301809	11372.680569861579	10980.606495687494	15422.333597453804	14517.156468632878	17496.34814225336	16325.641904550306	19504.19378169359	18079.116794347017	23121.35581330852	21248.855958595297	0.23329783741454987	0.21818194632343027	301.2358250855177	5291.3669500676915	281.089555161976	4937.487051517703
7.674754837981857	11381.617275609839	10989.237384847305	15434.473182268195	14528.584514305132	17510.12826644903	16338.500436766797	19519.561952434728	18093.362166742674	23139.584236497158	21265.6077833744	0.23329862054716796	0.21818267020489004	298.3434211562562	5272.136755558662	278.3908197701385	4919.546981425956
7.720999096663877	11390.520858920581	10997.836338184334	15446.568255581005	14539.970679922097	17523.85805014926	16351.312005805914	19534.874136640086	18107.55564482941	23157.74648924292	21282.29878957689	0.2332994178199394	0.21818340715659743	295.4675590552506	5252.776788954623	275.70752093571355	4901.4858850752935
7.767522000267617	11399.391092109703	11006.40313668587	15458.618516085146	14551.314682209557	17537.53715441263	16364.076295570025	19550.12995887917	18121.696880636275	23175.84213015003	21298.928571425084	0.23330022948886853	0.21818415741518318	292.60817240545293	5233.286769380793	273.03959674286307	4883.303501535207
7.814325227768903	11408.227746883798	11014.937560765995	15470.623661782873	14562.616237249653	17551.165239566664	16376.792989282552	19565.32904295034	18135.785525478255	23193.87071697516	21315.496722360254	0.23330105581460325	0.21818492122157176	289.76519503290183	5213.666417308617	270.3869854651857	4864.999571152497
7.861410468260233	11417.030594340056	11023.43939026553	15482.583389988022	14573.875060482882	17564.74196521138	16389.46176949099	19580.471011885515	18149.821229960275	23211.831806634185	21332.00283504846	0.23330189706252127	0.2181856988210572	286.93856096695527	5193.915454600938	267.7496255647857	4846.573835562915
7.908779421011744	11425.799404966254	11031.90840445241	15494.4973973285	14585.090866710656	17578.266990222986	16402.08231807063	19595.555487955164	18163.80364398204	23229.72495520932	21348.446501387218	0.23330275350281507	0.21818649046338562	284.128204439854	5174.03360451851	265.12745569480467	4828.026037756354
7.956433795532517	11434.53394864056	11040.344382021753	15506.365379748526	14596.263370097522	17591.73997275747	16414.65431622788	19610.58209267307	18177.73241674239	23247.54971795599	21364.827312511763	0.2333036254105805	0.21818729640283385	281.3340598838695	5154.020591700915	262.5204146945034	4809.355922019575
8.004375311632296	11443.233994631377	11048.747101095983	15518.187032510989	14607.392284173491	17605.16057025423	16427.177444503734	19625.550446801193	18191.607196743866	23265.30564930991	21381.14485880146	0.23330451306590339	0.2181881168982925	278.5560619329335	5133.8761422303505	259.92844159170636	4790.563234007452
8.052605699483543	11451.89931159728	11057.116339225082	15529.962050199954	14618.477321836534	17618.528439439942	16439.65138277743	19640.460170354872	18205.427631797498	23282.992302894447	21397.398729886605	0.23330541675395353	0.2181889522133504	275.79414542322047	5113.599983657245	257.3514756033255	4771.647720770445
8.101126699683881	11460.529667586861	11065.451873386693	15541.690126723126	14629.518195355002	17631.843236332377	16452.07581027008	19655.310882607904	18219.193369027536	23300.609231528004	21413.5885146551	0.23330633676507537	0.21818980261637916	273.0482453892473	5093.191844970919	254.7894561314024	4752.609130723402
8.149940063318896	11469.124830038465	11073.753479986199	15553.370955314174	14640.51461636996	17645.104616244076	16464.450405548145	19670.102202097525	18232.904054876086	23318.15598723124	21429.713801259062	0.23330727339488197	0.21819066838062043	270.3182970654161	5072.651456645224	252.24232276476687	4733.447213687934
8.199047552025359	11477.684565780108	11082.020934856926	15565.004228535376	14651.4662958978	17658.312233786433	16476.774846527318	19684.833746629844	18246.559335108155	23335.63212123485	21445.774177121926	0.23330822694435174	0.21819154978427496	267.6042358864215	5051.978550683241	249.71001527927	4714.161720935721
8.248450938054788	11486.208641029256	11090.254013260239	15576.589638280106	14662.3729443327	17671.465742873585	16489.0488104762	19699.505133285078	18260.158854816505	23353.037183987148	21461.769228945363	0.2333091977199249	0.21819244711059246	264.90599748532986	5031.172860603314	247.19247363644536	4694.752405178733
8.298152004337403	11494.696821392617	11098.452489885676	15588.126875775399	14673.2342714492	17684.564796726427	16501.271974020143	19714.115978422968	18273.7022584267	23370.370725161876	21477.698542716415	0.23331018603360412	0.21819336064796285	262.22351769250236	5010.234121452551	244.68963798182085	4675.219020581804
8.348152544546481	11503.148871865862	11106.616138850966	15599.615631584466	14684.049986404676	17697.60904787658	16513.44401314498	19728.66589768811	18287.189189702043	23387.63229366597	21493.5617037146	0.23331119220305432	0.21819429069001037	259.55673253629357	4989.16206984641	242.2014486459375	4655.561322789639
8.398454363163072	11511.56455683343	11114.744733702186	15611.055595609378	14694.819797742019	17710.5981481706	16525.564603201023	19743.154506015606	18300.61929174884	23404.821437647697	21509.358296519258	0.23331221655170634	0.21819523753568904	256.90557824412826	4967.956444020849	239.72784614539705	4635.779068991076
8.449059275541144	11519.94364006836	11122.83804741392	15622.446457093814	14705.54341339236	17723.531748774232	16537.63341890712	19757.581417636793	18313.9922070217	23421.93770450488	21525.087905017182	0.23331325940886283	0.2181962014893786	254.26999123836868	4946.616983777843	237.2687711790495	4615.87201786181
8.49996910797308	11528.285884731795	11130.895852389136	15633.787904625467	14716.220540677477	17736.409500176323	16549.650134354357	19771.94624608456	18327.307577328513	23438.98064089276	21540.75011240968	0.23331432110980266	0.21819718286098455	251.6499081364891	4925.143430524506	234.8241646278766	4595.839929597452
8.551185697755594	11536.59105337283	11138.91792045934	15645.079626138911	14726.850886312635	17749.23105219328	16561.61442301029	19786.248604199354	18340.565043835984	23455.949792732583	21556.34450122049	0.2333154019958919	0.2181981819660374	249.04526575404452	4903.535527356435	232.39396755822236	4575.682566002011
8.602710893256043	11544.858907928208	11146.904022884692	15656.321308918372	14737.434156409352	17761.996053973442	16573.525957723105	19800.488104135045	18353.764247075127	23472.844705220137	21571.87065330354	0.23331650241469365	0.21819919912579616	246.4560011010326	4881.793019014411	229.97812121768948	4555.399690434337
8.654546553979111	11553.089209721895	11154.853930353876	15667.51263960032	14747.970056477985	17774.70415400126	16585.384410725565	19814.66435736462	18366.90482694652	23489.664922834098	21587.32814985053	0.2333176227200798	0.21820023466735053	243.8820513813116	4859.91565191187	227.57656703540124	4534.991067847237
8.706694550633951	11561.281719464794	11162.767412984245	15678.653304176389	14758.458291430616	17787.355000101874	16597.18945363938	19828.77697468638	18379.986422726066	23506.409989344895	21602.71657139911	0.23331876327234846	0.21820128892372995	241.32335399341537	4837.903174168896	225.18924662217614	4514.456464809366
8.759156765201672	11569.436197254283	11170.644240321708	15689.742987996047	14768.898565583748	17799.94823944543	16608.940757479282	19842.825566229785	18393.008673070453	23523.079447823387	21618.035497840676	0.23331992443833813	0.21820236223400993	238.7798465299711	4815.755335641559	222.81610177023686	4493.795649540145
8.811935091003267	11577.552402573923	11178.484181340851	15700.781375769611	14779.290582661286	17812.48351855182	16620.637992657554	19856.809741461842	18405.97121602305	23539.672840650004	21633.284508428842	0.23332110659154856	0.21820345494342092	236.25146677574958	4793.471887905616	220.4570744515513	4473.008391897194
8.865031432767935	11585.630094292863	11186.287004444692	15711.768151570832	14789.634045797135	17824.96048329492	16632.280828988038	19870.72910919296	18418.87368901938	23556.189709523424	21648.463181787276	0.23332231011226054	0.21820456740346295	233.73815270789783	4771.052584297024	218.1121068179491	4452.094463406596
8.918447706701835	11593.66903066553	11194.052477464847	15722.70299884002	14799.928657538325	17837.378778907525	16643.868935690858	19884.58327758356	18431.715728893283	23572.629595470127	21663.571095918454	0.2333235353876607	0.2182056999720185	231.23984249838395	4748.497179989703	215.78114120214013	4431.053637322038
8.972185840557227	11601.668969331162	11201.780367661324	15733.585600386958	14810.174119847792	17849.73804998602	16655.401981396688	19898.371854150428	18444.49697188264	23588.99203885366	21678.607828211967	0.2333247828119658	0.21820685301346782	228.7564745073323	4725.805431890767	213.46412011428038	4409.885688574053
9.02624777370205	11609.629667313084	11209.470441722451	15744.415638393522	14820.3701341073	17862.03794049475	16666.879634151253	19912.094445772807	18457.217053635366	23605.276579383637	21693.572955453077	0.23332605278655272	0.2182080268988077	226.28798728625407	4702.977098740172	211.16098624331062	4388.590393834282
9.080635457189915	11617.550881018387	11217.122465764765	15755.192794416977	14830.516401120405	17874.2780937712	16678.301561419896	19925.750658699293	18469.87560921552	23621.482756125744	21708.466053831493	0.2333273457200862	0.2182092220057736	223.83431957961875	4680.011941166595	208.87168245689827	4367.167531534098
9.135350853830497	11625.432366237317	11224.736205332934	15765.916749392833	14840.612621115508	17886.45815253069	16689.667430092206	19939.34009855432	18482.47227310945	23637.61010751125	21723.286698950207	0.23332866202865346	0.21821043871895915	221.39541032063426	4656.909721641801	206.59615180062247	4345.616881888825
9.190395938260405	11633.27387814265	11232.31142539956	15776.587183637888	14850.658493748822	17898.57775887128	16700.976906486692	19952.86237034487	18495.006679232043	23653.65817134687	21738.034465834477	0.23333000213589844	0.21821167742994416	218.97119863057742	4633.670204492286	204.3343374952383	4323.9382268656045
9.245772697014415	11641.075171288981	11239.847890364901	15787.203776853084	14860.653718107269	17910.63655427855	16712.22965635525	19966.317078467026	18507.47846093275	23669.626484824385	21752.708928940596	0.23333136647315983	0.21821293853741913	216.56162382059847	4610.293155965395	202.0861829391215	4302.131350258365
9.301483128597186	11648.83599961222	11247.345364056857	15797.76620812681	14870.597992711771	17922.63417963085	16723.425344888237	19979.703826713132	18519.88725100231	23685.514584531113	21767.30966216545	0.23333275547961088	0.21821422244731686	214.16662539122626	4586.778344259132	199.85163170751184	4280.196037716232
9.357529243555355	11656.55611642882	11254.803609730629	15808.274155937845	14880.49101552021	17934.570275204216	16734.563636719064	19993.02221827854	18532.23268167897	23701.32200645986	21781.836238855598	0.23333416960240186	0.21821552957294255	211.78614302966162	4563.125539488159	197.63062755053397	4258.1320767146535
9.413913064550128	11664.235274435034	11262.222390068495	15818.727298158467	14890.332483930559	17946.444480677463	16745.644195929133	20006.271855768646	18544.514384655067	23717.0482860193	21796.288231816736	0.23333560929680613	0.21821686033510973	209.42011661076685	4539.334513742942	195.42311439246987	4235.939256586134
9.47063662643026	11671.873225706186	11269.601467179471	15829.125312057604	14900.122094783932	17958.256435137395	16756.66668605261	20019.452341206	18556.731991083492	23732.6929580444	21810.665213323093	0.23333707502636725	0.21821821516227538	207.06848619595985	4515.405041092075	193.22903633359238	4213.6173685751855
9.527701976305488	11679.469721695843	11276.94060259915	15839.467874303935	14909.859544367946	17970.005777083927	16767.630770081607	20032.563276037432	18568.8851315846	23748.25555680698	21824.966755127374	0.2333385672630501	0.21821959449067987	204.7311920328939	4491.336897612549	191.0483376480115	4191.166205835063
9.585111173620431	11687.024513235006	11284.239557289211	15849.754660969102	14919.544528419692	17981.692144435438	16778.536110470966	20045.604261141347	18580.97343625272	23763.73561602647	21839.192428470244	0.23334008648739327	0.21822099876448953	202.40817455560318	4467.129861425143	188.88096278271405	4168.58556343196
9.642866290228868	11694.53735053123	11291.498091637162	15859.985347530923	14929.176742129095	17993.315174534073	16789.382369143463	20058.574896835125	18592.996534663125	23779.13266888083	21853.34180409043	0.23334163318866685	0.21822242843593928	200.09937438264024	4442.78371268278	186.72685635852395	4145.875238392502
9.700969410468568	11702.00798316767	11298.715965455895	15870.159608876515	14938.755880142045	18004.87450415106	16800.16920749483	20071.474782882426	18604.954055878836	23794.44624801737	21867.4144522346	0.23334320786503063	0.2182238839654805	197.80473231716314	4418.298233604524	184.58596316818148	4123.035029702354
9.75942263123647	11709.43616010218	11305.892937983263	15880.277119305605	14948.281636563699	18016.36976949217	16810.896286398947	20084.30351850077	18616.845628457657	23809.675885564044	21881.4099426676	0.23334481102369511	0.21822536582193136	195.52418934646994	4393.67320850445	182.45822817701264	4100.064738341607
9.818228062064373	11716.82162966626	11313.028767881655	15890.337552533743	14957.75370496176	18027.800606203175	16821.56326621307	20097.06070236912	18628.670880459227	23824.8211131406	21895.327844682717	0.23334644318108816	0.21822687448262806	193.2576866419986	4368.908423813526	180.34359652199782	4076.964167305734
9.877387825195074	11724.164139564075	11320.123213237497	15900.340581695627	14967.1717783698	18039.166649375456	16832.169806783113	20109.745932635626	18640.429439452186	23839.881461870144	21909.167727112108	0.23334810486302227	0.21822841043358043	191.00516555720242	4344.003668076824	178.24201351060765	4053.733121600002
9.936904055658934	11731.463436871274	11327.176031560663	15910.285879348281	14976.535549290475	18050.46753355142	16842.715567448846	20122.358806925215	18652.120932521266	23854.856462390428	21922.92915833721	0.2333497966048645	0.21822997416963028	188.7665676289762	4318.958732008934	176.1534246217052	4030.3714082958177
9.996778901350961	11738.71926803398	11334.18697978405	15920.17311747456	14985.844709699071	18061.70289273039	16853.200207049493	20134.898922347737	18663.744986274844	23869.745644865947	21936.611706299667	0.23335151895171252	0.21823156619461215	186.5418345759972	4293.773408495355	174.0777755040035	4006.8788365349174
10.05701452310831	11745.931378867504	11341.155814262846	15930.001967486298	14995.09895104668	18072.87236037406	16863.623383928927	20147.36587550563	18675.301226852065	23884.54853899938	21950.21493851185	0.23335327245857038	0.21823318702151673	184.33090829712455	4268.4474925855175	172.01501197507605	3983.2552175214514
10.117613094788254	11753.099514555113	11348.082290773937	15939.77210022771	15004.297964263651	18083.97556941233	16873.98475594124	20159.759262502055	18686.78927993041	23899.264674043763	21963.738422067898	0.23335505769052975	0.21823483717265854	182.13373087294167	4242.98078156542	169.96508002193877	3959.5003645843826
10.178576803346665	11760.223419646805	11354.96616451524	15949.483185978792	15013.441439763015	18095.01215224912	16884.283980456257	20172.078678949005	18698.20877073324	23913.89357881461	21977.181723654787	0.23335687522295281	0.21823651717984502	179.95024456482497	4217.37307496462	167.92792580078822	3935.6140931937844
10.239907848916916	11767.302838057982	11361.807190105039	15959.134894458752	15022.529067443975	18105.9817407683	16894.520714365197	20184.323719975644	18709.559324037513	23928.43478170227	21990.544409563627	0.23335872564166205	0.21823822758455072	177.78039181348868	4191.624174556229	165.90349563542986	3911.5962209496647
10.301608444889292	11774.33751306798	11368.605121581113	15968.726894829291	15031.560536695215	18116.883966339432	16904.69461408613	20196.493980236384	18720.84056418129	23942.88781068422	22003.826045700764	0.23336060954312804	0.21823996893809122	175.6241152380535	4165.733884379268	163.89173601730727	3887.446567639243
10.363680817990868	11781.327187318697	11375.359712400079	15978.258855698108	15040.535536398558	18127.718459823867	16914.80533556992	20208.589053919397	18732.052115071827	23957.252193337714	22017.026197599575	0.23336252753466427	0.21824174180180647	173.48135763747268	4139.702010785695	161.89259360474534	3863.164955220185
10.426127208365882	11788.271602813082	11382.070715436366	15987.730445122328	15049.453754932221	18138.48485158072	16924.85253430562	20220.60853475511	18743.193600193074	23971.527456852553	22030.144430431683	0.23336448023462647	0.21824354674723884	171.35206198797096	4113.528362435289	159.90601522207726	3838.751207854133
10.488949869656532	11795.170500913546	11388.737882981506	15997.141330611925	15058.314880174545	18149.182771472926	16934.83586532657	20232.552016024696	18754.264642613973	23985.71312804393	22043.180309019048	0.2333664682726119	0.2182453843563222	169.2361714435683	4087.212750322651	157.93194786083768	3814.2051519588567
10.552151069084381	11802.023622340366	11395.360966743074	16006.491179133192	15067.118599507394	18159.81184887338	16944.75498321608	20244.419090568783	18765.264864996345	23999.808733365466	22056.133397845704	0.23336849228966586	0.21824725522157123	167.13362933532335	4060.7549878107384	155.97033867740538	3789.5266161835752
10.615733087532126	11808.830707170018	11401.939717843772	16015.779657112253	15075.86459981976	18170.371712671145	16954.60954211338	20256.209350796205	18776.193889603073	24013.813798922474	22069.003261069825	0.23337055293848946	0.2182491599462732	165.04437917092582	4034.1548906411044	154.02113499326515	3764.7154314517975
10.679698219625935	11815.591494833427	11408.47388682036	16025.006430438541	15084.552567511308	18180.86199127766	16964.399195719543	20267.922388692856	18787.05133830631	24027.727850485287	22081.789462535926	0.23337265088365283	0.2182510991446852	162.96836463361979	4007.412276950199	152.08428429436754	3739.771430976689
10.744048773818252	11822.305724114156	11414.963223622584	16034.171164468298	15093.18218849596	18191.282312633022	16974.12359730351	20279.557795830595	18797.8368325958	24041.550413502773	22094.49156578715	0.23337478680181153	0.21825307344223394	160.90552958176704	3980.5269672842696	150.15973423051764	3714.694450275041
10.808787072471103	11828.973133146495	11421.407477611994	16043.273524028042	15101.753148205442	18201.632304212293	16983.782399708085	20291.11516337622	18808.54999358719	24055.28101311595	22107.109134077687	0.2333769613819265	0.21825508347571967	158.85581804905087	3953.49878465198	148.24743261509866	3689.4843272008
10.87391545193992	11835.593459413634	11427.806397560833	16052.313173418246	15110.265131593016	18211.91159303203	16993.37525535613	20302.59408210078	18819.190442030667	24068.91917417202	22119.641730385563	0.23337917532548927	0.2182571298935235	156.81917424377752	3926.327554528136	146.34732742513006	3664.140901972074
10.93943626265785	11842.166439745557	11434.159731650745	16061.289776416765	15118.71782313703	18222.11980565662	17002.90181625671	20313.994142388638	18829.757798319442	24082.46442123823	22132.088917425284	0.23338142934675046	0.21825921335581874	154.79554254654795	3899.013104837388	144.45936679880833	3638.6640171450563
11.00535186922059	11848.691810316948	11440.467227471414	16070.202996282353	15127.11090684451	18232.256568204746	17012.36173401116	20325.314934246744	18840.251682498314	24095.91627861598	22144.450257660672	0.23338372417295214	0.21826133453478616	152.78486751159653	3871.555266021751	142.58349903639464	3613.0535176750273
11.071664650471687	11855.16930664509	11446.72863201927	16079.052495758311	15135.444066254899	18242.32150635603	17021.754659819508	20336.556047314152	18850.671714272554	24109.27427035529	22156.725313318075	0.23338606054456568	0.21826349411483353	150.78709386699484	3843.9538710755296	140.71967260121892	3587.309250961989
11.138376999588447	11861.59866358768	11452.943691696106	16087.837937076123	15143.7169844438	18252.31424535773	17031.080244486828	20347.717070871586	18861.017513016774	24122.53792026941	22168.91364639962	0.23338843921553204	0.21826569279281685	148.80216651104274	3816.208755494561	138.867836115518	3561.4310667919926
11.205491324168262	11867.979615340342	11459.112152307407	16096.558981958775	15151.929344026406	18262.23441003109	17040.338138429343	20358.797593850733	18871.28869778359	24135.706751949077	22181.014818696294	0.23339086095350925	0.21826793127827035	146.8300305143639	3788.319757363759	137.02793836290948	3535.418817427475
11.273010046315514	11874.31189543451	11465.23375906107	16105.215291624725	15160.080827161553	18272.081624778497	17049.52799168123	20369.7972048444	18881.484887313054	24148.780288777965	22193.028391801963	0.23339332654012107	0.21827021029363633	144.87063111874158	3760.28671735432	135.19992828703835	3509.2723576002754
11.340935602728974	11880.595236734676	11471.308256565508	16113.806526791099	15168.171115555082	18281.85551358982	17058.649453900707	20380.71549211583	18891.605700041302	24161.75805394712	22204.953927126524	0.2333958367712141	0.21827253057450002	142.9239137354598	3732.1094787260517	133.38375499016547	3482.9915445200168
11.409270444789758	11886.829371436084	11477.335388828198	16122.332347677631	15176.199890463839	18291.555700049576	17067.702174376875	20391.552043608972	18901.65075411014	24174.639570470594	22216.790985910164	0.2333983924571145	0.21827489286983134	140.98982394640916	3703.787887382321	131.57936773405527	3456.576237921603
11.478017038649782	11893.014031061914	11483.314899253755	16130.792414010022	15184.1668326992	18301.181807343564	17076.68580203605	20402.30644695822	18911.619667376042	24187.42436120052	22228.539129237088	0.23340099442289586	0.21827729794222828	139.06830750242807	3675.321791868657	129.78671593875333	3430.0263000708073
11.547177865320764	11899.148946460713	11489.246530642276	16139.186385023764	15192.07162263102	18310.733458266015	17085.599985448633	20412.978289498715	18921.5120574198	24200.111948842936	22240.197918049937	0.23340364350864562	0.2182797465681656	137.15931032272056	3646.711043388117	128.00574918165512	3403.341595770791
11.616755420763786	11905.233847803413	11495.130025187245	16147.513919467505	15199.913940191125	18320.21027522631	17094.444372835496	20423.567158276248	18931.327541555678	24212.701855973155	22251.76691316379	0.23340634056974116	0.21828223953824916	135.26277849417238	3617.95549581619	126.23641719706939	3376.5219923877157
11.686752215979308	11911.268464580558	11500.965124473716	16155.774675606861	15207.69346487728	18329.611880256194	17103.21861207495	20434.072640057766	18941.065736841214	24225.193605051947	22263.245675280898	0.2334090864771277	0.21828477765747295	133.37865827306814	3589.055005787872	124.47866987802263	3349.567359927576
11.75717077709787	11917.252525599353	11506.7515694763	16163.968311228087	15215.409875756994	18338.937895016985	17111.922350709567	20444.494321341874	18950.726260086944	24237.586718441722	22274.633765005423	0.23341188211760516	0.2182873617454827	131.50689608095854	3560.0094326166436	122.7324572717771	3322.477570955176
11.82801364547121	11923.185758980353	11512.48910055684	16172.094483641415	15223.062851471013	18348.187940806325	17120.5552359527	20454.83178836888	18960.30872786579	24249.88071842234	22285.930742857854	0.23341472839411392	0.21828999263684296	129.64743850639206	3530.8186383782886	120.99772958221729	3295.252500687726
11.899283377763982	11929.067892154555	11518.177457462467	16180.152849685033	15230.652070237495	18357.361638565842	17129.116914695805	20465.08462713193	18969.812756523395	24262.075127208198	22297.13616929053	0.23341762622603407	0.21829267118130966	127.80023230391089	3501.482487918809	119.27443716856942	3267.8920269957744
11.970982546046038	11934.89865185985	11523.816379323072	16188.143065728374	15238.177209855416	18366.45860888795	17137.60703351497	20475.2524233872	18979.237962187613	24274.169466964246	22308.24960470231	0.2334205765494821	0.21829539824410923	125.96522439272667	3472.0008488525636	117.56253054388799	3240.3960303971544
12.043113737885237	11940.677764137807	11529.405604649108	16196.064787675981	15245.637947708634	18375.478472023493	17146.025238678198	20485.33476266505	18988.58396077886	24286.16325982331	22319.27060945422	0.23342358031761978	0.21829817470621965	124.14236185775371	3442.3735916237347	115.86196037649643	3212.764394124504
12.115679556440844	11946.404954330095	11534.944871329048	16203.917670970975	15253.033960769557	18384.420847888865	17154.371176152283	20495.33123028072	18997.850368020056	24298.05602790282	22330.198743884812	0.2334266385009643	0.21830100146465756	122.33159194748441	3412.60058949003	114.17267748792074	3184.9970041126944
12.188682620557461	11952.079947074912	11540.433916626902	16211.70137059878	15260.364925603013	18393.285356073568	17162.644491610034	20505.241411345454	19007.036799447025	24309.84729332224	22341.033568325944	0.2334297520877054	0.21830387943277474	120.53286207435303	3382.6817185604014	112.49463285290403	3157.0937490221113
12.26212556485955	11957.702466303237	11545.872477179515	16219.415541090633	15267.630518369993	18402.071615847537	17170.844830437283	20515.0648907775	19016.142870418662	24321.536578220297	22351.774643118537	0.23343292208402935	0.21830680954055345	118.74611981370253	3352.616857804358	110.82777759873716	3129.0545202596113
12.336011039846525	11963.272235235041	11551.260288993912	16227.05983652726	15274.830414831511	18410.77924616874	17178.971837740206	20524.801253313388	19025.168196127473	24333.123404772738	22362.421528628674	0.23343614951444724	0.21830979273491247	116.97131290340621	3322.405889075715	109.17206300502585	3100.879212005995
12.41034171198835	11968.788976375297	11556.597087444406	16234.633910542409	15281.96429035235	18419.40786569062	17187.025158352462	20534.45008351918	19034.11239161	24344.607295209997	22372.97378526376	0.23343943542213064	0.21831282998001547	115.20838924295094	3292.0486971209757	107.52744050241017	3072.56772121042
12.485120263821853	11974.252411509937	11561.882607269707	16242.137416326448	15289.031819904892	18427.957092769764	17195.004436842515	20544.010965801914	19042.975071757486	24355.98777183527	22383.4309734889	0.2334427808692539	0.21831592225758814	113.45729689419386	3261.545169639867	105.89386167356861	3044.119947656989
12.560349394047481	11979.662261701731	11567.116582569979	16249.570006630058	15296.032678073008	18436.426545473634	17202.9093175211	20553.483484421224	19051.75585132668	24367.264357042844	22393.792653843637	0.23344618693733948	0.21831907056723732	111.71798407877213	3230.8951972420327	104.27127825106436	3015.535793933086
12.63603181762671	11985.018247285838	11572.298746803559	16256.93133376758	15302.966539055664	18444.815841588017	17210.739444448383	20562.867223500718	19060.454344950445	24378.436573336196	22404.05838695842	0.2334496547276135	0.2183222759267803	109.99039917891787	3200.098673508037	102.65964211744722	2986.8151654717512
12.712170265880024	11990.320087865544	11577.428832783897	16264.221049620795	15309.833076670939	18453.12459862508	17218.49446144165	20572.16176704002	19069.070167148897	24389.503943346954	22414.227733571843	0.2334531853613671	0.21832553937257587	108.27449073729804	3169.1554950173013	101.05890530555916	2957.957970587071
12.78876748658549	11995.567502307587	11582.506572676146	16271.438805642358	15316.63196435968	18461.35243383096	17226.174012082654	20581.366698926406	19077.602932340298	24400.465989853506	22424.300254547594	0.23345677998032152	0.21832886195986562	106.57020745443879	3138.065561311785	99.46901999623515	2928.964120448567
12.865826244077915	12000.760208737478	11587.531697993694	16278.584252859278	15323.362875189308	18469.498964193644	17233.777739725163	20590.481602946773	19086.05225485216	24411.322235800042	22434.27551089181	0.23346043974700462	0.21833224476311808	104.87749819057353	3106.8287749830633	97.88993851970008	2899.8335291515104
12.943349319348618	12005.897924534765	11592.503939594735	16285.657041876624	15330.025481857714	18477.56380645099	17241.30528750268	20599.50606279985	19094.41774893261	24422.072204315966	22444.15306377069	0.2334641658451289	0.21833568887638147	103.19631196335831	3075.4450416364707	96.32161335351702	2870.5661136899143
13.0213395101458	12010.980366327904	11597.42302767842	16292.65682288075	15336.619456696813	18485.546577098437	17248.756298335855	20608.439662108103	19102.69902876145	24432.715418735046	22453.93247452797	0.23346795947998283	0.21833919541364177	101.5265979477117	3043.9142699288204	94.76399712264538	2841.16179399658
13.099799631075467	12016.007249989309	11602.28869178124	16299.583245643023	15343.144471676533	18493.446892397213	17256.13041494039	20617.281984430258	19110.895708461838	24443.25140261538	22463.613304703056	0.23347182187882295	0.21834276550918846	99.8683054765279	3012.236371622421	93.21704259981925	2811.6204929845408
13.178732513703073	12020.978290630059	11607.100660773063	16306.435959523209	15349.600198408489	18501.26436838233	17263.42727983471	20626.032613273615	19119.0074021117	24453.6796797592	22473.19511604906	0.23347575429127784	0.21834640031798494	98.22138403792633	2980.4112615287304	91.68070270391763	2781.9421365316957
13.258141006655675	12025.893202594427	11611.858662853138	16313.214613472806	15355.986308149744	18508.998620870512	17270.646535347743	20634.691132106425	19127.033723755394	24463.999774232798	22482.67747055106	0.2334797579897584	0.21835010101604863	96.58578327619762	2948.4388575828634	90.15493049900397	2752.1266534915194
13.338027975724735	12030.751699454459	11616.562425545844	16319.918856038652	15362.302471806464	18516.64926546856	17277.78782362667	20643.257124370684	19134.97428741533	24474.21121038715	22492.059930444513	0.2334838342698733	0.2183538688008364	94.96145299122145	2916.319080856163	88.63967919487914	2722.1739757335745
13.418396303969553	12035.553494004165	11621.211675696559	16326.54833536617	15368.54835993776	18524.215917581343	17284.85078664492	20651.730173494714	19142.828707103945	24484.313512878212	22501.3420582341	0.2334879844508567	0.2183577048916366	93.34834313683677	2884.0518555417657	87.13490214663034	2692.08403817378
13.49924889182131	12040.298298253732	11625.806139467162	16333.102699202827	15374.723642759342	18531.698192420106	17291.835066210067	20660.109862906058	19150.59659683559	24494.306206687826	22510.523416712553	0.2334922098759992	0.21836161052997036	91.74640382152575	2851.6371090104803	85.6405528534815	2661.8567787660286
13.580588657187745	12044.985823423476	11630.345542331532	16339.58159490145	15380.827990147223	18539.09570501074	17298.740303971786	20668.3957760444	19158.277570638555	24504.188817144684	22519.603568979768	0.23349651191308962	0.21836558697999703	90.15558530700218	2819.0747717958875	84.15658495824027	2631.49213852128
13.662418535558457	12049.615779937665	11634.829609070834	16345.984669423526	15386.861071641371	18546.40807020201	17305.56614142984	20676.587496374596	19165.87124256723	24513.960869945528	22528.582078462074	0.23350089195486468	0.21836963552893196	88.57583800806606	2786.3647776339203	82.68295224716712	2600.990061538294
13.744741480110864	12054.187877418186	11639.258063768759	16352.311569342555	15392.822556449417	18553.634902674057	17312.31221994222	20684.684607399933	19173.3772267144	24523.621891176703	22537.458508931853	0.23350535141946613	0.2183737574874676	87.00711249244341	2753.5070634875447	81.21960864987341	2570.350495031569
13.827560461816718	12058.70182467805	11643.630629806543	16358.561940847292	15398.71211345029	18560.7758169467	17318.97818073325	20692.686692675357	19180.79513722359	24533.171407335816	22546.232424527225	0.2335098917509064	0.21837795419020356	85.44935947855993	2720.5015695076436	79.76650823724049	2539.5733892996795
13.910878469549415	12063.157329714595	11647.947029857798	16364.735429744862	15404.529411197747	18567.83042738781	17325.563664901583	20700.593335820748	19188.12458830142	24542.608945353502	22554.903389771873	0.23351451441954332	0.21838222699608573	83.9025298373017	2687.3482391303405	78.32360522274394	2508.6586978049017
13.9946985101918	12067.554099702813	11652.206985883422	16370.831681464213	15410.27411792416	18574.79834822204	17332.06831342871	20708.40412053476	19195.365194230453	24551.934032615984	22563.47096959552	0.2335192209225644	0.2183865772888538	82.36657458926493	2654.0470190173946	76.89085396040173	2477.6063771368936
14.079023608744702	12071.891840988017	11656.410219125937	16376.850341058891	15415.945901543791	18581.67919353895	17338.491767186766	20716.118630607943	19202.51656938146	24561.146196986894	22571.934729353805	0.23352401278447768	0.2183910064774944	80.84144490610925	2620.5978591339663	75.468208945691	2446.416387071833
14.163856808436103	12076.170259078957	11660.55645010427	16382.79105321064	15421.544429656764	18588.472577302113	17344.833666947357	20723.73644993713	19209.578328226777	24570.24496683069	22580.29423484955	0.2335288915576152	0.21839551599670637	79.32709210900066	2587.000712737441	74.05562481418019	2415.0886905733496
14.24920117083096	12080.389058640048	11664.645398607696	16388.653462232018	15427.069369552146	18595.17811335718	17351.09365338937	20731.25716253865	19216.550085352617	24579.22987103479	22588.549052352897	0.2335338588226418	0.2184001073073704	77.82346766731644	2553.2555363615975	72.65305634040851	2383.6232537785545
14.335059775941703	12084.547943484014	11668.676783690189	16394.437212069788	15432.520388211766	18601.795415440927	17357.271367107704	20738.6803525628	19223.431455472524	24588.100439033275	22596.698748622868	0.2335389161890767	0.2184047818970321	76.33052319978015	2519.362289893441	71.26045843896281	2352.0200460692868
14.421435722339384	12088.646616563901	11672.650323664255	16400.14194630769	15437.897152313506	18608.324097189692	17363.366448621484	20746.005604307604	19230.222053440233	24596.85620082995	22604.742890928323	0.23354406529582347	0.21840954128038967	74.84821047277364	2485.320936549455	69.87778616277501	2320.2790400511585
14.50833212726552	12092.684779965179	11676.565736094806	16405.767308169576	15443.199328234856	18614.76377214832	17369.378538382673	20753.232502233295	19236.921494263086	24605.496687022238	22612.681047069676	0.23354930781170913	0.21841438699979407	73.37648140035162	2451.131442907732	68.50499470306386	2288.4002115856856
14.595752126744532	12096.662134897455	11680.42273779269	16411.312940522188	15448.426582056229	18621.114053778743	17375.30727678443	20760.360630976447	19243.529393115234	24614.02142882492	22620.51278540048	0.23355464543603482	0.2184193206257557	71.91528804232075	2416.7937788800336	67.14203938795254	2256.383539772127
14.683698875697011	12100.578381685991	11684.22104480812	16416.778485878003	15453.578579564308	18627.374555468814	17381.152304169667	20767.389575364406	19250.045365351078	24622.429958094235	22628.23767484933	0.2335600798991346	0.21842434375746267	70.4645826058113	2382.3079177942127	65.78887568358914	2224.2290070191957
14.772175548053516	12104.433219763212	11687.960372424044	16422.163586398212	15458.654986255517	18633.544890541292	17386.913260839752	20774.318920430098	19256.46902651902	24630.721807352573	22635.85528494234	0.23356561296294806	0.21842945802330846	69.0243174439529	2347.673836382106	64.44545919288066	2191.936599039007
14.861185336869132	12108.226347659727	11691.640435149126	16427.46788389536	15463.65546733925	18639.624672262617	17392.58978706304	20781.148251426534	19262.799992375003	24638.896509812996	22643.365185825347	0.23357124642159935	0.21843466508142648	67.59444505361898	2312.891514744144	63.111745653746766	2159.5063048168086
14.95073145443871	12111.957462995197	11695.260946710578	16432.691019835962	15468.579687741005	18645.613513851706	17398.18152308342	20787.877153841524	19269.037878896204	24646.953599404012	22650.766948286535	0.23357698210198996	0.21843996662023887	66.1749180770712	2277.960936428979	61.78769094032759	2126.93811668735
15.040817132412794	12115.626262469174	11698.821620046992	16437.832635343377	15473.427312105825	18651.51102848916	17403.68810912926	20794.505213412882	19275.18230229519	24654.892610795174	22658.060143779592	0.2335828218644016	0.21844536435901313	64.7656893007952	2242.8820884255692	60.47325106213975	2094.232030330226
15.131445621914246	12119.232441851402	11702.32216730072	16442.89237120019	15478.198004801303	18657.316829326006	17409.1091854219	20801.032016143236	19281.232879033712	24662.713079422214	22665.244344446648	0.23358876760311115	0.21845086004842842	63.36671165417647	2207.654961156659	59.16838216246106	2061.388044758234
15.222620193655578	12122.775695972123	11705.762299810205	16447.869867850855	15482.891429920772	18663.03052949287	17414.444392184556	20807.45714831533	19287.18922583696	24670.41454151303	22672.319123141784	0.23359482124701525	0.21845645547115597	61.9779382100387	2172.2795485211536	57.8730405192764	2028.4061623723246
15.31434413805701	12126.255718712018	11709.141728102095	16452.764765404147	15487.50725128641	18668.651742108945	17419.693369651097	20813.780196507265	19293.050959707758	24677.996534113612	22679.28405345469	0.23360098476026672	0.21846215244244396	60.599322182824835	2136.75584787596	56.58718254363339	1995.2863889429718
15.406620765365147	12129.672202991922	11712.460161883084	16457.576703635506	15492.04513245221	18674.18008029106	17424.855758074846	20820.00074760791	19298.817697940925	24685.45859511434	22686.1387097345	0.2336072601429263	0.21846795281072104	59.23081692948472	2101.0838600816205	55.31076477988972	1962.0287336460315
15.499453405772549	12133.024840762362	11715.717310031634	16462.30532198948	15496.504736707075	18679.6151571629	17429.931197737555	20826.11838883256	19304.48905813783	24692.80026327676	22692.88266711409	0.23361364943162283	0.21847385845820447	57.872375947990804	2065.263589490205	54.04374390505836	1928.6332090673968
15.592845409537835	12136.313322992697	11718.912880589394	16466.950259581885	15500.885727077644	18684.95658586401	17434.91932895822	20832.132707738427	19310.06465822089	24700.02107826022	22699.51550153435	0.2336201547002252	0.21847987130152402	56.523952876450494	2029.2950439462438	52.78607672735234	1895.0998311950825
15.686800147106629	12139.537339660106	11722.04658075239	16471.511155202024	15505.187766331193	18690.203979559003	17439.819792102022	20838.043292240523	19315.544116448273	24707.120580649138	22706.036789768918	0.23362677806053178	0.21848599329235482	55.185501493673655	1993.1782348374836	51.537720187116065	1861.428619473707
15.781321009233178	12142.696579738315	11725.118116862153	16475.987647314872	15509.41051697854	18695.35695144684	17444.632227589413	20843.84973062762	19320.92705142886	24714.098311980568	22712.44610944916	0.23363352166296647	0.2184922264180638	53.856975717659225	1956.913177063223	50.298631355472025	1827.6195967844687
15.87641140710273	12145.790731185933	11728.127194396338	16480.379374062984	15513.553641276652	18700.415114769887	17449.356275904964	20849.551611578136	19326.21308213698	24720.9538147717	22718.743039089262	0.23364038769729284	0.21849857270236714	52.53832960543514	1920.4998890710995	49.06876743375324	1793.672789467033
15.972074772454643	12148.819480934706	11731.073517959408	16484.685973268624	15517.616801231543	18705.37808282336	17453.991577606575	20855.148524176526	19331.401827927708	24727.6866325482	22724.927158111852	0.23364737839333907	0.21850503420600026	51.22951735286915	1883.9383928710595	47.84808575386705	1759.5882273488678
16.06831455770623	12151.782514877277	11733.956791272853	16488.907082435522	15521.599658600786	18710.245468964473	17458.537773334454	20860.64005792939	19336.492908551907	24734.296309872363	22730.99804687365	0.2336544960217363	0.218511613027401	49.93049329279165	1847.228714001365	46.636543776185135	1725.3659437103197
16.165134236077357	12154.679517854764	11736.776717165221	16493.042338750663	15525.501874896061	18715.0168866217	17462.994503820155	20866.025802781915	19341.48594417146	24740.78239237171	22736.9552866914	0.23366174289467237	0.2185183113034037	48.641211895883316	1810.3708815877326	45.43409909053298	1691.005975346081
16.262537301715792	12157.510173644101	11739.532997562023	16497.091379086087	15529.323111385824	18719.691949304233	17467.361409895882	20871.30534913452	19346.38055537493	24747.14442676814	22742.798459868358	0.23366912136665863	0.21852513120994949	47.36162777002028	1773.3649283512495	44.24070941512764	1656.508362553548
16.36052726982327	12160.27416494499	11742.225333475166	16501.05384000048	15533.063029097542	18724.27027061128	17471.638132503456	20876.478287859525	19351.176363192822	24753.381960907118	22748.527149720627	0.23367663383531168	0.21853207496280685	46.09169565826596	1736.2108905608766	43.056332595835556	1621.8731491374783
16.459107676782416	12162.971173366477	11744.853424992334	16504.92935774058	15536.721288820254	18728.75146424129	17475.824312703662	20881.544210317763	19355.872989113483	24759.494543787056	22754.140940604237	0.23368428274214814	0.21853914481830658	44.83137043980241	1698.9088080972433	41.88092660624534	1587.1003824458458
16.55828208028434	12165.600879413454	11747.416971265986	16508.71756824279	15540.297551106749	18733.135144001564	17479.91959168537	20886.502708375785	19360.470055098758	24765.481725589492	22759.63941794211	0.2336920705733968	0.21854634307409176	43.58060712930455	1661.4587244563736	40.71444954654726	1552.190113346558
16.658054059457015	12168.1629624726	11749.915670502085	16512.418107134396	15543.791476275823	18737.420923817514	17483.923610774804	20891.35337442278	19364.96718359994	24771.343057709146	22765.022168251548	0.2336999998608256	0.21855367206988047	42.33936087478651	1623.8606867012568	39.55685964273289	1517.1423962377012
16.758427214994473	12170.657100798056	11752.349219948543	16516.030609734717	15547.20272441432	18741.608417742013	17487.836011444677	20896.09580138764	19369.363997573662	24777.078092784286	22770.28877917178	0.23370807318258088	0.21856113418824272	41.10758695915865	1586.11474554101	38.40811524736637	1481.957289095968
16.859405169286727	12173.08297149696	11754.717315883538	16519.55471105646	15550.530955379385	18745.69723996507	17491.65643532373	20900.729582756612	19373.66012049831	24782.686384727967	22775.43883949228	0.23371629316404757	0.21856873185539255	39.8852407985396	1548.2209552996792	37.2681748381583	1446.6348534575664
16.960991566550526	12175.440250514326	11757.019653603293	16522.990045806502	15553.77582880024	18749.687004823027	17495.38452420578	20905.254312590434	19377.855176390043	24788.16748875881	22780.471939180727	0.23372466247872145	0.21857646754199594	38.67227794168866	1510.1793739162385	36.13699701745645	1411.1751544191502
17.063190072960847	12177.728612617859	11759.255927409775	16526.33624838695	15556.937004080204	18753.577326808212	17499.019920059236	20909.669585542113	19381.948789819377	24793.52096143278	22785.387669411855	0.23373318384909927	0.21858434376399202	37.46865406964207	1471.9900629632175	35.014540511896485	1375.5782606592402
17.166004376783235	12179.947731382212	11761.425830597946	16529.592952895804	15560.014140398367	18757.367820578256	17502.56226503628	20913.974996874516	19385.940585927536	24798.746360674846	22790.185622596127	0.23374186004758687	0.218592363083431	36.27432499505812	1433.6530876476318	33.90076417171804	1339.8442444391549
17.26943818850684	12182.09727917306	11763.529055442837	16532.759793127745	15563.006896711404	18761.058100965725	17506.01120148237	20918.17014247833	19389.830190443237	24803.843245811306	22794.865392409116	0.23375069389742187	0.2186005281093266	35.08924666212988	1395.1685168188997	32.795626970982994	1303.9731816262938
17.37349524097843	12184.176927130678	11765.565293186219	16535.836402574605	15565.91493175512	18764.64778298752	17509.366371945576	20922.25461888999	19393.617229699405	24808.81117760223	22799.42657382093	0.23375968827361726	0.21860884149852672	33.91337514517363	1356.5364229604602	31.699088005989324	1267.9651516736485
17.478179289537028	12186.186345153214	11767.534234022967	16538.82241442584	15568.737904045953	18768.13648185441	17512.627419185937	20926.22802330977	19397.301330650054	24813.64971827434	22803.868763126018	0.23376884610391688	0.21861730595659928	32.746666648687096	1317.7568822028115	30.611106495198328	1231.8202376388945
17.583494112149474	12188.12520187954	11769.43556708715	16541.717461568776	15571.475471882395	18771.52381298055	17515.79398618491	20930.089953620063	19400.88212088732	24818.35843155421	22808.191557973325	0.23377817036977666	0.2186259242387334	31.58907750651997	1278.8299743174575	29.531641779001802	1195.538526195567
17.689443509546752	12189.99316467176	11771.268980437735	16544.521176588813	15574.127293346273	18774.80939199296	17518.865716154804	20933.840008403753	19404.3592286586	24822.936882701855	22812.394557396718	0.23378766410735907	0.2186346991506605	30.440564181582886	1239.75578273274	28.46065331911086	1159.1201076400466
17.79603130536116	12191.789899597325	11773.034161044021	16547.23319176948	15576.693026303998	18777.992834741115	17521.84225254823	20937.477786962772	19407.732282883873	24827.384638544707	22816.47736184584	0.23379733040854683	0.21864363354958988	29.301083265192574	1200.5343945249915	27.39810069774103	1122.5650758813135
17.90326134626431	12193.515071410704	11774.730794770649	16549.853139092265	15579.17232840757	18781.073757306403	17524.723239067516	20941.002889336683	19411.000913173044	24831.701267511806	22820.4395732171	0.23380717242197765	0.21865273034516483	28.170591475907713	1161.1659004054964	26.34394361708837	1085.8735284470022
18.011137502105942	12195.168343534639	11776.358566362305	16552.380650236373	15581.564857095575	18784.051776011624	17527.50831967418	20944.414916321486	19414.164749843476	24835.88633966846	22824.28079488514	0.2338171933540988	0.21866199250043464	27.049045660169213	1121.6503947544843	25.29814189951867	1049.0455665108748
18.119663666053608	12196.749378041102	11777.917159428116	16554.81535657841	15583.870269594085	18786.926507430642	17530.19713859846	20947.713469488626	19417.22342393772	24839.93942675141	22828.000631734652	0.23382739647023848	0.2186714230328452	25.93640279081592	1081.9879755987786	24.260655486243195	1012.0812948737293
18.228843754733095	12198.257835631655	11779.406256425578	16557.156889191745	15586.088222917317	18789.697568397758	17532.789340348725	20950.898151203954	19420.176567241237	24843.860102204053	22831.59869019239	0.23383778509570088	0.21868102501525066	24.8326199666335	1042.1787445987575	23.231444437114988	974.9808219624683
18.338681708369887	12199.693375617499	11780.825538644187	16559.40487884585	15588.218373868289	18792.364576017302	17535.284569720992	20953.968564646955	19423.02381230032	24847.64794121229	22835.07457825964	0.23384836261688008	0.2186908015769399	23.73765441190335	1002.2228070632555	22.210468930075876	937.7442598445341
18.44918149093129	12201.055655899017	11782.17468618866	16561.558956005392	15590.260379039239	18794.927147673072	17537.68247180838	20956.92431383008	19425.76479244013	24851.302520740617	22838.427905544948	0.23385913248239762	0.21870075590468818	22.65146347595146	962.1202719477005	21.197689260647167	900.3717242255807
18.56034709026951	12202.344332944931	11783.453377961803	16563.618750829297	15592.213894812037	18797.384901037924	17539.982692010668	20959.765003618246	19428.39914178293	24854.823419568755	22841.65828329732	0.23387009820425658	0.21871089124382362	21.574004632566357	921.8712518466637	20.19306584147853	862.8633344466798
18.672182518265565	12203.559061770919	11784.661291646931	16565.583893169452	15594.078577358334	18799.73745408317	17542.184876043695	20962.49023974839	19430.92649526629	24858.21021832847	22844.76532443959	0.2338812633590242	0.2187212108993166	20.50523547916964	881.4758629826829	19.19655920220248	825.2192135103978
18.784691810974078	12204.699495917845	11785.798103690036	16567.45401256944	15595.854082639782	18801.984425088118	17544.288669949055	20965.099628849286	19433.346488661737	24861.46249954096	22847.748643602466	0.23389263158903162	0.21873171823688978	19.445113736830535	840.9342252234928	18.208129988066503	787.4394880374894
18.897879028768923	12205.765287429484	11786.863489281253	16569.22873826298	15597.540066407728	18804.125432649547	17546.293720103302	20967.592778461443	19435.658758593006	24864.57984765461	22850.60785715837	0.23390420660359967	0.2187424166841476	18.393597248883452	800.2464620424435	17.2277389595547	749.5242882748134
19.01174825648978	12206.756086829679	11787.857122336214	16570.907699172127	15599.136184203182	18806.160095691048	17548.19967322765	20969.969297057018	19437.862942555	24867.561849082937	22853.34258325625	0.2339159921802869	0.21875330973173032	17.350643981058965	759.4127005422488	16.255346993129933	711.4737481446937
19.126303603589555	12207.671543099203	11788.77867547688	16572.49052390553	15600.642091356449	18808.088033472613	17550.006176397455	20972.22879406016	19439.95867893258	24870.408092243353	22855.952441856472	0.23392799216616006	0.21876440093448674	16.31621202037786	718.4330714251846	15.29091507900739	673.288005173672
19.241549204282624	12208.511303651823	11789.62782001178	16573.976840756113	15602.057442986463	18809.90886559984	17551.712877051545	20974.37087986708	19441.945607019385	24873.118167595792	22858.437054765905	0.23394021047909216	0.2187756939126714	15.290259575238451	677.3077090121806	14.334404321809416	634.9672005372122
19.357489217694134	12209.275014310235	11790.40422591614	16575.366277699086	15603.381894000358	18811.622212033602	17553.319423001933	20976.39516586688	19443.823367037214	24875.69166768251	22860.796045673917	0.23395265110908414	0.2187871923531641	14.272744974223315	636.0367512060329	13.385775939459563	596.5114790317602
19.474127828010037	12209.962319281021	11791.10756181114	16576.658462389132	15604.615099092332	18813.227693099074	17554.825462442983	20978.301264461657	19445.59160015491	24878.128187167313	22863.029040188005	0.23396531811960702	0.21879890001071273	13.263626665546326	594.620339483954	12.444991262746044	557.9209890728816
19.59146924462811	12210.572861129507	11791.737494943156	16577.853022157986	15605.756712742917	18814.724929495358	17556.23064396114	20980.088789087673	19447.24994850804	24880.427322876203	22865.135665870563	0.23397821564897905	0.21881082070919886	12.26286321716907	553.0586189171299	11.512011735190754	519.1958827087656
19.709517702309874	12211.106280753755	11792.29369116216	16578.949584011356	15606.806389217603	18816.1135423046	17557.53461654415	20981.757354235946	19448.798055218198	24882.58867383774	22867.115552275453	0.23399134791176082	0.21882295834293014	11.27041331557848	511.3517381302081	10.586798912161612	480.3363155978732
19.828277461333414	12211.56221735822	11792.775814899915	16579.94777462595	15607.763782565642	18817.393153001423	17558.737029590688	20983.306575473467	19450.2355644128	24884.611841324302	22868.968330985386	0.2340047192001815	0.21883531687795488	10.286235765306628	469.4998492957093	9.669314460392343	441.342447002884
19.94775280764713	12211.940308426649	11793.18352914748	16580.847220345993	15608.628546618374	18818.56338346201	17559.83753291953	20984.73606946418	19451.5621212447	24886.496428893344	22870.693635649313	0.23401833388559187	0.21884790035340337	9.310289488508715	427.5031081191264	8.75952015745861	402.2144397874363
20.067948053024427	12212.240189694598	11793.516495432403	16581.647547179804	15609.400334987655	18819.623855973452	17560.835776779157	20986.04545399045	19452.77737191225	24888.24204242961	22872.291102020637	0.23403219641994413	0.2188607128828529	8.342533524439204	385.36167384078726	7.857377891559736	362.9524604184553
20.188867535219305	12212.46149512121	11793.774373795264	16582.348380795927	15610.078801063852	18820.574193242843	17561.731411856978	20987.234347974412	19453.88096367927	24889.848290187347	22873.760367995445	0.2340463113373009	0.21887375865572317	7.382927028738777	343.07570919860154	6.962849660543725	323.55667893541977
20.31051561812294	12212.60385686049	11793.956822765776	16582.949346519134	15610.66359801379	18821.41401840644	17562.524089288738	20988.302371499612	19454.87254489525	24891.31478283326	22875.101073651396	0.23406068325537363	0.21888704193869352	6.431429272721289	300.6453804192133	6.075897571674432	284.027268958278
20.432896691921076	12212.666905231883	11794.06349933834	16583.4500693261	15611.154378778436	18822.1429550387	17563.21346066778	20989.249145832695	19455.751765015677	24892.641133489713	22876.312861286908	0.2340753168770913	0.21890056707715172	5.487999642966315	258.0708572049625	5.196483840874862	244.36440766509622
20.55601517325261	12212.650268690335	11794.094058947085	16583.850173840972	15611.550796070416	18822.76062716139	17563.799178054374	20990.07429344535	19456.518274622485	24893.82695777867	22877.39537546082	0.23409021699219615	0.21891433849666656	4.55259764107177	215.35231272270903	4.324570792610757	204.56827579857782
20.679875505368887	12212.553573795647	11794.048155440349	16584.14928433053	15611.852502371303	18823.266659252542	17564.280893984964	20990.7774380363	19457.17172544469	24894.871873865824	22878.348263032476	0.23410538847887485	0.21892836070449362	3.625182882460649	172.48992356657982	3.4601208590174792	164.639057636261
20.804482158294064	12212.37644518121	11793.925441054611	16584.347024699182	15612.059149928702	18823.660676255393	17564.658261481385	20991.3582045535	19457.7117703791	24895.775502505363	22879.171173202198	0.23412083630541777	0.2189426382911056	2.7057150961336447	129.48386975284666	2.603096579492558	124.57694098679349
20.92983962898646	12212.118505522087	11793.725566387855	16584.443018483675	15612.170390753105	18823.94230358729	17564.93093406006	20991.816219216453	19458.138063511236	24896.53746708525	22879.86375755223	0.23413656553191106	0.218957175931756	1.7941541239997605	86.33433468453586	1.753460600026301	84.38211716804653
21.055952441500814	12211.779375502374	11793.448180372317	16584.436888847446	15612.185876614474	18824.11116714847	17565.098565741115	20992.151109538616	19458.450260136255	24897.157393672762	22880.425670088072	0.23415258131196343	0.21897197838806987	0.8904599201632664	43.041505137924105	0.9111756727797911	44.05478099826723
21.18282514715158	12211.358673781977	11793.092930246743	16584.328258574864	15612.10525903873	18824.16689333087	17565.160811057533	20992.36250435011	19458.648016780204	24897.634911060864	22880.856567280338	0.23416888889446408	0.2189870505096667	-0.0054074487125035375	-0.3944287342019379	0.07620465614309069	3.595130801666528
21.31046232467717	12210.85601696268	11792.65946152801	16584.11675006513	15611.928189303937	18824.10910902694	17565.117325064293	20992.450033820536	19458.73099122139	24897.96965081496	22881.156108107123	0.23418549362537566	0.2190023972358165	-0.893487805762561	-43.973273494280875	-0.7514894870691933	-36.99663165677339
21.438868580405217	12210.271019553284	11792.147417981978	16583.80198532562	15611.654318436036	18823.93744163798	17564.96776334718	20992.413329481606	19458.698842511563	24898.161247319742	22881.323954096424	0.23420240094956285	0.21901802359712583	-1.773820863410947	-87.69483240228146	-1.5719436893996317	-77.72030116571113
21.568048548418737	12209.603293934404	11791.556441593995	16583.383585965385	15611.28329720475	18823.651519083014	17564.71178203196	20992.2520242505	19458.55123099775	24898.209337827295	22881.35976936964	0.23421961641265515	0.21903393471725557	-2.646446223370731	-131.55890541616827	-2.3851947788061807	-118.57566905580461
21.69800689072348	12208.852450322229	11790.8861725386	16582.861173188026	15610.814776118912	18823.250969807166	17564.34903779326	20991.96575245295	19458.28781834391	24898.1135625052	22881.263220685094	0.2342371456629467	0.21905013581467658	-3.5114033783902414	-175.56528926920146	-3.1912794798699906	-159.56252325419337
21.828748297416116	12208.01809673167	11790.136249148578	16582.23436778436	15610.248405421631	18822.735422790098	17563.879187863433	20991.554149846623	19457.908267552775	24897.87356448529	22881.033977482177	0.23425499445333373	0.21906663220445408	-4.368731712733279	-219.71377750346437	-3.9902344147412805	-200.6806483254768
21.960277486853503	12207.099838938611	11789.30630788333	16581.50279012462	15609.583835085085	18822.104507554228	17563.301890041243	20991.016853644487	19457.412242987753	24897.488989912825	22880.671711925763	0.23427316864328923	0.21908342930007185	-5.218470502295531	-264.0041604670696	-4.782096102426294	-241.9298254335299
22.092599205822967	12206.097280441598	11788.395983296807	16580.66606015062	15608.820714805413	18821.357854173177	17562.616802700923	20990.353502538645	19456.799410395393	24896.959487996533	22880.176098951724	0.23429167420087518	0.21910053261528808	-6.060658914735541	-308.4362253318541	-5.5669009600096615	-283.30983239319175
22.225718229713628	12205.010022422577	11787.40490800438	16579.72379736737	15607.95869399679	18820.495093279893	17561.823584800597	20989.56373672413	19456.069436927355	24896.284711058983	22879.546816312082	0.2343105172047972	0.21911794776602966	-6.895336011366453	-353.009756189771	-6.344685304153245	-324.82044375361875
22.359639362688714	12203.837663706794	11786.332712649244	16578.675620834274	15606.997421785507	18819.515856074606	17560.9218958909	20988.647197922677	19455.221991162896	24895.464314587294	22878.783544621136	0.23432970384649626	0.21913568047232415	-7.722540746952291	-397.72453404357657	-7.115485349371738	-366.46143069537356
22.494367437858962	12202.579800722027	11785.179025868281	16577.521149156262	15605.936547004052	18818.41977433299	17559.911396123927	20987.603529407068	19454.25674313181	24894.497957284908	22877.885967402457	0.2343492404322838	0.21915373656026607	-8.5423119704501	-442.5803368524648	-7.879337210288213	-408.23256115661934
22.629907317457054	12201.236027456776	11783.943474256681	16576.2600004742	15604.775718184124	18817.20648041387	17558.791746261213	20986.432376025125	19453.17336433664	24893.385301123402	22876.853771135375	0.23436913338551643	0.21917212196402708	-9.354688425824861	-487.57693958608434	-8.636276902609097	-450.13359987176955
22.766263893012997	12199.805935417764	11782.625682332315	16574.89179245523	15603.514583550077	18815.87560726713	17557.562607682452	20985.133384224282	19451.97152777587	24892.126011395245	22875.68664530295	0.23438938924881678	0.2191908427279006	-10.159708752078586	-532.7141142287292	-9.38634034183633	-492.16430831793696
22.903442085530802	12198.289113586536	11781.225272499156	16573.41614228263	15602.152791011706	18814.426788441386	17556.2236423938	20983.706202076137	19450.650907966916	24890.71975676707	22874.38428244001	0.23441001468633435	0.21920990500839083	-10.957411484443583	-577.9916298501194	-10.129563345202769	-534.3244448080659
23.041446845665973	12196.685148375056	11779.74186500989	16571.83266664519	15600.689988156717	18812.859658091493	17554.774513036064	20982.150479301083	19449.21118096918	24889.166209333325	22872.946378181747	0.23443101648605535	0.21922931507633875	-11.747835055080941	-623.4092526584864	-10.865981631781324	-576.6137645025738
23.180283153904217	12194.993623580483	11778.175077927865	16570.140981726297	15599.125822243004	18811.173850985997	17553.214882892968	20980.465867293136	19447.652024407522	24887.465044670706	22871.372631312996	0.23445240156215288	0.2192490793190949	-12.531017793080537	-668.9667460070923	-11.59563082317618	-619.0320194517262
23.31995602074116	12193.214120339111	11776.524527088066	16568.340703192665	15597.459940190374	18809.369002514573	17551.544415899116	20978.652019145095	19445.973117495505	24885.615941893295	22869.662743817804	0.23447417695738898	0.21926920424273003	-13.306997925465112	-714.6638704631478	-12.31854644401028	-661.5789586245082
23.460470486863187	12191.346217079134	11774.789826057493	16566.43144618249	15595.691988572185	18807.44474869512	17549.762776648106	20976.70858967354	19444.1741410592	24883.618583707987	22867.81642092988	0.23449634984555992	0.21928969647429336	-14.075813578121597	-760.5003838697448	-13.034763922303682	-704.2543279342353
23.60183162332936	12189.389489472653	11772.970586094538	16564.41282529327	15593.821613606438	18805.400726180884	17547.869630400364	20974.63523544419	19442.25477756087	24881.472656470793	22865.833371183322	0.2345189275339933	0.21931056276411523	-14.837502775975736	-806.4760413765907	-13.74431859071774	-747.0578703153878
23.744044531754422	12187.34351038662	11771.066416107487	16562.28445456922	15591.848461146466	18803.23657226739	17545.864643090852	20972.431614797384	19440.214711122695	24879.177850243697	22863.71330646389	0.2345419174660932	0.21933180998815152	-15.592103443770611	-852.5905954958871	-14.447245686023962	-789.9893257003278
23.887114344492932	12185.207849832783	11769.076922612447	16560.04594748817	15589.772176671617	18800.951924899266	17543.747481337017	20970.097387873655	19438.0536275512	24876.733858852112	22861.45594206132	0.23456532722393586	0.2193534451503803	-16.339653406728758	-898.8437961540185	-15.143580350428238	-833.0484311035834
24.031046224824397	12182.982074916628	11767.001709689961	16557.696916948054	15587.592405277006	18798.546422676915	17541.51781244608	20967.632216639504	19435.771214361033	24874.140379943023	22859.06099672146	0.23458916453091772	0.21937547538524077	-17.08019039114879	-945.2353907558136	-15.833357632349362	-876.2349206781946
24.175845367139747	12180.665749785283	11764.840378941059	16555.236975252934	15585.308791663314	18796.01970486301	17539.17530442267	20965.03576491333	19433.367160799586	24871.3971150438	22856.52819269962	0.23461343725445594	0.21939790796012779	-17.813752024921996	-991.7651242194697	-16.516612486077065	-919.5485256989487
24.32151699712871	12178.258435574386	11762.592529442301	16552.665734098584	15582.920980126088	18793.371411388962	17536.719625976217	20962.30769839156	19430.84115787142	24868.503769621686	22853.857255814353	0.23463815340874342	0.21942075027792599	-18.540375838594628	-1038.4327390710823	-17.193379773234483	-962.9889746676199
24.468066371968433	12175.759690353761	11760.257757699752	16549.98280455738	15580.428614544411	18790.601182860937	17534.150446528016	20959.447684674695	19428.19289836279	24865.460053143735	22851.047915501513	0.2346633211575595	0.21944400987960533	-19.260099265913595	-1085.2379754967988	-17.86369426314195	-1006.5559933427721
24.61549878051318	12173.169069072143	11757.835657602212	16547.187797063012	15577.831338369482	18787.708660566048	17531.46743621848	20956.45539329382	19425.422076866576	24862.265679137763	22848.099904869407	0.23468894881713395	0.21946769444686118	-19.972959644052025	-1132.1805713782087	-18.52759063304984	-1050.249304770492
24.763819543485244	12170.486123500692	11755.325820373311	16544.280321394424	15575.128794612549	18784.693486478194	17528.670265914054	20953.330495737104	19422.528389807136	24858.920365253754	22845.01296075425	0.2347150448590737	0.21949181180481062	-20.678994214635168	-1179.260262383148	-19.18510346904077	-1094.0686293509789
24.91303401366693	12167.710402175395	11752.727834522722	16541.259986659374	15572.320625832506	18781.555303263765	17525.75860721409	20950.072665476455	19419.511535465455	24855.423833326113	22841.78682377639	0.23474161791334394	0.21951636992474255	-21.378240124649892	-1226.4767820462584	-19.836267266633513	-1138.013684897218
25.063147576093755	12164.841450338223	11750.041285796236	16538.12640127733	15569.406474122932	18778.29375428707	17522.732132457484	20946.681577994306	19416.37121400425	24851.775809436363	22838.42123839698	0.23476867677131233	0.21954137692692105	-22.070734426481067	-1273.829861803446	-20.481116431226837	-1182.084186672233
25.214165648248784	12161.878809877293	11747.265757124991	16534.879172962075	15566.385981098894	18774.908483615865	17519.590514729338	20943.15691081073	19413.10712749357	24847.976023977037	22834.915952975643	0.23479623038885045	0.21956684108344898	-22.75651407903206	-1321.319231087342	-21.11968527868885	-1226.2798474528827
25.366093680258146	12158.822019265544	11744.40082857343	16531.517908703365	15563.258787882976	18771.399136026273	17516.33342786727	20939.49834351041	19409.718979936115	24844.024211715703	22831.270719828368	0.2348242878895054	0.2195927708211861	-23.435615948670602	-1368.9446174213663	-21.7520080363538	-1270.6003776071593
25.518937155087716	12155.670613498372	11741.446077286339	16528.042214748326	15560.024535091065	18767.765357007826	17512.960546467682	20935.70555776999	19406.20647729301	24839.92011186015	22827.48529528636	0.23485285856772803	0.2196191747247275	-24.108076809316117	-1416.7057464588434	-22.378118843182165	-1315.045485126786
25.672701588741027	12152.424124029953	11738.401077434737	16524.45169658218	15556.682862817572	18764.00679276819	17509.47154589188	20931.778237385526	19402.569327509656	24835.66346812422	22823.559439755445	0.234881951892171	0.21964606153944247	-24.77393334329099	-1464.6023420724086	-22.998051750357263	-1359.6148756952025
25.827392530458226	12149.082078708274	11735.265400160664	16520.745958908337	15553.233410620152	18760.123090237703	17505.866102272008	20927.716068300087	19398.807240541715	24831.254028794367	22819.492917776246	0.23491157750905306	0.21967344017457457	-25.433222142470186	-1512.6341264699586	-23.61184072234755	-1404.3082527718507
25.983015562916506	12145.644001708786	11732.038613520772	16516.92460562784	15549.675817503829	18756.11389707357	17502.143892516713	20923.518738631385	19394.919928381154	24826.691546796836	22815.28549808485	0.2349417452455909	0.2197013197064054	-26.0859797084413	-1560.800820232369	-24.21951963704487	-1449.1253176326863
26.139576302431465	12142.109413466875	11728.72028242887	16512.98723981833	15546.009721904822	18751.978861664124	17498.304594316876	20919.185938699855	19390.90710508271	24821.975779766053	22810.9369536745	0.2349724651135034	0.21972970938148148	-26.732242453537765	-1609.1021424396895	-24.82112228679034	-1494.0657694647089
26.297080399159835	12138.477830608728	11725.309968597105	16508.93346371213	15542.23476167347	18747.7176331324	17494.347886150783	20914.717361056446	19386.76848679008	24817.106490113158	22806.447061857532	0.23500374731258375	0.21975861861990834	-27.372046701646468	-1657.5378107493743	-25.416682378832775	-1539.129305423703
26.455533537303385	12134.748765881073	11721.807230476134	16504.76287867394	15538.350574057018	18743.329861339993	17490.273447289546	20910.112700511054	19382.503791762752	24812.083445096032	22801.815604328574	0.23503560223434958	0.2197880570187117	-28.00542868836783	-1706.1075414670631	-26.006233535670617	-1584.3156206929125
26.614941435314055	12130.9217280793	11718.211623193909	16500.475085177684	15534.35679568152	18738.81519689025	17486.08095780198	20905.37165416074	19378.112740402605	24806.90641688964	22797.04236722806	0.23506804046576316	0.21981803435526634	-28.63242456271837	-1754.811049698852	-26.58980929647805	-1629.6244086050428
26.77530984610034	12126.996221974148	11714.522698493209	16496.069682782614	15530.253062533255	18734.173291131334	17481.77009855938	20900.493921418165	19373.595055280766	24801.575182657274	22792.127141206558	0.23510107279303238	0.2198485605907968	-29.25307038732717	-1803.6480494155549	-27.167443117235962	-1675.055360691622
26.93664455723489	12122.971748236998	11710.740004667969	16491.54627010889	15526.039009939605	18729.403796159088	17477.340551240148	20895.479204040286	19368.95046116469	24796.08952462283	22787.069721489992	0.23513471020548593	0.2198796458739487	-29.867402138668695	-1852.6182535262778	-27.739168371044798	-1720.6081667393446
27.098951391163432	12118.847803363684	11706.8630864983	16486.904444812422	15521.714272549389	18724.506364819714	17472.79199833426	20890.327206157297	19364.17868504547	24790.449230143935	22781.86990794566	0.23516896389953362	0.2199113005444348	-30.475455708932714	-1901.7213740483858	-28.305018349659804	-1766.2825149307027
27.26223620541477	12114.62387959649	11702.89148518395	16482.14380355866	15517.278484312237	18719.480650711732	17468.12412314718	20885.037634301207	19359.279456164873	24784.654091785447	22776.527505148584	0.2352038452827025	0.21994353513675596	-31.07726690583513	-1950.957122169435	-28.865026263243635	-1812.0780918765813
27.426504892812353	12110.29946484504	11698.82473827683	16477.263941996214	15512.731278457946	18714.326308188378	17463.336609804148	20879.61019743542	19354.252506043278	24778.70390739474	22771.042322449477	0.23523936597776313	0.21997636038399734	-31.672871454175038	-2000.3252083892003	-29.419225241923414	-1857.9945827503689
27.59176338168682	12105.874042604995	11694.66237961152	16472.264454728935	15508.072287474326	18709.042992358765	17458.429143253372	20874.04460698339	19349.09756850675	24772.598480176686	22765.414174042347	0.2352755378269348	0.22000978722170705	-32.26230499638041	-2049.8253426374868	-29.96764833622001	-1904.0316713768989
27.758017636089992	12101.347091875674	11690.403939235015	16467.144935287964	15503.301143085298	18703.630359089715	17453.4014092699	20868.3405768585	19343.814379715324	24766.33761877072	22759.642879034127	0.23531237289618553	0.22004382679185053	-32.84560309248627	-2099.4572343346663	-30.510328516837035	-1950.1890402631834
27.925273656010095	12096.718087075686	11686.048943334563	16461.90497610249	15498.417476227673	18698.08806500658	17448.253094458607	20862.497823493373	19338.402678190716	24759.921137328074	22753.72826151432	0.2353498834796152	0.2200784904468508	-33.42280122246302	-2149.2205926137976	-31.04729867689457	-1996.4663707967848
28.09353747758831	12091.986497956796	11681.596914164094	16456.544168469707	15493.420917027375	18692.41576749392	17442.983886257058	20856.51606586945	19332.862204844358	24753.34885558999	22747.670150625607	0.2353880821039348	0.22011378975371257	-33.99393478607817	-2199.115126383491	-31.57859163174726	-2042.8633432881907
28.2628151733366	12087.151789516312	11677.047369969305	16451.06210252417	15488.311094775134	18686.613124695992	17437.59347293826	20850.395025546994	19327.192703005756	24746.620598967256	22741.468380635582	0.23542698153303768	0.2201497364982305	-34.55903910347115	-2249.1405444471166	-32.10424011939176	-2089.3796370569617
28.43311285235687	12082.213421907545	11672.399824911046	16445.45836720611	15483.087637901319	18680.67979551682	17432.08154361308	20844.134426695022	19321.3939184509	24739.73619862043	22735.122791009177	0.23546659477266735	0.2201863426892868	-35.1181494169432	-2299.2965556988493	-32.624276802132954	-2136.0149306030944
28.604436660561465	12077.17085034829	11667.65378898706	16439.73255022871	15477.750173949855	18674.615439619643	17426.44778823211	20837.733996121216	19315.465599430583	24732.69549154083	22728.633226481714	0.23550693507518267	0.22022362056323924	-35.67130089114653	-2349.582869212143	-33.1387342667731	-2182.768901677802
28.77679278089485	12072.023525027853	11662.808767952336	16433.8842380449	15472.29832955173	18668.41971742653	17420.6918975877	20831.193463302483	19309.407496699343	24725.49832063313	22721.999537133346	0.23554801594442407	0.22026158258840167	-36.218528613964736	-2399.9991943999194	-33.64764502500475	-2229.6412273789756
28.950187433556945	12066.770891011705	11657.864263237612	16427.913015812654	15466.73173039745	18662.092290117012	17414.81356331535	20824.51256041503	19303.2193635442	24718.144534798164	22715.221578464043	0.2355898511406842	0.22030024146961805	-36.75986759791704	-2450.5452411780134	-34.15104151534615	-2276.6315843462944
29.124626876227456	12061.412388144607	11652.81977186614	16421.81846735982	15461.050001208587	18655.632819626797	17408.812477894684	20817.69102236511	19296.900955813413	24710.63398901742	22708.299211469297	0.23563245468578162	0.22033961015293277	-37.29535278043477	-2501.220720091369	-34.64895610277745	-2323.7396488068625
29.30011740429177	12055.947450951497	11647.674786369056	16415.600175147658	15455.25276570897	18649.040968645793	17402.688334650647	20810.728586819565	19290.452031946006	24702.966544438154	22701.2323027175	0.23567584086824284	0.2203797018303624	-37.8250190251274	-2552.0253424886614	-35.14142107957014	-2370.96509671025
29.476665351068124	12050.375508536494	11642.428794698624	16409.25772023353	15449.339646594524	18642.31640061588	17396.440827753755	20803.624994236703	19283.872353000752	24695.14206845976	22694.020724427453	0.2357200242485959	0.2204205299447649	-38.34890112229914	-2602.958820660133	-35.62846866695327	-2418.307603911031
29.654277088036206	12044.695984479826	11637.081280139848	16402.79068223256	15443.310265502465	18635.458779728237	17390.06965222034	20796.3799878973	19277.16168268565	24687.1604348212	22686.664354547247	0.23576501966477545	0.220462108194816	-38.86703379051323	-2654.020868041087	-36.110131015157094	-2465.7668462512083
29.832959025067048	12038.908296732538	11631.631721220276	16396.198639278035	15437.16424297966	18628.46777092003	17383.57450391236	20788.9933139355	19270.31978738755	24679.021523689244	22679.16307683407	0.23581084223764445	0.22050445054008877	-39.37945167739963	-2705.211199380923	-36.58644020456995	-2513.342499729246
30.0127176106544	12033.011857509171	11626.07959161782	16389.481167980957	15430.9011984499	18621.34303987087	17376.955079536787	20781.464721370146	19263.346436201762	24670.725221748125	22671.5167809349	0.23585750737663472	0.22054757120624516	-39.88618936029525	-2756.5295308935456	-37.05742824653862	-2561.0342406332493
30.193559332147448	12027.00607317819	11620.424360066721	16382.63784338838	15424.520750180387	18614.084252998713	17370.2110766447	20773.793962136057	19256.241400961928	24662.271422290145	22663.725362468278	0.23590503078550668	0.22059148469033407	-40.38728134726989	-2807.9755804445595	-37.52312708384852	-2608.841745666694
30.37549071598484	12020.890344150237	11614.665490261645	16375.668238940672	15418.022515247289	18606.69107745534	17363.342193630022	20765.980791115606	19249.004456270122	24653.66002530754	22655.788723107176	0.23595342846823653	0.22063620576620793	-40.88276207821764	-2859.549067742657	-37.983568592178926	-2656.7646921430714
30.55851832793038	12014.66406476398	11608.802440759498	16368.571926427569	15411.406109500049	18599.16318112127	17356.348129727612	20758.024966170273	19241.63537952676	24644.890937585402	22647.706770662604	0.2360027167350269	0.22068174949005373	-41.37266592607921	-2911.249714549165	-38.43878458051768	-2704.8027581018396
30.742648773309874	12008.326623169693	11602.834664879587	16361.348475942987	15404.671147525152	18591.500232600116	17349.22858501137	20749.92624817234	19234.13395096117	24635.964072795727	22639.479419168783	0.2360529122084512	0.2207281312060429	-41.857027197904245	-2963.077244880609	-38.888806791990646	-2752.955622477457
30.92788869724955	12001.877401210342	11596.761610601317	16353.997455838628	15397.817242608375	18583.70190121248	17341.983260391473	20741.684401036713	19226.499953661754	24626.87935159262	22631.1065889688	0.23610403182973003	0.22077536655210403	-42.33588013514964	-3015.0313851558603	-39.333666905309656	-2801.2229652954265
31.114244784915854	11995.31577430051	11590.58272045999	16346.51843267661	15390.844006696307	18575.767856989518	17334.61185761144	20733.299191753173	19218.73317360667	24617.63670170919	22622.5882068018	0.2361560928651434	0.22082347146582224	-42.80925891563675	-3067.1118644778617	-39.77339653530362	-2849.6044678199105
31.30172376175672	11988.641111302322	11584.297431440247	16338.91097118021	15383.751050356575	18567.697770665363	17327.114079244602	20724.77039041804	19210.833399694417	24608.23605805477	22613.92420589094	0.23620911291258412	0.2208724621904658	-43.27719765430811	-3119.3184148184955	-40.20802723360248	-2898.099812711589
31.4903323937443	11981.852774399365	11577.905174867496	16331.174634184013	15376.537982737258	18559.49131366974	17319.489628690353	20716.097770266875	19202.800423774865	24598.677362814382	22605.114526032954	0.23626310990825522	0.2209223552811433	-43.73973040443525	-3171.6507712560706	-40.637590489968716	-2946.708684237674
31.68007748761912	11974.950118967467	11571.405376296789	16323.308982581975	15369.204411524772	18551.148158119136	17311.738210169515	20707.281107706323	19194.63404067997	24588.96056554851	22596.15911368822	0.236318102133514	0.2209731676110958	-44.1968911586664	-3224.1086721946485	-41.06211773346877	-2995.4307684679516
31.870965891135747	11967.932493443312	11564.797455399535	16315.313575274842	15361.749942900866	18542.66797680828	17303.859528719557	20698.32018234704	19186.33404825502	24579.085623295152	22587.057922072494	0.23637410822186541	0.22102491637813032	-44.64871384965954	-3276.6918595721945	-41.481640332604	-3044.265753418673
32.063004493309954	11960.799239189933	11558.08082584783	16307.187969115583	15354.174181498414	18534.05044320022	17295.853290189225	20689.21477703601	19177.900247389887	24569.052500672402	22577.81091124972	0.2364311471661127	0.22107761911118984	-45.095232352483436	-3329.4000791846775	-41.89618959715153	-3093.2133292988874
32.25620022466719	11953.549690359538	11551.25489519619	16298.931718853553	15346.476730355776	18525.295231416116	17287.719201232474	20679.964677889195	19169.33244205027	24558.861169982647	22568.418048225798	0.2364892383256634	0.22113129367707185	-45.53648048471223	-3382.23308086209	-42.305796778789954	-3142.273188696243
32.45056005749291	11946.183173753589	11544.319064760988	16290.544377077322	15338.657190870184	18516.402016224405	17279.45696930213	20670.569674324503	19160.63043930932	24548.511611318336	22558.879307043993	0.2365484014340002	0.221185958287293	-45.972492008295376	-3435.1906187767163	-42.710493072394456	-3191.4450267986394
32.64609100608406	11938.69900867969	11537.272729497068	16282.0254941556	15330.71516274949	18507.370473028965	17271.066302642637	20661.02955909441	19151.794049379067	24538.003812668612	22549.19466888106	0.2366086566063176	0.22124163150510953	-46.40330063033616	-3488.2724516764283	-43.11030961664801	-3240.7285415902734
32.84280012700226	11931.096506805881	11530.115277872106	16273.37461817713	15322.650243963051	18498.200277857082	17262.546910282745	20651.344128319306	19142.82308564244	24527.337770028098	22539.36412214533	0.23667002434732753	0.22129833225268955	-46.82894000435772	-3541.478343152441	-43.505277495212795	-3290.1234340681694
33.040694519328454	11923.37497201149	11522.846091737927	16264.591294888456	15314.46203069081	18488.89110734621	17253.898502027085	20641.51318152034	19133.71736468493	24516.513487506443	22529.387662575416	0.23673252555924218	0.22135607981844874	-47.24944373247854	-3594.8080619997345	-43.89542773836001	-3339.6294085229747
33.239781324919136	11915.533700234997	11515.464546199304	16255.675067630209	15306.150117271229	18479.442638730066	17245.12078844741	20631.536521652553	19124.47670632665	24505.530977439492	22519.26529334063	0.2367961815499355	0.2214148938645497	-47.66484536571079	-3648.261382421013	-44.28079132379935	-3389.2461727545597
33.44006772866406	11907.57197931883	11507.970009479792	16246.625477271926	15297.71409614765	18469.8545498243	17236.21348087305	20621.413955138385	19115.100933654325	24494.390260502307	22508.99702514247	0.23686101404128684	0.22147479443456713	-48.07517840558285	-3701.8380843577906	-44.661399177333806	-3438.9734382727183
33.64156095874556	11899.489088850683	11500.361842784992	16237.442062144766	15289.153557813515	18460.126519010893	17227.176291381096	20611.145291900855	19105.589873053817	24483.09136582324	22498.582876317996	0.23692704517771826	0.22153580196132885	-48.48047630600195	-3755.537953828927	-45.037282174715074	-3488.8109206091613
33.84426828689945	11891.284300001593	11492.639400162388	16228.124357972696	15280.468090755476	18450.25822522205	17218.008932785222	20600.73034539706	19095.94335424205	24471.63433109977	22488.02287294373	0.23699429753491916	0.22159793727493282	-48.88077247371257	-3809.3607831797563	-45.408471142356575	-3538.7583395401016
34.04819702867729	11882.956875360669	11484.802028358781	16218.67189780185	15271.657281395754	18440.249347923276	17208.711118624724	20590.16893265185	19086.161210299953	24460.019202716092	22477.317048942026	0.23706279412877423	0.2216612216109445	-49.276100270828465	-3863.30637150025	-45.77499685873045	-3588.8154193651862
34.25335454371064	11874.506068766008	11476.84906667402	16209.08421192769	15262.720714032086	18430.09956709514	17199.28256315188	20579.460874291108	19076.243277704572	24448.24603586168	22466.46544618781	0.23713255842449335	0.22172567661878298	-49.666493015880405	-3917.374524917919	-46.13689005597553	-3638.981889211107
34.45974823597649	11865.931125132405	11468.779846812105	16199.360827820685	15253.657970776712	18419.80856321476	17189.722981319388	20568.605994575733	19066.189396362042	24436.314894652252	22455.46811461766	0.2372036143459515	0.22179132437029542	-50.05198398491484	-3971.565056929365	-46.49418142034119	-3689.2574832630344
34.66738555406454	11857.231280275106	11460.593692728708	16189.501270049663	15244.468631493284	18409.37601723587	17180.03208876655	20557.604121435183	19055.99940964022	24424.22585225183	22444.32511233983	0.2372759862852419	0.2218581873685304	-50.43260641339293	-4025.877788783051	-46.84690159437014	-3739.6419411106035
34.87627399144595	11848.405760729995	11452.289920475574	16179.505060203419	15235.152273732227	18398.80161056832	17170.20960180488	20546.455086501486	19045.673164401578	24411.978990996915	22433.036505746026	0.23734969911245088	0.22192628855671054	-50.808393497994985	-4080.3125498602167	-47.19508117723308	-3790.135007986799
35.086421086743854	11839.453783569686	11443.867838041591	16169.371716809825	15225.708472664466	18388.085025056127	17160.255237403046	20535.15872514279	19035.210511036395	24399.574402521794	22421.60236962493	0.23742477818565783	0.22199565132741242	-51.17937839815568	-4134.8691780613735	-47.538750727260776	-3840.736435167026
35.29783442400536	11830.374556215911	11435.326745190001	16159.100755253232	15216.136801012814	18377.225942954967	17150.168713170406	20523.71487649751	19024.61130349534	24387.01218788627	22410.022787276528	0.23750124936116826	0.2220662995319588	-51.54559423680621	-4189.54752012575	-47.87794076237333	-3891.4459802135825
35.51052163297529	11821.167276247854	11426.665933292736	16148.691687689561	15206.436828982369	18366.224046908577	17139.94974734066	20512.123383508362	19013.875399323286	24374.292457704974	22398.29785062934	0.2375791390039837	0.22213825749002902	-51.90707410369214	-4244.347432157956	-48.212681761942804	-3942.2634073430672
35.72449038937153	11811.83113120598	11417.884685160325	16138.144022958686	15196.608124187995	18355.079019923473	17129.598058753476	20500.384092955912	19003.002659691854	24361.415332277844	22386.427660357753	0.237658473998518	0.2222115499994897	-52.26385105599911	-4299.268779969774	-48.5430041682921	-3993.188487775158
35.93974841516195	11802.365298392257	11408.982274868837	16127.457266495308	15186.650251580815	18343.79054534358	17119.11336683633	20488.49685549317	18991.992949433392	24348.3809417237	22374.412326002544	0.23773928175956383	0.2222862023464605	-52.61595811999723	-4354.311439495999	-48.868938387648086	-4044.2210000390187
36.15630347884324	11792.768944665417	11399.957967582382	16116.630920236648	15176.56277337192	18332.358306822793	17108.495391584525	20476.461525679195	18980.846137073917	24335.189426114557	22362.251966091902	0.23782159024351707	0.22236224031560842	-52.96342829373316	-4409.475297300145	-49.1905147923826	-4095.360730393324
36.374163395721176	11783.041226232215	11390.811019372137	16105.664482528253	15166.345248954503	18320.781988296938	17097.74385354083	20464.27796201348	18969.562094866913	24321.840935612636	22349.946708264986	0.23790542795986808	0.2224396902006921	-53.30629454807058	-4464.760250985157	-49.507763722067466	-4146.6074731624685
36.59333602819267	11773.18128843386	11381.540677031064	16094.557448026906	15155.997234823579	18309.061273954216	17086.85847377376	20451.946026969792	18958.140698826664	24308.335630608828	22337.496689396776	0.23799082398296104	0.2225185788153458	-53.6445898292659	-4520.166209703311	-49.820715485424444	-4197.961031152867
36.813829286029524	11763.18826552788	11372.14617788469	16083.309307601148	15145.518284493646	18297.195848204497	17075.83897385503	20439.46558703038	18946.58182876197	24294.673681863478	22324.90205572498	0.2380778079640384	0.22259893350412627	-53.978347060488886	-4575.693094614893	-50.12940036168584	-4249.421216025017
37.03565112666392	11753.06128046523	11362.6267495976	16071.919548229085	15134.9079484141	18285.18539564737	17064.685075835914	20426.83651272004	18934.885368309817	24280.855270649154	22312.16296297874	0.23816641014356935	0.22268078215381742	-54.30759914381633	-4631.340839387383	-50.433848602260696	-4300.987848704681
37.25880955547555	11742.799444662478	11352.981609975686	16060.387652893489	15124.165773882343	18273.029601038823	17053.396502222535	20414.058678640245	18923.051204969146	24266.88058889547	22299.27957650927	0.23825666136387422	0.22276415320500534	-54.632378962523944	-4687.109390731435	-50.73409043259744	-4352.660759820137
37.483312626080554	11732.401857768913	11343.209966763843	16048.713100474015	15113.291304954457	18260.728149256505	17041.972975949942	20401.13196350312	18911.079230134583	24252.749839336044	22286.252071422303	0.23834859308205172	0.22284907566393042	-54.95271938326914	-4742.998708947096	-51.03015605403198	-4404.43979014596
37.70916844062219	11721.86760742851	11333.311017439184	16036.895365636505	15102.284082353435	18248.28072526356	17030.41422035509	20388.056250165453	18898.969339130243	24238.463235657535	22273.080632712532	0.2384422373832209	0.22293557911462503	-55.268653258215636	-4799.008768461179	-51.322075645570294	-4456.324791047722
37.93638515006311	11711.195769036653	11323.283948999613	16024.93391871939	15091.143643374968	18235.687014071078	17018.719959148602	20374.831425662687	18886.721431243568	24224.021002651058	22259.7654554001	0.23853762699408126	0.22302369373133996	-55.5802134266778	-4855.139558355324	-51.60987936519814	-4508.315624909941
38.164970954479706	11700.385405491563	11313.12793774771	16012.828225617191	15079.869521790768	18222.94670069918	17006.889916385517	20361.45738124308	18874.33540975945	24209.42337636603	22246.306744669346	0.2386347952968023	0.22311345029127588	-55.88743271828571	-4911.391083021183	-51.8935973525804	-4560.412165672984
38.39493410335793	11689.435566939785	11302.842149069384	16000.577747660354	15068.461247748783	18210.05947013603	16994.92381643422	20347.93401240118	18861.811181993748	24194.670604265626	22232.70471600902	0.23873377634325485	0.22320488018762208	-56.19034395500785	-4967.7633627387695	-52.17325973062543	-4612.614299302921
38.626282895891045	11678.345290516472	11292.425737207977	15988.181941492507	15056.918347671317	18197.025007295935	16982.821383944785	20334.261218912037	18849.14865932759	24179.762945385548	22218.95959535547	0.23883460486958769	0.2232980154429094	-56.48897995343577	-5024.2564342939295	-52.448896607493225	-4664.921924299095
38.859025681279114	11667.113600079392	11281.877845032717	15975.640258943746	15045.240344149708	18183.84299697511	16970.582343815222	20320.43890486457	18836.347757240976	24164.700670494283	22205.07161923713	0.23893731631116621	0.22339288872269625	-56.78337352733797	-5080.870351624675	-52.72053807874909	-4717.334952231962
39.09317085903034	11655.739505937328	11271.197603802324	15962.952146901134	15033.426755836677	18170.51312380641	16958.206421157032	20306.466978695575	18823.40839534702	24149.48406225669	22191.041034922117	0.2390419468178755	0.22348953334958638	-57.073557490090025	-5137.605186473113	-52.98821422919718	-4769.853308259975
39.328726879264174	11644.222004571999	11260.384132922842	15950.117047175077	15021.477097335288	18157.035072211707	16945.693341258746	20292.34535322299	18810.33049742565	24134.113415399377	22176.868100567357	0.23914853326980914	0.22358798331759033	-57.35956465775962	-5194.46102911979	-53.251955135587195	-4822.47693174053
39.56570224301631	11632.560078353883	11249.436539700062	15937.134396362446	15009.390879085027	18143.408526352774	16933.042829548296	20278.0739456794	18797.113991457598	24118.589036878995	22162.553085370462	0.23925711329334096	0.2236882733068485	-57.64142785140575	-5251.437989057042	-53.51179086846969	-4875.205776777584
39.80410550254544	11620.75269525147	11238.353919086161	15924.003625705769	14997.167607244659	18129.633170080153	16920.254611553697	20263.652677745256	18783.75880965821	24102.911246053052	22148.096269723737	0.23936772527760425	0.2237904386987147	-57.919179899843584	-5308.53619570611	-53.767751494458935	-4928.03981281165
40.04394526164196	11608.798808533984	11227.13535342057	15910.724160948786	14984.806783572008	18115.708686880294	16907.328412862338	20249.0814755822	18770.264888511432	24087.08037485363	22133.49794537095	0.23948040839138274	0.22389451559121645	-58.19285364240932	-5365.755799186882	-54.019867078641255	-4980.97902525356
40.28523017593832	11596.697356467177	11215.779912164657	15897.295422187799	14972.30790530015	18101.63475982042	16894.263959078366	20234.36026986589	18756.632168803473	24071.096767963485	22118.758415566186	0.23959520260042624	0.2240005408149057	-58.462481932510855	-5423.0969711327925	-54.26816768732533	-5034.0234161363915
40.52796895322162	11584.447262002142	11204.286651630295	15883.71682371902	14959.670465010293	18087.41107149141	16881.060975778557	20219.48899581878	18742.86059565655	24054.960782995084	22103.877995235413	0.23971214868520443	0.22410855194910387	-58.72809763987607	-5480.559905442875	-54.51268338999216	-5087.173004746437
40.77217035374772	11572.047432457068	11192.65461470211	15869.98777388186	14946.893950501168	18073.03730394871	16867.719188466424	20204.467593242884	18728.95011856265	24038.672790672677	22088.857011140746	0.23983128825911293	0.22421858733856115	-58.989733654227166	-5538.14481915161	-54.7534442624019	-5140.427828332875
41.017843190557436	11559.496759191417	11180.882830553053	15856.107674897596	14933.977844654577	18058.513138650727	16854.23832252438	20189.29600655196	18714.90069141691	24022.23317501689	22073.695802047052	0.239952663787143	0.22433068611053308	-59.24742288800189	-5595.85195325315	-54.990480388718424	-5193.787942771334
41.26499632979458	11546.794117272839	11168.970314353533	15842.075922704013	14920.921625297535	18043.838256395404	16840.618103164372	20173.974184803996	18700.712272551435	24005.642333532927	22058.39471889177	0.2400763186050284	0.22444488819229697	-59.50119828003517	-5653.681573623791	-55.223821864630736	-5247.253423337359
41.51363869102594	11533.93836513592	11156.916066973256	15827.891906784871	14907.724765060011	18029.012337253807	16826.85825537603	20158.502081732764	18686.384824768284	23988.90067740096	22042.95412495676	0.24020229693888684	0.22456123432911335	-59.75109279896424	-5711.633971937466	-55.45349880013964	-5300.824365443084
41.763779247563185	11520.928344233349	11144.719074676395	15813.555009995222	14894.38673122923	18014.03506050193	16812.95850387345	20142.8796557798	18671.91831537306	23972.008631670535	22027.374396043768	0.24033064392536774	0.22467976610264895	-59.9971394461827	-5769.709466561675	-55.67954132192972	-5354.500885370653
42.0154270267867	11507.762878678646	11132.378308809248	15799.064608381475	14880.906985599517	17998.906104549606	16798.9185730395	20127.106870125666	18657.312716207904	23954.966635457542	22011.655920652287	0.24046140563232266	0.224800525949874	-60.23937126016972	-5827.908403614536	-55.90197957713099	-5408.28312114859
42.26859111047143	11494.440774880493	11119.892725480373	15784.420070996466	14867.284984317912	17983.625146866787	16784.738186868035	20111.183692720897	18642.568003684377	23937.77514214462	21995.799100160388	0.24059462908001422	0.22492355718245002	-60.47782131970598	-5886.231157918926	-56.1208437357127	-5462.17123332154
42.523280635114425	11480.960821168608	11107.261265233308	15769.620759709602	14853.520177725679	17968.191863907494	16770.41706890422	20095.110096317017	18627.684158816497	23920.434619585158	21979.804349008984	0.24073036226288178	0.22504890400662067	-60.71252274780272	-5944.678134066053	-56.33616399397215	-5516.165405832231
42.77950479226489	11467.321787410445	11094.482852711033	15754.66602901127	14839.612010194904	17952.60593103053	16755.954942182092	20078.886058496624	18612.661167253107	23902.945550310204	21963.6720948886	0.24086865417187547	0.22517661154362398	-60.94350871582719	-6003.249767512083	-56.547970577586966	-5570.265846896917
43.03727282885567	11453.522424619034	11081.556396312693	15739.555225812059	14825.559919960924	17936.867022417708	16741.351529160347	20062.511561703603	18597.49901931057	23885.308431739337	21947.40277892998	0.241009554817386	0.22530672585063535	-61.17081244694418	-6061.946525636129	-56.75629374500204	-5624.472789914347
43.29659404753705	11439.56146455141	11068.480787841643	15724.287689236273	14811.363338949512	17920.97481098906	16726.606551655157	20045.9865932728	18582.197710004788	23867.523776395075	21930.99685589734	0.2411531152527752	0.22543929394226941	-61.39446722122375	-6120.76890898915	-56.96116379112209	-5678.786494449712
43.55747780701245	11425.437619297116	11055.254902145101	15708.862750409166	14797.021692599395	17904.92896831453	16711.71973077081	20029.311145458832	18566.757239083225	23849.592112120285	21914.45479438529	0.2412993875985407	0.22557436381264365	-61.61450637938833	-6179.717452426907	-57.16261105052399	-5733.207247169688
43.81993352237618	11411.149580857294	11041.877596744933	15693.27973223883	14782.534399679611	17888.729164523287	16696.69078682765	20012.485215465265	18551.177611056642	23831.51398230046	21897.77707701909	0.24144842506712166	0.22571198445803337	-61.83096332720015	-6238.792726349086	-57.360665901433094	-5787.735362892505
44.08397066545326	11396.696020713121	11028.34771145928	15677.537949191115	14767.900872101489	17872.375068208938	16681.519439287254	19995.508805472396	18535.45883523041	23813.28994608865	21880.964200658233	0.24160028198837494	0.22585220590012964	-62.04387154017604	-6297.995337981265	-57.555358768906444	-5842.371185573749
44.349598765141174	11382.07558938424	11014.664068015172	15661.63670705883	14753.120514725617	17855.86634633216	16666.20540667522	19978.38192266545	18519.600925736002	23794.92057863547	21864.016676604177	0.24175501383573794	0.2259950792099213	-62.25326456849871	-6357.325932721607	-57.746720129507594	-5897.115089467727
44.6168274077539	11367.286915975912	11000.82546965092	15645.575302723484	14738.192725162433	17839.202664118886	16650.748406500265	19961.104579261122	18503.603901561222	23776.40647132182	21846.935030810608	0.24191267725310023	0.2261406565322202	-62.45917604168062	-6416.785195482429	-57.93478051489001	-5951.967480202671
44.88566623736761	11352.328607715737	10986.830700709417	15629.353023911091	14723.116893568023	17822.383684955934	16635.148155171424	19943.676792534796	18487.467786581314	23757.748231997204	21829.719804098866	0.24207333008241044	0.22628899111085188	-62.66163967349712	-6476.373852099758	-58.11957051578429	-6006.928795932792
45.15612495616904	11337.199249478395	10972.67852622056	15612.969148940003	14707.892402433014	17805.409070281843	16619.404367911146	19926.09858484594	18471.192609588474	23738.94648522083	21812.37155237588	0.2422370313920377	0.22644013731452764	-62.86068926761436	-6536.092670837417	-58.30112078683669	-6061.999508582987
45.42821332480542	11321.897403299183	10958.36769147372	15596.422946462144	14692.518626366014	17788.27847947464	16603.51675866596	19908.36998366373	18454.77840432193	23720.001872508095	21794.89084685703	0.24240384150591152	0.22659415066342853	-63.056358722566074	-6595.942463861313	-58.47946205045446	-6117.1801250437275
45.701941162736816	11306.42160787518	10943.896921579153	15579.713675196177	14676.99493187024	17770.991569734997	16587.48504001337	19890.491021591402	18438.225209496926	23700.9150525808	21777.278274292355	0.24257382203347183	0.22675108785651418	-63.248682037323306	-6655.924088821281	-58.654625101586134	-6172.4711884758435
45.97731834859046	11290.770378054383	10929.264921018592	15562.840583653368	14661.32067711395	17753.547995965742	16571.308923065706	19872.46173639036	18421.5330688338	23681.6867016225	21759.534437197493	0.2427470359004463	0.22691100679958884	-63.43769331726435	-6716.038450487889	-58.82664081251278	-6227.873279649299
46.25435482051728	11274.942204311757	10914.470373184135	15545.802909854832	14645.495211693655	17735.947410646473	16554.98811737003	19854.28217100287	18404.702031085922	23662.317513537746	21741.659954088143	0.24292354738048885	0.2270739666341401	-63.62342678003915	-6776.28650244046	-58.995540137690114	-6283.387018322013
46.533060576550575	11258.93555221254	10899.511939905708	15528.599881041011	14629.51787639077	17718.18946370426	16538.522330804783	19835.95237357461	18387.73215006779	23642.808200216812	21723.65545971955	0.24310342212770775	0.2272400277669874	-63.8059167613319	-6836.6692487653345	-59.161354118510644	-6339.013064638246
46.813445674966815	11242.748861861912	10884.388260966278	15511.230713372197	14613.388002920747	17700.273802379394	16521.911269472403	19817.47239747584	18370.62348468209	23623.159491804843	21705.52160533003	0.24328672721010508	0.22740925190075334	-63.98519772154032	-6897.18774590455	-59.324113888771535	-6394.7521206405945
47.09552023464871	11226.380547340856	10869.097953604674	15493.694611620356	14597.10491367481	17682.200071086452	16505.154637588086	19798.842301321896	18353.376098946363	23603.37213697618	21687.259058889143	0.24347353114396797	0.22758170206519557	-64.16130425235679	-6957.843104525004	-59.483850680069736	-6450.604931799695
47.37929443545016	11209.82899612775	10853.639612005576	15475.990768851609	14580.667921453929	17663.967911270283	16488.252137364423	19780.062148992496	18335.990062018904	23583.4469032136	21668.868505350503	0.243663903929237	0.22775744264942124	-64.33427108320029	-7018.636491431389	-59.640595827102516	-6506.572288583033
47.66477851856398	11193.092568505415	10838.011806776414	15458.118366099505	14564.076329194902	17645.57696125712	16471.203468891974	19761.132009650337	18318.46544822423	23563.384577093177	21650.35064690957	0.24385791708588447	0.2279365394350196	-64.50413308833959	-7079.569131575059	-59.79438077348459	-6562.655028101057
47.951982786891236	11176.169596952914	10822.213084410578	15440.076572028156	14547.329429688047	17627.026856100016	16454.00833001529	19742.051957758216	18300.802337077534	23543.185964574062	21631.70620326607	0.24405564369134192	0.22811905963013443	-64.67092529420916	-7140.642310156953	-59.945237077794445	-6618.854035830125
48.24091760541319	11159.058385521976	10806.241966736736	15421.864542585507	14530.426505286441	17608.317227419055	16436.666416204538	19722.822073095303	18283.000813308587	23522.851891294165	21612.935911891673	0.24425715841900533	0.22830507190451751	-64.83468288668519	-7201.857374755666	-60.09319641944967	-6675.170247349422
48.53159340156531	11141.757209197358	10790.096950353705	15403.48142064598	14513.366827606347	17589.447703235655	16419.177420422435	19703.442440772033	18265.060966884816	23502.38320287126	21594.04052830281	0.24446253757786018	0.2284946464255908	-64.99544121867439	-7263.215737557039	-60.238290605218936	-6731.604650195688
48.82402066561362	11124.264313240854	10773.77650605047	15384.926335642402	14496.149657218386	17570.417907801144	16401.541032986195	19683.913151243876	18246.982893033368	23481.78076521013	21575.02082633866	0.24467185915326203	0.22868785489555157	-65.15323581883058	-7324.718877737876	-60.38055157596682	-6788.158285775222
49.11820995103327	11106.577912518092	10757.279078210906	15366.198403186314	14478.77424332935	17551.22746141862	16383.756941424504	19664.23430032323	18228.766692262383	23461.04546481498	21555.877598444655	0.24488520284891332	0.22888477058955845	-65.30810239890707	-7386.368343780283	-60.520011412805616	-6844.832251271233
49.41417187488941	11088.696190808478	10740.603084202918	15347.29672467748	14461.239823454393	17531.87598025946	16365.824830329497	19644.405989190924	18210.4124703815	23440.17820910921	21536.611655961857	0.24510265013007743	0.22908546839503377	-65.46007686252415	-7448.165755981579	-60.656702344625955	-6901.62770173559
49.71191711822035	11070.617300096528	10723.746913751025	15328.220386900492	14443.545623078711	17512.363076172085	16347.744381202814	19624.42832440503	18191.920338520864	23419.179926760105	21517.223829421433	0.24532428426807262	0.22929002485212333	-65.60919531449326	-7510.1128090946	-60.790656755321834	-6958.545852209441
50.01145642642306	11052.339359845257	10706.708928292575	15308.96846160959	14425.690855309225	17492.68835648468	16329.51527229653	19604.301417908995	18173.29041314956	23398.051568010862	21497.714968845714	0.24555019038609302	0.22949851819534653	-65.75549406939899	-7572.211274941452	-60.9219071910411	-7015.587979885284
50.3128006096408	11033.86045625022	10689.487460316433	15289.54000510029	14407.67472051505	17472.851423800334	16311.137178447923	19584.025387037553	18154.522816092525	23376.794105018747	21478.085944054743	0.24578045550639807	0.22971102839648883	-65.8990096613743	-7634.463005231228	-61.05048636809079	-7072.755426403601
50.61596054315354	11015.178641474193	10672.080812684126	15269.934057767889	14389.49640595705	17452.851875785058	16292.609770908417	19563.60035452123	18135.617674546585	23355.40853220028	21458.337644979474	0.2460151685989259	0.22992763720877266	-66.03977885384302	-7696.8699344322085	-61.176427181046165	-7130.049600222148
50.9209471677702	10996.291932861495	10654.487257932476	15250.149643651996	14371.155085405511	17432.68930494791	16273.932717165975	19543.02644848869	18116.575121094837	23333.89586658304	21438.470981980852	0.24625442063137382	0.23014842821235232	-66.17783864961893	-7759.434082765598	-61.299762710968935	-7187.471979057882
51.22777149022361	10977.19831213176	10636.705037557575	15230.185769967069	14352.649918746105	17412.36329841344	16255.105680761328	19522.303802467482	18097.395293720125	23312.257148165125	21418.48688617603	0.24649830462080344	0.23037348686118356	-66.31322630162322	-7822.157559332438	-61.42052623416021	-7245.024112447165
51.53644458356769	10957.89572455203	10618.73236127901	15210.041426617752	14333.98005157301	17391.873437685445	16236.128321096989	19501.432555382264	18078.078335816575	23290.49344028115	21398.386309770587	0.24674691568682555	0.2306029005313132	-66.44597932355828	-7885.042565315962	-61.538751230971684	-7302.707624376286
51.84697758757708	10938.38207808721	10600.567406284377	15189.715585699452	14315.144614769626	17371.219298402742	16217.000293239755	19480.412851551457	18058.62439620021	23268.605829976663	21378.17022639844	0.24700035110641472	0.23083675857064015	-66.57613550120004	-7948.091397331562	-61.65447139504249	-7360.524216022342
52.15938170914916	10918.655242527464	10582.20831645278	15169.207200982539	14296.142724075475	17350.400450085443	16197.721247715435	19459.24484068105	18039.033629117457	23246.595428389483	21357.83963146813	0.24725871037042177	0.23107515235020412	-66.70373290436692	-8011.306450936478	-61.76772064308534	-7418.4756686287
52.47366822270851	10898.713048592508	10563.653201557212	15148.515207380455	14276.973479639568	17329.41645587239	16178.290830296333	19437.928677856427	18019.306194252276	23224.46337113946	21337.39554251685	0.24752209524184102	0.23131817531704993	-66.82880989891055	-8074.690224231221	-61.878533124745445	-7476.563846452162
52.789848470613855	10878.55328701164	10544.90013644476	15127.638520400522	14257.635965559199	17308.266872248652	16158.708681780592	19416.4645235313	17999.442256731323	23202.21081872596	21316.838999571628	0.2477906098158968	0.2315659230487346	-66.95140515916864	-8138.245321589988	-61.98694323278687	-7534.790699828882
53.107933863567155	10858.173707579243	10525.947160194377	15106.576035577502	14238.129249404199	17286.951248763497	16138.97443776371	19394.852543514506	17979.44198712754	23179.838956934273	21296.171065518603	0.24806436058201622	0.23181849330952609	-67.071557681189	-8201.974457595963	-62.092985613955534	-7593.158268388826
53.42793588102576	10837.572018184395	10506.792275250897	15085.326627888278	14218.452381725332	17265.46912773736	16119.087728401086	19373.092908953327	17959.305561461304	23157.34899724979	21275.39282647963	0.24834345648776246	0.23207598610836777	-67.18930679635378	-8265.88046109723	-62.19669518011142	-7651.668684381992
53.74986607161648	10816.745883814534	10487.433446535242	15063.889151148127	14198.604395547107	17243.82004395862	16099.048178162162	19351.185796314483	17939.033161199928	23134.742177281743	21254.505392197527	0.24862800900479196	0.2323385037586627	-67.3046921850073	-8329.966279376764	-62.29810711939717	-7710.3241760907695
54.073736053552395	10795.692925531815	10467.868600529591	15042.262437387	14178.584305843888	17222.003524368858	16078.85540557521	19329.131387361726	17918.624973254777	23112.019761195614	21233.509896429423	0.24891813219692324	0.2326061509399519	-67.41775389141549	-8394.234982580878	-62.39725690859632	-7769.1270714765415
54.399557515052166	10774.41071942163	10448.095624336762	15020.445296205471	14158.391108998638	17200.019087736484	16058.509022962418	19306.929869130206	17898.081189975877	23089.183040154818	21212.40749734847	0.24921394279038764	0.23287903476155686	-67.52853233873975	-8458.689768261742	-62.49418032524045	-7828.079801870044
54.727342214761876	10752.89679551234	10428.112364713377	14998.436514109504	14138.023782244218	17177.86624431831	16038.008636165416	19284.581433897405	17877.402009144513	23066.233332772033	21191.199377954912	0.24951556024634733	0.23315726482825713	-67.63706834492405	-8523.333966131788	-62.588913460505864	-7887.184905862436
55.057101982179326	10731.148636665377	10407.916627075383	14976.23485382321	14117.481283085788	17155.544495508377	16017.353844260073	19262.086279150397	17856.587633962718	23043.171985570145	21169.886746495526	0.24982310683576947	0.23344095330808112	-67.74340313844732	-8588.171042932197	-62.68149273272502	-7946.445033363067
55.38884871808102	10709.163677435057	10387.5061744756	14953.839053579137	14096.762548704288	17133.053333474105	15996.544239260846	19239.444607549733	17835.63827304043	23020.00037345383	21148.47083689291	0.25013670771674384	0.2337302150022938	-67.84757837550205	-8653.204607594758	-62.771954900872515	-8005.8629497541115
55.722594394951685	10686.939302896606	10366.87872655211	14931.247826384406	14075.866495339942	17110.392240778197	15975.579405813889	19216.656626888653	17814.554140379616	22996.719900190703	21126.952909184107	0.25045649101433703	0.23402516741765733	-67.9496361579586	-8718.438416619785	-62.86033707933166	-8065.441540303174
56.058351057416104	10664.472847442059	10346.031958446552	14908.459859262633	14054.792017654963	17087.560689986727	15954.45892087839	19193.72255004853	17793.335455355224	22973.331998903537	21105.334249968982	0.250782587903085	0.23432593084105863	-68.04961905092568	-8783.876379553694	-62.946676752551866	-8125.183814686257
56.39613082267415	10641.761593542813	10324.963499691608	14885.473812470364	14033.537988075022	17064.558143262475	15933.182353396078	19170.642594949877	17771.982442693243	22949.83813257354	21083.616172868966	0.25111513269222313	0.23463262841659435	-68.14757010203175	-8849.522564797197	-63.031011790630146	-8185.092911718879
56.7359458809379	10618.802770477701	10303.670933066362	14862.288318686857	14012.103256108181	17041.384051942656	15911.749263947853	19147.416984498486	17750.495332445014	22926.239794554433	21061.8000189959	0.25145426291376494	0.23494538622520397	-68.24353286096084	-8915.381205612794	-63.113380465572845	-8245.172104303725
57.07780849587155	10595.593553025892	10282.151793418794	14838.901982176667	13990.486647640855	17018.037856100982	15890.159204397505	19124.04594652694	17728.874359958227	22902.538509098584	21039.88715743177	0.2518001194135343	0.23526433336695554	-68.33755139997811	-8981.456706392113	-63.19382146769931	-8305.424804520328
57.42173100503407	10572.131060123107	10260.403566454283	14815.313377923358	13968.68696420973	16994.518984092632	15868.411717521769	19100.52971373061	17707.119765844116	22878.73583189448	21017.878985719504	0.25215284644527697	0.23558960204608503	-68.42967033517562	-9047.753649177961	-63.272373923293344	-8365.854568995535
57.7677258203244	10548.41235348059	10238.423687488867	14791.5210507339	13946.702982248553	16970.826852082308	15846.506336626024	19076.86852359861	17685.23179594053	22854.833350616882	20995.77693036477	0.2525125917679668	0.23592132765889962	-68.51993484838749	-9114.276800438296	-63.34907741277493	-8426.465104478877
58.115805428429454	10524.43443616521	10216.209540166374	14767.523514311968	13924.533452309084	16946.96086355385	15824.442585145256	19053.06261833868	17663.210701270942	22830.83268548912	20973.58244734965	0.25287950674643955	0.23625964888465864	-68.60839071019655	-9181.031118146144	-63.423971989090205	-8487.260273586959
58.465982391274686	10500.194251140012	10193.758455138252	14743.319250299546	13902.177098255193	16922.920408801354	15802.219976229788	19029.11224479642	17641.05673799913	22806.73548985869	20951.29702265842	0.2532537464554816	0.23660470777954493	-68.69508430395217	-9248.021759169642	-63.49709819770578	-8548.244100895245
58.818269346477535	10475.6886797635	10171.067708704575	14718.90670728481	13879.632616428542	16898.70486440022	15779.838012314443	19005.01765436768	17618.770167378814	22782.54345078552	20928.92217281506	0.2536354697875241	0.23695664987386328	-68.78006265051226	-9315.254086946603	-63.56849709680682	-8609.420779219363
59.172679007803275	10450.914540247086	10148.134521415564	14694.28429977594	13856.898674785583	16874.313592658233	15757.296184671519	18980.779102904842	17596.351255698886	22758.258289644506	20906.459445434168	0.2540248395640753	0.23731562427258243	-68.8633734338	-9382.733679461759	-63.638210278171755	-8670.794676138554
59.52922416562417	10425.868586068893	10124.95605663183	14669.450407138573	13833.97391200393	16849.745941044977	15734.5939729459	18956.396850615656	17573.800274223053	22733.881762741603	20883.910419784344	0.25442202265105596	0.2376817837593642	-68.94506502788136	-9450.466337618884	-63.70627988941487	-8732.370340862311
59.887917687380885	10400.547504343027	10101.529419042383	14644.403372496132	13810.856936557404	16825.001241599224	15711.730844672184	18931.87116195499	17551.117499124277	22709.415661944575	20861.27670736532	0.25482719007819415	0.23805528490422095	-69.02518652515937	-9518.458093981724	-63.77274865709114	-8794.152511394117
60.24877251804685	10374.947914142625	10077.851653138709	14619.141501590866	13787.546325757994	16800.078810312767	15688.706254772453	18907.20230550827	17528.303211412996	22684.861815328084	20838.5599524984	0.2552405171626437	0.238436288174946	-69.10378776499783	-9586.7152217892	-63.83765991013934	-8856.146121913567
60.6118016805955	10349.06636477601	10053.919741644126	14593.663061605055	13764.040624764219	16774.97794649073	15665.519645034843	18882.39055386755	17505.357696860006	22660.22208783485	20815.76183293186	0.2556621836370093	0.23882495805248255	-69.18091936411292	-9655.244244443253	-63.901057604813104	-8918.356310552917
60.97701827647021	10322.899334013699	10029.730603896216	14567.966279939457	13740.33834555345	16749.697932085925	15642.170443570767	18857.43618349808	17482.281245912043	22635.4983819515	20792.884060460092	0.25609237378195715	0.23922146315037784	-69.2566327485074	-9724.051945447922	-63.962986350659776	-8980.788427518215
61.34443548605718	10296.443226265617	10005.281094181557	14542.049342948334	13716.437965857713	16724.23803100728	15618.658064251093	18832.339474596247	17459.07415360129	22610.69263840108	20769.928381558402	0.2565312765636064	0.23962597633851426	-69.33098018567034	-9793.145378627814	-64.02349143726678	-9043.448043506127
61.71406656916102	10269.694370706859	9980.568000020776	14515.910394628921	13692.337928060777	16698.59748840089	15594.981906119438	18807.100710937983	17435.736719447228	22585.80683685219	20746.89657803286	0.2569790857759036	0.240038674871277	-69.40401481925801	-9862.531878966838	-64.08261886237597	-9106.340958541725
62.085924865483435	10242.64901935019	9955.588040402665	14489.547535263033	13668.036638055417	16672.775529901875	15571.14135278225	18781.72017971659	17412.269247351283	22560.842996644442	20723.790467686344	0.25743600018819535	0.24045974052035995	-69.47579070462962	-9932.219073825981	-64.140415361122	-9169.473211191129
62.46002379510434	10215.30334506452	9930.33786396549	14462.95882000978	13643.53246405875	16646.77136085691	15547.135771774028	18756.19817137051	17388.672045483134	22535.803177532307	20700.611905000536	0.2579022236982133	0.24088935971239928	-69.54636284577282	-10002.214894648176	-64.19692843627854	-9232.85108814761
62.83637685896657	10187.65343953711	9904.814047124279	14436.142257446396	13618.823735384565	16620.584165515003	15522.964513897388	18730.534979399417	17364.945426159116	22510.689480446203	20677.36278183545	0.25837796549071873	0.24132772367164312	-69.61578723419007	-10072.52758924989	-64.25220639009422	-9296.481134290341
63.21499763936286	10159.695311178537	9879.013092141742	14409.095808055743	13593.908741169907	16594.213106185874	15498.626912535758	18704.73090016876	17341.08970571107	22485.504048272553	20654.045028145378	0.2588634402020377	0.2417750285678746	-69.684120889302	-10143.1657346203	-64.3062983576092	-9360.370163216256
63.59589980042612	10131.424882968407	9852.931425141784	14381.817382657704	13568.78572905496	16567.657322363968	15474.122282938542	18678.78623270151	17317.105204346324	22460.24906665235	20630.66061271332	0.2593588680907537	0.24223147566981465	-69.75142190043698	-10214.13825029647	-64.3592543407176	-9424.525268131867
63.979097088622495	10102.837990240714	9826.565394063415	14354.304840782721	13543.452903813697	16540.915929817034	15449.449921476955	18652.701278457153	17292.992245997582	22434.926764799802	20607.211543903573	0.2598644752148243	0.24269727150424217	-69.8177494704396	-10285.454412301071	-64.41112524420532	-9488.953833330423
64.36460333324754	10073.930378406845	9799.911266553405	14326.555988984566	13517.908425933414	16513.98801963741	15424.6091048693	18626.476341096648	17268.751158162424	22409.539416340816	20583.69987043321	0.2603804936154055	0.24317262802108414	-69.88316396184382	-10357.123867817223	-64.46196291351589	-9553.663546199445
64.75243244692527	10044.69770061473	9772.96522779563	14298.568579089771	13492.150410140737	16486.87265725403	15399.599089374151	18600.11172623258	17244.38227173151	22384.0893401719	20560.127682162765	0.26090716150768467	0.24365776276473602	-69.94772694451967	-10429.156650457066	-64.51182017379688	-9618.662409727462
65.14259842611021	10015.135515342623	9745.72337827549	14270.340306381437	13466.176923872263	16459.568881404037	15374.419109950375	18573.60774116415	17219.885920805413	22358.57890134065	20536.497110907203	0.2614447234790292	0.2441528990518892	-70.01150124528067	-10501.563196200412	-64.56075087064528	-9683.958755586296
65.53511535159264	9985.239283925755	9718.18173147721	14241.868807714201	13439.985985687017	16432.075703061622	15349.06837938204	18546.96469459576	17195.262442498923	22333.010511947836	20512.810331267206	0.2619934306947865	0.24465826615615704	-70.07455100002335	-10574.35436013434	-64.60880991276281	-9749.56125782989
65.92999738900669	9955.00436801427	9690.336211512215	14213.151659557736	13413.575563618568	16404.392104322294	15323.546087366965	18520.18289633859	17170.512176732474	22307.386632072095	20489.06956148188	0.2625535411120793	0.2451740994998018	-70.13694170804592	-10647.54143393552	-64.65605331656116	-9815.478947237134
66.32725878934137	9924.426026960702	9662.182650676321	14184.186375965335	13386.94357346386	16376.51703724049	15297.851399566793	18493.26265699379	17145.63546600963	22281.709770717403	20465.277064302885	0.2631253197019573	0.24570064085288537	-70.19874028874983	-10721.136164180469	-64.70253825271357	-9881.721226321533
66.72691388945532	9893.499415135435	9633.716786933908	14154.970406464725	13360.087877006288	16348.449422618325	15271.983456617212	18466.2042876168	17120.632655180125	22255.982486784455	20441.435147891178	0.26370903868029344	0.24623813854017937	-70.26001514073869	-10795.150771461893	-64.7483230944963	-9948.297884991858
67.12897711259382	9862.21957916855	9604.934261326871	14125.501133867576	13333.006280170091	16320.188148743398	15245.941373096299	18439.008099361494	17095.504091187588	22230.207390066356	20417.546166736847	0.2643049777478236	0.2467868476561884	-70.32083620366757	-10869.597970452625	-64.79346746873489	-10015.219117024913
67.53346296890952	9830.581455116233	9575.830615306138	14095.775871994014	13305.696531102843	16291.732070072918	15219.724236448817	18411.6744031028	17070.250122800837	22204.38714226918	20393.612522602372	0.26491342433975273	0.2473470302886623	-70.38127502306452	-10944.490990913939	-64.83803230876947	-10082.495537262876
67.94038605598601	9798.579865550404	9546.401287983756	14065.791863308736	13278.156318183208	16263.080005861839	15193.331105864801	18384.20350903716	17044.871100328193	22178.524458058477	20369.636665490572	0.2655346738853836	0.24791895575098669	-70.44140481766226	-11019.843599667773	-64.88207990984665	-10150.138199642766
68.3497610593647	9766.20951656975	9516.641613303145	14035.546276464478	13250.383267950336	16234.230738732364	15166.761011109787	18356.59572625895	17019.367375313468	22152.622106131847	20345.621094637343	0.26616903007822335	0.24850290082386858	-70.50130055002592	-11095.670123614836	-64.9256739870616	-10218.158616079483
68.7616027530747	9733.464994730912	9486.54681712556	14005.036203749183	13222.374942951707	16205.183013181952	15140.012951304856	18328.85136231214	16993.7393002129	22126.682910319112	20321.568359530516	0.26681680515707784	0.2490991500067478	-70.56103900056041	-11171.985473915003	-64.96887973606135	-10286.568776287138
69.17592600016614	9700.340763897895	9456.112014230119	13974.258658431916	13194.128839505362	16175.935534026661	15113.085893653444	18300.970722714963	16967.987228051436	22100.7097507096	20297.4810609547	0.2674783201986465	0.2497079957793967	-70.6206988443846	-11248.805171228945	-65.01176389620014	-10355.38116848236
69.59274575324658	9666.831162009028	9425.332205225825	13943.210572004118	13165.642385373429	16146.486964777445	15085.978772113365	18272.95411045744	16942.111512058214	22074.70556480917	20273.36185206424	0.2681539054221755	0.25032973887419485	-70.68036073235999	-11326.145372271538	-65.05439481699068	-10424.608801162802
70.01207705502031	9632.930397759174	9394.202273372415	13911.88879131005	13136.912937341827	16116.83592594493	15058.690486009958	18244.801825468287	16916.11250527836	22048.67334872523	20249.21343948322	0.2688439005067428	0.2509646885595756	-70.74010737558274	-11404.022897633724	-65.09684252758598	-10494.265225946438
70.43393503883172	9598.632547196841	9362.716981308684	13880.290075562914	13107.937778703124	16086.980993270563	15031.219898588972	18216.51416405148	16889.990560161576	22022.616158383164	20225.038584435126	0.2695486549217953	0.2516131629351976	-70.80002363357926	-11482.455260900315	-65.13917880913505	-10564.36456143856
70.85833492921113	9563.931550234465	9330.870967685438	13848.41109324043	13078.71411663716	16056.920695879411	15003.565835505116	18188.09141828922	16863.746028124737	21996.537110772868	20200.840103901635	0.2702685282715792	0.2522754892393984	-70.86019660711827	-11561.460699292365	-65.18147727106043	-10634.92151839519
71.2852920424243	9528.821207071082	9298.658743701111	13816.248418854977	13049.239079485349	16026.653514351457	14975.72708324371	18159.5338754102	16837.379259087746	21970.439385227477	20176.620871812127	0.2710038906541483	0.25295200416952934	-70.92071573497742	-11641.058205748443	-65.22381343053348	-10705.951426036656
71.71482178702524	9493.295174526522	9266.074689537862	13783.798529592399	13019.509713913554	15996.177878706978	14947.702387471882	18130.841817120916	16810.890600980834	21944.32622473458	20152.383820264404	0.27175512303567245	0.25364305421580713	-70.98167289540652	-11721.267562623136	-65.26626479586048	-10777.470259709284
72.14693966441222	9457.346962286369	9233.113050695918	13751.057801813517	12989.522981958427	15965.492166302016	14919.490451315904	18102.015518897893	16784.28039922164	21918.200937280904	20128.131940777646	0.27252261764080404	0.2543489960093452	-71.04316251245473	-11802.109377063345	-65.30891095386323	-10849.494669924024
72.58166126938723	9420.969929057155	9199.767934224146	13718.022507412024	12959.275757951837	15934.594699629153	14891.08993356086	18073.055249238583	16757.54899616028	21892.06689723127	20103.86828557838	0.2733067783599111	0.2550701966850706	-71.10528166750373	-11883.605118181556	-65.35183366157071	-10922.042012876831
73.01900229071879	9384.157278631532	9166.033304844761	13684.68881002212	12928.76482531759	15903.483744019011	14862.499446768721	18043.961268868454	16730.696730490425	21865.92754674262	20079.595968920257	0.2741080211740255	0.2558070342602716	-71.16813021586859	-11965.777156064287	-65.39511694205794	-10995.130382471718
73.45897851170821	9346.902055863437	9131.902980970444	13651.052761069122	12897.986873234784	15872.157505237496	14833.717555310935	18014.733829901925	16703.72393662465	21839.786397214288	20055.318168438982	0.2749267745984044	0.2565598980295599	-71.231810909052	-12048.64880274143	-65.43884718502159	-11068.778643968515
73.90160581075892	9309.197142553434	9097.370630611857	13617.110295655586	12866.938493161204	15840.614126973505	14804.742773310909	17985.37317495431	16676.630944031636	21813.647030775108	20031.038126542822	0.2757634801456604	0.2573291889770834	-71.29642952312133	-12132.244355289266	-65.48311325235409	-11143.00646938663
74.34690016194996	9271.035253244772	9062.429767174004	13582.85722827533	12835.616175210353	15808.851688211282	14775.573562491887	17955.879536201843	16649.418076533042	21787.513101808407	20006.759151840004	0.27661859280946327	0.25811532020686545	-71.36209499326287	-12216.589141115546	-65.52800658886918	-11217.834374696948
74.79487763561212	9232.40893093119	9027.073745139884	13548.289248347339	12804.016304375074	15776.868200481782	14746.208329925308	17926.253134386778	16622.085651557616	21761.388338515702	19982.484620603664	0.27749258156988016	0.2589187173922071	-71.42891955498999	-12301.709565579426	-65.573621338468	-11293.283758961596
75.24555439890803	9193.310542677682	8991.29575564016	13513.401915561026	12772.13515659058	15744.6616049866	14716.645425674542	17896.49417776432	16594.63397934995	21735.27654452002	19958.217978275552	0.27838592992148503	0.2597398192451296	-71.49701889201242	-12387.633162036538	-65.62005446584044	-11369.376945437398
75.6989467164156	9153.732275156266	8955.088821907788	13478.190655024247	12739.968894629264	15712.229769588173	14686.883140328702	17866.60286098813	16567.063362131357	21709.181600510117	19933.962741009633	0.2792991364254282	0.2605790780069106	-71.56651229160707	-12474.388644502033	-65.66740588452376	-11446.137224887498
76.15507095071504	9113.666130098794	8918.445794616602	13442.650752204347	12707.513563818942	15679.570485658918	14656.919702420397	17836.57936393037	16539.3740932095	21683.107465926012	19909.72249725604	0.28023271528673976	0.2614369599608147	-71.63752280809058	-12562.005963132717	-65.71577859137142	-11523.588901168667
76.61394356297929	9073.103919669737	8881.359347103506	13406.777347652473	12674.765087576368	15646.681464781934	14626.753275721692	17806.423850432293	16511.56645603404	21657.058180686676	19885.500909386916	0.28118719695819777	0.2623139459681877	-71.71017743382254	-12650.516362501308	-65.76527880746289	-11601.757339155767
77.07558111356816	9032.03726176292	8843.821970474015	13370.565431501516	12641.719262746978	15613.560335296055	14596.38195641177	17776.136466982254	16483.640723195054	21631.037866961975	19861.30171536511	0.2821631287722053	0.2632105320291671	-71.78460727901984	-12739.952443001792	-65.81601612639497	-11680.6690152511
77.54000026262605	8990.457575225802	8805.825968591242	13334.009837725765	12608.371754741273	15580.204638676152	14565.803770109325	17745.71734131513	16455.597155360225	21605.050730988096	19837.128730456403	0.2831610756021639	0.2641272298693117	-71.86094776093887	-12830.348225533497	-65.86810367006183	-11760.351570581086
78.00721777068286	8948.356075016989	8767.363452949168	13297.105238151873	12574.718092458348	15546.611825740674	14535.016668762692	17715.166580929854	16427.436000147733	21579.10106492877	19812.98584898687	0.2841816205549658	0.26506456755356106	-71.93933880229451	-12921.739219591487	-65.92165825251868	-11840.833867058624
78.47725049925933	8905.723767302485	8728.426337431014	13259.846136208533	12540.75366298554	15512.779252676628	14504.018527389664	17684.484271519173	16399.15749093007	21553.19324878243	19788.87704614571	0.28522536569629836	0.26602309012900427	-72.01992504013288	-13014.162495048717	-65.97680055188357	-11922.146046394948
78.95011541147531	8862.551444498002	8689.006332954901	13222.226860402596	12506.473706064025	15478.704176872574	14472.80714065969	17653.67047530668	16370.761845565474	21527.331752336508	19764.80637983557	0.286292932810571	0.2670033602980292	-72.10285604514684	-13107.656757760327	-66.03365529159782	-12004.319592393935
79.42582957266194	8818.829680265168	8649.094942008594	13184.241557508325	12471.873308307846	15444.383752549118	14441.380219308687	17622.725229285315	16342.24926505126	21501.521137169657	19740.777992570154	0.2873849641973842	0.26800595912353103	-72.18828655219477	-13202.26242924016	-66.09235143073965	-12087.387396572158
79.90441015097758	8774.548824471212	8608.683453077052	13145.884185456076	12436.947397165262	15409.815026176137	14409.735386378812	17591.648543351646	16313.619932095635	21475.766058703208	19716.796113421657	0.28850212350658977	0.26903148676795974	-72.27637670318109	-13298.021730754059	-66.15302236434945	-12171.383827381767
80.38587441802741	8729.698998122389	8567.762934966082	13107.148505905327	12401.690734608585	15374.994931664489	14377.87017327206	17560.44039832866	16284.874009601343	21450.07126830167	19692.86506001756	0.2896450966141049	0.2700805632680879	-72.36729230245692	-13394.978771971073	-66.21580613462902	-12256.344803295098
80.87023974948666	8684.270088283696	8526.324231027409	13068.028076487211	12366.0979105397	15339.920285320648	14345.782015608685	17529.100743871008	16256.011639056787	21424.441615424243	19668.989240588926	0.2908145925407947	0.2711538293475206	-72.46120508512467	-13493.179644430056	-66.28084565250538	-12342.307869816665
81.35752362572781	8638.251742998646	8484.357953290895	13028.516242700265	12330.163335896872	15304.587780550712	14313.468248878971	17497.629496245117	16227.03293882829	21398.88204982751	19645.173156070807	0.2920113444168856	0.27225194726907787	-72.55829300008918	-13592.672520258464	-66.34828893177291	-12429.31228089286
81.8477436324513	8591.633366224685	8441.854476510895	12988.60612944227	12293.881235447654	15268.993982299922	14280.926103876836	17466.026535976154	16197.938002347128	21373.397623820114	19621.42140225561	0.2932361104945215	0.2733756017293333	-72.65874050771527	-13693.507756329142	-66.41828933524266	-12517.399084810633
82.34091746132043	8544.404112802076	8398.803932135195	12948.290632160557	12257.245640252375	15233.135321213185	14248.152701903384	17434.29170535367	16168.72689618485	21347.99349457014	19597.738672000673	0.29448967521125136	0.27452550079772425	-72.76273889331424	-13795.738004218321	-66.49100583417203	-12606.611214927863
82.83706291059936	8496.552883476368	8355.196202206405	12907.56240760203	12220.250379781486	15197.00808750083	14215.145049727116	17402.424805787134	16139.399658009714	21322.674926465985	19574.12975749082	0.29577285030742456	0.27570237690282745	-72.87048659741959	-13899.418326358777	-66.56660328171165	-12696.993585532997
83.33619788579601	8448.068319996775	8311.020913207116	12866.413864143182	12182.889073669248	15160.608424493068	14181.900034287244	17370.425595001627	16109.95629441656	21297.447293531033	19550.599552556974	0.2970864760006522	0.27690698786854606	-72.98218956373421	-14004.606318711303	-66.64525270117338	-12788.593193158042
83.83834040030794	8398.938800315844	8266.267429862235	12824.837151679516	12145.155123085271	15123.932321865595	14148.414417125261	17338.29378406382	16080.39677862178	21272.31608189288	19527.153055051294	0.29843142222072244	0.27814011800313726	-73.0980616059278	-14111.362240425311	-66.72713158987244	-12881.459223648068
84.34350857607244	8349.152433918678	8220.92484891383	12782.824151052586	12107.041701704744	15086.975608517554	14114.684828529591	17306.029034227075	16050.72104801528	21247.286892307227	19503.79536928039	0.29980858990856013	0.2794025792442277	-73.21832479412842	-14219.749150839169	-66.81242423975164	-12975.643165410496
84.85172064422062	8298.697057313351	8174.98199288583	12740.36646299203	12068.541746256384	15049.733945082226	14080.707761376212	17273.630953584496	16020.929001559167	21222.36544273707	19480.531708496317	0.30121891238308524	0.2806952123631381	-73.34320986240346	-14329.833054314833	-66.90132207554961	-13071.19892916875
85.36299494573534	8247.560229717916	8128.4274038590365	12697.455396548688	12029.647946627234	15012.202816049263	14046.479564648433	17241.099093517485	15991.02049702424	21197.55757098736	19457.367397447215	0.3026633567800771	0.2820188882320959	-73.47295663873774	-14441.683053450193	-66.99402401157204	-13168.182974661235
85.87734993211305	8195.729228983198	8081.24933727892	12654.081956993507	11990.352735500936	14974.377521475928	14011.996436616406	17208.432944926233	15960.995348052724	21172.86923739481	19434.30787498708	0.30414292556742173	0.28337450915814055	-73.6078144984931	-14555.371511108708	-67.09073682847156	-13266.654444745742
86.39480416602983	8143.191047795374	8033.435755822557	12610.23683315622	11950.648277506187	14936.25316826385	13977.254417657148	17175.63193422854	15930.85332103657	21148.306527573255	19411.358696746076	0.3056586581414373	0.28476301028779155	-73.74804284270431	-14670.974221830256	-67.19167557097899	-13366.675307358615
86.91537632201124	8089.932390207084	7984.974323353783	12565.910384176143	11910.526457849684	14897.824660975832	13942.249382693313	17142.695419111686	15900.594131798416	21123.87565521432	19388.525537860973	0.30721163250928984	0.28618536108683096	-73.89391160295054	-14788.570593255572	-67.29706396772417	-13468.31050577946
87.43908518710603	8035.939668551167	7935.852399000361	12521.092625636327	11869.978870407876	14859.086692165974	13906.977033229141	17109.622684021368	15870.217442063207	21099.582964942958	19365.814195767147	0.30880296706285526	0.2876425668998529	-74.04570177457026	-14908.243838236202	-67.40713487500943	-13571.62811786402
87.9659496615646	7981.199000796819	7886.0570313898415	12475.773215050318	11828.996805248535	14820.033732194044	13871.432888958356	17076.412935369746	15839.722855704988	21075.434935226745	19343.23059305062	0.31043382244976325	0.2891356705945632	-74.20370597928559	-15030.081178168766	-67.52213074577412	-13676.699524741154
88.4959887595208	7925.696208415195	7835.57495308723	12429.941436670746	11787.57123555414	14780.660018494547	13835.612278919829	17043.06529644545	15809.1099147555	21051.4381813394	19320.780780361954	0.31210540354777494	0.2906657542961538	-74.3682290593897	-15154.174058373086	-67.64230412471807	-13783.59958950989
89.0292216096782	7869.416814827671	7784.392575281168	12383.586185585964	11745.69280391538	14740.959544267345	13799.510332173082	17009.57880200459	15778.37809515742	21027.5994583764	19298.47093939054	0.3138189615490562	0.2922339412174629	-74.53958870573842	-15280.618376318831	-67.76791817241428	-13892.406846795697
89.56566745600044	7812.346044518223	7732.495982772015	12336.6959510703	11703.35180796271	14700.926046555802	13763.121967964827	16975.952392522053	15747.526802245442	21003.925664321734	19276.307385899334	0.3155757961614029	0.29384139759104017	-74.71811612087185	-15409.514723403845	-67.89924721898751	-14003.203703664709
90.1053456584057	7754.4688229001695	7679.870929321447	12289.258799152207	11660.538185302223	14660.552993675801	13726.441885356107	16942.184908080755	15716.555365937045	20980.42384316477	19254.296572819865	0.3173772579339746	0.29548933470966987	-74.90415671995288	-15540.968641252723	-68.0365773500198	-14116.076652761549
90.6482756934654	7695.769777036159	7626.50283342977	12241.262354362116	11617.241497719693	14619.833571956544	13689.46455227668	16908.27508187398	15685.463035612654	20957.101188064524	19232.445093405957	0.3192247507156326	0.297179011082386	-75.09807087165063	-15675.090893449727	-68.18020702634567	-14231.116498454474
91.19447715510712	7636.233237321147	7572.376774615468	12192.693780621254	11573.450914615722	14578.760671751674	13652.184193972147	16874.22153329527	15654.2489746645	20933.96504455982	19210.75968444575	0.32111973425457974	0.29891173471352483	-75.30023468120635	-15811.997753655538	-68.33044773970505	-14348.41859677853
91.74396975532183	7575.843240248873	7517.477490279624	12143.539761230431	11529.155195632591	14537.326872676662	13614.594780806305	16840.022760587835	15622.912254691275	20911.02291382242	19189.247229530403	0.32306372694863067	0.3006888655129137	-75.51104081859012	-15951.811311235186	-68.48762470708971	-14468.083110217005
92.29677332487483	7514.58353239464	7461.789373247496	12093.786477916534	11484.342672431709	14495.524428025214	13576.690015378865	16805.677133023637	15591.451849314208	20888.282455950204	19167.914762377783	0.32505830875613406	0.302511817845897	-75.73089939426791	-16094.659795509186	-68.65207760548037	-14590.21527818311
92.85290781402206	7452.437575760264	7405.296470089678	12043.419588892715	11439.001229578571	14453.345248314681	13538.463318916398	16771.18288258011	15559.866627588433	20865.75149329689	19146.769470209234	0.32710512427831684	0.3043820632325421	-75.960238885531	-16240.677919819485	-68.82416135014864	-14714.925704330672
93.41239329322968	7389.388554641758	7347.982480336936	11992.424205886911	11393.118284490221	14410.780883907135	13499.907816890869	16736.538095080134	15528.155346981539	20843.438013834235	19125.818697176815	0.32920588602461426	0.306301133206082	-76.19950711646015	-16390.007246723864	-69.0042469187556	-14842.330661762971
93.97524995389855	7325.419384195767	7289.830756715239	11940.784870091835	11346.680766398376	14367.82250664924	13461.016323818043	16701.740700758586	15496.316645889381	20821.35017454247	19105.06994783858	0.33136237787343514	0.3082706223413905	-76.4491722948078	-16542.796575681306	-69.19272222454856	-14972.552417380735
94.54149810909283	7260.512720897875	7230.824306540954	11888.485526987914	11299.675094278653	14324.460890470358	13421.781327183557	16666.78846421571	15464.34903565621	20799.49630482339	19084.530890677703	0.33357645874175007	0.3102921914651308	-76.70972410917966	-16699.20235469099	-69.38999304143545	-15105.71957661258
95.11115819427312	7194.650975104378	7170.945794432105	11835.509499989766	11252.087153695638	14280.68639087451	13382.19497044253	16631.678973715138	15432.250892065233	20777.884909930788	19064.20936166296	0.3358500664779087	0.31236757106008317	-76.98167489040861	-16859.38911750354	-69.59648398446734	-15241.967449944932
95.68425076803395	7127.816325948978	7110.177546506941	11781.83946286503	11203.902272509666	14236.488923257128	13342.24903503309	16596.40962978049	15400.020446261135	20756.52467441089	19044.1133678445	0.3381852219932011	0.3144985648771517	-77.26556084072399	-17023.529947991483	-69.81263954919632	-15381.438442708924
96.26079651284576	7059.990738827849	7048.5015562604385	11727.457410874158	11155.105195391008	14191.85793997392	13301.934921342086	16560.97763304239	15367.655775065328	20735.4244655464	19024.251090981208	0.34058403364888196	0.31668705376956535	-77.56194333489111	-17191.806973489	-70.03892521327543	-15524.282469617203
96.84081623580131	6991.155985749331	6985.899492328225	11672.34463057817	11105.680057083848	14146.782406083388	13261.24362855556	16525.379971282575	15335.154790640065	20714.59333679505	19004.630891192995	0.3430487019166638	0.31893499976494283	-77.87141029794111	-17364.41188904643	-70.27582860496477	-15670.657395889983
97.42433086936633	6921.293668850122	6922.352708369515	11616.481668261404	11055.610354361164	14101.250773680187	13220.1657333227	16489.6134056191	15302.515229455184	20694.040531213825	18985.261310631813	0.3455815243321066	0.3212444503921224	-78.19457766346386	-17541.546514482237	-70.5238607418778	-15820.729506563395
98.01136147213543	6850.385247406571	6857.842255324232	11559.84829691595	11004.878916609909	14055.250954730902	13178.691367157438	16453.67445577196	15269.734640507668	20673.775484858787	18966.15107716413	0.34818490076185954	0.3236175432809807	-78.53209091797362	-17723.42338650534	-70.7835573450775	-15974.674006036948
98.60192922959182	6778.412068698718	6792.348896324897	11502.4234817345	10953.467874983704	14008.77029231772	13136.81019249577	16417.559384343484	15236.810372739708	20653.807830148457	18947.30910805603	0.3508613390073501	0.3260565110549293	-78.88462673614777	-17910.266388146672	-71.05548023313168	-16132.675549897831
99.1960554548718	6705.355403115789	6725.85312457214	11444.185344059304	10901.35863005951	13961.795530189898	13094.511377322347	16381.264180043816	15203.739561597773	20634.147399178546	18928.744513651964	0.35361346076935146	0.3285636865373469	-79.25289471215183	-18102.311417848803	-71.34021880090586	-16294.928811115213
99.79376158953411	6631.196483924717	6658.335184512688	11385.111123736115	10848.531817933126	13914.3127805161	13051.78356827336	16344.784539785802	15170.519114670158	20614.804226973825	18910.466601036605	0.3564440079997775	0.3311415082949306	-79.63763919276425	-18299.807100822683	-71.63839158847804	-16461.63908299012
100.39506920433367	6555.91655215863	6589.775096691753	11325.177139824082	10794.96727468777	13866.307489724028	13008.61486211698	16308.115849568372	15137.145696335945	20595.78855466169	18892.48487766811	0.3593558496692087	0.3337925265427947	-80.03964121840727	-18503.015545415692	-71.95064794595055	-16633.022921343334
101.00000000000001	6479.496907118988	6520.152686686814	11264.358749615101	10740.643999169348	13817.764402306046	12964.9927755053	16271.253164060818	15103.615711352862	20577.110832549824	18874.809054969508	0.3623519889809466	0.3365194094381955	-80.24568721866832	-18606.08158871905	-72.11087106853124	-16719.911026228456
