# Supplementary material for: White matter micro- and macrostructure brain charts for the human lifespan
Source: Nature. 2026 May 13;655(8124):979–89. doi: 10.1038/s41586-026-10454-2 (PMC13391363; doi:10.1038/s41586-026-10454-2)
Supplement: Supplementary file 12 — Centiles trajectories of brain charts. SDT.T9.1–5 contain the brain charts for the global metrics; SDT.T9.6–509 contain the brain charts for the tract-specific metrics (unnormalized); and SDT.T9.510–1157 contain the brain charts for the tract-specific macrostructural metrics (normalized). Included in each table are the male and female centile trajectories for the 2.5th, 25th, 50th, 75th and 97.5th percentiles; the interquartile range normalized by the 50th centile; and the derivatives of the 50th centiles with respect to both age and log(age). Charts are sampled in logarithmically spaced intervals. Age is reported in years, while centile trajectory values are reported in metric-specific units: diffusivities in mm2 s−1, volume in mm3, surface area in mm2, average length in mm, and FA is dimensionless (unitless). [file 41586_2026_10454_MOESM12_ESM.zip › plotted_curves/SDT.T9.222-OR_left_volume_curve_metrics.csv]

ages	male_0.025th_percentile	female_0.025th_percentile	male_0.25th_percentile	female_0.25th_percentile	male_0.5th_percentile	female_0.5th_percentile	male_0.75th_percentile	female_0.75th_percentile	male_0.975th_percentile	female_0.975th_percentile	male_normalized_quantile_range	fwmale_normalized_quantile_range	male_median_centile_d_age	male_median_centile_d_log_age	female_median_centile_d_age	female_median_centile_d_log_age
0.25	3938.1928386450554	3919.6967960629927	6976.345481703641	6668.364767654187	8512.678202640906	8043.955579590432	9912.836562657236	9299.958569641582	12200.61717873654	11364.070614978786	0.34495502015365753	0.3271517073844142	7989.910330971586	4613.204966942279	7529.579710013281	4347.419818039082
0.25150637576242696	3944.9228806011156	3926.2854045909066	6986.662934374482	6678.168262647878	8524.714009907446	8055.297955966857	9926.451567181799	9312.719668560188	12216.885336502492	11379.227158467269	0.3448548103069132	0.3270582193624261	7976.648398060352	4619.3769017618615	7517.050440818071	4353.21786383749
0.2530218281966045	3951.674967153953	3932.895252414664	6997.0094802812	6687.999221116188	8536.782022210826	8066.670586434421	9940.101700853113	9325.51365649799	12233.193811647356	11394.421280722963	0.3447542894869091	0.3269644405484046	7950.064450685866	4631.7230260409415	7491.935216431972	4364.81593190413
0.25454641199404576	3958.449139930965	3939.52637718683	7007.385141982981	6697.85766299687	8548.882251315707	8078.073481306303	9953.786966091371	9338.340535435616	12249.542593073355	11409.652971560754	0.34465345731658986	0.32687037058392227	7923.520402572583	4644.073605388636	7466.857840211596	4376.417901354842
0.2560801821758082	3965.24544054512	3946.1788165314347	7017.7899418422085	6707.74360803547	8561.014708703893	8089.506650626669	9967.507364957304	9351.200307016075	12265.931669200663	11424.922220347247	0.34455231342099546	0.32677600911247473	7897.016499934252	4656.428531337995	7441.818544921	4388.023669034243
0.25762319409447826	3972.0639105947043	3952.8526080437255	7028.223902024153	6717.657075785026	8573.179405574063	8100.9701041704375	9981.262899151974	9364.092972544477	12282.361027967254	11440.229016000594	0.34445085742727255	0.3266813557794821	7870.552986862138	4668.787695288425	7416.817561316304	4399.633131667273
0.2591755034361701	3978.9045916630157	3959.547789289849	7038.687044496513	6727.598085605664	8585.376352841346	8112.463851442888	9995.053570016338	9377.01853298768	12298.83065682849	11455.573346990148	0.34434908896468003	0.3265864102322981	7844.13010525424	4681.150988471694	7391.855118075386	4411.246185824042
0.2607371662225343	3985.767525318019	3966.264397806502	7049.179391028942	6737.56665666415	8597.605561136868	8123.98790167924	10008.87937853084	9389.976988973947	12315.340542756674	11470.95520133603	0.3442470076646009	0.3264911721202268	7817.748094886541	4693.518301986856	7366.9314418616705	4422.86272795219
0.2623082388127803	3992.6527531121133	3973.002471100699	7059.700963192748	6747.562807933627	8609.86704080752	8135.5422638444425	10022.740325315242	9402.968340792699	12331.890672240934	11486.374566609014	0.3441446131605525	0.32639564109452035	7791.407193386462	4705.889526789775	7342.046757309232	4434.482654370833
0.2638887779057103	3999.560316581758	3979.762046649391	7070.251782360362	6757.586558193126	8622.160801915436	8147.126946632711	10036.636410628067	9415.992588394114	12348.481031286718	11501.83142993009	0.3440419050881903	0.32629981680839454	7765.107636203058	4718.264553675894	7317.201286989264	4446.105861250777
0.26547884054176485	4006.4902572471706	3986.54316189916	7080.8318697049635	6767.637926027212	8634.486854237675	8158.741958467212	10050.567634366387	9429.049731388843	12365.111605415528	11517.325777970185	0.34393888308532455	0.32620369891703643	7738.849656680133	4730.643273315625	7292.395251469221	4457.732244646875
0.2670784841050822	4013.442616612055	3993.3458542659437	7091.441246200101	6777.716929825652	8646.845207265897	8170.387307499778	10064.533996065518	9442.139769047744	12381.782379664684	11532.857596949962	0.34383554679192635	0.3261072870776101	7712.633485965896	4743.025576208951	7267.628869249951	4469.361700462177
0.26868776632556873	4020.4174361631694	4000.1701611346125	7102.079932619114	6787.823587782888	8659.235870205792	8182.063001610401	10078.535494898471	9455.262700301415	12398.493338586779	11548.426872639307	0.3437318958501382	0.326010580949269	7686.459353049286	4755.4113527010195	7242.902356778737	4480.994124453748
0.2703067452809827	4027.414757370067	4007.016119858686	7112.74794953481	6797.957917897724	8671.658851976837	8193.769048406979	10092.57212967571	9468.41852373999	12415.244466249496	11564.033590357183	0.34362792990427693	0.3259135801931657	7660.327484794427	4767.800493002636	7218.215928492602	4492.629412259441
0.2719354793990299	4034.4346216847275	4013.88376775999	7123.445317318993	6808.119937972911	8684.114161211852	8205.505455224937	10106.643898844839	9481.607237612727	12432.035746235277	11579.677734971274	0.34352364860085466	0.32581628447245087	7634.238105887547	4780.192887157667	7193.569796767086	4504.267459362047
0.27357402745947257	4041.4770705411947	4020.77314212827	7134.172056141977	6818.309665614697	8696.601806256562	8217.27222912681	10120.75080049015	9494.828839827742	12448.867161640885	11595.359290897639	0.3434190515885815	0.325718693452299	7608.191438838374	4792.588425044436	7168.9641719106585	4515.908161092084
0.2752224485962505	4048.542145355207	4027.6842802208344	7144.928185972113	6828.52711823239	8709.12179516917	8229.069376901856	10134.892832332216	9508.083327951532	12465.738695077067	11611.078242100355	0.3433141385183745	0.325620806799901	7582.187704038806	4804.9869964064565	7144.399262233172	4527.551412660163
0.27688080229961526	4055.6298875238967	4034.617219262256	7155.713726575454	6838.7723130380655	8721.67413572009	8240.896905065823	10149.06999172772	9521.370699208863	12482.65032866842	11626.834572091413	0.34320890904336965	0.3255226241844813	7556.227119697258	4817.388490813784	7119.875273971353	4539.1971091146115
0.2785491484182772	4062.7403384253143	4041.5719964438854	7166.5286975150875	6849.045267045938	8734.258835391303	8252.754819860336	10163.282275668795	9534.690950482163	12499.602044052703	11642.628263930073	0.34310336281893	0.32542414527730695	7530.309901841916	4829.792797659757	7095.392411297653	4550.845145343803
0.28022754716156506	4069.8735394181203	4048.5486489235536	7177.373118150798	6859.345997072063	8746.875901376077	8264.643127252666	10177.529680782822	9548.044078311337	12516.593822380708	11658.45930022276	0.3429974995026547	0.32532536975169446	7504.43626438221	4842.199806202669	7070.950876380783	4562.495416114107
0.2819160591015993	4077.0295318411863	4055.5472138251766	7188.2470076385725	6869.674519733896	8759.525340578548	8276.561832935336	10191.812203332094	9561.430078893412	12533.62564431593	11674.327663122735	0.34289131875439527	0.325226297283019	7478.606419045478	4854.609405517811	7046.550869320054	4574.147816021927
0.28361474517547763	4084.2083570131645	4062.5677282383185	7199.150384930043	6880.030851449754	8772.20715961318	8288.510942325622	10206.129839213236	9574.848948082054	12550.697490034032	11690.233334329618	0.34278482023625495	0.32512692754872297	7452.820575396996	4867.021484513767	7022.192588166799	4585.802239512792
0.2853236666874746	4091.4100562321323	4069.6102292178493	7210.083268772074	6890.415008438468	8784.921364804433	8300.490460565263	10220.48258395694	9588.300681387345	12567.80933922267	11706.176295089215	0.34267800361260065	0.3250272602283253	7427.0789408562705	4879.435931935674	6997.876228939742	4597.458580880193
0.2870428853112538	4098.634670775132	4076.6747537834754	7221.045677706195	6900.827006718847	8797.667962186248	8312.500392519963	10234.870432727601	9601.785273975322	12584.961171081002	11722.156526193074	0.3425708685500857	0.32492729500343154	7401.381720684003	4891.852636358235	6973.601985612884	4609.1167342644185
0.28877246309209376	4105.882241897811	4083.7613389193975	7232.037630068179	6911.266862109302	8810.446957501672	8324.540742779089	10249.293380322824	9615.302720667712	12602.152964319455	11738.174007978254	0.3424634147176378	0.32482703155774184	7375.729117967654	4904.271486169891	6949.370050104335	4620.77659363579
0.2905124624491269	4113.1528108339035	4090.8700215737895	7243.0591439873815	6921.734590227233	8823.258356202257	8336.611515655082	10263.751421173001	9628.853015941393	12619.38469715912	11754.228720326772	0.3423556417864883	0.3247264695770627	7350.121333647519	4916.692369591678	6925.180612296797	4632.438052808167
0.29226294617759224	4120.446418794901	4098.000838658473	7254.1102373864005	6932.230206488728	8836.102163447787	8348.71271518323	10278.244549341052	9642.436153928167	12636.656347331676	11770.32064266554	0.3422475494301726	0.3246256087493074	7324.55856653722	4929.11517468188	6901.033860056661	4644.101005449425
0.294023977451102	4127.7631069695435	4105.153827048424	7265.190927980446	6942.753726107982	8848.97838410571	8360.844345121139	10292.772758521853	9656.052128414376	12653.967892078826	11786.44975396584	0.3421391373245374	0.32452444876452025	7299.04101326596	4941.539789300179	6876.929979184642	4655.765345045133
0.29579561982392083	4135.102916523379	4112.329023581323	7276.301233276814	6953.305164096816	8861.88702275066	8373.006408948302	10307.336042041889	9669.700932840404	12671.319308151962	11802.616032742992	0.34203040514775884	0.32442298931487173	7273.568868306	4953.96610111976	6852.869153438602	4667.430964909727
0.29757793723326015	4142.465888598299	4119.5264650571135	7287.44117057434	6963.884535264181	8874.828083663964	8385.198909865645	10321.934392858784	9683.382560300313	12688.710571811709	11818.819457055977	0.34192135258034845	0.32432123009467245	7248.142324001994	4966.393997644307	6828.851564557292	4679.097758202348
0.29937099400158496	4149.852064312097	4126.746188237554	7298.610756962911	6974.491854215707	8887.801570833257	8397.421850795166	10336.567803560967	9697.097003541556	12706.141658827712	11835.06000450718	0.3418119793051634	0.3242191708003857	7222.761570550501	4978.823366190074	6804.877392248716	4690.765617909841
0.3011748548389356	4157.261484757959	4133.988229845728	7309.810009322845	6985.127135353138	8900.80748795188	8409.675234379401	10351.236266367077	9710.844254964444	12723.612544478063	11851.337652241904	0.3417022850074111	0.32411681113063245	7197.426795988809	4991.2540938747115	6780.9468141752295	4702.434436840238
0.30298958484526295	4164.694191003998	4141.252626565586	7321.0389443243685	6995.790392873864	8913.845838418456	8421.959062981023	10365.939773125701	9724.624306621829	12741.123203549007	11867.652376948092	0.34159226937467163	0.32401415078620327	7172.138186234981	5003.686067642178	6757.06000599172	4714.104107639985
0.30481524951277783	4172.150224092775	4148.539415041466	7332.297578427073	7006.481640770406	8926.916625336396	8434.273338682393	10380.678315314835	9738.437150218691	12758.673610334554	11884.004154855944	0.34148193209689454	0.3239111894700668	7146.895925037563	5016.119174220599	6733.217141295783	4725.774522758555
0.3066519147283146	4179.629625040732	4155.8486318775485	7343.585927879227	7017.200892829803	8940.019851513276	8446.618063284992	10395.451884041357	9752.282777111583	12776.263738635917	11900.392961737423	0.3413712728664177	0.3238079268873764	7121.700194018893	5028.553300151834	6709.41839167662	4737.445574475685
0.3084996467757088	4187.13243483776	4163.1803136374265	7354.904008717336	7027.948162633208	8953.155519460483	8458.993238309098	10410.260470040761	9766.161178308432	12793.89356176132	11916.81877290606	0.3412602913779767	0.32370436274548625	7096.5511726788245	5040.988331787521	6685.663926706649	4749.117154895328
0.31035851233818973	4194.658694446629	4170.534496843551	7366.251836765464	7038.72346355525	8966.323631392577	8471.398864993193	10425.104063676496	9780.072344467935	12811.56305252542	11933.281563216413	0.3411489873287069	0.32360049675395464	7071.449038363993	5053.424155263463	6661.953913926613	4760.78915592609
0.3122285785007863	4202.208444802467	4177.911217976726	7377.629427634648	7049.526808763534	8979.524189226806	8483.834944293534	10439.982654939631	9794.016265899192	12829.272183248939	11949.781307063757	0.3410373604181661	0.32349632862455424	7046.393966318574	5065.860656530131	6638.288518878631	4772.461469304282
0.3141099127527488	4209.781726812247	4185.310513475599	7389.036796722349	7060.358211218106	8992.757194582622	8496.30147688369	10454.896233448377	9807.99293256132	12847.020925758325	11966.317978383724	0.34092541034833557	0.32339185807128434	7021.386129647959	5078.297721324023	6614.667905082926	4784.133986572968
0.31600258298998396	4217.378581354207	4192.732419736097	7400.473959211769	7071.217683670843	9006.022648781045	8508.798463153986	10469.844788447523	9822.002334062938	12864.809251385179	11982.891550651817	0.3408131368236331	0.3232870848103801	6996.425699324347	5090.7352351632435	6591.092234040145	4795.806599073578
0.3179066575175057	4224.999049277296	4200.1769731108925	7411.940930071246	7082.105238664901	9019.320552844167	8521.325903211016	10484.828308808013	9836.044459661718	12882.637130965873	11999.501996883022	0.3407005395509264	0.32318200856031976	6971.512844211888	5103.173083363799	6567.561665249988	4807.479197961278
0.3198222050518999	4232.643171400618	4207.644209908856	7423.437724053638	7093.020888534153	9032.650907494586	8533.883796877155	10499.846783026389	9850.11929826397	12900.504534841137	12016.149289631441	0.34058761823953454	0.32307662904183615	6946.647731055506	5115.6111510256305	6544.076356213074	4819.15167419659
0.32174929472380437	4240.310988512852	4215.134166394494	7434.964355695686	7103.964645402595	9046.013713154847	8546.47214369003	10514.900199224403	9864.226838424138	12918.411432855575	12032.833400989834	0.3404743726012518	0.3229709459779237	6921.830524500459	5128.049323037267	6520.636462433729	4830.823918544687
0.32368799608040405	4248.002541371675	4222.646878787387	7446.520839317379	7114.936521183786	9059.408969946902	8559.09094290203	10529.988545148402	9878.367068344429	12936.357794357273	12049.554302589273	0.34036080235034316	0.3228649590938543	6897.061387083493	5140.487484068377	6497.242137420457	4842.495821568882
0.3256383790879404	4255.717870703162	4230.182383261599	7458.10718902129	7125.936527580217	9072.836677691505	8571.740193479747	10545.111808168911	9892.539975874228	12954.343588197302	12066.311965598652	0.3402469072035671	0.3227586681171786	6872.340479217004	5152.925518552074	6473.893532673828	4854.167273617815
0.32760051413423674	4263.457017201141	4237.740715945071	7469.723418691867	7136.964676082687	9086.296835907577	8584.419894103406	10560.269975280036	9906.745548509669	12972.36878272918	12083.106360724216	0.3401326868801852	0.3226520727777459	6847.667959239334	5165.363310713088	6450.590797728393	4865.838164848741
0.3295744720312385	4271.220021526666	4245.3219129190875	7481.36954199488	7148.020977969782	9099.789443811762	8597.130043166446	10575.463033099	9920.983773393178	12990.433345808595	12099.937458209291	0.3400181411019607	0.3225451728077007	6823.043983374722	5177.800744534936	6427.334080115426	4877.5083851972595
0.33156032401756863	4279.006924307269	4252.926010217561	7493.045572376571	7159.105444307094	9113.31450031761	8609.870638774775	10590.69096786546	9935.25463731287	13008.537244792662	12116.805227833584	0.33990326959317946	0.3224379679415061	6798.468705770094	5190.23770377785	6404.123525397386	4889.17782439338
0.33355814176109866	4286.817766136454	4260.553043826544	7504.751523063165	7170.218085946794	9126.872004035227	8622.641678746448	10605.95376544125	9949.558126702264	13026.680446539744	12133.709638913047	0.33978807208066064	0.3223304579159467	6773.942278502975	5202.674071982037	6380.959277181886	4900.846371969208
0.33556799736153503	4294.652587572974	4268.203049683521	7516.48740706004	7181.358913526856	9140.46195327048	8635.443160610952	10621.25141130965	9963.89422763958	13044.862917408771	12150.650660299209	0.3396725482937673	0.32222264247013593	6749.464851535857	5215.109732424375	6357.841477070004	4912.513917212142
0.3375899633530214	4302.5114291401715	4275.876063676779	7528.253237151034	7192.527937470429	9154.084346024412	8648.275081608646	10636.5838905748	9978.262925847324	13063.08462325876	12167.628260378759	0.33955669796441235	0.32211452134553603	6725.03657276649	5227.544568149373	6334.77026470378	4924.180349194678
0.3396241127067558	4310.394331325333	4283.572121644771	7540.049025897756	7203.725167985197	9167.739179992623	8661.1374386902	10651.951187961175	9992.664206691703	13081.34552944833	12184.642407073072	0.3394405208270686	0.32200609428595667	6700.657588033937	5239.978461970342	6311.745777784381	4935.845556783024
0.3416705188336247	4318.301334579028	4291.2912593754945	7551.874785638889	7214.95061506277	9181.426452564672	8674.03022851608	10667.353287813128	10007.098055182216	13099.64560083528	12201.693067837849	0.33932401661878847	0.32189736103757105	6676.3280411078595	5252.411296447273	6288.768152048811	4947.509428609628
0.343729255586852	4326.232479314377	4299.033512605766	7563.7305284894	7226.2042884779285	9195.146160823368	8686.95344745584	10682.790174094187	10021.564455971004	13117.984801775961	12218.780209662495	0.33920718507920866	0.3217883213489254	6652.048073687591	5264.842953888001	6265.837521267822	4959.17185306875
0.34580039726466444	4334.187805906389	4306.79891702059	7575.616266339833	7237.48619778799	9208.898301544146	8699.907091587591	10698.261830386511	10036.063393352399	13136.363096124807	12235.90379906971	0.33909002595056065	0.32167897497095155	6627.817825440317	5277.273316362873	6242.954017295968	4970.832718346734
0.3478840186129729	4342.167354691264	4314.58750825249	7587.532010855602	7248.796352332175	9222.682871194465	8712.891156697444	10713.768239890362	10050.594851262389	13154.780447233894	12253.063802115083	0.33897253897768137	0.3215693216569705	6603.637433969416	5289.70226567518	6220.117770031327	4982.491912380792
0.34998019482807	4350.171165965618	4322.399321880752	7599.477773476135	7260.134761230799	9236.499865933014	8725.90563827877	10729.309385423405	10065.158813277974	13173.236817952235	12270.260184386407	0.3388547239080281	0.3214593611627092	6579.50703482423	5302.129683364648	6197.328907422489	4994.14932286297
0.352089001559344	4358.1992799857935	4330.2343934307655	7611.4535654141655	7271.501433384648	9250.349281609124	8738.950531531658	10744.885249420196	10079.755262616654	13191.732170625372	12287.492911003328	0.3387365804916895	0.3213490932463041	6555.426761526149	5314.555450713029	6174.587555502541	5005.804837254807
0.3542105149120084	4366.251736967092	4338.092758373285	7623.459397654923	7282.896377474222	9264.231113762013	8752.025831362254	10760.49581393143	10094.38418213591	13210.266467094723	12304.761946616742	0.33861810848138707	0.32123851766832345	6531.396745568607	5326.979448742699	6151.893838382326	5017.458342775935
0.35634481144984936	4374.328577083055	4345.974452123728	7635.495280955405	7294.319601959073	9278.145357620195	8765.13153238217	10776.141060623546	10109.045554332548	13228.839668697192	12322.067255408407	0.33849930763250113	0.32112763419175916	6507.417116422672	5339.401558208978	6129.247878253227	5029.10972640058
0.35849196819798806	4382.429840464665	4353.8795100414245	7647.561225843504	7305.7711150770165	9292.092008100668	8778.267628907774	10791.820970777866	10123.739361342246	13247.451736264433	12339.408801090272	0.338380177703068	0.3210164425820602	6483.488001540769	5351.821659597568	6106.649795403704	5040.758874859894
0.36065206264566085	4390.5555671996135	4361.807967428894	7659.657242617301	7317.250924843469	9306.071059808324	8791.434114959648	10807.535525290228	10138.465584938858	13266.102630122501	12356.786546904159	0.3382607184538051	0.3209049426071185	6459.609526347835	5364.239633107791	6084.099708194379	5052.405674617039
0.3628251727490157	4398.705797331434	4369.759859531021	7671.78334134409	7328.759039050567	9320.082507035042	8804.630984261728	10823.284704670006	10153.224206533798	13284.792310090952	12374.200455620927	0.3381409296481099	0.3207931340372993	6435.78181425808	5376.6553586563095	6061.597733084578	5064.050011877203
0.3650113769339257	4406.880570858776	4377.735221534357	7683.939531859698	7340.295465266533	9334.126343759122	8817.85823024082	10839.068489039686	10168.015207175562	13303.52073548255	12391.650489540194	0.33802081105207393	0.32068101664544485	6412.004986714572	5389.068715902278	6039.143984667258	5075.691772612976
0.36721075409881926	4415.079927734573	4385.734088566324	7696.125823767599	7351.860210834884	9348.202563644509	8831.115846025861	10854.886858134227	10182.838567548995	13322.287865102615	12409.136610489715	0.3379003624345028	0.3205685902068758	6388.2791631449945	5401.479584204033	6016.7385756263975	5087.330842515919
0.3694233836175272	4423.303907865208	4393.756495694407	7708.342226438042	7363.453282873615	9362.311160039993	8844.403824447198	10870.73979130027	10197.694267974786	13341.093657248315	12426.658779824764	0.337779583566919	0.32045585449942077	6364.6044609844685	5413.887842625845	5994.381616756786	5098.967107007746
0.37164934534214805	4431.552551109676	4401.802477925354	7720.58874900721	7375.07468827443	9376.45212597848	8857.722158035904	10886.627267495463	10212.582288408716	13359.938069708156	12444.21695842762	0.33765847422357115	0.32034280930341014	6340.980995710706	5426.293369956315	5972.073217002908	5110.600451261271
0.3738887196059291	4439.8258972787735	4409.872070204405	7732.8654003763995	7386.724433702012	9390.625454176285	8871.07083902316	10902.549265287955	10227.50260844119	13378.821059761442	12461.811106707086	0.3375370341814564	0.3202294544016955	6317.408880804898	5438.6960446750745	5949.813483419595	5122.230760162929
0.3761415872261661	4448.123986134178	4417.965307414392	7745.172189211034	7398.402525593093	9404.831137032217	8884.449859339378	10918.50576285543	10242.455207296396	13397.742584177417	12479.441184597705	0.33741526322032095	0.32011578957965764	6293.888227784075	5451.095744958613	5927.602521196473	5133.8579183204565
0.3784080295071193	4456.446857387632	4426.082224374977	7757.509123939878	7410.108970155749	9419.069166626923	8897.859210613622	10934.496737984637	10257.440063831797	13416.702599214877	12497.107151559348	0.33729316112267965	0.32000181462521554	6270.4191462274175	5463.492348703556	5905.440433691023	5145.481810084777
0.3806881282429484	4464.794550700051	4434.222855841787	7769.876212754128	7421.843773368564	9433.339534722078	8911.298884172853	10950.522168070616	10272.457156537519	13435.701060621483	12514.808966576644	0.3371707276738233	0.31988752932884584	6247.001743738307	5475.885733476607	5883.327322388999	5157.102319503669
0.38298196572066395	4473.167105680583	4442.38723650552	7782.273463606416	7433.606940979725	9447.642232759472	8924.768871041097	10966.582030115884	10287.506463535476	13454.737923632985	12532.546588158199	0.3370479626618326	0.3197729334835801	6223.636125980644	5488.275776542025	5861.263286940521	5168.719330348773
0.3852896247230969	4481.564561885762	4450.575400991127	7794.700884210005	7445.3984785062685	9461.97725186035	8938.269161938835	10982.676300729796	10302.587962578935	13473.813142972755	12550.319974336198	0.33692486587758314	0.3196580268850286	6200.322396695614	5500.662354862085	5839.248425173806	5180.332726112101
0.38761118853188686	4489.9869588185575	4458.78738385691	7807.158482037798	7457.218391233197	9476.344582824493	8951.79974728216	10998.804956127859	10317.701631051723	13492.926672851036	12568.129082665704	0.33680143711477056	0.31954280933138524	6177.060657668393	5513.04534505913	5817.282833065139	5191.942389974138
0.3899467409304866	4498.434335927417	4467.0232195936005	7819.646264321364	7469.0666842125565	9490.744216129362	8965.36061718199	11014.967972130838	10332.847445967429	13512.078466964207	12585.973870223947	0.33667767616991284	0.31942728062343373	6153.851008774014	5525.424623446073	5795.366604782175	5203.5482048310805
0.39229636620718694	4506.906732605368	4475.282942623511	7832.164238050064	7480.943362262669	9505.176141929345	8978.951761443375	11031.165324164089	10348.025383968974	13531.268478494263	12603.854293609877	0.3365535828423582	0.31931144056457417	6130.693547983654	5537.800066020573	5773.4998326878995	5215.150053289486
0.3946601491581577	4515.404188189036	4483.566587299587	7844.712409970056	7492.8484299671945	9519.640350054857	8992.573169564672	11047.396987256856	10363.235421327683	13550.496660108056	12621.770308943424	0.3364291569343105	0.31919528896081734	6107.588371344376	5550.171548437327	5751.682607325958	5226.7478176406585
0.3970381750905084	4523.92674195766	4491.8741879044765	7857.29078658329	7504.78189167423	9534.136830011455	9006.224830736732	11063.662936041397	10378.477533942627	13569.76296395656	12639.721871864851	0.33630439825083297	0.3190788256208036	6084.535572999157	5562.538946013665	5729.915017435793	5238.3413798667025
0.39943052982536675	4532.474433132109	4500.20577864958	7869.89937414653	7516.743751495394	9548.665570978965	9019.906733842094	11079.963144752142	10393.751697339909	13589.067341674185	12657.708937534087	0.3361793065998545	0.31896205035581704	6061.535245225066	5574.902133754687	5708.197149988031	5249.93062166078
0.4018372997009759	4541.047300873946	4508.561393674169	7882.538178670461	7528.734013305032	9563.226561810721	9033.61886745429	11096.29758722519	10409.057886672028	13608.409744378245	12675.731460630243	0.336053881792196	0.31884496297979004	6038.587478396948	5587.260986308334	5686.529090153519	5261.515424389159
0.40425857157581063	4549.645384284306	4516.941067044306	7895.207205918505	7540.752680739106	9577.819791032465	9047.361219836828	11112.66623689714	10424.396076716941	13627.790122667935	12693.789395350652	0.33592812364157043	0.3187275633093206	6015.692361007445	5599.615377973532	5664.910921322182	5273.095669097733
0.4066944328317112	4558.2687224029705	4525.344832751977	7907.906461405955	7552.79975719443	9592.445246841626	9061.133778942542	11129.069066804572	10439.766241877476	13647.20842662387	12711.882695410472	0.33580203196460306	0.3186098511636767	5992.849979701219	5611.965182717657	5643.342725132126	5284.671236526687
0.4091449713770379	4566.917354207276	4533.772724714034	7920.6359503988715	7564.875245827626	9607.10291710631	9074.936532412643	11145.506049583075	10455.168356180531	13666.664605807226	12730.011314041827	0.3356756065808385	0.3184918263648174	5970.060419241432	5624.310274138581	5621.824581437744	5296.242007074878
0.411610275649843	4575.591318611063	4542.224776771203	7933.395677913024	7576.979149554185	9621.79278936438	9088.769467575887	11161.977157466405	10470.602393276258	13686.158609258979	12748.175203993173	0.3355488473127535	0.31837348873739746	5947.3237625586335	5636.650525493547	5600.356568362098	5307.807860831032
0.41409043462106226	4584.290654463658	4550.701022687119	7946.185648712935	7589.111471047569	9636.5148508226	9102.632571447793	11178.48236228582	10486.068326437382	13705.690385499296	12766.374317528658	0.335421753985775	0.3182548381087787	5924.640090732602	5648.985809672624	5578.938762272475	5319.368677543942
0.41658553779772634	4593.015400548721	4559.201496147217	7959.005867310687	7601.272212738127	9651.26908835558	9116.525830729648	11195.02163546898	10501.56612855831	13725.259882526578	12784.6086064273	0.335294326428283	0.31813587430904655	5902.009483007947	5661.315999202896	5557.571237799479	5330.924336629687
0.41909567522619073	4601.765595583234	4567.726230757783	7971.8563379649695	7613.461376812229	9666.055488504931	9130.449231807765	11211.594948039336	10517.095772154471	13744.867047816899	12802.878021982406	0.33516656447163257	0.31801659717101816	5879.4320168059785	5673.640966246603	5536.254067849368	5342.474717169767
0.4216209374953856	4610.541278216321	4576.275260044826	7984.737064679899	7625.678965211164	9680.87403747821	9144.402760752482	11228.202270615084	10532.657229361346	13764.511828323057	12821.182515000726	0.33503846795016057	0.3178970065302516	5856.907767718658	5685.96058258065	5514.987323590787	5354.0196978871245
0.42416141574008476	4619.342487028155	4584.848617453029	7997.648051203937	7637.924979630163	9695.724721147959	9158.38640331729	11244.84357340833	10548.250471933767	13784.194170473833	12839.522035801761	0.33491003670119984	0.317777102225065	5834.4368095472455	5698.274719625944	5493.771074501565	5365.559157181997
0.4267172016441951	4628.169260528862	4593.446336344729	8010.589301028854	7650.199421517458	9710.607525050811	9172.400144938023	11261.518826224325	10563.875471245161	13803.91402017333	12857.896534217129	0.3347812705650937	0.3176568840965442	5812.019214289496	5710.583248418989	5472.6053883498535	5377.09297309909
0.42928838744406506	4637.02163715731	4602.068449998754	8023.560817388517	7662.50229207315	9725.522434386381	9186.44397073181	11278.227998460397	10579.532198286548	13823.67132279999	12876.305959589665	0.3346521693852048	0.31753635198855096	5789.655052133137	5722.886039594654	5451.490331188776	5388.621023312444
0.43187506593181346	4645.899655279968	4610.7149916093285	8036.562603257768	7674.8335922481865	9740.469434016279	9200.517865496191	11294.971059105133	10595.220623665791	13843.466023205849	12894.750260772717	0.33452273300793356	0.3174155057477415	5767.344391509658	5735.182963425526	5430.425967409974	5400.143185164779
0.4344773304586784	4654.803353189778	4619.385994285028	8049.594661351377	7687.193322743414	9755.448508463202	9214.62181370827	11311.747976737523	10610.940717606853	13863.298065715826	12913.229386129502	0.3343929612827243	0.3172943452235752	5745.087299065897	5747.473889781395	5409.41235971381	5411.659335626289
0.4370952749383861	4663.732769104878	4628.081491047545	8062.656994122735	7699.58148400837	9770.459641909743	9228.755799523624	11328.55871952586	10626.692449948749	13883.167394126698	12931.743283532145	0.3342628540620805	0.3171728702683272	5722.8838396612555	5759.758688112954	5388.44956911006	5423.169351282995
0.4397289938505404	4672.687941167421	4636.801514830581	8075.749603762737	7711.998076240257	9785.5028181974	9242.919806775384	11345.403255226931	10642.475790144746	13903.073951706338	12950.291900360946	0.33413241120158416	0.31705108073710064	5700.734076432884	5772.037227504188	5367.537654974731	5434.673108382849
0.4423785822440318	4681.668907442423	4645.546098478748	8088.872492198693	7724.443099382948	9800.578020825644	9257.113818973387	11362.281551185097	10658.290707261602	13923.017681192994	12968.875183503756	0.3340016325598964	0.31692897648783763	5678.638070764253	5784.309376628138	5346.676675024442	5446.170482793823
0.4450441357404687	4690.6757059164365	4654.315274746314	8102.02566109301	7736.916553125775	9815.68523295071	9271.337819303051	11379.193574331299	10674.137169978547	13942.998524794275	12987.49307935498	0.3338705179987861	0.31680655738133484	5656.595882285852	5796.575003732694	5325.866685316898	5457.661349996226
0.44772575053762753	4699.708374496352	4663.1090762960675	8115.209111842042	7749.418436902486	9830.824437384592	9285.591790624467	11396.13929118203	10690.01514658644	13963.01642418634	13006.145533814873	0.3337390673831269	0.31668382328125105	5634.607568902895	5808.833976655966	5305.1077402760275	5469.145585091086
0.4504235234129248	4708.7669510080905	4671.927535698076	8128.422845574829	7761.948749890071	9845.995616593907	9299.875715471337	11413.118667838371	10705.924604986825	13983.071320512976	13024.832492288642	0.333607280580919	0.31656077405412375	5612.67318680929	5821.086162826745	5284.399892702699	5480.62306280178
0.4531375517269096	4717.851473195378	4680.770685428525	8141.6668631519415	7774.507491007706	9861.198752698896	9314.189576050056	11430.13166998521	10721.86551269109	14003.16315438484	13043.553899685752	0.33347515746331086	0.31643740956937816	5590.792790496722	5833.331429261714	5263.743193787755	5492.093657473102
0.4558679334267773	4726.961978718426	4689.638557868477	8154.9411651642	7787.094658915601	9876.433827472269	9328.533354238663	11447.178262889935	10737.837836819563	14023.291865878511	13062.309700419064	0.3333426979045872	0.3163137296993438	5568.966432732763	5845.56964252633	5243.137693090597	5503.557243035873
0.45861476704990445	4736.09850515258	4698.531185302579	8168.245751931353	7799.7102520137505	9891.700822338009	9342.907031585728	11464.25841140158	10753.841544100398	14043.457394535451	13081.099838403843	0.3332099017822074	0.31618973431926106	5547.194164602784	5857.800668766489	5222.583438574802	5515.013693031622
0.4613781517274047	4745.261089987056	4707.448599917873	8181.580623500908	7812.354268440892	9906.999718370376	9357.310589309429	11481.372079949915	10769.876600868818	14063.659679361304	13099.924257057113	0.3330767689768136	0.31606542330729576	5525.476035521366	5870.024373703636	5202.080476624658	5526.462880614214
0.4641581871877068	4754.449770623567	4716.390833802504	8194.945779646803	7825.026706073272	9922.330496292696	9371.744008296455	11498.519232544197	10785.942973066192	14083.898658824864	13118.782899296692	0.3329432993722307	0.31594079654456325	5503.812093209941	5882.24062260217	5181.628852020018	5537.90467851446
0.4669549737601532	4763.664584374946	4725.357918944407	8208.34121986808	7837.727562523436	9937.693136476177	9386.207269100898	11515.69983277229	10802.040626238833	14104.174270857122	13137.675707540307	0.3328094928554991	0.315815853915119	5482.202383746859	5894.449280301109	5161.228607981699	5549.338959070621
0.46976861237862133	4772.905568463839	4734.34988723008	8221.76694338768	7850.456835139122	9953.087618938875	9400.70035194331	11532.913843799579	10818.169525537322	14124.486452850457	13156.602623704868	0.3326753493168695	0.3156905953059886	5460.646951547591	5906.650211184518	5140.879786161939	5560.765594204655
0.4725992045851658	4782.172760021241	4743.366770443187	8235.222949151002	7863.214521001928	9968.51392334436	9415.223236709473	11550.161228367893	10834.329635715327	14144.83514165753	13175.563589205383	0.33254086864983323	0.3155650206071772	5439.145839370089	5918.843279169174	5120.582426640205	5572.184455408482
0.4754468525336833	4791.466196085123	4752.408600263283	8248.709235824623	7876.000616926162	9983.97202900061	9429.775902949386	11567.441948794418	10850.520921128662	14165.220273590385	13194.558544954169	0.3324060507511256	0.3154391297116772	5417.69908836158	5931.028347741114	5100.336567968829	5583.595413773321
0.47831165899359906	4800.78591359904	4761.475408264474	8262.225801795003	7888.815119457622	9999.461914858866	9444.358329876191	11584.75596697069	10866.743345734356	14185.64178441959	13213.587431360022	0.3322708955207398	0.3153129225154857	5396.306738026207	5943.2052799088415	5080.142247148091	5594.998339953134
0.4811937273535759	4810.13194941063	4770.567225914024	8275.772645167008	7901.658024872278	10014.983559512284	9458.97049636496	11602.103244361426	10882.996873089542	14206.099609373043	13232.65018832713	0.33213540286195	0.31518639891761785	5374.968826259254	5955.373938217992	5059.999499652069	5606.393104176968
0.4840931616252451	4819.504340270236	4779.68408457103	8289.349763762673	7914.529329175098	10030.536941194876	9473.612380951688	11619.4837420035	10899.281466350498	14226.593683135228	13251.74675525436	0.33199957268131336	0.3150595588201131	5353.685389355989	5967.534184755525	5039.908359440742	5617.7795762468595
0.4870100664469608	4828.903122829387	4788.826015485013	8302.957155119728	7927.429028098723	10046.122037780167	9488.283961832085	11636.897420504783	10915.597088271641	14247.123939846048	13270.877071034181	0.3318634048886924	0.3149324021280593	5332.4564620007295	5979.685881115263	5019.86885894835	5629.157625514781
0.4899445470875755	4838.328333639316	4797.993049794498	8316.594816490207	7940.357117102188	10061.738826779969	9502.985216860421	11654.344240042998	10931.9437012044	14267.69031309987	13290.041074051764	0.33172689939726463	0.31480492874959637	5311.28207729524	5991.82888841629	4999.881029111566	5640.527120893821
0.49289670945023945	4847.780009149468	4807.185218525623	8330.26274483905	7953.3135913696215	10077.38728534313	9517.716123548398	11671.824160364577	10948.32126709622	14288.292735944498	13309.238702184046	0.331590056123535	0.3146771385959344	5290.162266782252	6003.96306731482	4979.944899389753	5651.8879308709875
0.4958666600762229	4857.258185706026	4816.402552590743	8343.960936842755	7966.298445809031	10093.067390254366	9532.476659064056	11689.337140783759	10964.729747489584	14308.931140880302	13328.469892798896	0.33145287498736226	0.31454903158136377	5269.097060422413	6016.088277963689	4960.060497744009	5663.2399234680925
0.4988545061487607	4866.762899550293	4825.645082786901	8357.689388887802	7979.3116750508425	10108.779117932809	9547.266800230436	11706.88314018105	10981.169103520799	14329.605459858929	13347.734582753932	0.33131535591195505	0.3144206076232731	5248.086486611515	6028.204380012816	4940.22785065393	5674.582966244547
0.5018603554969207	4876.294186817196	4834.912839794425	8371.448097069282	7992.353273446648	10124.52244443083	9562.086523524504	11724.462117002287	10997.639295919022	14350.315624282426	13367.032708395698	0.3311774988238966	0.3142918666421616	5227.130572212394	6040.311232631328	4920.446983148111	5685.916926316684
0.5048843165994948	4885.85208353371	4844.205854175441	8385.237057189433	8005.4232350678585	10140.297345432706	9576.93580507592	11742.074029257485	11014.140285005062	14371.06156500216	13386.36420555864	0.3310393036531621	0.31416280856164225	5206.22934254189	6052.408694478683	4900.717918791575	5697.241670331918
0.5079264985889148	4895.436625617259	4853.524156372364	8399.056264756136	8018.521553704327	10156.103796253297	9591.814620665815	11759.718834519525	11030.672030690403	14391.84321231773	13405.729009564135	0.3309007703331247	0.31403343330847105	5185.382821397623	6064.496623716783	4881.04067970789	5708.557064476423
0.5109870112551897	4905.047848874147	4862.867776706425	8412.90571498147	8031.648222863019	10171.941771836773	9606.722945725613	11777.39648992306	11047.234492476056	14412.660495975972	13425.127055219513	0.3307618988005723	0.3139037408125508	5164.591031058459	6076.574877995765	4861.415286586387	5719.862974468619
0.5140659650498691	4914.685788997912	4872.236745376123	8426.785402780168	8044.803235766606	10187.811246755215	9621.660755335766	11795.106952163302	11063.827629451442	14433.513345169806	13444.558276817024	0.33062268899572844	0.3137737310069483	5143.853992289631	6088.643314444227	4841.841758681461	5731.159265543334
0.5171634710900281	4924.350481567696	4881.631092455682	8440.695322768108	8057.986585352063	10203.71219520729	9636.628024224497	11812.85017749473	11080.451400293208	14454.401688537175	13464.022608132826	0.3304831408622572	0.31364340382790445	5123.171724360203	6100.701789672719	4822.320113829803	5742.4458024578635
0.5202796411622786	4934.041962046597	4891.0508478935135	8454.635469260782	8071.198264269279	10219.644591016877	9651.624726766564	11830.62612172994	11097.105763264184	14475.325454159925	13483.519982425956	0.3303432543472864	0.31351275921485483	5102.544245056342	6112.750159772579	4802.850368465297	5753.722449493362
0.5234145877268029	4943.760265780004	4900.496041510643	8468.605836271778	8084.438264879655	10235.608407631731	9666.650836982011	11848.434740238368	11113.79067621214	14496.284569562777	13503.05033243735	0.33020302940141494	0.31338179711043207	5081.971570676891	6124.788280294742	4783.432537611807	5764.989070429001
0.5265684239214125	4953.505427993878	4909.966702999086	8482.606417511139	8097.706579254595	10251.603618121999	9681.706328534798	11866.275987944977	11130.506096568663	14517.278961712027	13522.613590388659	0.330062465978732	0.3132505174604942	5061.453716060612	6136.816006267676	4764.066634912975	5776.245528565953
0.5297412635656308	4963.277483793107	4919.462861920322	8496.637206383919	8111.003199174198	10267.630195178976	9696.791174731676	11884.149819329174	11147.251981348027	14538.308557014687	13542.209687981436	0.3299215640368324	0.3131189202141239	5040.9906945987605	6148.833192191087	4744.752672641305	5787.49168671784
0.5329332211648017	4973.07646815975	4928.984547703623	8510.698195988522	8124.328116125709	10283.688111113592	9711.905348520771	11902.056188423405	11164.02828714602	14559.373281317172	13561.838556395911	0.3297803235368291	0.31298700532365575	5020.58251821436	6160.839691999601	4725.490661677206	5798.727407173952
0.5361444119142209	4982.902415951278	4938.531789644419	8524.789379115076	8137.681321302049	10299.777337854975	9727.048822490264	11919.995048811832	11180.834970138643	14580.473059904154	13581.500126289915	0.32963874444336666	0.3128547727446796	5000.229197396664	6172.835359084187	4706.28061154508	5809.952551724855
0.5393749517032939	4992.755361898833	4948.1046169026495	8538.910748243854	8151.062805600348	10315.897846949054	9742.221568867102	11937.966353629137	11197.67198608101	14601.607817497437	13601.194327797857	0.3294968267246423	0.31272222243606235	4979.930741225835	6184.820046305656	4687.122530434746	5821.1669816724025
0.5426249571197181	5002.635340605507	4957.703058501151	8553.062295543723	8164.472559620532	10332.049609557185	9757.423559515744	11955.970055559268	11214.539290306184	14622.777478254924	13620.921090529731	0.3293545703524151	0.3125893543599562	4959.6871573517565	6196.793605952524	4668.016425182344	5832.370557790622
0.5458945454536906	5012.542386544453	4967.327143323887	8567.244012870355	8177.910573663681	10348.232596454542	9772.654765936662	11974.006106833926	11231.4368377238	14643.981965769224	13640.680343569842	0.32921197530202195	0.3124561684818151	4939.498452010099	6208.755889744032	4648.962301281979	5843.563140327111
0.5491838347021408	5022.476534057141	4976.976900114311	8581.455891764677	8191.376837730597	10364.446778028756	9787.915159265085	11992.074459231406	11248.364582818975	14665.22120306661	13660.47201547582	0.32906904155239475	0.3123226647704115	4919.364630048629	6220.7067488466855	4629.960162917385	5854.744589020964
0.5524929435729888	5032.437817351507	4986.65235747362	8595.697923451173	8204.87134152025	10380.692124278388	9803.204710269609	12010.175064075222	11265.322479651017	14686.495112605782	13680.296034277471	0.3289257690860768	0.3121888431978484	4899.285694924882	6232.646033847472	4611.010012954008	5865.9147630780935
0.55582199148943	5042.426270500097	4996.3535438590325	8609.970098836182	8218.394074428219	10396.96860481144	9818.523389350798	12028.30787223271	11282.310481852155	14707.803616276677	13700.152327475673	0.3287821578892344	0.3120547037395735	4879.261648725951	6244.573594772723	4592.111852960195	5877.073521184968
0.5591710985942444	5052.441927438253	5006.080487582065	8624.27240850628	8231.945025545212	10413.276188843909	9833.871166539882	12046.47283411375	11299.328542626361	14729.146635399336	13720.040822041314	0.3286382079516712	0.3119202463743919	4859.292492164532	6256.489281053888	4573.265683202539	5888.220721481834
0.5625403857541326	5062.484821962144	5015.833216806704	8638.604842726445	8245.52418365536	10429.614845198133	9849.2480114972	12064.669899669309	11316.376614747935	14750.5240907225	13739.961444413988	0.32849391926685073	0.3117854710844843	4839.378224587068	6268.392941529164	4554.471502653789	5899.356221558992
0.565929974564078	5072.554987726915	5025.611759547662	8652.967391438406	8259.131537234722	10445.98454230135	9864.653893510895	12082.89901839009	11333.454650560347	14771.935902422534	13759.914120500973	0.32834929183190587	0.3116503778554215	4819.518844028236	6280.284424490994	4535.729309045477	5910.479878507322
0.569339987351735	5082.652458244847	5035.416143668649	8667.360044259032	8272.7670744498	10462.385248184293	9880.088781495602	12101.160139305332	11350.56260197504	14793.381990102329	13779.898775676242	0.32820432564765495	0.31151496667617373	4799.714347153669	6292.1635775945615	4517.0390988104045	5921.591548825614
0.5727705471818436	5092.777266883211	5045.246396880379	8681.782790478255	8286.430783155623	10478.816930479268	9895.552643990686	12119.453210980957	11367.700420469793	14814.8622727896	13799.915334778849	0.32805902071861787	0.3113792375391328	4779.964729301864	6304.030247898772	4498.40086712921	5932.691088466439
0.5762217778606706	5102.929446862524	5055.102546738916	8696.235619057637	8300.12265089446	10495.279556418962	9911.045449159139	12137.778181518644	11384.868057087764	14836.376668936146	13819.963722112245	0.3279133770530337	0.3112431904401181	4760.269984512357	6315.884281877894	4479.8146079485305	5943.778352841269
0.5796938039404782	5113.1090312544175	5064.984620643694	8710.718518628355	8313.84266489392	10511.773092834586	9926.567164785867	12156.134998554053	11402.065462435947	14857.925096416173	13840.043861442731	0.3277673946628744	0.31110682537840306	4740.630105509423	6327.725525388727	4461.280313970754	5954.853196790675
0.5831867507240184	5123.316052979767	5074.892645835755	8725.23147748959	8327.590812065526	10528.297506154513	9942.117758276425	12174.523609255653	11419.292586683985	14879.507472525376	13860.155675998565	0.32762107356386116	0.31097014235671655	4721.045083729317	6339.553823684109	4442.79797667847	5965.91547460109
0.5867007442690553	5133.550544806581	5084.826649395774	8739.774483606567	8341.367079002881	10544.852762402486	9957.697196655387	12192.943960323068	11436.549379562726	14901.12371397938	13880.299088468546	0.3274744137754796	0.31083314138126855	4701.514909311198	6351.369021386141	4424.367586328648	5976.965039976174
0.5902359113929144	5143.812539348021	5094.786658242223	8754.347524608835	8355.171451980103	10561.438827196118	9973.305446564937	12211.395997985752	11453.835790362966	14922.773736912624	13900.474021000957	0.3273274153209961	0.310695822461762	4682.039571118075	6363.170962492237	4405.989131966373	5988.001746043097
0.5937923796770596	5154.1020690603045	5104.772699129378	8768.950587788322	8369.003916950038	10578.055665745134	9988.942474263267	12229.879668001375	11471.1517679339	14944.457456876878	13920.680395202184	0.3271800782274726	0.31055818561140125	4662.619056761265	6374.959490393754	4387.662601453252	5999.025445369538
0.597370277471697	5164.4191662407275	5114.784798645501	8783.583660097673	8382.864459542729	10594.703242849966	10004.608245623265	12248.394915654648	11488.497260682085	14966.17478884026	13940.91813213579	0.3270324025257874	0.3104202308469183	4643.253352587577	6386.734447835945	4369.387981452281	6010.035989926197
0.6009697339004076	5174.763863025429	5124.82298321073	8798.246728148126	8396.753065063469	10611.381522899786	10020.302726130709	12266.941685755448	11505.87221656968	14987.925647185495	13961.187152320914	0.3268843882506476	0.31028195818858084	4623.9424436884	6398.495676916093	4351.165257440414	6021.033231089357
0.6045908788648067	5185.13619138742	5134.887279075243	8812.939778207863	8410.669718491286	10628.090469871098	10036.025880882971	12285.519922637566	11523.276583113322	15009.709945708946	13981.487375731345	0.3267360354405997	0.31014336766020656	4604.686313938815	6410.243019117042	4332.994413741399	6032.0170196664985
0.6082338430492322	5195.5361831343735	5144.977712317193	8827.66279619998	8424.614404477094	10644.830047325926	10051.777674587342	12304.12957015712	11540.71030738264	15031.527597619097	14001.818721794123	0.3265873441380549	0.31000445928918463	4585.48494597245	6421.97631525062	4314.875433501555	6042.987205843441
0.611898757925461	5205.963869906485	5155.094308840706	8842.41576770061	8438.58710734193	10661.60021841014	10067.558071559472	12322.770571691059	11558.173335998785	15053.37851553522	14022.18110938828	0.3264383143893047	0.3098652331064855	4566.338321218966	6433.69540549675	4296.80829873099	6053.943639227189
0.6155857557574533	5216.41928317435	5165.237094373902	8857.198677937058	8452.587811075291	10678.40094585182	10083.3670357219	12341.442870135661	11575.665615133139	15075.262611486152	14042.574456843706	0.3262889462445319	0.3097256891466767	4547.246419894043	6445.400129365735	4278.792990287766	6064.886168806581
0.6192949696061266	5226.9024542367015	5175.406094466777	8872.011511785739	8466.616499333204	10695.232191959409	10099.204530602303	12360.146407904824	11593.187090505724	15097.17979690871	14062.998681939687	0.32613923975782755	0.3095858274479421	4528.209221022436	6457.090325713623	4260.829487902112	6075.814642963
0.6230265333341571	5237.413414218274	5185.601334489215	8886.854253770367	8480.673155436582	10712.09391862014	10115.07051933208	12378.881126928758	11610.737707383936	15119.129982646567	14083.45370190383	0.32598919498721224	0.30944564805209485	4509.226702439832	6468.765832728706	4242.917770180153	6086.728909466183
0.6267805816108112	5247.952194067509	5195.8228396288405	8901.726888059848	8494.757762369281	10728.986087298123	10130.964964644569	12397.646968652178	11628.317410580892	15141.11307894864	14103.939433410571	0.3258388119946483	0.30930515100459116	4490.298840811476	6480.426487932913	4225.05781461997	6097.628815468634
0.6305572499168048	5258.5188245543895	5206.070634888999	8916.629398466457	8508.870302776435	10745.90865903279	10146.887828873621	12416.443874032972	11645.926144454186	15163.128995467956	14124.455792580125	0.32568809084605815	0.30916433635454776	4471.4256116447505	6492.072128187865	4207.249597620452	6108.514207514701
0.634356674549194	5269.113336268103	5216.344745086577	8931.561768443722	8523.010758962504	10762.861594436987	10162.839073951835	12435.271783540442	11663.563852904283	15185.177641260067	14145.002694977004	0.32553703161134084	0.30902320415475887	4452.606989270542	6503.702589642024	4189.493094468489	6119.38493148936
0.6381789926262927	5279.735759614755	5226.645194849868	8946.523981084416	8537.179112889424	10779.84485369518	10178.8186614089	12454.130637153714	11681.230479373016	15207.258924781656	14165.580055608685	0.3253856343643888	0.3088817544617117	4433.842946882127	6515.317707773298	4171.788279374596	6130.240832659416
0.642024342092622	5290.386124815093	5236.972008616455	8961.516019118573	8551.375346174813	10796.858396561742	10194.82655237002	12473.020374360138	11698.92596684217	15229.37275388918	14186.187788924406	0.32523389918309964	0.3087399873355998	4415.133456554497	6526.91731739603	4154.135125489207	6141.081755680265
0.6458928617238878	5301.064461902201	5247.325210631052	8976.537864911508	8565.599440090124	10813.9021823592	10210.862707554297	12491.940934153892	11716.650257832	15251.519035837558	14206.825808813892	0.3250818261494068	0.30859790284033844	4396.478489217581	6538.501252599526	4136.533604879165	6151.907544538146
0.6497846911319898	5311.77080071906	5257.704824943228	8991.589500461598	8579.851375558614	10830.976169976213	10226.92708727286	12510.892255033941	11734.403294399599	15273.697677278467	14227.494028605774	0.32492941534927894	0.3084555010435874	4377.878014686052	6550.069346777862	4118.983688554261	6162.718042576686
0.6536999707700591	5322.5051709162635	5268.110875405304	9006.67090739836	8594.1311331536	10848.080317865955	10243.019651427376	12529.874275002738	11752.185018137481	15295.908584259148	14248.192361066493	0.3247766668727491	0.3083127820167565	4359.332001678646	6561.62143263733	4101.4853464874905	6173.513092504349
0.6576388419375281	5333.267601949589	5278.543385670042	9021.782066980297	8608.438693096447	10865.214584044154	10259.140359508234	12548.88693156437	11769.995370171999	15318.151662220836	14268.920718398816	0.32462358081392306	0.30816974583503015	4340.840417815605	6573.15734216827	4084.038547612261	6184.2925363713875
0.661601446785229	5344.058123077612	5289.002379188475	9036.922960092843	8622.774035254713	10882.37892608731	10275.289170592923	12567.930161723116	11787.834291161897	15340.426815997405	14289.67901224058	0.32447015727100986	0.3080263925773825	4322.403229632648	6584.676906655775	4066.6432598351967	6195.056215575896
0.6655879283205246	5354.876763359258	5299.487879207592	9052.093567246233	8637.137139140175	10899.573301130804	10291.46604334425	12587.003901981532	11805.701721296624	15362.73394981384	14310.46715366327	0.3243163963463195	0.3078827223265862	4304.020402582362	6596.179956655251	4049.299450034974	6205.803970840992
0.6695984304124688	5365.723551651345	5309.999908768056	9067.293868573342	8651.527983906846	10916.797665866974	10307.670936008599	12606.108088338926	11823.597600294841	15385.072967284745	14331.285053170612	0.3241622981462983	0.30773873516923733	4285.691901055863	6607.6663220047485	4032.007084088167	6216.535642232047
0.6736330977969988	5376.598516606121	5320.538490701927	9082.523843827594	8665.946548349066	10934.0519765433	10323.903806414239	12625.242656289602	11841.52186740289	15407.443771412922	14352.132620697274	0.32400786278153454	0.3075944311957691	4267.417688383022	6619.1358318112325	4014.7661268652882	6227.251069135033
0.6776920760821589	5387.501686668754	5331.103647630303	9097.783472380735	8680.392810899444	10951.336188960404	10340.164611969476	12644.407540821154	11859.47446139307	15429.846264587804	14373.009765607361	0.32385309036678334	0.3074498105004647	4249.197726852959	6630.588314460358	3997.576542251045	6237.950090272585
0.6817755117533548	5398.433090074869	5341.695401961043	9113.07273322078	8694.866749626985	10968.650258470288	10356.45330966104	12663.602676412811	11877.455320562278	15452.280348584121	14393.916396693223	0.3236979810209752	0.3073048731814789	4231.031977718463	6642.023597602267	3980.4382931499276	6248.6325436879415
0.6858835521786408	5409.392754847943	5352.313775886343	9128.391604949707	8709.368342234955	10985.994139974247	10372.769856052142	12682.82799703364	11895.464382730166	15474.745924560224	14414.85242217383	0.3235425348672419	0.3071596193408492	4212.920401196694	6653.44150813017	3963.351341485046	6259.298266727943
0.6900163456140378	5420.380708796793	5362.958791380397	9143.740065781318	8723.897566058951	11003.367787921028	10389.114207280796	12702.083436140863	11913.501585237704	15497.242893056678	14435.817749693531	0.3233867520329299	0.30701404908451635	4194.862956491532	6664.841872201767	3946.3156482207123	6269.947096057236
0.6941740412088835	5431.396979512976	5373.6304701969675	9159.11809353899	8738.454398064785	11020.77115630481	10405.486319057934	12721.368926678062	11931.566864945464	15519.77115399467	14456.812286320499	0.3232306326496186	0.3068681625223422	4176.859601798933	6676.224515223876	3929.3311733661685	6280.578867648728
0.6983567890112157	5442.4415943682	5384.328833867009	9174.525665653478	8753.038814846526	11038.204198663318	10421.886146665674	12740.684401073479	11949.660158232033	15542.330606674583	14477.835938545435	0.3230741768531377	0.30672195976811906	4158.910294323461	6687.589261859655	3912.3978759925812	6291.193416789407
0.702564739973187	5453.514580511742	5395.053903696229	9189.962759160702	8767.650792624418	11055.666868075828	10438.313644955484	12760.029791238285	11967.78140099243	15564.921149774455	14498.888612280127	0.3229173847835857	0.3065754409395944	4141.014990270603	6698.93593599461	3895.515714225592	6301.790578050073
0.7067980459565127	5464.615964867713	5405.805700762583	9205.429350699369	8782.290307242729	11073.159117161107	10454.768768346274	12779.40502856465	11985.930528636323	15587.542681348312	14519.970212855893	0.32276025658534585	0.30642860615848355	4123.173644863768	6710.264360745437	3878.684645259287	6312.370185288601
0.7110568597379514	5475.745774132467	5416.584245913835	9220.925416508788	8796.957334167717	11090.680898075454	10471.251470822583	12798.810043924072	12004.107476086436	15610.195098824703	14541.080645022206	0.3226027924071053	0.306281455550487	4105.386212370358	6721.574358483776	3861.9046253850684	6322.932071677642
0.7153413350148182	5486.904034771921	5427.389559765096	9236.450932426611	8811.651848485595	11108.232162510772	10487.761705932822	12818.244767665614	12022.31217777698	15632.87829900526	14562.219812945363	0.3224449924018708	0.30613398924530727	4087.652646088274	6732.865750790574	3845.175609975122	6333.476069659693
0.7196516264105322	5498.090773018785	5438.22166269623	9252.00587388641	8826.37382490027	11125.812861692375	10504.299426787218	12837.709129613992	12040.544567651781	15655.592178062907	14583.387620206791	0.3222868567269926	0.30598620737666626	4069.972898360342	6744.138358460274	3828.49755349569	6344.002010950353
0.7239878894801961	5509.3060148698905	5449.080574849393	9267.590215915463	8841.123237731326	11143.422946377077	10520.864586056075	12857.203059067826	12058.804579162741	15678.33663154045	14604.583969801748	0.3221283855441751	0.30583811008232137	4052.3469205976	6755.392001520842	3811.8704095347784	6354.509726559045
0.7283502807162107	5520.549786083421	5459.966316126439	9283.20393313237	8855.900060911832	11161.062366851096	10537.457135967834	12876.726484797768	12077.092145268105	15701.111554348943	14625.80876413781	0.3219695790194969	0.30568969750408537	4034.7746632837225	6766.626499219798	3795.2941307979636	6364.999046774115
0.7327389575539218	5531.822112176177	5470.878906186401	9298.846999744797	8870.704267986277	11178.731072928089	10554.077028307245	12896.27933504484	12095.407198430828	15723.916840766271	14647.061905033499	0.3218104373234334	0.3055409697878392	4017.2560759626795	6777.841669981368	3778.7686691042036	6375.469801123487
0.7371540783773028	5543.123018420663	5481.818364442781	9314.519389546882	8885.53583210818	11196.42901394681	10570.724214413227	12915.861537518185	12113.749670616595	15746.752384435136	14668.343293716454	0.32165096063086707	0.30539192708355134	3999.791107270401	6789.037331442349	3762.2939754116815	6385.921818410046
0.74159580252467	5554.4525298424205	5492.78471006108	9330.22107591713	8900.394726038172	11214.156138769353	10587.398645177229	12935.473019393668	12132.119493292435	15769.61807836195	14689.652830822384	0.3214911491211126	0.30524256954529416	3982.379704957595	6800.2133004679345	3745.8699998410884	6396.354926723987
0.746064290294433	5565.810671217115	5503.777961956087	9345.952031815885	8915.280922141654	11231.912395778876	10604.100271041149	12955.113707311772	12150.51659742486	15792.513814914988	14710.99041639332	0.32133100297793143	0.3050928973312659	3965.0218158611096	6811.36939308513	3729.4966916458216	6406.768953380175
0.7505597029508803	5577.197467067675	5514.798138789232	9361.712229782917	8930.19439238659	11249.697732877505	10620.829041995365	12974.783527375748	12168.940913478013	15815.439485822779	14732.355949876133	0.32117052238955235	0.30494291060379886	3947.7173859311733	6822.505424506031	3713.1739992424846	6417.1637249419
0.7550822027299987	5588.612941661393	5525.845258965903	9377.501641934983	8945.135108341286	11267.512097484178	10637.584907576787	12994.482405149658	12187.392371412025	15838.394982172444	14753.749330120987	0.3210097075486858	0.3047926095293857	3930.4663602509536	6833.621209140867	3696.9018702253234	6427.539067234378
0.7596319528453285	5600.057119007077	5536.919340632795	9393.320239963472	8960.103041172206	11285.35543653262	10654.367816866956	13014.210265656653	12205.870900681233	15861.380194408235	14775.170455379952	0.3208485586525474	0.30464199427868865	3913.268683038652	6844.716560585424	3680.680251370184	6437.8948053289205
0.7642091174938536	5611.530022852082	5548.0204016751695	9409.1679951319	8975.098161641674	11303.227696469112	10671.177718490004	13033.967033376917	12224.376430232473	15884.395012329796	14796.619223305397	0.3206870759028704	0.3044910650265676	3896.1242976486683	6855.791291596834	3664.5090886342805	6448.230763523374
0.7688138618619275	5623.03167667936	5559.148459714113	9425.044878273431	8990.120440105611	11321.128823250348	10688.01456061066	13053.752632245845	12242.908888503158	15907.439325090512	14818.09553094845	0.32052525950593286	0.3043398219520856	3879.0331465897616	6866.8452141075395	3648.3883271755185	6458.5467653551605
0.7734463521312342	5634.5621037045075	5570.303532103814	9440.950859788429	9005.169846511284	11339.058762341281	10704.87829093228	13073.566985652033	12261.468203419621	15930.513021195926	14839.5992747575	0.3203631096725654	0.30418826523853437	3861.9951715301722	6877.8781392141245	3632.317911354592	6468.842633588472
0.7781067554847866	5646.121326872747	5581.4856359287505	9456.88590964192	9020.24635039497	11357.01745871291	10721.76885669478	13093.410016435391	12280.054302395252	15953.615988502017	14861.130350576606	0.3202006266181789	0.30403639507345154	3845.010313305771	6888.889877171256	3616.297784744529	6479.118190211244
0.7827952401129585	5657.709368855919	5592.694788000918	9472.849997361112	9035.34992087968	11375.004856840096	10738.686204672653	13113.281646885214	12298.66711232871	15976.748114213591	14882.68865364399	0.32003781056278074	0.3038842116486358	3828.07851193659	6899.880237398669	3600.3278901479207	6489.373256443068
0.7875119752195561	5669.326252049457	5603.931004857031	9488.843092032881	9050.48052667286	11393.020900699397	10755.630281172938	13133.181798738182	12317.306559602119	15999.909284882635	14904.274078590504	0.31987466173098844	0.3037317151601645	3811.1997066317126	6910.849028469995	3584.4081695959903	6499.607652717968
0.792257131027923	5680.971998569318	5615.194302755665	9504.865162301212	9065.638136064037	11411.065533766816	10772.601032033162	13153.110393176463	12335.972570079248	16023.09938640664	14925.88651943804	0.31971118035205587	0.30357890580841324	3794.3738357853144	6921.796058086678	3568.5385643511545	6509.821198668098
0.7970308787870847	5692.6466302488425	5626.484697674377	9520.916176364579	9080.822716922416	11429.138699015499	10789.598402619205	13173.067350825571	12354.665069103576	16046.318304026798	14947.525869597875	0.31954736665988553	0.30342578379807217	3777.6008370094933	6932.721133113373	3552.7190149335656	6520.013713151449
0.8018333907779276	5704.350168635758	5637.8022053069035	9536.996101973533	9096.034236694657	11447.240338913673	10806.6223378234	13193.052591752688	12373.383981496683	16069.565922326588	14969.192021869332	0.31938322089305504	0.3032723493381678	3760.880647125654	6943.624059546273	3536.949461117154	6530.185014227172
0.8066648403194178	5716.082634988919	5649.1468410601765	9553.104906427929	9111.272662402347	11465.370395422175	10823.67278206226	13213.066035464317	12392.1292315561	16092.842125229792	14990.884868437928	0.3192187432948277	0.3031186026420732	3744.2132021742873	6954.504642505199	3521.2298419354483	6540.334919143468
0.8115254017748545	5727.844050275247	5660.518620051468	9569.242556574463	9126.537960639725	11483.528809992353	10840.749679274528	13233.107600904526	12410.900743053722	16116.146795999008	15012.604300874	0.3190539341131764	0.3029645439275367	3727.598437434295	6965.3626862508245	3505.5600956990384	6550.463244354352
0.8164152505581643	5739.634435166494	5671.917557105411	9585.40901880397	9141.830097571208	11501.715523563676	10857.85297291897	13253.177206452821	12429.698439233687	16139.479817233812	15034.35021013096	0.3188887936008032	0.30281017341668653	3711.036287427414	6976.19799417397	3489.940160004422	6560.569805513369
0.8213345631402307	5751.45381003611	5683.343666751106	9601.604259048918	9157.149038929094	11519.930476561596	10874.982605972422	13273.27476992226	12448.522242810839	16162.841070869283	15056.122486543944	0.31872332201515524	0.3026554913360651	3694.5266859224066	6987.010368780233	3474.369971734006	6570.654417455662
0.8262835170552626	5763.302194955928	5694.796963219043	9617.828242780595	9172.494750010965	11538.173608895053	10892.138520927454	13293.40020855721	12467.372075968458	16186.230438173987	15077.921019827885	0.3185575196184454	0.302500497916633	3678.0695659359917	6997.799611669965	3458.849467057502	6580.716894180048
0.8312622909072027	5775.1796096929675	5706.277460438168	9634.08093500654	9187.867195677361	11556.444859954257	10909.320659790357	13313.553439031444	12486.247860356592	16209.64779974841	15099.745699076126	0.3183913866776732	0.3023451933937943	3661.6648597687017	7008.565523589496	3443.3785814682487	6590.7570488997735
0.8362710643761712	5787.086073706193	5717.785172032873	9650.36230026793	9203.266340349348	11574.744168608446	10926.528964079052	13333.734377446164	12505.149517090184	16233.09303552336	15121.596412758836	0.318224923464642	0.30218957800741403	3645.3124989860225	7019.307904368732	3427.957249762723	6600.7746939801145
0.8413100182249524	5799.021606143125	5729.320111319872	9666.672302636727	9218.692148005915	11593.071473203347	10943.763374820754	13353.942939327708	12524.076966746954	16256.566024757953	15143.47304872119	0.3180581302559787	0.30203365200183496	3629.012414440047	7030.026552948169	3412.5854060617276	6610.769640964456
0.8463793343055166	5810.986225836635	5740.882291305247	9683.010905713165	9234.14458218168	11611.42671155907	10961.023832550021	13374.179039625775	12543.030129365781	16280.066646038202	15165.375494182028	0.31789100733315445	0.3018774156259003	3612.7645362839103	7040.721267381217	3397.262983824592	6620.741700579878
0.8514791955655843	5822.979951301541	5752.471724681293	9699.378072622918	9249.623605964262	11629.80982096759	10978.31027730644	13394.442592711137	12562.008924444513	16303.594777275086	15187.303635732036	0.3177235549825004	0.30172086913296414	3596.568793949671	7051.391844770871	3381.9899158293847	6630.6906826742925
0.8566097860552276	5835.002800731196	5764.088423823372	9715.773766014298	9265.129181991735	11648.220738190308	10995.622648632374	13414.733512373523	12581.013270938065	16327.150295702691	15209.257359332056	0.317555773495232	0.3015640127809185	3580.425116199767	7062.038081350736	3366.7661342176143	6640.616396294441
0.861771290933513	5847.054791994224	5775.732400786918	9732.197948055733	9280.661272450307	11666.659399455946	11012.960885571003	13435.051711819813	12600.043087256707	16350.733077876857	15231.236550311749	0.31738766316746647	0.30140684683220825	3564.333431108622	7072.659772429615	3351.5915704807267	6650.518649630714
0.8669638964751838	5859.135942630973	5787.40366730414	9748.650580432753	9296.21983907155	11685.12574045783	11030.324926663843	13455.397103671565	12619.09829126375	16374.342999672997	15253.241093367613	0.3172192243002409	0.30124937155384557	3548.2936660726555	7083.256712385453	3336.466155470349	6660.397250019945
0.8721877900773816	5871.246269850198	5799.102234780978	9765.13162434542	9311.804843130041	11703.619696351752	11047.714709948752	13475.769599963214	12638.178800273947	16397.979936284657	15275.270872561636	0.31705045719953395	0.30109158721743784	3532.305747831706	7093.828694689088	3321.389819412143	6670.2520039561205
0.877443160266411	5883.385790525511	5810.828114293822	9781.641040505398	9327.416245440685	11722.141201753377	11065.130172957544	13496.169112139745	12657.2845310513	16421.643762221578	15297.325771319433	0.3168813621762836	0.30093349409920145	3516.3696024571545	7104.3755118665285	3306.3624919030117	6680.082717061974
0.8827301967045416	5895.554521191933	5822.581316586336	9798.178789133202	9343.05400635618	11740.69019073589	11082.571252713813	13516.595551054674	12676.415399807081	16445.33435130798	15319.405672428693	0.31671193954640975	0.30077509247997425	3500.4851553807966	7114.896955522243	3291.3841019312385	6689.889194112271
0.8880490901968541	5907.752478042392	5834.361852066233	9814.744829955389	9358.718085764443	11759.266596827561	11100.037885730693	13537.048826967906	12695.571322198026	16469.051576680828	15341.510458037532	0.31654218963083364	0.3006163826452493	3484.6523313873913	7125.392816316336	3276.4545778753236	6699.67123900773
0.8934000326981257	5919.979676924167	5846.169730801993	9831.339122201676	9374.40844308597	11777.870353009246	11117.530008008545	13557.528849543482	12714.752213324113	16492.795310787973	15363.640009652767	0.3163721127554918	0.3004573648851784	3468.871054631425	7135.862883972004	3261.573847515625	6709.428654786199
0.8987832173197573	5932.236133335355	5858.0049625196025	9847.961624602147	9390.125037271257	11796.501391711985	11135.047555032745	13578.035527847569	12733.95798772675	16516.565425386467	15385.79420813833	0.31620170925136387	0.3002980394946019	3453.141248648055	7146.306947275531	3246.741838045884	6719.161243618932
0.904198838336744	5944.521862421304	5869.86755659928	9864.612295384382	9405.86782679819	11815.15964481453	11152.590461771393	13598.5687703463	12753.188559386697	16540.361791540774	15407.9729337136	0.31603097945449155	0.30013840677306136	3437.4628363512456	7156.724794055335	3231.958476072876	6728.868806794286
0.9096470911946843	5956.836878970965	5881.757522072108	9881.29109227054	9421.636769669363	11833.845043640817	11170.158662672993	13619.12848490345	12772.443841722034	16564.18427962093	15430.176065951671	0.31585992370599114	0.2999784670248211	3421.835740039125	7167.116211170331	3217.2236876196694	6738.551144706085
0.915128172516836	5969.181197413263	5893.674867616691	9897.997972474437	9437.431823409383	11852.557518957427	11187.752091664099	13639.714578778312	12791.7237475861	16588.032759300673	15452.40348377762	0.3156885423520816	0.2998182205588889	3406.259881421458	7177.480984546244	3202.537398151704	6748.2080568838865
0.9206422801112097	5981.5548318135225	5905.619601555868	9914.732892698787	9453.252945062344	11871.29700097126	11205.37068214717	13660.326958623704	12811.028189265615	16611.907099555912	15474.655065467072	0.31551683574410344	0.2996576676890313	3390.7351816124283	7187.818899141625	3187.899532572599	6757.839341967832
0.9261896129777101	5993.957795869686	5917.5917318532365	9931.495809132099	9469.100091189	11890.06341932682	11223.014366998066	13680.965530483454	12830.357078478477	16635.807168662646	15496.930688644234	0.3153448042385328	0.2994968087337971	3375.2615611383226	7198.12973893946	3173.3100152278785	6767.444797697943
0.931770371315315	6006.390102908705	5929.591266109809	9948.286677445896	9484.973217864188	11908.856703103835	11240.683078563856	13701.63019979051	12849.710326371844	16659.73283419538	15519.230230280427	0.31517244819701046	0.2993356440165329	3359.8389399494044	7208.41328695463	3158.7687699174276	6777.024220917374
0.9373847565293029	6018.851765882723	5941.618211560529	9965.105452791615	9500.872280673993	11927.676780814578	11258.376748660332	13722.320871364445	12869.087843519925	16683.6839630251	15541.553566692202	0.3149997679863554	0.2991741738654043	3344.4672374266665	7218.669325229712	3144.2757199036423	6786.577407572884
0.9430329712385201	6031.342797365416	5953.6725750708865	9981.95208979779	9516.797234713178	11946.52358040148	11276.095308569818	13743.037449409489	12888.489539922117	16707.66042131771	15563.900573539862	0.31482676397858844	0.2990123986134151	3329.1463723949855	7228.89763483312	3129.830787921208	6796.104152714834
0.9487152192826929	6043.863209548157	5965.754363133393	9998.826542566969	9532.748034582333	11965.397029234438	11293.838689038683	13763.77983751214	12907.915325000771	16731.66207453202	15586.27112582557	0.3146534365509523	0.2988503185984258	3313.876263118582	7239.097995840013	3115.433896175353	6805.604250475299
0.9544317057297852	6056.413014236238	5977.863581864115	10015.728764672767	9548.724634385198	11984.29705410832	11311.606820275036	13784.547938639014	12927.365107599237	16755.68878741806	15608.665097891788	0.3144797860859318	0.29868793416317563	3298.656827318482	7249.270187344868	3101.0849663561676	6815.077494080178
0.9601826368833979	6068.99222284505	5990.000236999151	10032.658709156845	9564.726987725862	12003.22358124034	11329.399631946299	13805.341655134524	12946.838795979702	16779.740424015148	15631.082363419484	0.3143058129712712	0.2985252456553005	3283.4879821785726	7259.413987450767	3086.783919645357	6824.523675840348
0.9659682202902156	6081.600846396224	6002.164333891092	10049.616328525903	9580.75504770603	12022.176536267509	11347.217053176868	13826.160888718725	12966.33629782112	16803.81684765021	15653.522795426508	0.31413151759999985	0.2983622534273488	3268.3696443499066	7269.52917326102	3072.530676720664	6833.942587145604
0.9717886647474951	6094.238895513764	6014.355877505457	10066.601574748605	9596.808766922195	12041.155844243976	11365.059012545642	13847.005540484937	12985.857520217132	16827.91792093579	15675.986266265783	0.313956900370447	0.2981989578368084	3253.3017299677012	7279.615520900115	3058.3251577713527	6843.334018480964
0.9776441803106027	6106.906380420192	6026.574872417174	10083.614399252654	9612.888097462957	12060.161429638567	11382.925438083766	13867.87551089776	13005.402369674062	16852.04350576848	15698.472647623814	0.31378196168627215	0.298035359246121	3238.284154640627	7289.672805459704	3044.167282487382	6852.697759378236
0.9835349783005937	6119.603310932508	6038.821322806834	10100.65475292149	9628.99299090598	12079.19321633187	11400.816257271925	13888.770699790315	13024.970752108517	16876.19346332669	15720.98181051858	0.31360670195647183	0.29787145802270415	3223.316833470599	7299.700801031664	3030.05697008071	6862.03359844815
0.9894612713118381	6132.329696458385	6051.095232457234	10117.72258609147	9645.123398315434	12098.251127613925	11418.731397038235	13909.691006362473	13044.562572845625	16900.367654069243	15743.513625298254	0.31343112159541303	0.29770725453897007	3208.399681066163	7309.699280713219	3015.99413929577	6871.3413233817555
0.9954232732196957	6145.085545992092	6063.396604749594	10134.817848548595	9661.279270238967	12117.335086181345	11436.67078375556	13930.636329178242	13064.177736616637	16924.565937733216	15766.067961639163	0.31325522102284786	0.29754274917234524	3193.5326115370262	7319.668016571552	3001.9787084033014	6880.620720919222
1.0014211991882311	6157.870868110574	6075.725442659989	10151.940489525521	9677.460556704982	12136.445014134822	11454.634343239231	13951.606566163602	13083.816147556989	16948.788173332334	15788.64468854428	0.31307900066393124	0.29737794230529146	3178.7155385062797	7329.606779659167	2988.0105952154845	6889.871576865669
1.0074552656779823	6170.685670969358	6088.081748755582	10169.090457698334	9693.667207219672	12155.580832976324	11472.622000744444	13972.601614604166	13103.477709204004	16973.034219154935	15811.243674341335	0.31290246094925045	0.2972128343253245	3163.9483751214575	7339.51534001017	2974.0897170933895	6899.0936760860495
1.013525690453769	6183.529962298595	6100.465525190986	10186.267701183555	9709.899170764273	12174.742463606586	11490.63368096396	13993.62137114299	13123.16232449494	16997.303932762356	15833.86478668128	0.31272560231484053	0.29704742562503533	3149.2310340559343	7349.393466627691	2960.2159909493057	6908.28680249257
1.0196326925925556	6196.403749398889	6112.8767737044345	10203.472167534823	9726.156395792026	12193.929826322237	11508.669308025435	14014.665731778028	13142.869895764625	17021.597170986824	15856.507892536341	0.31254842520220444	0.2968817166021091	3134.563427514513	7359.240927473642	2946.3893332518637	6917.450739037711
1.0257764924913542	6209.30703913728	6125.315495614104	10220.703803739863	9742.438830225396	12213.142840813247	11526.72880548908	14035.73459185999	13162.600324743456	17045.913789929822	15879.172858198457	0.3123709300583347	0.2967157076593461	3119.9454672532156	7369.057489498984	2932.609660045244	6926.585267740302
1.0319573118751795	6222.2398379431015	6137.781691814312	10237.96255621729	9758.746421453134	12232.381426160196	11544.812096345133	14056.827846089991	13182.353512555212	17070.253644960183	15901.85954927752	0.31219311733573546	0.29654939920468054	3105.377064576256	7378.842918612063	2918.8768869459163	6935.690169657581
1.0381753738050519	6235.20215180384	6150.275362771726	10255.2483708134	9775.079116327362	12251.645500831564	11562.919103011352	14077.945388517266	13202.129359714882	17094.61659071225	15924.567830699645	0.3120149874924479	0.2963827916512022	3090.858130330569	7388.596979645081	2905.1909291372867	6944.7652248521335
1.0444309026860459	6248.193986260878	6162.79650852144	10272.561192798858	9791.436861160495	12270.934982680836	11581.049747330364	14099.087112536507	13221.927766126322	17119.002481083815	15947.297566705232	0.3118365409920595	0.2962158854171761	3076.388574940036	7398.319436418358	2891.5517014031066	6953.810212456621
1.05072412427539	6261.215346405481	6175.34512866332	10289.900966865749	9807.819601722571	12290.24978894411	11599.203950567435	14120.252910886085	13241.748631080443	17143.411169234707	15970.048620847652	0.3116577783037405	0.2960486809260634	3061.9683084053686	7408.01005171705	2877.9591181257274	6962.8249106449075
1.057055265690613	6274.2662368744195	6187.921222357977	10307.267637124118	9824.22728323807	12309.589836237086	11617.381633407707	14141.442675645203	13261.591853252705	17167.84250758461	15992.82085599118	0.3114786999022506	0.29588117860653934	3047.5972402875777	7417.668587233406	2864.4130932720145	6971.809096583165
1.0634245554177415	6287.346661845778	6200.524788322935	10324.6611470988	9840.659850382996	12328.95504055238	11635.582715953708	14162.656298231732	13281.457330701032	17192.29634781124	16015.614134309324	0.31129930626796876	0.29571337889251664	3033.275279739988	7427.294803621247	2850.913540421636	6980.762546476908
1.0698322233195456	6300.456625034689	6213.1558248287065	10342.081439726166	9857.117247281907	12348.34531725679	11653.807117722823	14183.89366939988	13301.344960863624	17216.772540848586	16038.428317283144	0.311119597886916	0.2955452822231647	3019.0023355059093	7436.8884604731575	2837.460372767644	6989.6850355570205
1.0762785006438331	6313.596129689016	6225.814329694863	10359.52845735084	9873.59941750491	12367.760581088483	11672.054757644735	14205.154679237678	13321.254640556735	17241.270936884983	16061.263265699468	0.31093957525076743	0.29537688904292936	3004.7783159276005	7446.449316317681	2824.053503124276	6998.576338071842
1.0827636200317978	6326.76517858507	6238.50030028609	10377.002141722445	9890.106304064668	12387.200746154273	11690.325554058867	14226.439217164776	13341.18626597249	17265.791385361317	16084.11883964919	0.3107592388568843	0.295208199801554	2990.603128951858	7455.977128621191	2810.6928439288167	7007.436227282975
1.089287815526412	6339.9637740232265	6251.213733508186	10394.502433992282	9906.637849413348	12406.66572592678	11708.619424711786	14247.747171929934	13361.139732676653	17290.333734969125	16106.99489852551	0.31057858920832765	0.2950392149541012	2976.476682136301	7465.471653772518	2797.3783072525403	7016.264475467615
1.0958513225808764	6353.191917823587	6263.9546258040855	10412.029274710034	9923.193995439626	12426.155433241667	11726.936286754653	14269.078431608728	13381.114935606418	17314.89783364878	16129.891301022215	0.31039762681388644	0.29486993496097075	2962.398882655776	7474.932647089008	2784.1098048032727	7025.060853905976
1.1024543780671139	6366.449611321557	6276.722973149815	10429.582603820432	9939.774683465605	12445.66978029481	11745.276056740593	14290.432883601039	13401.111769068175	17339.483528587592	16152.80790513189	0.3102163521880903	0.2947003602879232	2948.3696373072453	7484.3598628020845	2770.8872479317943	7033.825132880826
1.1090972202843215	6379.73685536342	6289.518771050436	10447.162360659891	9956.37985424375	12465.208678639445	11763.638650622095	14311.810414628739	13421.13012673525	17364.090666217922	16175.744568144195	0.3100347658512418	0.2945304914060985	2934.388852520031	7493.753054067027	2757.7105476408033	7042.557081679814
1.115780088967567	6393.053650301921	6302.342014536021	10464.768483953221	9973.009447953867	12484.77203918342	11782.023983748437	14333.210910733236	13441.169901645731	17388.719092215422	16198.701146644165	0.30985286832942727	0.2943603287920377	2920.4564343621023	7503.1119729550555	2744.5796145906206	7051.256468590815
1.1225032252964444	6406.3999959917755	6315.192698157515	10482.400911810213	9989.663404199966	12504.359772186288	11800.431970863037	14354.634257273126	13461.230986200173	17413.368651497076	16221.677496510392	0.30967066015454897	0.29418987292770354	2906.5722885450814	7512.436370453332	2731.494359105476	7059.92306090286
1.1292668719037753	6419.775891785186	6328.070815982672	10500.059581722318	10006.341662007237	12523.971787256547	11818.862526100895	14376.080338921754	13481.313272159432	17438.03918821948	16244.673472913417	0.3094881418643392	0.29401912430050126	2892.736320425407	7521.7259964388795	2718.4546911723446	7068.556624879595
1.1360712728843656	6433.181336527272	6340.9763615918355	10517.74443055914	10023.044159818814	12543.607993348622	11837.315562985788	14397.549039664638	13501.416650642237	17462.730545776736	16267.688930313745	0.30930531400238315	0.29384808340329954	2878.948435023194	7530.980599714909	2705.4605204606196	7077.1569257918745
1.1429166738038161	6446.616328551623	6353.9093280739235	10535.45539456524	10039.770835492869	12563.268298760262	11855.790994427918	14419.040242797384	13521.541012123227	17487.442566798974	16290.723722460467	0.3091221771181448	0.2936767507344511	2865.208537020837	7540.19992798334	2692.5117563194362	7085.723727898672
1.1498033217073829	6460.080865675618	6366.869708022096	10553.1924093565	10056.521626299258	12582.95261112941	11874.288732720957	14440.553830922858	13541.686246430389	17512.1750931501	16313.77770238914	0.3089387317669823	0.293505126797815	2851.516530761146	7549.383727825247	2679.6083077768562	7094.256794418208
1.1567314651288954	6473.574945195898	6379.857493529655	10570.95540991684	10073.296468916531	12602.66083743148	11892.808689539594	14462.089685949053	13561.852242742976	17536.927965926217	16336.850722420302	0.3087549785101776	0.2933332121027752	2837.8723202684196	7558.531744730193	2666.750083560357	7102.755887568928
1.1637013540997225	6487.098563883693	6392.872676185755	10588.744330594694	10090.095299428693	12622.39288397638	11911.350775936751	14483.647689086449	13582.038889589152	17561.701025453604	16359.942634157596	0.3085709179149524	0.2931610071642643	2824.275809247629	7567.643723077606	2653.93699209427	7111.220768541563
1.1707132401577995	6500.6517179802295	6405.915247071229	10606.559105099632	10106.918053322113	12642.148656405707	11929.914902341023	14505.227720845704	13602.246074843795	17586.49411128699	16383.053288486135	0.3083865505544928	0.2929885125027832	2810.726901089307	7576.719406132586	2641.168941506301	7119.651197498664
1.177767376356704	6514.234403191995	6418.985196754228	10624.399666498814	10123.764665482264	12661.928059689726	11948.500978553862	14526.829661035066	13622.473685726105	17611.307062207572	16406.182535570635	0.30820187700796964	0.29281572864442224	2797.225498880027	7585.7585360524245	2628.4458396356786	7128.046933579259
1.1848640172747877	6527.846614686121	6432.082515286046	10642.265947213613	10140.63507019066	12681.730998124614	11967.108913747059	14548.45338875808	13642.721608797488	17636.139716221354	16429.330224853868	0.3080168978605616	0.2926426561208826	2783.771505405195	7594.7608538698405	2615.767594036297	7136.407734888606
1.1920034190243662	6541.488347085559	6445.20719219668	10660.157879016002	10157.529201121506	12701.557375329361	11985.738616459857	14570.098782410947	13662.989729959083	17660.99191055707	16452.4962050547	0.3078316137034776	0.29246929546949857	2770.3648231506813	7603.726099491585	2603.134111980209	7144.733358488418
1.1991858392609598	6555.159594464418	6458.359216490599	10678.075393025158	10174.44699133861	12721.407094242972	12004.389994596404	14591.765719680247	13683.277934449607	17685.8634816645	16475.680324166533	0.3076460251339819	0.29229564723325757	2757.0053543203976	7612.654011711944	2590.545300472062	7153.023560418747
1.2064115371925936	6568.860350343146	6471.538576642331	10696.01841970388	10191.388373292108	12741.280057121474	12023.062955422967	14613.45407754022	13703.586106842993	17710.754265212556	16498.882429455494	0.30746013275540324	0.29212171196082104	2743.693000831525	7621.544328188989	2578.0010662447894	7161.278095670044
1.2136807735891502	6582.59060768374	6484.745260592099	10713.986888855097	10208.35327881524	12761.176165534975	12041.75740556523	14635.163732250603	13723.91413104612	17735.664096087454	16522.102367458705	0.3072739371771788	0.2919474902065478	2730.4276643253397	7630.396785453893	2565.501315770787	7169.496718190145
1.2209938107917835	6596.350358884924	6497.9792557414185	10731.980729618315	10225.34163912112	12781.095320364731	12060.473251005576	14656.894559353903	13744.261890296506	17760.5928083909	16545.339983982598	0.3070874390148577	0.2917729825305144	2717.209246170707	7639.211118901614	2553.0459552637767	7177.679180881474
1.2283509127223842	6610.139595777295	6511.240548948673	10749.999870466043	10242.353384799448	12801.03742180014	12079.210397080327	14678.646433672982	13764.629267159966	17785.540235438148	16568.595124101095	0.3069006388901311	0.2915981894985362	2704.0376474724617	7647.987062793691	2540.6348906891653	7185.825235600118
1.2357523448931043	6623.958309618461	6524.529126524676	10768.044239200286	10259.388445813307	12821.002369335849	12097.96874847707	14700.419229308645	13785.016143528377	17810.506209756324	16591.86763215402	0.30671353743085406	0.2914231116821894	2690.9127690714085	7656.724350241013	2528.2680277618347	7193.934633140918
1.2431983744159416	6637.8064910880885	6537.844974228158	10786.113762948851	10276.44675149577	12840.990061768623	12116.748209231764	14722.212819636963	13805.422400617208	17835.49056308235	16615.15735174514	0.30652613527106665	0.2912477496588323	2677.8345115608536	7665.422713233624	2515.945271962555	7202.007123263087
1.2506892700123766	6651.684130283099	6551.188077261389	10804.208368161975	10293.528230546824	12861.00039719464	12135.548682726254	14744.02707730711	13825.847918963496	17860.4931263615	16638.46412574083	0.30633843305101865	0.29107210401162803	2664.8027752828784	7674.081882602535	2503.66652853461	7210.04245466087
1.2582253020230734	6665.591216712557	6564.558420265508	10822.327980608454	10310.632811029807	12881.033273006158	12154.370071685189	14765.861874238466	13846.29257842315	17885.51372974507	16661.787796267894	0.30615043141718984	0.29089617532956424	2651.817460332997	7682.701588027645	2491.4317024879856	7218.040374962147
1.2658067424176331	6679.527739292846	6577.955987316144	10840.472525372274	10327.760420368342	12901.088585888818	12173.212278173538	14787.717081618477	13866.756258168973	17910.55220258903	16685.128204712248	0.30596213102231473	0.290719964207477	2638.8784665723797	7691.281558044255	2479.240698611131	7226.000630739611
1.2734338648044117	6693.49368634253	6591.380761918723	10858.641926848772	10344.910985342807	12921.16623181838	12192.075203593573	14809.592569899785	13887.238836688028	17935.608373451774	16708.485191716863	0.3057735325253997	0.29054347124607066	2625.985693629016	7699.8215200304985	2467.0934214716544	7233.922967500053
1.2811069444403917	6707.489045577464	6604.832727004008	10876.836108741212	10362.084432087213	12941.266106057956	12210.958748682324	14831.488208798126	13907.740191779607	17960.682070092695	16731.858597180384	0.3055846365917548	0.2903666970519414	2613.139040905866	7708.321200212929	2454.989775424823	7241.807129688561
1.2888262582411194	6721.5138041056225	6618.311864923402	10895.054994056953	10379.280686085673	12961.38810315476	12229.862813508578	14853.403867289448	13928.26020055262	17985.77311947002	16755.248260255114	0.30539544389300755	0.2901896422375972	2600.3384075806243	7716.780323649757	2442.9296646123985	7249.6528606703505
1.296592084790695	6735.56794842211	6631.818157444401	10913.29850510391	10396.49967216919	12981.532116937262	12248.787297470253	14875.339413607622	13948.798739423471	18010.881347739232	16778.654019345537	0.30520595510712933	0.2900123074214816	2587.583692618762	7725.198614246212	2430.9129929761402	7257.459902746137
1.3044047043518285	6749.651464404003	6645.351585745888	10931.566563486815	10413.741314512206	13001.698040512018	12267.732099291474	14897.29471524182	13969.355684113563	18036.006580251113	16802.07571210645	0.3050161709184589	0.2898346932279938	2574.8747947781812	7733.57579475129	2418.9396642600186	7265.227997153997
1.312264398875954	6763.764337305309	6658.9121304135515	10949.859090103648	10431.005536629362	13021.885766260804	12286.697117019927	14919.269638934195	13989.930909647168	18061.14864155015	16825.51317544149	0.3048260920177271	0.2896568002875133	2562.2116126039764	7741.911586729344	2407.009582008701	7272.956884037238
1.320171452013404	6777.906551751672	6672.4997714350775	10968.176005141744	10448.292261371906	13042.095185837312	12305.68224802382	14941.264050676991	14010.52429034876	18086.30735537237	16848.9662455011	0.30463571910207404	0.28947862923641765	2549.5940444419393	7750.205710574519	2395.1226495775627	7280.646302460227
1.3281261491236485	6792.078091735349	6686.114488195553	10986.51722807429	10465.601410924502	13062.32619016434	12324.687388989283	14963.277815710348	14031.135699840986	18111.4825446439	16872.43475768114	0.30444505287507484	0.28930018071710983	2537.0219884475227	7758.457885525189	2383.2787701421184	7288.295990419108
1.3361287772855897	6806.278940609903	6699.756259472658	11004.882677656475	10482.932906801705	13082.578669430563	12343.712435917392	14985.310798519566	14051.765011042102	18136.674031478928	16895.918546621022	0.3042540940467622	0.28912145537803585	2524.4953425839776	7766.66782963695	2371.477846695343	7295.905684822239
1.3441796253079266	6820.509081085059	6713.425063431972	11023.272271921876	10500.286669844641	13102.852513087602	12362.757284121466	15007.362862832759	14072.412096163776	18161.8816371781	16919.41744620214	0.30406284333365036	0.28894245387370965	2512.0140046288725	7774.835259787738	2359.719782055239	7303.47512148926
1.352278983739575	6834.7684952213685	6727.120877622138	11041.685928178593	10517.662620217488	13123.147609846812	12381.821828224094	15029.433871618143	14093.076826708582	18187.105182226533	16942.931289546057	0.30387130145875874	0.28876317686473363	2499.57787217875	7782.9598916731775	2348.0044788696105	7311.00403514877
1.3604271448801535	6849.057164425009	6740.84367897012	11060.123563005609	10535.060677404124	13143.463847676308	12400.90596215442	15051.523687081637	14113.759073467778	18212.344486292197	16966.459909012952	0.3036794691516335	0.28858362501782275	2487.1868426586734	7791.041439815424	2336.3318396237446	7318.492159453686
1.3686244027905345	6863.375069442454	6754.593443776358	11078.585092248986	10552.480760204664	13163.801113797841	12420.009579145231	15073.63217066421	14134.45870651888	18237.599368224073	16990.00313619988	0.3034873471483669	0.2884037990058245	2474.8408133222256	7799.079617548268	2324.7017666394822	7325.939226952847
1.3768710533034536	6877.722190355148	6768.370147709934	11097.070431018103	10569.922786731991	13184.159294683703	12439.132571730122	15095.759183039476	14155.175595223314	18262.869646050367	17013.560801939133	0.30329493619162956	0.2882236995077431	2462.5396812567487	7807.0741370203905	2313.1141620832495	7333.344969104044
1.3851673940341884	6892.098506574164	6782.173765803715	11115.57949368187	10587.386674408317	13204.53827605363	12458.27483174063	15117.904584111016	14175.909608224063	18288.155136976773	17037.13273629652	0.303102237030684	0.28804332720876163	2450.283343388932	7815.024709184654	2301.5689279686194	7340.709116264712
1.3935137243912972	6906.50399683481	6796.004272449446	11134.112193864918	10604.872339961688	13224.937942871686	12477.436250303355	15140.068233009932	14196.660613443273	18313.45565738465	17060.718768569757	0.30290925042141664	0.28786268280026356	2438.071696494706	7822.931043820456	2290.0659661672544	7348.03139770776
1.4019103455874267	6920.9386391912985	6809.86164139291	11152.668444443896	10622.379699422581	13245.358179343235	12496.616717837192	15162.249988092284	14217.428478079988	18338.771022829413	17084.31872728687	0.3027159771263506	0.2876817669798556	2425.9046371936565	7830.792849496938	2278.6051784032024	7355.311541592702
1.410357560650181	6935.40241101122	6823.745845728914	11171.248157543498	10639.90866812028	13265.798868911666	12515.816124050283	15184.449706936492	14238.213068607614	18364.10104803855	17107.932440204364	0.3025224179146807	0.2875005804513909	2413.782061958802	7838.609833586961	2267.1864662615117	7362.549274970777
1.4188556744330574	6949.895288970165	6837.656857896396	11189.851244532761	10657.459160679497	13286.259894255414	12535.034357937278	15206.667246340843	14259.014250771703	18389.445546910054	17131.559734305734	0.30232857356228854	0.2873191239249914	2401.703867131262	7846.381702293176	2255.809731203015	7369.744323819876
1.4274049936264492	6964.4172490462915	6851.594649673498	11208.477616021264	10675.031091016872	13306.741137284842	12554.271307776477	15228.902462320992	14279.831889587584	18414.804332510717	17155.200435799867	0.3021344448517671	0.28713739811706906	2389.6699489052407	7854.108160587959	2244.4748745495453	7376.896412979346
1.4360058267687137	6978.968266514708	6865.55919217246	11227.127181855121	10692.624372337317	13327.242479138939	12573.526861126751	15251.155210107241	14300.66584933782	18440.17721707415	17178.854370119145	0.3019400325724477	0.2869554037503504	2377.680203345255	7861.788912252989	2233.181797500816	7384.0052661919035
1.4446584842573071	6993.5483159420755	6879.55045583473	11245.799851113314	10710.238917130673	13347.7638001824	12592.800904824888	15273.425344142182	14321.515993570083	18465.564011999348	17202.52136191816	0.301745337520419	0.2867731415538986	2365.73452639475	7869.423659884371	2221.930401141988	7391.070606105495
1.453363278359986	7008.157371181009	6893.5684104258735	11264.495532103745	10727.874637168068	13368.304980002367	12612.09332498255	15295.712718078074	14342.382185094617	18490.964527848802	17226.201235071847	0.301550360498554	0.28659061226313515	2353.8328138667857	7877.012104847003	2210.7205864348216	7398.092154237442
1.4621205232260774	7022.795405364491	6907.613025030512	11283.214132359337	10745.531443498383	13388.865897405272	12631.404006983395	15318.017184774226	14363.264285981908	18516.378574346792	17249.893812673945	0.3013551023165318	0.28640781661986475	2341.9749614568427	7884.553947309032	2199.552254230366	7405.069630993996
1.470930534897817	7037.462390900325	6921.684268047281	11301.95555863421	10763.209246444725	13409.446430413731	12650.732835480187	15340.338596294532	14384.162157560313	18541.805960377704	17273.598917035368	0.30115956379086134	0.2862247553722959	2330.1608647513203	7892.048886241391	2188.4253052772256	7412.002755683847
1.4797936313217521	7052.1582994655155	6935.7821071837425	11320.71971689981	10780.907955600893	13430.046456263413	12670.079694391929	15362.676803904913	14405.075660413748	18567.24649398439	17297.31636968269	0.3009637457449034	0.2860414292750657	2318.3904192238115	7899.496619393118	2177.3396402170183	7418.891246486921
1.48871013236022	7066.883102000587	6949.906509451231	11339.506512340917	10798.627479827752	13450.665851399799	12689.444466900859	15385.031658070731	14426.004654379209	18592.69998236636	17321.045991356394	0.3007676490089002	0.2858578390892608	2306.6635202415055	7906.896843302529	2166.295159590314	7425.734820464626
1.4976803598028874	7081.636768703967	6964.0574411597545	11358.315849351835	10816.367727249699	13471.304491475095	12708.827035449613	15407.403008454248	14446.948998544496	18618.16623187818	17344.787602009408	0.30057127441999065	0.2856739855824432	2294.980063069379	7914.24925328698	2155.291763842106	7432.533193555195
1.5067046373783677	7096.419269026245	6978.234867912788	11377.147631532363	10834.128605251015	13491.96225134496	12728.227281738193	15429.790703912005	14467.908551245708	18643.64504802765	17368.541020805376	0.30037462282224	0.28548986952866984	2283.339942882536	7921.553543471731	2144.3293533327524	7439.286080596503
1.5157832907659001	7111.230571664574	6992.438754602215	11396.00176168407	10851.910020472445	13512.639005065546	12747.64508672127	15452.194592492517	14488.883170065135	18669.136235474467	17392.306066117344	0.3001776950666618	0.2853054917085183	2271.743054756429	7928.809406741522	2133.4078283286653	7445.993195286021
1.5249166476071065	7126.070644556752	7006.669065402946	11414.878141806055	10869.711878807324	13533.334625889995	12767.080330604924	15474.614521433326	14509.87271182851	18694.639598028058	17416.082555525805	0.29998049201124294	0.28512085290910905	2260.189293680247	7936.016534771305	2122.5270890140673	7452.654250198044
1.5341050375178134	7140.939454875673	7020.925763767899	11433.776673091335	10887.53408539826	13554.048986265621	12786.532892844049	15497.050337158878	14530.877032603023	18720.154938646447	17439.870305817538	0.2997830145209654	0.2849359539241283	2248.6785545644816	7943.174618032761	2111.68703549949	7459.268956803717
1.5433487920999491	7155.836969023391	7035.208812422621	11452.697255922649	10905.376544633313	13574.781957830453	12806.00265213918	15519.501885277616	14551.895987694668	18745.682059434217	17463.669132983745	0.29958526346782893	0.28475079555385086	2237.210732229403	7950.283345742617	2100.887567810947	7465.837025417015
1.5526482449535108	7170.763152625383	7049.518173360082	11471.639789868585	10923.239160142435	13595.533411410152	12825.489486433637	15541.969010579654	14572.929431645995	18771.220761641034	17487.47885221863	0.2993872397308822	0.2845653786051657	2225.785721427179	7957.342405919917	2090.1285859096097	7472.358165244572
1.5620037316886017	7185.717970524709	7063.853807835405	11490.60417367963	10941.121834793881	13616.303217014827	12844.993272910604	15564.451557034126	14593.977218233736	18796.770845660012	17511.29927791787	0.2991889441962373	0.2843797038915956	2214.4034168367507	7964.351485360414	2079.409989687847	7478.832084367517
1.5714155899375468	7200.701386776174	7078.215676360562	11509.590305284175	10959.024470690523	13637.091243835845	12864.513887990166	15586.94936778669	14615.039200466434	18822.3321110261	17535.13022367705	0.2989903777570997	0.284193772233324	2203.063713062671	7971.310269604437	2068.7316789682955	7485.2584897079505
1.580884159367074	7215.713364640368	7092.603738698983	11528.598081784412	10976.946969166129	13657.89736024248	12884.051207326242	15609.462285156846	14636.115230581932	18847.904356414245	17558.97150228998	0.2987915413137929	0.284007584457216	2191.766504654195	7978.218443004414	2058.0935535216704	7491.6370870945975
1.5904097816905756	7230.753866577958	7107.0179538604	11547.627399452618	10994.88923078195	13678.721433779046	12903.605105803932	15631.990150635635	14657.205160045345	18873.48737963824	17582.822925747587	0.29859243577377403	0.2838211413968424	2180.511686102138	7985.075688687619	2047.4955130633898	7497.967581226956
1.5999928006804371	7245.82285424359	7121.458280095311	11566.6781537269	11012.851155322825	13699.563331161386	12923.17545753628	15654.532804882974	14678.308839546386	18899.08097764876	17606.684305236027	0.2983930620516738	0.28363444389250414	2169.299151827581	7991.881688502617	2036.9374572432134	7504.249675621279
1.6096335621804478	7260.920288479977	7135.924674889642	11585.75023920721	11030.832641793542	13720.422918273705	12942.762135861343	15677.090087724937	14699.426118997028	18924.68494653175	17630.555451135202	0.2981934210693046	0.2834474927912549	2158.128796210629	7998.636123112403	2026.419285672484	7510.483072705567
1.6193324141182788	7276.046129312029	7150.417094959431	11604.843549651487	11048.833588415317	13741.30006016555	12962.365013339439	15699.66183815154	14720.556847529353	18950.29908150716	17654.436173017533	0.2979935137556934	0.2832602889469247	2147.0005135820247	8005.338671942707	2015.9408979171421	7516.66747376835
1.6290897065180392	7291.200335940769	7164.935496245326	11623.957977971468	11066.853892621952	13762.194621048384	12981.98396174996	15722.247894313958	14741.700873492975	18975.923176927077	17678.32627964623	0.2977933410471046	0.2830728332201434	2135.9141982238507	8011.989013178274	2005.5021934959805	7522.802578947507
1.6389057915129117	7306.382866737367	7179.479833907197	11643.093416228738	11084.893451056227	13783.106464292514	13001.618852088539	15744.848093522105	14762.858044452803	19001.557026274335	17702.225578973907	0.2975929038870636	0.2828851264783662	2124.8697443754645	8018.5868237609975	1995.1030718890252	7528.888087241445
1.6487810233578566	7321.593679237053	7194.050062318609	11662.249755630595	11102.952159566123	13804.035452423703	13021.269554563953	15767.462272241948	14784.028207186535	19027.20042216075	17726.13387814099	0.2973922032263806	0.28269716959589364	2113.867046246887	8025.131779429503	1984.7434325480135	7534.923696537502
1.6587157584424002	7336.832730133204	7208.646135061507	11681.42688652623	11121.02991320133	13824.981447120266	13040.93593859542	15790.090266093328	14805.211207682625	19052.85315632603	17750.05098347464	0.29719124002317776	0.2825089634538993	2102.905998007511	8031.623554666061	1974.4231748875463	7540.909103563987
1.6687103553034934	7352.0999752710395	7223.2680049204955	11700.624698402318	11139.126606209209	13845.944309209415	13060.617872809242	15812.731909846909	14826.406891137472	19078.515019635634	17773.976700486714	0.29699001524291024	0.2823205089404516	2091.9864937972743	8038.06182271475	1964.142198294052	7546.844003910199
1.6787651746384535	7367.395369641771	7237.915623877558	11719.843079879334	11157.24213203143	13866.92389866447	13080.315225036235	15835.38703742217	14847.61510195353	19104.18580207983	17797.91083387292	0.2967885298583924	0.2821318069505376	2081.1084277334157	8044.4462556033395	1953.9004021330038	7552.728092040401
1.6888805793179813	7382.718867376281	7252.588943106341	11739.081918707167	11175.376383299967	13887.920074601285	13100.027862308423	15858.055481884481	14868.835683736583	19129.865292771752	17821.8531875109	0.2965867848498234	0.28194285838608685	2070.2716939027887	8050.776524093933	1943.697685741703	7558.5610612547025
1.6990569343992543	7398.070421739084	7267.287912966698	11758.341101761238	11193.52925183353	13908.932695275218	13119.755650856263	15880.7370754428	14890.068479293637	19155.553279946136	17845.803564459133	0.2963847812048091	0.2817536641559976	2059.4761863787426	8057.05229773419	1933.5339484453434	7564.342603734229
1.7092946071391046	7413.449985122134	7282.012482999109	11777.620515038336	11211.700628633787	13929.96161807783	13139.498456105592	15903.431649447071	14911.313330630474	19181.24955095777	17869.76176695536	0.2961825199183893	0.2815642251761573	2048.7217992205406	8063.273244840093	1923.4090895559639	7570.07241052622
1.7195939670072704	7428.857509038686	7296.762601919119	11796.920043652628	11229.890403881693	13951.006699533767	13159.256142674747	15926.139034385837	14932.570078949433	19206.953892280133	17893.727596415356	0.29598000199306074	0.28137454236946974	2038.0084264690522	8069.439032471273	1913.3230083683738	7575.750171515625
1.7299553856997325	7444.292944116986	7311.538217611641	11816.239571831387	11248.098466933605	13972.06779529731	13179.028574371401	15948.859059883483	14953.838564646854	19232.66608950366	17917.70085343127	0.2957772284388031	0.281184616665876	2027.335962155601	8075.549326443579	1903.2756041698158	7581.375575445127
1.7403792371521247	7459.756240094133	7326.339277125436	11835.578982911062	11266.324706317662	13993.144760149333	13198.815614189753	15971.591554697956	14975.118627310967	19258.38592733455	17941.681337770497	0.29557420027310255	0.28099444900238346	2016.7043003077852	8081.603791347239	1893.2667762428755	7586.9483099244535
1.7508658975532332	7475.247345809773	7341.165726667376	11854.938159333027	11284.569009729936	14014.237447993952	13218.617124307422	15994.336346718084	14996.41010571937	19284.113189593143	17965.668848374105	0.2953709185209778	0.28080404032308426	2006.1133349514566	8087.60209053196	1883.296423870488	7592.4680614224635
1.76141574535857	7490.76620919989	7356.017511596899	11874.316982639637	11302.831264030803	14035.345711855422	13238.43296608262	16017.093262961274	15017.71283783692	19309.847659212704	17989.663183355726	0.29516738421500394	0.2806133915791837	1995.56296011433	8093.543886115309	1873.3644463368692	7597.934515272733
1.7720291613040315	7506.312777290469	7370.894576420234	11893.715333469972	11321.111355241055	14056.469403874784	13258.263000051042	16039.862129570842	15039.02666081324	19335.589118237822	18013.664139999997	0.29496359839533737	0.28042250372902333	1985.0530698206276	8099.428838944528	1863.4707429240225	7603.347355637234
1.7827065284196406	7521.886996191135	7385.796864784707	11913.133091555696	11339.40916853813	14077.608375306603	13278.107085922853	16062.642771813515	15060.351410980384	19361.337347822962	18037.671514761205	0.2947595621097426	0.28023137773810486	1974.5835581100546	8105.256608663127	1853.615212928853	7608.706265566871
1.7934482320433673	7537.488811088984	7400.7243194731345	11932.570135717118	11357.724588252499	14098.762476515943	13297.96508257992	16085.435014077171	15081.686923850742	19387.092128231387	18061.685103262254	0.29455527641361473	0.2800400145791151	1964.154319029185	8111.026853656862	1843.7977556547849	7614.010926956311
1.8042546598350382	7553.11816624202	7415.676882397936	11952.026343858797	11376.057497863645	14119.931556974836	13317.836848072538	16108.238679868013	15103.033034114424	19412.853238833366	18085.70470029295	0.29435074237000586	0.2798484152319508	1953.7652466346044	8116.73923106119	1834.018270416418	7619.26102054771
1.8151262017903238	7568.775004972947	7430.654494595527	11971.501592965611	11394.4077799965	14141.115465259287	13337.722239616694	16131.053591808384	15124.389575637208	19438.62045810513	18109.730099809032	0.29414596104965085	0.2796565806837421	1943.4162350055994	8122.39339679433	1824.276656549424	7624.45622596005
1.8260632502548164	7584.459269662679	7445.657096220456	11990.995759098498	11412.775316417526	14162.314049045914	13357.621113590945	16153.879571634117	15145.756381458103	19464.39356362736	18133.7610949307	0.29394093353099066	0.2794645119288785	1933.1071782365907	8127.98900551768	1814.5728134037927	7629.596221653279
1.8370661999381863	7600.170901743977	7460.6846265396725	12010.508717390347	11431.159988030962	14183.527155108746	13377.533325533483	16176.716440192144	15167.133283787076	19490.172332083886	18157.797477941403	0.2937356609001997	0.2792722099690323	1922.8379704455147	8133.525710655842	1804.9066403539618	7634.680684952065
1.848135447928429	7615.909841694987	7475.737023926721	12030.040342041837	11449.561674875045	14204.754629315987	13397.458730139151	16199.564017437993	15188.520114002795	19515.956539260358	18181.83904028656	0.29353014425120943	0.27907967581318427	1912.608505776152	8139.003164396621	1795.278036798234	7639.709292036947
1.8592713937061955	7631.676029032804	7490.814225855908	12049.590506317281	11467.980256118182	14225.996316626783	13417.397181256461	16222.42212243336	15209.916702650291	19541.745960042943	18205.8855725723	0.29332438468573463	0.27888691047764735	1902.4186784012709	8144.421017686836	1785.6869021625025	7644.681717946194
1.8704744391592067	7647.469402306986	7505.916168896482	12069.159082540455	11486.415610055172	14247.252061087986	13437.34853188461	16245.290573343618	15231.32287943872	19567.54036841702	18229.936864564268	0.29311838331329804	0.27869391498609275	1892.2683825219283	8149.778920223936	1776.1331359016476	7649.597636569757
1.8817449885967616	7663.289899093049	7521.042788706764	12088.745942090396	11504.867614103345	14268.521705830874	13457.312634170474	16268.169187435358	15252.738473239007	19593.339537465843	18253.99270518628	0.2929121412512572	0.27850069036957364	1882.1575123798102	8155.07652049046	1766.6166375074536	7654.4567206744105
1.8930834487643238	7679.137455986025	7536.19402002835	12108.35095539737	11523.33614479888	14289.805093068082	13477.289339405752	16291.057781074092	15274.163312081759	19619.14323936946	18278.052882519347	0.29270565962482814	0.27830723766655163	1872.0859622475691	8160.31346570747	1757.1373065031366	7659.258641864173
1.9044902288582053	7695.012008593803	7551.369796680101	12127.973991938461	11541.821077792785	14311.102064090095	13497.278498023761	16313.956169721527	15295.597223154697	19644.951245403117	18302.117183800132	0.29249893956711237	0.2781135579229198	1862.0536264395341	8165.48940186156	1747.6950424511451	7664.00307061011
1.9159657405403292	7710.913491530732	7566.570051552392	12147.614920233636	11560.322287847313	14332.412459262316	13517.279959596719	16336.864167933456	15317.040032800716	19670.76332593639	18326.185395420103	0.2922919822191217	0.2779196521920289	1852.060399317299	8170.603973723948	1738.2897449602606	7668.689676261041
1.9275103979530908	7726.8418384109455	7581.794716601115	12167.273607841424	11578.839648831985	14353.736118021652	13537.293572832616	16359.78158935714	15338.49156651544	19696.57925043175	18350.257302924183	0.29208478872980437	0.2777255215347129	1842.106175280176	8175.656824793667	1728.9213136740727	7673.318126993254
1.9391246177343011	7742.796981841782	7597.0437228417195	12186.949921354704	11597.37303371977	14375.07287887329	13557.319185572216	16382.708246728867	15359.951648944949	19722.39878744329	18374.332691009517	0.2918773602560702	0.27753116701931296	1832.1908487787005	8180.647597344592	1719.5896482856479	7677.888089851942
1.9508088190322228	7758.778853417211	7612.3170003433215	12206.643726396585	11615.922314583306	14396.42257938753	13577.35664478616	16405.643951871632	15381.42010388362	19748.221704615662	18398.411343524465	0.2916696979628175	0.2773365897217043	1822.3143143209163	8185.575932447333	1710.294648544048	7682.399230781011
1.9625634235206988	7774.787383711268	7627.614478222809	12226.35488761631	11634.487362591175	14417.785056196672	13597.405796572111	16428.588515692838	15402.896754272004	19774.04776868302	18422.49304346758	0.2914618030229571	0.2771417907253191	1812.4764664598042	8190.441469896585	1701.036214240943	7686.851214543451
1.9743888554143678	7790.822502271241	7642.936084638668	12246.083268684755	11653.068048003783	14439.160144991469	13617.466486151452	16451.541748181528	15424.381422194228	19799.876745467405	18446.57757298607	0.29125367661743995	0.27694677112117416	1802.677199807833	8195.243848269805	1691.8142452243483	7691.243704780471
1.9862855414839768	7806.884137611228	7658.281746785229	12265.828732290624	11671.664240169883	14460.547680518328	13637.538557866734	16474.50345840649	15445.873928876246	19825.708399878178	18470.664713375245	0.2910453199352826	0.27675153200789543	1792.916409038473	8199.982704919763	1682.6286414014176	7695.576364008244
1.9982539110717792	7822.972217205255	7673.651390886458	12285.591140135888	11690.275807522423	14481.94749657572	13657.621855178355	16497.473454513412	15467.37409468319	19851.54249591037	18494.754245076932	0.29083673417359307	0.2765560744917433	1783.1939888806082	8204.65767594194	1673.4793027319247	7699.848853582051
2.010294396107033	7839.086667480737	7689.044942190066	12305.370352931828	11708.902617574911	14503.359426011195	13677.71622066182	16520.4515437228	15488.881739117427	19877.378796643865	18518.845947678692	0.29062792053759573	0.2763603996866383	1773.5098341341363	8209.268396229018	1664.3661292432807	7704.060833750293
2.0224074311215867	7855.227413811677	7704.462324961418	12325.166230394716	11727.5445369175	14524.783300718107	13697.821496004712	16543.437532327513	15510.396680816275	19903.217064242224	18542.9395999127	0.2904188802406604	0.2761645087141873	1763.8638396626338	8213.814499436412	1655.2890210247133	7708.211963622365
2.0345934532655616	7871.394380512003	7719.903462477516	12344.978631241669	11746.201431213181	14546.218951632429	13717.937522003778	16566.431225690427	15531.918737549828	19929.05705995162	18567.034979654705	0.29020961450432525	0.2759684027037081	1754.2559003958013	8218.295617974829	1646.2478782276157	7712.301901159808
2.0468529023231294	7887.587490828728	7735.368277020872	12364.807413186323	11764.873165193843	14567.666208729437	13738.064138561851	16589.432428241973	15553.44772621865	19954.89854409962	18591.13186392286	0.29000012455832574	0.27577208279225635	1744.6859113394748	8222.711383050308	1637.2426010770723	7716.33030321775
2.059186220728381	7903.80666693533	7750.856689873552	12384.65243293484	11783.559602656629	14589.124901020748	13758.201184685151	16612.44094347805	15574.98346285185	19980.74127609445	18615.230028877017	0.2897904116406192	0.2755755501246499	1735.1537675722502	8227.061424639542	1628.2730898672016	7720.296825515572
2.0715938535812968	7920.051829924825	7766.368621310937	12404.51354618145	11802.260606459864	14610.59485655086	13778.348498480062	16635.45657395738	15596.52576260462	20006.5850144236	18639.3292498174	0.2895804769974119	0.27537880585349656	1725.6593642468797	8231.345371482428	1619.3392449623207	7724.201122632716
2.084076248663807	7936.32289980309	7781.903990595748	12424.390607604428	11820.976038519377	14632.075902394166	13798.505917150409	16658.479121299435	15618.074439756288	20032.429516653105	18663.429301183867	0.2893703218831859	0.27518185113921867	1716.2025965939974	8235.5628510979	1610.4409668027656	7728.042848027777
2.0966338564559543	7952.619795481942	7797.462715971801	12444.283470861712	11839.705759804508	14653.567864651559	13818.673276994326	16681.508386181868	15639.629307707957	20058.27453942626	18687.529956554703	0.28915994756072405	0.2749846871500795	1706.7833599292208	8239.71348979976	1601.5781559085008	7731.821654046886
2.109267130152151	7968.942434772465	7813.044714658048	12464.19198858692	11858.449630334486	14675.070568447547	13838.850413401591	16704.54416833855	15661.190178980656	20084.119838463015	18711.63098864604	0.2889493553011385	0.27478731506220944	1697.4015496489592	8243.796912668273	1592.750712877023	7735.537191900425
2.1219765256775314	7985.290734377976	7828.649902842216	12484.11601238483	11877.20750917427	14696.583837926702	13859.037160850361	16727.586266556864	15682.756865212807	20109.965168558552	18735.732169310446	0.2887385463838973	0.27458973605963233	1688.057061234722	8247.812743569724	1583.9585383877857	7739.189111684449
2.1347625017044103	8001.664609887375	7844.278195674882	12504.055392827497	11895.979254431042	14718.107496250876	13879.233352904615	16750.63447867581	15704.329177158508	20135.810283582836	18759.83326953651	0.28852752209684823	0.27439195133429056	1678.749790256028	8251.760605153162	1575.2015332035953	7742.777062367648
2.147625519668832	8018.063975768055	7859.929507263065	12524.00997944969	11914.76472325001	14739.641365595622	13899.438822210843	16773.688601583315	15725.906924684994	20161.654936479157	18783.934059447445	0.2883162837362494	0.274193962086074	1669.4796323716873	8255.640118850395	1566.4795981722418	7746.300691801123
2.160566043787228	8034.4887453592355	7875.603750664279	12543.979620745007	11933.5637718109	14761.185267147433	13919.653400495514	16796.7484312144	15747.489916770925	20187.49887926375	18808.034308300674	0.2881048326067946	0.2739957695228429	1660.246483336552	8259.450904900208	1557.7926342341816	7749.759646740742
2.1735845410731627	8050.938830864892	7891.300837880163	12563.964164161433	11952.376255323854	14782.739021100284	13939.876918561897	16819.813762548572	15769.077961503988	20213.34186302453	18832.133784486636	0.2878931700216389	0.27379737486045774	1651.0502389923204	8263.192582295276	1549.140542411129	7753.153572786599
2.1866814813541975	8067.414143346894	7907.020679850327	12583.96345609715	11971.202028025666	14804.302446652568	13960.109206287209	16842.88438960767	15790.670866078872	20239.183637920283	18856.232255528023	0.287681297302428	0.27359877932280313	1641.8907952840673	8266.864768855274	1540.523223825032	7756.482114466373
2.199857337288837	8083.91459271815	7922.763186446209	12603.977341896481	11990.040943176029	14825.875362004057	13980.350092619874	16865.96010545379	15812.268436795328	20265.023953180073	18880.329488079104	0.287469215779324	0.27339998414181527	1632.7680482524447	8270.467081178911	1531.9405796886422	7759.744915181771
2.213112584383593	8100.440087735523	7938.528266464713	12624.005665845449	12008.892853053509	14847.457584352556	14000.59940557638	16889.040702186765	15833.870479055866	20290.86255710202	18904.425247924646	0.2872569267910321	0.2732009905575103	1623.681894038571	8273.99913466163	1523.3925113099394	7762.9416172243655
2.2264477010101436	8116.990535993014	7954.315827622108	12644.048271167778	12027.75760895189	14869.04892989099	14020.856972238642	16912.125970942252	15855.47679736391	20316.69919705288	18928.519299979416	0.287044431684829	0.2730017998180083	1614.6322288869414	8277.460543500725	1514.8789200959727	7766.071861782577
2.2398631684225956	8133.565843914674	7970.125776547646	12664.10500002047	12046.635061176159	14890.649213804043	14041.122618750876	16935.21570188924	15877.087195321526	20342.53361946687	18952.611408287106	0.2868317318165907	0.2728024131795618	1605.618949144031	8280.850920680445	1506.399707550765	7769.135288931895
2.2533594707748548	8150.165916747698	7985.958018777393	12684.175693489768	12065.525059038779	14912.258250265206	14061.396170316912	16958.309684228047	15898.701475627544	20368.365569845206	18976.701336019807	0.28661882855081766	0.2726028319065826	1596.6419512666762	8284.169878009707	1497.9547752841027	7772.131537661888
2.2669370951380965	8166.790658555395	8001.812458747913	12704.26019158685	12084.427450855806	14933.875852433583	14081.677451197223	16981.407706188063	15920.319440075446	20394.19479275519	19000.788845477156	0.2864057232606645	0.2724030572716684	1587.7011318186997	8287.417026095558	1489.5440250074025	7775.060245855711
2.2805965315183476	8183.439972210201	8017.688999790013	12724.35833324368	12103.342083943078	14955.501832450824	14101.966284706124	17004.509555025597	15941.940889551392	20420.021031829565	19024.873698085696	0.28619241732796546	0.2722030905556308	1578.796387474751	8290.591974354349	1481.1673585375538	7777.92105030315
2.294338272874165	8200.113759386635	8033.587544122429	12744.469956308742	12122.268804612348	14977.136001437972	14122.262493208858	17027.615017021715	15963.565624032144	20445.844029765743	19048.955654398105	0.2859789121432659	0.2720029330475203	1569.9276150182122	8293.694330996368	1472.8246777962777	7780.713586681988
2.308162815134429	8216.811920554233	8049.507992845487	12764.594897542831	12141.207458167404	14998.77816949233	14142.565898118719	17050.723877479977	15985.19344258304	20471.66352832507	19073.03447409246	0.28576520910584413	0.2718025860446564	1561.0947113529546	8296.723703076132	1464.5158848182764	7783.437489603646
2.3220706572162446	8233.534354970618	8065.450245934897	12784.732992614972	12160.157888900398	15020.428145684557	14162.876319894358	17073.835920724556	16006.824143356183	20497.479268332376	19097.10991597182	0.2855513096237449	0.27160205085265327	1552.2975734937936	8299.679696441628	1456.240881746111	7786.09239257453
2.336062301042938	8250.280960674278	8081.41420223529	12804.884076098015	12179.119940087789	15042.08573805528	14183.193578036711	17096.950930097784	16028.457523588177	20523.290989674977	19121.181737963223	0.28533721511380444	0.2714013287854474	1543.5360985756852	8302.561915769242	1447.9995708356728	7788.677928019781
2.3501382515621807	8267.051634477664	8097.399759454031	12825.047981464671	12198.093453986754	15063.750753612361	14203.51749108643	17120.068687958366	16050.093379598458	20549.098431302467	19145.249697117444	0.28512292700167835	0.2712004211653253	1534.8101838541916	8305.369964566082	1439.7918544579297	7791.1937272865325
2.3642990167642037	8283.846271959974	8113.406814154746	12845.224541083111	12217.07827183116	15085.422998327544	14223.847876620826	17143.188975679004	16071.731506787084	20574.90133122574	19169.31354960808	0.28490844672187116	0.27099932932295095	1526.1197267022217	8308.103445137851	1431.617635095492	7793.639420615975
2.378545107700138	8300.66476746011	8129.435261751043	12865.413586212873	12236.074233827834	15107.10227713352	14244.184551251163	17166.31157364443	16093.371699632902	20600.699426516585	19193.37305073109	0.28469377571776305	0.270798054597394	1517.4646246221382	8310.761958659627	1423.4768153552432	7796.014637212735
2.392877038500453	8317.50701406967	8145.484996500204	12885.614947000764	12255.081179152838	15128.788393920979	14264.527330619947	17189.43626124946	16115.013751691737	20626.492453307263	19217.427954904404	0.28447891544163895	0.27059659833615696	1508.8447752366192	8313.345105109736	1415.3692979583284	7798.319005177822
2.4072953263935135	8334.372903625646	8161.55591149667	12905.828452476442	12274.098945947428	15150.481151535305	14284.876029397878	17212.562816896614	16136.657455594182	20652.28014678961	19241.47801566701	0.284263867354717	0.2703949618952042	1500.2600762953516	8315.85248330608	1407.294985747023	7800.552151544485
2.4218004917242455	8351.262326703485	8177.647898665834	12926.053930548496	12293.127371314484	15172.180351773828	14305.230461281326	17235.691017994413	16158.302603043992	20678.062241214917	19265.52298567881	0.2840486329271761	0.27019314663898836	1491.7104256793973	8318.2836909201	1399.2537816885742	7802.713702289388
2.436393057972914	8368.17517260984	8193.760848757536	12946.291208000075	12312.166291314534	15193.885795382588	14325.59043898935	17258.820640955095	16179.948984815966	20703.838469893155	19289.562616719864	0.2838332136381856	0.26999115394047934	1483.1957213947317	8320.638324441854	1391.2455888693803	7804.80328230327
2.4510735517740176	8385.11132937547	8209.894651339722	12966.540110484802	12331.215540962012	15215.597282053408	14345.955774261001	17281.951461192693	16201.596390754159	20729.60856519262	19313.596659690007	0.28361761097593324	0.2697889851811927	1474.7158615828957	8322.915979224723	1383.2703105052933	7806.820515430067
2.46584250293529	8402.070683748098	8226.049194792056	12986.80046252261	12350.274954221482	15237.314610420892	14366.326277852577	17305.083253121047	16223.24460977003	20755.372258539504	19337.62486460841	0.28340182643765444	0.2695866417512177	1466.270744517271	8325.116249469109	1375.327849937894	7808.765024456661
2.4807004444568266	8419.053121185243	8242.2243662995	13007.072087495555	12369.344364003813	15259.037578059406	14386.701759534819	17328.21579015176	16244.893429840547	20781.129280417434	19361.64698061312	0.28318586152965974	0.26938412504924597	1457.8602686082013	8327.238728239667	1367.4181106384494	7810.636431117542
2.4956479125503126	8436.058525847084	8258.420051845944	13027.354807643724	12388.42360216245	15280.765981480174	14407.082028090254	17351.348844692344	16266.542638006422	20806.879360367184	19385.662755960726	0.2829697177673665	0.2691814364825992	1449.4843323989771	8329.28300743876	1359.5409962065169	7812.434356085956
2.510685446658382	8453.0867805892	8274.636136207704	13047.648444060955	12407.512499489509	15302.499616128116	14427.466891310298	17374.482188144037	16288.192020370116	20832.622226986092	19409.67193802578	0.282753396675325	0.268978577467258	1441.1428345698514	8331.248677828815	1351.6964103712235	7814.158418981824
2.5258135894740787	8470.13776695547	8290.872502947175	13067.952816690804	12426.610885712105	15324.238276379061	14447.856155992666	17397.615590900048	16309.841362094192	20858.357607927886	19433.674273300596	0.28253689978724955	0.26877554942789245	1432.8356739449664	8333.135329056997	1343.8842569982517	7815.808238396421
2.54103288696045	8487.21136517085	8307.129034406385	13088.26774432237	12445.718589488562	15345.981755536724	14468.249627938598	17420.74882234356	16331.490447399448	20884.08522990232	19457.66950739488	0.2823202286460469	0.26857235379788796	1424.5627494857763	8334.942549627274	1336.1044400855317	7817.383431876078
2.556343888370238	8504.307454134176	8323.405611700542	13108.593044586143	12464.835438404607	15367.729845829746	14488.647111950158	17443.881650845808	16353.139059563127	20909.804818674853	19481.657385035338	0.28210338480384645	0.2683689920193769	1416.323960297159	8336.669926921371	1328.3568637666758	7818.883615929168
2.571747146265715	8521.425911410965	8339.702114711621	13128.928533949918	12483.961258969659	15389.482338408809	14509.04841182754	17467.01384376419	16374.78698091716	20935.516099066404	19505.637650065466	0.2818863698220279	0.268165465543265	1408.1192056273576	8338.317047193646	1320.641432312259	7820.308406030294
2.5872432165386163	8538.566613226187	8356.018422081897	13149.274027714617	12503.095876613026	15411.23902334364	14529.453330366365	17490.145167440376	16396.433992846396	20961.218794953056	19529.610045445184	0.281669185271254	0.26796177582926295	1399.9483848709497	8339.883495595306	1312.9580501325545	7821.657416637056
2.602832658430207	8555.729434457096	8372.354411207545	13169.629340010268	12522.239115680235	15432.999689620246	14549.861669355072	17513.275387198508	16418.079875786934	20986.91262926597	19553.574313250727	0.2814518327314968	0.26775792434591467	1391.8113975659362	8341.368856139481	1305.3066217742744	7822.930261161644
2.6185160345514573	8572.914248625897	8388.709958232077	13189.99428379172	12541.390799429131	15454.764125137746	14570.273229572074	17536.404267343132	16439.72440922419	21012.597323990896	19577.530194674135	0.28123431379206976	0.2675539125706259	1383.7081434002612	8342.772711745929	1297.6870519270888	7824.126552010421
2.6342939109033563	8590.120927892667	8405.08493804003	13210.36867083479	12560.550750026367	15476.532116705828	14590.687810783356	17559.531571157706	16461.367371691496	21038.272600168402	19601.477430023435	0.2810166300516574	0.2673497419896958	1375.6385222123936	8344.094644239638	1290.099245423975	7825.2459005820565
2.6501668568973313	8607.349343047983	8421.47922425039	13230.752311731938	12579.718788543474	15498.30345004158	14611.105211739612	17582.657060902457	16483.008540768125	21063.938177893375	19625.41575872211	0.28079878311834466	0.267145414098344	1367.6024339874275	8345.334234320559	1282.5431072380743	7826.28791724192
2.666135445375801	8624.599363505757	8437.892689210177	13251.145015888324	12598.89473495325	15520.077909766793	14631.525230173726	17605.78049781278	16504.64769307776	21089.593776315098	19649.34491930913	0.28058077460964814	0.2669409304007424	1359.599778865988	8346.491061619483	1275.0185424901429	7827.252211369574
2.6822002526328483	8641.870857295988	8454.325203987995	13271.546591517696	12618.078408126034	15541.85527940508	14651.94766279814	17628.901642097386	16526.284604286826	21115.239113637115	19673.26464943882	0.2803626061525445	0.2667362924100445	1351.630457138177	8347.564704651944	1267.5254564441275	7828.138391321991
2.6983618584350144	8659.163691057443	8470.77663836747	13291.956845638239	12637.269625825924	15563.635341378926	14672.372305302153	17652.02025293647	16547.919049102715	21140.87390711707	19697.17468588058	0.2801442793835037	0.26653150164841444	1343.6943692546338	8348.55474089086	1260.063754516712	7828.9460644982755
2.71462084604223	8676.47773003059	8487.246860840994	13312.37558406878	12656.468204707322	15585.417877007209	14692.79895234962	17675.136088480285	16569.550801272504	21166.49787306706	19721.07476451922	0.279925795948518	0.26632655964705865	1335.7914158132626	8349.46074667573	1252.6333422645112	7829.6748372502625
2.730977802228858	8693.81283805001	8503.735738602876	13332.802611424257	12675.673960310769	15607.202666501766	14713.227397575796	17698.248905846765	16591.1796335807	21192.110726852818	19744.964620354156	0.27970715750313185	0.2661214679462553	1327.9214975724462	8350.282297295518	1245.2341253974591	7830.3243149672635
2.747433317304874	8711.168877537519	8520.243137543297	13353.237731112235	12694.886707059854	15628.989488965337	14733.657433585462	17721.358461120606	16612.805317848422	21217.71218289472	19768.84398750029	0.279488365712475	0.2659162280953845	1320.0845154527924	8351.018966997974	1237.8660097800894	7830.894102080725
2.763987985137163	8728.545709494607	8536.768922241492	13373.68074532843	12714.106258257065	15650.778122388194	14754.08885194981	17744.464509350924	16634.427624931188	21243.30195466706	19792.71259918725	0.279269422251291	0.265710841652959	1312.2803705245024	8351.670328906272	1230.5289014198352	7831.383801991586
2.780642403170963	8745.943193495314	8553.312955959438	13394.131455052893	12733.33242608036	15672.568343645635	14774.521443204158	17767.566804549908	16656.04632471767	21268.879754698446	19816.57018775978	0.27905032880397057	0.2655053101866553	1304.5089640275692	8352.235955146141	1223.2227064855397	7831.793017177843
2.797397172451417	8763.361187678984	8569.875100635372	13414.58966004604	12752.565021579529	15694.359928495298	14794.954996845458	17790.665099691196	16677.66118612817	21294.445294572022	19840.41648467782	0.27883108706458176	0.26529963527334427	1296.770197357575	8352.71541675087	1215.9473312938935	7832.121349116322
2.8142528976452668	8780.799548742842	8586.455216877182	13435.055158844427	12771.803854672351	15716.152651574144	14815.389301329524	17813.759146707944	16699.271977112825	21319.998284925194	19864.251220516264	0.2786116987369006	0.2650938184991214	1289.063972073025	8353.108283712063	1208.702682317933	7832.368398326449
2.831210187062679	8798.258131934912	8603.053163956094	13455.527748757007	12791.04873414121	15737.946286396038	14835.82414406884	17836.848696491576	16720.87846465043	21345.538435450224	19888.074124965435	0.2783921655344449	0.2648878614593386	1281.3901898984332	8353.414124996401	1201.488666188554	7832.53376438655
2.848269652679189	8815.736791046598	8619.668799800056	13476.007225860962	12810.299467629275	15759.740605348807	14856.259311429822	17859.933498889895	16742.4804147467	21371.0654548941	19911.884926830906	0.2781724891805036	0.26468176575863617	1273.748752722633	8353.632508531213	1194.3051896927645	7832.61704591848
2.865431910157798	8833.23537840554	8636.301980987366	13496.493384997902	12829.55586163706	15781.535379691768	14876.694588730561	17883.01330270578	16764.077592433016	21396.579051059052	19935.68335403394	0.27795267140817004	0.2644755330109718	1266.1395625980222	8353.763001199346	1187.1521597736282	7832.6178405829705
2.882697578871184	8850.75374486818	8652.95256274005	13516.986019769682	12848.817721518599	15803.330379552763	14897.129760238087	17906.08785569529	16785.669761764686	21422.0789308024	19959.46913361131	0.2777327139603734	0.26426916483965485	1258.5625217428897	8353.805168858264	1180.0294835329405	7832.535745100584
2.900067281924058	8868.291739812617	8669.620398917523	13537.484922534642	12868.084851478057	15825.125373925754	14917.564609166182	17929.15690456643	16807.25668581977	21447.564800037206	19983.241991715826	0.2775126185899114	0.2640626628773753	1251.0175325476448	8353.75857637357	1172.9370682361769	7832.3703552810475
2.9175416461756507	8885.849211131297	8686.305342010028	13557.989884403612	12887.357054566059	15846.920130668064	14937.998917672821	17952.22019497752	16828.83812669759	21473.0363637324	20007.00165361643	0.27729238705948206	0.2638560287662392	1243.5044975662604	8353.622787564993	1165.8748213044018	7832.121265969705
2.9351213022623317	8903.426005223675	8703.007243132137	13578.500695235889	12906.634132676045	15868.71441649767	14958.432466857692	17975.277471535577	16850.413845517163	21498.49332591303	20030.74784369835	0.2770720211417155	0.26364926415779616	1236.0233195267501	8353.397365279496	1158.8426503249793	7831.788071121089
2.952806884620376	8921.021966989094	8719.725952016399	13599.017143635545	12925.915886540937	15890.507996990842	14978.865036760038	17998.328477795178	16871.9836024162	21523.93538966096	20054.480285463716	0.2768515226192091	0.2634423707130754	1228.5739013262792	8353.081871354021	1151.8404630464502	7831.370363763068
2.970599031508854	8938.636939819336	8736.461317006708	13619.539016947276	12945.202115729322	15912.300636579233	14999.296406355972	18021.37295625663	16893.54715654935	21549.362257114866	20078.198701531503	0.276630893284558	0.26323535010261623	1221.1561460312223	8352.675866618752	1144.8681673786486	7830.867735994514
2.9884983850326714	8956.270765591486	8753.213185051954	13640.066101252687	12964.492618642107	15934.092098547528	15019.72635355632	18044.41064836478	16915.104266087124	21574.773629470932	20101.902813638113	0.27641013494038813	0.26302820400650007	1213.7699568820535	8352.178910928778	1137.925671397301	7830.279779022094
3.006505591165733	8973.923284660552	8769.98140169944	13660.598181366291	12983.787192508851	15955.882145030713	15040.15465520411	18067.441294507462	16936.654688214407	21600.169206983137	20125.592342637603	0.2761892493993906	0.2628209341143847	1206.4152372925892	8351.590563157108	1131.0128833431518	7829.606083148625
3.0246212997742656	8991.594335852313	8786.765811088531	13681.13504083176	13003.085633384393	15977.670537011683	15060.581087072384	18090.464634014246	16958.19817912931	21625.548688963903	20149.267008502222	0.27596823848435464	0.26261354212553495	1199.091890852258	8350.910381220281	1124.1297116247588	7828.846237799153
3.0428461646402667	9009.283756455989	8803.566255944139	13701.676461918025	13022.38773614527	15999.457034318642	15081.0054238618	18113.480405155005	16979.73449404185	21650.911773784537	20172.926530322784	0.2757471040282001	0.26240602974885885	1191.799821323948	8350.13792205602	1117.276064815931	7827.999831500463
3.0611808434850984	9026.991382217015	8820.38257757026	13722.22222561544	13041.693294486258	16021.241395622594	15101.427439198333	18136.48834513858	17001.26338717265	21676.2581588758	20196.57062630912	0.2755258478740123	0.26219839870293665	1184.5389326448203	8349.272741631605	1110.4518516564276	7827.0664518876
3.079625997993227	9044.717047329716	8837.214615843499	13742.772111631908	13061.002100916834	16043.023378434787	15121.846905630933	18159.48819011139	17022.78461175169	21701.587540728386	20220.1990137905	0.2753044718750758	0.2619906507160579	1177.3091289313743	8348.314394982532	1103.6569810574292	7826.04568574205
3.0981822938360946	9062.460584430162	8854.062209206697	13763.325898389206	13080.313946757848	16064.802739104412	15142.26359462941	18182.479675156315	17044.297920017234	21726.899614893773	20243.81140921635	0.27508297789490754	0.26178278752625295	1170.1103144787485	8347.26243620878	1096.891362099559	7824.937118982431
3.116850400696155	9080.221824588863	8870.925194662426	13783.883363019104	13099.628622137978	16086.579232816013	15162.67727658204	18205.462534291295	17065.803063214513	21752.194075984695	20267.40752815663	0.27486136780729226	0.26157481088132656	1162.9423937552492	8346.116418437101	1090.154904029274	7823.740336635616
3.135630992291033	9098.000597303488	8887.80340776652	13804.44428135952	13118.945915990258	16108.35261358701	15183.087720793315	18228.436500468004	17087.299791594516	21777.470617675765	20290.987085302375	0.27463964349631587	0.26136672253889287	1155.805271412013	8344.875893891789	1083.4475162673043	7822.4549229028635
3.1545247463978408	9115.79673049172	8904.696682621752	13825.00842795094	13138.265616048815	16130.122634265463	15203.494695481882	18251.40130557085	17108.787854413033	21802.728932704435	20314.54979446654	0.27441780685640027	0.26115852426640845	1148.6988522809697	8343.540413883049	1076.7691084064427	7821.08046114305
3.1735323448776414	9133.610050483976	8921.604851871305	13845.575576032528	13157.587508845332	16151.889046527536	15223.89796777821	18274.356680415614	17130.266999929376	21827.968712871538	20338.09536858443	0.27419585979233935	0.26095021784120775	1141.6230413716985	8342.109528786503	1070.1195902088657	7819.616533858702
3.192654473700048	9151.440382016162	8938.52774669239	13866.14549753844	13176.911379705709	16173.651600875151	15244.297303722442	18297.302354748303	17151.73697540531	21853.189649042153	20361.62351971443	0.2739738042193325	0.26074180505053557	1134.5777438763762	8340.58278807858	1063.4988716111402	7818.062722729519
3.211891822967991	9169.287548222503	8955.465196789846	13886.717963094121	13196.237012746686	16195.410046633664	15264.69246826227	18320.238057244027	17173.197527104025	21878.391431146414	20385.133959038754	0.27375164206302055	0.2605332876915846	1127.5628651685547	8338.959740338847	1056.9068627227098	7816.418608608656
3.2312450869426166	9187.151370628293	8972.417030389699	13907.292742012583	13215.56419087248	16217.164131949477	15285.083225250732	18343.16351550583	17194.648400289	21903.57374818031	20408.6263968641	0.27352937525952054	0.26032466757152695	1120.5783108040923	8337.239933248144	1050.3434738263604	7814.683771524578
3.2507149640683446	9205.031669142694	8989.38307423278	13927.869602290724	13234.892695771428	16238.913603787767	15305.469337444123	18366.07845606361	17216.08933922301	21928.736288206626	20432.100542622466	0.27330700575546274	0.26011594650755127	1113.6239865247044	8335.422913625836	1043.8086153825861	7812.857790719718
3.2703021569980693	9222.928262051602	9006.363153568376	13948.44831060575	13254.222307912753	16260.65820793024	15325.850566499963	18388.982604373137	17237.520087167228	21953.878738355943	20455.55610487203	0.2730845355080252	0.25990712632689855	1106.6997982535977	8333.508227401413	1037.3021980249905	7810.940244616941
3.2900073726185273	9240.840966010375	9023.357092147771	13969.028632311394	13273.552806543108	16282.39768897274	15346.226672974777	18411.875684814822	17258.940386380036	21979.00078482738	20478.99279129779	0.2728619664849697	0.2596982088668956	1099.8056520973914	8331.495419624727	1030.824132561509	7808.930710832123
3.3098313220758016	9258.769596036678	9040.36471221791	13989.610331434349	13292.883969683367	16304.131790323061	15366.59741632209	18434.757420692804	17280.34997811617	22004.102112889715	20502.410308712548	0.2726393006646799	0.2594891959749916	1092.9414543518214	8329.384034520946	1024.3743299812777	7806.828766229097
3.329774720800988	9276.713965503386	9057.385834515082	14010.19317067075	13312.215574125416	16325.860254198817	15386.96255489051	18457.627534234034	17301.748602625914	22029.182406882544	20525.80836305791	0.27241654003619553	0.25928008950879566	1086.1071114964434	8327.17361545097	1017.9527014482301	7804.633986876346
3.349838288536016	9294.673886131326	9074.420278258482	14030.776911382423	13331.547395428748	16347.582821625067	15407.321845921499	18480.485746587132	17323.13599915394	22054.24135021706	20549.186659404975	0.27219368659925075	0.2590708913361093	1079.3025301959715	8324.863704924006	1011.5591583023197	7802.345948058646
3.370022749359618	9312.64916798217	9091.467861143914	14051.361313593414	13350.879207917318	16369.29923243225	15427.6750455475	18503.33177782154	17344.511905938594	22079.27862537734	20572.544901955465	0.2719707423643098	0.2588616033349664	1072.5276173017337	8322.453844614793	1005.1936120624305	7799.964224300813
3.390328831713469	9330.63961945126	9108.528399337407	14071.946135986344	13370.210784676232	16391.00922525389	15448.02190878986	18526.16534692652	17365.87606021091	22104.293913921327	20595.88279404259	0.27174770935260584	0.2586522273936679	1065.782279855106	8319.94357539853	998.8559744285885	7797.488389395177
3.4107572684284713	9348.645047260592	9125.601707469008	14092.53113589906	13389.541897548725	16412.71253752472	15468.36218955708	18548.986171810502	17387.228198194003	22129.286896482274	20619.200038132316	0.2715245895961778	0.25844276541081873	1059.0664250866394	8317.332437338773	992.5461572802742	7794.918016384821
3.431308796751202	9366.665256451563	9142.687598626344	14113.116069320931	13408.872317132775	16434.408905478333	15488.695640642654	18571.793969299935	17408.56805510202	22154.25725276969	20642.496335824184	0.2713013851379057	0.2582332192953654	1052.3799604107626	8314.619969661813	986.2640726731624	7792.252677551005
3.4519841583705158	9384.700050377938	9159.785884348375	14133.700690889422	13428.201812778021	16456.098064145146	15509.02201372325	18594.588455138615	17429.895365139444	22179.204661570642	20665.77138785249	0.27107809803155336	0.25802359096663224	1045.72279343236	8311.805710806977	980.0096328448853	7789.491944454145
3.47278409944432	9402.749230698708	9176.896374619073	14154.284753886594	13447.530152582565	16477.779747350338	15529.341059356777	18617.36934398678	17451.20986150032	22204.128800751027	20689.02489408738	0.2708547303418022	0.2578138823543609	1039.0948319478775	8308.889198443387	973.7827502149157	7786.63538794592
3.4937093706264992	9420.812597371081	9194.018877861205	14174.868010235723	13466.857103389944	16499.453687711895	15549.652526980612	18640.13634942047	17472.511276367608	22229.029347256994	20712.256553536125	0.2706312841442922	0.2576040953987459	1032.4959839443327	8305.869969464839	967.5833373850328	7783.682578170672
3.514760727094002	9438.889948643377	9211.153200930037	14195.45021049782	13486.182430785939	16521.119616638516	15569.95616490969	18662.889183930707	17493.799340912403	22253.905977116236	20735.46606434426	0.27040776152565976	0.2573942320504734	1025.9261575977434	8302.74755998794	961.4113071369939	7780.633084559813
3.535938928574102	9456.98108104797	9228.299149107077	14216.031103868232	13505.505899095508	16542.777264327655	15590.251720334687	18685.627558922777	17515.073785293287	22278.75836543937	20758.6531237968	0.2701841645835762	0.25718429427076006	1019.3852612734772	8299.5215053563	955.2665724333492	7777.486475837883
3.557244739371806	9475.08578939421	9245.45652609379	14236.610438173166	13524.827271379632	16564.42635976343	15610.538939320148	18708.351184715455	17536.334338655583	22303.586186421257	20781.817428319435	0.2699604954267884	0.25697428403139133	1012.8732035301509	8296.191340178251	949.1490464214585	7774.242320059333
3.578678928397448	9493.203866761485	9262.625134005491	14257.187959866473	13544.146309432424	16586.066630714908	15630.817566802869	18731.059770540527	17557.580729130896	22328.38911334273	20804.958673480018	0.26973675617515697	0.2567642033147585	1006.3898931201547	8292.756598341744	943.05864243221	7770.900184610393
3.600242269194432	9511.335104492156	9279.804773365033	14277.763414026196	13563.462773777968	16607.69780373403	15651.087346590024	18753.753024542035	17578.81268383643	22353.166818571885	20828.076553989777	0.2695129489596968	0.2565540541139018	999.9352389835985	8289.216812965926	936.9952739768778	7767.45963618625
3.6219355399671502	9529.479292184526	9296.995243096622	14298.336544351234	13582.776423667323	16629.319604153698	15671.348021357431	18776.430653775635	17600.02992887435	22377.91897356564	20851.170763704657	0.2692890759226165	0.2563438384325447	993.5091502575087	8285.571516489144	930.9588547542808	7763.9202408534475
3.643759523609069	9547.636217685977	9314.196340519735	14318.907093158181	13602.087017075655	16650.93175608612	15691.599332648013	18799.09236420825	17621.232189331473	22402.64524887155	20874.240995626962	0.26906513921735975	0.25613355828513706	987.1115362696582	8281.820240619592	924.949298644613	7760.281564007513
3.6657150077309777	9565.805667085848	9331.407861342786	14339.474801377813	13621.394310699041	16672.533982420657	15711.841020869824	18821.73786071719	17642.41918927841	22427.345314129034	20897.28694190641	0.26884114100864487	0.2559232156968937	980.7423065413022	8277.962516368367	918.9665197132854	7756.543170411605
3.6878027846894206	9583.987424708654	9348.629599657157	14360.0394085521	13640.698059951792	16694.12600482235	15732.072825294732	18844.36684709001	17663.590651769475	22452.01883807146	20920.308293842067	0.2686170834725066	0.25571281270383495	974.4013707893901	8273.997874075081	913.0104322122061	7752.704624214675
3.710023651615288	9602.181273107017	9365.861347930932	14380.60065283076	13659.998018963312	16715.707543729874	15752.29448405653	18866.979026023742	17684.746298841907	22476.665488527564	20943.304741883527	0.2683929687963367	0.255502351352826	968.0886389217922	8269.92584337527	907.0809505756479	7748.765488923062
3.732378410442586	9620.386993054843	9383.102897002847	14401.158270968162	13679.293940575313	16737.27831835392	15772.505734149472	18889.574099124606	17705.885851515628	22501.284932423263	20966.275975632612	0.2681687991789259	0.25529183370161873	961.8040210435865	8265.74595325999	901.1779894254869	7744.725327451248
3.7548678679373717	9638.604363540386	9400.354036076173	14421.711998320121	13698.585576338895	16758.83804667545	15792.706311426638	18912.15176690755	17727.009029792796	22525.87683578351	20989.221683844975	0.2679445768305056	0.2550812618188929	955.5474274546723	8261.45773206558	895.3014635700383	7740.58370211767
3.777492835726878	9656.83316175943	9417.614552712674	14442.261568840793	13717.87267651176	16780.38644544402	15812.895950598477	18934.71172879596	17748.115552657517	22550.44086373413	21012.141554431786	0.26772030397279045	0.2548706377842967	949.3187686475576	8257.060707461089	889.4512880015536	7736.340174634475
3.8002541303288	9675.073163108314	9434.884232826436	14462.80671507938	13737.15499005522	16801.923230175977	15833.07438523109	18957.25368312108	17769.205138075304	22574.976680503478	21035.035274461174	0.2674959828390208	0.2546599636884883	943.1179553110851	8252.554406490643	883.6273778986651	7731.994306135923
3.823152573180761	9693.324141177221	9452.162860677956	14483.347168177212	13756.432264631561	16823.448115153005	15853.241347744932	18979.777327121923	17790.277502993	22599.483949424604	21057.902530160198	0.2672716156740034	0.2544492416331781	936.9448983315378	8247.938355589751	877.829648629413	7727.545657210052
3.8461889906699622	9711.585867743306	9469.45021886803	14503.882657864573	13775.704246601177	16844.960813420403	15873.396569413258	19002.28235694493	17811.33236333842	22623.96233293707	21080.74300691649	0.2670472047341585	0.2542384737311717	930.799508788914	8243.212080562022	872.0580157465301	7722.993787864223
3.8693642141629967	9729.858112763888	9486.746088331773	14524.412912457634	13794.970681019802	16866.461036785502	15893.539780360656	19024.76846764364	17832.36943402005	22648.411492588948	21103.55638928001	0.26682275228756036	0.25402766210641026	924.6816979619907	8238.375106637366	866.3123949919245	7718.338257580996
3.892679080035866	9748.140644369767	9504.050248332687	14544.937658855555	13814.231311635886	16887.948495816257	15913.670709561766	19047.235353178676	17853.388428927028	22672.831089038995	21126.342360965038	0.26659826061398156	0.25381680889401625	918.5913773226202	8233.426958421245	860.5927022921387	7713.578625277616
3.9161344297041563	9766.433228858268	9521.36247645653	14565.456622537215	13833.485880887627	16909.422899839414	15933.789084839611	19069.682706417203	17874.389060928617	22697.22078205837	21149.10060485168	0.2663737320049382	0.25360591624033446	912.5284585396294	8228.367159947753	854.8988537620171	7708.7144493488595
3.9397311096534064	9784.735630686735	9538.682548605568	14585.969527558513	13852.734129900586	16930.88395693933	15953.894632864552	19092.110219133137	17895.371041874434	22721.580230533156	21171.830802988166	0.26614916876373296	0.2533949863029768	906.4928534828359	8223.19523472106	849.2307657077909	7703.745287710801
3.963469971469652	9803.047612465727	9556.010238992556	14606.47609654933	13871.97579848488	16952.33137395642	15973.987079152821	19114.517582006923	17916.334082594145	22745.90909246637	21194.532636592656	0.2659245732055015	0.25318402125086464	900.484474216355	8217.910705666058	843.5883546209661	7698.67069774447
3.987351871870168	9821.368934952312	9573.34532013483	14626.976050710566	13891.21062513255	16973.76485648566	15994.066148065202	19136.90448462539	17937.2778928974	22770.207024980096	21217.205786055147	0.2656999476572567	0.25297302326427495	894.5032329994137	8212.51309514977	837.9715371798957	7693.490236329846
4.01137767273438	9839.699357043399	9590.687562848416	14647.469109811229	13910.438347014926	16995.184108875186	16014.131562805733	19159.270615481662	17958.20218157373	22794.47368431772	21239.849930939494	0.26547529445793355	0.25276199453488335	888.5490422923467	8207.001925033983	832.3802302545519	7688.203459887765
4.035548241134971	9858.038635769191	9608.036736242248	14667.954992185721	13929.658699980188	17016.58883422507	16034.183045420617	19181.615661975404	17979.106656392723	22818.708725846467	21262.464749985687	0.26525061595843824	0.25255093726580996	882.6218147512991	8201.376716649625	826.8143509018118	7682.809924353845
4.059864449369175	9876.386526286427	9625.392607712201	14688.433414730796	13948.871418550576	17037.978734385753	16054.220316796771	19203.93931041249	17999.991024103743	22842.911804059324	21285.049921111615	0.26502591452169016	0.25233985367166495	876.7214632302639	8195.63699082518	821.273816367262	7677.309185205493
4.08432717499025	9894.74278187194	9642.754942935431	14708.904092902962	13968.076235920125	17059.353509957	16074.243096660884	19226.2412460054	18020.85499043627	22867.082572577845	21307.60512141555	0.2648011925226717	0.25212874597859175	870.847900782479	8189.782267906703	815.7585440871771	7671.700797487982
4.108937300839158	9913.107153915988	9660.123505864465	14729.366740715557	13987.272883951975	17080.712860286425	16094.251103578104	19248.52115287311	18041.69826009981	22891.220684154272	21330.13002717811	0.26457645234847477	0.25191761642431726	865.0010406574584	8183.8120677382685	810.2684516849113	7665.984315788839
4.133695715076422	9931.479391915766	9677.498058721485	14749.821070736072	14006.461093175978	17102.05648346835	16114.24405495098	19270.778714041287	18062.520536784035	22915.325790674146	21352.624313864588	0.2643516963983475	0.25170646725819346	859.1807963046012	8177.725909715518	804.8034569747979	7660.159294289537
4.15860331121418	9949.859243468884	9694.878361992605	14770.266794083449	14025.640592786265	17123.38407634261	16134.221667018375	19293.013611442522	18083.321523159015	22939.397543158793	21375.087656127194	0.2641269270837432	0.2514953007412482	853.3870813702815	8171.523312764242	799.3634779587155	7654.225286741741
4.183660988148428	9968.24645426686	9712.264174422096	14790.703620425316	14044.811110638759	17144.695334493288	16154.183654854329	19315.2255259164	18104.100920875266	22963.435591767822	21397.519727807332	0.2639021468283681	0.25128411914623067	847.6198096995358	8165.20379537018	793.9484328290564	7648.1818465041
4.208869650191461	9986.640768088697	9729.655253006744	14811.13125797543	14063.972373248862	17165.98995224768	16174.129732367137	19337.41413720988	18124.85843056407	22987.439585801792	21419.920201938003	0.2636773580682299	0.2510729247576576	841.8788953384501	8158.7668756125495	788.5582399696577	7642.028526569251
4.2342302071045115	10005.041926794473	9747.051352990216	14831.54941349107	14083.124105789133	17187.267622675226	16194.059612298359	19359.5791239776	18145.5937518378	23011.409173704964	21442.288750746287	0.2634525632516878	0.2508617198718647	836.1642525281641	8152.212071120273	783.1928179508541	7635.764879516792
4.259743574130585	10023.449670318829	9764.452227857299	14851.957792270261	14102.266032086782	17208.528037586213	16213.973006221668	19381.720163781967	18166.306583289937	23035.344003067657	21464.62504565549	0.26322776483950117	0.25065050679705037	830.4757957087131	8145.538899122272	777.8520855325041	7629.3904575668275
4.285410672027485	10041.863736664718	9781.857629328413	14872.356098149445	14121.397874621563	17229.770887530995	16233.869624542114	19403.836933093786	18186.99662249569	23059.243720629347	21486.928757287937	0.2630029653048797	0.2504392878533297	824.8134395240922	8138.746876504272	772.5359616695787	7622.904812633991
4.311232427101037	10060.283861897065	9799.267307354017	14892.744033500909	14140.519354523489	17250.995861798972	16253.749176495263	19425.92910729264	18207.663566012292	23083.107972281403	21509.199555467454	0.26277816713353497	0.25022806537277864	819.1770988116623	8131.835519725457	767.2443655018578	7616.307496246882
4.337209771238533	10078.70978013632	9816.681010108947	14913.121299230123	14159.630191570426	17272.202648417395	16273.611370146058	19447.996360667083	18228.30710937922	23106.93640306964	21531.437109221686	0.26255337282373065	0.25001684169948796	813.5666886084946	8124.8043448901735	761.9772163594607	7609.598059613258
4.363343641942354	10097.141223552304	9834.098483986993	14933.48759477349	14178.730104186077	17293.390934150706	16293.45591238827	19470.038366415378	18248.926947118835	23130.728657197542	21553.64108678499	0.26232858488633254	0.24980561918960958	807.9821241530008	8117.652867775876	756.7344337652903	7602.776053649839
4.389634982363801	10115.57792235792	9851.519473595356	14953.842618095798	14197.81880943771	17314.56040449949	16313.28250894354	19492.054796645876	18269.52277273675	23154.484378028963	21575.811155600957	0.2621038058448625	0.2495944002114095	802.4233208813821	8110.380603814032	751.515937430202	7595.84102895949
4.416084741337141	10134.019604802928	9868.943721749198	14974.186065687909	14216.896023034056	17335.71074369973	16333.090864360689	19514.045322377697	18290.0942787224	23178.203208091287	21597.94698232517	0.2618790382355507	0.24938318714531796	796.8901944267564	8102.987068097107	746.3216472541098	7588.792535841931
4.442693873413836	10152.465997167683	9886.370969466108	14994.517632564222	14235.961459323067	17356.841634721754	16352.880682014827	19536.009613541035	18310.6411565494	23201.884789078118	21620.04823282774	0.261654284607386	0.24917198238398056	791.3826606251532	8095.47177544469	741.1514833311085	7581.630124363583
4.469463338897009	10170.91682375719	9903.800955960896	15014.837012260701	14255.014831290144	17377.952759269894	16372.651664107041	19557.947338978312	18331.16309667654	23225.528761852933	21642.11457219657	0.2614295475221721	0.24896078833231003	785.90063550981	8087.834240369499	736.0053659424884	7574.353344305418
4.49639410387609	10189.37180689469	9921.23341863995	15035.143896832154	14274.05585055568	17399.043797781218	16392.403511663197	19579.85816644427	18351.659788547873	23249.134766451527	21664.145664739575	0.26120482955458013	0.24874960740753957	780.4440353113459	8080.07397709135	730.883215558657	7566.9617451871745
4.523487140261684	10207.83066691583	9938.668093096108	15055.437976850346	14293.08422737341	17420.11442942526	16412.135924533788	19601.74176260715	18372.13092059383	23272.702442085723	21686.141173988104	0.26098013329220143	0.24853844203927353	775.0127764629433	8072.19049959816	725.7849528429797	7559.454876324628
4.550743425820648	10226.293122162448	9956.104713103201	15075.718941401563	14312.099670628197	17441.164332103093	16431.848601393023	19623.597793049223	18392.57618023166	23296.231427146296	21708.1007626995	0.26075546133560606	0.24832729466954417	769.60677559342	8064.183321598917	720.710498646542	7551.83228679141
4.578163944211368	10244.758888976594	9973.543010610809	15095.986478084498	14331.101887834162	17462.193182446783	16451.54123973846	19645.425922267612	18412.99525386621	23319.7213592063	21730.024092860236	0.26053081629839414	0.2481161677528604	764.2259495320031	8056.051956580486	715.6597740123398	7544.0935254688375
4.605749685019276	10263.227681694552	9990.982715739003	15116.240273008107	14350.090585132773	17483.200655818797	16471.213535890387	19667.22581367518	18433.38782689077	23343.171875024436	21751.91082568887	0.26030620080725353	0.24790506375626703	758.8702153074555	8047.79591781972	710.632700172835	7536.238141042646
4.633501643792551	10281.699212640913	10008.423556773143	15136.480010789528	14369.06546729099	17504.186426311484	16490.865184991413	19688.997129601456	18453.75358368784	23366.582610548412	21773.76062163918	0.2600816175020162	0.2476939851593953	753.5394901460386	8039.414718375541	705.6291985493735	7528.265682010911
4.6614208220780515	10300.173192122564	10025.865260158622	15156.705374551922	14388.026237699318	17525.150166746465	16510.495881005892	19710.739531293428	18474.092207629943	23389.953200918248	21795.573140403118	0.2598570690357148	0.2474829344545213	748.2336914739572	8030.907871125266	700.6491907545133	7520.175696712919
4.689508227457455	10318.649328422931	10043.307550495798	15176.916045922555	14406.972598370132	17546.09154867429	16530.105316719684	19732.452678916685	18494.403381080625	23413.28328046993	21817.34804091419	0.25963255807464014	0.24727191414661978	742.9527369169518	8022.274888789281	695.6925985921989	7511.967733363621
4.717764873583629	10337.127327796086	10060.750150534828	15197.111705030758	14425.904249935844	17567.010242373963	16549.693183739728	19754.136231556382	18514.686785395363	23436.572482738862	21839.084981350516	0.25940808729839954	0.24706092675342142	737.6965442963992	8013.5152838900685	690.7593440524652	7503.641339994501
4.746191780217212	10355.606894460847	10078.192781170499	15217.292030505836	14444.820891647036	17587.905916852385	16569.259172493526	19775.78984721809	18534.942100922348	23459.8204404632	21860.783619137936	0.25918365939997384	0.24684997480546894	732.4650316336192	8004.628568827175	685.849349316617	7495.196064532734
4.774789973263409	10374.087730595164	10095.635161437307	15237.456699475368	14463.722221370968	17608.77823984428	16588.802972229114	19797.41318282923	18555.169007003777	23483.026785587837	21882.44361095361	0.25895927708577854	0.24663906084617399	727.2581171515048	7995.614255903754	680.9625367587432	7486.6314548361115
4.803560484809025	10392.569536330328	10113.077008504395	15257.605387563228	14482.607935589822	17629.626877811745	16608.32427101472	19819.005894240083	18575.367181976824	23506.191149267932	21904.06461272924	0.2587349430757228	0.2464281874318767	722.0757192674209	7986.471857268829	676.0988289389061	7477.947058626916
4.832504353159697	10411.052009745214	10130.518037670494	15277.737768887662	14501.477729398983	17650.45149594391	16627.8227557384	19840.56763622486	18595.53630317461	23529.31316187249	21925.64627965431	0.2585106601032693	0.24621735713190304	716.9177565976279	7977.2008849876	671.2581486067502	7469.142423553858
4.861622622877388	10429.53484686073	10147.957962359063	15297.853516059613	14520.331296505552	17671.25175815684	16647.29811210803	19862.098062483088	18615.676046927474	23552.39245298831	21947.188266179717	0.2582864309154938	0.24600657252862354	711.7841479580384	7967.800851055887	666.4404187034233	7460.217097224202
4.890916344818065	10448.017741634123	10165.396494113333	15317.952300180868	14539.16832922674	17692.02732709327	16666.750024651083	19883.59682564086	18635.786088564106	23575.42865142375	21968.690226021157	0.25806225827315116	0.2457958362175128	706.6748123624711	7958.271267409902	661.645562358608	7451.170627191663
4.9203865761696335	10466.500385953508	10182.833342591477	15338.033790842439	14557.988518488399	17712.777864122552	16686.17817671458	19905.063577252182	18655.866102412834	23598.42138521266	21990.151812162763	0.2578381449507317	0.24558515080721052	701.5896690214868	7948.611645924859	656.8735028909869	7442.002560972236
4.950034380490085	10484.982469632183	10200.26821556168	15358.097656122716	14576.791553823425	17733.503029340398	16705.582250464944	19926.497967800216	18675.915761802757	23621.370281618158	22011.57267686051	0.257614093736528	0.24537451891958129	696.5286373443087	7938.821498453617	652.12416380801	7432.71244606562
4.979860827745887	10503.463680403314	10217.700818897469	15378.143562586012	14595.577123370453	17754.202481569017	16724.961926888056	19947.89964669891	18695.934739065222	23644.27496713684	22032.952471646066	0.2573901074326965	0.24516394318977716	691.491636937717	7928.900336838793	647.3974688069429	7423.2998299803585
5.009866994350591	10521.943703914341	10235.130856572829	15398.171175280819	14614.344913872328	17774.875878356925	16744.316885789245	19969.268262294256	18715.922705535017	23667.1350675026	22054.290847330296	0.2571661888553216	0.24495342626629704	686.4785876053502	7918.847672915086	642.6933417728869	7413.764260225464
5.040053963203681	10540.422223721667	10252.558030657552	15418.180157738321	14633.094610674809	17795.522875979095	16763.64680579331	19990.60346186595	18735.879331551885	23689.950207690883	22075.587454007076	0.2569423408344813	0.24474297081105315	681.4894093496841	7908.66301855538	638.0117067807005	7404.105284354184
5.070422823729659	10558.898921285252	10269.982041312549	15438.170171970882	14651.825897725234	17816.14312943701	16782.951364344717	20011.904891628896	18755.804286461916	23712.720011922745	22096.841941057108	0.25671856621431083	0.24453257949942947	676.5240223693545	7898.345885657705	633.3524880934274	7394.322449961677
5.100974671917351	10577.373475963303	10287.402586785174	15458.140878470535	14670.538457571198	17836.73629245873	16802.230237707623	20033.1721967348	18775.697238619032	23735.444103669106	22118.053957151686	0.25649486785307024	0.24432225502034977	671.5823470601463	7887.895786179695	628.7156101622386	7384.415304705035
5.131710610359471	10595.84556500701	10304.81936340467	15478.09193620759	14689.231971359357	17857.302017499136	16821.48310096618	20054.405021273873	18795.557855386553	23758.12210565496	22139.22315025663	0.2562712486232107	0.24411200007633926	666.6643040139461	7877.312232133932	624.1009976259666	7374.383396306075
5.1626317482924104	10614.31486355524	10322.232065577491	15498.023002629148	14707.906118834073	17877.839955739993	16840.709628024564	20075.603008276383	18815.385803138615	23780.753639863593	22160.349167636083	0.2560477114114405	0.24390181738359173	661.7698140207212	7866.594735647552	619.5085753129679	7364.226272603031
5.193739201636265	10632.781044629512	10339.640385782986	15517.933733657974	14726.56057833652	17898.349757090466	16859.909491607563	20096.765799714714	18835.1807472621	23803.338327541267	22181.431655856813	0.2558242591187954	0.24369170967203274	656.8987980664824	7855.742808942683	614.9382682392024	7353.943481544498
5.225034093035115	10651.243779128654	10357.044014568683	15537.82378369091	14745.195026803247	17918.8310701871	16879.08236326055	20117.89303650477	18854.942352157934	23825.875789201204	22202.47026079185	0.25560089466070496	0.24348167968538798	652.0511773321196	7844.755964351818	610.3900016062544	7343.534571175929
5.256517551897525	10669.702735823847	10374.442640546016	15557.692805597848	14763.809139765288	17939.283542394423	16898.22791335002	20138.984358508147	18874.67028124306	23848.365644628393	22223.46462762488	0.2553776209670644	0.2432717301812511	647.2268731966615	7833.633714372292	605.8637008056976	7332.999089716468
5.288190714437326	10688.157581353538	10391.835950385852	15577.540450720411	14782.40259134705	17959.706819805204	16917.345811063973	20160.03940453385	18894.364196952072	23870.80751288396	22244.414400854224	0.25515444098230233	0.2430618639311488	642.425807234773	7822.375571661163	601.3592914167093	7322.336585552432
5.320054723714605	10706.607980218458	10409.223628814208	15597.366368870875	14800.975054265391	17980.100547241018	16936.435724412386	20181.057812340412	18914.023760739143	23893.201012309913	22265.319224297196	0.25493135766545466	0.24285208372061148	637.6479012149503	7810.981049028225	596.8766992032761	7311.5466072163545
5.352110729676963	10725.053594776546	10426.60535860779	15617.170208330846	14819.526199828446	18000.46436825249	16955.49732022751	20202.039218637576	18933.648633079596	23915.545760533452	22286.17874109404	0.2547083739902336	0.24264239234924112	632.893077101442	7799.44965948537	592.4158501170168	7300.628703443799
5.384359889201005	10743.494085238202	10443.980820589893	15636.951615850418	14838.055697934942	18020.7979251201	16974.530264164634	20222.98325908867	18953.2384734721	23937.841374472027	22306.992593712537	0.25448549294510153	0.2424327926307821	628.1612570561119	7787.780916286167	587.9766702981142	7289.582423205487
5.41680336613411	10761.929109661347	10461.349693626087	15656.710236647039	14856.563217073213	18041.100858854636	16993.534220702546	20243.889568312567	18972.792940440504	23960.08747033795	22327.76042395225	0.25426271753334406	0.24222328739319288	623.4523634343059	7775.974332900252	583.5590860720258	7278.4073156844825
5.44944233133642	10780.358323946624	10478.711654620081	15676.445714404555	14875.048424320414	18061.372809197874	17012.508853144183	20264.757779885877	18992.311691535808	23982.283663643237	22348.481872948934	0.2540400507731446	0.24201387947871417	618.76631878427	7764.029423026368	579.1630239494843	7267.102930296678
5.482277962723094	10798.781381832563	10496.066378509491	15696.157691272143	14893.510985341592	18081.613414623098	17031.453823617194	20285.587526344952	19011.79438333808	24004.429569204276	22369.156581178817	0.25381749569765777	0.24180457174394257	614.1030458511086	7751.945700660814	574.7884106283018	7255.668816734571
5.515311445306831	10817.197934891023	10513.413538261904	15715.84580786367	14911.950564389168	18101.822312336117	17050.368793074816	20306.37843918849	19031.24067145885	24026.52480114715	22389.78418846346	0.2535950553550867	0.24159536705990634	609.462467574107	7739.72268008953	570.4351729928458	7244.104524978902
5.548543971240616	10835.607632522357	10530.752804870692	15735.50970325661	14930.366824302038	18121.99913827577	17069.253421296507	20327.130148879514	19050.650210542943	24048.56897291223	22410.364333974005	0.2533727328087588	0.24138626831213483	604.8445070854505	7727.359875890426	566.1032381124096	7232.40960530052
5.581976739860765	10854.01012195094	10548.083847351112	15755.149014991435	14948.75942650504	18142.143527114942	17088.107366888835	20347.842284847953	19070.022654270837	24070.561697259556	22430.89665623601	0.25315053113720304	0.2411772784007349	600.2490877108648	7714.856802967377	561.7925332406594	7220.583608277142
5.615610957730194	10872.405048220457	10565.406332736251	15774.763379070668	14967.128031008211	18162.255112261257	17106.93028728617	20368.514475492808	19089.357655360738	24092.502586273557	22451.380793133874	0.252928453434228	0.2409684002404662	595.6761329699075	7702.212976575829	557.5029858172638	7208.626084827818
5.649447838681973	10890.792054189553	10582.719926073252	15794.352429958404	14985.472296406391	18182.33352585821	17125.72183875179	20389.1463481849	19108.65486557106	24114.39125136861	22471.81638191586	0.25270650280900175	0.24075963676081688	591.1255665769568	7689.427912354935	553.2345234681561	7196.536586243194
5.6834886038631165	10909.170780527264	10600.02429041936	15813.915800579534	15003.791879878581	18202.37839878603	17144.481676378706	20409.73752926919	19127.91393570262	24136.22730329402	22492.2030591987	0.25248468238613064	0.24055099090608065	586.597312435857	7676.501126287971	548.9870740007609	7184.314664145466
5.717734481778674	10927.540865708586	10617.319086838086	15833.453122319088	15022.086437187445	18222.389360662626	17163.209454090567	20430.28764406732	19147.134515600977	24158.010352139285	22512.54046097237	0.25226299530574164	0.24034246563543485	582.0912946457393	7663.432134792674	544.7605654092622	7171.959870573599
5.75218670833605	10945.901946010254	10634.603974395575	15852.964025021882	15040.355622679015	18242.366039844914	17181.904824642937	20450.796316880438	19166.31625415903	24179.74000733964	22532.828222605218	0.252041444723562	0.2401340639230179	577.6074374974123	7650.220454705413	540.55492587146	7159.471757970285
5.786846526889619	10964.253655506274	10651.878610156742	15872.448136991792	15058.59908928215	18262.308063429657	17200.56743962412	20471.26317099161	19185.458799319313	24201.41587768119	22553.065978848634	0.2518200338110035	0.23992578875801007	573.1456654733629	7636.8656032998115	536.3700837483048	7146.84987919312
5.821715188285586	10982.595626063821	10669.142649181735	15891.905084991502	15076.81648850834	18282.215057254914	17219.1969494565	20491.687828668804	19204.561798076695	24223.037571306635	22573.253363842323	0.25159876575524553	0.2397176431447136	568.7059032487741	7623.367098328657	532.2059675859055	7134.093787569553
5.856793950907131	11000.927487338939	10686.395744522228	15911.334494241966	15095.00747045133	18302.08664590109	17237.793003397637	20512.0699111675	19223.62489648084	24244.6046957206	22593.39001111918	0.25137764375932	0.23950963010263224	564.2880756875384	7609.724457988981	528.0625061105238	7121.203036842402
5.892084080719833	11019.24886677238	10703.637547217833	15930.735988422028	15113.17168378682	18321.922452692208	17256.35524954137	20532.409038733473	19242.647739638793	24266.11685779516	22613.47555361035	0.2511566710421962	0.23930175266655584	559.8921078476124	7595.937201021705	523.939628233813	7108.1771812727675
5.927586851317345	11037.559389585682	10720.867706292733	15950.10918966835	15131.308775772477	18341.722099697472	17274.883334819406	20552.704830605977	19261.629971717888	24287.573663775805	22633.509623650698	0.25093585083886655	0.2390940138866408	555.5179249771172	7582.004846686497	519.837263050722	7095.015775630251
5.963303543967366	11055.858678776925	10738.085868752043	15969.453718574889	15149.418392247571	18361.48520773241	17293.37690500237	20572.95690502037	19280.571235948253	24308.97471928677	22653.491852983734	0.2507151864004362	0.23888641682849598	551.1654525134654	7567.9269147682935	515.7553398360324	7081.718375172
5.999235447657878	11074.146355116922	10755.291679578493	15988.76919419289	15167.500177633006	18381.21139636048	17311.835604701308	20593.16487921134	19299.471174625738	24330.319629337046	22673.42187276706	0.2504946809942098	0.23867896457326734	546.8346160852816	7553.702925631311	511.6937880484329	7068.2845357125625
6.035383859143656	11092.422037145167	10772.484781729016	16008.055234030633	15185.553774931202	18400.90028389447	17330.259077369097	20613.328369415805	19318.32942911466	24351.60799832606	22693.299313577652	0.25027433790378034	0.23847166021772206	542.5253415105108	7539.332400224637	507.65253732792917	7054.713813628536
6.071750082993084	11110.685341166087	10789.664816131486	16027.311454053435	15203.578825726163	18420.551487398156	17348.646965301967	20633.44699087619	19337.1456398508	24372.83943004969	22713.123805417323	0.25005416042912165	0.23826450687433715	538.2375547975826	7524.81486010924	503.6315174967749	7041.005765876733
6.108335431635222	11128.935881245183	10806.831421681421	16046.537468683571	15221.574970183492	18440.164622687855	17366.998909641003	20653.520357843514	19355.919446344302	24394.01352770615	22732.894977718162	0.24983415188667793	0.23805750767138567	533.971182142297	7510.149827454239	499.63065855632885	7027.159949987661
6.145141225407182	11147.17326920522	10823.984235238733	16065.73289080022	15239.541847050428	18459.739304334023	17385.314550373638	20673.548083580576	19374.6504871826	24415.129893901925	22752.612459347965	0.24961431560945832	0.23785066575302785	529.7261499303568	7495.336825093254	495.64989069031435	7013.175924129784
6.182168792601758	11165.39711462264	10841.12289162467	16084.897331739665	15257.479093656122	18479.27514566313	17403.593526335484	20693.529780365345	19393.338400033612	24436.188130658014	22772.27587861597	0.24939465494712718	0.23764398427939726	525.5023847362318	7480.375376530457	491.68914426342235	6999.053247113712
6.2194194695153895	11183.607024823868	10858.247023618615	16104.03040129532	15275.386345911731	18498.77175875929	17421.835475211865	20713.465059494272	19411.98282164874	24457.187839415932	22791.884863278367	0.24917517326610372	0.23743746642669433	521.2998133216752	7465.265005951282	487.74834981909953	6984.7914783880115
6.256894600496366	11201.802604881728	10875.356261955094	16123.131707717934	15293.26323831071	18518.22875446618	17440.040033539597	20733.35353128565	19430.58338786609	24478.128621043983	22811.43904054406	0.24895587394965274	0.23723111538727792	517.1183626365382	7450.005238260608	483.82743808129453	6970.390178088564
6.294595537993358	11219.983457611952	10892.450235320748	16142.200857715818	15311.109403929091	18537.645742388875	17458.2068367088	20753.19480508312	19449.13973361363	24499.010075843456	22830.938037080366	0.24873676039798467	0.23702493436975652	512.9579598192649	7434.59559911117	479.9263399547781	6955.848907064181
6.332523642604218	11238.149183569752	10909.528570351458	16161.237456455236	15328.92447442595	18557.022330895925	17476.335518964817	20772.988489259315	19467.651492912642	24519.831803555182	22850.381479019015	0.24851783602835303	0.2368189265990839	508.81853219369077	7419.035614889581	476.04498652135953	6941.167226854712
6.370680283125076	11256.2993810463	10926.59089162931	16180.241107560492	15346.708080043583	18576.35812712109	17494.42571340988	20792.73419121912	19486.11829888073	24540.593403365507	22869.768991961675	0.24829910427515306	0.23661309531665242	504.7000072702649	7403.324812758714	472.1833090423024	6926.34469974041
6.40906683659976	11274.433646065521	10943.636821679913	16199.211413114599	15364.459849608173	18595.652736965665	17512.477052005328	20812.43151740365	19504.53978373551	24561.294473913174	22889.10020098623	0.2480805685900225	0.23640744378039094	500.60231274785474	7387.462720713578	468.3412389593432	6911.380888794083
6.447684688369473	11292.551572380777	10960.665980969561	16218.147973659625	15382.179410530232	18614.905765100502	17530.489165573512	20832.080073293837	19522.91557879794	24581.93461329567	22908.374730652657	0.24786223244194336	0.23620197526486095	496.5253765087109	7371.448867531028	464.51870788933593	6896.275357823819
6.486535232122802	11310.652751471554	10977.677987902443	16237.050388197087	15399.866388805063	18634.116814968067	17548.46168379973	20851.67946341404	19541.245314495685	24602.513419075676	22927.592205008925	0.24764409931734452	0.23599669306135432	492.46912662225077	7355.282782858703	460.71564762911294	6881.02767146565
6.525619869945995	11328.736772540482	10994.672458818122	16255.918254188777	15417.520409013578	18653.28548878491	17566.39423523461	20871.229291336167	19559.528620366957	24623.030488288077	22946.75224759745	0.2474261727202051	0.23579160047799416	488.433491343254	7338.96399720991	456.93199015277787	6865.637395176571
6.564940012373588	11346.80322251006	11011.649007988774	16274.751167557122	15435.141094322753	18672.411387543732	17584.286447296017	20890.72915968329	19577.765125063837	24643.485417446325	22965.85448146094	0.24720845617216122	0.23558670083983457	484.41839911032	7322.492041973397	453.1676676105999	6850.104095241055
6.604497078439295	11364.851686019736	11028.607247616714	16293.54872268602	15452.728066486487	18691.49411101588	17602.137946271454	20910.178670133726	19595.95445635611	24663.87780254942	22984.898529148835	0.2469909532126104	0.23538199748896163	480.4237785474397	7305.8664494655095	449.4226123308763	6834.427338826004
6.644292495727218	11382.881745422903	11045.546787831898	16312.310512421558	15470.280945846345	18710.53325775369	17619.948357320278	20929.577423425057	19614.096241134986	24684.207239088795	23003.884012723604	0.24677366739882156	0.2351774937845988	476.4495584611723	7289.086752912495	445.6967568163818	6818.60669395281
6.684327700423376	11400.892980783914	11062.46723668939	16331.036128072672	15487.799351332278	18729.52842509289	17637.717304475937	20948.925019358012	19632.190105416717	24704.473322054968	23022.810553766885	0.24655660230604218	0.23497319310320924	472.49566784341005	7272.152486524545	441.99003374786116	6802.641729581635
6.724604137367524	11418.884969875397	11079.368200167135	16349.725159412255	15505.282900463737	18748.47920915533	17655.44441064862	20968.221056800932	19650.23567434672	24724.675645944964	23041.67777338632	0.24633976152760992	0.2347690988386006	468.56203586875927	7255.063185480889	438.30237598111853	6786.532015587669
6.76512326010531	11436.85728817527	11096.249282163446	16368.377194677769	15522.73120935032	18767.38520485132	17673.129297627394	20987.465133693586	19668.232572203153	24744.813804768903	23060.485292221598	0.24612314867506394	0.23456521440203365	464.64859189494746	7237.818385973107	434.6337165473378	6770.27712279791
6.805886530940724	11454.809508864239	11113.11008449493	16386.991820572533	15540.143892693079	18786.246005882567	17690.771586083043	21006.65684705181	19686.18042240123	24764.887392057608	23079.232730451462	0.24590676737825715	0.23436154322232905	460.75526546142646	7220.417625204194	430.98398865250056	6753.876623008866
6.846895420988873	11472.741202822905	11129.950206894071	16405.56862226642	15557.520563785243	18805.06120474451	17708.37089557027	21025.795792971436	19704.078847496858	24784.896000869274	23097.919707799854	0.24569062128547262	0.23415808874597668	456.8819862890814	7202.860441416036	427.3531256756687	6737.3300889879465
6.888151410229076	11490.651938629324	11146.769247007207	16424.10718339716	15574.860834513529	18823.830392729415	17725.926844530564	21044.881566632914	19721.92746919096	24804.83922379709	23116.54584354291	0.24547471406353621	0.23395485443724662	453.02868428331567	7185.146373973228	423.74106117343763	6720.6370945665985
6.92965598755826	11508.541282556489	11163.566800392467	16442.60708607152	15592.164315359349	18842.553159929128	17743.439050294895	21063.91376230586	19739.72590833368	24824.71665297661	23135.11075651578	0.24525904939793852	0.2337518437783006	449.1952895288414	7167.274963299278	420.14772887388244	6703.7972145807
6.971410650844719	11526.408798569735	11180.342460517584	16461.0679108663	15609.430615399771	18861.229095237857	17760.907129086245	21082.89197335321	19757.473784928254	24844.527880092774	23153.614065119054	0.2450436309929475	0.23354906026930444	445.3817322902323	7149.245750931557	416.57306267818785	6686.810024919454
7.01341690698215	11544.254048324447	11197.095818758049	16479.489236829784	15626.659342309038	18879.857786355202	17778.330696022593	21101.815792236124	19775.1707181356	24864.272496387744	23172.055387326007	0.2448284625717348	0.23334650742854476	441.587943013903	7131.0582795669325	413.01699666128843	6669.675102564041
7.055676271944047	11562.076591163655	11213.826464395104	16497.870641482958	15643.85010235972	18898.43881978917	17795.709365119612	21120.684810518407	19792.816326278364	24883.950092668194	23190.434340689277	0.2446135478764918	0.2331441887925414	437.8138523263624	7112.712093073875	409.47946507064626	6652.392025600653
7.098190270838397	11579.87598411583	11230.533984613972	16516.211700820983	15661.002500424243	18916.971780859276	17813.042749293738	21139.498618871385	19810.41022684556	24903.56025931311	23208.75054234809	0.24439889066855688	0.2329421079161692	434.05939103322453	7094.20673650736	405.96040232651285	6634.960373247974
7.1409604379627405	11597.651781892599	11247.217964501966	16534.511989314564	15678.116139976204	18935.45625369963	17830.330460365018	21158.256807078535	19827.952036496794	24923.102586281282	23227.003609035153	0.24418449472853754	0.23274026837277337	430.3244901197904	7075.541756144259	402.4597430205613	6617.379725868814
7.183988316859528	11615.40353688671	11263.877987046859	16552.771079911552	15695.190623091998	18953.89182126223	17847.572109060235	21176.95896404045	19845.441371066918	24942.576663119235	23245.19315708393	0.24397036385643725	0.23253867375428983	426.6090807498258	7056.716699499171	398.9774219158571	6599.649664996192
7.227275460371831	11633.130799169818	11280.513633135064	16570.9885440384	15712.225550452218	18972.27806532013	17864.767305015877	21195.60467777961	19862.877845570452	24961.982078968857	23263.31880243569	0.24375650187178396	0.23233732767136903	422.9130942642223	7037.731115331408	395.51337394554866	6581.769773343112
7.270823430699384	11650.833116490576	11297.12448155012	16589.16395160184	15729.220521343355	18990.61456647076	17881.915656781337	21214.193535445374	19880.261074206264	24981.31842257532	23281.380160646804	0.2435429126137573	0.23213623375349693	419.236462182831	7018.584553707857	392.06753421440953	6563.739634856116
7.31463379945495	11668.510034272633	11313.710108971081	16607.296870990576	15746.175133659459	19008.900904139424	17899.01677182214	21232.725123319047	19897.59067036226	25000.585282295106	23299.376846896164	0.24332959994132153	0.23193539564911997	415.5791162045789	6999.276566033717	388.639837998664	6545.558834741823
7.358708147721062	11686.161095612857	11330.270089971105	16625.38686907715	15763.08898390394	19027.1366565828	17916.07025652329	21251.199026819097	19914.86624662026	25019.78224610413	23317.30847599262	0.2431165677333568	0.23173481702577306	411.94098820269573	6979.806705011055	385.2302207420871	6527.226959432941
7.403048066107065	11703.785841279363	11346.803997015866	16643.433511219486	15779.96166719117	19045.321400892204	17933.075716192336	21269.61483050601	19932.08741476049	25038.908901605475	23335.174662382175	0.24290381988879448	0.23153450157020403	408.3220102279447	6960.174524717499	381.8386180587113	6508.743596665561
7.447655154806527	11721.383809709943	11363.31140046234	16661.436361263084	15796.792777248536	19063.454712997496	17950.032755063094	21287.972118087855	19949.253785766818	25057.96483603799	23352.975020155834	0.2426913603267508	0.23133445298850572	404.7221145082731	6940.379580642097	378.46496573250624	6490.108335501514
7.49253102365499	11738.954537010262	11379.79186855739	16679.394981542755	15813.581906418209	19081.536167670543	17966.940976298843	21306.2704724254	19966.36496983145	25076.949636284266	23370.70916305703	0.24247919298666665	0.2311346750062463	401.14123344561085	6920.421429649461	375.10919971455587	6471.320766306482
7.537677292188054	11756.497556952289	11396.24496743651	16697.308932884658	15830.328645659125	19099.56533852893	17983.799981995937	21324.509475537474	19983.420576359975	25095.86288887896	23388.37670448926	0.24226732182844576	0.2309351713685996	397.57929961776244	6900.299630062189	371.7712561246881	6452.38048082171
7.583095589699846	11774.012400972755	11412.670261122696	16715.17777460841	15847.03258454905	19117.54179803986	18000.609373187366	21342.688708606474	20000.420213976486	25114.704180017277	23405.977257523922	0.2420557508325953	0.23073594584048218	394.0362457789888	6880.0137416864745	368.4510712513875	6433.287072179839
7.628787555301809	11791.498598171751	11429.067311525325	16733.001064529286	15863.693311286712	19135.465117523996	18017.36874984646	21360.80775198395	20017.36349052875	25133.47309556348	23423.510434908152	0.24184448400036967	0.23053700220668658	390.51200485570007	6859.5633257837035	365.14858154943795	6414.0401349016465
7.674754837981857	11808.955675311166	11445.435678438977	16750.7783589602	15880.310412693763	19153.33486715922	18034.07771089043	21378.866185195926	20034.250013093217	25152.169221059172	23440.975849072467	0.24163352535391414	0.23033834427202063	387.0065099486965	6838.947945137974	361.86372364041745	6394.639264936093
7.720999096663877	11826.383156813488	11461.774919542553	16768.509212714176	15896.883474217182	19171.150615984796	18050.735854184266	21396.863586948795	20051.079387980488	25170.792141732156	23458.37311213898	0.24142287893641207	0.23013997586144605	383.51969433316845	6818.1671640872955	358.59643431330915	6375.08405970037
7.767522000267617	11843.78056476048	11478.084590398283	16786.193179106584	15913.412079931431	19188.91193190534	18067.342776544516	21414.799535134924	20067.85122074052	25189.34144250502	23475.70183592924	0.24121254881223214	0.22994190082021831	380.0514914562809	6797.220548517071	355.3466505219985	6355.3741180682555
7.814325227768903	11861.147418891946	11494.364244450806	16803.82980995747	15929.895812540757	19206.61838169491	18083.8980737431	21432.673606838387	20084.565116167974	25207.816708003786	23492.96163197228	0.24100253906707958	0.2297441230140301	376.60183493889053	6776.107665922493	352.11430938728154	6335.509040434379
7.861410468260233	11878.483236604674	11510.613433026469	16821.418655594163	15946.3342533817	19224.269531001322	18100.40134051144	21450.48537834097	20101.22067830787	25226.21752256698	23510.152111512965	0.24079285380814655	0.22954664632915653	373.1706585729262	6754.82808540063	348.89934819436166	6315.488428711891
7.908779421011744	11895.787532951284	11526.831705332424	16838.95926485361	15962.72698242538	19241.864944350193	18116.852170544236	21468.234425127906	20117.817510460853	25244.54347025425	23527.272885519957	0.24058349716426775	0.22934947467259995	369.75789632234955	6733.381377695594	345.7017043933738	6295.3118863599375
7.956433795532517	11913.05982063932	11543.018608456085	16856.45118508512	15979.073578280162	19259.404185149488	18133.250156503767	21485.920321894086	20134.355215189007	25262.794134855623	23544.323564694223	0.24037447328607653	0.22915261197223874	366.3634823226603	6711.767115226015	342.52131559926784	6274.979018421844
8.004375311632296	11930.299610030226	11559.173687364355	16873.89396215287	15995.373618194071	19276.88681569371	18149.594890023865	21503.542642549884	20150.83339432132	25280.969099900278	23561.303759477196	0.24016578634616056	0.22895606217697695	362.9873508793826	6689.9848720971495	339.3581195899751	6254.489431527443
8.052605699483543	11947.50640913857	11575.296484903196	16891.287140438726	16011.626678057562	19294.31239716852	18165.885961714208	21521.100960227508	20167.251648959566	25299.067948665925	23578.213080059388	0.23995744053922421	0.22875982925689692	359.6294364690257	6668.0342241409235	336.21205430763075	6233.842733935919
8.101126699683881	11964.679723631176	11591.386541797008	16908.630262844934	16027.832332406078	19311.680489655115	18182.12296116453	21538.594847287033	20183.60957948393	25317.090264187795	23595.05113638871	0.23974944008224866	0.2285639172034113	356.28967373710475	6645.914748929907	333.08305785723496	6213.038535557687
8.149940063318896	11981.819056826458	11607.443396648277	16925.92287079701	16043.99015442291	19328.990652134937	18198.305476949026	21556.0238753228	20199.90678555902	25335.03562926807	23611.817538179166	0.23954178921465738	0.2283683300294206	352.9679974996252	6623.626025826205	329.97106850676937	6192.076447980478
8.199047552025359	11998.92390969376	11623.466585937158	16943.164504246677	16060.099715941988	19346.242442494302	18214.433096630706	21573.387615169762	20216.14286613973	25352.903626485215	23628.51189491949	0.23933449219848155	0.22817307176947077	349.66434274075436	6601.167635980528	326.8760246858874	6170.9560844828375
8.248450938054788	12015.993780852741	11639.455644021178	16960.354701674776	16076.160587450728	19363.435417529112	18230.505406765868	21590.68563690985	20232.317419477204	25370.693838203355	23645.133815881825	0.23912755331852836	0.22797814647991085	346.37864461296704	6578.539162368048	323.79786498629255	6149.677060069982
8.298152004337403	12033.028166572865	11655.410103134955	16977.493000094306	16092.172338092963	19380.56913294965	18246.521992908612	21607.917509878458	20248.43004312489	25388.40584658178	23661.682910130443	0.23892097688255137	0.22778355823905655	343.11083843623055	6555.740189812612	320.7365281599923	6128.238991479389
8.348152544546481	12050.026560772943	11671.329493390023	16994.578935053552	16108.13453567197	19397.643143385438	18262.482439615393	21625.082802671055	20264.480333944677	25406.039233584546	23678.158786530672	0.23871476722142382	0.22758931114735348	339.8608596995182	6532.770305040758	317.6919531217136	6106.641497257166
8.398454363163072	12066.98845502082	11687.21334277477	17011.61204063932	16124.046746653588	19414.657002390304	18278.386330449877	21642.181083149895	20280.467888113206	25423.593580990266	23694.56105375792	0.23850892868931273	0.22739540932754307	336.6286440572876	6509.629096664954	314.664078945294	6084.884197722189
8.449059275541144	12083.913338532911	11703.06117715423	17028.591849479973	16139.90853616919	19431.610262447157	18294.233247987362	21659.211918450495	20296.392301127882	25441.068470401533	23710.889320306418	0.2383034656638567	0.22720185692482994	333.4141273313726	6486.31615523994	311.65284486467135	6062.966715022456
8.49996910797308	12100.80069817419	11718.872520270286	17045.517892749067	16155.719468019106	19448.502474973353	18310.02277381989	21676.174874988814	20312.253167813553	25458.463483255215	23727.143194498673	0.23809838254634522	0.22700865810705376	330.2172455097025	6462.8310732878745	308.6581902739417	6040.888673164882
8.551185697755594	12117.650018457769	11734.646893741561	17062.389700168373	16171.479104675636	19465.333190325586	18325.754488560826	21693.069518467702	20328.05008232857	25475.778200831854	23743.322284494192	0.23789368376189995	0.2268158170648591	327.03793474502163	6439.173445302993	305.6800547253515	6018.649698019959
8.602710893256043	12134.460781544958	11750.383817063625	17079.20680001153	16187.187007286533	19482.10195780529	18341.427971850015	21709.895413884115	20343.78263817149	25493.01220426598	23759.42619829905	0.23768937375966	0.22662333801187137	323.87613135567517	6415.342867800966	302.7183779301995	5996.249417359475
8.654546553979111	12151.232467245129	11766.082807609147	17095.96871910745	16202.842735678265	19498.808325663787	18357.042802358545	21726.652125535966	20359.45042818749	25510.16507455599	23775.45454377494	0.2374854570129672	0.2264312251848744	320.7317718247068	6391.338939346839	299.7730997579929	5973.68746089004
8.706694550633951	12167.964553015849	11781.743380628242	17112.674982843997	16218.445848359606	19515.45184110783	18372.598557794077	21743.339217029374	20375.05304457512	25527.236392574418	23791.40692864878	0.2372819380195559	0.22623948284398707	317.6047927995678	6367.161260574125	296.8441602367093	5950.963460281026
8.759156765201672	12184.656513962858	11797.365049248647	17129.32511517149	16233.995902524981	19532.032050304857	18388.09481490575	21759.956251285657	20390.59007889283	25544.22573907803	23807.282960521927	0.23707882130174426	0.22604811527284666	314.49513109071995	6342.809434206691	293.93149955006083	5928.077049150597
8.811935091003267	12201.307822840341	11812.947324476234	17145.918638606523	16249.492454058163	19548.54849838864	18403.531149489467	21776.502790548715	20406.061122065872	25561.13269471821	23823.082246879887	0.2368761114066287	0.22585712677879302	311.4027236722468	6318.283065096475	291.0350580395025	5905.027863141149
8.865031432767935	12217.91795005107	11828.489715195336	17162.455074235633	16264.935057535802	19565.00072946474	18418.907136393136	21792.978396392173	20421.465764392975	25577.956840051207	23838.80439510173	0.23667381290627845	0.22566652169305204	308.32750768057304	6293.58176024165	288.15477620327147	5881.8155399304815
8.918447706701835	12234.486363646798	11843.991728169369	17178.93394171927	16280.323266231251	19581.388286616257	18434.222349522082	21809.38262972701	20436.803595553432	25594.69775554881	23854.449012469988	0.23647193039793904	0.22547630437092672	305.26942041507573	6268.705128830858	285.2905946947285	5858.439719237387
8.972185840557227	12251.012529328527	11859.45286804128	17195.354759295547	16295.656632118169	19597.7107119095	18449.476361844274	21825.715050808732	20452.074204613862	25611.35502160858	23870.01570618015	0.23627046850422798	0.22528647919198738	302.22839933575597	6243.652782246005	282.4424543225614	5834.900042864494
9.02624777370205	12267.495910447025	11874.872637334247	17211.717043784334	16310.934705874473	19613.967546399774	18464.668745395968	21841.975219245156	20467.27718003539	25627.928218564724	23885.504083350654	0.23606943187334503	0.22509705056026375	299.2043820650142	6218.424334118608	279.6102960514545	5811.196154740639
9.080635457189915	12283.93596800331	11890.250536452393	17228.02031059128	16326.157036886209	19630.158330137325	18479.799071287154	21858.162694003935	20482.412109680787	25644.416926698734	23900.913751032786	0.23586882517927524	0.2249080229044442	296.1973063859332	6193.019400341902	276.79406100002234	5787.327700913884
9.135350853830497	12300.33216064918	11905.586063681463	17244.264073711878	16341.323173251447	19646.282602173185	18494.86690970718	21874.277033420214	20497.47858082151	25660.82072625006	23916.24431622053	0.235668653122	0.2247194006780698	293.2071102417249	6167.437599097844	273.9936904416536	5763.294329610653
9.190395938260405	12316.683944687948	11920.87871518973	17260.44784573573	16356.432661784404	19662.339900565294	18509.871829930486	21890.31779520454	20512.476180145182	25677.139197427146	23931.49538586086	0.23546892042771078	0.22453118835974062	290.23373173410073	6141.678550859913	271.20912580148433	5739.095691206399
9.245772697014415	12332.99077407495	11936.127985028708	17276.571137850555	16371.4850480193	19678.329762384317	18524.813400322088	21906.28453645039	20527.404493762537	25693.371920418045	23946.666566863416	0.23526963184902314	0.22434339045331375	287.2771091257455	6115.741878477391	268.440308659774	5714.731438328046
9.301483128597186	12349.252100418578	11951.333365134327	17292.633459846875	16386.479876214846	19694.25172372023	18539.69118834384	21922.17681364256	20542.263107215367	25709.518475401925	23961.75746611131	0.2350707921651957	0.22415601148811581	284.3371808381344	6089.6272071800195	265.6871807494608	5690.201225847006
9.357529243555355	12365.467372980882	11966.494345327745	17308.634320122062	16401.416689358164	19710.10531968815	18554.50476055988	21937.99418266477	20557.051605483535	25725.57844255977	23976.76769047093	0.23487240618235075	0.2239690560191473	281.4138854503981	6063.334164577536	262.9496839544445	5665.504710868932
9.413913064550128	12381.63603867863	11981.610413316474	17324.573225684966	16416.295029169214	19725.89008443493	18569.25368264285	21953.736198807987	20571.769572992762	25741.551402085785	23991.696846802563	0.2346744787336996	0.2237825286272961	278.50716170005035	6036.862380723935	260.22776031153626	5640.641552822664
9.47063662643026	12397.75754208415	11996.681054695473	17340.449682160335	16431.11443610504	19741.60555114532	18583.93751937979	21969.402416778412	20586.41659362217	25757.436934198537	24006.544541970674	0.2344770146797673	0.22359643391955433	275.616948481329	6010.211488118395	257.52135200836346	5615.61141343927
9.527701976305488	12413.831325426469	12011.705752948392	17356.26319379347	16445.874449364277	19757.251252048554	18598.555834678267	21984.99239070588	20600.99225071203	25773.23461915245	24021.31038285458	0.23428001890862596	0.22341077652923225	272.74318484650576	5983.3811217681505	254.83040138409706	5590.413956816308
9.585111173620431	12429.856828592363	12026.683989448758	17372.013263454843	16460.574606891565	19772.82671842486	18613.108191572584	22000.50567415211	20615.496127071554	25788.9440372492	24035.993976358983	0.2340834963361264	0.22322556111618175	269.8858100034413	5956.3709191815	252.15485092790914	5565.048849417362
9.642866290228868	12445.833489127488	12041.615243461274	17387.69939264478	16475.214445382047	19788.331480612	18627.59415222992	22015.941820119042	20629.92780498663	25804.56476884916	24050.594929424587	0.2338874519061333	0.22304079236701746	267.044763315469	5929.180520395283	249.49464327807073	5539.515760082286
9.700969410468568	12461.760742237593	12056.498992143153	17403.321081498212	16489.79350028596	19803.76506801192	18642.013277956597	22031.3003810573	20644.28686622779	25820.09639438301	24065.112849038844	0.23369189059076662	0.2228564749953454	264.2199843026174	5901.809568047989	246.84972122404724	5513.814360119868
9.75942263123647	12477.638020789936	12071.334710545665	17418.877828789715	16504.311305813466	19819.12700909767	18656.365129204685	22046.580908874992	20658.57289205839	25835.5384943637	24079.547342247057	0.23349681739064493	0.22267261374198988	261.41141263896134	5874.257707357872	244.22002770320978	5487.944323268253
9.818228062064373	12493.464755314442	12086.121871615407	17434.369131938158	16518.76739493908	19834.416831419956	18670.64926557808	22061.78295494595	20672.78546324233	25850.890649397785	24093.89801616286	0.23330223733512778	0.2224892133752282	258.61898815314635	5846.524586171843	241.6055058015918	5461.905325748026
9.877387825195074	12509.240374005272	12100.859946196051	17449.794487011895	16533.161299406755	19849.634061614306	18684.865245839377	22076.906070118792	20686.924160052553	25866.15244019769	24108.1644779796	0.23310815548256955	0.22230627869102407	255.84265082897036	5818.609855023213	239.0060987547331	5435.697046319954
9.936904055658934	12524.964302722243	12115.54840302981	17465.153388733757	16547.492549734572	19864.778225407907	18699.012627916247	22091.94980472557	20700.988562279097	25881.32344759351	24122.346334981285	0.23291457692056888	0.22212381451326804	253.0823408019205	5790.513167082798	236.4217499436345	5409.3191662277095
9.996778901350961	12540.635964992287	12130.186708759069	17480.44533048605	16561.76067521962	19879.84884762654	18713.09096890803	22106.913708590517	20714.978249237316	25896.403252544886	24136.443194553547	0.23272150676622577	0.2219418256940185	250.33799836080289	5762.234178252518	233.85240289763897	5382.771369312424
10.05701452310831	12556.254782011181	12144.77432792819	17495.669804315934	16575.965203943124	19894.845452201902	18727.09982509268	22121.797331039284	20728.89279977646	25911.391436153444	24150.454664195244	0.23252895016640326	0.22176031711374627	247.60956394849927	5733.7725472012535	231.29800129350042	5356.053342009429
10.117613094788254	12571.820172645123	12159.310722985212	17510.826300940535	16590.10566277538	19909.76756217871	18741.038751933356	22136.60022090773	20742.731792287974	25926.287579674765	24164.380351529508	0.23233691229798573	0.2215792936815844	244.8969781586202	5705.12793534575	228.75848895320087	5329.1647733547725
10.178576803346665	12587.331553432477	12173.795354283697	17525.914309752334	16604.181577380903	19924.614699721937	18754.907304085424	22151.32192655119	20756.49480471412	25941.091264530827	24178.21986431527	0.23214539836815054	0.22139876033557937	242.20018173626158	5676.300006900914	226.23380984482355	5302.105355035048
10.239907848916916	12602.788338585511	12188.227680084568	17540.933318824475	16618.192472223585	19939.38638612418	18768.705035403258	22165.961995853548	20770.181414556464	25955.80207232225	24191.972810458672	0.23195441361463515	0.2212187220429441	239.51911557797575	5647.288428911008	223.72390808226191	5274.874781411141
10.301608444889292	12618.189939992291	12202.607156558095	17555.882814916302	16632.137870571947	19954.08214181306	18782.431498947408	22180.51997623662	20783.7911988847	25970.419584840918	24205.638798024724	0.23176396330601237	0.2210391838003199	236.85372073069448	5618.092871281784	221.22872792353155	5247.472749536857
10.363680817990868	12633.535767218516	12216.933237785819	17570.762283478787	16646.0172945044	19968.701486358754	18796.086246991483	22194.995414669436	20797.323734345297	25984.943384082417	24219.21743524887	0.23157405274196763	0.22086015063403736	234.20393839172903	5588.713006802835	218.7482137713232	5219.898959187791
10.426127208365882	12648.825227509507	12231.205375762638	17585.571208660156	16659.830264914643	19983.243938481497	18809.66883102947	22209.387857677706	20810.77859717037	25999.37305225873	24232.70833054875	0.23138468725358052	0.2206816276003804	231.56970990711125	5559.148511165287	216.28231017265352	5192.153112907894
10.488949869656532	12664.057725792176	12245.423020398874	17600.30907331151	16673.576301517067	19997.709016059223	18823.17880178284	22223.696851353336	20824.15536318657	26013.708171810977	24246.11109253601	0.23119587220361093	0.22050361978585584	228.95097677313606	5529.399063022807	213.83096181810834	5164.234916018322
10.552151069084381	12679.232664677185	12259.585619522477	17614.975358992622	16687.25492285231	20012.096236135396	18836.615709207974	22237.921941364097	20837.453607824224	26027.948325422327	24259.42533002831	0.2310076129867856	0.22032613230746947	226.347680634266	5499.464343990665	211.39411354108597	5136.144076643977
10.615733087532126	12694.349444460946	12273.692618881118	17629.569545977585	16700.86564629269	20026.405114926627	18849.979102503337	22252.06267296321	20850.67290612615	26042.09309603074	24272.65065206114	0.23081991503009502	0.22014917031299808	223.75976328234538	5469.344038669486	208.97171031692415	5107.880305730738
10.679698219625935	12709.407463127827	12287.743462144508	17644.091113260663	16714.40798804787	20040.635167830624	18863.268530117028	22266.11859099909	20863.81283275694	26056.14206684202	24285.786667899898	0.2306327837930875	0.21997273898127162	221.1871666579973	5439.03783470951	206.56369726435514	5079.443317119032
10.744048773818252	12724.40611635248	12301.737590906747	17658.539538562374	16727.881463170645	20054.78590943417	18876.483539754336	22280.089239925426	20876.8729620123	26070.094821343137	24298.832987052312	0.23044622476817284	0.219796843522459	218.62983284817892	5408.545422798954	204.17001964282827	5050.8328275098465
10.808787072471103	12739.344797501946	12315.674444688528	17672.91429833515	16741.28558556243	20068.85685352099	18889.623678385116	22293.97416381073	20889.85286782806	26083.95094331497	24311.789219280217	0.23026024348092541	0.2196214891783537	216.08770408661803	5377.866496719886	201.79062285309192	5022.0485565317795
10.87391545193992	12754.222897638168	12329.553460939695	17687.214867769682	16754.619867979323	20082.84751308002	18902.688492251684	22307.772906348735	20902.752123789833	26097.71001684602	24324.654974612342	0.23007484549039517	0.21944668122266583	213.5607227536675	5347.000753371511	199.42545243731	4993.090226769913
10.93943626265785	12769.039805520259	12343.37407504161	17701.440720800816	16767.88382203781	20096.75740031342	18915.677526876345	22321.48501086825	20915.570303142333	26111.37162634553	24337.429863356425	0.22989003638942185	0.21927242496132016	211.04883137514116	5315.947892792989	197.07445407725754	4963.957563766744
11.00535186922059	12783.794907607	12357.135720309676	17715.591330113795	16781.076958220754	20110.586026644938	18928.59032706931	22335.110020343458	20928.306978798955	26124.93535655703	24350.113496111826	0.22970582180495214	0.21909872573275307	208.5519726210041	5284.707618167158	194.73757359397132	4934.650296049193
11.071664650471687	12798.48758805922	12370.837827995801	17729.666167150353	16794.19878588324	20124.332902727936	18941.426436936326	22348.64747740397	20940.961723351247	26138.40079257169	24362.70548378193	0.22952220739836277	0.21892558890821973	206.07008930755546	5253.279635915067	192.41475694917608	4905.168155202176
11.138376999588447	12813.117228742543	12384.479827291194	17743.66470211527	16807.248813258913	20137.997538454274	18954.185399887032	22362.096924345584	20953.534109078948	26151.767519842404	24375.20543758723	0.22933919886578794	0.21875301989209975	203.60312439521658	5221.663655685261	190.10595024350914	4875.510875866748
11.205491324168262	12827.68320922978	12398.0611453288	17757.586403982456	16820.2265474658	20151.579442962277	18966.86675864254	22375.457903140305	20966.023707959423	26165.03512419706	24387.612969077614	0.2291568019384501	0.21858102412221175	201.15102098608622	5189.85939032957	187.81109971381375	4845.67819571076
11.273010046315514	12842.184906803575	12411.581207186031	17771.43074050139	16833.131494512538	20165.078124645464	18979.470055243633	22388.729955446957	20978.430091677576	26178.203191852477	24399.92769014537	0.22897502238299647	0.2184096070701288	198.71372232789872	5157.866556041874	185.53015173756285	4815.669855572283
11.340935602728974	12856.621696459242	12425.039435887615	17785.19717820381	16845.963159304767	20178.493091161265	18991.99483105913	22401.91262262204	20990.752831636004	26191.271309428626	24412.14921303834	0.2287938660018413	0.21823877424149937	196.29117180986213	5125.684872299433	183.2630528283771	4785.485599394888
11.409270444789758	12870.992950907263	12438.435252408162	17798.8851824099	16858.721045651135	20191.82384943944	19004.44062679372	22415.005445729952	21002.99149896467	26204.239063962104	24424.277150372483	0.22861333863350852	0.21806853117637515	193.88331296358956	5093.314061922021	181.00974963683984	4755.125174280256
11.478017038649782	12885.298040576265	12451.7680756752	17812.494217235224	16871.40465626994	20205.069905691093	19016.806982496593	22428.007965554196	21015.145664531323	26217.106042920772	24436.311115145443	0.22843344615298442	0.21789888344953784	191.4900894628372	5060.753851104993	178.7701889508171	4724.588330538943
11.547177865320764	12899.53633361567	12465.037322571845	17826.023745597107	16884.013492795282	20218.23076541728	19029.093437569565	22440.91972260794	21027.214898951406	26229.87183421756	24448.25072074939	0.22825419447207443	0.21772983667083734	189.11144512236933	5028.003969436046	176.5443176936824	4693.874821677804
11.616755420763786	12913.707195898658	12478.24240793982	17839.473229221516	16896.5470557837	20231.3059334181	19041.299530775643	22453.74025714506	21039.198772598484	26242.53602622496	24460.09558098453	0.22807558953975826	0.2175613964855283	186.74732389787096	4995.064149928745	174.3320829247823	4662.984404463321
11.686752215979308	12927.809991024968	12491.382744582317	17852.842128649725	16909.00484472057	20244.294913801477	19053.424800247434	22466.469109171107	21051.09685561445	26255.09820778932	24471.845310072287	0.22789763734256102	0.21739356857461606	184.39766988510382	4961.934129045811	172.1334318385343	4631.9168389216065
11.75717077709787	12941.844080323925	12504.457743267032	17866.129903245226	16921.38635802679	20257.197209992377	19065.468783495777	22479.10581845446	21062.908717920032	26267.557968245364	24483.499522668928	0.2277203439049192	0.21722635865520362	182.06242732013925	4928.613646741491	169.94831176422304	4600.671888383571
11.82801364547121	12955.808822857332	12517.466812729128	17879.33601120055	16933.69109306532	20270.01232474181	19077.43101741835	22491.649924537465	21074.633929225212	26279.91489743074	24495.05783387899	0.22754371528955963	0.21705977248084757	179.74154057831038	4895.102446473204	167.77667016541818	4569.2493195035495
11.899283377763982	12969.70357542255	12530.409359674324	17892.459909544265	16945.91854614797	20282.73976013611	19089.311038308388	22504.10096674775	21086.272059039857	26292.168585700747	24506.519859269003	0.2273677575978787	0.21689381584191467	177.4349541729025	4861.400275218766	165.61845463881036	4537.648902268615
11.970982546046038	12983.527692555423	12543.284788781888	17905.50105414786	16958.06821254197	20295.37901760602	19101.108381863367	22516.458484209394	21097.822676684227	26304.318623942876	24517.885214881033	0.22719247697032804	0.21672849456594795	175.14261275704484	4827.50688354997	163.47361291584093	4505.8704100819305
12.043113737885237	12997.280526533565	12556.092502707968	17918.458899733043	16970.1395864771	20307.929597936367	19112.822583194153	22528.722015854742	21109.285351300005	26316.364603592094	24529.153517246887	0.22701787958680836	0.2165638145180316	172.86446112167323	4793.42202563351	161.3420928605192	4473.913619738538
12.115679556440844	13010.961427379281	12568.8319020885	17931.332899878613	16982.13216115221	20320.391001275133	19124.45317683354	22540.891100435532	21120.659651860795	26328.306116645388	24540.3243834016	0.22684397166706405	0.2163997816011702	170.60044419308542	4759.145459199324	159.22384246744332	4441.778311421163
12.188682620557461	13024.569742862728	12581.502385542477	17944.12250702764	16994.045428742244	20332.76272714299	19135.999696745384	22552.96527653459	21131.94514718305	26340.142755676843	24551.397430897505	0.22667075947108878	0.21623640175666253	168.35050703617162	4724.676945666783	157.11880986494361	4409.464268813375
12.26212556485955	13038.104818505204	12594.103349675228	17956.827172494854	17005.878880405304	20345.044274443007	19147.46167633375	22564.944082577673	21143.141405937233	26351.874113853075	24562.372277818577	0.22649824929953252	0.21607368096448953	166.11459485348314	4690.016250165645	155.02694331387465	4376.971279109828
12.336011039846525	13051.565997582386	12606.634189081695	17969.446346473927	17017.632006289703	20357.235141470315	19158.838648452085	22576.82705684527	21154.247996658858	26363.499784948413	24573.248542794536	0.2263264474941155	0.21591162524370275	163.89265298144892	4655.163141469471	152.94819120412285	4344.2991329636425
12.41034171198835	13064.952621127286	12619.09429634948	17981.97947804449	17029.304295540744	20369.334825921436	19170.130145412073	22588.613737484065	21165.264487759294	26375.01936335982	24584.025845014767	0.22615536043804946	0.21575024065282083	161.68462689235457	4620.117392085493	150.88250205673103	4311.447624576278
12.485120263821853	13078.264027933881	12631.483062062425	17994.426015179935	17040.89523630823	20381.34282490446	19181.335698993316	22600.303662519378	21176.190447537407	26386.432444122947	24594.703804243203	0.22598499455646312	0.21558953329022887	159.49046219448792	4584.878778309561	148.82982452362194	4278.416551734321
12.560349394047481	13091.499554560103	12643.799874803728	18006.78540475451	17052.404315753363	20393.258634948616	19192.454840452356	22611.896369866816	21187.025444190545	26397.738622927143	24605.28204083239	0.22581535631683552	0.2154295092945875	157.31010462983977	4549.447080195416	146.79010738566285	4245.205715793651
12.63603181762671	13104.658535331335	12656.044121159423	18019.057092551036	17063.831020056132	20405.081752014325	19203.487100532268	22623.391397344596	21197.76904582607	26408.937496131453	24615.760175738244	0.22564645222943222	0.21527017484524236	155.14350007468602	4513.822081611492	144.7632995534077	4211.81492173858
12.712170265880024	13117.740302343625	12668.215185721676	18031.24052326828	17075.174834422516	20416.811671503045	19214.432009472002	22634.788282685637	21208.420820472733	26420.028660780117	24626.13783053458	0.22547828884775392	0.2151115361626448	152.99059453897644	4478.003570266999	142.74935006613669	4178.2439781879075
12.78876748658549	13130.744185467132	12680.312451092243	18043.335140528663	17086.435243091888	20428.447888267463	19225.28909701602	22646.086563549878	21218.980336092278	26431.011714618544	24636.414627427952	0.22531087276898226	0.2149535995087745	150.85133416645112	4441.991337755229	140.74820809198718	4144.492697449867
12.865826244077915	13143.669512349497	12692.335297885877	18055.34038688589	17097.6117293444	20439.989896621577	19236.057892423894	22657.285777536712	21229.447160591073	26441.886256109265	24646.59018927249	0.22514421063444132	0.21479637118757022	148.7256652318756	4405.785179504659	138.75982292588742	4110.560895489529
12.943349319348618	13156.515608419057	12704.28310473365	18067.25570383245	17108.70377550824	20451.43719035063	19246.737924479796	22668.385462197173	21239.82086183161	26452.651884447678	24656.664139584573	0.22497830913006073	0.2146398575453678	146.61353414291807	4369.384894889314	136.7841439905169	4076.448392001912
13.0213395101458	13169.281796888501	12716.155248286555	18079.080531807576	17119.710862967346	20462.78926272175	19257.328721502472	22679.385155046773	21250.101007644535	26463.308199578532	24666.636102558183	0.22481317498684494	0.21448406497134004	144.5148874402803	4332.790287261829	134.82112083681568	4042.1550104632042
13.099799631075467	13181.96739875815	12727.95110321896	18090.81431020496	17130.63247216889	20474.045606494074	19267.82981135499	22690.28439357802	21260.287165840433	26473.854802212063	24676.505703079903	0.22464881498135233	0.21432899989794588	142.42967179435072	4296.001163895708	132.87070314121956	4007.6805780888535
13.178732513703073	13194.571732819404	12739.670042231972	18102.456477380503	17141.468082630723	20485.2057139291	19278.240721454516	22701.08271527305	21270.3789042217	26484.2912938402	24686.27256674405	0.22448523593617947	0.21417466880138925	140.35783400622313	4259.017336060293	130.9328407060093	3973.0249258833937
13.258141006655675	13207.094115658158	12751.311436057033	18114.00647066019	17152.21717294909	20496.26907680116	19288.5609787823	22711.779657616396	21280.37579059457	26494.617276753037	24695.936319867993	0.22432244472045038	0.21402107820207608	138.29932100737642	4221.838619044051	129.00748345926695	3938.1878886735067
13.338027975724735	13219.533861658256	12762.874653459336	18125.46372634802	17162.87922080624	20507.23518640794	19298.79010989364	22722.374758107908	21290.277392781212	26504.832354055357	24705.496589507547	0.22416044825031745	0.21386823466508587	136.25407986041682	4184.464832225349	127.0945814553852	3903.1693051680923
13.418396303969553	13231.890283005105	12774.359061241541	18136.82767973414	17173.45370297834	20518.103533581285	19308.92764092817	22732.86755427591	21300.083278632155	26514.936129683574	24714.953003472765	0.2239992534894654	0.21371614480064682	134.22205775606562	4146.895799010992	125.19408487236069	3867.969017912168
13.49924889182131	13244.16268968883	12785.764024246995	18148.097765102426	17183.940095342867	20528.873608697424	19318.97309761959	22743.257583689756	21309.793016038082	26524.92820842186	24724.30519034295	0.2238388674496251	0.21356481526461607	132.20320201313007	4109.131346884649	123.3059440121724	3832.586873333901
13.580588657187745	13256.350389507972	12797.088905363487	18159.2734157389	17194.33787288672	20539.544901688016	19328.9260053062	22753.544383973378	21319.406172942578	26534.80819591952	24733.552779482867	0.22367929719109333	0.21341425275897058	130.1974600807298	4071.171307504177	121.43010930222226	3797.0227218293585
13.662418535558457	13268.45268807292	12808.33306552674	18170.354063939674	17204.64650971396	20550.116902050882	19338.785888941067	22763.727492818372	21328.92231735442	26544.575698707726	24742.69540105831	0.2235205498232608	0.21326446403230195	128.20477953455702	4033.015516634565	119.56653129172628	3761.2764176917262
13.744741480110864	13280.468888809228	12819.495863723805	18181.339141018936	17214.865479053544	20560.589098860706	19348.552273102203	22773.806447997107	21338.341017359937	26554.230324216438	24751.732686051902	0.22336263250514776	0.2131154558803208	126.22510807822982	3994.6638142219745	117.71516065391188	3725.3478192137554
13.827560461816718	13292.398292961268	12830.576656996824	18192.228077317355	17224.994253267545	20570.960980780153	19358.224682003238	22783.780787376418	21347.66184113592	26563.771680791884	24760.664266279357	0.22320555244594742	0.21296723514636626	124.25839354202617	3956.11604440026	115.87594818416983	3689.2367886677384
13.910878469549415	13304.240199595508	12841.574800446322	18203.02030220999	17235.032303858774	20581.232036070596	19367.80263950353	22793.650048930715	21356.884356961884	26573.199377713394	24769.48977440519	0.22304931690557708	0.2128198087219237	122.30458388304396	3917.372055529151	114.04884479987959	3652.9431923422962
13.9946985101918	13315.993905604084	12852.489647234934	18213.71524411476	17244.979101479068	20591.401752603448	19377.28566911901	22803.41377075585	21366.008133233216	26582.51302521116	24778.208843959274	0.22289393319523765	0.21267318354715212	120.36362718453165	3878.4317002105527	112.23380154023471	3616.4669005721807
14.079023608744702	13327.658705708125	12863.320548590778	18224.312330500492	17254.83411593711	20601.469617870964	19386.67329403244	22813.071491082464	21375.032738473663	26591.71223448336	24786.821109352808	0.22273940867798114	0.21252736661141466	118.43547165489872	3839.2948353015818	110.43076956545701	3579.8077877471223
14.163856808436103	13339.233892461263	12874.066853811053	18234.810987895355	17264.5968162066	20611.435118997633	19395.965037104317	22822.62274828985	21383.957741348462	26600.79661771393	24795.326205894875	0.22258575076928502	0.21238236495382215	116.52006562789029	3799.9613219560124	108.63970015669474	3542.965732351877
14.24920117083096	13350.718756252936	12884.727910265494	18245.210641895064	17274.266670434325	20621.297742751216	19405.160420883345	22832.067080919674	21392.78271067717	26609.765788090117	24803.723769808817	0.22243296693763992	0.21223818566377844	114.61735756197595	3760.4310256373137	106.86054471554235	3505.9406169848517
14.335059775941703	13362.11258531191	12895.303063399937	18255.51071717137	17283.84314594836	20631.0569755542	19414.258967617418	22841.404027689936	21401.507215446916	26618.619359820397	24812.01343824896	0.22228106470513861	0.21209483588154113	112.72729603928747	3720.7038161293603	105.09325476277445	3468.732328354381
14.421435722339384	13373.414665709413	12905.791656739619	18265.71063748018	17293.325709266046	20640.71230349487	19423.260199264085	22850.63312750867	21410.13082482522	26627.356948152028	24820.19484931696	0.22213005164808067	0.21195232279878296	110.84982976627361	3680.7795675941743	103.33778193902981	3431.340757340193
14.50833212726552	13384.624281362789	12916.193031892892	18275.80982567032	17302.71382610247	20650.2632123391	19432.163637501857	22859.753919488372	21418.653108173654	26635.978169389506	24828.267642079045	0.2219799353975798	0.21181065365916799	108.98490757252148	3640.6581585672684	101.59407800422923	3393.765799006913
14.595752126744532	13395.740714038498	12926.506528554397	18285.807703691582	17312.0069613784	20659.70918754137	19440.968803740725	22868.76594295969	21427.073635060693	26644.482640912174	24836.231456582427	0.2218307236401863	0.2116698357589306	107.13247841036355	3600.339471984189	99.86209483674611	3356.0073526189663
14.683698875697011	13406.76324335571	12936.731484508768	18295.70369260357	17321.204579228885	20669.049714256722	19449.67521913357	22877.668737486074	21435.391975275576	26652.86998119292	24844.085933872764	0.2216824241185138	0.21152987644746735	105.29249135451391	3559.8233952061273	98.14178443289711	3318.0653216554783
14.772175548053516	13417.691146789262	12946.867235633716	18305.497212583785	17330.306143011137	20678.284277351882	19458.282404586735	22886.46184287758	21443.607698841257	26661.139809815937	24851.830716010696	0.22153504463187723	0.21139078312793558	103.46489560065675	3519.1098200059496	96.43309890586534	3279.9396138102747
14.861185336869132	13428.523699673091	12956.913115903622	18315.18768293638	17339.311115313158	20687.412361417166	19466.789880771452	22895.144799205566	21451.720376028312	26669.29174749554	24859.46544608944	0.22138859303694192	0.21125256325786074	101.64964046727982	3478.1986426734366	94.7359904874902	3241.63014109293
14.95073145443871	13439.260175203364	12966.868457392819	18324.77452210061	17348.218957961955	20696.433450778142	19475.197168134935	22903.717146817024	21459.729577368435	26677.32541609452	24866.989768251933	0.22124307724837747	0.2111152243497529	99.84667539340444	3437.08976397058	93.05041152588092	3203.136819784064
15.040817132412794	13449.899844441627	12976.732590278882	18334.2571476594	17357.02913203194	20705.347029507306	19483.503786911562	22912.178426349157	21467.63487366817	26685.240438642875	24874.40332770824	0.22109850523952762	0.21097877397173345	98.05594993771228	3395.7830891315825	91.37631448500906	3164.459570445586
15.131445621914246	13460.441976317856	12986.50484284585	18343.634976347726	17365.741097853195	20714.15258143574	19491.709257134044	22920.52817874377	21475.43583602253	26693.036439356285	24881.705770752902	0.22095488504308441	0.2108432197481691	96.27741377914208	3354.27852793457	89.71365194469399	3125.598317971453
15.222620193655578	13470.885837633583	12996.184541487555	18352.907424061377	17374.35431501998	20722.849590165162	19499.81309864486	22928.765945262185	21483.13203582901	26700.7130436552	24888.89674478268	0.22081222475177642	0.2107085693603171	94.51101671764627	3312.575994744897	88.0623766015051	3086.5529916430824
15.31434413805701	13481.230693065005	13005.77101071086	18362.07390586559	17382.868242399272	20731.43753907982	19507.81483110771	22936.891267500065	21490.723044801627	26708.26987818391	24895.97589831438	0.22067053251906488	0.21057483054697926	92.7567086704803	3270.6754084415734	86.42244126590958	3047.3235250748694
15.406620765365147	13491.475805165697	13015.263573138625	18371.13383600332	17391.282338138895	20739.91591135813	19515.71397401867	22944.9036874019	21498.208434984557	26715.706570829134	24902.942881002244	0.22052981655985285	0.21044201110516508	91.01443967377418	3228.576692490373	84.79379886284005	3007.90985625796
15.499453405772549	13501.620434369745	13024.661549513005	18380.086627904155	17399.596059676238	20748.284189985	19523.510046717885	22952.802747276248	21505.58777876656	26723.022750739645	24909.79734365622	0.22039008515120012	0.21031011889076695	89.28415988314373	3186.2797750057653	83.17640243230562	2968.31192762265
15.592845409537835	13511.663838994562	13033.96425869847	18388.93169419285	17407.80886374666	20756.541857763743	19531.202568401033	22960.587989810698	21512.860648895035	26730.21804834541	24916.538938259873	0.22025134663305557	0.21017916181924295	87.56581957057642	3143.7845886782743	81.57020512739837	2928.529686002992
15.686800147106629	13521.605275243564	13043.17101768473	18397.668446697782	17415.920206391882	20764.688397328046	19538.791058130842	22968.258958086717	21520.02661849013	26737.2920953768	24923.167317988347	0.220113609408994	0.21004914786630935	85.85936912550824	3101.091070846189	79.97516021442425	2888.563082674984
15.781321009233178	13531.44399720904	13052.281141589825	18406.296296459797	17423.9295429686	20772.723291154263	19546.275034848743	22975.81519559509	21527.085261059263	26744.24452488437	24929.68213722678	0.21997688194696885	0.2099200850686493	84.16475905512925	3058.199163534213	78.39122107317962	2848.4120733947493
15.87641140710273	13541.179256874773	13061.293943662959	18414.814653740712	17431.836328156944	20780.646021573557	19553.6540173866	22983.256246251014	21534.036150511394	26751.07497125832	24936.08305158855	0.21984117278007365	0.20979198152462353	82.48193998188071	3015.108813406434	76.81834119537962	2808.07661838457
15.972074772454643	13550.81030411856	13070.208735287328	18423.222928031897	17439.640015968944	20788.456070783977	19560.92752447829	22990.58165440936	21540.87886117144	26757.783070248166	24942.369717933623	0.21970649050731642	0.20966484539499775	80.81086264454643	2971.819971828256	75.25647418489098	2767.556682366878
16.06831455770623	13560.336386714878	13079.024825982988	18431.520528063043	17447.34005975716	20796.152920862918	19568.0950747716	22997.790964880234	21547.612967794998	26764.36845898279	24948.54179438728	0.2195728437944049	0.20953868490368094	79.15147789743787	2928.332594879903	73.70557375704811	2726.8522345772944
16.165134236077357	13569.756750337154	13087.74152340947	18439.706861810588	17454.935912223078	20803.736053779256	19575.15618683988	23004.883722944196	21554.238045582726	26770.83077599009	24954.598940358508	0.21944024137454327	0.20941350833847014	77.5037367099867	2884.646643367596	72.16559373871132	2685.9632487962954
16.262537301715792	13579.070638560335	13096.358133368543	18447.78133650658	17462.427025425783	20811.204951405867	19582.110379194095	23011.859474368124	21560.753670195303	26777.169661217402	24960.54081655906	0.21930869204924264	0.20928932405181283	75.86759016556607	2840.762082812842	70.63648806679703	2644.8897033296525
16.36052726982327	13588.277292862904	13104.87395980661	18455.743358646916	17469.812850790247	20818.55909553172	19588.957170294398	23018.71776542037	21567.159417767798	26783.384756051175	24966.367085021866	0.21917820468914215	0.20916614046157375	74.24298946216004	2796.6788835106418	69.11821078907815	2603.631581069436
16.459107676782416	13597.375952629369	13113.288304817477	18463.592334000394	17477.092839116212	20825.797967874696	19595.696078562487	23025.458142887026	21573.45486492505	26789.475703337885	24972.077409120582	0.21904878823484417	0.209043966051822	72.62988591106841	2752.3970205094665	67.61071606283076	2562.188869471196
16.55828208028434	13606.365855152038	13121.60046864446	18471.327667616788	17484.266440586292	20832.921050093566	19602.326622393062	23032.080154087056	21579.63958879596	26795.442147403763	24977.671453588	0.2189204516977606	0.2089228093736202	71.0282309368049	2707.9164736433886	66.11395815464493	2520.561560585629
16.658054059457015	13615.246235633347	13129.809749683021	18478.948763835895	17491.333104774887	20839.927823800983	19608.84832016634	23038.58334688872	21585.71316702904	26801.283734075903	24983.148884535836	0.2187932041609728	0.208802679045835	69.43797607730085	2663.237227564212	64.62789144105045	2478.749651110731
16.758427214994473	13624.016327187544	13137.915444482838	18486.45502629579	17498.292280656453	20846.81777057563	19615.260690259787	23044.967269725144	21591.67517780714	26807.00011070257	24988.509369473682	0.2186670547801063	0.2086835837559534	67.85907298188249	2618.3592717000283	63.1524704060721	2436.7531423228793
16.859405169286727	13632.675360842552	13145.91684775003	18493.84585794141	17505.14341661407	20853.590371975002	19621.563251060285	23051.231471610365	21597.525199862655	26812.59092617396	24993.752577328447	0.21854201278421548	0.2085655322609143	66.29147341134376	2573.2826002840884	61.68764964159345	2394.5720401317813
16.960991566550526	13641.222565541595	13153.813252349128	18501.12066103302	17511.88596044784	20860.24510954769	19627.755520976134	23057.375502155293	21603.26281249261	26818.055830942987	24998.878178463772	0.21841808747668484	0.20844853338795288	64.73512923879025	2528.007212412078	60.23338384827366	2352.2063551349565
17.063190072960847	13649.657168144939	13161.603949305254	18508.27883715487	17518.519359383583	20866.781464846466	19633.83701844951	23063.39891158414	21608.887595574208	26823.394477046568	25003.885844699955	0.21829528823614316	0.20833259603545606	63.18999244867882	2482.533112048637	58.789627834034036	2309.6561025977135
17.166004376783235	13657.978393431236	13169.288227805862	18515.31978722353	17525.043060081163	20873.198919440612	19639.807261968377	23069.301250750388	21614.399129579993	26828.60651812648	25008.775249333463	0.21817362451739156	0.20821772917383402	61.65601513416914	2436.8603079370223	57.35633651234093	2266.921302413568
17.26943818850684	13666.185464098795	13176.865375202384	18522.242911496174	17531.456508642783	20879.496954928516	19645.665770078707	23075.08207115294	21619.79699559311	26833.691609450383	25013.546067156603	0.21805310585234616	0.20810394184640296	60.13314949942287	2390.9888137192465	55.93346490417025	2224.0019792001694
17.37349524097843	13674.277600766978	13184.334677012163	18529.047609579266	17537.75915062171	20885.675052950653	19651.412061396917	23080.74092495278	21625.08077532312	26838.64940793355	25018.19797447786	0.21793374185099507	0.20799124317028153	58.62134785875969	2344.9186479379423	54.520968136625015	2180.8981622857973
17.478179289537028	13682.254021977182	13191.695416919796	18535.733280436747	17543.950431030487	20891.73269520216	19657.045654622023	23086.27736498919	21630.250051121326	26843.479572160082	25022.730649141697	0.21781554220237015	0.20787964233730177	57.120562634343514	2298.6498339651152	53.118801441349206	2137.609885672573
17.583494112149474	13690.113944193728	13198.946876778562	18542.299322398274	17550.029794349262	20897.66936344547	19662.566068547854	23091.690944796122	21635.304405996332	26848.1817624043	25027.143770548675	0.2176985166755349	0.2077691486149336	55.6307463580888	2252.182400105521	51.726920156143024	2094.137188116554
17.689443509546752	13697.856581804896	13206.088336611903	18548.745133167777	17555.996684534366	20903.48453952341	19667.97282207566	23096.981218619094	21640.24342363005	26852.75564065287	25031.43701967606	0.21758267512058613	0.20765977134722588	54.15185166960873	2205.516379539855	50.34527972302749	2050.48011309281
17.79603130536116	13705.481147123302	13213.119074614353	18555.07010983135	17561.85054502632	20909.177705371556	19673.265434226123	23102.14774143136	21645.066688393017	26857.200870626046	25035.610079097773	0.21746802746967264	0.20755151995575757	52.68383131569135	2158.651810327545	48.97383568822988	2006.6387088093907
17.90326134626431	13712.986850386667	13220.038367152802	18561.27364886571	17567.59081875838	20914.74834303132	19678.443424152036	23107.19006895093	21649.773785360572	26861.517117800002	25039.66263300527	0.21735458373802982	0.20744440394060776	51.22663815150736	2111.5887354849838	47.612543702023686	1962.6130282338709
18.011137502105942	13720.372899758022	13226.845488767267	18567.355146146172	17573.21694816462	20920.195934662737	19683.50631115047	23112.10775765711	21654.364300328518	26865.70404942861	25043.594367227935	0.2172423540250273	0.20733843288133968	49.78022513873293	2064.3272029217333	46.261359518102836	1918.4031290868297
18.119663666053608	13727.638501326066	13233.539712171782	18573.31399695487	17578.72837518827	20925.51996255722	19688.453614675404	23116.900364807465	21658.837819829238	26869.76133456576	25047.404969254003	0.21713134851523871	0.20723361643799842	48.344545344865764	2016.867265456356	44.920238992985105	1874.00907385163
18.228843754733095	13734.782859105024	13240.120308254891	18579.149595988587	17584.124541289715	20930.719909150397	19693.28485434994	23121.56744845448	21663.193931147496	26873.68864408738	25051.094128251127	0.21702157747952372	0.20712996435212677	46.919551943967235	1969.2089808420278	43.589138085982995	1829.43092978606
18.338681708369887	13741.805175034751	13246.586546080298	18584.86133736699	17589.404887454828	20935.795257035046	19697.99954997901	23126.108567462757	21667.43222233677	26877.485650714138	25054.661535087715	0.2169130512761283	0.20702748644779456	45.50519821525086	1921.352411750704	42.268012858272414	1784.668768914882
18.44918149093129	13748.704648980205	13252.937692887015	18590.448614640245	17594.568854202826	20940.745488973815	19702.59722156154	23130.523281525693	21671.552282235134	26881.152029033587	25058.106882353586	0.21680578035180212	0.2069261926326475	44.1014375431987	1873.297625797335	40.95681947297999	1739.722668061033
18.56034709026951	13755.480478731213	13259.173014089738	18595.91082079715	17599.615881594535	20945.570087912292	19707.077389303322	23134.811151182923	21675.55370048172	26884.687455523162	25061.4298643816	0.2166997752429367	0.20682609289896722	42.70822341697931	1825.0446955240332	39.655514194775606	1694.5927088363096
18.672182518265565	13762.131860001602	13265.291773278652	18601.24734827267	17604.545409240138	20950.268536991647	19711.439573629134	23138.971737837048	21679.436067532748	26888.091608572595	25064.630177268595	0.21659504657671425	0.20672719732475478	41.325509429429076	1776.5936983902939	38.36405338846089	1649.2789776190184
18.784691810974078	13768.657986428483	13271.293232219426	18606.457588955756	17609.356876307265	20954.840319561656	19715.683295195486	23143.00460377108	21683.198974678002	26891.364168506967	25067.707518897005	0.2164916050722845	0.2066295160748241	39.95324927728507	1727.944716794882	37.082393519740435	1603.7815656024031
18.897879028768923	13775.058049571116	13277.176650852762	18611.540934196884	17614.049721528714	20959.28491919344	19719.808074902994	23146.9093121655	21686.842014057103	26894.50481760956	25070.661588956296	0.21638946154195157	0.20653305940191938	38.59139676079212	1679.0978380786255	35.81049115440692	1558.1005687764846
19.01174825648978	13781.331238909808	13282.941287294007	18616.496774815743	17618.623383210404	20963.601819692518	19723.813433909054	23150.685427115728	21690.364778676107	26897.513240145174	25073.492088964776	0.21628862689238437	0.20643783764784504	37.2399057829025	1630.053154509049	34.548302957817214	1512.2360879331827
19.126303603589555	13787.47674184429	13288.58639783235	18621.324501108516	17623.077299238965	20967.790505111465	19727.69889364021	23154.332513649282	21693.76686242382	26900.3891223831	25076.198722291174	0.21618911212584477	0.20634386124461584	35.89873034803895	1580.8107632482424	33.2957856937137	1466.188228634186
19.241549204282624	13793.493743692106	13294.111236929937	18626.023502855278	17627.410907089412	20971.85045976278	19731.46397580466	23157.850137743222	21697.04786008842	26903.132152620532	25078.781194176543	0.21609092834143762	0.20625114071562678	34.5678245639283	1531.3707664380781	32.05289622604323	1419.95710130129
19.357489217694134	13799.381427686907	13299.51505722097	18630.593169327498	17631.62364383295	20975.781168232024	19735.10820240515	23161.237866341864	21700.20736737428	26905.742021206348	25081.239211756583	0.21599408673637677	0.20615968667683748	33.247142638705554	1481.733271099627	30.81959151600313	1373.5428211162798
19.474127828010037	13805.13897497601	13304.797109510126	18635.032889294816	17635.714946144115	20979.582115390123	19738.631095750887	23164.495267373783	21703.244980918214	26908.218420564124	25083.57248408321	0.21589859860727445	0.20606950983798022	31.936638881394174	1431.8983891638927	29.59582862223033	1326.9455080390908
19.59146924462811	13810.765564618348	13309.95664277134	18639.34205103248	17639.684250308543	20983.252786406694	19742.032178470556	23167.621909769838	21706.160298306586	26910.56104521637	25085.780722147287	0.21580447535145048	0.20598062100378356	30.636267702342593	1381.8662375044078	28.3815647020092	1280.1652868804522
19.709517702309874	13816.260373581752	13314.992904145955	18643.52004232812	17643.53099223014	20986.79266676251	19745.310973524633	23170.617363480542	21708.952918091883	26912.76959180809	25087.863638900697	0.21571172846826364	0.20589303107521773	29.34598361112876	1331.636937863659	27.17675700894324	1233.2022872157395
19.828277461333414	13821.622576740163	13319.90513894087	18647.566250488708	17647.25460743842	20990.201242262432	19748.467004217924	23173.481199493803	21711.62243980963	26914.843759130865	25089.82094927897	0.21562036956046204	0.20580675105075927	28.06574121749145	1281.2106168996543	25.981362893493497	1186.0566434264183
19.94775280764713	13826.851346870591	13324.692590626408	18651.48006234729	17650.854531095694	20993.477999048133	19751.499794212104	23176.21298985263	21714.168463995273	26916.783248146934	25091.652370223823	0.21553041033555728	0.20572179202767552	26.795495229918743	1230.5874061346985	24.79533980184351	1138.7284946562722
20.067948053024427	13831.945854649686	13329.354500833848	18655.260864269523	17654.330198004016	20996.62242361076	19754.40886753803	23178.812307672768	21716.590592200966	26918.58776201324	25093.35762070577	0.215441862607221	0.2056381652033319	25.535200455691665	1179.7674419763498	23.618645276175812	1091.21798484819
20.188867535219305	13836.905268650298	13333.890109352982	18658.908042160394	17657.681042612385	20999.634002803752	19757.193748608464	23181.278727160745	21718.888427012807	26920.25700610609	25094.93642174721	0.21535473829670315	0.20555588187651705	24.284811800491298	1128.7508656955324	22.45123695420625	1043.5252627260052
20.31051561812294	13841.72875533747	13338.298654129112	18662.420981470394	17660.90649902343	21002.51222385541	19759.853962230307	23183.611823631454	21721.061572067632	26921.790688045305	25096.388496445124	0.21526904943427336	0.20547495344879213	23.044284267700277	1077.5378234148957	21.29307256816537	995.6504817693494
20.432896691921076	13846.415479064386	13342.57937126007	18665.79906720193	17664.00600100031	21005.25657438163	19762.389033617164	23185.811173526243	21723.10963207026	26923.188517719016	25097.713569994325	0.21518480816068666	0.20539539142586144	21.813572957587894	1026.128466074355	20.144109944696538	947.5938002141193
20.55601517325261	13850.96460206787	13346.731494992737	18669.041683915286	17666.97898197324	21007.866542398326	19764.798488401622	23187.87635443063	21725.032212810413	26924.45020730817	25098.91136971047	0.21510202672867232	0.20531720741896353	20.59263306745561	974.5229494427331	19.004307004390284	899.3553810436279
20.679875505368887	13855.375284463746	13350.754257719567	18672.148215734764	17669.824875046183	21010.341616334183	19767.081852647723	23189.806945092507	21726.828921180113	26925.575471311604	25099.981625053573	0.21502071750444818	0.205240413146289	19.38141989117139	922.721434106119	17.873621761551476	850.9353919890709
20.804482158294064	13859.646684241729	13354.646889974574	18675.118046354368	17672.543113003154	21012.681285043054	19769.23865286327	23191.60252543991	21728.499365190677	26926.564026570788	25100.924067651285	0.2149408929692567	0.20516502043441517	18.179888818820473	870.7240854529664	16.75201232395193	802.3340055271983
20.92983962898646	13863.777957260258	13358.408620429349	18677.950559043693	17675.133128314712	21014.88503781662	19771.268416012288	23193.262676599406	21730.043153990253	26927.41559229525	25101.738431322698	0.21486256572093243	0.20509104121977142	16.98799533523561	818.5310736098327	15.639436891375226	753.5513988146558
21.055952441500814	13867.768257240607	13362.03867588835	18680.645136653122	17677.59435314381	21016.95236439645	19773.170669526982	23194.78698091367	21731.459897880683	26928.129890087283	25102.424452101575	0.21478574847548695	0.2050184875501229	15.805695020317216	766.1425734609365	14.535853756067809	704.5877537252381
21.18282514715158	13871.616735761165	13365.536281284449	18683.201161619527	17679.926219352197	21018.882754986764	19774.944941320387	23196.175021960124	21732.749208335295	26928.70664396784	25102.981868260697	0.21471045406872952	0.2049473715860818	14.63294354910613	713.5587646481581	13.441221302520717	655.4432568368502
21.31046232467717	13875.322542250991	13368.900659673678	18685.618015971213	17682.128158506024	21020.6757002665	19776.590759798266	23197.42638456867	21733.91069801591	26929.145580401557	25103.410420335334	0.21463669545790365	0.20487770560264226	13.469696690008277	660.7798314956017	12.355498006087146	606.1180993784219
21.438868580405217	13878.88482398327	13372.131032230072	18687.895081333114	17684.199601881846	21022.330691401683	19778.10765387149	23198.54065484017	21734.94398079049	26929.446428322724	25103.709851147614	0.21456448572336223	0.20480950199073897	12.315910305071156	607.8059630095959	11.278642433040659	556.6124772313051
21.568048548418737	13882.302726068194	13375.226618239805	18690.031738931408	17686.139980471955	21023.847220057472	19779.49515296792	23199.51742016434	21735.848671750333	26929.608919160633	25103.879905830396	0.2144938380702618	0.20474277325883708	11.171540349765564	554.6373528791592	10.210613240473322	506.9265909297392
21.69800689072348	13885.57539144585	13378.186635095508	18692.027369598483	17687.94872499016	21025.224778410568	19780.75278704482	23200.35626923833	21736.62438722786	26929.632786865855	25103.920331851918	0.21442476583028766	0.20467753203454087	10.036542872170685	501.2741994224489	9.151369175422587	457.06064562359825
21.828748297416116	13888.701960878301	13381.010298289664	18693.88135377709	17689.62526587679	21026.462859160947	19781.88008660051	23201.05679208468	21737.270744813795	26929.517767935846	25103.830879039884	0.2143572824634113	0.2046137910662356	8.910874012246495	447.71670555556193	8.100869074522052	407.01485105464235
21.960277486853503	13891.681572941723	13383.696821408255	18695.5930715249	17691.169033304086	21027.56095554412	19782.876582686687	23201.618580069855	21737.787363375	26929.2636014414	25103.61129960629	0.2142914015596705	0.20455156322475254	7.794490001775557	393.9650787753053	7.059071863579447	356.7894215453416
22.092599205822967	13894.513364017723	13386.245416123556	18697.161902518263	17692.579457180906	21028.51856134278	19783.74180692	23202.04122592225	21738.17386307173	26928.870029052538	25103.261348171807	0.21422713684098574	0.20449086150506413	6.687347163358936	340.01953111588955	6.025936556543456	306.3845759406686
22.225718229713628	13897.196468284677	13388.655292186893	18698.58722605626	17693.85596715767	21029.335170898823	19784.475291494073	23202.324323750734	21738.429865375412	26928.336795065134	25102.78078179074	0.21416450216300287	0.20443169902800626	5.589401911172899	285.88027916429564	5.001422256769729	255.80053767189384
22.359639362688714	13899.730017708516	13390.925657421081	18699.86842106443	17694.99799263107	21030.010279125094	19785.076569191417	23202.467469063053	21738.554993086367	26927.663646427478	25102.169359976095	0.2141035115169683	0.20437408904202947	4.5006107490335125	231.5475439610891	3.985488154910854	205.03753464203328
22.494367437858962	13902.113142032922	13393.055717712139	18701.004866097926	17696.00496274824	21030.543381516876	19785.545173394854	23202.470258783917	21738.54887035115	26926.850332766662	25101.42684472428	0.2140441790316362	0.20431804492497999	3.420930270149256	177.02155097713694	2.9780935283197323	154.0957992039621
22.629907317457054	13904.344968769357	13395.044677000988	18701.995939344826	17696.87630641114	21030.933974163516	19785.8806380993	23202.33229127351	21738.411122680405	26925.896606415427	25100.553000540458	0.2139865189752078	0.2042635801859112	2.3503171577322064	122.30253013549373	1.9791977421409683	102.97556819859892
22.766263893012997	13906.42462318665	13396.891737274627	18702.8410186292	17697.611452280617	21031.18155376002	19786.08249792341	23202.053166345973	21738.141376966556	26924.80222243923	25099.54759446393	0.21393054575730158	0.20421070846692374	1.2887281834118767	67.3907157080248	0.9887602477683686	51.67708287015557
22.903442085530802	13908.351228299929	13398.59609855687	18703.539481413613	17698.209828780135	21031.285617618178	19786.150288120916	23201.632485287595	21737.739261501403	26923.56693866305	25098.410396093368	0.21387627393096084	0.20415944354503845	0.2361202071479056	12.286346301436424	0.006740582452039234	0.20058884611353278
23.041446845665973	13910.123904859387	13400.156958898773	18704.090704801758	17698.670864099477	21031.24566367803	19786.08354459214	23201.06985087538	21737.204405993947	26922.190515698683	25097.141177612535	0.21382371819469173	0.20410979933410156	-0.8075498232065002	-43.01033517578617	-0.9669016307889251	-51.45366388466209
23.180283153904217	13911.74177133838	13401.57351436855	18704.494065540537	17698.993986198104	21031.06119051886	19785.88180389526	23200.364867395325	21736.53644158804	26920.672716971974	25095.73971381582	0.21377289339453773	0.20406178988671922	-1.8423248728504404	-98.49908159160987	-1.9322066841850756	-103.28542103106156
23.31995602074116	13913.20394392115	13402.844959041122	18704.748940022022	17699.1786228083	21030.73169737024	19785.54460325748	23199.517140660824	21735.735000880097	26919.013308750178	25094.205782134086	0.21372381452618905	0.20401542939622802	-2.8682478198752506	-154.1796415937133	-2.889214785041986	-155.29442400159314
23.460470486863187	13914.509536490139	13403.970484987296	18704.8547042852	17699.224201438235	21030.256684123004	19785.071480586303	23198.52627803121	21734.799717937007	26917.21206016968	25092.539162660687	0.2136764967371298	0.20397073219869827	-3.885361456181272	-210.05175967887044	-3.8379660566570237	-207.480409971904
23.60183162332936	13915.65766061259	13404.949282262276	18704.81073401718	17699.130149374483	21029.635651339937	19784.46197448035	23197.39188842993	21733.730228313634	26915.268743263437	25090.739638177307	0.2136309553288194	0.20392771277497032	-4.893708487754338	-266.115176233463	-4.778500538421213	-259.8431118950248
23.744044531754422	13916.647425527019	13405.78053889412	18704.61640455454	17698.895893684767	21028.868100266533	19783.715624240565	23196.113582363225	21732.52616907093	26913.183132989117	25088.8069941805	0.21358720575891366	0.20388638575272697	-5.893331535626203	-322.36962760798633	-5.710858186866972	-312.38225858239457
23.887114344492932	13917.477938128717	13406.463440871183	18704.27109088379	17698.52086121981	21027.95353284129	19782.83196988063	23194.69097193812	21731.18717879326	26910.955007256583	25086.741018907505	0.21354526364352222	0.20384676590860126	-6.884273135627154	-378.8148461240344	-6.635078875362524	-365.09757469734177
24.031046224824397	13918.148302955266	13406.997172129739	18703.774167642267	17698.00447861571	21026.89145170644	19781.810552138184	23193.1236708813	21729.712897606692	26908.584146956564	25084.54150336328	0.21350514475950752	0.20380886817032037	-7.866575739244581	-435.4505601618439	-7.5512023948685965	-417.9887808240019
24.175845367139747	13918.657622170986	13407.380914540485	18703.125009117928	17697.346172295256	21025.6813602178	19780.650912484904	23191.411294557038	21728.10296719629	26906.07033598832	25082.208241346554	0.21346686504682275	0.20377270761888583	-8.840281715165474	-492.2764942510985	-8.459268455480924	-471.0555935590528
24.32151699712871	13919.004995551226	13407.613847894972	18702.322989249395	17696.54536846952	21024.32276245499	19779.352593137217	23189.553459985695	21726.35703082411	26903.41336128822	25079.741029476736	0.21343044061088845	0.20373829949079333	-9.80543334763206	-549.2923690336756	-9.359316684727673	-524.2977254493162
24.468066371968433	13919.18952046604	13407.695149891482	18701.367481625563	17695.601493139067	21022.81516323152	19777.915137066724	23187.5497858622	21724.474733347048	26900.613012858368	25077.139667220887	0.2133958877250122	0.20370565918028838	-10.762072838784661	-606.4979014126584	-10.251386629926856	-577.7148851444945
24.61549878051318	13919.21029186306	13407.623996120143	18700.257859484525	17694.51397209459	21021.1580681042	19776.338088010114	23185.39989257407	21722.455721234324	26897.669083794866	25074.403956920352	0.21336322283285317	0.20367480224166323	-11.710242308705347	-663.8928045914508	-11.135517758244532	-631.3067774204537
24.763819543485244	13919.066402250175	13407.399560047827	18698.993495712664	17693.282230917655	21019.350983383036	19774.620990479463	23183.103402219913	21720.299642585465	26894.581370316853	25071.533703818113	0.2133324625509221	0.20364574439159297	-12.649983795374283	-721.4767881096341	-12.011749456316466	-685.0731031871401
24.91303401366693	13918.756941677293	13407.021013002328	18697.57376284299	17691.90569498085	21017.393416140458	19772.763389772106	23180.65993862761	21718.00614714794	26891.349671795266	25068.52871608593	0.2133036236711353	0.20361850151151234	-13.581339256008505	-779.2495579537936	-12.880121031732415	-739.013559600804
25.063147576093755	13918.280997717708	13406.487524156015	18695.99803305329	17690.383789447722	21015.28487422063	19770.76483198035	23178.069127372542	21715.574886334853	26887.973790781823	25065.388804851613	0.21327672316340537	0.2035930896500348	-14.504350567018264	-837.2108166008256	-13.740671713254414	-793.1278401068412
25.214165648248784	13917.637655448718	13405.798260508975	18694.26567816381	17688.715939272388	21013.024866248452	19768.624864001125	23175.33059579573	21713.005513242628	26884.453533038195	25062.113784226563	0.21325177817828112	0.20356952502541104	-15.419059525054763	-895.3602631073445	-14.593440651231504	-847.4156344924122
25.366093680258146	13916.825997431748	13404.952386871531	18692.376069634643	17686.901569198806	21010.6129016384	19766.343033545425	23172.443973022033	21710.297682668737	26880.788707565254	25058.703471333345	0.21322880604963387	0.20354782402803762	-16.325507847039262	-953.6975931720808	-15.438466917963524	-901.8766289413907
25.518937155087716	13915.84510369179	13403.94906584625	18690.32857856268	17684.94010375974	21008.048490603218	19763.91888914767	23169.4088899783	21707.4510511293	26876.979126632552	25055.157686333474	0.21320782429739185	0.2035280032230001	-17.223737170585082	-1012.2224991898984	-16.275789508057642	-956.5105060897768
25.672701588741027	13914.694051696159	13402.787457809292	18688.122575678153	17682.830967275375	21005.331144162457	19761.351980174844	23166.224979411414	21704.46527687681	26873.024605807877	25051.47625245531	0.2131888506303201	0.20351007935267051	-18.11378905546735	-1070.9346703966148	-17.10544733968709	-1011.3169451397844
25.827392530458226	13913.371916332597	13401.466720891114	18685.757431340655	17680.573583851412	21002.460374150418	19758.64185683529	23162.891875906225	21701.3400199175	26868.92496398676	25047.65899602187	0.2131719029488552	0.2034940693393432	-18.995704983608448	-1129.833792917896	-17.92747925468575	-1066.295621897094
25.983015562916506	13911.877769886727	13399.986010956645	18683.232515534895	17678.167377377034	20999.435693224452	19755.788070187635	23159.409215903615	21698.074942029096	26864.680023422425	25043.705746479125	0.21315699934798607	0.20347999028792382	-19.869526359369047	-1188.9195498283952	-18.741924018671853	-1121.446208819747
26.139576302431465	13910.210682018844	13398.344481584796	18680.54719786594	17675.611771522366	20996.256614872564	19752.790172149318	23155.776637718347	21694.66970677824	26860.289609755695	25039.616336424195	0.21314415812018636	0.20346785948866064	-20.73529451013019	-1248.1916212565266	-19.54882032173191	-1176.7683751122095
26.297080399159835	13908.36971974002	13396.541284047353	18677.70084755406	17672.90618973563	20992.92265342119	19749.647715505063	23151.993781557107	21691.123979538104	26855.753552045207	25035.390601633855	0.21313339775840484	0.20345769441992884	-21.59305068773392	-1307.6496845157817	-20.348206779759494	-1232.2617868343368
26.455533537303385	13906.353947387257	13394.575567287011	18674.692833428813	17670.050055239626	20989.433324042104	19746.360253914798	23148.060289535893	21687.437427505512	26851.07168279723	25031.028381092718	0.21312473695910186	0.20344951275106118	-22.44283606823592	-1367.2934141494334	-21.140121933829505	-1287.9261069181375
26.614941435314055	13904.162426598392	13392.446477895133	18671.522523923253	17667.042791028318	20985.78814275997	19742.92734192206	23143.975805698225	21683.609719718756	26846.243837996528	25026.52951702238	0.21311819462534473	0.20344333234523304	-23.28469175229111	-1427.1224820264615	-21.924604251180426	-1343.7609952772036
26.77530984610034	13901.794216285713	13390.153160088374	18668.189287066958	17663.883819862436	20981.98662645875	19739.34853496134	23139.73997603243	21679.640527074553	26841.26985713641	25021.89385490973	0.21311378986996146	0.20343917126239552	-24.118658766652516	-1487.1365574882366	-22.70169212617475	-1399.7661089133471
26.93664455723489	13899.24837260927	13387.694755684965	18664.6924904791	17660.57256426509	20978.028292888477	19735.623389365934	23135.352448489448	21675.529522345576	26836.149583249593	25017.121243536185	0.21311154201874608	0.20343704776226368	-24.944778064091224	-1547.3353074062616	-23.471423880124348	-1455.9411019585095
27.098951391163432	13896.52394894907	13385.07040408003	18661.031501360638	17657.108446516628	20973.91266067136	19731.75146237507	23130.81287300014	21671.27638019752	26830.882862938757	25012.211535006525	0.21311147061372515	0.20343698030735866	-25.76309052407305	-1607.7183963051066	-24.233837762316398	-1512.2856257930398
27.26223620541477	13893.619995876787	13382.279242220366	18657.205686486268	17653.49088864931	20969.639249307944	19727.732312141125	23126.120901492948	21666.880777206414	26825.469546407658	25007.164584778227	0.21311359541648608	0.20343898756610385	-26.573636953406094	-1668.2854864690453	-24.988971950297127	-1568.799329127185
27.426504892812353	13890.535561126415	13379.32040457832	18653.21441219559	17649.719312441266	20965.20757918264	19723.56549773636	23121.276187910993	21662.342391875598	26819.909487491892	25001.98025169066	0.21311793641156007	0.20344308841597905	-27.376458086997445	-1729.0362380552106	-25.73686455058487	-1625.4818580928259
27.59176338168682	13887.2696895643	13376.193023125059	18649.057044383917	17645.7931394102	20960.61717156927	19719.250579159627	23116.27838822949	21657.660904652854	26814.20254369024	24996.6583979946	0.21312451380987285	0.20344930194672872	-28.171594588384323	-1789.97030922072	-26.477553599317616	-1682.3328563561663
27.758017636089992	13883.821423158155	13372.896227302865	18644.73294849229	17641.71179080637	20955.867548635983	19714.787117342526	23111.127160472697	21652.835997947215	26808.348576195705	24991.198889381645	0.21313334805225595	0.2034576474636328	-28.959087050432572	-1851.087356234435	-27.211077062631375	-1739.3519652038813
27.925273656010095	13880.189800945438	13369.429143996904	18640.241489497203	17637.47468760532	20950.958233450187	19710.17467415567	23105.82216473116	21647.867356146013	26802.34744992716	24985.601595014097	0.21314445981302343	0.20346814449083442	-29.738975995293004	-1912.387033563573	-27.93747283682751	-1796.5388236227445
28.09353747758831	13876.373859000752	13365.79089750602	18635.582031899554	17633.08125049999	20945.888749983013	19705.412812414423	23100.363063178578	21642.75466563166	26796.199033560843	24979.86638755476	0.21315787000361325	0.2034808127747303	-30.51130187617673	-1973.8689940669574	-28.656778749973455	-1853.893068463076
28.2628151733366	13872.37263040227	13361.980609512679	18630.753939712875	17628.53089989214	20940.65862311324	19700.5010958843	23094.749520088528	21637.49761479822	26789.90319956185	24973.993143196763	0.21317359977629932	0.20349567228742255	-31.276105077413376	-2035.5328890942037	-29.369032561735366	-1911.4143345109187
28.43311285235687	13868.18514519749	13357.997399052212	18625.756576451222	17623.82305588353	20935.26737863125	19695.439089286345	23088.981201851282	21632.095894068163	26783.45982421613	24967.981741693755	0.21319167052796753	0.2035127432302333	-32.0334259146839	-2097.3783685890958	-30.0742719639602	-1969.1022545946762
28.604436660561465	13863.810430367954	13353.840382481128	18620.589305116217	17618.957138266338	20929.714543242415	19690.226358301974	23083.057776990372	21626.549195908887	26776.868787662348	24961.832066390165	0.21321210390396625	0.2035320460372885	-32.78330463651946	-2159.40508128237	-30.772534581657965	-2026.956459727604
28.77679278089485	13859.247509792936	13349.508673444543	18615.251488183418	17613.932566513042	20923.999644570027	19684.862469577587	23076.97891617894	21620.857214849046	26770.12997392389	24955.544004251384	0.21323492180202666	0.20355360137916104	-33.52578142438142	-2221.6126748011447	-31.463857973263657	-2084.9765792055987
28.950187433556945	13854.495404212463	13345.001382842807	18609.742487588217	17608.74875976581	20918.12221115814	19679.346990728933	23070.744292256226	21615.019647495013	26763.24327094118	24949.117445894437	0.21326014637625657	0.2035774301665895	-34.26089639329439	-2284.000795797445	-32.148279631226615	-2143.1622407292016
29.124626876227456	13849.553131189112	13340.317618797173	18604.061664710825	17603.405136825233	20912.081772473804	19673.679490345065	23064.35358024364	21609.03619254704	26756.208570603932	24942.552285618513	0.21328780004120956	0.20360355355425938	-34.988689592930314	-2346.5690901409835	-32.82583698294911	-2201.513070548419
29.30011740429177	13844.419705068965	13335.456486614536	18598.208380360687	17597.901116138422	20905.877858908916	19667.859537991946	23057.806457360854	21602.906550815344	26749.025768783642	24935.848421435683	0.21331790547603027	0.20363199294465906	-35.709201008423406	-2409.3172030723654	-33.496567391295685	-2260.02869359497
29.476665351068124	13839.094136941452	13330.417088751214	18592.181994759994	17592.236115786414	20899.510001781655	19661.886704215733	23051.102603041516	21596.630425236002	26741.694765366003	24929.005755101673	0.21335048562867764	0.20366276999200694	-36.422470559889916	-2472.244779287372	-34.16050815466588	-2318.7087335670367
29.654277088036206	13833.575434598515	13325.19852477603	18585.981867526916	17586.409553471345	20892.97773333789	19655.760560545925	23044.241698949416	21590.207520887165	26734.21546428405	24922.024192147266	0.21338556372022907	0.20369590660625228	-37.12853810469096	-2535.351463199593	-34.81769650863862	-2377.552813143935
29.832959025067048	13827.862602492112	13319.79989133188	18579.607357657253	17580.420846502177	20886.280586751247	19649.480679497527	23037.223428993406	21583.637545004218	26726.587773550345	24914.90364190875	0.2134231632492644	0.20373142495715113	-37.827443437287	-2598.6368990540504	-35.46816962583398	-2436.560554070398
30.0127176106544	13821.954641691442	13314.220282097029	18573.057823506322	17574.269411780715	20879.41809612391	19643.046634573766	23030.04747934347	21576.92020699597	26718.811605290644	24907.6440175599	0.21346330799633492	0.20376934747841913	-38.51922628966713	-2662.100731077604	-36.111964616509795	-2495.7315773046575
30.193559332147448	13815.850549838444	13308.458787744736	18566.33262276914	17567.954665786096	20872.389796485928	19636.45800026749	23022.713538445438	21570.05521845966	26710.886875776465	24900.245236142804	0.21350602202851604	0.20380969687196376	-39.203926333095296	-2725.7426037220284	-36.749118529965926	-2555.0655032070354
30.37549071598484	13809.54932110263	13302.514495902316	18559.43111246038	17561.476024559113	20865.19522379472	19629.71435206286	23015.221297036307	21563.042293196544	26702.81350545861	24892.707218599713	0.2135513297040486	0.20385249611219694	-39.88158317784837	-2789.5621617855504	-37.37966835436964	-2614.561951655429
30.55851832793038	13803.049946134595	13296.386491108924	18552.352648893215	17554.83290368555	20857.833914933784	19622.815266436213	23007.57044815898	21555.88114722689	26694.591419000375	24885.029889804482	0.21359925567706808	0.20389776845042826	-40.55223637450399	-2853.5590506219305	-38.00365101797797	-2674.2205422194675
30.742648773309874	13796.351412018577	13290.073854772387	18545.096587657423	17548.02471827889	20850.30540771107	19615.76032085678	22999.760687176964	21548.571498805097	26686.220545311087	24877.213178594477	0.21364982490242435	0.2039455374193453	-41.215925414573576	-2917.732916336041	-38.62110338945786	-2734.0408943160437
30.92788869724955	13789.452702223689	13283.575665124883	18537.662283596565	17541.050882962223	20842.60924085669	19608.549093786773	22991.791711788803	21541.113068434413	26677.700817579695	24869.257017802356	0.21370306264059483	0.20399582683757375	-41.872689731513674	-2982.0834059892222	-39.23206227915216	-2794.022627404891
31.114244784915854	13782.352796554082	13276.890997177527	18530.049090784174	17533.910811849302	20834.744954020225	19601.181164681075	22983.663222042236	21533.505578881617	26669.032173308377	24861.161344288073	0.21375899446269453	0.2040486608143337	-42.522568700733245	-3046.6101677543484	-39.836564438846835	-2854.16536110593
31.30172376175672	13775.050671098084	13270.018922673993	18522.25636249937	17526.60391852508	20826.71208776762	19593.65611398671	22975.37492034844	21525.74875519166	26660.21455434666	24852.92609897121	0.2138176462555781	0.20410406375417778	-43.16560164128168	-3111.3128511752	-40.43464656319702	-2914.4687154120766
31.4903323937443	13767.54529817581	13262.958510042738	18514.28345120105	17519.12961602503	20818.51018357712	19585.973523141438	22966.92651149557	21517.842324701734	26651.2479069251	24844.551226862997	0.21387904422704712	0.20416206036182472	-43.801827816489094	-3176.1911073783413	-41.026345290476456	-2974.932310889475
31.68007748761912	13759.83564628583	13255.708824348229	18506.129708501445	17511.487316813927	20810.138783835086	19578.132974572163	22958.317702662436	21509.786017055496	26642.132181689456	24836.03667709882	0.213943214911155	0.20422267564708593	-44.431286434002686	-3241.2445892305113	-41.61169720273756	-3035.5557688046247
31.870965891135747	13751.920680050547	13248.268927241057	18497.794485138693	17503.67643276374	20801.597431831102	19570.134051692858	22949.548203431892	21501.57956421705	26632.867333735052	24827.38240297079	0.21401018517361647	0.20428593492988784	-45.05401664746023	-3306.472951626871	-42.19073882695375	-3096.338711362332
32.063004493309954	13743.799360160201	13240.637876906638	18489.277130948176	17495.696375130476	20792.88567175228	19561.97633890176	22940.617725803742	21493.222700484508	26623.45332264089	24818.588361960265	0.2140799822173234	0.204351863845392	-45.670057557443215	-3371.875851723831	-42.763506636016245	-3157.280761908274
32.25620022466719	13735.470643315683	13232.814728012854	18480.576994833005	17487.546554530298	20784.003048677147	19553.65942157822	22931.525984207587	21484.715162503508	26613.890112504127	24809.654515770595	0.21415263358796868	0.204420488349213	-46.279448211244016	-3437.4529491025023	-43.330037048552185	-3218.3815450668335
32.45056005749291	13726.933482170214	13224.798531656537	18471.693424733574	17479.226380914806	20774.949108569126	19545.182886079183	22922.272695515596	21476.056689280722	26604.177671974947	24800.580830360283	0.21422816717978257	0.20449183472274435	-46.88222760474309	-3503.203906082548	-43.890366430801805	-3279.6406870246865
32.64609100608406	13718.186825269282	13216.588335308337	18462.62576759554	17470.735263544975	20765.723398268747	19536.546319734538	22912.857579054347	21467.247022196483	26594.31597429069	24791.367275975503	0.21430661124138	0.20456592957858133	-47.478434683151136	-3569.1283879643306	-44.44453109680762	-3341.0578157119453
32.84280012700226	13709.229616989716	13208.183182756746	18453.373369337318	17462.07261096465	20756.325465485887	19527.74931084269	22903.28035661718	21458.285905017976	26584.30499731116	24782.01382718366	0.21438799438172582	0.20464279986605768	-48.0681083414529	-3635.226063246373	-44.99256730912748	-3402.6325609977357
33.040694519328454	13700.060797477077	13199.582114050483	18443.935574815954	17453.237830972645	20746.75485879085	19518.791448664862	22893.5407524756	21449.17308391154	26574.144723553185	24772.520462906337	0.21447234557621683	0.2047224728768865	-48.65128742561501	-3701.4966039131396	-45.534511279998696	-3464.36455495283
33.239781324919136	13690.679302581864	13190.784165439776	18434.311727792152	17444.230330594102	20737.01112760509	19509.67232341931	22883.638493390885	21439.908307455193	26563.83514022586	24762.887166452834	0.21455969417288848	0.20480497625091834	-49.22801073345181	-3767.9396857004613	-46.0703991717528	-3526.253432048019
33.44006772866406	13681.084063794186	13181.788369316117	18424.501170893887	17435.04951605065	20727.09382219091	19500.39152627458	22873.573308624935	21430.49132665049	26553.376239265526	24753.113925553513	0.2146500698987413	0.20489033798200565	-49.798317015651264	-3834.554988378659	-46.60026709795784	-3588.298829408828
33.64156095874556	13671.27400817711	13172.593754150794	18414.503245578973	17425.69479272961	20717.00249364072	19490.948649342394	22863.34492995116	21420.92189493448	26542.76801737112	24743.200732393492	0.21474350286619892	0.20497858642399455	-50.362244976517104	-3901.3421960189007	-47.12415112421877	-3650.500387061853
33.84426828689945	13661.248058298503	13163.199344431872	18404.317292096224	17416.165565151976	20706.736693865336	19481.34328566964	22852.953091664716	21411.199768191018	26532.010476039362	24733.147583646165	0.2148400235796915	0.20506975029682706	-50.91983327514754	-3968.300997300539	-47.64208726887591	-3712.8577481633984
34.04819702867729	13651.005132161505	13153.604160599973	18393.942649445526	17406.46123693953	20696.29597558163	19471.575029230036	22842.397530592705	21401.324704762163	26521.1036216004	24722.954480507233	0.21493966294237654	0.2051638586927707	-51.47112052603916	-4035.431085785851	-48.15411150371074	-3775.370559255127
34.25335454371064	13640.544143133424	13143.80721898243	18383.378655336488	17396.5812107806	20685.67989229941	19461.64347491483	22831.677986103834	21391.29646545905	26510.04746525329	24712.62142872854	0.21504245226299282	0.20526094108277418	-52.01614530099323	-4102.73216028465	-48.66025975568482	-3838.0384705723263
34.45974823597649	13629.863999873074	13133.807531725934	18372.62464614558	17386.524888394593	20674.887998307146	19451.548218522774	22820.794200117463	21381.11481357225	26498.842023101395	24702.148438651868	0.2151484232628538	0.205361027322946	-52.55494612865732	-4170.203925067559	-49.160567906430515	-3900.861136228312
34.66738555406454	13618.96360625698	13123.604106728111	18361.67995687255	17376.291670495888	20663.919848657755	19441.288856749965	22809.745917113167	21370.77951488265	26487.487316188814	24691.53552524369	0.21525760808298644	0.20546414766117155	-53.08756149672263	-4237.846090270206	-49.65507179431734	-3963.838214559015
34.87627399144595	13607.841861303341	13113.195947566895	18350.54392109441	17365.880956755547	20652.774999152218	19430.86498717795	22798.53288413848	21360.29033767068	26475.98337053536	24680.782708128627	0.21537003929141033	0.20557033274385714	-53.61402985316818	-4305.658372242935	-50.14380721539783	-4026.969368421007
35.086421086743854	13596.497659095137	13102.582053429023	18339.215870918986	17355.292145762727	20641.45300632353	19420.27620826203	22787.154850817627	21349.647052726476	26464.330217173137	24669.890011624382	0.21548574989057268	0.20567961362281847	-54.13438960568601	-4373.640493759885	-50.62680992300011	-4090.25426537171
35.29783442400536	13584.929888701281	13091.761419036704	18327.695136936527	17344.52463498439	20629.953427419227	19409.522119318433	22775.61156935912	21338.849433359064	26452.52789218254	24658.857464776094	0.2156047733249304	0.20579202176230263	-54.648679124584305	-4441.792184512597	-51.104115630252636	-4153.692578089889
35.51052163297529	13573.137434096127	13080.733034572533	18315.981048169655	17333.577820723498	20618.275820382773	19398.602320510414	22763.90279456282	21327.89725540506	26440.57643672801	24647.685101390667	0.21572714348869299	0.2059075890461609	-55.15693674315844	-4510.113181405235	-51.57576001033158	-4217.283984627109
35.72449038937153	13561.119174077592	13069.495885603204	18304.072932022234	17322.451098076366	20606.419743834533	19387.516412834124	22752.028283827065	21316.790297237483	26428.4758970947	24636.37296007171	0.21585289473372318	0.2060263477851629	-55.659200758593215	-4578.603228903376	-52.041778697523114	-4281.028168726247
35.93974841516195	13548.873982183357	13058.048953001173	18291.970114226235	17311.14386088817	20594.38475705134	19376.26399810304	22739.987797154816	21305.528339773668	26416.226324724426	24624.92108425401	0.2159820618776008	0.20614833072446542	-56.15550943331618	-4647.262079436332	-52.502207288234786	-4344.924820148386
36.15630347884324	13536.40072660568	13046.391212865023	18279.67191878732	17299.655501707446	20582.17041994539	19364.84467893214	22727.78109715979	21294.11116648329	26403.827776252358	24613.32952223868	0.21611468021185842	0.20627357105123525	-56.64590099615452	-4716.089493759442	-52.957081341759476	-4408.973634967115
36.374163395721176	13523.698270104302	13034.521636437956	18267.177667928587	17287.98541173887	20569.776293041872	19353.258058720774	22715.407949071763	21282.53856339559	26391.28031354337	24601.598327227963	0.21625078551038385	0.20640210240242887	-57.13041364360106	-4785.08524138201	-53.406436381810636	-4473.174315970391
36.59333602819267	13510.765469917713	13022.43919002461	18254.486682032628	17276.132980794686	20557.20193745569	19341.50374163477	22702.868120741517	21270.81031910629	26378.584003728578	24589.727557360227	0.21639041403800374	0.2065339588727329	-57.60908554085472	-4854.249100944027	-53.85030789735174	-4537.526572973002
36.813829286029524	13497.601177672772	13010.142834906199	18241.598279582	17264.097597244614	20544.446914867087	19329.58133258766	22690.16138264529	21258.926224784205	26365.738919242034	24577.717275745203	0.21653360255924273	0.20666917502267504	-58.08195482314477	-4923.580860638525	-54.28873134353489	-4602.030123165809
37.03565112666392	13484.204239292447	12997.63152725387	18228.511777097763	17251.878647964226	20531.510787496165	19317.49043722096	22677.287507888635	21246.886074177244	26352.74513785743	24565.567550499152	0.21668038834727193	0.20680778588689935	-58.54905959691678	-4993.080318643246	-54.721742142923176	-4666.684691495262
37.25880955547555	13470.573494901868	12984.90421804032	18215.22648907631	17239.47551828171	20518.393118076274	19305.230661883434	22664.246272209744	21234.68966361802	26339.602742724837	24553.27845478017	0.21683080919304254	0.20694982698261813	-59.010437941185955	-5062.747283551842	-55.1493756866621	-4731.490011041518
37.483312626080554	13456.707778732616	12971.959852949547	18201.741727924335	17226.887591923034	20505.093469826268	19292.80161360938	22651.03745398226	21222.336792029004	26326.31182240761	24540.850066823572	0.2169849034146159	0.20709533431824287	-59.46612790865038	-5132.581574819982	-55.57166733547638	-4796.4458233891055
37.70916844062219	13442.60591902512	12958.797372284911	18188.056803891872	17214.11425095551	20491.611406421576	19280.20290009596	22637.660834217477	21209.827260927184	26312.872470919312	24528.282469977425	0.2171427098666924	0.20724434440219439	-59.91616752724076	-5202.583023231011	-55.988652420812286	-4861.551879026461
37.93638515006311	13428.266737929362	12945.415710875202	18174.17102500342	17201.154875729553	20477.946491964023	19267.43412967942	22624.11619656591	21197.1608744282	26299.284787760622	24515.575752738012	0.2173042679503407	0.20739689425190383	-60.36059480116819	-5272.751471357886	-56.400366246125486	-4926.807937757578
38.164970954479706	13413.689051403639	12931.813797978983	18160.083696987116	17188.008844818858	20464.098290950493	19254.494911310274	22610.40332731838	21184.337439250023	26285.548877956528	24502.730008785584	0.21746961762294006	0.2075530214030015	-60.79944771279406	-5343.0867740716785	-56.80684408821253	-4992.2137691252865
38.39493410335793	13398.871669111402	12917.990557186833	18145.794123201664	17174.67553495853	20450.06636824008	19241.384854527274	22596.522015406135	21171.35676471586	26271.664852093105	24489.7453370198	0.2176387994083316	0.20771276391870297	-61.23276422341587	-5413.588799004443	-57.20812119806942	-5057.769152814522
38.626282895891045	13383.813394316508	12903.944906321985	18131.301604561602	17161.15432098181	20435.85028902037	19228.10356943054	22582.472052400877	21158.218662757008	26257.632826355053	24476.621841595832	0.21781185440719186	0.20787616039939905	-61.66058227497706	-5484.257427066099	-57.60423280228133	-5123.473879096098
38.859025681279114	13368.513023776233	12889.67575733871	18116.605439459967	17147.444575754515	20421.449618771865	19214.650666653186	22568.253232513554	21144.92294791458	26243.452922562567	24463.359631959916	0.21798882430763047	0.2080432499924469	-62.08293979168229	-5555.092552993447	-57.99521410453599	-5189.3277492988855
39.09317085903034	13352.969347632632	12875.182016218947	18101.704923689125	17133.545670107877	20406.86392323141	19201.025757331994	22553.865352592795	21131.469437341024	26229.125268208696	24449.95882288538	0.21816975139601333	0.20821407240217482	-62.499874681045185	-5626.094085835386	-58.3811002864968	-5255.330576231703
39.328726879264174	13337.181149301896	12860.462582866881	18086.59935035922	17119.45697276928	20392.092768354087	19187.228453076837	22539.30821212263	21117.85795080095	26214.64999649668	24436.419534508615	0.21835467856803006	0.20838866790010477	-62.9114248359474	-5697.26194956433	-58.76192650950543	-5321.482184692752
39.56570224301631	13321.147205361667	12845.516351001448	18071.28800981426	17105.177850290976	20377.135720273454	19173.2583659387	22524.58161321919	21104.08831067121	26200.027246376998	24422.741892364927	0.21854364933999512	0.20856707733539437	-63.31762813570822	-5768.5960835884325	-59.13772791555675	-5387.782411921304
39.80410550254544	13304.866285436714	12830.342208046999	18055.77018954616	17090.707666976967	20361.992345260765	19159.115108376733	22509.685360627165	21090.160341940624	26185.25716258506	24408.92602742487	0.21873670786039995	0.20874934214550545	-63.7185224477289	-5840.096443336923	-59.50853962914698	-5454.231108129956
40.04394526164196	13288.337152082177	12814.939035021596	18040.04517410591	17076.0457848074	20346.662209682137	19144.79829322351	22494.61926171484	21076.07387220861	26170.339895678124	24394.97207612996	0.21893389892172002	0.20893550436710837	-64.11414562923892	-5911.763000870589	-59.87439675811038	-5520.828136974946
40.28523017593832	13271.55856066544	12799.305706423705	18024.112245012926	17061.191563361364	20331.144879954616	19130.307533649622	22479.383126469096	21061.828731683796	26155.27560207315	24380.88018042931	0.21913526797248004	0.20912560664722374	-64.50453552877298	-5983.595745467581	-60.23533439521998	-5587.573376085609
40.52796895322162	13254.529259245477	12783.441090116281	18007.97068066126	17046.144359736947	20315.43992250027	19115.642443126177	22463.9767674889	21047.42475318126	26140.064444083844	24366.650487815474	0.21934086112958906	0.20931969225460906	-64.8897299880482	-6055.594684275333	-60.59138762006478	-5654.466717648786
40.77217035374772	13237.247988450497	12767.344047209062	17991.619756223587	17030.90352846934	20299.546903698843	19100.802635386324	22448.399999978312	21032.861772119442	26124.706589958114	24352.283151360753	0.21955072519094707	0.20951780509139648	-65.26976684363763	-6127.759842942003	-60.942591500192066	-5721.5080689196475
41.017843190557436	13219.713481353487	12751.013431938629	17975.058743552472	17015.468421446534	20283.465389838577	19085.78772438511	22432.652641738507	21018.139626516175	26109.202213915465	24337.778329753408	0.21976490764833304	0.20971998970498845	-65.64468392830167	-6200.091266232543	-61.28898109230067	-5788.697352760937
41.26499632979458	13201.92446334595	12734.44809154641	17958.286911079093	16999.838387822878	20267.194947065625	19070.597324258193	22416.734513159194	21003.258156984244	26093.55149618456	24323.13618733417	0.21998345670058378	0.20992629130021712	-66.01451907303272	-6272.5890187365	-61.63059144420549	-5856.03450826183
41.51363869102594	13183.879652009358	12717.646866154346	17941.303523708913	16984.012773929833	20250.735141331206	19055.23104927845	22400.645437208612	20988.217206725712	26077.75462304039	24308.35689413229	0.2202064212670631	0.21013675575177576	-66.37931010918692	-6345.253185578156	-61.967457596554596	-5923.519491344225
41.763779247563185	13165.57775698472	12700.608588638474	17924.107842714748	16967.990923184556	20234.0855383373	19039.68851381153	22384.385239422983	20973.016621525774	26061.81178684172	24293.44062590194	0.22043385100144	0.2103514296169259	-66.7390948697066	-6418.083873070311	-62.29961458393518	-5991.152275323868
42.0154270267867	13147.017479840253	12683.332084500349	17906.699125626932	16951.772175995906	20217.24570348038	19023.969332269553	22367.95374789494	20957.65624974577	26045.72318606854	24278.387564158664	0.220665796305775	0.2105703601484919	-67.0939111913176	-6491.08120947564	-62.62709743680898	-6058.932851570193
42.26859111047143	13128.197513936815	12665.816171736142	17889.076626120415	16935.35586966773	20200.21520179316	19008.073119063203	22351.350793260786	20942.1359423152	26029.489025359253	24263.197896215563	0.22090230834492586	0.2107935953081467	-67.44379691652284	-6564.245345748495	-62.94994118310569	-6126.861230133567
42.523280635114425	13109.116544291523	12648.05966070354	17871.239593898914	16918.7413382996	20182.993597884433	18991.999488552156	22334.576208686904	20926.455552722993	26013.10951554804	24247.871815219743	0.22114343906128145	0.21102118377999812	-67.78878989548684	-6637.576456300914	-63.268180850180215	-6194.9374404307455
42.77950479226489	13089.773247439181	12630.061353986412	17853.18727457587	16901.92791268477	20165.580455876843	18975.748054993604	22317.629829854945	20910.61493700778	25996.584873702	24232.409520188507	0.2213892411898317	0.21125317498448218	-68.1289279878838	-6711.074739763048	-63.581851466144144	-6263.161531881429
43.03727282885567	13070.166291291984	12611.820046257295	17834.91890955246	16884.91492020548	20147.975339342727	18959.31843248935	22300.51149494624	20894.61395374747	25979.915323158562	24216.81121604592	0.2216397682735827	0.21148961909257405	-68.46424906522589	-6784.740419820417	-63.89098806189577	-6331.533574618865
43.29659404753705	13050.294334996845	12593.334524137388	17816.433735891973	16867.70168472514	20130.17781123754	18942.710234930626	22283.221044624675	20878.4524640475	25963.101093562378	24201.07711365884	0.22189507467932787	0.2117305670403213	-68.79479101261677	-6858.573746008333	-64.19562567284447	-6400.053660206497
43.55747780701245	13030.156028791156	12574.603566054548	17797.730986191295	16850.287526477932	20112.18743383155	18925.92307594146	22265.758322018835	20862.13033152857	25946.142420902637	24185.207429873462	0.22215521561377682	0.21197607054371218	-69.12059173105081	-6932.574994569179	-64.49579934083886	-6468.721902357414
43.81993352237618	13009.750013856188	12555.625942098752	17778.80988844856	16832.671761955084	20094.003768638788	18908.95656881974	22248.123172702642	20845.64742231294	25929.039547549895	24169.20238755136	0.22242024714006733	0.21222618211388378	-69.44168913986505	-7006.744469348807	-64.79154411613854	-6537.538437703624
44.08397066545326	12989.074922168842	12536.40041387543	17759.669665927613	16814.853703788318	20075.62637634406	18891.810326476545	22230.31544467495	20829.003605009995	25911.792722293063	24153.062215605798	0.22269022619464987	0.2124809550726812	-69.75812117836176	-7081.082502631005	-65.08289505906578	-6606.503426532261
44.349598765141174	12968.129376351311	12516.925734356444	17740.30953701882	16796.832660630094	20057.05481672754	18874.48396137339	22212.33498833794	20812.198750700652	25894.402200376313	24136.787149037937	0.22296521060457297	0.21274044356857652	-70.06992580871884	-7155.589456114452	-65.369887242392	-6675.617053609341
44.6168274077539	12946.911989518772	12497.200647728674	17720.72871509601	16778.607937030458	20038.288648586702	18856.97708545724	22194.181656473967	20795.23273292056	25876.8682435356	24120.37742897276	0.22324525910517157	0.213004702592961	-70.37714101777965	-7230.265721792821	-65.65255575291667	-6744.8795289509
44.88566623736761	12925.42136512546	12477.223889240579	17700.92640837014	16760.178833311023	20019.327429656307	18839.289310093758	22175.855304221594	20778.10542764253	25859.191120035655	24103.83330269547	0.22353043135816683	0.21327378799681013	-70.6798048197088	-7305.11172295548	-65.93093569389748	-6814.29108869005
45.15612495616904	12903.656096808467	12456.994185046058	17680.901819738465	16741.544645434988	20000.170716525117	18821.420245997782	22157.355789049576	20760.816713257253	25841.371104706093	24087.155023687075	0.22382078797019697	0.21354775650774438	-70.97795525858237	-7380.127915177029	-66.20506218707305	-6883.8519959165715
45.42821332480542	12881.614768230082	12436.510252046392	17660.654146630415	16722.704664874258	19980.818064550702	18803.369503162154	22138.68297073012	20743.366470553414	25823.4084789781	24070.342851660593	0.2241163905117815	0.2138266657474876	-71.27163041024323	-7455.31478728028	-66.47497037450376	-6953.562541522086
45.701941162736816	12859.295952918192	12415.770797729703	17640.182580849058	16703.658178472702	19961.269027771163	18785.13669078386	22119.83671131037	20725.754582696256	25805.303530920602	24053.39705259684	0.22441730153674014	0.21411057424973792	-71.5608683857281	-7530.672862465028	-66.74069542145298	-7023.423045165837
45.97731834859046	12836.698214104752	12394.774520008064	17619.486308408395	16684.404468305715	19941.52315881402	18766.721417187764	22100.816875082248	20707.980935204745	25787.05655527617	24036.317898779893	0.2247235846020686	0.21439954147845888	-71.84570733320288	-7606.20269930223	-67.00227251807519	-7093.433856134769
46.25435482051728	12813.820104562912	12373.520107052625	17598.564509366828	16664.942811536443	19921.580008802764	18748.123289748277	22081.623328551326	20690.045415927983	25768.667853497274	24019.105668833094	0.22503530428829266	0.214693627846608	-72.12618544064753	-7681.904892842751	-67.2597368817369	-7163.595354300458
46.533060576550575	12790.660166442156	12352.00623712616	17577.416357655842	16645.272480267762	19901.439127259953	18729.3419148081	22062.2559404036	20671.94791501968	25750.137733781827	24001.76064775429	0.2253525262203103	0.21499289473530728	-72.40234093894105	-7757.780075769406	-67.51312375978159	-7233.907951119356
46.813445674966815	12767.216931102	12330.231578413615	17556.041020904566	16625.392741390664	19881.100062007747	18710.376897594677	22042.714581470947	20653.688324911698	25731.466511108876	23984.283126951366	0.2256753170887307	0.21529740451347584	-72.67421210438624	-7833.828919537365	-67.76246843166155	-7304.372090612538
47.09552023464871	12743.488918943993	12308.194788850293	17534.437660259544	16605.302856428432	19860.562359065065	18691.227842133812	22022.99912469477	20635.266540285862	25712.654507273845	23966.673404277357	0.22600374467173565	0.215607220557928	-72.94183726140909	-7910.052135531325	-68.00780621125159	-7374.98825036129
47.37929443545016	12719.474639242513	12285.894515948044	17512.605430200274	16585.002081376995	19839.82556254207	18671.894351160936	22003.109445088292	20616.682458044757	25693.702050924043	23948.93178406581	0.22633787785746293	0.215922407273962	-73.20525478589116	-7986.450476347469	-68.24917244985409	-7445.756942620501
47.66477851856398	12695.172589973658	12263.329396618961	17490.543478349296	16564.4896665406	19818.88921453067	18652.37602602893	21983.045419696417	20597.935977280307	25674.609477593058	23931.05857716531	0.22667778666694094	0.2162430301164383	-73.4645031077307	-8063.024736974854	-68.48660253833805	-7516.678715337999
47.951982786891236	12670.581257643391	12240.498056997434	17468.250945278276	16543.764856363912	19797.75285499277	18632.67246661403	21962.806927554757	20579.02699924187	25655.377129736204	23913.054100974834	0.22702354227757746	0.21656915561137718	-73.71962071409507	-8139.775756117888	-68.72013191000588	-7587.75415329542
48.24091760541319	12645.699117113792	12217.399112259553	17445.72696430816	16522.826889258824	19776.416021643934	18612.78327121774	21942.393849645712	20559.95542730149	25636.005356764217	23894.918679477705	0.22737521704722727	0.21690085137807216	-73.97064615247655	-8216.70441750018	-68.94979604323089	-7658.983879232779
48.53159340156531	12620.524631428765	12194.031166441056	17422.970661305168	16501.67499742767	19754.878249834823	18592.708036466855	21921.80606885382	20540.72116691887	25616.4945150782	23876.652643276702	0.227732884538849	0.21723818615175391	-74.21761803361733	-8293.811651194468	-69.17563046409123	-7730.368555006571
48.82402066561362	12595.056251638083	12170.392812252769	17399.981154470646	16480.308406681008	19733.139072427897	18572.44635720932	21901.043469918055	20521.324125603438	25596.84496810297	23858.256329627635	0.22809661954577273	0.2175812298068002	-74.46057503550401	-8371.098435074557	-69.39767074976044	-7801.908882843796
49.11820995103327	12569.292416620841	12146.482630894392	17376.75755412621	16458.72633625118	19711.19801967129	18551.997826407725	21880.105939382895	20501.76421287559	25577.057086320987	23839.73008247373	0.2284664981175906	0.2179300533805245	-74.69955590582686	-8448.565796168987	-69.61595253058113	-7873.605606487952
49.41417187488941	12543.231552907888	12122.299191866363	17353.298962493027	16436.92799860082	19689.054619068447	18531.36203502918	21858.993365546947	20482.041340225696	25557.13124730555	23821.07425247921	0.228842597586694	0.21828472909754518	-74.9345994658579	-8526.214812152553	-69.83051149356834	-7945.4595125177875
49.71191711822035	12516.87207450356	12097.841052779857	17329.60447346571	16414.912599226453	19666.708395244215	18510.538571931917	21837.70563840965	20462.155421071537	25537.06783575397	23802.28919706296	0.2292249965954691	0.2186453303947644	-75.16574461376513	-8604.04661284294	-70.04138338530174	-8017.47143163532
50.01145642642306	12490.212382706744	12073.106759164999	17305.67317238022	16392.6793364569	19644.15886980667	18489.527023748455	21816.242649615586	20442.10637071365	25516.86724351998	23783.37528043165	0.22961377512417555	0.2190119319469641	-75.39303032827593	-8682.062381749041	-70.24860401504338	-8089.642239995301
50.3128006096408	12463.250865931515	12048.094844277572	17281.50413577604	16370.227401246608	19621.405561205134	18468.326974765274	21794.604292396783	20421.894106289004	25496.529869646292	23764.33287361283	0.23000901451952627	0.21938460969304405	-75.61649567248605	-8760.263357675634	-70.45220925800095	-8161.972860591486
50.61596054315354	12435.985899527303	12022.803828903798	17257.09643115206	16347.555976963347	19598.447984583636	18446.938006798737	21772.79046151232	20401.51854672233	25476.056120396133	23745.16235448741	0.23041079752398544	0.21976344086291555	-75.83617979739938	-8838.650836320128	-70.65223505859467	-8234.46426465502
50.9209471677702	12408.41584559908	11997.23222116404	17232.449116716565	16324.664239170776	19575.28565163055	18425.359699067445	21750.801053186024	20380.979612675816	25455.44640928504	23725.864107822217	0.23081920830581065	0.2201485040050719	-76.0521219455477	-8917.226171927061	-70.84871743342228	-8307.11747306306
51.22777149022361	12380.539052827411	11971.378516314833	17207.561241130723	16301.551355405183	19551.9180704235	18403.591628060847	21728.63596504148	20360.27722649652	25434.70115711189	23706.438525302096	0.2312343324898574	0.220539879014855	-76.26436145535263	-8995.990779052023	-71.04169247511891	-8379.933557876851
51.53644458356769	12352.35385628862	11945.241196549654	17182.43184324545	16278.21648494639	19528.344745269736	18381.633367403552	21706.295096034388	20339.41131216151	25413.820791989405	23686.8860055614	0.23165625718916774	0.22093764716343983	-76.47293776494189	-9074.946134298109	-71.23119635577677	-8452.91364385141
51.84697758757708	12323.858577275494	11918.818730798614	17157.059951831852	16254.658778582982	19504.565176541986	18359.484487716058	21683.778346382638	20318.38179522104	25392.80574937449	23667.206954215573	0.23208507103737133	0.22134189112755376	-76.67789041605647	-9154.093778109644	-71.41726533023757	-8526.058909972664
52.15938170914916	12295.051523118344	11892.109574527023	17131.44458530465	16230.87737837126	19480.578860509497	18337.144556471045	21661.08561749347	20297.188602739236	25371.656472097817	23647.401783892004	0.23252086422191423	0.2217526950199563	-76.8792590586927	-9233.435316675808	-71.59993574010878	-8599.37059110729
52.47366822270851	12265.930987006986	11865.112169533075	17105.58475143869	16206.871417388125	19456.385289163933	18314.613137845503	21638.21681188798	20275.831663232493	25350.373410393047	23627.47091426063	0.23296372851814878	0.22217014442069907	-77.07708345514038	-9312.972423815634	-71.77924401736527	-8672.84997964045
52.789848470613855	12236.495247813626	11837.824943744698	17079.47944707825	16182.640019477489	19431.983950040583	18291.889792568472	21615.17183312279	20254.31090660544	25328.9570219254	23607.414772064032	0.23341375732430378	0.22259432640919177	-77.27140348431931	-9392.706842922606	-71.95522668814738	-8746.498427161016
53.107933863567155	12206.74256991717	11810.24631101593	17053.12765783912	16158.182298990314	19407.374326034118	18268.974077764375	21591.950585708855	20232.626264084494	25307.407771819882	23587.233791147257	0.23387104569736206	0.22302532959709478	-77.46225914641764	-9472.640389005654	-72.12792037669715	-8820.317346216645
53.42793588102576	12176.671203028858	11782.374670922756	17026.52835780302	16133.497360517908	19382.555895209156	18245.865546791614	21568.55297502725	20210.77766814878	25285.726132688746	23566.928412487076	0.2343356903898776	0.22346324416206334	-77.64969056764312	-9552.774950767402	-72.2973618096621	-8894.308212134521
53.74986607161648	12146.279382019766	11754.208408558623	16999.680509204365	16108.58429861822	19357.52813060514	18222.563749076373	21544.978907241744	20188.765052458297	25263.912584658254	23546.499084220584	0.23480778988775194	0.22390816188237425	-77.83373800478148	-9633.112492712215	-72.46358781982417	-8968.472564814147
54.073736053552395	12115.565326750491	11725.745894330106	16972.583062109235	16083.442197535454	19332.290500035946	18199.06822994189	21521.228289208557	20166.58835177968	25241.967615395224	23525.94626167373	0.23528744444900948	0.22436017617245133	-78.01444184998763	-9713.655057328753	-72.62663535047977	-9042.81201064447
54.399557515052166	12084.52724190313	11696.985483752467	16945.23495408616	16058.070130912174	19306.84246588335	18175.378530432245	21497.301028382444	20144.247501908838	25219.891720132437	23505.270407388878	0.23577475614358628	0.22481938211932728	-78.19184263614443	-9794.404767385218	-72.78654146013287	-9117.328224493656
54.727342214761876	12053.163316815991	11667.925517245698	16917.635109868606	16032.467161494145	19281.18348488467	18151.494187131248	21473.197032719654	20121.742439590827	25197.685401693536	23484.471991151975	0.236269828894183	0.2252858765200625	-78.36598104158475	-9875.363828180358	-72.94334332641665	-9192.02295163786
55.057101982179326	12021.471725321517	11638.564319931222	16889.782441009156	16006.632340827735	19255.31300791447	18127.414731976154	21448.91621057746	20099.073102436894	25175.3491705174	23463.551490019305	0.23677276851819404	0.22575975792015343	-78.53689789530472	-9956.534529933706	-73.09707825086662	-9266.898009853438
55.38884871808102	11989.450625587564	11608.900201429311	16861.675845524856	15980.564708949423	19229.230479759746	18103.13969206566	21424.458470610047	20076.239428838304	25152.883544681452	23442.509388343406	0.2372836827707626	0.22624112665296148	-78.70463418270083	-10037.919250261504	-73.24778366372993	-9341.955291545484
55.722594394951685	11957.098159962545	11578.931455657692	16833.314207533636	15954.263294067365	19202.935338888707	18078.66858946248	21399.823721660654	20053.24135787698	25130.28904992431	23421.346177798332	0.23780268138898425	0.22673008488018798	-78.86923105069945	-10119.520456640515	-73.39549712856751	-9417.196765895933
56.058351057416104	11924.412454824973	11548.656360631629	16804.69639688187	15927.727112235028	19176.427017213107	18054.000940990158	21375.01187265026	20030.078829233196	25107.566219667795	23400.06235740459	0.23832987613730078	0.22722673663343554	-79.03072981335208	-10201.340708986856	-73.54025634717254	-9492.624481103383
56.39613082267415	11891.391620437602	11518.07317826561	16775.821268762338	15900.955167016247	19149.704939843567	18029.136258023962	21350.022832462048	20006.75178308961	25084.71559503781	23378.658433553	0.23886538085411754	0.2277311878568812	-79.18917195789618	-10283.382662339136	-73.6820991646855	-9568.240566688124
56.7359458809379	11858.033750806771	11487.180154177146	16746.687663322733	15873.946449141868	19122.768524837888	18004.074046275622	21324.85650982204	19983.260160032034	25061.737724884446	23357.134920027995	0.23940931149968606	0.2282435464511007	-79.34459915044863	-10365.649069556035	-73.82106357476005	-9644.047235854901
57.07780849587155	11824.336923547558	11455.975517492927	16717.294405264474	15846.6999361576	19095.617182942333	17978.813805571954	21299.512813175654	19959.603900946673	25038.633165801286	23335.492338030235	0.23996178620528524	0.22876392231807924	-79.49705324215392	-10448.142784129828	-73.95718772484906	-9720.046787923668
57.42173100503407	11790.299199754973	11424.457480657735	16687.640303431297	15819.21459206285	19068.250317325233	17953.35502962688	21273.991650559852	19935.782946913594	25015.402482143432	23313.731216198208	0.2405229253237482	0.22929242740744138	-79.64657627516135	-10530.866763032973	-74.09050992142147	-9796.241610797588
57.7677258203244	11755.918623882197	11392.624239246656	16657.724150387952	15791.489366940606	19040.66732330343	17927.69720580718	21248.292929471292	19911.797239096803	24992.046246045116	23291.85209062948	0.24109285148136847	0.22982917576394232	-79.79321048925704	-10613.824069717899	-74.22106863575391	-9872.634183566086
58.115805428429454	11721.19322362579	11360.473971780544	16627.544721987866	15763.523196577411	19012.86758806022	17901.839814890944	21222.41655672947	19887.646718629876	24968.56503743547	23269.855504900384	0.2416716896312427	0.23037428357625983	-79.9369983283359	-10697.01787714893	-74.34890250957687	-9949.227079133969
58.465982391274686	11686.121009819306	11328.004839545898	16597.100776930616	15735.31500207424	18984.850490355973	17875.782330819577	21196.362438335782	19863.331326498275	24944.959444054042	23247.74201008559	0.2422595671080751	0.23092786922712394	-80.07798244679361	-10780.451470894273	-74.47405036085547	-10026.02296692878
58.818269346477535	11650.699976335158	11295.214986418847	16566.3910563079	15706.863689447004	18956.61540022995	17849.524220442145	21170.13047932738	19838.851003417014	24921.230061464496	23225.512164776097	0.24285661368451011	0.2314900533448313	-80.21620571667518	-10864.128252381459	-74.59655118978844	-10103.024615698028
59.172679007803275	11614.928099996176	11262.102538694444	16535.414283138685	15678.168149217297	18928.16167869395	17823.064943252786	21143.720583626542	19814.20568970457	24897.37749306776	23203.166535096818	0.24346296162902556	0.23206095885618355	-80.35171123459077	-10948.051742199343	-74.71644418488358	-10180.234896373935
59.52922416562417	11578.803340496832	11228.665604921209	16504.169161892372	15649.22725599242	18899.48867741687	17796.403951120108	21117.132653884564	19789.39532515206	24873.40235011339	23180.705694722652	0.24407874576544783	0.2326407110408987	-80.48454232903168	-11032.225583505817	-74.8337687295425	-10257.65678506298
59.887917687380885	11542.323640335559	11194.902275741846	16472.654378000418	15620.039868034919	18870.595738400563	17769.540688008965	21090.366591320755	19764.41984888815	24849.305251710033	23158.13022489382	0.24470410353413286	0.23322943758753945	-80.6147425673953	-11116.653545483015	-74.94856440817239	-10335.293366036378
60.24877251804685	11505.48692475864	11160.810623740737	16440.86859735589	15590.604826821293	18841.482193646425	17742.474589694306	21063.422295556073	19739.279199239427	24825.086824834616	23135.440714430162	0.2453391750548672	0.23382726865100806	-80.74235576381761	-11201.33952697413	-75.06087101287267	-10413.147834874224
60.6118016805955	11468.291101716504	11126.388703298504	16408.81046580044	15560.920956589316	18812.147364812212	17715.20508346651	21036.29966444107	19713.973313585855	24800.747704339927	23112.63775974408	0.2459841031915509	0.23443433691165996	-80.86742598691126	-11286.287560176104	-75.17072855037623	-10491.223501688335
60.97701827647021	11430.734061833462	11091.634550454737	16376.478608598787	15530.987063874092	18782.590562859394	17687.73158782842	21008.998593878336	19688.50212821146	24776.288532961007	23089.721964852502	0.24663903361871028	0.23505077763608243	-80.9899975676235	-11371.501814440824	-75.27817724895795	-10569.523794436827
61.34443548605718	11392.813678391718	11056.546182779148	16343.871629900079	15500.801937032149	18752.81108769013	17660.0535121834	20981.518977638923	19662.86557814981	24751.709961319884	23066.693941387402	0.24730411488990714	0.23567672873959958	-81.11011510740354	-11456.98660018947	-75.38325756549966	-10648.052262308542
61.71406656916102	11354.527807330778	11021.121599252438	16310.988112186156	15470.364345753807	18722.8082277742	17632.1702565147	20953.860707172946	19637.063597024586	24727.01264792906	23043.554308605377	0.2479794985081008	0.23631233085055284	-81.22782348656256	-11542.746372934896	-75.4860101928789	-10726.812579236459
62.085924865483435	11315.874287263141	10985.358780157	16277.826615706052	15439.67304056292	18692.58125976497	17604.08121105516	20926.023671413746	19611.0961168845	24702.197259193083	23020.30369339555	0.24866533899803084	0.23695772737642068	-81.3431678728266	-11628.78573743254	-75.58647606754676	-10805.808547506575
62.46002379510434	11276.85093950755	10949.255686978975	16244.38567789678	15408.726752304252	18662.129448104708	17575.785755947778	20898.00775657588	19584.963068032936	24677.26446940881	22996.94273028639	0.24936179398068173	0.23761306457183082	-81.45619373008958	-11715.109451928642	-75.68469637698217	-10885.044101439416
62.83637685896657	11237.455568140793	10912.810262321935	16210.663812789775	15377.524191617773	18631.45204461835	17547.283260896205	20869.812845946344	19558.664378851787	24652.214960763777	22973.47206145097	0.2500690242499029	0.23827849160853334	-81.56694682739544	-11801.722432546318	-75.78071256789553	-10964.52331123408
63.21499763936286	11197.685960069452	10876.02042983356	16176.65951040289	15346.064048399774	18600.548288095906	17518.573084805194	20841.438819669147	19532.19997561946	24627.049423332915	22949.89233671077	0.2507871938512507	0.23895416064739589	-81.6754732482841	-11888.629757810384	-75.87456635432682	-11044.250386907253
63.59589980042612	11157.539885122675	10838.88409414597	16142.371236117373	15314.344991250353	18569.41740386268	17489.65457541062	20812.88555452264	19505.56978232276	24601.76855507319	22926.2042135378	0.25151647016312634	0.23964022691248643	-81.78181940007198	-11975.836673262063	-75.96629972562368	-11124.229682274163
63.979097088622495	11117.015096167626	10801.399140831136	16107.797430039951	15282.365666907252	18538.05860333755	17460.527068899108	20784.15292369008	19478.773720462883	24576.37306181691	22902.40835705557	0.2522570239802892	0.24033684876731595	-81.88603202358354	-12063.348596233409	-76.05595495531088	-11204.4656991628
64.36460333324754	11076.109329248677	10763.563436371893	16072.93650634902	15250.124699665155	18506.471083578286	17431.18988951609	20755.24079652227	19451.811708854526	24550.863657262427	22878.50544003788	0.2530090295998188	0.24104418779331047	-81.98815820337768	-12151.171120805666	-76.14357460993051	-11284.963091700803
64.75243244692527	11034.820303751996	10725.37482815023	16037.786852625066	15217.620690780595	18474.654026813954	17401.642349163034	20726.149038292726	19424.68366341865	24525.241062963094	22854.496142906064	0.25377266490961137	0.24176240887058587	-82.08824537765759	-12239.310022817459	-76.2292015576968	-11365.726670681033
65.14259842611021	10993.145722597294	10686.831144453836	16002.34682916496	15184.852217862002	18442.606599964107	17371.88374698275	20696.877509945098	19397.389496968433	24499.5060083142	22830.381153724622	0.2545481114794952	0.2424916802611052	-82.18634134851163	-12327.771265035495	-76.31287897776929	-11446.761408097576
65.53511535159264	10951.083272458112	10647.93019450226	15966.61476827969	15151.817834244584	18410.327954144217	17341.91336893294	20667.426067832443	19369.929118988348	24473.65923053784	22806.16116819507	0.25533555465504815	0.2432321736942979	-82.28249429315838	-12416.561002580915	-76.39465036993715	-11528.072441857774
65.92999738900669	10908.63062401223	10608.669768493733	15930.588973574702	15118.516068349192	18377.817224156526	17311.730487346904	20637.794563447624	19342.302435405432	24447.701474664857	22781.836889647228	0.25613518365421467	0.24398406445521978	-82.37675277478047	-12505.685588413384	-76.47455956427439	-11609.665080567356
66.32725878934137	10865.78543222462	10569.04763767467	15894.267719213494	15084.945423025749	18345.073527966888	17281.33436048215	20607.982843145794	19314.509348353797	24421.63349351525	22757.40902902935	0.2569471916668138	0.24474753147534395	-82.46916575342766	-12595.151578953024	-76.5526507307768	-11691.544808452018
66.72691388945532	10822.545336664196	10529.061554432701	15857.649249163162	15051.10437487997	18312.095966166286	17250.724232055403	20577.990747857442	19286.549755930966	24395.45604767572	22732.87830489567	0.25777177595703177	0.24552275742607174	-82.55978259802214	-12684.96573996218	-76.62896838996312	-11773.71729048621
67.12897711259382	10778.907961856663	10488.709252415238	15820.731776421926	15016.991373583503	18278.88362141693	17219.899330764427	20547.818112792436	19258.423551946467	24369.169905474733	22708.24544339196	0.2586091379690112	0.24630992881505295	-82.64865309803281	-12775.135052540805	-76.70355742316679	-11856.188377628569
67.53346296890952	10734.870917675597	10447.98844667504	15783.513482228289	14982.604841166922	18245.435557882574	17188.85886979576	20517.464767134563	19230.130625662143	24342.775842955027	22683.51117823882	0.2594594834356292	0.24710923608541388	-82.73582747570617	-12865.666719303	-76.77646308343537	-11938.96411223337
67.94038605598601	10690.431799773765	10406.896833844556	15745.99251525125	14947.943171295232	18211.750820642326	17157.602046318283	20486.93053372623	19201.670861524028	24316.27464384336	22658.676250712666	0.2603230224905838	0.24792087371798965	-82.82135639824628	-12956.568170706276	-76.84773100618258	-12022.050733562093
68.3497610593647	10645.588190057268	10365.432092341003	15708.166990761561	14913.004728525657	18177.828435087955	17126.128040962187	20456.21522874343	19173.044138885776	24289.667099517763	22633.741409624574	0.26119996978389864	0.2487450403366703	-82.90529099092964	-13047.8470716374	-76.91740722093164	-12105.454683564603
68.7616027530747	10600.337657204449	10323.591882603747	15670.034989782944	14877.787847546766	18143.66740630333	17094.43601728238	20425.318661359655	19144.250331722553	24262.954008971265	22608.707411296095	0.2620905446009591	0.24958193881695875	-82.98768285021652	-13139.511328159366	-76.98553816289132	-12189.18261277629
69.17592600016614	10554.677757232655	10281.373847366482	15631.594558223745	14842.290832399281	18109.266718426545	17062.52512120669	20394.24063339978	19115.289308336178	24236.13617877323	22583.575019533037	0.26299497098521085	0.25043177639785963	-83.0685840567603	-13231.569094384555	-77.05217068452112	-12273.241386333015
69.59274575324658	10508.606034115111	10238.77561196603	15592.843705988045	14806.511955677648	18074.625333993463	17030.394480467876	20362.980938982557	19086.160931050545	24209.214423027395	22558.345005596424	0.26391347786463815	0.2512947647972111	-83.14804718953019	-13324.028779658023	-77.11735206796584	-12357.638090254739
70.01207705502031	10462.120020450771	10195.794784690073	15553.780406065993	14770.44945771208	18039.742193262377	16998.043204019054	20331.539364151762	19056.865055897113	24182.189563326567	22533.01814817058	0.26484629918215813	0.2521711203305768	-83.22612533982101	-13416.899055904709	-77.18113003765757	-12442.380037898198
70.43393503883172	10415.217238190031	10152.428957166148	15514.402593602996	14734.101545730704	18004.61621351923	16965.47038143204	20299.91568649565	19027.40153229033	24155.06242870415	22507.595233328542	0.26579367403007054	0.25306106403383033	-83.30287212591793	-13510.18886520667	-77.24355277328868	-12527.474776596297
70.85833492921113	10367.89519941931	10108.675704794317	15474.708164947235	14697.466393001168	17969.24628836268	16932.675082278085	20268.109674753992	18997.770202692263	24127.833855581914	22482.077054494126	0.2667558467886926	0.25396482178954927	-83.37834170758651	-13603.907427554484	-77.30466892266486	-12612.930094442796
71.2852920424243	10320.151407207957	10064.532587226471	15434.694976675659	14660.542137951938	17933.631286968946	16899.6563554909	20236.121088413274	18967.970902267047	24100.504687714863	22456.46441240164	0.267733067269341	0.25488262445736504	-83.45258880135225	-13698.064248865005	-77.3645276153984	-12698.754027341958
71.71482178702524	10271.983356520172	10019.997148894257	15394.360844597164	14623.326883271817	17897.770053334993	16866.413228710546	20203.949677288274	18938.003458523443	24073.075776131656	22430.758115051667	0.2687255908618019	0.25581470800840134	-83.52566869624934	-13792.669129261281	-77.42317847685626	-12784.954866264947
72.14693966441222	10223.388535196058	9975.066919589337	15353.703542733441	14585.81869498834	17861.661405500192	16832.944707608593	20171.595181090837	18907.867690946427	24045.547979071816	22404.958977664148	0.26973367868645237	0.2567613136639422	-83.59763726972596	-13887.732171560172	-77.48067164246095	-12871.541164718103
72.58166126938723	10174.364425004913	9929.73941509814	15312.720802276455	14548.015601523612	17825.3041347452	16799.24977519308	20139.05732898455	18877.563410616396	24017.92216191843	22379.067822627487	0.2707575977511972	0.2577226880384915	-83.66855100403336	-13983.263790013734	-77.53705777223513	-12958.521746415645
73.01900229071879	10124.90850277493	9884.012137894953	15271.410310522779	14509.915592728104	17788.697004768026	16765.327391093604	20106.335839125615	18847.09041981658	23990.199197127316	22353.08547944475	0.27179762111339006	0.2586990832873656	-83.73846700278955	-14079.274719291367	-77.59238806564099	-13045.905713174026
73.45897851170821	10075.018241602915	9837.882577896149	15229.769709783903	14471.516618891226	17751.83875083602	16731.176490825095	20073.43041818886	18816.448511627434	23962.379964151576	22327.012784675717	0.2728540280469168	0.25969075725899166	-83.80744300827791	-14175.776023749262	-77.6467142770889	-13133.70245307777
73.90160581075892	10024.691112148463	9791.348213279272	15187.796596272607	14432.816589728776	17714.728078913602	16696.795985030316	20040.34076087894	18785.637469508285	23934.465349362137	22300.850581875602	0.27392710421462624	0.2606979736520752	-83.87553741932788	-14272.779107027687	-77.70008873191546	-13221.921648919582
74.34690016194996	9973.924584016264	9744.40651137018	15145.488518964348	14393.813373346142	17677.363664764158	16662.18475869958	20007.0665494254	18754.65706686489	23906.45624596306	22274.599721529125	0.27501714184629866	0.26172100217781374	-83.94280930891546	-14370.29572179541	-77.75256434220137	-13310.573286785744
74.79487763561212	9922.716127232046	9697.0549296028	15102.842978434594	14354.50479517803	17639.744153026884	16627.34167036842	19973.60745306266	18723.507066604	23878.353553903336	22248.26106098164	0.27612443992234836	0.26276011872733496	-84.00931844296792	-14468.337979910895	-77.8041946235935	-13399.667665006593
75.24555439890803	9871.06321381553	9649.290916554324	15059.857425670063	14314.888636902695	17601.868156265737	16592.265551290675	19939.963127492272	18692.187220672422	23850.158179782382	22221.83546436476	0.2772493043634711	0.26381560554455	-84.07512529917949	-14566.918362817727	-77.85503371229788	-13489.215403333306
75.6989467164156	9818.963319456469	9601.111913061162	15016.529260855452	14274.962635331962	17563.73425399198	16556.95520458822	19906.133214329206	18660.69726958238	23821.871036752054	22195.32380251895	0.27839204822644237	0.2648877514046214	-84.14029108610339	-14666.049732199404	-77.90513638218908	-13579.227452331688
76.15507095071504	9766.413925297858	9552.515353418996	14972.855832133744	14234.7244812752	17525.34099165755	16521.40940437505	19872.117340529785	18629.03694192074	23793.493044412397	22168.72695291069	0.27955299190630284	0.2659768517982419	-84.20487776367736	-14765.745341128204	-77.9545580633312	-13669.715103232302
76.61394356297929	9713.412519832022	9503.498666671861	14928.834434340662	14194.17181837756	17486.68687961944	16485.626894855617	19837.91511780142	18597.205953842604	23765.025128702284	22142.045799545213	0.2807324633451431	0.2670832091219426	-84.26894806301425	-14866.018845322542	-78.00335485985124	-13760.68999787746
77.07558111356816	9659.956600915108	9454.059277995118	14884.462307713151	14153.302241932224	17447.770392074304	16449.60638939701	19803.526141994065	18565.20400854888	23736.468221784948	22115.281232874768	0.281930798247747	0.26820713287464765	-84.33256550726583	-14966.884314838797	-78.05158356869651	-13852.164139052387
77.54000026262605	9606.043677905347	9404.194610176854	14839.736636571086	14112.113297665765	17408.58996596185	16413.346569573372	19768.94999247176	18533.03079574665	23707.823261927322	22088.43414970154	0.2831483403043279	0.26934893986070246	-84.39579443311959	-15068.356246131938	-78.09930169917789	-13944.149901172612
78.00721777068286	9551.67127393122	9353.9020852031	14794.654547972506	14070.602480496646	17369.143999836528	16376.84608418234	19734.186231464428	18500.685991092294	23679.091193373722	22061.50545307556	0.2843854414206256	0.2705089543996183	-84.45870001254661	-15170.449574423954	-78.14656749262213	-14036.660041229334
78.47725049925933	9496.836928295466	9303.179125952018	14749.213110341936	14028.767233266299	17329.43085270634	16340.103548232328	19699.23440339885	18468.169255616533	23650.27296621325	22034.496052187253	0.2856424619556312	0.2716875085427772	-84.52134827504415	-15273.179686429445	-78.19343994248266	-14129.707710062154
78.95011541147531	9441.538199021481	9252.023158002914	14703.409332071926	13986.604945442728	17289.44884283814	16303.117541900128	19664.09403420848	18435.480235131094	23621.36953624112	22007.40686225457	0.2869197709672181	0.2728849422973521	-84.5838061304421	-15376.562433463521	-78.23997881515606	-14223.306463998277
79.42582957266194	9385.772665548498	9200.431611565577	14657.240160097508	13944.11295179601	17249.196246528085	16265.886609457508	19628.764630621085	18402.61855961601	23592.38186481325	21980.23880440435	0.28821774646596904	0.274101603857713	-84.64614139246987	-15480.614144972526	-78.28624467137342	-14317.470276861452
79.90441015097758	9329.537931582374	9148.401923536117	14610.702478443554	13901.288531045517	17208.67129683629	16228.409258166123	19593.24567942363	18369.583842587148	23563.310918694136	21952.99280554765	0.28953677567750896	0.2753378498445982	-84.7084228024105	-15585.351642377209	-78.33229888770802	-14412.213552264031
80.38587441802741	9272.831628109288	9095.931539685751	14563.793106745352	13858.128904478895	17167.872182285068	16190.683957139961	19557.53664670391	18336.37568044351	23534.15766989796	21925.669798249353	0.290877255313645	0.2765940455523341	-84.77072005364971	-15690.792253370397	-78.37820367902168	-14507.551136330236
80.87023974948666	9215.651416579225	9043.017916988792	14516.508798741947	13814.63123454207	17126.797045518964	16152.709136173891	19521.636977067606	18302.99365179309	23504.9230955222	21898.27072059107	0.2922395918526515	0.27787056520440656	-84.83310381661431	-15796.953826631885	-78.42402212124944	-14603.498330792412
81.35752362572781	9157.994992267204	8989.65852609686	14468.846240742858	13770.792623400555	17085.44398192622	16114.48318453776	19485.546092830635	18269.43731675722	23475.608177574068	21870.796516027836	0.2936242018290351	0.2791677922177004	-84.89564576425983	-15903.854746920988	-78.4698181747699	-14700.07090644259
81.8477436324513	9099.860087819781	8935.850853966327	14420.802050068098	13726.610111471618	17043.811038220065	16076.004449734739	19449.26339318547	18235.70621625221	23446.21390278916	21843.24813323789	0.2950315121331284	0.2804861194757253	-84.958418598344	-16011.513950688299	-78.5156567084523	-14797.285117050633
82.34091746132043	9041.244476994852	8881.59240664627	14372.37277346162	13682.080675927265	17001.896210978703	16037.271236222823	19412.788253340637	18201.79987124761	23416.74126244193	21815.626525965366	0.29646196032088756	0.28182594961116664	-85.02149607580941	-16119.950942019466	-78.56160352394	-14895.157713598572
82.83706291059936	8982.145978603485	8826.880712234773	14323.554885479178	13637.2012291683	16959.69744514343	15998.281804098884	19376.12002363316	18167.71778200092	23387.1912521486	21787.93265285635	0.297915994934263	0.2831876952981205	-85.08495303607197	-16229.185809111223	-78.60772538075798	-14993.705959009938
83.33619788579601	8922.562460661533	8771.713324011083	14274.344786849979	13591.96861726883	16917.212632472627	15959.034367743323	19339.258028611937	18133.45942726686	23357.564871660885	21760.167477286777	0.2993940758325545	0.2845717795543675	-85.14886542901513	-16339.239241247531	-78.6540900222044	-15092.94764333684
83.83834040030794	8862.491844760585	8716.087823752116	14224.738802813546	13546.379618391797	16874.439609951296	15919.527094424846	19302.201566092044	18099.02426348128	23327.863124651303	21732.331967183007	0.3008966745351464	0.2859786360540733	-85.21331034308969	-16450.132546144072	-78.70076620129839	-15192.901099300012
84.34350857607244	8801.93211066689	8660.001825241794	14174.733181432006	13500.430941175578	16831.376158154573	15879.758102864078	19264.949906178685	18064.41172391866	23298.087018489543	21704.427094834507	0.3024242745760594	0.2874087094513058	-85.27836603427568	-16561.88766786363	-78.74782370760659	-15293.585218346212
84.85172064422062	8740.881301157593	8603.452977981673	14124.324091878478	13454.11922309162	16788.01999956376	15839.725461754519	19227.50229025975	18029.621217822074	23268.237564009392	21676.453836698172	0.30397737187076723	0.2888624557147873	-85.34411195569191	-16674.527205233928	-78.79533339484806	-15395.019467194565
85.36299494573534	8679.337527103855	8546.43897111215	14073.507622702491	13407.441028773539	16744.36879683375	15799.427188239833	19189.857929965947	17994.652129504866	23238.315775265914	21648.41317319419	0.3055564750957303	0.29034034247430046	-85.41062878768207	-16788.07443075627	-78.84336720881765	-15497.223904829472
85.87734993211305	8617.2989728105	8488.957537553475	14022.279780073291	13360.392848317997	16700.42015101038	15758.861246346123	19152.01600609746	17959.5038174231	23208.322669282818	21620.306088493093	0.30716210608113453	0.2918428493792	-85.4779984683828	-16902.55331003107	-78.89199821601687	-15600.21919999225
86.39480416602983	8554.763901622337	8431.006458376263	13970.636486002288	13312.97109555787	16656.171599696507	15718.02554536796	19113.975667516173	17924.175613217896	23178.25926578955	21592.133570293834	0.30879480021733224	0.29337046846949105	-85.54630422493938	-17017.988521726802	-78.94130063285411	-15704.026649179868
86.91537632201124	8491.730661807102	8372.583567411315	13918.573576545677	13265.172106308133	16611.620615165142	15676.917938206736	19075.73603000221	17888.66682072644	23148.126586947797	21563.896609592477	0.3104551068755107	0.2949237045599528	-85.61563060539265	-17134.40547811659	-78.99134985562159	-15808.668195182458
87.43908518710603	8428.19769272563	8313.686756109006	13866.08679998873	13216.992136585179	16566.764602418396	15635.536219659964	19037.29617507341	17852.976714960794	23117.925657066888	21535.5962004411	0.31214358984311236	0.2965030756378138	-85.68606351095332	-17251.830346146133	-79.04222249087798	-15914.166446135845
87.9659496615646	8364.163531299639	8254.313978658658	13813.171815013322	13168.427360800351	16521.600897190678	15593.878124660238	18998.655148766968	17817.104541053395	23087.657502308077	21507.233339696875	0.31386082777458824	0.2981091132744973	-85.7576902289602	-17370.290069086477	-79.09399638661489	-16020.544695115648
88.4959887595208	8299.626818787909	8194.463257378697	13759.824188850325	13119.473869928532	16476.12676389461	15551.941326462227	18959.811960381598	17781.049513167953	23057.323150377	21478.809026760617	0.3156074146580616	0.2997423630519728	-85.83059946623507	-17489.81238874048	-79.14675066389464	-16127.826940288302
89.0292216096782	8234.586307881944	8134.1326883886295	13706.039395419131	13070.127669653011	16430.33939350841	15509.723434776562	18920.765581179152	17744.81081337508	23026.923630204332	21450.32426330493	0.3173839602984919	0.30140338500429315	-85.90488138320507	-17610.425868287683	-79.20056574930823	-16236.037905653939
89.56566745600044	8169.040870131719	8073.320447573938	13651.812813455914	13020.384678487471	16384.235901402586	15467.221993848563	18881.51494304397	17708.387590490696	22996.459971613534	21421.780052990973	0.31919109081799557	0.30309275407488695	-85.98062762819063	-17732.159915656317	-79.25552340774448	-16345.203062319662
90.1053456584057	8102.989503713186	8012.024796855729	13597.13972463383	12970.240725877033	16337.813325105353	15424.434480481112	18842.05893709953	17671.778958876916	22965.933204976573	21393.177401174384	0.32102944917396886	0.30481106059022495	-86.05793137255023	-17855.044807575643	-79.31170677612135	-16455.348650428
90.6482756934654	8036.431341548134	7950.244090776391	13542.015311676767	12919.691550279076	16291.068622003828	15381.358301998967	18802.39641227929	17634.983997202973	22935.34436085532	21364.517314598706	0.3228996956956828	0.3065589107504957	-86.13688734615425	-17979.111714215484	-79.36920039748293	-16566.501701652538
91.19447715510712	7969.365659788275	7887.9767834138365	13486.434656470734	12868.732797226614	16243.998666980884	15337.990794154264	18762.526173852286	17598.001747166338	22904.694469630427	21335.800801077527	0.3248025086400828	0.30833692713795213	-86.21759187309726	-18104.392724408302	-79.42809025561473	-16678.69006228866
91.74396975532183	7901.791886674327	7825.221435635825	13430.392738175049	12817.360017375133	16196.60024998472	15294.329218970324	18722.446981900048	17560.83121217112	22873.984561115176	21307.02886916338	0.3267385847675034	0.31014574924361	-86.30014290826875	-18230.92087158002	-79.48846381056865	-16791.942417033017
92.29677332487483	7833.709611781722	7761.976722707302	13373.88443133766	12765.568664535964	16148.870073530441	15250.370762523096	18682.157549744683	17523.471355963622	22843.21566415546	21278.20252780422	0.32870863993808436	0.3119860340130175	-86.38464007395669	-18358.730160271283	-79.55041003440056	-16906.288313348778
92.85290781402206	7765.118595663761	7698.24144226263	13316.904504017817	12713.35409369788	16100.804750131218	15206.112532657815	18641.656542325523	17485.92110122252	22812.388806214203	21249.322785986173	0.33071340972967894	0.31385845641183496	-86.4711846969767	-18487.85559330322	-79.61401944766112	-17021.75818649819
93.41239329322968	7696.018779903737	7634.014522655809	13259.447615920935	12660.71155904028	16052.400799658088	15161.551556639797	18600.942574523306	17448.179328103353	22781.505012940826	21220.390652362825	0.33275365007807073	0.31576371001201836	-86.559879846076	-18618.333199610002	-79.6793841563449	-17138.38338523917
93.97524995389855	7626.410297586448	7569.295031700948	13201.508316549667	12607.636211940335	16003.654646625948	15116.684778737077	18560.01420942947	17410.24487273434	22750.565307724308	21191.407134869984	0.3348301379403697	0.3177025075993705	-86.65083036969918	-18750.20006272383	-79.74659788940517	-17256.19619818451
94.54149810909283	7556.293484200246	7504.082185815972	13143.081043376706	12554.123098977945	15954.56261740468	15071.509057733612	18518.869956559618	17372.116525663238	22719.57071122999	21162.373240326	0.3369436719824908	0.31967558180333944	-86.74414293375594	-18883.49434986757	-79.81575603656711	-17375.229880807456
95.11115819427312	7485.668888979784	7438.375359582049	13084.160120044558	12500.167159941744	15905.120937353344	15026.021164371015	18477.508270008544	17333.793030252717	22688.52224091947	21133.289974016887	0.33909507329162464	0.3216836857499067	-86.83992605979802	-19018.255341760814	-79.88695568678668	-17495.518683177885
95.68425076803395	7414.537286699599	7372.174095731558	13024.739754598264	12445.763225840325	15855.32572787579	14980.217778717039	18435.927546544877	17295.273081022933	22657.420910552763	21104.158339265716	0.3412851861146579	0.3237275937384896	-86.93829016328345	-19154.523463063873	-79.96029566710968	-17617.097878374625
96.26079651284576	7342.89968992812	7305.478115577008	12964.81403775748	12390.906016922998	15805.173003395981	14934.095487459055	18394.1261236441	17256.555321939188	22626.267729672512	21074.97933698586	0.3435148786236031	0.325808101943779	-87.03934759169533	-19292.340313424822	-80.03587658168544	-17740.00379154971
96.84081623580131	7270.757361751555	7238.287329893459	12904.376941235267	12335.590140715063	15754.658668251595	14887.650781120867	18352.10227745703	17217.638344643285	22595.06370306966	21045.753965217853	0.3457850437090006	0.3279260291435087	-87.14321266288243	-19431.748699237593	-80.11380085143719	-17864.273829758167
97.42433086936633	7198.111828975753	7170.601850266489	12843.422316110627	12279.810090072473	15703.778513503672	14840.88005120056	18309.854220712037	17178.520686626107	22563.80983022953	21016.483218648573	0.34809659980245056	0.33008221747317135	-87.25000170305066	-19572.792665974237	-80.19417275365777	-17989.946512429044
98.01136147213543	7124.9648958144735	7102.422000917729	12781.943891263725	12223.560241262187	15652.52821366147	14793.779587228313	18267.38010054885	17139.200829340058	22532.507104758733	20987.16808811333	0.35045049172934606	0.3322775332087289	-87.35983308454888	-19715.517531138845	-80.27709846193648	-18117.061502529774
98.60192922959182	7051.318658070837	7033.748331019366	12719.935271882097	12166.834852073902	15600.903323320146	14746.34557374159	18224.677996281524	17099.67719624894	22501.156513791128	20957.80956007924	0.3528476915930225	0.334512867578447	-87.47282726380581	-19859.969917945564	-80.36268608658793	-18245.65963854408
99.1960554548718	6977.175517818257	6964.581627508737	12657.389938047663	12109.628059970224	15548.89927370994	14698.574087176159	18181.74591708786	17059.948150812754	22469.75903737263	20928.408616109617	0.3552891996915031	0.3367891376049504	-87.58910681810084	-20006.197789401747	-80.45104571452976	-18375.78296697
99.79376158953411	6902.538198586463	6894.922928413776	12594.301243415415	12051.933880283033	15496.511369155956	14650.461092671669	18138.58179962405	17020.011994406683	22438.315647825144	20898.96623230963	0.3577760454681365	0.3391072869787518	-87.70879648231312	-20154.250483104493	-80.54228944959141	-18507.474775628652
100.39506920433367	6827.4097610561685	6824.773536698722	12530.662413994012	11993.74620446328	15443.734783445807	14602.002440788867	18095.183505560315	16979.86696417002	22406.82730908694	20869.483378750952	0.36030928849742566	0.34146828696443976	-87.83202318497752	-20304.178746560123	-80.63653145274111	-18640.779627644923
101.00000000000001	6751.793619265881	6754.135034639832	12466.466547041438	11935.058798393855	15390.56455610509	14553.193864137882	18051.548819036438	16939.511230784472	22375.294976031008	20839.961018876515	0.36289001950740807	0.3438731373408442	-87.89472733347745	-20379.61820338729	-80.68456259896772	-18707.840965654526
