# Supplementary material for: White matter micro- and macrostructure brain charts for the human lifespan
Source: Nature. 2026 May 13;655(8124):979–89. doi: 10.1038/s41586-026-10454-2 (PMC13391363; doi:10.1038/s41586-026-10454-2)
Supplement: Supplementary file 12 — Centiles trajectories of brain charts. SDT.T9.1–5 contain the brain charts for the global metrics; SDT.T9.6–509 contain the brain charts for the tract-specific metrics (unnormalized); and SDT.T9.510–1157 contain the brain charts for the tract-specific macrostructural metrics (normalized). Included in each table are the male and female centile trajectories for the 2.5th, 25th, 50th, 75th and 97.5th percentiles; the interquartile range normalized by the 50th centile; and the derivatives of the 50th centiles with respect to both age and log(age). Charts are sampled in logarithmically spaced intervals. Age is reported in years, while centile trajectory values are reported in metric-specific units: diffusivities in mm2 s−1, volume in mm3, surface area in mm2, average length in mm, and FA is dimensionless (unitless). [file 41586_2026_10454_MOESM12_ESM.zip › plotted_curves/SDT.T9.223-OR_right_ad-mean_curve_metrics.csv]

ages	male_0.025th_percentile	female_0.025th_percentile	male_0.25th_percentile	female_0.25th_percentile	male_0.5th_percentile	female_0.5th_percentile	male_0.75th_percentile	female_0.75th_percentile	male_0.975th_percentile	female_0.975th_percentile	male_normalized_quantile_range	fwmale_normalized_quantile_range	male_median_centile_d_age	male_median_centile_d_log_age	female_median_centile_d_age	female_median_centile_d_log_age
0.25	0.0014463089741114947	0.001440378681061934	0.0015162853693998922	0.0015070991323636873	0.0015552044744732696	0.0015441165153378456	0.001595747102716245	0.0015826106098549705	0.0016778379420358007	0.0016603478059656611	0.051094074522429346	0.04890270697918259	-0.00023400597681890213	-0.0001351100938355422	-0.00023233761187423427	-0.00013414681525911315
0.25150637576242696	0.0014459811552773921	0.0014400522063830862	0.0015159416898160758	0.0015067575349228036	0.0015548519735415266	0.0015437665275906181	0.001595385412451755	0.001582251897092635	0.001677457645183683	0.00165997147340589	0.05109407454056745	0.04890270699654092	-0.00023345680596831286	-0.0001351971957589404	-0.00023179235638304263	-0.00013423329618239555
0.2530218281966045	0.001445652913770445	0.0014397253107644968	0.0015155975671097047	0.0015064154970439783	0.0015544990181136273	0.001543416088587601	0.0015950232558430638	0.0015818927218251217	0.0016770768579974294	0.0016595946556232958	0.051094074558980164	0.04890270701416201	-0.00023235691435141703	-0.00013537102762101183	-0.00023070030653482565	-0.0001344058886961208
0.25454641199404576	0.001445324251395744	0.0014393979960038582	0.0015152530031732104	0.00150607302060818	0.0015541456101305813	0.001543065200255966	0.0015946606348817827	0.001581533086027646	0.0016766955825711152	0.0016592173546901273	0.05109407457767122	0.04890270703204796	-0.00023126055351685437	-0.0001355441152326997	-0.00022961176229618907	-0.00013457774226588448
0.2560801821758082	0.0014449951699597441	0.0014390702639002168	0.0015149079999004537	0.0015057301074977935	0.0015537917515348627	0.0015427138645243367	0.0015942975515610275	0.0015811729916769164	0.0016763138210003953	0.0016588395726801924	0.05109407459664489	0.048902707050204774	-0.00023016772731310198	-0.00013571645805232624	-0.00022852672748807645	-0.00013474885635356149
0.25762319409447826	0.0014446656712701655	0.0014387421162538796	0.0015145625591866249	0.0015053867595965277	0.0015534374442703084	0.0015423620833226927	0.0015939340078753139	0.0015808124407510299	0.001675931575382397	0.0016584613116687574	0.05109407461590572	0.048902707068636926	-0.00022907843943437145	-0.00013588805556968842	-0.00022744520577788752	-0.00013491923045272358
0.2591755034361701	0.0014443357571359366	0.0014384135548663598	0.0015142166829281779	0.001505042978789347	0.0015530826902820543	0.0015420098585823007	0.0015935700058204883	0.0015804514352294001	0.0016755488478156484	0.0016580825737324742	0.05109407463545881	0.048902707087348014	-0.00022799269341627904	-0.0001360589073026719	-0.00022636720067670257	-0.0001350888640846981
0.2607371662225343	0.0014440054293671156	0.0014380845815402954	0.001513870373022753	0.0015046987669623966	0.0015527274915164526	0.001541657192235637	0.0015932055473936464	0.0015800899770926848	0.0016751656403999897	0.0016577033609492932	0.05109407465530972	0.04890270710634407	-0.00022691049264311758	-0.00013622901280158084	-0.00022529271554377894	-0.00013525775680278684
0.2623082388127803	0.001443674689774815	0.0014377551980793725	0.0015135236313690975	0.0015043541260029202	0.0015523718499209863	0.0015413040862163	0.0015928406345930438	0.0015797280683226868	0.0016747819552364828	0.0016573236753983733	0.0510940746754609	0.04890270712562617	-0.0002258318403441928	-0.00013639837164591828	-0.00022422175358605134	-0.00013542590818960143
0.2638887779057103	0.0014433435401711345	0.0014374254062882593	0.001513176459866989	0.001504009057799183	0.0015520157674442016	0.0015409505424589433	0.0015924752694180266	0.0015793657109022966	0.001674397794427334	0.0016569435191600076	0.05109407469591864	0.04890270714520445	-0.0002247567395965433	-0.00013656698344516327	-0.00022315431785885353	-0.000135593317857563
0.26547884054176485	0.0014430119823690799	0.0014370952079725287	0.0015128288604171597	0.0015036635642404034	0.0015516592460356193	0.001540596562899188	0.001592109453868941	0.0015790029068153905	0.0016740131600758027	0.001656562894315529	0.051094074716686484	0.04890270716507955	-0.0002236851933233308	-0.0001367348478378272	-0.00022209041126414197	-0.00013575998544762546
0.2670784841050822	0.001442680018182504	0.0014367646049385974	0.0015124808349212266	0.0015033176472166803	0.0015513022876456717	0.001540242149473561	0.0015917431899470703	0.0015786396580467757	0.001673628054286132	0.0016561818029472465	0.051094074737771375	0.04890270718525632	-0.0002226172042977259	-0.00013690196449256398	-0.00022103003655510323	-0.0001359259106308297
0.26868776632556873	0.0014423476494260204	0.0014364335989936387	0.0015121323852816072	0.0015029713086189044	0.0015509448942256086	0.0015398873041194004	0.0015913764796545344	0.0015782759665820918	0.0016732424791634489	0.00165580024713834	0.051094074759177086	0.04890270720574003	-0.0002215527751421309	-0.00013706833310744848	-0.00021997319633587642	-0.00013609109310747103
0.2703067452809827	0.001442014877914947	0.0014361021919455275	0.0015117835134014538	0.001502624550338698	0.0015505870677274373	0.0015395320287747965	0.0015910093249942323	0.001577911834407749	0.0016728564368136945	0.0016554182289727991	0.05109407478091054	0.04890270722653745	-0.00022049190832812426	-0.00013723395340931033	-0.00021891989306027648	-0.0001362555326060999
0.2719354793990299	0.0014416817054652233	0.001435770385602758	0.0015114342211845746	0.0015022773742683357	0.0015502288101038337	0.0015391763253785036	0.0015906417279697468	0.0015775472635108378	0.0016724699293435333	0.0016550357505353257	0.05109407480297498	0.04890270724765225	-0.0002194346061789587	-0.00013739882515434454	-0.00021787012903490277	-0.00013641922888502078
0.27357402745947257	0.001441348133893348	0.001435438181774382	0.001511084510535364	0.001501929782300673	0.0015498701233080774	0.0015388201958698743	0.0015902736905852827	0.0015771822558790605	0.0016720829588602799	0.0016546528139112688	0.05109407482537667	0.04890270726908954	-0.00021838087086994973	-0.00013756294812755643	-0.0002168239064193056	-0.00013658218173023817
0.2752224485962505	0.0014410141650163055	0.0014351055822699322	0.001510734383358722	0.0015015817763290717	0.001549511009293965	0.001538463642188778	0.0015899052148455753	0.0015768168135006518	0.0016716955274718103	0.0016542694211865313	0.05109407484812093	0.04890270729085478	-0.00021733070442919722	-0.0001377263221432612	-0.00021578122722754056	-0.00013674439095778812
0.27688080229961526	0.0014406798006514974	0.0014347725888993585	0.0015103838415599887	0.0015012333582473244	0.0015491514700157463	0.0015381066662755285	0.0015895363027558223	0.0015764509383642987	0.0016713076372864859	0.0016538855744474919	0.05109407487121257	0.048902707312953125	-0.0002162841087354761	-0.00013788894704219734	-0.00021474209332578154	-0.0001369058564101855
0.2785491484182772	0.0014403450426166752	0.0014344392034729605	0.0015100328870448682	0.0015008845299495953	0.0015487915074280482	0.0015377492700708161	0.00158916695632161	0.001576084632459079	0.0016709192904130758	0.0016535012757809397	0.051094074894659766	0.048902707335390594	-0.0002152410855248421	-0.00013805082269574553	-0.0002137065064363175	-0.00013706657795847788
0.28022754716156506	0.001440009892729867	0.001434105427801312	0.0015096815217193634	0.001500535293330336	0.0015484311234857915	0.0015373914555156275	0.001588797177548828	0.0015757178977743687	0.001670530488960669	0.0016531165272739773	0.0510940749184641	0.04890270735817055	-0.0002142016363894106	-0.00013821194900370815	-0.00021267446813955093	-0.00013722655550330032
0.2819160591015993	0.0014396743528093104	0.0014337712636951982	0.0015093297474896845	0.0015001856502842145	0.0015480703201441266	0.0015370332245511723	0.0015884269684435992	0.0015753507362997771	0.0016701412350385997	0.0016527313310139508	0.05109407494263609	0.04890270738130042	-0.00021316576277230492	-0.00013837232589114512	-0.00021164597986977896	-0.00013738578897104503
0.28361474517547763	0.0014393384246733968	0.0014334367129655511	0.0015089775662622137	0.0014998356027060551	0.0015477090993583648	0.0015366745791188204	0.0015880563310122124	0.0015749831500250753	0.0016697515307563765	0.001652345689088377	0.05109407496717733	0.0489027074047859	-0.00021213346597642735	-0.00013853195331253731	-0.00021062104292018935	-0.00013754427831624838
0.2853236666874746	0.0014390021101405841	0.0014331017774233752	0.0015086249799433956	0.001499485152490758	0.001547347463083894	0.001536315521160019	0.001587685267261034	0.0015746151409401137	0.0016693613782235918	0.0016519596035848567	0.05109407499209625	0.048902707428632675	-0.00021110474716368177	-0.00013869083125117587	-0.00020959965844374873	-0.00013770202352192396
0.2870428853112538	0.0014386654110293438	0.0014327664588796845	0.0015082719904396917	0.0014991343015332336	0.001546985413276113	0.0015359560526162265	0.0015873137791964456	0.0015742467110347546	0.0016689707795498492	0.001651573076591003	0.0510940750174004	0.04890270745284702	-0.00021007960735219822	-0.0001388489597161091	-0.00020858182745220333	-0.00013785902459767518
0.28877246309209376	0.001438328329158091	0.0014324307591454392	0.0015079185996575096	0.0014987830517283367	0.0015466229518903624	0.0015355961754288403	0.001586941868824764	0.001573877862298798	0.0016685797368446902	0.0016511861101943638	0.05109407504309181	0.04890270747743281	-0.00020905804742044065	-0.000139006338744474	-0.00020756755081718925	-0.00013801528157975085
0.2905124624491269	0.0014379908663451147	0.0014320946800314763	0.0015075648095031148	0.001498431404970794	0.0015462600808818473	0.0015352358915391294	0.0015865695381521692	0.0015735085967219149	0.0016681882522175092	0.0016507987064823494	0.051094075069180636	0.048902707502397724	-0.0002080400681067074	-0.0001391629683999973	-0.0002065568292714537	-0.0001381707945316002
0.29226294617759224	0.0014376530244085213	0.001431758223348444	0.0015072106218825914	0.0014980793631551312	0.001545896802205575	0.00153487520288816	0.0015861967891846402	0.0015731389162935625	0.0016677963277774894	0.0016504108675421507	0.05109407509567068	0.04890270752774715	-0.00020702567000940864	-0.00013931884877305123	-0.00020554966341024272	-0.00013832556354337333
0.294023977451102	0.0014373148051661617	0.0014314213909067406	0.0015068560387017497	0.0014977269281756167	0.0015455331178162804	0.0015345141114167314	0.0015858236239278747	0.0015727688230029303	0.00166740396563352	0.0016500225954606735	0.051094075122570116	0.048902707553488495	-0.0002060148535910633	-0.00013947397998154143	-0.00020454605369191192	-0.00013847958873186572
0.29579561982392083	0.001436976210435568	0.0014310841845164473	0.0015065010618660656	0.0014973741019261822	0.0015451690296683542	0.0015341526190652995	0.0015854500443872163	0.001572398318838853	0.0016670111678941172	0.0016496338923244543	0.05109407514988561	0.04890270757962795	-0.00020500761917691124	-0.00013962836217035202	-0.0002035460004396472	-0.0001386328702406847
0.29757793723326015	0.0014366372420338896	0.0014307466059872618	0.0015061456932806204	0.001497020886300365	0.0015448045397157765	0.0015337907277739142	0.0015850760525675893	0.0015720274057897507	0.0016666179366673563	0.0016492447602195932	0.05109407517762155	0.04890270760617208	-0.0002040039669544691	-0.00013978199550901405	-0.00020254950383935544	-0.00013878540823847318
0.29937099400158496	0.001436297901777833	0.0014304086571284437	0.0015057899348500218	0.0014966672831912408	0.0015444396499120524	0.0015334284394821524	0.0015847016504734305	0.0015716560858435565	0.001666224274060799	0.0016488552012316813	0.05109407520578891	0.04890270763312559	-0.00020300389697736065	-0.00013993488019481415	-0.00020155656394466037	-0.00013893720292090794
0.3011748548389356	0.0014359581914835916	0.0014300703397487396	0.001505433788478347	0.0014963132944913469	0.0015440743622101333	0.001533065756129042	0.0015843268401086069	0.001571284360987643	0.0016658301821814124	0.0016484652174457205	0.05109407523439159	0.04890270766049624	-0.0002020074091649282	-0.00014008701645046306	-0.00020056718067518187	-0.00013908825450920093
0.30298958484526295	0.0014356181129667918	0.00142973165565633	0.0015050772560690764	0.0014959589220926305	0.0015437086785623619	0.0015327026796530063	0.0015839516234763637	0.0015709122332087638	0.0016654356631355049	0.0016480748109460627	0.05109407526343776	0.0489027076882923	-0.00020101450330045623	-0.0001402384045229299	-0.00019958135381592523	-0.0001392385632485449
0.30481524951277783	0.001435277668042425	0.001429392606658769	0.0015047203395250255	0.001495604167886382	0.0015433426009204007	0.0015323392119917932	0.001583576002579246	0.0015705397044929775	0.0016650407190286522	0.0016476839838163331	0.051094075292934645	0.04890270771651884	-0.0002000251790389984	-0.0001403890446876055	-0.0001985990830244977	-0.00013938812941249878
0.3066519147283146	0.0014349368585247822	0.0014290531945629044	0.0015043630407482744	0.0014952490337631567	0.001542976131235156	0.0015319753550823991	0.001583199979419024	0.0015701667768255754	0.0016646453519656129	0.0016472927381393496	0.051094075322889385	0.04890270774518381	-0.00019903943590160456	-0.0001405389372435284	-0.00019762036782516867	-0.00013953695329782523
0.3084996467757088	0.0014345956862274046	0.001428713421174844	0.0015040053616401188	0.0014948935216127313	0.001542609271456729	0.001531611110861023	0.00158282355599664	0.00156979345219103	0.0016642495640502807	0.0016469010759970746	0.051094075353307664	0.04890270777429417	-0.0001980572732786512	-0.00014068808251482823	-0.00019664520761236703	-0.00013968503522610032
0.31035851233818973	0.001434254152963009	0.001428373288299873	0.0015036473041009884	0.0014945376333240254	0.0015422420235343356	0.0015312464812629835	0.001582446734312134	0.0015694197325729123	0.0016638533573855923	0.0016465089994705197	0.051094075384200736	0.0489027078038564	-0.00019707869043161796	-0.00014083648085128075	-0.00019567360165356762	-0.00013983237554515693
0.3122285785007863	0.0014339122605434374	0.0014280327977424041	0.0015032888700303958	0.001494181370785041	0.0015418743894162514	0.0015308814682226644	0.0015820695163645745	0.001569045619953836	0.0016634567340734691	0.001646116510639697	0.05109407541557574	0.0489027078338805	-0.00019610368649231047	-0.0001409841326268091	-0.0001947055490864602	-0.0001399789746260316
0.3141099127527488	0.0014335700107795933	0.0014276919513059156	0.0015029300613268745	0.00149382473588281	0.0015415063710497413	0.0015305160736734488	0.0015816919041519947	0.0015686711163153848	0.0016630596962147449	0.0016457236115835394	0.051094075447436896	0.04890270786436978	-0.00019513226046724563	-0.00014113103824126005	-0.00019374104892411204	-0.000140124832865407
0.31600258298998396	0.001433227405481378	0.001427350750792889	0.0015025708798879027	0.0014934677305033133	0.0015411379703809947	0.0015301502995476502	0.001581313899671328	0.001568296223638054	0.001662662245909092	0.0016453303043798306	0.05109407547979549	0.04890270789533678	-0.0001941644112326002	-0.000141277198117018	-0.00019278010005152613	-0.00014026995068300296
0.3179066575175057	0.0014328844464576427	0.0014270091980047607	0.0015022113276098581	0.001493110356531444	0.0015407691893550724	0.0015297841477764616	0.0015809355049183455	0.0015679209439011831	0.0016622643852549656	0.00164493659110515	0.05109407551265961	0.048902707926785666	-0.00019320013754170473	-0.00014142261270222445	-0.00019182270123041523	-0.00014041432852374136
0.3198222050518999	0.0014325411355161155	0.0014266672947418446	0.001501851406387942	0.0014927526158509217	0.001540400029915825	0.001529417620289875	0.001580556721887578	0.0015675452790828855	0.0016618661163495163	0.0016445424738347864	0.05109407554603651	0.04890270795872498	-0.00019223943802160193	-0.0001415672824682801	-0.00019086885109792506	-0.0001405579668555812
0.32174929472380437	0.0014321974744633586	0.0014263250428032978	0.0015014911181161366	0.0014923945103442501	0.0015400304940058538	0.0015290507190166415	0.001580177552572276	0.0015671692311600002	0.001661467441288547	0.0016441479546426949	0.05109407557993477	0.04890270799116394	-0.00019128231117460093	-0.00014171120790956726	-0.00018991854816657883	-0.00014070086616929656
0.32368799608040405	0.001431853465104702	0.0014259824439870467	0.001501130464687128	0.0014920360418926503	0.0015396605835664302	0.0015286834458841923	0.0015797979989643249	0.001566792802108015	0.0016610683621664248	0.0016437530356014085	0.05109407561436261	0.048902708024109766	-0.00019032875538332883	-0.00014185438954689156	-0.00018897179083099402	-0.00014084302698197382
0.3256383790879404	0.0014315091092441804	0.0014256395000897305	0.001500769447992246	0.0014916772123759953	0.0015392903005374372	0.00152831580281858	0.001579418063054184	0.0015664159939010036	0.0016606688810760213	0.0016433577187819834	0.05109407564932886	0.048902708057570375	-0.00018937876890517957	-0.00014199682792120916	-0.00018802857736077705	-0.00014098444983112746
0.32760051413423674	0.0014311644086844938	0.001425296212906661	0.0015004080699214215	0.001491318023672767	0.0015389196468573235	0.0015279477917444322	0.001579037746830841	0.0015660388085115818	0.0016602690001086603	0.0016429620062539392	0.05109407568484275	0.04890270809155545	-0.0001884323498771434	-0.0001421385235982342	-0.0001870889059066294	-0.00014112513527803072
0.3295744720312385	0.0014308193652269347	0.001424952584231742	0.0015000463323631094	0.0014909584776599798	0.001538548624463021	0.0015275794145848715	0.0015786570522817321	0.001565661247910821	0.0016598687213540285	0.00164256590008518	0.05109407572091471	0.048902708126072884	-0.00018748949631902656	-0.00014227947716760614	-0.00018615277450168	-0.00014126508390810422
0.33156032401756863	0.0014304739806713413	0.0014246086158574338	0.0014996842372042433	0.0014905985762131318	0.0015381772352899014	0.0015272106732614713	0.0015782759813926853	0.0015652833140682035	0.0016594680469001308	0.0016421694023419438	0.05109407575755064	0.04890270816113206	-0.00018655020612773354	-0.00014241968923944803	-0.00018522018105820992	-0.00014140429632719664
0.33355814176109866	0.0014301282568160451	0.0014242643095746933	0.0014993217863301723	0.0014902383212061527	0.0015378054812717127	0.0015268415696941932	0.0015778945361478696	0.0015649050089515625	0.0016590669788332211	0.0016417725150887363	0.05109407579476201	0.04890270819674145	-0.0001856144770842616	-0.0001425591604479748	-0.00018429112337337017	-0.00014154277316519304
0.33556799736153503	0.0014297821954578054	0.0014239196671729155	0.0014989589816246014	0.0014898777145113335	0.0015374333643405171	0.0015264721058013233	0.0015775127185297198	0.0015645263345270134	0.001658665519237733	0.0016413752403882603	0.051094075832557505	0.048902708232911374	-0.00018468230685292353	-0.00014269789144988332	-0.0001833655991276828	-0.00014168051507396084
0.3375899633530214	0.0014294357983917645	0.001423574690439883	0.001498595824969537	0.001489516757999286	0.0015370608864266363	0.0015261022834994224	0.0015771305305188868	0.0015641472927589027	0.0016582636701962265	0.0016409775803013665	0.05109407587094839	0.04890270826964859	-0.00018375369298118116	-0.00014283588292363092	-0.00018244360588598463	-0.00014181752272685033
0.3396241127067558	0.0014290890674113917	0.0014232293811617096	0.0014982323182452372	0.0014891554535388677	0.0015366880494585926	0.0015257321047032625	0.0015767479740941746	0.0015637678856097422	0.0016578614337893157	0.0016405795368869798	0.05109407590994156	0.04890270830696437	-0.00018282863290197682	-0.0001429731355697128	-0.00018152514110003626	-0.0001419537968198048
0.3416705188336247	0.001428742004308429	0.0014228837411227931	0.0014978684633301436	0.001488793802997147	0.0015363148553630523	0.0015253615713257732	0.0015763650512324845	0.0015633881150401586	0.001657458812095618	0.0016401811122020457	0.05109407594954947	0.04890270834486648	-0.00018190712393345576	-0.000143109650110107	-0.00018061020210696777	-0.00014208933806963975
0.343729255586852	0.00142839461087284	0.0014225377721057586	0.001497504262100837	0.0014884318082393334	0.0015359413060647698	0.0015249906852779862	0.0015759817639087541	0.0015630079830088318	0.001657055807191684	0.0016397823083014705	0.051094075989781135	0.048902708383365696	-0.00018098916328268544	-0.00014324542728949563	-0.00017969878613338652	-0.0001422241472152641
0.34580039726466444	0.001428046888892753	0.0014221914758914033	0.0014971397164319738	0.001488069471128726	0.0015355674034865264	0.001524619448468975	0.0015755981140958984	0.0015626274914724357	0.0016566524211519384	0.001639383127238052	0.05109407603064752	0.048902708422472914	-0.00018007474804243584	-0.00014338046787260028	-0.00017879089029315676	-0.00014235822501634798
0.3478840186129729	0.0014276988401544207	0.0014218448542586556	0.0014967748281962433	0.0014877067935266692	0.001535193149549086	0.0015242478628058084	0.0015752141037647606	0.0015622466423855885	0.0016562486560486292	0.0016389835710624357	0.05109407607215827	0.04890270846219703	-0.00017916387519434362	-0.00014351477264495927	-0.0001778865115892314	-0.00014249157225271203
0.34998019482807	0.0014273504664421596	0.0014214979089845158	0.0014964095992643057	0.0014873437772924903	0.0015348185461711314	0.00152387593019349	0.0015748297348840497	0.0015618654377007898	0.0016558445139517601	0.001638583641823046	0.05109407611432407	0.04890270850254679	-0.00017825654161379711	-0.0001436483424155921	-0.00017698564691948082	-0.00014262418972776914
0.352089001559344	0.0014270017695382942	0.0014211506418440037	0.0014960440315047337	0.0014869804242834417	0.001534443595269204	0.0015235036525348966	0.0015744450094202793	0.0015614838793683674	0.0016554399969290242	0.0016381833415660212	0.0510940761571564	0.048902708543535456	-0.00017735274406344148	-0.00014378117801211454	-0.00017608829306936524	-0.0001427560782629178
0.3542105149120084	0.0014266527512231245	0.001420803054610119	0.0014956781267839766	0.001486616736354665	0.001534068298757669	0.001523131031730746	0.0015740599293377268	0.0015611019693364272	0.0016550351070457687	0.0016377826723351775	0.05109407620066588	0.048902708585172726	-0.0001764524791979527	-0.00014391328028201533	-0.00017519444671754147	-0.0001428872386997071
0.35634481144984936	0.0014263034132748615	0.0014204551490537823	0.0014953118869662939	0.0014862527153591263	0.0015336926585486454	0.001522758069679523	0.0015736744965983678	0.0015607197095507893	0.0016546298463649156	0.0016373816361719298	0.051094076244864874	0.048902708627467824	-0.00017555574356747927	-0.00014404465009543177	-0.000174304104439027	-0.00014301767190244563
0.35849196819798806	0.0014259537574695838	0.0014201069269437901	0.0014949453139137133	0.0014858883631475711	0.001533316676551958	0.0015223847682774366	0.001573288713161823	0.0015603371019549468	0.0016542242169469144	0.0016369802351152494	0.05109407628976173	0.04890270867043272	-0.00017466253361442252	-0.00014417528834098636	-0.00017341726270148072	-0.0001431473787531501
0.36065206264566085	0.0014256037855811879	0.0014197583900467659	0.0014945784094859671	0.0014855236815684676	0.0015329403546750892	0.0015220111294183686	0.001572902580985308	0.00155995414849	0.001653818220849686	0.0016365784712016028	0.05109407633537173	0.04890270871407867	-0.00017377284567676732	-0.00014430519592745217	-0.00017253391786831163	-0.00014327636015376566
0.3628251727490157	0.0014252534993813408	0.0014194095401271172	0.0014942111755404614	0.0014851586724679673	0.001532563694823121	0.001521637154993822	0.0015725161020235798	0.001559570851094617	0.001653411860128564	0.0016361763464649006	0.051094076381703636	0.04890270875841743	-0.00017288667598908125	-0.0001444343737843634	-0.00017165406620123225	-0.0001434046170270542
0.3650113769339257	0.0014249029006394311	0.0014190603789469736	0.0014938436139322023	0.0014847933376898425	0.001532186698898687	0.0015212628468928625	0.0015721292782288796	0.0015591872117049629	0.0016530051368362415	0.0016357738629364316	0.051094076428771965	0.04890270880345745	-0.00017200402068195952	-0.00014456282285923994	-0.00017077770385937052	-0.00014353215031509547
0.36721075409881926	0.0014245519911225248	0.0014187109082661581	0.0014934757265137697	0.001484427679075443	0.0015318093688019238	0.0015208882070020793	0.0015717421115508882	0.0015588032322546696	0.0016525980530227146	0.0016353710226448233	0.05109407647658737	0.048902708849214535	-0.0001711248757846895	-0.00014469054411953008	-0.0001699048268994363	-0.00014365896097745523
0.3694233836175272	0.0014242007725953144	0.001418361129842129	0.0014931075151352535	0.0014840616984636526	0.0015314317064304167	0.0015205132372055296	0.0015713546039366692	0.0015584189146747721	0.0016521906107352302	0.0016349678276159814	0.05109407652516236	0.04890270889569936	-0.00017024923722586127	-0.00014481753855227764	-0.00016903543127905207	-0.0001437850499939053
0.37164934534214805	0.001423849246820076	0.0014180110454299374	0.0014927389816442075	0.0014836953976908372	0.0015310537136791534	0.0015201379393846907	0.0015709667573306184	0.001558034260893659	0.0016517828120182342	0.0016345642798730362	0.0510940765745102	0.048902708942921314	-0.0001693771008335343	-0.00014494380716245647	-0.00016816951285619774	-0.0001439104183627582
0.3738887196059291	0.0014234974155566253	0.0014176606567821832	0.0014923701278856101	0.0014833287785907914	0.001530675392440474	0.0015197623154184106	0.001570578573674419	0.0015576492728370292	0.0016513746589133136	0.0016341603814362937	0.05109407662464284	0.04890270899089664	-0.0001685084623372357	-0.00014506935097391427	-0.0001673070673909871	-0.00014403506710058966
0.3761415872261661	0.0014231452805622687	0.0014173099656489695	0.0014920009557018068	0.0014829618429947032	0.001530296744604024	0.001519386367182862	0.001570190054906986	0.0015572639524278344	0.0016509661534591508	0.0016337561343231824	0.05109407667557395	0.0489027090396348	-0.0001676433173692371	-0.0001451941710299276	-0.00016644809054666698	-0.00014415899724301573
0.3784080295071193	0.001422792843591758	0.001416958973777853	0.0014916314669324669	0.0014825945927310932	0.0015299177720567	0.0015190100965514894	0.0015698012029644168	0.0015568783015862339	0.001650557297691463	0.0016333515405481964	0.05109407672731635	0.048902709089151015	-0.00016678166146549822	-0.0001453182683919807	-0.0001655925778909495	-0.00014428220984380458
0.3806881282429484	0.0014224401063972494	0.0014166076829138076	0.0014912616634145364	0.0014822270296257847	0.001529538476682609	0.0015186335053949662	0.001569412019779946	0.0015564923222295458	0.0016501480936429583	0.0016329466021228535	0.051094076779884985	0.04890270913945507	-0.00016592349006300244	-0.00014544164413721195	-0.0001647405248935696	-0.00014440470597287813
0.38298196572066395	0.0014220870707282655	0.001416256094799181	0.001490891546982204	0.0014818591555018476	0.001529158860363026	0.001518256595581155	0.0015690225072838993	0.0015561060162722067	0.0016497385433432894	0.0016325413210556464	0.051094076833290515	0.048902709190562776	-0.0001650687985074728	-0.00014556429936335435	-0.00016389192693305743	-0.00014452648671964274
0.3852896247230969	0.0014217337383316344	0.0014159042111736438	0.0014905211194668313	0.001481490972179555	0.0015287789249763305	0.0015178793689750443	0.0015686326674036384	0.0015557193856257096	0.001649328648818986	0.0016321356993519813	0.051094076887550285	0.04890270924248597	-0.00016421758204915315	-0.00014568623518462775	-0.0001630467792939072	-0.00014464755319076872
0.38761118853188686	0.0014213801109514716	0.0014155520337741573	0.0014901503826969334	0.0014811224814763422	0.0015283986723979843	0.0015175018274387222	0.0015682425020635223	0.0015553324321985731	0.0016489184120934302	0.0016317297390141443	0.05109407694267764	0.048902709295239793	-0.00016336983584569476	-0.00014580745273268247	-0.00016220507716840915	-0.00014476790650980176
0.3899467409304866	0.001421026190329113	0.0014151995643349208	0.0014897793384981207	0.001480753685206759	0.001528018104500461	0.001517123972831314	0.0015678520131848532	0.001554945157896281	0.0016485078351867822	0.0016313234420412357	0.051094076998685796	0.04890270934883659	-0.00016252555496309995	-0.0001459279531564328	-0.00016136681565748212	-0.0001448875478173295
0.39229636620718694	0.0014206719782030978	0.0014148468045873442	0.0014894079886930635	0.0014803845851824328	0.0015276372231532282	0.001516745807008957	0.0015674612026858419	0.001554557564621251	0.0016480969201159593	0.001630916810429144	0.05109407705558987	0.0489027094032904	-0.00016168473437655484	-0.00014604773762172396	-0.00016053198977167282	-0.0001450064782706484
0.3946601491581577	0.0014203174763091036	0.0014144937562599925	0.0014890363351014384	0.0014800151832120175	0.0015272560302226753	0.0015163673318247376	0.0015670700724815473	0.0015541696542727803	0.001647685668894557	0.0016305098461704794	0.05109407711340419	0.04890270945861657	-0.00016084736897226115	-0.00014616680731210918	-0.0001597005944340424	-0.00014512469904492953
0.3970381750905084	0.0014199626863799256	0.0014141404210785554	0.0014886643795398915	0.0014796454811011556	0.001526874527572095	0.0015159885491286605	0.0015666786244838446	0.0015537814287470023	0.0016472740835328321	0.0016301025512545355	0.05109407717214633	0.04890270951482948	-0.00016001345354604846	-0.0001462851634259632	-0.00015887262447811246	-0.00014524221133072057
0.39943052982536675	0.0014196076101454244	0.0014137868007657996	0.001488292123822004	0.0014792754806524373	0.0015264927170616231	0.0015156094607676007	0.0015662868606013758	0.0015533928899368462	0.0016468621660376361	0.0016296949276672448	0.05109407723182944	0.0489027095719442	-0.0001591829828079816	-0.00014640280718003496	-0.00015804807465114035	-0.0001453590163355556
0.4018372997009759	0.001419252249332491	0.0014134328970415385	0.0014879195697582353	0.001478905183665358	0.0015261106005482032	0.0015152300685852616	0.0015658947827395032	0.0015530040397319876	0.0016464499184123754	0.0016292869773911272	0.05109407729247014	0.04890270962997329	-0.00015835595137958514	-0.00014651973980561728	-0.0001572269396128423	-0.00014547511528184565
0.40425857157581063	0.0014188966056650082	0.0014130787116225885	0.0014875467191558965	0.0014785345919362753	0.0015257281798855468	0.0015148503744221397	0.0015655023928002761	0.0015526148800188184	0.0016460373426569728	0.0016288787024052573	0.05109407735408513	0.048902709688936785	-0.00015753235379722952	-0.00014663596255021227	-0.00015640921393866858	-0.00014559050940826657
0.4066944328317112	0.0014185406808638128	0.0014127242462227299	0.0014871735738191032	0.0014781637072583782	0.001525345456924087	0.0015144703801154742	0.0015651096926823781	0.0015522254126803905	0.0016456244407678125	0.001628470104685206	0.051094077416689504	0.04890270974884652	-0.00015671218451335234	-0.00014675147667836397	-0.00015559489212069177	-0.00014570519997042508
0.4091449713770379	0.0014181844766466539	0.0014123695025526697	0.001486800135548734	0.001477792531421638	0.0015249624335109385	0.0015140900874992117	0.0015647166842810898	0.0015518356395963805	0.0016452112147377007	0.0016280611862030043	0.05109407748030064	0.04890270980971674	-0.00015589543789645832	-0.00014686628346921582	-0.00015478396856732912	-0.0001458191882382498
0.411610275649843	0.0014178279947281555	0.0014120144823200039	0.0014864264061423948	0.0014774210662127625	0.0015245791114898584	0.0015137094984039633	0.0015643233694882437	0.0015514455626430511	0.0016447976665558217	0.0016276519489270985	0.051094077544933655	0.04890270987156989	-0.0001550821082309528	-0.00014698038421678827	-0.00015397643760434176	-0.00014593247549687938
0.41409043462106226	0.001417471236819786	0.001411659187229185	0.001486052387394379	0.0014770493134151832	0.0015241954927012098	0.0015133286146569705	0.001563929750192195	0.0015510551836932062	0.0016443837982076989	0.0016272423948223136	0.05109407761060894	0.04890270993441709	-0.00015427218972063894	-0.00014709378023081143	-0.00015317229347622252	-0.00014604506304632947
0.41658553779772634	0.0014171142046298156	0.001411303618981478	0.0014856780810956326	0.0014766772748089922	0.0015238115789819157	0.0015129474380820606	0.0015635358282777652	0.0015506645046161522	0.0016439696116751432	0.0016268325258497987	0.051094077677340276	0.04890270999827494	-0.0001534656764893838	-0.0001472064728369471	-0.0001523715303487494	-0.00014615695220265845
0.41909567522619073	0.0014167568998632786	0.0014109477792749292	0.0014853034890337027	0.001476304952170908	0.0015234273721654223	0.0015125659704996082	0.0015631416056262097	0.001550273527277658	0.0016435551089362178	0.0016264223439669968	0.0510940777451482	0.04890271006316358	-0.00015266256258017474	-0.0001473184633743463	-0.00015157414230793087	-0.00014626814429613555
0.4216209374953856	0.0014163993242219434	0.0014105916698043306	0.0014849286129927201	0.001475932347274253	0.001523042874081664	0.0015121842137264998	0.0015627470841151816	0.001549882253539919	0.0016431402919651979	0.001626011851127599	0.05109407781404906	0.04890271012909855	-0.00015186284195678468	-0.00014742975319642637	-0.00015078012336011692	-0.0001463786406699641
0.42416141574008476	0.0014160414794042776	0.0014102352922611841	0.0014845534547533515	0.0014755594618889054	0.0015226580865570257	0.0015118021695760997	0.0015623522656186915	0.0015494906852615165	0.001642725162732527	0.0016256010492815079	0.051094077884060986	0.04890271019609731	-0.00015106650850621461	-0.0001475403436718148	-0.00014998946743560726	-0.000146488442682835
0.4267172016441951	0.001415683367105406	0.0014098786483336706	0.0014841780160927587	0.0014751862977812633	0.0015222730114143003	0.0015114198398582064	0.0015619571520070652	0.0015490988242973798	0.001642309723204777	0.001625189940374795	0.05109407795520475	0.04890271026417821	-0.00015027355603813852	-0.0001476502361827392	-0.00014920216838953948	-0.00014659755170831623
0.42928838744406506	0.0014153249890170871	0.0014095217397066062	0.0014838022987845774	0.0014748128567142148	0.0015218876504726597	0.0015110372263790158	0.001561561745146913	0.0015487066724987487	0.0016418939753446138	0.0016247785263496571	0.05109407802749802	0.04890271033335813	-0.00014948397828756788	-0.0001477594321264708	-0.00014841822000016824	-0.0001467059691324657
0.43187506593181346	0.0014149663468276653	0.001409164568061421	0.0014834263045988628	0.001474439140447095	0.0015215020055476059	0.0015106543309410946	0.0015611660469010788	0.001548314231713138	0.0016414779211107434	0.00162436680914439	0.05109407810095962	0.04890271040365718	-0.00014869776891335285	-0.00014786793291299283	-0.0001476376159714743	-0.00014681369635483055
0.4344773304586784	0.001414607442222056	0.0014088071350761193	0.0014830500353020754	0.0014740651507356615	0.0015211160784509544	0.0015102711553433355	0.0015607700591286266	0.001547921503784301	0.001641061562457896	0.0016239547906933404	0.0510940781756106	0.04890271047509314	-0.00014791492150001417	-0.0001479757399646675	-0.00014686034993488528	-0.00014692073478933532
0.4370952749383861	0.0014142482768816993	0.0014084494424252481	0.0014826734926570353	0.0014736908893320504	0.0015207298709907844	0.0015098877013809279	0.001560373783684784	0.0015475284905521953	0.0016406449013367718	0.0016235424729268725	0.05109407825146852	0.04890271054768757	-0.00014713542956168446	-0.0001480828547204549	-0.000146086415450164	-0.00014702708586350477
0.4397289938505404	0.0014138888524845266	0.0014080914917798618	0.001482296678422882	0.0014733163579847503	0.0015203433849714037	0.001509503970845315	0.001559977222420913	0.0015471351938529372	0.0016402279396940033	0.0016231298577713243	0.05109407832855607	0.04890271062145585	-0.00014635928653794483	-0.00014818927862919606	-0.00014531580600363192	-0.00014713275101624346
0.4423785822440318	0.001413529170704945	0.0014077332848075042	0.001481919594355059	0.00147294155843857	0.0015199566221933305	0.001509119965524179	0.0015595803771844814	0.0015467416155187901	0.0016398106794721342	0.0016227169471489883	0.051094078406893076	0.048902710696419875	-0.00014558648579893196	-0.0001482950131544425	-0.00014454851501261023	-0.00014723773170038923
0.4450441357404687	0.0014131692332137844	0.0014073748231721536	0.0014815422422052638	0.0014725664924345927	0.0015195695844532364	0.001508735687201381	0.0015591832498190173	0.0015463477573781025	0.0016393931226095614	0.001622303742978051	0.05109407848650103	0.04890271077260051	-0.00014481702064506052	-0.00014840005977267978	-0.00014378453582558626	-0.0001473420293821026
0.44772575053762753	0.0014128090416782853	0.001407016108534217	0.001481164623721431	0.0014721911617101642	0.0015191822735439355	0.0015083511376569538	0.0015587858421640852	0.0015459536212552951	0.0016389752710405192	0.001621890247172583	0.05109407856739941	0.04890271085001614	-0.0001440508843061905	-0.00014850441997138475	-0.00014302386172043713	-0.00014744564553814676
0.4504235234129248	0.0014124485977620583	0.001406657142550485	0.0014807867406476862	0.0014718155679988433	0.0015187946912543376	0.001507966318667052	0.0015583881560552485	0.0015455592089708182	0.00163855712669503	0.001621476461642486	0.05109407864961204	0.04890271092868953	-0.0001432880699449579	-0.00014860809525119034	-0.00014226648590875968	-0.00014754858165860751
0.4531375517269096	0.0014120879031250602	0.001406297926874109	0.0014804085947243291	0.0014714397130303864	0.0015184068393694265	0.0015075812320039337	0.0015579901933240395	0.001545164522341128	0.0016381386914988828	0.0016210623882934709	0.05109407873316015	0.048902711008642456	-0.00014252857065760738	-0.0001487110871255526	-0.00014151240153570388	-0.00014765083924594968
0.4558679334267773	0.0014117269594235552	0.0014059384631545657	0.0014800301876877853	0.001471063598530707	0.0015180187196702148	0.0015071958794359139	0.0015575919557979173	0.0015447695631786386	0.001637719967373583	0.0016206480290270108	0.05109407881806759	0.048902711089892865	-0.00014177237947410326	-0.00014881339711969588	-0.0001407616016811386	-0.000147752419814684
0.45861476704990445	0.0014113657683100984	0.001405578753037634	0.001479651521270596	0.0014706872262218403	0.0015176303339337277	0.0015068102627273472	0.00155719344530025	0.0015443743332917035	0.001637300956236335	0.0016202333857403216	0.05109407890435597	0.04890271117246608	-0.00014101948935857367	-0.00014891502677005786	-0.00014001407935942956	-0.00014785332489025693
0.4613781517274047	0.001411004331433497	0.0014052187981653632	0.0014792725972013717	0.0014703105978219296	0.0015172416839329607	0.0015064243836385893	0.0015567946636502695	0.0015439788344845827	0.001636881659999997	0.001619818460326319	0.05109407899204747	0.048902711256383256	-0.0001402698932103652	-0.0001490159776241784	-0.00013926982752060502	-0.00014795355600938365
0.4641581871877068	0.0014106426504387948	0.0014048586001760518	0.0014788934172047755	0.0014699337150451892	0.001516852771436864	0.0015060382439259765	0.001556395612663059	0.0015435830685574124	0.001636462080573063	0.0016194032546735988	0.05109407908116774	0.0489027113416671	-0.000139523583866763	-0.00014911625124175432	-0.00013852883905224322	-0.00014805311471982607
0.4669549737601532	0.0014102807269672267	0.0014044981607042118	0.0014785139830014817	0.001469556579601873	0.001516463598210295	0.001505651845341788	0.0015559962941495027	0.0015431870373061726	0.0016360422198596122	0.0016189877706663932	0.051094079171741635	0.04890271142834174	-0.00013878055410265766	-0.00014921584919413977	-0.00013779110678135975	-0.00014815200258239125
0.46976861237862133	0.0014099185626562129	0.0014041374813805458	0.0014781342963081662	0.0014691791931982512	0.0015160741660140036	0.0015052651896342159	0.0015555967099162703	0.0015427907425226539	0.0016356220797592942	0.0016185720101845433	0.05109407926379017	0.048902711516427576	-0.00013804079663015667	-0.00014931477306234786	-0.00013705662347279768	-0.00014825022116732312
0.4725992045851658	0.0014095561591393152	0.0014037765638319206	0.0014777543588374558	0.001468801557536578	0.0015156844766045985	0.0015048782785473454	0.0015551968617657816	0.00154239418599444	0.0016352016621672919	0.0016181559751034737	0.051094079357341365	0.048902711605951825	-0.00013730430410274774	-0.00014941302443949311	-0.00013632538183144804	-0.00014834777205563476
0.4754468525336833	0.0014091935180462168	0.0014034154096813415	0.0014773741722979151	0.0014684236743150697	0.0015152945317345164	0.0015044911138211196	0.0015547967514961767	0.0015419973695048673	0.0016347809689742886	0.0016177396672941561	0.051094079452420414	0.04890271169693685	-0.00013657106911296735	-0.00014951060492857104	-0.0001355973745025274	-0.00014844465683899744
0.47831165899359906	0.0014088306410027025	0.0014030540205479272	0.0014769937383940213	0.0014680455452278755	0.0015149043331520013	0.0015041036971913187	0.0015543963809012947	0.0015416002948330067	0.0016343600020664437	0.0016173230886230856	0.05109407954905295	0.04890271178940876	-0.00013584108419523178	-0.00014960751614295775	-0.0001348725940739648	-0.0001485408771191299
0.4811937273535759	0.0014084675296306265	0.0014026923980468842	0.0014766130588261322	0.0014676671719650524	0.001514513882601072	0.001503716030389527	0.0015539957517706376	0.0015412029637536287	0.0016339387633253605	0.0016169062409522501	0.05109407964726343	0.04890271188339158	-0.00013511434182533755	-0.0001497037597057993	-0.00013415103307556908	-0.00014863643450813147
0.4840931616252451	0.0014081041855478918	0.0014023305437894829	0.0014762321352904634	0.0014672885562125415	0.0015141231818215021	0.0015033281151431135	0.001553594865889353	0.0015408053780371835	0.0016335172546280633	0.0016164891261391018	0.05109407974707954	0.048902711978910454	-0.00013439083442384758	-0.00014979933725167704	-0.00013343268398141594	-0.0001487313306284821
0.4870100664469608	0.001407740610368421	0.0014019684593830294	0.0014758509694790564	0.0014669096996521316	0.0015137322325487824	0.0015029399531751963	0.0015531937250381962	0.001540407539449766	0.0016330954778469573	0.001616071746036525	0.05109407984852914	0.04890271207599397	-0.00013367055435548059	-0.00014989425042510884	-0.00013271753921084706	-0.0001488255671130978
0.4899445470875755	0.0014073768057021353	0.0014016061464308483	0.0014754695630797606	0.0014665306039614492	0.0015133410365141043	0.0015025515462046238	0.0015527923309935094	0.0015400094497530939	0.0016326734348498094	0.0016156541024928152	0.05109407995163958	0.048902712174666414	-0.00013295349392727918	-0.00014998850087755145	-0.0001320055911259166	-0.00014891914560188901
0.49289670945023945	0.0014070127731549387	0.0014012436065322603	0.0014750879177762124	0.0014661512708139346	0.0015129495954443416	0.0015021628959459574	0.0015523906855272052	0.001539611110704491	0.0016322511274997297	0.0016152361973516566	0.05109408005644072	0.04890271227495366	-0.00013223964539482713	-0.00015008209027272956	-0.00013129683203716436	-0.000149012067746368
0.4958666600762229	0.0014066485143286811	0.0014008808412825481	0.0014747060352478013	0.0014657717018787962	0.0015125579110620048	0.0015017740041094272	0.0015519887904067201	0.0015392125240568431	0.0016318285576551231	0.001614818032452079	0.0510940801629583	0.04890271237688546	-0.00013152900096002895	-0.00015017502028297214	-0.00013059125420228357	-0.00014910433520709532
0.4988545061487607	0.0014062840308211489	0.00140051785227295	0.0014743239171696545	0.0014653918988210184	0.0015121659850852415	0.0015013848724009305	0.0015515866473950126	0.0015388136915585975	0.0016314057271696867	0.0016143996096284544	0.051094080271222836	0.048902712480489476	-0.00013082155277127638	-0.00015026729258860172	-0.0001298888498255102	-0.00014919594965251415
0.5018603554969207	0.0014059193242260339	0.0014001546410906238	0.0014739415652126082	0.0014650118633013156	0.0015117738192277936	0.0015009955025219914	0.0015511842582505238	0.0015384146149537157	0.0016309826378923694	0.0016139809307104524	0.05109408038126417	0.04890271258579242	-0.0001301172929273342	-0.00015035890888082104	-0.00012918961106192506	-0.00014928691276155925
0.5048843165994948	0.0014055543961329156	0.0013997912093186356	0.001473558981043191	0.0014646315969761173	0.0015113814151989844	0.0015006058961697462	0.0015507816247271582	0.0015380152959816645	0.0016305592916673504	0.0016135619975230246	0.05109408049310992	0.048902712692824306	-0.00012941621347470345	-0.0001504498708576607	-0.0001284935300147616	-0.0001493772262201598
0.5079264985889148	0.0014051892481272432	0.0013994275585359345	0.0014731761663235954	0.001464251101497548	0.0015109887747036962	0.001500216055036922	0.0015503787485742688	0.0015376157363773907	0.00163013569033402	0.0016131428118863868	0.05109408060679523	0.04890271280161519	-0.0001287183064111741	-0.00015054018022664373	-0.00012780059873909733	-0.00014946689172401495
0.5109870112551897	0.001404823881790309	0.0013990636903173314	0.0014727931227116607	0.001463870378513407	0.0015105958994423416	0.0014998259808118072	0.0015499756315366156	0.001537215937871296	0.0016297118357269486	0.0016127233756159792	0.051094080722348015	0.04890271291219364	-0.0001280235636859084	-0.0001506298387041194	-0.00012711080924127094	-0.00014955591097692844
0.5140659650498691	0.0014044582986992317	0.0013986996062334807	0.0014724098518608514	0.0014634894296671392	0.0015102027911108472	0.0014994356751782383	0.0015495722753543632	0.0015368159021892128	0.0016292877296758678	0.0016123036905224572	0.05109408083980166	0.04890271302458993	-0.0001273319771995518	-0.00015071884801365343	-0.00012642415347963176	-0.00014964428569019805
0.5171634710900281	0.0014040925004269373	0.001398335307850862	0.0014720263554202384	0.0014631082565978253	0.0015098094514006326	0.0014990451398155745	0.001549168681763048	0.0015364156310523935	0.001628863374005647	0.0016118837584116648	0.05109408095918701	0.04890271313883654	-0.00012664353880578738	-0.00015080720988702723	-0.00012574062336603853	-0.00014973201758339272
0.5202796411622786	0.0014037264885421387	0.0013979707967317573	0.001471642635034473	0.0014627268609401552	0.001509415881998587	0.0014986543763986792	0.0015487648524935588	0.001536015126177474	0.0016284387705362707	0.0016114635810846093	0.051094081080536875	0.04890271325496219	-0.00012595824031208513	-0.0001508949260640713	-0.00012506021076630347	-0.0001498191083837419
0.5234145877268029	0.0014033602646093162	0.001397606074434236	0.0014712586923437707	0.0014623452443244072	0.0015090220845870527	0.0014982633865978992	0.00154836078927212	0.0015356143892764685	0.0016280139210828187	0.001611043160337448	0.05109408120388677	0.04890271337300267	-0.0001252760734814229	-0.0001509819982929428	-0.00012438290750219072	-0.0001499055598270238
0.5265684239214125	0.0014029938301886988	0.0013972411425121304	0.0014708745289838915	0.001461963408376434	0.0015086280608437965	0.0014978721720790402	0.001547956493820263	0.001535213422056732	0.0016275888274554355	0.0016106224979614509	0.051094081329269785	0.04890271349298602	-0.00012459703003156464	-0.00015106842832862677	-0.00012370870535052814	-0.00014999137365584447
0.5297412635656308	0.0014026271868362486	0.0013968760025150266	0.0014704901465861246	0.0014615813547176396	0.0015082338124420033	0.0014974807345033568	0.0015475519678548144	0.0015348122262209614	0.0016271634914593245	0.0016102015957429998	0.05109408145671915	0.048902713614949474	-0.00012392110163644832	-0.00015115421793304717	-0.0001230375960446506	-0.00015007655161963784
0.5329332211648017	0.0014022603361036412	0.0013965106559882387	0.0014701055467772626	0.0014611990849649626	0.0015078393410502455	0.001497089075527526	0.0015471472130878729	0.001534410803467156	0.0016267379148947128	0.0016097804554635533	0.05109408158627099	0.04890271373892428	-0.00012324827992724052	-0.00015123936887562195	-0.00012236957127520487	-0.00015016109547466572
0.5361444119142209	0.001401893279538252	0.0013961451044728025	0.0014697207311795911	0.0014608166007308633	0.0015074446483324766	0.0014966971968036374	0.0015467422312267951	0.001534009155488619	0.001626312099556848	0.0016093590788996402	0.05109408171796195	0.04890271386494644	-0.00012257855649294713	-0.0001513238829320973	-0.00012170462269137095	-0.00015024500698457288
0.5393749517032939	0.0014015260186831342	0.0013957793495054456	0.0014693357014108684	0.0014604339036232991	0.0015070497359480025	0.0014963050999791665	0.001546337023974172	0.0015336072839739194	0.0016258860472359636	0.001608937467822828	0.05109408185182845	0.04890271399304802	-0.00012191192288324437	-0.00015140776188743432	-0.00012104274190297137	-0.0001503282879213863
0.5426249571197181	0.0014011585550770026	0.0013954133926185758	0.0014689504590843026	0.0014600509952457025	0.0015066546055514628	0.0014959127866969561	0.0015459315930278037	0.001533205190606884	0.00162545975971726	0.0016085156239997048	0.05109408198790499	0.04890271412326732	-0.00012124837060528693	-0.00015149100753059086	-0.00012038392047769575	-0.0001504109400612963
0.5458945454536906	0.0014007908902542263	0.0013950472353402737	0.0014685650058085455	0.001459667877196984	0.0015062592587928283	0.0014955202585952134	0.0015455259400807039	0.0015328028770665867	0.001625033238780903	0.0016080935491918752	0.05109408212623218	0.04890271425564001	-0.0001205878911270386	-0.00015157362165696409	-0.0001197281499442926	-0.00015049296518687694
0.5491838347021408	0.0014004230257448035	0.0013946808791942672	0.0014681793431876717	0.0014592845510714985	0.0015058636973173706	0.0014951275173074798	0.001545120066821064	0.0015324003450273174	0.001624606486201991	0.001607671245155928	0.05109408226684712	0.04890271439020165	-0.00011993047587915973	-0.00015165560607033335	-0.00011907542179492858	-0.0001505743650895286
0.5524929435729888	0.0014000549630743483	0.0013943143256999171	0.0014677934728211531	0.0014589010184590317	0.0015054679227656487	0.0014947345644626153	0.0015447139749322374	0.001531997596158572	0.0016241795037505375	0.0016072487136434216	0.0510940824097906	0.04890271452699017	-0.00011927611625328627	-0.00015173696257908542	-0.00011842572748194113	-0.0001506551415639268
0.55582199148943	0.001399686703764082	0.0013939475763722123	0.0014674073963038678	0.0014585172809447988	0.0015050719367734975	0.0014943414016847967	0.0015443076660927348	0.0015315946321250444	0.0016237522931914627	0.0016068259564008776	0.05109408255509845	0.04890271466604252	-0.000118624803603945	-0.00015181769299726922	-0.00011777905842161318	-0.00015073529641118633
0.5591710985942444	0.0013993182493308148	0.001393580632721743	0.0014670211152260587	0.0014581333401094084	0.001504675740972011	0.0014939480305934851	0.0015439011419762015	0.0015311914545865979	0.0016233248562845728	0.0016064029751697495	0.051094082702814604	0.04890271480739955	-0.00011797652925030211	-0.00015189779914603907	-0.00011713540599544991	-0.00015081483144013808
0.5625403857541326	0.001398949601286925	0.0013932134962546933	0.0014666346311733313	0.0014577491975288623	0.0015042793369875204	0.0014935544528034193	0.0015434944042513955	0.0015307880651982536	0.0016228971947845376	0.0016059797716864144	0.05109408285297862	0.04890271495109969	-0.00011733128447527497	-0.00015197728285104573	-0.00011649476154862448	-0.0001508937484636652
0.565929974564078	0.0013985807611403608	0.0013928461684728272	0.0014662479457266458	0.0014573648547745405	0.0015038827264415944	0.0014931606699246011	0.001543087454582191	0.001530384465610181	0.0016224693104408907	0.0016055563476821584	0.05109408300563344	0.04890271509718217	-0.0001166890605270865	-0.00015205614594338002	-0.00011585711639144902	-0.00015097204929942487
0.569339987351735	0.0013982117303946143	0.001392478650873478	0.0014658610604622875	0.0014569803134131846	0.0015034859109510088	0.0014927666835622849	0.0015426802946275407	0.0015299806574676823	0.001622041204997997	0.0016051327048831631	0.05109408316082081	0.04890271524568884	-0.00011604984862090273	-0.00015213439026062758	-0.00011522246180117879	-0.00015104973577101388
0.5727705471818436	0.0013978425105487145	0.0013921109449495294	0.0014654739769518704	0.0014565955750068843	0.0015030888921277448	0.0014923724953169566	0.0015422729260414823	0.001529576642411172	0.0016216128801950478	0.0016047088450104844	0.0510940833185832	0.048902715396659455	-0.00011541363993761156	-0.00015221201764387127	-0.00011459078902237296	-0.00015112680970746917
0.5762217778606706	0.0013974731030972143	0.0013917430521894131	0.00146508669676231	0.0014562106411130655	0.001502691671578971	0.0014919781067843265	0.0015418653504731142	0.0015291724220761742	0.0016211843377660475	0.001604284769780047	0.051094083478966885	0.04890271555013892	-0.00011478042562673707	-0.00015228902994035565	-0.00011396208926733875	-0.0001512032729425461
0.5796938039404782	0.001397103509530178	0.001391374974077083	0.0014646992214558208	0.0014558255132844785	0.0015022942509070295	0.0014915835195553127	0.0015414575695665825	0.0015287679980932984	0.001620755579439793	0.0016038604809026206	0.05109408364201477	0.048902715706168665	-0.00011415019680549587	-0.0001523654290012666	-0.00011333635371654771	-0.00015127912731410786
0.5831867507240184	0.0013967337313331729	0.0013910067120920194	0.0014643115525899031	0.0014554401930691897	0.0015018966317094293	0.0014911887352160348	0.0015410495849610783	0.0015283633720882357	0.0016203266069398702	0.0016034359800838193	0.051094083807774096	0.048902715864790475	-0.0001135229445609065	-0.00015244121668328559	-0.00011271357352080069	-0.00015135437466579083
0.5867007442690553	0.0013963637699872476	0.001390638267709203	0.0014639236917173236	0.0014550546820105575	0.001501498815578825	0.0014907937553477913	0.0015406413982908072	0.0015279585456817412	0.001619897421984629	0.0016030112690240748	0.0510940839762894	0.048902716026051306	-0.0001128986599494286	-0.00015251639484675783	-0.00011209373980028414	-0.00015142901684478405
0.5902359113929144	0.001395993626968941	0.0013902696423991195	0.0014635356403861145	0.00145466898164724	0.001501100804103018	0.0014903985815270632	0.0015402330111849983	0.00152755352048963	0.0016194680262871838	0.0016025863494186399	0.05109408414760938	0.04890271618999563	-0.00011227733399851725	-0.0001525909653568025	-0.00011147684364642974	-0.00015150305570282852
0.5937923796770596	0.0013956233037502497	0.0013899008376277334	0.0014631474001395542	0.0014542830935131627	0.0015007025988649305	0.0014900032153254868	0.0015398244252678758	0.00152714829812275	0.0016190384215553915	0.0016021612229575603	0.051094084321781606	0.0489027163566692	-0.00011165895770753886	-0.00015266493008336823	-0.00011086287612238621	-0.00015157649309599508
0.597370277471697	0.0013952528017986323	0.0013895318548564934	0.0014627589725161635	0.0014538970191375312	0.001500304201442607	0.0014896076583098576	0.0015394156421586586	0.001526742880186994	0.0016186086094918417	0.0016017358913256773	0.0510940844988546	0.04890271652611896	-0.00011104352204654999	-0.00015273829089834656	-0.00011025182826282509	-0.00015164933088324117
0.6009697339004076	0.0013948821225770005	0.001389162695542313	0.0014623703590496934	0.0014535107600448013	0.0014999056134092023	0.001489211912042112	0.0015390066634715478	0.0015263372682832693	0.0016181785917938564	0.0016013103562026113	0.05109408467887812	0.048902716698393314	-0.00011043101795987775	-0.00015281104967929116	-0.00010964369107702154	-0.0001517215709292974
0.6045908788648067	0.001394511267543698	0.0013887933611375614	0.0014619815612691106	0.00145312431775468	0.0014995068363329632	0.0014888159780793162	0.0015385974908157115	0.0015259314640074942	0.0016177483701534635	0.001600884619262745	0.0510940848619035	0.048902716873539205	-0.00010982143636542596	-0.0001528832083073639	-0.0001090384555472168	-0.0001517932151012258
0.6082338430492322	0.001394140238152505	0.0013884238530900604	0.0014615925806985963	0.001452737693782118	0.001499107871777229	0.0014884198579736636	0.001538188125795281	0.001525525468950596	0.0016173179462573963	0.0016004586821752255	0.05109408504798188	0.0489027170516062	-0.00010921476815486941	-0.00015295476866655777	-0.00010843611263003372	-0.00015186426526964114
0.611898757925461	0.0013937690358526206	0.0013880541728430705	0.0014612034188575319	0.0014523508896372903	0.0014987087213004157	0.0014880235532724593	0.0015377785700093382	0.0015251192846984904	0.0016168873217870798	0.0016000325466039452	0.051094085237165195	0.0489027172326459	-0.00010861100419515268	-0.00015302573264441843	-0.00010783665325772573	-0.00015193472330887747
0.6155857557574533	0.00139339766208866	0.0013876843218352903	0.0014608140772604953	0.0014519639068256	0.0014983093864560139	0.001487627065518117	0.0015373688250519115	0.0015247129128320774	0.0016164564984186278	0.0015996062142075382	0.05109408542950727	0.04890271741670692	-0.00010801013532901749	-0.0001530961021316557	-0.00010724006833812139	-0.00015200459109587783
0.6192949696061266	0.0013930261183006459	0.0013873143015008388	0.0014604245574172453	0.0014515767468476625	0.0014979098687925739	0.0014872303962481478	0.0015369588925119601	0.0015243063549272389	0.0016160254778228272	0.00159917968663937	0.05109408562506313	0.04890271760384413	-0.00010741215237625168	-0.00015316587902297618	-0.00010664634875659496	-0.00015207387051219268
0.6230265333341571	0.0013926544059239957	0.0013869441132692531	0.0014600348608327218	0.0014511894111992993	0.0014975101698536989	0.0014868335469951479	0.0015365487739733685	0.0015238996125548148	0.001615594261665128	0.0015987529655475227	0.05109408582388581	0.04890271779410745	-0.0001068170461334117	-0.00015323506521525143	-0.00010605548537531706	-0.0001521425634408713
0.6267805816108112	0.001392282526389524	0.0013865737585654833	0.0014596449890070336	0.0014508019013715332	0.0014971102911780422	0.0014864365192868013	0.0015361384710149439	0.0015234926872806146	0.001615162851605643	0.0015983260525747982	0.05109408602603308	0.04890271798755234	-0.0001062248073745442	-0.00015330366260773998	-0.0001054674690339763	-0.000152210671767683
0.6305572499168048	0.0013919104811234272	0.0013862032388098845	0.0014592549434354512	0.0014504142188505778	0.0014967102342992968	0.0014860393146458662	0.0015357279852104024	0.001523085580665398	0.0016147312492991353	0.0015978989493587053	0.05109408623156304	0.04890271818423474	-0.00010563542685282368	-0.00015337167310269795	-0.00010488229055180542	-0.00015227819738156123
0.634356674549194	0.0013915382715472841	0.0013858325554182104	0.0014588647256084082	0.001450026365117839	0.001496310000746189	0.0014856419345901687	0.0015353173181283657	0.0015226782942648687	0.001614299456395013	0.0015974716575314493	0.051094086440531435	0.048902718384205776	-0.00010504889530071893	-0.0001534390986054901	-0.00010429994072738702	-0.000152345142174104
0.6381789926262927	0.0013911658990780444	0.0013854617098016042	0.0014584743370114823	0.0014496383416498955	0.0014959095920424705	0.0014852443806325976	0.0015349064713323513	0.0015222708296296758	0.0016138674745373187	0.0015970441787199314	0.05109408665299813	0.048902718587526	-0.00010446520343057597	-0.00015350594102325754	-0.00010372041033912538	-0.00015241150803879666
0.642024342092622	0.0013907933651280287	0.0013850907033665988	0.0014580837791254007	0.0014492501499185028	0.001495509009706916	0.0014848466542810984	0.001534495446380774	0.0015218631883053978	0.0016134353053647295	0.001596616514545737	0.051094086869024065	0.04890271879425237	-0.00010388434193511764	-0.0001535722022651953	-0.00010314369014627345	-0.00015247729687123401
0.6458928617238878	0.0013904206711049156	0.0013847195375151081	0.0014576930534260263	0.0014488617913905868	0.0014951082552533152	0.001484448757038668	0.001534084244826929	0.0015214553718325427	0.001613002950510545	0.0015961886666251356	0.051094087088670165	0.0489027190044425	-0.00010330630148897013	-0.00015363788424327396	-0.00010256977088973773	-0.00015254251056984192
0.6497846911319898	0.0013900478184117446	0.001384348213644421	0.0014573021613843594	0.0014484732675282357	0.0014947073301904664	0.0014840506904033478	0.0015336728682189954	0.0015210473817465428	0.001612570411602682	0.001595760636569068	0.051094087311998625	0.04890271921815707	-0.00010273107274824667	-0.0001537029888709074	-0.00010199864329235586	-0.000152607151034434
0.6536999707700591	0.0013896748084469078	0.0013839767331472019	0.0014569111044665268	0.0014480845797886983	0.0014943062360221742	0.0014836524558682204	0.0015332613181000274	0.001520639219577746	0.0016121376902636755	0.0015953324259831466	0.05109408753907366	0.048902719435455266	-0.0001021586463515467	-0.00015376751806284172	-0.00010143029805953496	-0.00015267122016598966
0.6576388419375281	0.0013893016426041464	0.0013836050974114797	0.0014565198841337856	0.001447695729624377	0.0014939049742472466	0.0014832540549214073	0.001532849596007953	0.0015202308868514183	0.001611704788110668	0.0015949040364676515	0.0510940877699592	0.048902719656400855	-0.00010158901292117717	-0.00015383147373643213	-0.0001008647258804174	-0.0001527347198682638
0.661601446785229	0.0013889283222725452	0.0013832333078206494	0.0014561285018425097	0.0014473067184828253	0.0014935035463594832	0.0014828554890460581	0.0015324377034755606	0.0015198223850877296	0.0016112717067554047	0.001594475469617519	0.05109408800471866	0.048902719881055066	-0.0001010221630632635	-0.0001538948578100885	-0.0001003019174281028	-0.0001527976520460106
0.6655879283205246	0.0013885548488365314	0.0013828613657534679	0.0014557369590441898	0.0014469175478067434	0.0014931019538476818	0.0014824567597203555	0.001532025642030512	0.001519413715801759	0.0016108384478042358	0.0015940467270223462	0.051094088243424055	0.048902720109483044	-0.00010045808736788842	-0.00015395767220272027	-9.974186335964808e-05	-0.00015286001860442822
0.6695984304124688	0.0013881812236758739	0.00138248927258405	0.0014553452571854399	0.0014465282190339803	0.0014927001981956294	0.0014820578684175076	0.0015316134131953224	0.0015190048805034894	0.0016104050128581094	0.0015936178102663858	0.051094088486137536	0.04890272034174837	-9.989677641147887e-05	-0.00015401991883651212	-9.918455431881523e-05	-0.00015292182145199007
0.6736330977969988	0.00138780744816567	0.0013821170296818585	0.0014549533977079704	0.0014461387335975148	0.0014922982808820934	0.0014816588166057386	0.0015312010184873636	0.001518595880697795	0.0016099714035125578	0.0015931887209285317	0.05109408873293307	0.048902720577918786	-9.933822075569587e-05	-0.00015408159963370416	-9.862998093443376e-05	-0.0001529830624970585
0.6776920760821589	0.001387433523676354	0.0013817446384117155	0.0014545613820486113	0.0014457490929254738	0.0014918962033808312	0.0014812596057482985	0.0015307884594188612	0.0015181867178844536	0.0016095376213577156	0.0015927594605823336	0.05109408898387794	0.048902720818060776	-9.878241094801732e-05	-0.00015414271651614797	-9.807813382145536e-05	-0.0001530437436481069
0.6817755117533548	0.0013870594515736938	0.0013813721001337935	0.001454169211639297	0.0014453592984411195	0.0014914939671605819	0.001480860237303454	0.001530375737496896	0.0015177773935581358	0.001609103667978303	0.0015923300307959852	0.051094089239044384	0.04890272106224203	-9.822933752370866e-05	-0.0001542032714080266	-9.752900358259153e-05	-0.00015310386681544053
0.6858835521786408	0.0013866852332187819	0.0013809994162036088	0.001453776887907064	0.0014449693515628426	0.0014910915736850616	0.0014804607127244865	0.0015299628542233986	0.0015173679092084042	0.0016086695449536242	0.0015919004331323204	0.05109408949850725	0.04890272131053506	-9.767899100593391e-05	-0.00015426326623457776	-9.698258080859112e-05	-0.00015316343391064136
0.6900163456140378	0.0013863108699680377	0.0013806265879720255	0.0014533844122740515	0.0014445792537041717	0.0014906890244129642	0.001480061033459688	0.0015295498110951418	0.0015169582663197081	0.0016082352538575697	0.0015914706691488136	0.051094089762339506	0.048902721563007644	-9.713136190547811e-05	-0.00015432270292076167	-9.643885607799052e-05	-0.00015322244684506936
0.6941740412088835	0.0013859363631732106	0.001380253616785254	0.0014529917861575057	0.0014441890062737621	0.0014902863207979622	0.0014796612009523673	0.0015291366096037492	0.0015165484663713894	0.0016078007962586143	0.0015910407403975826	0.05109409003061394	0.04890272181973406	-9.65864407223016e-05	-0.0001543815833919271	-9.589781995816837e-05	-0.00015328090752975143
0.6983567890112157	0.001385561714181371	0.0013798805039848484	0.0014525990109697643	0.001443798610675404	0.001489883464288702	0.0014792612166408434	0.0015287232512356907	0.0015161385108376781	0.0016073661737198138	0.0015906106484253816	0.051094090303411444	0.048902722080787116	-9.604421794581763e-05	-0.00015443990957403342	-9.535946300673337e-05	-0.00015333881787754633
0.702564739973187	0.0013851869243349155	0.0013795072509077068	0.0014522060881182717	0.0014434080683080126	0.0014894804563288068	0.001478861081958445	0.0015283097374722803	0.0015157284011876903	0.0016069313877988079	0.001590180394773603	0.05109409058080888	0.04890272234624254	-9.55046840555307e-05	-0.00015449768339309555	-9.48237757708581e-05	-0.00015339617980059117
0.7067980459565127	0.0013848119949715673	0.001379133858886071	0.0014518130190055718	0.0014430173805656378	0.0014890772983568732	0.0014784607983335132	0.0015278960697896748	0.001515318138885429	0.0016064964400478166	0.0015897499809782798	0.05109409086288343	0.0489027226161742	-9.496782952148064e-05	-0.0001545549067751839	-9.429074878855581e-05	-0.0001534529952111896
0.7110568597379514	0.0013844369274243684	0.0013787603292475259	0.0014514198050293026	0.001442626548837454	0.0014886739918064738	0.001478060367189398	0.0015274822496588803	0.001514907725389786	0.0016060613320136425	0.00158931940857008	0.05109409114972016	0.048902722890661145	-9.443364480526961e-05	-0.00015461158164675748	-9.376037258945757e-05	-0.00015350926602208936
0.7153413350148182	0.0013840617230216898	0.0013783866633149983	0.001451026447582208	0.0014422355745077652	0.0014882705381061537	0.0014776597899444608	0.001527068278545741	0.0015144971621545375	0.0016056260652376672	0.0015888886790743095	0.05109409144139705	0.048902723169782066	-9.390212035989554e-05	-0.00015466770993322054	-9.323263769442369e-05	-0.0001535649941446504
0.7196516264105322	0.0013836863830872267	0.0013780128624067637	0.0014506329480521302	0.001441844458956011	0.001487866938679438	0.001477259068012077	0.0015266541579109566	0.0015140864506283539	0.0016051906412558616	0.001588457794010919	0.05109409173800133	0.04890272345361713	-9.337324663080682e-05	-0.00015472329356031045	-9.270753461740333e-05	-0.00015362018149128742
0.7239878894801961	0.0013833109089399958	0.0013776389278364373	0.0014502393078220112	0.0014414532035567562	0.0014874631949448242	0.001476858202800629	0.0015262398892100626	0.0015136755922547874	0.0016047550615987728	0.0015880267548944917	0.05109409203961545	0.04890272374224748	-9.28470140564297e-05	-0.00015477833445276534	-9.218505386479614e-05	-0.0001536748299730828
0.7283502807162107	0.0013829353018943494	0.0013772648609129878	0.0014498455282698998	0.0014410618096797037	0.0014870593083157935	0.0014764571957135216	0.0015258254738934557	0.0015132645884722888	0.0016043193277915427	0.0015875955632342616	0.051094092346329424	0.04890272403575635	-9.232341306861236e-05	-0.00015483283453487928	-9.166518593659023e-05	-0.00015372894150023075
0.7327389575539218	0.0013825595632599623	0.0013768906629407249	0.001449451610768947	0.001440670278689686	0.0014866552802008024	0.0014760560481491688	0.0015254109134063732	0.0015128534407141965	0.001603883441353894	0.0015871642205340993	0.05109409265822967	0.04890272433422919	-9.180243409348532e-05	-0.00015488679573105735	-9.114792132716709e-05	-0.00015378251798353615
0.7371540783773028	0.0013821836943418413	0.0013765163352193114	0.0014490575566874116	0.0014402786119466742	0.0014862511120032908	0.001475654761501005	0.0015249962091889056	0.0015124421504087433	0.0016034474038001407	0.0015867327282925252	0.0510940929754042	0.04890272463775053	-9.128406755154472e-05	-0.00015494021996403928	-9.063325052560689e-05	-0.00015383556133236054
0.74159580252467	0.001381807696440324	0.0013761418790437616	0.0014486633673886568	0.0014398868108057785	0.001485846805121682	0.001475253337157481	0.0015245813626760013	0.001512030718979061	0.0016030112166391885	0.0015863010880027058	0.05109409329794755	0.04890272494640776	-9.076830385829071e-05	-0.00015499310915578768	-9.012116401546644e-05	-0.0001538880734546777
0.746064290294433	0.0013814315708510876	0.0013757672957044437	0.0014482690442311622	0.0014394948766172462	0.0014854423609493884	0.0014748517765020759	0.0015241663752974658	0.0015116191478431787	0.0016025748813745411	0.0015858693011524612	0.05109409362595225	0.04890272526029063	-9.025513342492131e-05	-0.00015504546522682183	-8.961165227630574e-05	-0.00015394005625712914
0.7505597029508803	0.0013810553188651424	0.0013753925864870837	0.0014478745885685216	0.001439102810726474	0.0014850377808748108	0.0014744500809132912	0.0015237512484779629	0.0015112074384140335	0.0016021383995043	0.0015854373692242656	0.05109409395951096	0.04890272557948993	-8.974454665919285e-05	-0.00015509729009766104	-8.910470578440965e-05	-0.000153991511646967
0.7550822027299987	0.0013806789417688402	0.0013750177526727645	0.0014474800017494401	0.001438710614473998	0.0014846330662813408	0.0014740482517646549	0.0015233359836370189	0.001510795592099459	0.001601701772521164	0.0015850052936952487	0.0510940942987214	0.0489027259040974	-8.92365339650314e-05	-0.00015514858568654866	-8.860031501212173e-05	-0.00015404244152844582
0.7596319528453285	0.001380302440843879	0.001374642795537935	0.0014470852851177483	0.0014383182891955105	0.0014842282185473703	0.0014736462904247308	0.0015229205821890325	0.0015103836103022056	0.001601265001912443	0.0015845730760372053	0.051094094643682926	0.04890272623420687	-8.873108574364297e-05	-0.00015519935390978512	-8.80984704288712e-05	-0.00015409284780437682
0.7642091174938536	0.001379925817367302	0.001374267716354413	0.0014466904400124026	0.0014379258362218579	0.0014838232390462901	0.0014732441982571191	0.0015225050455432681	0.0015099714944199379	0.0016008280891600562	0.0015841407177165964	0.05109409499449167	0.04890272656991394	-8.82281923940964e-05	-0.00015524959668350435	-8.759916250242195e-05	-0.00015414273237701615
0.7688138618619275	0.0013795490726115054	0.0013738925163893792	0.001446295467767484	0.0014375332568790419	0.001483418129146496	0.0014728419766204572	0.0015220893751038717	0.0015095592458452347	0.0016003910357405358	0.0015837082201945521	0.0510940953512525	0.048902726911315864	-8.772784431387848e-05	-0.00015529931592156432	-8.710238169870599e-05	-0.0001541920971470656
0.7734463521312342	0.0013791722078442365	0.001373517196905394	0.0014459003697122061	0.001437140552488224	0.0014830128902113904	0.0014724396268684275	0.0015216735722698611	0.0015091468659655957	0.001599953843125033	0.001583275584926877	0.05109409571406639	0.04890272725851193	-8.723003189903267e-05	-0.00015534851353632417	-8.660811848204553e-05	-0.00015424094401278454
0.7781067554847866	0.001378795224328607	0.0013731417591603958	0.0014455051471709208	0.0014367477243657394	0.0014826075235993914	0.0014720371503497626	0.0015212576384351466	0.0015087343561634495	0.0015995165127793262	0.0015828428133640561	0.051094096083040344	0.04890272761159984	-8.673474554451999e-05	-0.000155397191437312	-8.611636331604111e-05	-0.0001542892748701563
0.7827952401129585	0.0013784181233230906	0.0013727662044077066	0.0014451098014631244	0.0014363547738230887	0.0014822020306639375	0.0014716345484082512	0.0015208415749885268	0.0015083217178161613	0.0015990790461638225	0.0015824099069512644	0.051094096458280516	0.048902727970686406	-8.624197564560676e-05	-0.00015544535153366734	-8.562710666440432e-05	-0.0001543370916147757
0.7875119752195561	0.0013780409060815282	0.0013723905338960342	0.001444714333903456	0.0014359617021669504	0.0014817964127534849	0.0014712318223827354	0.0015204253833136917	0.0015079089522960247	0.0015986414447335627	0.0015819768671283625	0.05109409683989507	0.048902728335873016	-8.575171259742054e-05	-0.0001554929957311435	-8.514033899070794e-05	-0.00015438439613890687
0.792257131027923	0.001377663573853139	0.0013720147488694829	0.001444318745801711	0.001435568510699188	0.0014813906712115275	0.0014708289736071294	0.0015200090647892396	0.001507496060970284	0.0015982037099382333	0.0015815436953299138	0.051094097227996425	0.048902728707266106	-8.526394679542193e-05	-0.00015554012593321787	-8.465605075891336e-05	-0.0001544311903323159
0.7970308787870847	0.001377286127882518	0.001371638850567553	0.0014439230384628405	0.001435175200716853	0.0014809848073765895	0.0014704260034104151	0.0015195926207886713	0.0015070830452011325	0.001597765843222168	0.0015811103929851827	0.05109409762269714	0.0489027290849733	-8.477866863701444e-05	-0.0001555867440423686	-8.417423243484157e-05	-0.00015447747608399176
0.8018333907779276	0.0013769085694096492	0.0013712628402251501	0.0014435272131869653	0.001434781773512184	0.0014805788225822375	0.0014700229131166496	0.0015191760526804031	0.0015066699063457137	0.0015973278460243551	0.0015806769615181453	0.05109409802410977	0.0489027294691054	-8.429586852032322e-05	-0.00015563285195696608	-8.369487448536828e-05	-0.00015452325527909316
0.8066648403194178	0.001376530899669906	0.0013708867190725922	0.0014431312712693727	0.0014343882303726276	0.0014801727181570907	0.0014696197040449783	0.0015187593618277739	0.0015062566457561403	0.0015968897197784484	0.0015802434023474983	0.05109409843235251	0.04890272985977403	-8.381553684652654e-05	-0.00015567845157454796	-8.321796737958964e-05	-0.0001545685298007804
0.8115254017748545	0.0013761531198940565	0.0013705104883356119	0.001442735214000523	0.0014339945725808348	0.001479766495424814	0.001469216377509632	0.0015183425495890431	0.0015058432647794882	0.0015964514659127626	0.0015798097168866568	0.05109409884754466	0.048902730257090674	-8.333766401880105e-05	-0.00015572354478915473	-8.274350158929411e-05	-0.00015461330153015984
0.8164152505581643	0.0013757752313082764	0.0013701341492353624	0.0014423390426660696	0.0014336008014146646	0.0014793601557041428	0.0014688129348199403	0.0015179256173174132	0.0015054297647578137	0.0015960130858503003	0.0015793759065437733	0.05109409926980627	0.0489027306611747	-8.286224044284918e-05	-0.00015576813349121865	-8.227146758899018e-05	-0.00015465757234456312
0.8213345631402307	0.001375397235134153	0.0013697577029884308	0.0014419427585468541	0.0014332069181472035	0.001478953700308879	0.0014684093772803384	0.0015175085663610267	0.0015050161470281545	0.0015955745810087444	0.001578941972721741	0.05109409969926087	0.04890273107214141	-8.238925652884199e-05	-0.0001558122195703393	-8.180185585671129e-05	-0.00015470134411937897
0.8262835170552626	0.001375019132588685	0.0013693811508068362	0.0014415463629189093	0.0014328129240467628	0.0014785471305478973	0.0014680057061903702	0.0015170913980629694	0.0015046024129225402	0.0015951359528004673	0.0015785079168181976	0.051094100136034125	0.04890273149011026	-8.191870268994816e-05	-0.00015585580491100925	-8.13346568741824e-05	-0.00015474461872611034
0.8312622909072027	0.0013746409248843053	0.0013690044938980482	0.0014411498570534873	0.0014324188203768905	0.0014781404477251662	0.001467601922844705	0.0015166741137612953	0.0015041885637680022	0.0015946972026325546	0.0015780737402255442	0.05109410058025175	0.04890273191520341	-8.145056934411032e-05	-0.00015589889139627777	-8.086986112770811e-05	-0.0001547873980343173
0.8362710643761712	0.0013742626132288694	0.0013686277334649796	0.0014407532422170436	0.0014320246083963707	0.0014777336531397358	0.0014671980285331317	0.001516256714789017	0.0015037746008865758	0.001594258331906789	0.0015776394443309401	0.05109410103204411	0.04890273234754751	-8.098484691407282e-05	-0.00015594148090569693	-8.040745910820046e-05	-0.00015482968390995167
0.8413100182249524	0.0013738841988256804	0.0013682508707060087	0.001440356519671261	0.0014316302893592496	0.001477326748085766	0.001466794024540583	0.0015158392024741283	0.0015033605255953156	0.0015938193420196847	0.0015772050305163262	0.05109410149154441	0.048902732787265556	-8.052152582718741e-05	-0.00015598357531448892	-7.99474413113177e-05	-0.000154871478215024
0.8463793343055166	0.0013735056828734844	0.0013678739068149755	0.0014399596906730493	0.0014312358645148255	0.0014769197338525225	0.001466389912147132	0.0015154215781396005	0.0015029463392063002	0.0015933802343624792	0.0015767705001584237	0.05109410195888574	0.048902733234487475	-8.006059651730069e-05	-0.00015602517649632164	-7.94897982391296e-05	-0.00015491278280993503
0.8514791955655843	0.0013731270665664859	0.0013674968429811978	0.0014395627564745604	0.001430841335107666	0.0014765126117243885	0.001465985692628004	0.0015150038431034013	0.0015025320430266428	0.001592941010321149	0.0015763358546287468	0.051094102434204626	0.0489027336893447	-7.96020494234495e-05	-0.00015606628631975594	-7.903452039884074e-05	-0.00015495359954992294
0.8566097860552276	0.0013727483510943546	0.0013671196803894774	0.0014391657183231929	0.001430446702377617	0.001476105382980879	0.001465581367253591	0.0015145859986785033	0.0015021176383584987	0.001592501671276422	0.0015759010952936163	0.05109410291764204	0.048902734151969135	-7.914587499133208e-05	-0.00015610690665063265	-7.858159830417821e-05	-0.0001549939302871728
0.861771290933513	0.0013723695376422309	0.0013667424202201057	0.0014387685774616046	0.001430051967559811	0.0014756980488966423	0.0014651769372894536	0.0015141680461728862	0.0015017031264990786	0.001592062218603785	0.0015754662235141646	0.05109410340933686	0.048902734622495996	-7.869206367372428e-05	-0.00015614703935085128	-7.813102247605785e-05	-0.00015503377687070552
0.8669638964751838	0.0013719906273907412	0.0013663650636488766	0.0014383713351277176	0.0014296571318846729	0.0014752906107414771	0.0014647724039963364	0.0015137499868895566	0.0015012885087406554	0.0015916226536734942	0.0015750312406463496	0.05109410390943511	0.0489027351010647	-7.824060593034088e-05	-0.00015618668627881416	-7.768278344222335e-05	-0.00015507314114560078
0.8721877900773816	0.0013716116215159997	0.0013659876118470953	0.0014379739925547328	0.0014292621965779375	0.0014748830697803351	0.0014643677686301722	0.0015133318221265497	0.001500873786370575	0.0015911829778505872	0.0015745961480409622	0.051094104418081425	0.04890273558781335	-7.779149222897352e-05	-0.0001562258492893709	-7.723687173841198e-05	-0.00015511202495349652
0.877443160266411	0.0013712325211896216	0.0013656100659815804	0.0014375765509711312	0.0014288671628606444	0.0014744754272733363	0.0014639630324420957	0.0015129135531769433	0.0015004589606712633	0.0015907431924948889	0.001574160947043638	0.0510941049354268	0.04890273608288716	-7.734471304468582e-05	-0.00015626453023220854	-7.679327790760526e-05	-0.00015515043013086816
0.8827301967045416	0.0013708533275787358	0.0013652324272146875	0.0014371790116006985	0.0014284720319491728	0.0014740676844757802	0.0014635581966784565	0.0015124951813288727	0.001500044032920249	0.0015903032989610334	0.001573725638994874	0.05109410546162182	0.04890273658642948	-7.690025886122887e-05	-0.00015630273095385006	-7.635199250138891e-05	-0.00015518835851091595
0.8880490901968541	0.0013704740418459887	0.0013648546967043066	0.0014367813756625228	0.0014280768050552255	0.0014736598426381533	0.0014631532625808247	0.0015120767078655375	0.0014996290043901579	0.0015898632985984684	0.0015732902252300343	0.05109410599682254	0.04890273709858868	-7.64581201717629e-05	-0.00015634045329721014	-7.591300608070228e-05	-0.0001552258119236205
0.8934000326981257	0.0013700946651495562	0.0013644768756038755	0.001436383644371009	0.001427681483385854	0.001473251903006137	0.0014627482313860002	0.0015116581340652061	0.0014992138763487344	0.001589423192751462	0.0015728547070793565	0.0510941065411836	0.0489027376195158	-7.601828747763606e-05	-0.00015637769909959687	-7.547630921458937e-05	-0.00015526279219302275
0.8987832173197573	0.0013697151986431593	0.0013640989650623963	0.0014359858189358923	0.0014272860681434705	0.0014728438668206317	0.0014623431043260362	0.0015112394612012466	0.0014987986500588546	0.0015889829827591328	0.0015724190858679846	0.051094107094869015	0.04890273814936389	-7.558075129021624e-05	-0.00015641447019476562	-7.504189248208615e-05	-0.00015529930113994395
0.904198838336744	0.0013693356434760636	0.001363720966224434	0.0014355879005622449	0.0014268905605258487	0.00147243573531775	0.0014619378826282309	0.001510820690542111	0.0014983833267785257	0.0015885426699554382	0.0015719833629159513	0.05109410765803713	0.04890273868828772	-7.514550213122417e-05	-0.00015645076841308558	-7.46097464725537e-05	-0.00015533534058176368
0.9096470911946843	0.0013689560007930995	0.0013633428802301364	0.0014351898904504884	0.0014264949617261433	0.0014720275097288421	0.0014615325675151549	0.0015104018233513732	0.0014979679077609129	0.0015881022556692053	0.0015715475395382157	0.051094108230857256	0.04890273923644774	-7.471253053148441e-05	-0.00015648659557793154	-7.417986178431812e-05	-0.0001553709123287561
0.915128172516836	0.001368576271734674	0.0013629647082152446	0.0014347917897964146	0.001426099272932903	0.0014716191912805053	0.0014611271602046594	0.0015099828608877292	0.0014975523942543428	0.00158766174122414	0.0015711116170446663	0.0510941088134956	0.04890273979400358	-7.428182703331232e-05	-0.00015652195350995823	-7.375222902702983e-05	-0.00015540601818864186
0.9206422801112097	0.0013681964574367722	0.0013625864513111	0.0014343935997911783	0.0014257034953300731	0.0014712107811945896	0.0014607216619098838	0.0015095638044050064	0.0014971367875023162	0.0015872211279388327	0.0015706755967401316	0.05109410940612576	0.048902740361120224	-7.38533821899312e-05	-0.00015655684402515746	-7.332683882124713e-05	-0.00015544065996436762
0.9261896129777101	0.0013678165590309769	0.0013622081106446583	0.0014339953216213292	0.0014253076300970154	0.0014708022806882177	0.001460316073839271	0.0015091446551521843	0.0014967210887435233	0.0015867804171267829	0.0015702394799243977	0.0510941100089206	0.048902740937964914	-7.3427186565167e-05	-0.00015659126893302622	-7.290368179829754e-05	-0.00015547483945266283
0.931770371315315	0.0013674365776444827	0.0013618296873385038	0.0014335969564688116	0.0014249116784085234	0.0014703936909737968	0.0014599103971965845	0.0015087254143734052	0.0014963052992118604	0.0015863396100964063	0.001569803267892225	0.051094110622059555	0.048902741524707076	-7.300323073564097e-05	-0.00015662523004073003	-7.248274860169324e-05	-0.00015550855844764788
0.9373847565293029	0.0013670565144000928	0.001361451182510848	0.0014331985055109776	0.001424515641434816	0.00146998501325902	0.0014595046331809063	0.001508306083307977	0.0014958894201364257	0.0015858987081510424	0.0015693669619333466	0.05109411124572119	0.04890274212152015	-7.258150528921536e-05	-0.0001566587291487176	-7.206402988657601e-05	-0.00015554181873722595
0.9430329712385201	0.0013666763704162502	0.0013610725972755628	0.0014327999699206065	0.001424119520341574	0.0014695762487468998	0.0014590987829866705	0.0015078866631904081	0.0014954734527415582	0.0015854577125889871	0.0015689305633325048	0.0510941118800931	0.04890274272858195	-7.216200082596491e-05	-0.00015669176805238605	-7.164751631999478e-05	-0.00015557462210369355
0.9487152192826929	0.0013662961468070348	0.001360693932742172	0.0014324013508659117	0.0014237233162899391	0.0014691673986357604	0.0014586928478036586	0.001507467155250398	0.0014950573982468282	0.0015850166247034865	0.0015684940733694456	0.05109411252536025	0.04890274334606922	-7.174470795900945e-05	-0.00015672434854302475	-7.123319858218236e-05	-0.00015560697032601656
0.9544317057297852	0.00136591584468219	0.00136031519001588	0.0014320026495105614	0.0014233270304365286	0.0014687584641192688	0.0014582868288170227	0.0015070475607128699	0.0014946412578670661	0.001584575445782769	0.0015680574933189457	0.05109411318171275	0.048902743974166184	-7.132961731426413e-05	-0.00015675647240553925	-7.082106736558402e-05	-0.00015563886517594439
0.9601826368833979	0.0013655354651471185	0.0013599363701975752	0.0014316038670136773	0.0014229306639334533	0.0014683494463864346	0.001457880727207299	0.0015066278807979723	0.0014942250328123722	0.001584134177110046	0.0015676208244508238	0.05109411384934761	0.04890274461305874	-7.091671953093903e-05	-0.0001567881414203387	-7.041111337613426e-05	-0.00015567030842095209
0.9659682202902156	0.0013651550093029116	0.0013595574743838442	0.0014312050045298676	0.0014225342179283265	0.0014679403466216344	0.0014574745441504173	0.0015062081167211	0.001493808724288127	0.0015836928199635396	0.0015671840680299533	0.051094114528459515	0.04890274526293524	-7.050600526167794e-05	-0.00015681935736189256	-7.000332733338166e-05	-0.0001557013018234632
0.9717886647474951	0.001364774478246352	0.0013591785036669887	0.0014308060632092245	0.0014221376935642795	0.0014675311660046198	0.0014570682808177173	0.0015057882696929057	0.0014933923334950099	0.0015832513756164877	0.0015667472253162807	0.05109411521925058	0.04890274592398767	-7.009746517372406e-05	-0.00015685012200006287	-6.959769997096077e-05	-0.0001557318471405722
0.9776441803106027	0.0013643938730699258	0.0013587994591350296	0.001430407044197341	0.0014217410919799708	0.0014671219057105307	0.0014566619383759602	0.0015053683409193136	0.0014929758616290102	0.0015828098453371635	0.0015663102975648343	0.051094115921927225	0.04890274659641309	-6.969108994778206e-05	-0.00015688043709849442	-6.919422203612025e-05	-0.00015576194612332284
0.9835349783005937	0.001364013194861847	0.001358420341871733	0.0014300079486353383	0.001421344414309611	0.0014667125669099172	0.0014562555179873488	0.0015049483316015376	0.0014925593098814474	0.001582368230388894	0.0015658732860257523	0.05109411663669337	0.04890274728040892	-6.928687027905889e-05	-0.00015691030441428166	-6.879288429033348e-05	-0.00015579160051620855
0.9894612713118381	0.0013636324447060615	0.0013580411529566154	0.0014296087776598612	0.0014209476616829683	0.0014663031507687503	0.001455849020809541	0.0015045282429361011	0.0014921426794389844	0.001581926532030076	0.0015654361919442907	0.05109411736376706	0.04890274797617908	-6.888479687837401e-05	-0.00015693972570102188	-6.839367751056147e-05	-0.0001558208120602811
0.9954232732196957	0.0013632516236822617	0.0013576618934649574	0.0014292095324031097	0.0014205508352253804	0.0014658936584484303	0.0014554424479956566	0.0015041080761148365	0.0014917259714836383	0.0015814847515141838	0.0015649990165608337	0.05109411810335743	0.04890274868393166	-6.848486047084101e-05	-0.0001569687027046518	-6.799659248817036e-05	-0.0001558495824890982
1.0014211991882311	0.001362870732865908	0.001357282564467824	0.0014288102139928408	0.001420153936057785	0.0014654840911058175	0.0014550358006943061	0.0015036878323249209	0.0014913091871928033	0.001581042890089802	0.0015645617611109283	0.05109411885568769	0.04890274940387359	-6.80870517972415e-05	-0.0001569972371653905	-6.760162002990289e-05	-0.0001558779135306665
1.0074552656779823	0.001362489773328232	0.001356903167032072	0.0014284108235523899	0.0014197569652967138	0.0014650744498932316	0.0014546290800495935	0.0015032675127488767	0.0014908923277392597	0.0015806009490006248	0.0015641244268252794	0.05109411962098043	0.048902750136220786	-6.76913616144692e-05	-0.00015702533081901615	-6.720875095858614e-05	-0.00015590580690805211
1.013525690453769	0.001362108746136259	0.0013565237022203657	0.001428011362200684	0.0014193599240543218	0.001464664735958476	0.0014542222872011375	0.001502847118564596	0.0014904753942911928	0.0015801589294854835	0.0015636870149297814	0.05109412039946427	0.04890275088118961	-6.7297780694614e-05	-0.00015705298539320234	-6.681797611207685e-05	-0.0001559332643368827
1.0196326925925556	0.0013617276523528229	0.0013561441710911984	0.0014276118310522629	0.0014189628134384019	0.0014642549504448555	0.001453815423284091	0.0015024266509453526	0.001490058388012215	0.0015797168327783644	0.0015632495266455328	0.0510941211913678	0.0489027516390025	-6.690629982658569e-05	-0.00015708020261090416	-6.642928634496836e-05	-0.0001559602875277899
1.0257764924913542	0.001361346493036571	0.0013557645746988948	0.0014272122312172799	0.001418565634552388	0.0014638450944911828	0.001453408489429146	0.0015020061110598215	0.0014896413100613656	0.0015792746601084179	0.0015628119631888448	0.051094121996931065	0.0489027524098844	-6.651690981548941e-05	-0.00015710698418824887	-6.604267252796614e-05	-0.00015598687818457746
1.0319573118751795	0.0013609652692419985	0.001355384914093639	0.0014268125638015434	0.001418168388495392	0.0014634351692318088	0.0014530014867625656	0.0015015855000720965	0.0014892241615931502	0.0015788324126999884	0.001562374325771277	0.05109412281638905	0.04890275319406437	-6.612960148311142e-05	-0.0001571333318344803	-6.565812554820694e-05	-0.00015601303800444333
1.0381753738050519	0.0013605839820194424	0.001355005190321482	0.0014264128299065033	0.0014177710763621986	0.001463025175796626	0.0014525944164061851	0.0015011648191417017	0.0014888069437575399	0.0015783900917726214	0.0015619366155996328	0.0510941236499881	0.04890275399177745	-6.574436566900155e-05	-0.0001571592472547345	-6.527563631059108e-05	-0.00015603876868020006
1.0444309026860459	0.0013602026324151064	0.0013546254044243542	0.0014260130306292863	0.0014173736992432952	0.001462615115311089	0.0014521872794774349	0.0015007440694236127	0.0014883896576999918	0.0015779476985410845	0.001561498833875993	0.051094124497976096	0.04890275480325891	-6.536119322912703e-05	-0.0001571847321450437	-6.489519573628366e-05	-0.00015606407189588944
1.05072412427539	0.0013598212214710832	0.0013542455574400921	0.0014256131670627094	0.001416976258224882	0.0014622049888962398	0.0014517800770893626	0.0015003232520682786	0.0014879723045614756	0.0015775052342153933	0.001561060981797731	0.05109412536060682	0.04890275562875326	-6.498007503723258e-05	-0.00015720978819605547	-6.451679476410233e-05	-0.0001560889493301687
1.057055265690613	0.001359439750225358	0.0013538656504024436	0.001425213240295293	0.0014165787543888927	0.0014617947976687119	0.0014513728103506401	0.001499902368221627	0.001487554885478477	0.0015770627000008175	0.001560623060557528	0.05109412623813487	0.0489027564685032	-6.460100198529828e-05	-0.00015723441709253327	-6.414042435087808e-05	-0.0001561134026554778
1.0634245554177415	0.0013590582197118308	0.0013534856843410875	0.001424813251411278	0.0014161811888130042	0.0014613845427407562	0.001450965480365588	0.0014994814190250959	0.001487137401583027	0.00157662009709791	0.0015601850713433932	0.05109412713082446	0.04890275732276176	-6.422396498272087e-05	-0.0001572586205110249	-6.376607547096957e-05	-0.00015613743353692922
1.0698322233195456	0.0013586766309603333	0.0013531056602816526	0.0014244132014906469	0.0014157835625706631	0.0014609742252202577	0.00145055808823419	0.0014990604056156441	0.0014867198540027156	0.001576177426702524	0.0015597470153386854	0.051094128038941526	0.0489027581917836	-6.384895495754883e-05	-0.00015728240012213845	-6.339373911701252e-05	-0.00015616104363297412
1.0762785006438331	0.001358294984996644	0.0013527255792457288	0.0014240130916091378	0.001415385876731096	0.0014605638462107497	0.0014501506350521121	0.0014986393291257676	0.0014863022438607078	0.001575734690005826	0.0015593088937221275	0.0510941289627552	0.04890275907582753	-6.347596285642687e-05	-0.0001573057575904313	-6.30234063001972e-05	-0.00015618423459606845
1.0827636200317978	0.0013579132828425002	0.0013523454422508855	0.0014236129228382545	0.0014149881323593267	0.0014601534068114325	0.0014497431219107158	0.0014982181906835225	0.0014858845722757628	0.0015752918881943218	0.001558870707667826	0.051094129902545735	0.04890275997515814	-6.310497964434614e-05	-0.0001573286945717456	-6.265506805003263e-05	-0.00015620700807095211
1.089287815526412	0.001357531525515627	0.0013519652503106911	0.0014232126962453076	0.0014145903305161996	0.0014597429081171984	0.0014493355498970857	0.0014977969914125471	0.001485466840362258	0.0015748490224498787	0.0015584324583452984	0.05109413085859047	0.0489027608900446	-6.27359963055324e-05	-0.00015735121271609476	-6.228871541488767e-05	-0.00015622936569509305
1.0958513225808764	0.0013571497140297383	0.0013515850044347264	0.001422812412893405	0.00141419247225839	0.0014593323512186378	0.0014489279200940372	0.001497375732432068	0.0014850490492301972	0.001574406093949734	0.0015579941469194823	0.05109413183117443	0.04890276182075949	-6.23690038437652e-05	-0.0001573733136671085	-6.192433946272669e-05	-0.00015625130910079665
1.1024543780671139	0.0013567678493945658	0.0013512047056286006	0.0014224120738414812	0.0014137945586384277	0.0014589217372020678	0.0014485202335801398	0.0014969544148569322	0.0014846311999852399	0.0015739631038665272	0.0015575557745507605	0.051094132820591845	0.04890276276758207	-6.200399328162853e-05	-0.00015739499905992327	-6.156193128022125e-05	-0.00015627283991165308
1.1090972202843215	0.0013563859326158692	0.0013508243548939717	0.00142201168014432	0.0014133965907047134	0.001458511067149546	0.0014481124914297358	0.0014965330397976196	0.0014842132937287133	0.001573520053368313	0.001557117342394982	0.05109413382713726	0.04890276373079408	-6.164095566162098e-05	-0.00015741627052279217	-6.120148197358288e-05	-0.00015629395974392502
1.115780088967567	0.0013560039646954613	0.0013504439532285662	0.001421611232852568	0.0014129985695015325	0.0014581003421388929	0.0014477046947129607	0.0014961116083602672	0.0014837953315576379	0.0015730769436185866	0.001556678851603482	0.051094134851113325	0.04890276471068738	-6.127988204607249e-05	-0.00015743712967691836	-6.084298266890997e-05	-0.00015631467020749135
1.1225032252964444	0.0013556219466312163	0.0013500635016261875	0.0014212107330127558	0.0014126004960690833	0.0014576895632437072	0.0014472968444957574	0.0014956901216466806	0.0014833773145647379	0.0015726337757763019	0.0015562403033231001	0.051094135892823744	0.04890276570755144	-6.0920763517630094e-05	-0.00015745757813667716	-6.048642451257635e-05	-0.0001563349729054031
1.1292668719037753	0.0013552398794170928	0.0013496830010767396	0.0014208101816673062	0.0014122023714434827	0.0014572787315333853	0.0014468889418398961	0.001495268580754361	0.0014829592438384692	0.0015721905509958895	0.0015558016986962002	0.05109413695258405	0.048902766721688036	-6.056359117884158e-05	-0.00015747761750811717	-6.013179867041252e-05	-0.00015635486943199606
1.1360712728843656	0.0013548577640431555	0.0013493024525662505	0.0014204095798545746	0.0014118041966568	0.0014568678480731461	0.0014464809878030008	0.0014948469867765253	0.001482541120463039	0.001571747270427287	0.0015553630388606997	0.05109413803070856	0.04890276775340018	-6.0208356152779974e-05	-0.00015749724938990406	-5.977909632880196e-05	-0.00015637436137455607
1.1429166738038161	0.0013544756014955814	0.0013489218570768775	0.0014200089286088421	0.001411405972737062	0.0014564569139240442	0.0014460729834385594	0.001494425340802123	0.0014821229455184183	0.0015713039352159503	0.0015549243249500804	0.05109413912752507	0.048902768802997224	-5.985504958348764e-05	-0.00015751647537359803	-5.942830869497262e-05	-0.00015639345031359664
1.1498033217073829	0.0013540933927566918	0.0013485412155869346	0.0014196082289603571	0.0014110077007082789	0.0014560459301429928	0.0014456649297959485	0.001494003643915856	0.0014817047200803703	0.0015708605465028819	0.0015544855580934152	0.05109414024335949	0.04890276987079576	-5.9503662635601584e-05	-0.00015753529704293223	-5.90794269965389e-05	-0.00015641213782124908
1.1567314651288954	0.0013537111388049615	0.0013481605290709099	0.0014192074819353426	0.0014106093815904682	0.0014556348977827834	0.0014452568279204525	0.0014935818971982034	0.0014812864452204654	0.0015704171054246499	0.0015540467394153904	0.05109414137854736	0.048902770957112755	-5.915418649493631e-05	-0.00015755371597381274	-5.873244248212617e-05	-0.00015643042546231722
1.1637013540997225	0.001353328840615041	0.0013477797984994806	0.0014188066885560157	0.001410211016399662	0.0014552238178921057	0.001444848678853283	0.0014931601017254387	0.0014808681220061081	0.00156997361311341	0.0015536078700363247	0.0510941425334311	0.04890277206227836	-5.8806612368608735e-05	-0.00015757173373470712	-5.8387346421578945e-05	-0.00015644831479411092
1.1707132401577995	0.0013529464991577738	0.0013473990248395343	0.001418405849840615	0.001409812606147938	0.0014548126915155677	0.001444440483631599	0.0014927382585696528	0.0014804497515005486	0.0015695300706969296	0.0015531689510721904	0.051094143708356896	0.048902773186622034	-5.846093148510756e-05	-0.00015758935188603385	-5.8044130105863734e-05	-0.00015646580736583537
1.177767376356704	0.0013525641154002173	0.0013470182090541852	0.0014180049668034128	0.0014094141518434283	0.0014544015196937164	0.0014440322432885278	0.0014923163687987728	0.0014800313347629115	0.0015690864792986064	0.0015527299836346398	0.05109414490367787	0.04890277433048521	-5.811713509434879e-05	-0.00015760657197960715	-5.7702784847360467e-05	-0.0001564829047183136
1.1848640172747877	0.0013521816903056608	0.0013466373521028021	0.0014176040404547403	0.0014090156544903593	0.001453990303463062	0.001443623958853188	0.0014918944334765868	0.0014796128728482155	0.001568642840037499	0.001552290968831028	0.05109414611975354	0.04890277549420733	-5.777521446813372e-05	-0.00015762339555991378	-5.736330198012618e-05	-0.00015649960838526322
1.1920034190243662	0.0013517992248336455	0.0013462564549410133	0.0014172030718010062	0.0014086171150890444	0.0014535790438560932	0.0014432156313507049	0.0014914724536627645	0.0014791943668073927	0.001568199154028339	0.0015518519077644278	0.051094147356950344	0.04890277667814271	-5.743516090087053e-05	-0.00015763982416455713	-5.7025672860519516e-05	-0.00015651591989296332
1.1991858392609598	0.0013514167199399772	0.001345875518520735	0.0014168020618447136	0.0014082185346359262	0.0014531677419012967	0.0014428072618022326	0.001491050430412873	0.0014787758176873088	0.0015677554223815584	0.001551412801533658	0.05109414861564035	0.04890277788264557	-5.709696570813105e-05	-0.00015765585932070447	-5.668988886600723e-05	-0.000156531840757701
1.2064115371925936	0.0013510341765767635	0.0013454945437901937	0.0014164010115844921	0.0014078199141235902	0.001452756398623192	0.0014423988512249845	0.0014906283647784127	0.0014783572265307926	0.0015673116462033225	0.0015509736512333118	0.051094149896202416	0.04890277910807905	-5.676062022806627e-05	-0.00015767150254819562	-5.6355941396663e-05	-0.00015654737248882444
1.2136807735891502	0.0013506515956924106	0.0013451135316939367	0.0014159999220150995	0.0014074212545407817	0.0014523450150423364	0.001441990400632239	0.0014902062578068215	0.001477938594376648	0.0015668678265955349	0.001550534457953767	0.051094151199024024	0.048902780354812346	-5.642611582164225e-05	-0.00015768675535932086	-5.602382187497312e-05	-0.00015656251658763276
1.2209938107917835	0.0013502689782316623	0.0013447324831728598	0.0014155987941274655	0.0014070225568724325	0.0014519335921753577	0.0014415819110333752	0.0014897841105415133	0.001477519922259686	0.0015664239646558792	0.0015500952227812236	0.05109415252449648	0.04890278162322293	-5.609344387230708e-05	-0.00015770161925771076	-5.5693521745794894e-05	-0.00015657727454693182
1.2283509127223842	0.0013498863251356073	0.0013443513991642211	0.0014151976289086946	0.001406623822099677	0.0014515221310349667	0.0014411733834338823	0.0014893619240218866	0.0014771012112107325	0.0015659800614778248	0.0015496559467977102	0.05109415387301826	0.04890278291369012	-5.576259578626841e-05	-0.00015771609573833612	-5.5365032476592524e-05	-0.00015659164785136737
1.2357523448931043	0.0013495036373417076	0.0013439702806016674	0.0014147964273420965	0.0014062250511998778	0.0014511106326299914	0.0014407648188353936	0.0014889396992833607	0.0014766824622566702	0.0015655361181506709	0.001549216631081128	0.05109415524499814	0.04890278422660608	-5.54335629922853e-05	-0.00015773018628717494	-5.503834555736775e-05	-0.00015660563797637028
1.2431983744159416	0.001349120915783816	0.0013435891284152488	0.0014143951904072047	0.0014058262451466426	0.0014506990979653886	0.0014403562182356985	0.00148851743735739	0.0014762636764204446	0.0015650921357595541	0.0015487772767052588	0.05109415664085139	0.04890278556236687	-5.510633694291722e-05	-0.00015774389238304432	-5.471345250136761e-05	-0.00015661924638948888
1.2506892700123766	0.001348738161392193	0.0013432079435314465	0.0014139939190798	0.0014054274049098549	0.0014502875280422694	0.0014399475826287725	0.0014880951392714835	0.0014758448547210975	0.0015646481153854814	0.0015483378847397998	0.051094158060996424	0.04890278692137414	-5.478090911337219e-05	-0.0001577572154948248	-5.4390344844709726e-05	-0.00015663247454966722
1.2582253020230734	0.0013483553750935368	0.0013428267268731837	0.0014135926143319323	0.0014050285314556837	0.0014498759238579266	0.0014395389130047928	0.0014876728060492419	0.0014754259981737837	0.0015642040581053532	0.0015478984562503767	0.051094159505864524	0.048902788304039116	-5.4457271002353314e-05	-0.00015777015708290376	-5.4069014146854166e-05	-0.0001566453239073562
1.2658067424176331	0.0013479725578109958	0.0013424454793598552	0.0014131912771319422	0.001404629625746611	0.0014494642864058501	0.0014391302103501662	0.001487250438710367	0.0014750071077897968	0.0015637599649919879	0.001547458992298581	0.05109416097589046	0.0489027897107808	-5.4135414132280846e-05	-0.000157782718599786	-5.3749451990478536e-05	-0.00015665779590395834
1.2734338648044117	0.0013475897104641922	0.0013420642019073435	0.0014127899084444796	0.0014042306887414565	0.0014490526166757545	0.0014387214756475487	0.001486828038270695	0.001474588184576593	0.0015633158371141454	0.0015470194939419856	0.05109416247152217	0.04890279114202387	-5.381533004926442e-05	-0.00015779490148887243	-5.343164998204697e-05	-0.00015666989197299364
1.2811069444403917	0.0013472068339692427	0.0013416828954280404	0.0014123885092305341	0.0014038317213953956	0.0014486409156535978	0.001438312709875867	0.0014864056057422098	0.0014741692295378126	0.0015628716755365522	0.0015465799622341688	0.051094163993207785	0.04890279259820171	-5.349701032296428e-05	-0.0001578067071843492	-5.311559975131053e-05	-0.0001566816135383231
1.2888262582411194	0.0013468239292387819	0.00134130156083087	0.0014119870804474486	0.001403432724659985	0.0014482291843216108	0.0014379039140103478	0.0014859831421330796	0.0014737502436733049	0.001562427481319931	0.0015461403982247506	0.051094165541410996	0.048902794079753634	-5.3180446546771676e-05	-0.00015781813711063242	-5.2801292951557e-05	-0.00015669296201425986
1.296592084790695	0.0013464409971819852	0.0013409201990213122	0.0014115856230489535	0.0014030336994831866	0.0014478174236583193	0.0014374950890225378	0.0014855606484476744	0.0014733312279791566	0.0015619832555210252	0.0015457008029594083	0.05109416711659824	0.048902795587128366	-5.286563033859992e-05	-0.00015782919268481077	-5.248872126051296e-05	-0.00015670393880773403
1.3044047043518285	0.0013460580387045808	0.0013405388109014168	0.0014111841379851721	0.0014026346468093821	0.0014474056346385595	0.0014370862358803222	0.0014851381256865846	0.0014729121834477074	0.0015615389991926166	0.0015452611774799002	0.051094168719247796	0.0489027971207831	-5.2552553340592945e-05	-0.00015783987531481358	-5.217787637983029e-05	-0.00015671454531657192
1.312264398875954	0.0013456750547088852	0.0013401573973698313	0.00141078262620266	0.0014022355675794014	0.0014469938182335106	0.0014366773555479536	0.0014847155748466579	0.0014724931110675766	0.0015610947133835617	0.0015448215228240976	0.05109417034984653	0.04890279868118252	-5.224120721836201e-05	-0.00015785018639713488	-5.186875003466984e-05	-0.00015672478292744207
1.320171452013404	0.001345292046093819	0.0013397759593218265	0.0014103810886444289	0.0014018364627305553	0.0014465819754107224	0.0014362684489860817	0.0014842929969210183	0.001472074011823699	0.0015606503991388168	0.0015443818400260145	0.05109417200888592	0.04890280026879873	-5.193158366276207e-05	-0.00015786012732144084	-5.156133397507534e-05	-0.00015673465302012968
1.3281261491236485	0.0013449090137549221	0.0013393944976493038	0.001409979526249951	0.0014014373331966362	0.0014461701071341222	0.0014358595171517596	0.0014838703928990837	0.0014716548866973284	0.0015602060574994546	0.0015439421301158178	0.051094173696870554	0.048902801884114035	-5.162367438889259e-05	-0.00015786969946723906	-5.1255619975168476e-05	-0.0001567441569644834
1.3361287772855897	0.001344525958584393	0.0013390130132408392	0.0014095779399552093	0.001401038179907967	0.0014457582143640616	0.0014354505609984896	0.0014834477637666065	0.0014712357366660851	0.0015597616895027067	0.0015435023941198724	0.05109417541431017	0.04890280352761791	-5.131747113644447e-05	-0.0001578789042048223	-5.0951599833592986e-05	-0.00015675329612080402
1.3441796253079266	0.0013441428814710888	0.001338631506981682	0.0014091763306926896	0.0014006390037914005	0.001445346298057318	0.0014350415814762265	0.0014830251105056804	0.0014708165627039607	0.0015593172961819702	0.0015430626330607512	0.05109417716172965	0.04890280519981068	-5.1012965669977595e-05	-0.00015788774289499097	-5.064926537352854e-05	-0.00015676207183995539
1.352278983739575	0.0013437597833005715	0.0013382499797538008	0.0014087746993914408	0.0014002398057703688	0.0014449343591671428	0.001434632579531423	0.0014826024340947861	0.0014703973657813599	0.0015588728785668586	0.001542622847957277	0.05109417893965748	0.04890280690119683	-5.0710149778546154e-05	-0.00015789621688844235	-5.034860844273237e-05	-0.0001567704854634755
1.3604271448801535	0.001343376664955112	0.001337868432435885	0.0014083730469770695	0.0013998405867648818	0.0014445223986432653	0.0014342235561070344	0.0014821797355087979	0.0014699781468651147	0.0015584284376832062	0.0015421830398245357	0.05109418074863337	0.048902808632295736	-5.040901527682273e-05	-0.00015790432752782468	-5.0049620914149884e-05	-0.00015677853832452016
1.3686244027905345	0.0013429935273137246	0.0013374868659033815	0.001407971374371778	0.0013994413476915684	0.0014441104174319297	0.0014338145121425576	0.0014817570157190205	0.0014695589069185142	0.001557983974553109	0.0015417432096739127	0.051094182589206685	0.0489028103936322	-5.0109554004015844e-05	-0.00015791207614507252	-4.97522946850959e-05	-0.00015678623174508743
1.3768710533034536	0.001342610371252183	0.0013371052810285126	0.001407569682494385	0.0013990420894636959	0.0014436984164759169	0.001433405448574049	0.001481334275693212	0.0014691396469013313	0.0015575394901949481	0.0015413033585131128	0.05109418446193704	0.048902812185741606	-4.981175782453606e-05	-0.00015791946406223945	-4.9456621678101165e-05	-0.00015679356703801606
1.3851673940341884	0.0013422271976430487	0.0013367236786803042	0.001407167972260352	0.001398642812991193	0.0014432863967145722	0.001432996366334155	0.001480911516395614	0.0014687203677698467	0.0015570949856234212	0.0015408634873461994	0.05109418636739618	0.04890281400916856	-4.9515618628204194e-05	-0.00015792649259216418	-4.9162593840773594e-05	-0.00015680054550681888
1.3935137243912972	0.0013418440073556914	0.0013363420597245974	0.0014067662445818097	0.001398243519180676	0.001442874359083826	0.0014325872663521306	0.0014804887387869683	0.0014683010704768763	0.0015566504618495626	0.0015404235971736057	0.05109418830615976	0.04890281586446827	-4.922112833008474e-05	-0.00015793316303763794	-4.887020314579826e-05	-0.00015680716844512776
1.4019103455874267	0.0013414608012563144	0.001335960425024088	0.0014063645003675757	0.001397844208935473	0.0014424623045162252	0.0014321781495538724	0.0014800659438245533	0.0014678817559717963	0.0015562059198807813	0.0015399836889921788	0.05109419027882023	0.0489028177522051	-4.89282788707357e-05	-0.00015793947669162645	-4.857944159118721e-05	-0.00015681343713647156
1.410357560650181	0.001341077580207977	0.0013355787754383347	0.0014059627405231885	0.0013974448831556507	0.0014420502339409546	0.0014317690168619375	0.0014796431324622069	0.0014674624252005708	0.0015557613607208802	0.001539543763795195	0.05109419228597777	0.04890281967295273	-4.8637062216305704e-05	-0.00015794543483749202	-4.8290301200487606e-05	-0.00015681935285538628
1.4188556744330574	0.0013406943450706185	0.0013351971118237937	0.0014055609659509257	0.0013970455427380329	0.0014416381482838636	0.001431359869195572	0.00147922030565035	0.0014670430791057767	0.0015553167853700897	0.0015391038225723939	0.05109419432824305	0.04890282162729815	-4.834747035833975e-05	-0.00015795103874766125	-4.8002774022171124e-05	-0.0001568249168650282
1.4274049936264492	0.0013403110967010836	0.0013348154350338432	0.0014051591775498377	0.0013966461885762402	0.0014412260484674977	0.0014309507074707422	0.0014787974643360221	0.0014666237186266348	0.0015548721948250971	0.0015386638663100107	0.05109419640623787	0.048902823615833986	-4.805949531408449e-05	-0.00015795628968484632	-4.7716852130522125e-05	-0.00015683013041917215
1.4360058267687137	0.001339927835953147	0.0013344337459187958	0.0014047573762157636	0.0013962468215606987	0.001440813935411118	0.001430541532600152	0.0014783746094629013	0.0014662043446990309	0.0015544275900790736	0.001538223895990796	0.05109419852059663	0.048902825639167154	-4.777312912708498e-05	-0.0001579611889029331	-4.7432527625762555e-05	-0.00015683499476271123
1.4446584842573071	0.0013395445636775315	0.0013340520453259332	0.0014043555628413596	0.0013958474425786716	0.0014404018100307263	0.0014301323454932716	0.0014779517419713263	0.001465784958255546	0.0015539829721216984	0.0015377839125940464	0.051094200671961645	0.04890282769791634	-4.748836386604671e-05	-0.0001579657376435395	-4.714979263313601e-05	-0.00015683951112838157
1.453363278359986	0.0013391612807219441	0.0013336703340995316	0.001403953738316132	0.0013954480525142942	0.0014399896732391058	0.0014297231470563718	0.0014775288627983446	0.0014653655602254849	0.0015535383419392026	0.0015373439170956438	0.05109420286099203	0.04890282979270665	-4.720519162575154e-05	-0.000157969937138569	-4.686863930382368e-05	-0.00015684368073964894
1.4621205232260774	0.001338777987931091	0.0013332886130808786	0.0014035519035264594	0.0013950486522485862	0.0014395775259458301	0.0014293139381925406	0.0014771059728777194	0.001464946151534902	0.0015530937005143813	0.001536903910468071	0.05109420508835293	0.04890283192417875	-4.692360452751565e-05	-0.0001579737886110988	-4.6589059815249634e-05	-0.0001568475048104312
1.470930534897817	0.0013383946861467023	0.0013329068831083016	0.0014031500593556093	0.0013946492426594851	0.0014391653690573002	0.0014289047198017132	0.001476683073139962	0.0014645267331066278	0.0015526490488266343	0.001536463893680445	0.051094207354724815	0.04890283409298236	-4.664359471792667e-05	-0.000157977293271383	-4.6311046370067777e-05	-0.0001568509845427113
1.4797936313217521	0.0013380113762075682	0.0013325251450171979	0.0014027482066837815	0.001394249824621873	0.0014387532034767748	0.001428495492780706	0.0014762601645123732	0.0014641073058603011	0.0015522043878519955	0.001536023867698555	0.051094209660801186	0.04890283629977986	-4.636515437007882e-05	-0.00015798045232040536	-4.603459119718878e-05	-0.00015685412112881325
1.48871013236022	0.00133762805894955	0.0013321433996400513	0.001402346346388126	0.0013938503990076003	0.0014383410301043883	0.0014280862580232326	0.0014758372479190536	0.0014636878707123945	0.0015517597185631582	0.0015355838334848821	0.05109421200728315	0.048902838545245714	-4.6088275683517366e-05	-0.00015798326694915765	-4.57596865517107e-05	-0.00015685691575134664
1.4976803598028874	0.001337244735205614	0.0013317616478064603	0.0014019444793427645	0.0013934509666855125	0.0014379288498371841	0.001427677016419939	0.001475414324280943	0.0014632684285762392	0.0015513150419295067	0.0015351437919986313	0.051094214394889884	0.048902840830065186	-4.5812950883669656e-05	-0.00015798573833691876	-4.548632471448877e-05	-0.00015685936958115265
1.5067046373783677	0.001336861405805856	0.0013313798903431678	0.001401542606418828	0.0013930515285214805	0.0014375166635691437	0.0014272677688584295	0.0014749913945158468	0.0014628489803620596	0.0015508703589171512	0.0015347037441957655	0.05109421682435061	0.048902843154935975	-4.5539172222344715e-05	-0.00015798786765275352	-4.5214497992621117e-05	-0.00015686148377880293
1.5157832907659001	0.0013364780715775222	0.001330998128074081	0.0014011407284844756	0.0013926520853784238	0.0014371044721912106	0.0014268585162232933	0.0014745684595384625	0.0014624295269770001	0.0015504256704889526	0.0015342636910290336	0.051094219296408366	0.04890284552056921	-4.526693197785814e-05	-0.0001579896560548466	-4.494419871943489e-05	-0.00015686325949437752
1.5249166476071065	0.0013360947333450435	0.0013306163618202998	0.0014007388464049313	0.001392252638116335	0.0014366922765913222	0.0014264492593961337	0.0014741455202604147	0.0014620100693251517	0.001549980977604559	0.0015338236334479993	0.05109422181181841	0.04890284792769104	-4.4996222454865564e-05	-0.00015799110469072453	-4.467541925447238e-05	-0.00015686469786718726
1.5341050375178134	0.0013357113919300531	0.0013302345924001428	0.0014003369610425009	0.0013918531875923208	0.0014362800776544352	0.001426039999255596	0.0014737225775902773	0.0014615906083075816	0.001549536281220432	0.0015333835723990762	0.05109422437135048	0.04890285037703314	-4.472703598451533e-05	-0.00015799221469658953	-4.440815198358816e-05	-0.00015686580002544082
1.5433487920999491	0.001335328048151417	0.0013298528206291738	0.001399935073256606	0.0013914537346606114	0.0014358678762625577	0.0014256307366773957	0.0014732996324336065	0.0014611711448223666	0.0015490915822898804	0.0015329435088255537	0.0510942269757871	0.04890285286934823	-4.445936492465663e-05	-0.00015799298719854082	-4.4142389319073994e-05	-0.00015686656708724378
1.5526482449535108	0.0013349447028252585	0.0013294710473202213	0.0013995331839038053	0.001391054280172599	0.0014354556732947708	0.0014252214725343445	0.001472876685692969	0.0014607516797646152	0.0015486468817630902	0.0015325034436676308	0.05109422962592767	0.048902855405398536	-4.41932016592983e-05	-0.0001579934233100766	-4.3878123699298e-05	-0.00015686700015826727
1.5620037316886017	0.0013345613567649897	0.0013290892732834205	0.0013991312938378378	0.0013906548249768662	0.0014350434696272717	0.0014248122076963882	0.0014724537382679783	0.0014603322140265059	0.0015482021805871633	0.0015320633778624522	0.05109423232258236	0.048902857985960765	-4.3928538599455336e-05	-0.00015799352413475853	-4.361534758931529e-05	-0.00015686710033396833
1.5714155899375468	0.0013341780107813293	0.0013287074993262216	0.0013987294039096326	0.0013902553699192079	0.0014346312661333836	0.0014244029430306219	0.0014720307910553144	0.0014599127484973074	0.0015477574797061354	0.001531623312344129	0.051094235066578224	0.0489028606118248	-4.3665368182954634e-05	-0.0001579932907656012	-4.3354053480840204e-05	-0.00015686686869959
1.580884159367074	0.0013337946656823356	0.0013283257262534274	0.001398327514967348	0.0013898559158426632	0.0014342190636836003	0.0014239936794013294	0.0014716078449487572	0.001459493284063416	0.0015473127800610211	0.0015311832480437784	0.051094237858753895	0.04890286328379606	-4.340368287378271e-05	-0.00015799272428218547	-4.3094233891732836e-05	-0.00015686630632749665
1.5904097816905756	0.0013334113222734343	0.0013279439548672203	0.0013979256278564005	0.0013894564635875447	0.0014338068631456116	0.00142358441767001	0.0014711849008392276	0.0014590738216083863	0.0015468680825898445	0.0015307431858895576	0.0510942406999674	0.04890286600269536	-4.314347516314043e-05	-0.00015799182575476634	-4.283588136660965e-05	-0.00015686541427978318
1.5999928006804371	0.001333027981357439	0.0013275621859671829	0.0013975237434194843	0.0013890570139914668	0.0014333946653843272	0.0014231751586954054	0.0014707619596147988	0.0014586543620129515	0.0015464233882276624	0.0015303031268066871	0.0510942435910891	0.04890286876935311	-4.28847375688185e-05	-0.00015799059624088674	-4.257898847660757e-05	-0.00015686419360660953
1.6096335621804478	0.00133264464373459	0.001327180420350333	0.0013971218624966124	0.0013886575678893735	0.0014329824712619177	0.0014227659033335348	0.0014703390221607483	0.0014582349061550695	0.0015459786979066116	0.0015298630717174957	0.05109424653300826	0.04890287158462017	-4.26274626355444e-05	-0.0001579890367875425	-4.232354781968928e-05	-0.00015686264534769956
1.6193324141182788	0.0013322613102025667	0.0013267986588111431	0.0013967199859251389	0.0013882581261135663	0.0014325702816378309	0.001422356652437715	0.0014699160893595687	0.0014578154549099382	0.0015455340125559262	0.001529423021541436	0.05109424952662434	0.048902874449358834	-4.237164293491302e-05	-0.00015798714842985007	-4.206955202033791e-05	-0.00015686077053073122
1.6290897065180392	0.0013318779815565292	0.0013264169021415745	0.0013963181145397895	0.0013878586894937334	0.0014321580973688356	0.0014219474068586035	0.0014694931620910145	0.0014573960091500383	0.0015450893331019852	0.001528982977195138	0.05109425257285663	0.048902877364450606	-4.211727106534502e-05	-0.0001579849321911575	-4.181699372976522e-05	-0.00015685857017178062
1.6389057915129117	0.0013314946585891352	0.0013260351511311	0.0013959162491726858	0.0013874592588569803	0.0014317459193090396	0.0014215381674442145	0.0014690702412321242	0.001456976569745155	0.001544644660468333	0.001528542939592421	0.051094255672642294	0.04890288033078979	-4.186433965215619e-05	-0.0001579823890829335	-4.156586562591158e-05	-0.0001568560452750445
1.6487810233578566	0.0013311113420905784	0.0013256534065667386	0.001395514390653389	0.0013870598350278652	0.0014313337483099341	0.0014211289350399652	0.0014686473276572603	0.001456557137562419	0.0015441999955757284	0.0015281029096443478	0.05109425882693251	0.04890288334928553	-4.161284134759913e-05	-0.00015797952010482286	-4.1316160413348846e-05	-0.00015685319683322874
1.6587157584424002	0.0013307280328486077	0.0013252716692330746	0.0013951125398089146	0.0013866604188284154	0.0014309215852204103	0.0014207197104886904	0.0014682244222381311	0.0014561377134663309	0.0015437553393421622	0.0015276628882592387	0.05109426203669634	0.048902886420867014	-4.136276883109913e-05	-0.00015797632624564573	-4.106787082377994e-05	-0.0001568500258281591
1.6687103553034934	0.0013303447316485584	0.0013248899399122926	0.0013947106974637707	0.0013862610110781657	0.0014305094308868001	0.0014203104946306844	0.0014678015258438304	0.0014557182983187958	0.0015433106926829024	0.0015272228763427214	0.05109426530292029	0.048902889546479575	-4.11141148090044e-05	-0.00015797280848151019	-4.082098961546987e-05	-0.00015684653322872721
1.6787651746384535	0.0013299614392733817	0.0013245082193842014	0.0013943088644399807	0.0013858616125941865	0.001430097286152902	0.0014199012883037263	0.0014673786393408644	0.0014552988929791514	0.0015428660565105217	0.0015267828747977513	0.05109426862661099	0.04890289272708359	-4.0866872014516664e-05	-0.00015796896777620084	-4.0575509573453905e-05	-0.00015684271999194532
1.6888805793179813	0.0013295781565036773	0.0013241265084262687	0.0013939070415571319	0.001385462224191122	0.001429685151860018	0.001419492092343116	0.0014669557635931924	0.0014548794983042076	0.0015424214317349407	0.0015263428845246577	0.05109427200878758	0.04890289596365457	-4.0621033207968726e-05	-0.00015796480508162292	-4.033142350970409e-05	-0.00015683858706327936
1.6990569343992543	0.0013291948841177115	0.001323744807813643	0.0013935052296323808	0.0013850628466812035	0.0014292730288469797	0.0014190829075817004	0.0014665328994622469	0.0014544601151482727	0.001541976819263453	0.0015259029064211703	0.05109427545049165	0.04890289925719075	-4.037659117690773e-05	-0.00015796032133824633	-4.0088724263170894e-05	-0.0001568341353760383
1.7092946071391046	0.001328811622891457	0.0013233631183191862	0.0013931034294805058	0.0013846634808742948	0.0014288609179501823	0.0014186737348499082	0.0014661100478069791	0.0014540407443631898	0.001541532220000765	0.0015254629413824574	0.05109427895278103	0.04890290260870653	-4.013353873573433e-05	-0.00015795551747332937	-3.984740469950565e-05	-0.00015682936585131868
1.7195939670072704	0.001328428373598616	0.0013229814407135024	0.0013927016419139206	0.001384264127577919	0.0014284488200036185	0.0014182645749757808	0.0014656872094838847	0.0014536213867983655	0.0015410876348490342	0.0015250229903011577	0.051094282516736755	0.04890290601923189	-3.9891868726091295e-05	-0.00015795039440241743	-3.960745771143526e-05	-0.0001568242793980601
1.7299553856997325	0.0013280451370106508	0.001322599775764967	0.0013922998677427206	0.0013838647875972858	0.0014280367358389064	0.0014178554287850034	0.0014652643853470381	0.0014532020433008054	0.0015406430647078963	0.0015245830540674184	0.051094286143454265	0.04890290948981764	-3.965157401666919e-05	-0.00015794495302856593	-3.936887621840135e-05	-0.00015681887691276764
1.7403792371521247	0.0013276619138968147	0.0013222181242397537	0.0013918981077747027	0.0013834654617353261	0.0014276246662853263	0.0014174462971009401	0.001464841576248127	0.0014527827147151476	0.0015401985104745095	0.0015241431335689304	0.05109428983405208	0.04890291302153314	-3.941264750331741e-05	-0.00015793919424239578	-3.913165316694889e-05	-0.00015681315927973394
1.7508658975532332	0.0013272787050241813	0.0013218364869018696	0.0013914963628154046	0.0013830661507927243	0.0014272126121698493	0.0014170371807446613	0.0014644187830364856	0.0014523634018836946	0.0015397539730435843	0.001523703229690961	0.05109429358966644	0.0489029166154654	-3.917508210890541e-05	-0.00015793311892176032	-3.8895781530434714e-05	-0.00015680712737081715
1.76141574535857	0.0013268955111576737	0.0013214548645131806	0.001391094633668134	0.0013826668555679473	0.001426800574317175	0.0014166280805349826	0.0014639960065591295	0.0014519441056464518	0.0015393094533074252	0.0015232633433163926	0.051094297411454215	0.04890292027272417	-3.893887078351699e-05	-0.0001579267279320229	-3.8661254309110826e-05	-0.00015680078204483028
1.7720291613040315	0.001326512333060094	0.0013210732578334409	0.0013906929211339966	0.0013822675768572765	0.0014263885535497594	0.0014162189972884924	0.0014635732476607894	0.001451524826841152	0.0015388649521559617	0.0015228234753257583	0.05109430130059605	0.048902923994435986	-3.870400650447803e-05	-0.00015792002212627887	-3.8428064530485195e-05	-0.00015679412414920657
1.7827065284196406	0.0013261291714921533	0.0013206916676203255	0.0013902912260119334	0.0013818683154548414	0.0014259765506878504	0.0014158099318195845	0.0014631505071839397	0.0014511055663032962	0.0015384204704767864	0.0015223836265972738	0.05109430525828843	0.0489029277817481	-3.8470482275898554e-05	-0.0001579130023435238	-3.8196205248530735e-05	-0.00015678715451705738
1.7934482320433673	0.0013257460272125088	0.0013203100946294643	0.0013898895490987546	0.0013814690721526534	0.0014255645665495254	0.0014154008849405005	0.0014627277859688497	0.0014506863248661924	0.0015379760091551976	0.0015219437980068856	0.05109430928575529	0.0489029316358303	-3.823829112935273e-05	-0.00015790566941115136	-3.796566954442082e-05	-0.00015677987396950366
1.8042546598350382	0.0013253629009777838	0.0013199285396144605	0.0013894878911891657	0.001381069847740632	0.0014251526019507161	0.0014149918574613493	0.0014623050848535982	0.0014502671033609768	0.0015375315690742272	0.0015215039904282921	0.05109431338423833	0.04890293555787116	-3.8007426123490284e-05	-0.00015789802414339915	-3.77364505264044e-05	-0.00015677228331523185
1.8151262017903238	0.0013249797935426068	0.0013195470033269385	0.001389086253075806	0.0013806706430066452	0.0014247406577052508	0.0014145828501901528	0.0014618824046741207	0.0014498479026166613	0.0015370871511146864	0.0015210642047329924	0.05109431755500208	0.048902939549081266	-3.777788034414753e-05	-0.0001578900673414041	-3.750854132954229e-05	-0.00015676438334977227
1.8260632502548164	0.0013245967056596353	0.0013191654865165555	0.0013886846355492752	0.0013802714587365327	0.0014243287346248806	0.0014141738639328692	0.001461459746264238	0.0014494287234601588	0.0015366427561551942	0.0015206244417903154	0.05109432179933465	0.048902943610693805	-3.75496469042641e-05	-0.000157881799793258	-3.728193511587374e-05	-0.00015675617485549909
1.8370661999381863	0.0013242136380795955	0.0013187839899310488	0.0013882830393981752	0.001379872295714151	0.001423916833519322	0.0014137648994934375	0.0014610371104557011	0.0014490095667163262	0.001536198385072226	0.0015201847024674654	0.051094326118547626	0.04890294774396201	-3.732271894367478e-05	-0.00015787322227300837	-3.705662507420826e-05	-0.00015674765860090867
1.848135447928429	0.0013238305915513088	0.0013184025143162612	0.0013878814654091362	0.0013794731547213956	0.0014235049551962872	0.001413355957673806	0.001460614498078218	0.0014485904332079966	0.0015357540387401457	0.001519744987629554	0.05109433051397608	0.04890295195016461	-3.709708962974789e-05	-0.00015786433554271229	-3.683260442062519e-05	-0.0001567388353430621
1.8592713937061955	0.001323447566821721	0.001318021060416167	0.0013874799143668562	0.001379074036538239	0.0014230931004615163	0.0014129470392739635	0.0014601919099594917	0.0014481713237560114	0.0015353097180312407	0.0015193052981396372	0.051094334986976346	0.04890295623060143	-3.6872752156788535e-05	-0.0001578551403503825	-3.660986639782149e-05	-0.00015672970582392143
1.8704744391592067	0.0013230645646359403	0.0013176396289729174	0.0013870783870541259	0.0013786749419427704	0.0014226812701188171	0.0014125381450919867	0.001459769346925258	0.001447752239179264	0.0015348654238157705	0.0015188656348587622	0.05109433953893353	0.048902960586593644	-3.6649699746121867e-05	-0.00015784563743054258	-3.6388404275562725e-05	-0.00015672027077323625
1.8817449885967616	0.0013226815857372656	0.0013172582207268547	0.0013866768842518767	0.0013782758717112158	0.001422269464970099	0.0014121292759240569	0.0014593468097993227	0.0014473331802947274	0.0015344211569619955	0.0015184259986459935	0.051094344171252935	0.04890296501948978	-3.642792564617636e-05	-0.00015783582750378278	-3.6168211350530444e-05	-0.0001567105309070449
1.8930834487643238	0.0013222986308672204	0.0013168768364165626	0.0013862754067392013	0.001377876826617986	0.0014218576858154085	0.0014117204325645137	0.0014589242994035988	0.001446914147917499	0.0015339769183362268	0.001517986390358463	0.05109434888537016	0.048902969530660395	-3.620742313267117e-05	-0.00015782571127787026	-3.594928094617644e-05	-0.0001567004869273414
1.9044902288582053	0.0013219157007655802	0.0013164954767788807	0.001385873955293397	0.0013774778074356977	0.0014214459334529618	0.0014113116158058763	0.0014585018165581374	0.0014464951428608305	0.0015335327088028515	0.0015175468108514006	0.05109435368274154	0.048902974121503996	-3.5988185508400994e-05	-0.00015781528944724954	-3.573160641318074e-05	-0.00015669013952401833
1.9159657405403292	0.001321532796170411	0.0013161141425489511	0.0013854725306899896	0.0013770788149352214	0.0014210342086791825	0.0014109028264388842	0.0014580793620811675	0.0014460761659361642	0.0015330885292243839	0.0015171072609781765	0.05109435856485415	0.048902978793438245	-3.577020610308346e-05	-0.00015780456269165466	-3.551518112875768e-05	-0.00015667948937164722
1.9275103979530908	0.0013211499178181014	0.0013157328344602453	0.0013850711337027894	0.001376679849885707	0.0014206225122887397	0.0014104940652525362	0.0014576569367891396	0.0014456572179531763	0.0015326443804615025	0.0015166677415903436	0.051094363533215136	0.04890298354790989	-3.5553478273352146e-05	-0.00015779353167616472	-3.52999984968988e-05	-0.00015666853713086626
1.9391246177343011	0.0013207670664433947	0.001315351553244599	0.0013846697651038991	0.0013762809130546244	0.0014202108450745866	0.0014100853330341254	0.0014572345414967589	0.001445238299719814	0.0015322002633730925	0.001516228253537675	0.0510943685893687	0.04890298838639204	-3.533799540304805e-05	-0.00015778219705303576	-3.5086051948664265e-05	-0.00015665728344943508
1.9508088190322228	0.0013203842427794185	0.0013149702996322408	0.001384268425663774	0.0013758820052077918	0.0014197992078279886	0.0014096766305692699	0.0014568121770170207	0.0014448194120423254	0.0015317561788162786	0.0015157887976682024	0.0510943737348777	0.04890299331038392	-3.512375090324732e-05	-0.00015777055946125662	-3.487333494204409e-05	-0.00015664572896145756
1.9625634235206988	0.0013200014475577239	0.0013145890743518302	0.0013838671161512407	0.0013754831271094166	0.001419387601338565	0.0014092679586419547	0.0014563898441612487	0.0014444005557253026	0.0015313121276464728	0.0015153493748282574	0.05109437897133582	0.04890299832141112	-3.491073821156737e-05	-0.00015775861952360692	-3.466184096158342e-05	-0.00015663387428588305
1.9743888554143678	0.0013196186815083177	0.0013142078781304886	0.00138346583733354	0.001375084279522131	0.0014189760263943311	0.0014088593180345674	0.0014559675437391425	0.0014439817315717188	0.0015308681107174173	0.001514909985862513	0.05109438430036908	0.04890300342102522	-3.469895079287466e-05	-0.00015774637784982115	-3.4451563518646255e-05	-0.0001566217200279496
1.9862855414839768	0.001319235945359691	0.0013138267116938364	0.0013830645899763632	0.0013746854632070223	0.001418564483781725	0.0014084507095279359	0.0014555452765588012	0.0014435629403829675	0.001530424128881215	0.0015144706316140262	0.05109438972362616	0.04890300861080936	-3.4488382139021e-05	-0.00015773383503547844	-3.424249615136682e-05	-0.00015660926677818487
1.9982539110717792	0.0013188532398388626	0.0013134455757660235	0.0013826633748438857	0.0013742866789236822	0.0014181529742856548	0.0014080421339013657	0.0014551230434267765	0.0014431441829589045	0.001529980182988385	0.001514031312924276	0.05109439524279099	0.048903013892371054	-3.4279025768579885e-05	-0.00015772099166089237	-3.403463242473287e-05	-0.0001565965151138493
2.010294396107033	0.001318470565671403	0.0013130644710697612	0.001382262192698804	0.0013738879274302223	0.0014177414986895293	0.0014076335919326725	0.001454700845148101	0.0014427254600978751	0.0015295362738878926	0.0015135920306332041	0.05109440085957472	0.04890301926735016	-3.407087522719343e-05	-0.00015770784829244322	-3.382796593034282e-05	-0.00015658346559704883
2.0224074311215867	0.0013180879235814775	0.0013126833983263663	0.0013818610443023767	0.0013734892094833327	0.0014173300577753022	0.0014072250843982293	0.0014542786825263378	0.0014423067725967676	0.001529092402427202	0.0015131527855792614	0.051094406575720744	0.04890302473741313	-3.38639240872185e-05	-0.00015769440548113467	-3.3622490286357165e-05	-0.00015657011877479032
2.0345934532655616	0.0013177053142918787	0.0013123023582557866	0.0013814599304144567	0.0013730905258383026	0.001416918652323507	0.0014068166120729973	0.0014538565563636115	0.0014418881212510427	0.0015286485694523118	0.001512713578599447	0.051094412393002706	0.04890303030425857	-3.365816594793486e-05	-0.0001576806637634265	-3.341819913769972e-05	-0.00015655647517992533
2.0468529023231294	0.0013173227385240602	0.0013119213515766389	0.0013810588517935327	0.0013726918772490693	0.0014165072831132976	0.0014064081757305693	0.0014534344674606557	0.0014414695068547794	0.001528204775807801	0.0015122744105293526	0.0510944183132266	0.048903035969613214	-3.345359443564233e-05	-0.00015766662366234474	-3.321508615610619e-05	-0.0001565425353314276
2.059186220728381	0.001316940196998165	0.0013115403790062395	0.0013806578091967567	0.0013722932644682417	0.0014160959509224788	0.0014059997761431975	0.0014530124166168387	0.001441050930200707	0.0015277610223368655	0.0015118352822031972	0.05109442433822972	0.04890304173523743	-3.325020320314037e-05	-0.00015765228568431766	-3.30131450396523e-05	-0.00015652829973239468
2.0715938535812968	0.0013165576904330767	0.0013111594412606525	0.0013802568033799995	0.0013718946882471529	0.0014156846565275625	0.0014055914140818505	0.001452590404630231	0.0014406323920802546	0.0015273173098813771	0.0015113961944538835	0.05109443046988559	0.04890304760292098	-3.304798592993624e-05	-0.0001576376503204524	-3.28123695129412e-05	-0.0001565137688707141
2.084076248663807	0.001316175219546442	0.0013107785390547087	0.001379855835097871	0.0013714961493358879	0.0014152734007037901	0.0014051830903162347	0.0014521684322976141	0.0014402138932835878	0.0015268736392819086	0.00151095714811303	0.05109443671009672	0.04890305357448835	-3.284693632268215e-05	-0.00015762271804869998	-3.261275332742952e-05	-0.00015649894322067315
2.0966338564559543	0.00131579278505471	0.0013103976731020522	0.001379454905103768	0.0013710976484833219	0.0014148621842251798	0.0014047748056148436	0.0014517465004145471	0.0014397954345996432	0.0015264300113777892	0.001510518144011019	0.05109444306080463	0.0489030596517949	-3.2647048114196886e-05	-0.00015760748932941437	-3.241429026065029e-05	-0.00015648382323940613
2.109267130152151	0.001315410387673174	0.001310016844115178	0.0013790540141499165	0.001370699186437173	0.001414451007864571	0.0014043665607449986	0.0014513246097753968	0.001439377016816185	0.001525986427007151	0.0015100791829770442	0.05109444952398094	0.04890306583672814	-3.2448315064263766e-05	-0.00015759196460890523	-3.221697411687208e-05	-0.0001564684093701696
2.1219765256775314	0.0013150280281159978	0.0013096360528054558	0.0013786531629873956	0.0013703007639440155	0.0014140398723936527	0.0014039583564728797	0.0014509027611733782	0.0014389586407198276	0.0015255428870069624	0.0015096402658391452	0.051094456101637556	0.0489030721312127	-3.22507309593531e-05	-0.0001575761443184387	-3.2020798726876964e-05	-0.00015645270204128758
2.1347625017044103	0.0013146457070962586	0.0013092552998831793	0.0013782523523661913	0.0013699023817493397	0.0014136287785830141	0.001403550193563574	0.0014504809554005994	0.0014385403070960902	0.0015250993922130834	0.00150920139342426	0.05109446279581848	0.04890307853720624	-3.2054289612205855e-05	-0.00015756002887223897	-3.182575794754422e-05	-0.0001564367016638757
2.147625519668832	0.0013142634253259858	0.0013088745860575985	0.0013778515830352308	0.0013695040405975842	0.0014132177272021833	0.0014031420727811156	0.0014500591932481075	0.0014381220167294364	0.0015246559434603081	0.0015087625665582693	0.05109446960860704	0.04890308505670211	-3.1858984862305484e-05	-0.00015754361866970878	-3.163184566223887e-05	-0.00015642040863478313
2.160566043787228	0.0013138811835161934	0.0013084939120369548	0.0013774508557424208	0.0013691057412321766	0.0014128067190196647	0.0014027339948885216	0.0014496374755059243	0.0014377037704033113	0.0015242125415824094	0.0015083237860660376	0.0510944765421226	0.04890309169172616	-3.1664810575621205e-05	-0.00015752691409448571	-3.1439055780700664e-05	-0.00015640382333459435
2.1735845410731627	0.001313498982376919	0.0013081132785285232	0.0013770501712346902	0.0013687074843955704	0.0014123957548029856	0.0014023259606478393	0.001449215802963095	0.0014372855689001904	0.001523769187412187	0.0015078850527714652	0.051094483598523054	0.04890309844434361	-3.1471760644725955e-05	-0.0001575099155147197	-3.124738223896778e-05	-0.00015638694612912785
2.1866814813541975	0.001313116822617257	0.0013077326862386376	0.0013766495302580195	0.0013683092708292777	0.0014119848353187285	0.0014019179708201785	0.001448794176407721	0.001436867413001616	0.001523325881781504	0.0015074463674975213	0.05109449078000636	0.04890310531666065	-3.127982898826903e-05	-0.0001574926232810192	-3.105681899923107e-05	-0.00015636977736693813
2.199857337288837	0.001312734704945412	0.001307352135872748	0.001376248933557508	0.0013679111012739338	0.0014115739613325912	0.001401510026165766	0.001448372596627027	0.001436449303488249	0.0015228826255213575	0.0015070077310663096	0.05109449808880777	0.04890311231081328	-3.1089009551496516e-05	-0.0001574750377289491	-3.0867360049813275e-05	-0.0001563523173809811
2.213112584383593	0.0013123526300687135	0.0013069716281354405	0.00137584838187738	0.0013675129764693082	0.0014111631336094052	0.001401102127443975	0.0014479510644073708	0.0014360312411399038	0.0015224394194618947	0.0015065691442990956	0.05109450552720292	0.048903119428983524	-3.089929630622351e-05	-0.0001574571591789753	-3.067899940536328e-05	-0.000156334566488725
2.2264477010101436	0.0013119705986936736	0.001306591163730485	0.0013754478759610501	0.0013671148971543703	0.001410752352913197	0.001400694275413376	0.001447529580534317	0.0014356132267355959	0.0015219962644324847	0.001506130608016367	0.051094513097510286	0.048903126673385	-3.071068325000842e-05	-0.00015743898793235678	-3.0491731106412068e-05	-0.00015631652499020765
2.2398631684225956	0.0013115886115260178	0.0013062107433608743	0.0013750474165511576	0.0013667168640673114	0.0014103416200072255	0.0014002864708317763	0.001447108145792668	0.001435195261053587	0.0015215531612617563	0.0015056921230378751	0.05109452080208849	0.048903134046277726	-3.0523164407096626e-05	-0.00015742052427591968	-3.0305549219795946e-05	-0.00015629819317025673
2.2533594707748548	0.0013112066692707227	0.0013058303677288556	0.0013746470043896066	0.0013663188779455978	0.0014099309356540204	0.0013998787144562598	0.0014466867609665118	0.0014347773448714263	0.0015211101107776457	0.0015052536901826814	0.05109452864333975	0.048903141549958555	-3.0336733827789064e-05	-0.00015740176847955922	-3.0120447838205555e-05	-0.00015627957129665804
2.2669370951380965	0.0013108247726320583	0.0013054500375359777	0.0013742466402176068	0.0013659209395260078	0.0014095203006154325	0.0013994710070432375	0.0014462654268392631	0.0014343594789660002	0.0015206671138074483	0.0015048153102692093	0.051094536623708865	0.048903149186768316	-3.0151385588615687e-05	-0.00015738272079646176	-2.993642108035932e-05	-0.00015626065962071056
2.2805965315183476	0.0013104429223136243	0.0013050697534831208	0.0013738463247757204	0.001365523049544671	0.0014091097156526703	0.0013990633493484814	0.0014458441441937125	0.0014339416641135675	0.0015202241711778633	0.0015043769841152875	0.05109454474568305	0.04890315695908819	-2.996711379210648e-05	-0.0001573633814625497	-2.9753463090941012e-05	-0.00015624145837705994
2.294338272874165	0.001310061119018396	0.0013046895162705508	0.0013734460588039022	0.0013651252087371237	0.0014086991815263539	0.0013986557421271782	0.0014454229138120755	0.0014335239010898194	0.001519781283715049	0.0015039387125382068	0.05109455301179696	0.048903164869340855	-2.978391256685392e-05	-0.00015734375069664797	-2.957156804033606e-05	-0.0001562219677828658
2.308162815134429	0.001309679363448755	0.0013043093265979436	0.0013730458430415413	0.0013647274178383328	0.0014082886989965496	0.0013982481861339667	0.0014450017364760325	0.001433106190669913	0.0015193384522446676	0.0015035004963547594	0.051094561424629786	0.04890317291999606	-2.960177606747133e-05	-0.00015732382870076167	-2.939073012486748e-05	-0.00015620218803880093
2.3220706572162446	0.0013092976563065413	0.0013039291851644366	0.0013726456782275085	0.0013643296775827534	0.0014078782688228236	0.0013978406821229866	0.0014445806129667782	0.0014326885336285245	0.0015188956775919404	0.0015030623363812984	0.0510945699868051	0.04890318111356602	-2.9420698474787177e-05	-0.00015730361566068662	-2.921094356684445e-05	-0.00015618211932949544
2.336062301042938	0.0013089159982930757	0.0013035490926686564	0.0013722455651001885	0.0013639319887043587	0.0014074678917642722	0.001397433230847913	0.001444159544065064	0.0014322709307398851	0.0015184529605816845	0.0015026242334337725	0.051094578700996755	0.04890318945260862	-2.9240673995241384e-05	-0.00015728311174384446	-2.903220261397943e-05	-0.00015616176182087216
2.3501382515621807	0.0013085343901092217	0.0013031690498087763	0.0013718455043975374	0.0013635343519367018	0.0014070575685795888	0.00139702583306202	0.0014437385305512559	0.0014318533827778455	0.0015180103020383845	0.001502186188327796	0.051094587569927075	0.04890319793972682	-2.9061696861010233e-05	-0.00015726231709889404	-2.8854501539672672e-05	-0.00015614111566109035
2.3642990167642037	0.0013081528324554142	0.0013027890572825467	0.0013714454968571234	0.0013631367680129458	0.0014066473000270935	0.00139661848951821	0.0014433175732053714	0.001431435890515908	0.0015175677027862299	0.0015017482018786857	0.051094596596363326	0.048903206577569545	-2.8883761330492086e-05	-0.00015724123185967276	-2.8677834643109357e-05	-0.0001561201809824886
2.378545107700138	0.0013077713260317024	0.001302409115787335	0.0013710455432161637	0.0013627392376659058	0.0014062370868647817	0.0013962112009690663	0.0014428966728071305	0.001431018454727279	0.0015171251636491659	0.0015013102749015155	0.05109460578312548	0.04890321536883735	-2.8706861687544105e-05	-0.00015721985614031153	-2.8502196249058365e-05	-0.0001560989578991423
2.392877038500453	0.001307389871537793	0.0013020292260201719	0.0013706456442115784	0.0013623417616281028	0.001405826929850378	0.0013958039681668955	0.00144247583013601	0.0014306010761849161	0.0015166826854509559	0.0015008724082111648	0.051094615133085046	0.048903224316275605	-2.853099224183614e-05	-0.00015719819003778834	-2.8327580707733502e-05	-0.0001560774465072523
2.4072953263935135	0.0013070084696730911	0.0013016493886777924	0.0013702458005800272	0.001361944340631804	0.0014054168297413714	0.0013953967918637798	0.001442055045971278	0.0014301837556615793	0.0015162402690152193	0.0015004346026223775	0.0510946246491622	0.048903233422681554	-2.8356147328635617e-05	-0.00015717623363098454	-2.8153982394682475e-05	-0.00015605564688470075
2.4218004917242455	0.0013066271211367435	0.001301269604456677	0.0013698460130579617	0.0013615469754090696	0.0014050067872950747	0.001394989672811619	0.0014416343210920596	0.0014297664939298758	0.0015157979151655	0.0014999968589498095	0.05109463433433308	0.04890324269090026	-2.8182321308800606e-05	-0.0001571539869805738	-2.7981395711078327e-05	-0.00015603355909238337
2.436393057972914	0.0013062458266276814	0.0013008898740530942	0.0013694462823816698	0.0013611496666917934	0.0014045968032686607	0.0013945826117621777	0.001441213656277374	0.0014293492917623089	0.0015153556247253053	0.001499559178008079	0.05109464419162367	0.04890325212383024	-2.800950856877288e-05	-0.0001571314501290777	-2.7809815083337797e-05	-0.0001560111831722666
2.4510735517740176	0.0013058645868446613	0.0013005101981631443	0.001369046609287316	0.0013607524152117573	0.0014041868784192202	0.0013941756094671361	0.0014407930523061894	0.001428932149931332	0.0015149133985181721	0.0014991215606118239	0.051094654224117846	0.048903261724420416	-2.7837703520203205e-05	-0.00015710862309964435	-2.7639234963024173e-05	-0.0001559885191477206
2.46584250293529	0.0013054834024863148	0.0013001305774828018	0.0013686469945109996	0.0013603552217006693	0.0014037770135038059	0.0013937686666781381	0.0014403725099574795	0.0014285150692093956	0.001514471237367715	0.0014986840075757568	0.05109466443495475	0.04890327149567527	-2.766690060058974e-05	-0.00015708550589865755	-2.7469649827187304e-05	-0.0001559655670245741
2.4807004444568266	0.0013051022742511784	0.0012997510127079593	0.0013682474387887854	0.0013599580868902147	0.0014033672092794742	0.0013933617841468322	0.0014399520300102519	0.0014280980503689924	0.001514029142097674	0.0014982465197147113	0.051094674827325826	0.04890328144064925	-2.749709427252167e-05	-0.00015706209851257258	-2.730105417799583e-05	-0.00015594232679005948
2.4956479125503126	0.0013047212028377548	0.001299371504534469	0.0013678479428567663	0.0013595610115120988	0.0014029574665033488	0.0013929549626249297	0.0014395316132436308	0.0014276810941827168	0.0015135871135319862	0.0014978090978437037	0.051094685404486785	0.04890329156245679	-2.7328279023880464e-05	-0.000157038400909304	-2.7133442542619235e-05	-0.00015591879841225786
2.510685446658382	0.0013043401889445408	0.0012989920536581893	0.0013674485074511014	0.0013591639962980972	0.001402547785932654	0.0013925482028642453	0.001439111260436879	0.0014272642014233074	0.0015131451524948232	0.0014973717427779812	0.05109469616974505	0.0489033018642652	-2.7160449367888417e-05	-0.00015701441303761499	-2.6966809473366604e-05	-0.0001558949818402655
2.5258135894740787	0.001303959233270087	0.0012986126607750304	0.001367049133308068	0.0013587670419801061	0.0014021381683247802	0.001392141505616756	0.001438690972369472	0.0014268473728637082	0.0015127032598106637	0.0014969344553330865	0.0510947071264729	0.04890331234930077	-2.6993599842768667e-05	-0.0001569901348269509	-2.6801149547436842e-05	-0.0001558708770042494
2.54103288696045	0.0013035783365130272	0.0012982333265809947	0.001366649821164108	0.001358370149290185	0.0014017286144373201	0.0013917348716346411	0.001438270749821132	0.0014264306092771073	0.0015122614363043347	0.0014964972363249024	0.05109471827809833	0.04890332302084438	-2.6827725012050496e-05	-0.0001569655661881053	-2.6636457367085198e-05	-0.00015584648381533617
2.556343888370238	0.001303197499372138	0.0012978540517722258	0.001366250571755875	0.0013579733189606083	0.0014013191250281303	0.001391328301670341	0.0014378505935718985	0.0014260139114370019	0.0015118196828010804	0.00149606008656972	0.051094729628118285	0.04890333388223925	-2.6662819464298715e-05	-0.00015694070701222085	-2.6472727559498366e-05	-0.00015582180216600072
2.571747146265715	0.0013028167225463713	0.0012974748370450494	0.0013658513858202863	0.0013575765517239084	0.0014009097008553704	0.0013909217964765963	0.0014374305044021613	0.001425597280117239	0.0015113780001266089	0.0014956230068842798	0.05109474118008468	0.04890334493688784	-2.6498877812961008e-05	-0.00015691555717067818	-2.6309954776551625e-05	-0.00015579683192856741
2.5872432165386163	0.0013024360067349114	0.0012970956830960264	0.0013654522640945703	0.0013571798483129358	0.0014005003426775687	0.0013905153568065133	0.0014370104830927323	0.001425180716092081	0.0015109363891071608	0.0014951859980858453	0.05109475293761966	0.048903356188253505	-2.633589469639569e-05	-0.0001568901165145964	-2.61481336948019e-05	-0.00015577157295521005
2.602832658430207	0.0013020553526372138	0.0012967165906219902	0.001365053207316321	0.0013567832094608955	0.0014000910512536615	0.0013901089834136046	0.0014365905304248889	0.0014247642201362478	0.0015104948505695597	0.0014947490609922487	0.05109476490440557	0.04890336763986338	-2.617386477794109e-05	-0.00015686438487599874	-2.59872590156196e-05	-0.0001557460250790621
2.6185160345514573	0.0013016747609530574	0.001296337560320103	0.0013646542162235405	0.0013563866359014099	0.0013996818273430535	0.0013897026770518463	0.0014361706471804324	0.0014243477930249784	0.0015100533853412746	0.0014943121964219566	0.05109477708419491	0.048903379295305985	-2.6012782745658825e-05	-0.0001568383620665914	-2.5827325464973516e-05	-0.0001557201881135506
2.6342939109033563	0.0013012942323825827	0.0012959585928878897	0.0013642552915546916	0.0013559901283685556	0.001399272671705664	0.0013892964384757255	0.0014357508341417383	0.0014239314355340804	0.0015096119942504774	0.0014938754051941217	0.05109478948080657	0.04890339115823758	-2.5852643312423984e-05	-0.00015681204787793002	-2.5668327793416934e-05	-0.00015569406185161894
2.6501668568973313	0.0013009137676263484	0.0012955796890232992	0.0013638564340487538	0.0013555936875969264	0.0013988635851019846	0.0013888902684402976	0.0014353310920918161	0.0014235151484399851	0.001509170678126102	0.0014934386881286458	0.05109480209812696	0.048903403232375894	-2.569344121568229e-05	-0.00015678544208103107	-2.5510260775948868e-05	-0.00015566764606622652
2.666135445375801	0.0013005333673853738	0.0012952008494247385	0.0013634576444452695	0.0013551973143216725	0.0013984545682931301	0.0013884841677012357	0.0014349114218143648	0.0014230989325198047	0.0015087294377979065	0.0014930020460462395	0.05109481494011456	0.048903415521510514	-2.5535171217505592e-05	-0.00015675854442609438	-2.5353119212007114e-05	-0.00015564094050940502
2.6822002526328483	0.0013001530323611902	0.0012948220747911346	0.0013630589234843993	0.0013548010092785685	0.0013980456220408952	0.001388078137014888	0.0014344918240938277	0.0014226827885513884	0.0015082882740965354	0.0014925654797684823	0.051094828010797795	0.048903428029492775	-2.5377828104501676e-05	-0.00015673135464311372	-2.5196897925273964e-05	-0.00015561394491270253
2.6983618584350144	0.001299772763255884	0.0012944433658219688	0.0013626602719069667	0.001354404773204042	0.0013976367471078045	0.0013876721771383293	0.0014340722997154445	0.0014222667173133775	0.001507847187853576	0.0014921289901178804	0.05109484131427862	0.048903440760252874	-2.522140668775874e-05	-0.0001567038724404335	-2.5041591763932947e-05	-0.000155586658987239
2.71462084604223	0.0012993925607721524	0.0012940647232173356	0.0013622616904545258	0.0013540086068352512	0.0013972279442571725	0.001387266288829414	0.0014336528494653207	0.0014218507195852604	0.001507406179901626	0.0014916925779179316	0.051094854854731316	0.04890345371778257	-2.5065901802817647e-05	-0.00015667609750658062	-2.4887195600349632e-05	-0.00015555908242387284
2.730977802228858	0.001299012425613343	0.0012936861476779864	0.0013618631798693905	0.001353612510910116	0.001396819214253151	0.0013868604728468315	0.0014332334741304663	0.0014214347961474295	0.0015069652510743478	0.0014912562439931816	0.051094868636408344	0.04890346690615069	-2.4911308309463753e-05	-0.00015664802950782208	-2.4733704330905104e-05	-0.0001555312148908139
2.747433317304874	0.0012986323584835157	0.0012933076399053807	0.0013614647408947184	0.0013532164861673854	0.0013964105578607954	0.001386454729950166	0.0014328141744988769	0.0014210189477812426	0.0015065244022065428	0.0014908199891692936	0.05109488266363505	0.048903480329497866	-2.4757621091719972e-05	-0.00015661966808860894	-2.4581112876148614e-05	-0.00015550305603567738
2.763987985137163	0.001298252360087482	0.0012929292006017361	0.0013610663742745365	0.0013528205333466845	0.0013960019758461123	0.0013860490608999462	0.0014323949513595695	0.0014206031752690771	0.0015060836341342042	0.0014903838142731047	0.0510948969408163	0.048903493992039554	-2.4604835057985552e-05	-0.00015659101287340826	-2.442941618074207e-05	-0.00015547460548548386
2.780642403170963	0.0012978724311308596	0.0012925508304700766	0.001360668080753811	0.0013524246531885697	0.0013955934689761167	0.0013856434664577032	0.0014319758055026588	0.0014201874793943901	0.0015056429476945866	0.00148994772013269	0.05109491147243833	0.048903507898067855	-2.445294514062668e-05	-0.00015656206346353896	-2.427860921322411e-05	-0.00015544586284454986
2.797397172451417	0.0012974925723201226	0.001292172530214285	0.0013602698610784983	0.0013520288464345847	0.0013951850380188957	0.0013852379473860293	0.0014315567377194052	0.0014197718609417751	0.0015052023437262703	0.0014895117075774292	0.05109492626306487	0.04890352205194988	-2.4301946295969545e-05	-0.00015653281943805997	-2.4128686965885215e-05	-0.00015541682769520948
2.8142528976452668	0.0012971127843626562	0.0012917943005391565	0.0013598717159956036	0.001351633113827315	0.001394776683743661	0.0013848325044486355	0.0014311377488022865	0.0014193563206970291	0.0015047618230692257	0.0014890757774380712	0.051094941317344614	0.04890353645813487	-2.4151833504633402e-05	-0.0001565032803559352	-2.3979644455128513e-05	-0.0001553874995993132
2.831210187062679	0.0012967330679667973	0.0012914161421504402	0.001359473646253224	0.0013512374561104369	0.0013943684069208009	0.0013844271384104	0.0014307188395450404	0.0014189408594471973	0.0015043213865648746	0.0014886399305467904	0.05109495664000869	0.04890355112114998	-2.400260177099628e-05	-0.00015647344575225874	-2.3831476720928557e-05	-0.00015535787809567436
2.848269652679189	0.0012963534238419003	0.001291038055754902	0.0013590756526006239	0.001350841874028784	0.0013939602083219529	0.001384021850037441	0.0014303000107427461	0.0014185254779806513	0.001503881035056165	0.0014882041677372656	0.051094972235873226	0.04890356604560562	-2.3854246123014566e-05	-0.00015644331513831045	-2.3684178826727242e-05	-0.00015532796269907
2.865431910157798	0.0012959738526983817	0.0012906600420603757	0.0013586777357882784	0.0013504463683284014	0.001393552088720055	0.0013836166400971678	0.0014298812631918763	0.0014181101770871405	0.0015034407693876365	0.0014877684898447396	0.0510949881098429	0.048903581236192206	-2.3706761612923843e-05	-0.0001564128880058302	-2.3537745860023607e-05	-0.0001552977529050148
2.882697578871184	0.0012955943552477693	0.0012902821017758022	0.001358279896567928	0.0013500509397565879	0.0013931440488893973	0.0013832115093583316	0.0014294625976903489	0.0014176949575578478	0.0015030005904054745	0.0014873328977060762	0.05109500426690775	0.04890359669768789	-2.3560143316343762e-05	-0.0001563821638216334	-2.3392172931568922e-05	-0.00015526724818432092
2.900067281924058	0.0012952149322027666	0.001289904235611303	0.0013578821356926489	0.0013496555890619782	0.0013927360896056997	0.0013828064585911025	0.0014290440150376126	0.0014172798201854697	0.0015025604989576003	0.001486897392159849	0.05109502071215123	0.048903612434954696	-2.341438633245846e-05	-0.0001563511420291097	-2.3247455175477716e-05	-0.00015523644798431935
2.9175416461756507	0.001294835584277295	0.0012895264442782189	0.0013574844539168995	0.0013492603169945779	0.0013923282116461576	0.0013824014885671157	0.0014286255160346909	0.0014168647657642616	0.001502120495893722	0.0014864619740463888	0.051095037450746575	0.04890362845294456	-2.3269485784183086e-05	-0.00015631982204927786	-2.3103587749449817e-05	-0.0001552053517305807
2.9351213022623317	0.001294456312186556	0.0012891487284891672	0.0013570868519965848	0.001348865124305833	0.00139192041578951	0.0013819966000595387	0.001428207101484255	0.0014164497950901096	0.0015016805820654124	0.0014860266442078636	0.05109505448796085	0.04890364475669829	-2.3125436817844625e-05	-0.00015628820327956428	-2.296056583441647e-05	-0.00015517395882458374
2.952806884620376	0.001294077116647081	0.0012887710889581002	0.0013566893306891134	0.0013484700117486878	0.0013915127028160986	0.0013815917938431298	0.0014277887721906844	0.001416034908960591	0.001501240758326176	0.001485591403488345	0.051095071829155604	0.04890366135134617	-2.2982234603230456e-05	-0.00015625628509352563	-2.28183846346236e-05	-0.0001551422686448256
2.970599031508854	0.0012936979983767857	0.0012883935264003553	0.0013562918907534577	0.0013480749800776433	0.0013911050735079301	0.0013811870706942997	0.0014273705289601327	0.00141562010817504	0.0015008010255315204	0.0014851562527338745	0.051095089479788205	0.04890367824211012	-2.2839874333387133e-05	-0.00015622406684084877	-2.2677039377382024e-05	-0.0001551102805455451
2.9884983850326714	0.0012933189580950296	0.0012880160415327105	0.00135589453295021	0.001347680030048813	0.00139069752864874	0.001380782431391176	0.001426952372600594	0.0014152053935346121	0.0015003613845390284	0.001484721192792538	0.05109510744541751	0.04890369543430927	-2.269835122471059e-05	-0.00015619154784718425	-2.2536525313178457e-05	-0.0001550779938572222
3.006505591165733	0.0012929399965226674	0.001287638635073444	0.0013554972580416492	0.0013472851624199884	0.0013902900690240527	0.0013803778767136625	0.0014265343039219663	0.0014147907658423498	0.0014999218362084252	0.0014842862245145346	0.05109512573169943	0.048903712933356686	-2.255766051657837e-05	-0.00015615872741303605	-2.2396837715418783e-05	-0.00015504540788607857
3.0246212997742656	0.0012925611143821145	0.0012872613077423876	0.0013551000667918036	0.0013468903779506982	0.0013898826954212551	0.001379973407443508	0.001426116323736127	0.0014143762259032511	0.001499482381401664	0.0014838513487522526	0.05109514434439324	0.04890373074476482	-2.2417797471703527e-05	-0.00015612560481542692	-2.2257971880476624e-05	-0.00015501252191363335
3.0428461646402667	0.001292182312397384	0.0012868840602609846	0.0013547029599664993	0.0013464956774022698	0.0013894754086296432	0.0013795690243643645	0.001425698432856985	0.0014139617745243306	0.001499043020982979	0.0014834165663603356	0.05109516328936285	0.0489037488741426	-2.2278757375870928e-05	-0.00015609217930706576	-2.211992312776273e-05	-0.00015497933519798002
3.0611808434850984	0.0012918035912941686	0.001286506893352342	0.0013543059383334367	0.0013461010615378854	0.0013890682094405036	0.0013791647282618516	0.0014252806321005597	0.0014135474125146882	0.0014986037558189775	0.001482981878195756	0.051095182572575504	0.048903767327203064	-2.2140535537493178e-05	-0.00015605845011334996	-2.198268679930171e-05	-0.00015494584697151037
3.079625997993227	0.0012914249517998804	0.0012861298077412964	0.001353909002662248	0.001345706531122657	0.0013886610986471738	0.001378760519923628	0.0014248629222850492	0.0014131331406855843	0.0014981645867787074	0.0014825472851178962	0.05109520220010781	0.048903786109760476	-2.200312728813103e-05	-0.00015602441643636222	-2.1846258259829165e-05	-0.00015491205644124761
3.0981822938360946	0.0012910463946437182	0.001285752804154468	0.001353512153724558	0.0013453120869236757	0.0013882540770451042	0.0013783564001394505	0.0014244453042308964	0.0014127189598504982	0.0014977255147337319	0.0014821127879886147	0.05109522217814738	0.048903805227735624	-2.1866527982195016e-05	-0.0001559900774529832	-2.171063289687497e-05	-0.00015487796278995658
3.116850400696155	0.0012906679205567189	0.0012853758833203165	0.0013531153922940482	0.0013449177297100829	0.0013878471454319271	0.0013779523697012416	0.0014240277787608555	0.0014123048708252	0.0014972865405582026	0.0014816783876723232	0.05109524251299154	0.04890382468715341	-2.1730732996716462e-05	-0.00015595543231378128	-2.1575806120444074e-05	-0.00015484356517442288
3.135630992291033	0.0012902895302718243	0.001284999045969203	0.0013527187191465255	0.0013445234602531319	0.001387440304607526	0.0013775484294031584	0.0014236103467000665	0.0014118908744278247	0.0014968476651289451	0.0014812440850360646	0.05109526321105008	0.04890384449415015	-2.159573773132667e-05	-0.00015592048014273496	-2.144177336296793e-05	-0.0001548088627253419
3.1545247463978408	0.001289911224523938	0.001284622292833452	0.001352322135059985	0.0013441292793262543	0.0013870335553741032	0.0013771445800416595	0.0014231930088761291	0.0014114769714789388	0.0014964088893255306	0.0014808098809495907	0.05109528427885013	0.04890386465497122	-2.1461537608333248e-05	-0.00015588522003873173	-2.130853007943634e-05	-0.0001547738545480959
3.1735323448776414	0.0012895330040499824	0.001284245624647405	0.0013519256408146712	0.001343735187705122	0.0013866268985362445	0.0013767408224155699	0.0014227757661191686	0.0014110631628016122	0.0014959702140303526	0.0014803757762854321	0.05109530572303798	0.04890388517597626	-2.132812807252582e-05	-0.00015584965107418025	-2.1176071747112946e-05	-0.0001547385397218659
3.192654473700048	0.0012891548695889627	0.0012838690421474893	0.001351529237193149	0.0013433411861677152	0.0013862203349009926	0.0013763371573261528	0.0014223586192619105	0.0014106494492214868	0.00149553164012871	0.0014799417719189847	0.05109532755037843	0.04890390606363715	-2.1195504591182968e-05	-0.00015581377229495486	-2.1044393865556066e-05	-0.00015470291729940966
3.211891822967991	0.001288776821882027	0.0012834925460722692	0.001351132924980371	0.0013429472754943861	0.0013858138652779119	0.0013759335855771766	0.0014219415691397515	0.001410235831566853	0.0014950931685088827	0.0014795078687285816	0.05109534976775576	0.04890392732454504	-2.1063662653753035e-05	-0.0001557775827192298	-2.0913491956410513e-05	-0.00015466698630617337
3.2312450869426166	0.0012883988616725335	0.0012831161371625196	0.0013507367049637427	0.0013425534564679327	0.001385407490479168	0.0013755301079749894	0.0014215246165908408	0.0014098223106687262	0.0014946548000622211	0.0014790740675955812	0.05109537238218256	0.04890394896540982	-2.0932597772020667e-05	-0.00015574108133842302	-2.0783361563490865e-05	-0.00015463074574095792
3.2507149640683446	0.0012880209897061015	0.001282739816161278	0.0013503405779331868	0.0013421597298736586	0.0013850012113195884	0.0013751267253285834	0.0014211077624561419	0.001409408887360909	0.001494216535683214	0.0014786403694044363	0.051095395400795496	0.048903970993059806	-2.080230548016926e-05	-0.00015570426711808416	-2.0653998252753714e-05	-0.00015459419457652945
3.2703021569980693	0.0012876432067306816	0.0012823635838139107	0.0013499445446812156	0.0013417660964994411	0.001384595028616736	0.001374723438449667	0.001420691007579517	0.0014089955624800722	0.0014937783762695776	0.0014782067750427831	0.05109541883086202	0.0489039934144489	-2.067278133418421e-05	-0.00015566713899406448	-2.052539761197153e-05	-0.00015455733175701036
3.2900073726185273	0.0012872655134966238	0.0012819874408681801	0.0013495486060030061	0.0013413725571358066	0.0013841889431909916	0.0013743202481527421	0.0014202743528078064	0.0014085823368658356	0.001493340322722347	0.0014777732854015203	0.0510954426797798	0.04890401623665756	-2.05440209122415e-05	-0.0001556296958753478	-2.0397555250808996e-05	-0.00015452015619932258
3.3098313220758016	0.0012868879107567279	0.0012816113880742992	0.0013491527626964546	0.0013409791125759925	0.00138378295586561	0.0013739171552551686	0.0014198577989908848	0.0014081692113608294	0.0014929023759459373	0.0014773399013748912	0.05109546695507714	0.0489040394668906	-2.0416019814520348e-05	-0.00015559193664327342	-2.0270466800781373e-05	-0.00015448266679252143
3.329774720800988	0.001286510399266321	0.0012812354261850073	0.0013487570155622602	0.001340585763616023	0.0013833770674668104	0.0013735141605772455	0.001419441346981765	0.0014077561868107874	0.0014924645368482549	0.0014769066238605707	0.05109549166442333	0.048904063112487024	-2.0288773662918702e-05	-0.00015555386014970418	-2.0144127915060206e-05	-0.00015444486239718502
3.349838288536016	0.0012861329797833165	0.0012808595559556269	0.001348361365403992	0.0013401925110547786	0.001382971278823838	0.0013731112649422777	0.0014190249976366582	0.0014073432640646112	0.0014920268063407616	0.0014764734537597434	0.05109551681562244	0.048904087180914275	-2.0162278101282238e-05	-0.00015551546521880288	-2.0018534268528843e-05	-0.00015440674184580283
3.370022749359618	0.0012857556530682808	0.001280483778144133	0.0013479658130281587	0.0013397993556940645	0.0013825655907690473	0.0013727084691766561	0.0014186087518150586	0.0014069304439744534	0.0014915891853385748	0.0014760403919771947	0.05109554241662053	0.04890411167977551	-2.003652879509904e-05	-0.0001554767506453114	-1.9893681557602017e-05	-0.00015436830394222056
3.390328831713469	0.0012853784198844985	0.001280108093511215	0.00134757035924428	0.0013394062983386804	0.0013821600041379722	0.001372305774109928	0.0014181926103798198	0.0014065177273957974	0.001491151674760544	0.0014756074394213926	0.05109556847550779	0.04890413661681574	-1.9911521431555113e-05	-0.00015543771519549443	-1.9769565500205033e-05	-0.00015432954746141814
3.4107572684284713	0.0012850012809980402	0.0012797325028203485	0.0013471750048649647	0.001339013339796503	0.001381754519769406	0.0013719031805748756	0.001417776574197241	0.00140610511518753	0.0014907142755293458	0.0014751745970045735	0.05109559500052045	0.04890416199991111	-1.9787251719263765e-05	-0.00015539835760491894	-1.964618183557948e-05	-0.00015429047114839944
3.431308796751202	0.001284624237177833	0.001279357006837863	0.001346779750705981	0.0013386204808785503	0.0013813491385054793	0.001371500689407595	0.0014173606441371398	0.001405692608212036	0.0014902769885715725	0.0014747418656428388	0.05109562200004132	0.04890418783708865	-1.9663715388501535e-05	-0.00015535867658078573	-1.952352632443588e-05	-0.00015425107371980218
3.4519841583705158	0.0012842472891957204	0.0012789816063330018	0.0013463845975863306	0.0013382277223990553	0.0013809438611917314	0.0013710983014475653	0.001416944821072941	0.0014052802073352597	0.0014898398148178145	0.0014743092462562281	0.05109564948260686	0.04890421413651551	-1.9540908190812667e-05	-0.00015531867079959794	-1.9401594748620632e-05	-0.00015421135386156637
3.47278409944432	0.00128387043782654	0.0012786063020780013	0.0013459895463283239	0.0013378350651755478	0.0013805386886771992	0.0013706960175377384	0.0014165291058817538	0.0014048679134268033	0.001489402755202762	0.001473876739768824	0.051095677456905866	0.048904240906507176	-1.94188258991132e-05	-0.00015527833890760512	-1.928038291117845e-05	-0.00015417131022987807
3.4937093706264992	0.0012834936838481861	0.0012782310948481505	0.0013455945977576547	0.0013374425100289228	0.001380133621814486	0.0013702938385246068	0.00141611349944446	0.0014044557273600003	0.0014889658106652854	0.0014734443471088308	0.051095705931787215	0.04890426815552971	-1.929746430757301e-05	-0.00015523767952080325	-1.9159886636276047e-05	-0.00015413094145078077
3.514760727094002	0.001283117028041685	0.001277855985421869	0.0013451997527034803	0.0013370500577835195	0.00137972866145985	0.0013698917652582904	0.0014156980026457933	0.0014040436500120015	0.0014885289821485366	0.0014730120692086734	0.051095734916255804	0.048904295892201716	-1.917681923144926e-05	-0.00015519669122365798	-1.9040101769042528e-05	-0.00015409024611939826
3.535938928574102	0.0012827404711912593	0.0012774809745807704	0.0013448050119984963	0.0013366577092672005	0.0013793238084732805	0.0013694897985926133	0.0014152826163744273	0.0014036316822638607	0.0014880922706000355	0.0014725799070050842	0.051095764419480244	0.048904324125296474	-1.9056886507134996e-05	-0.0001551553725699928	-1.8921024175534706e-05	-0.00015404922279960154
3.557244739371806	0.0012823640140844066	0.0012771060631097393	0.001344410376479014	0.0013362654653114214	0.0013789190637185824	0.001369087939385188	0.0014148673415230633	0.0014032198250006171	0.0014876556769717704	0.0014721478614392015	0.05109579445079633	0.048904352863748585	-1.893766199207586e-05	-0.00015511372208232288	-1.8802649742750976e-05	-0.00015400787002500804
3.578678928397448	0.001281987657511961	0.001276731251796997	0.0013440158469850366	0.0013358733267513166	0.001378514428063454	0.001368686188497491	0.0014144521789885085	0.001402808079111381	0.0014872192022202867	0.0014717159334566537	0.05109582501970714	0.048904382116651414	-1.8819141564554998e-05	-0.00015507173825118903	-1.868497437839539e-05	-0.00015396618629714975
3.600242269194432	0.001281611402268178	0.0012763565414341798	0.0013436214243603463	0.0013354812944257743	0.001378109902379577	0.001368284546794954	0.0014140371296717741	0.0014023964454894231	0.0014867828473067895	0.001471284124007667	0.05109585613588679	0.04890441189326427	-1.870132112374162e-05	-0.00015502941953499105	-1.8567994010822153e-05	-0.00015392417008530668
3.6219355399671502	0.001281235249150796	0.0012759819328164057	0.001343227109452574	0.0013350893691775193	0.0013777054875426934	0.0013678830151470395	0.001413622194478155	0.0014019849250322578	0.001486346613197234	0.0014708524340471506	0.051095887809185725	0.04890444220301078	-1.858419658953836e-05	-0.00015498676435982128	-1.845170458903908e-05	-0.00015388181982722848
3.643759523609069	0.0012808591989611191	0.0012756074267423567	0.0013428329031132888	0.00133469755185319	0.0013773011844326977	0.0013674815944273325	0.0014132073743173242	0.0014015735186417382	0.0014859105008624316	0.0014704208645348008	0.05109592004963116	0.04890447305548868	-1.846776390243554e-05	-0.0001549437711181878	-1.8336102082572303e-05	-0.0001538391339275802
3.6657150077309777	0.001280483252504088	0.0012752330240143443	0.0013424388061980786	0.0013343058433034221	0.0013768969939337195	0.001367080285513619	0.001412792670103424	0.0014011622272241378	0.0014854745112781462	0.0014699894164351948	0.05109595286743152	0.04890450446046581	-1.8352019023726296e-05	-0.00015490043817151244	-1.8221182481469728e-05	-0.00015379611075927446
3.6878027846894206	0.0012801074105883502	0.001274858725438387	0.0013420448195666246	0.0013339142443829302	0.001376492916934204	0.0013666790892879741	0.001412378082755149	0.0014007510516902452	0.0014850386454251848	0.0014695580907178884	0.05109598627298014	0.04890453642788687	-1.8236957935149206e-05	-0.00015485676384696667	-1.8106941796078996e-05	-0.00015375274866147315
3.710023651615288	0.0012797316740263424	0.0012744845318242882	0.0013416509440827926	0.0013335227559505846	0.0013760889543270086	0.0013662780066368506	0.001411963613195845	0.0014003399929554535	0.001484602904289514	0.0014691268883575202	0.05109602027685745	0.048904568967879584	-1.8122576638749527e-05	-0.00015481274643691645	-1.7993376056988503e-05	-0.00015370904593930979
3.732378410442586	0.0012793560436343684	0.001274110443985717	0.0013412571806147157	0.0013331313788695085	0.0013756851070094893	0.001365877038451167	0.0014115492623536017	0.001399929051939855	0.001484167288862355	0.0014686958103339116	0.051096054889835485	0.04890460209075016	-1.800887115704572e-05	-0.00015476838420125372	-1.7880481315114133e-05	-0.00015366500086527735
3.7548678679373717	0.0012789805202326682	0.0012737364627402699	0.001340863530034879	0.001332740114007146	0.0013752813758835844	0.0013654761856263904	0.0014111350311613448	0.0013995182295683292	0.0014837318001402853	0.001468264857632164	0.05109609012287987	0.04890463580699492	-1.7895837532800468e-05	-0.00015472367536473186	-1.7768253641418236e-05	-0.0001536206116770633
3.777492835726878	0.0012786051046455047	0.001273362588909568	0.001340469993220199	0.0013323489622353618	0.0013748777618559117	0.0013650754490626346	0.0014107209205569305	0.001399107526770641	0.001483296439125347	0.0014678340312427691	0.05109612598715801	0.04890467012729635	-1.7783471828985986e-05	-0.00015467861811785388	-1.765668912693044e-05	-0.0001535758765782158
3.8002541303288	0.0012782297977012346	0.0012729888233193188	0.0013400765710521179	0.0013319579244305169	0.0013744742658378516	0.0013646748296647407	0.0014103069314832376	0.0013986969444815314	0.0014828612068251475	0.0014674033321617063	0.05109616249403458	0.04890470506253151	-1.7671770128711156e-05	-0.00015463321061626178	-1.7545783882740723e-05	-0.0001535307937380881
3.823152573180761	0.0012778546002323945	0.001272615166799408	0.001339683264416693	0.0013315670014735599	0.0013740708887456465	0.0013642743283423752	0.001409893064888272	0.0013982864836408176	0.0014824261042529715	0.001466972761390551	0.051096199655078785	0.0489047406237743	-1.7560728535002956e-05	-0.00015458745097929327	-1.743553403964898e-05	-0.00015348536128950707
3.8461889906699622	0.0012774795130757765	0.0012722416201839737	0.001339290074204671	0.0013311761942501154	0.0013736676315004898	0.0013638739460101216	0.0014094793217252594	0.0013978761451934876	0.0014819911324278868	0.0014665423199365832	0.05109623748207496	0.04890477682229818	-1.74503431709834e-05	-0.00015454133729159159	-1.7325935748404436e-05	-0.0001534395773310493
3.8693642141629967	0.0012771045370725093	0.0012718681843114836	0.0013388970013115903	0.0013307855036505682	0.0013732644950286172	0.0013634736835875679	0.0014090657029527441	0.0013974659300897958	0.0014815562923748507	0.0014661120088128878	0.05109627598701705	0.04890481366958128	-1.7340610179529536e-05	-0.0001544948676011626	-1.7216985179421135e-05	-0.0001533934399250425
3.892679080035866	0.001276729673068146	0.001271494860024828	0.0013385040466378712	0.0013303949305701595	0.001372861480261409	0.0013630735419994091	0.00140865220953469	0.0013970558392853662	0.0014811215851248249	0.0014656818290384732	0.051096315182112724	0.04890485117730762	-1.7231525723360175e-05	-0.00015444803991959688	-1.710867852276407e-05	-0.00015334694709751018
3.9161344297041563	0.0012763549219127373	0.0012711216481713905	0.001338111211088895	0.00133000447590907	0.0013724585881354752	0.0013626735221755329	0.001408238842440578	0.0013966458737412876	0.00148068701171488	0.0014652517816383707	0.05109635507979406	0.048904889357374005	-1.7123085984973446e-05	-0.00015440085222290234	-1.700101198818041e-05	-0.00015330009683905965
3.9397311096534064	0.0012759802844609165	0.0012707485496031316	0.0013377184955751004	0.0013296141405725137	0.0013720558195927583	0.0013622736250511187	0.0014078256026455094	0.0013962360344242134	0.0014802525731883137	0.0014648218676437496	0.05109639569271866	0.04890492822189061	-1.7015287166275567e-05	-0.0001543533024473409	-1.6893981804641522e-05	-0.0001532528871010519
3.963469971469652	0.0012756057615719966	0.0012703755651766895	0.0013373259010120914	0.0013292239254708415	0.0013716531755806364	0.0013618738515667448	0.0014074124911303155	0.001395826322306475	0.001479818270594766	0.0014643920880920383	0.0510964370337681	0.04890496778318491	-1.690812548888268e-05	-0.00015430538849359188	-1.678758422076973e-05	-0.00015320531579987584
3.987351871870168	0.001275231354110033	0.0012700026957534352	0.0013369334283207044	0.001328833831519603	0.001371250657052006	0.0013614742026684626	0.001406999508881647	0.001395416738366164	0.0014793841049903246	0.001463962444027015	0.0510964791160609	0.04890500805381395	-1.6801597193957796e-05	-0.00015425710822469796	-1.6681815504480946e-05	-0.00015315738081372876
4.01137767273438	0.0012748570629439269	0.0012696299421995898	0.00133654107842712	0.0013284438596396805	0.0013708482649653958	0.0013610746793079219	0.001406586656892093	0.0013950072835872565	0.0014789500774376498	0.0014635329364989479	0.051096521952953895	0.0489050490465535	-1.6695698541836085e-05	-0.00015420845946406692	-1.6576671942759164e-05	-0.00015310907998156154
4.035548241134971	0.001274482888947503	0.0012692573053862863	0.0013361488522629578	0.0013280540107573513	0.00137044600028506	0.0013606752824424503	0.0014061739361602734	0.001394597958959705	0.001478516189006088	0.001463103566564692	0.051096565558037293	0.048905090774417154	-1.659042581224693e-05	-0.00015415943999697035	-1.6472149841934014e-05	-0.0001530604111052991
4.059864449369175	0.0012741088329996028	0.00126888478618967	0.0013357567507653642	0.0013276642858044041	0.0013700438639810836	0.001360276013035167	0.0014057613476909623	0.0013941887654795504	0.001478082440771792	0.001462674335287817	0.05109660994515774	0.04890513325064891	-1.648577530416473e-05	-0.00015411004756982205	-1.636824552732688e-05	-0.0001530113719474535
4.08432717499025	0.0012737348959841622	0.001268512385490981	0.0013353647748771155	0.0013272746857182249	0.0013696418570294797	0.0013598768720550752	0.0014053488924951794	0.0013937797041490248	0.001477648833817838	0.0014622452437387174	0.05109665512840526	0.04890517648873325	-1.63817433357083e-05	-0.00015406027988945636	-1.626495534335845e-05	-0.0001529619602318455
4.108937300839158	0.0012733610787903145	0.0012681401041766457	0.0013349729255467179	0.0013268852114418966	0.0013692399804122997	0.0013594778604771708	0.0014049365715903099	0.001393370775976662	0.0014772153692343495	0.0014618162929947388	0.05109670112212534	0.04890522050239875	-1.6278326243977792e-05	-0.00015401013462246205	-1.6162275653239938e-05	-0.0001529121736419392
4.133695715076422	0.001272987382312467	0.0012677679431383642	0.0013345812037285005	0.0013264958639243	0.0013688382351177318	0.001359078979282545	0.0014045243860002124	0.0013929619819774105	0.0014767820481186194	0.0014613874841402938	0.05109674794092537	0.04890526530562474	-1.6175520385144915e-05	-0.00015395960939573738	-1.606020283910492e-05	-0.00015286200982167486
4.15860331121418	0.0012726138074504005	0.0012673959032732036	0.0013341896103827174	0.0013261066441202119	0.00136843662214021	0.001358680229458487	0.0014041123367553251	0.0013925533231727353	0.0014763488715752316	0.001460958818266986	0.05109679559967479	0.04890531091263926	-1.6073322134164958e-05	-0.0001539087017944918	-1.595873330181158e-05	-0.00015281146637419196
4.183660988148428	0.0012722403551093595	0.0012670239854836876	0.0013337981464756593	0.0013257175529904086	0.0013680351424805233	0.0013582816119985953	0.0014037004248927919	0.0013921448005907386	0.0014759158407161893	0.0014605302964737362	0.05109684411351136	0.04890535733792933	-1.5971727884919046e-05	-0.00015385740936402215	-1.5857863460914945e-05	-0.00015276054086227342
4.208869650191461	0.0012718670262001361	0.001266652190677888	0.0013334068129797355	0.0013253285915017616	0.0013676337971459146	0.001357883127902876	0.0014032886514565577	0.0013917364152662656	0.001475482956661036	0.0014601019198668978	0.051096893497847955	0.04890540459624435	-1.5870734049981683e-05	-0.00015380572960738137	-1.5757589754628737e-05	-0.00015270923080762389
4.2342302071045115	0.0012714938216391782	0.0012662805197695191	0.0013330156108735953	0.0013249397606273465	0.0013672325871502012	0.0013574847781778598	0.0014028770174974998	0.0013913281682410225	0.0014750502205369915	0.0014596736895603943	0.0510969437683756	0.04890545270259944	-1.5770337060540957e-05	-0.0001537536599854339	-1.565790863956862e-05	-0.00015265753368948198
4.259743574130585	0.001271120742348667	0.0012659089736780321	0.00133262454114222	0.001324551061346543	0.0013668315135138753	0.001357086563836706	0.0014024655240735347	0.0013909200605636898	0.0014746176334790738	0.0014592456066758385	0.051096994941070874	0.04890550167228149	-1.5670533366457517e-05	-0.00015370119791763281	-1.555881659088751e-05	-0.000152605446945564
4.285410672027485	0.001270747789256628	0.0012655375533287092	0.0013322336047770402	0.0013241624946451385	0.00136643057726422	0.001356688485899315	0.0014020541722497399	0.0013905120932900395	0.0014741851966302317	0.0014588176723426642	0.051097047032195315	0.048905551520856	-1.5571319435934983e-05	-0.00015364834077907785	-1.5460310102018843e-05	-0.00015255296797045403
4.311232427101037	0.0012703749632970148	0.0012651662596527627	0.001331842802776032	0.0013237740615154453	0.0013660297794354233	0.0013562905453924406	0.0014016429630984712	0.0013901042674830547	0.0014737529111414805	0.0014583898876982609	0.05109710005830725	0.04890560226416444	-1.5472691755662182e-05	-0.00015359508590223614	-1.536238568474249e-05	-0.00015250009411660326
4.337209771238533	0.001270002265409814	0.0012647950935874234	0.0013314521361438311	0.001323385762956388	0.001365629121068688	0.001355892743349799	0.001401231897699484	0.0013896965842130431	0.0014733207781720333	0.0014579622538880928	0.05109715403626271	0.04890565391834091	-1.5374646830705607e-05	-0.00015354143057649816	-1.5265039869011288e-05	-0.00015244682269244247
4.363343641942354	0.0012696296965411355	0.0012644240560760506	0.0013310616058918306	0.0013229975999736294	0.0013652286032123462	0.0013554950808121885	0.00140082097714005	0.0013892890445577624	0.0014728887988894317	0.0014575347720658484	0.05109720898322632	0.04890570649980693	-1.527718118438104e-05	-0.00015348737204678997	-1.5168269202909396e-05	-0.00015239315096282624
4.389634982363801	0.0012692572576433173	0.0012640531480682176	0.001330671213038306	0.001322609573579665	0.0013648282269219764	0.001355097558827597	0.001400410202515085	0.0013888816496025378	0.0014724569744696864	0.0014571074433935589	0.05109726491666829	0.04890576002528554	-1.518029135806967e-05	-0.00015343290751235195	-1.5072070252551695e-05	-0.00015233907614797815
4.416084741337141	0.0012688849496750264	0.001263682370519827	0.0013302809586085167	0.0013222216847939522	0.0013644279932605245	0.0013547001784513272	0.0013999995749272728	0.0013884744004403879	0.0014720253060974185	0.0014566802690417467	0.051097321854377986	0.04890581451179464	-1.508397391129443e-05	-0.00015337803412807105	-1.4976439601972757e-05	-0.00015228459542315775
4.442693873413836	0.001268512773601353	0.0012633117243931933	0.0013298908436348194	0.0013218339346429992	0.0013640279032984155	0.0013543029407461068	0.0013995890954871858	0.0013880672981721489	0.001471593794965993	0.0014562532501895577	0.051097379814464224	0.04890586997666908	-1.4988225421581208e-05	-0.00015332274900292653	-1.4881373853112972e-05	-0.00015222970591849405
4.469463338897009	0.0012681407303939203	0.0012629412106571632	0.0013295008691567838	0.0013214463241604975	0.00136362795811368	0.0013539058467822137	0.0013991787653134203	0.0013876603439065985	0.0014711624422776642	0.0014558263880249027	0.0510974388153662	0.04890592643755091	-1.4893042484465796e-05	-0.00015326704920087808	-1.4786869625801197e-05	-0.00015217440471926302
4.49639410387609	0.0012677688210309757	0.0012625708302872003	0.001329111036221297	0.0013210588543874188	0.001363228158792064	0.0013535088976375843	0.0013987685855327086	0.0013872535387605756	0.0014707312492437102	0.001455399683744589	0.05109749887585513	0.048905983912402085	-1.4798421713240612e-05	-0.00015321093173786826	-1.469292355748067e-05	-0.00015211868886327862
4.523487140261684	0.0012673970464975102	0.0012622005842655042	0.001328721345882697	0.0013206715263721438	0.001362828506427168	0.0013531120943979528	0.001398358557280067	0.0013868468838591254	0.0014703002170845928	0.001454973138554478	0.05109756001504041	0.04890604241951241	-1.4704359738895723e-05	-0.00015315439358265515	-1.4599532303181256e-05	-0.00015206255534133684
4.550743425820648	0.001267025407785351	0.0012618304735811069	0.0013283317992028745	0.0013202843411705674	0.0013624290021205553	0.0013527154381569582	0.0013979486816989174	0.0013864403803356133	0.001469869347030089	0.0014545467536696177	0.051097622252379744	0.04890610197750232	-1.4610853210313135e-05	-0.0001530974316582001	-1.4506692535692922e-05	-0.00015200600109882556
4.578163944211368	0.0012666539058932686	0.0012614604992299795	0.0013279423972513927	0.001319897299846229	0.001362029646981882	0.0013523189300162733	0.0013975389599412125	0.0013860340293318598	0.0014694386403194426	0.001454120530314389	0.05109768560768013	0.04890616260532192	-1.4517898793812295e-05	-0.00015304004283778205	-1.4414400945097355e-05	-0.00015194902303161673
4.605749685019276	0.0012662825418270924	0.0012610906622151413	0.0013275531411056144	0.0013195104034704136	0.0013616304421290274	0.0013519225710857345	0.0013971293931675864	0.0013856278319982786	0.0014690080982015176	0.001453694469722659	0.05109775010110929	0.04890622432227446	-1.4425493173316623e-05	-0.00015298222394677374	-1.4322654238983074e-05	-0.00015189161798817574
4.633501643792551	0.001265911316599807	0.0012607209635467646	0.0013271640318508102	0.001319123653122287	0.0013612313886882121	0.0013515263624834586	0.0013967199825474712	0.0013852217894940024	0.0014685777219349417	0.001453268573137921	0.051097815753198605	0.04890628714800555	-1.4333633050197386e-05	-0.00015292397176142059	-1.4231449142268482e-05	-0.00015183378276867332
4.6614208220780515	0.0012655402312316693	0.0012603514042422877	0.0013267750705802928	0.001318737049889007	0.0013608324877941373	0.0013511303053359797	0.0013963107292592487	0.0013848159029870208	0.0014681475127882664	0.0014528428418134525	0.05109788258485129	0.0489063511025181	-1.424231514305166e-05	-0.00015286528300695323	-1.4140782396955542e-05	-0.00015177551412198786
4.689508227457455	0.0012651692867503197	0.0012599819853265244	0.0013263862583955345	0.001318350594865854	0.0013604337405901106	0.001350734400778378	0.0013959016344903812	0.0013844101736543253	0.0014677174720401206	0.0014524172770124676	0.05109795061734742	0.048906416206179026	-1.4151536188031916e-05	-0.0001528061543611403	-1.4050650762452432e-05	-0.00015171680874992433
4.717764873583629	0.0012647984841908807	0.0012596127078317663	0.001325997596406282	0.0013179642891563443	0.0013600351482281692	0.0013503386499543984	0.001395492699437545	0.0013840046026820274	0.001467287600979355	0.001451991880008257	0.05109801987235401	0.04890648247971969	-1.4061292938308267e-05	-0.0001527465824492369	-1.3961051015125986e-05	-0.00015165766330244024
4.746191780217212	0.0012644278245960887	0.0012592435727979139	0.001325609085730701	0.0013175781338723646	0.0013596367118692298	0.0013499430540166008	0.001395083925306789	0.0013835991912655215	0.0014668579009052194	0.0014515666520843657	0.05109809037193029	0.048906549944250505	-1.3971582164203772e-05	-0.00015268656384509471	-1.387197994832598e-05	-0.0001515980743785339
4.774789973263409	0.0012640573090163879	0.001258874581272567	0.0013252207274954853	0.001317192130134291	0.001359238432683207	0.0013495476141264767	0.001394675313313655	0.0013831939406096065	0.0014664283731275025	0.0014511415945347296	0.051098162138531265	0.04890661862126044	-1.3882400653131982e-05	-0.00015262609507177283	-1.3783434372385134e-05	-0.0001515380385264109
4.803560484809025	0.0012636869385100607	0.0012585057343111586	0.001324832522835996	0.0013168062790711232	0.0013588403118491603	0.0013491523314545974	0.0013942668646833437	0.0013827888519286446	0.0014659990189667103	0.0014507167086638493	0.051098235195023656	0.048906688532629874	-1.379374520945817e-05	-0.00015256517259942814	-1.3695411114456046e-05	-0.0001514775522417633
4.832504353159697	0.0012633167141433324	0.0012581370329770591	0.0013244444728963856	0.0013164205818206054	0.001358442350555423	0.00134875720718074	0.0013938585806508392	0.0013823839264466928	0.0014655698397542164	0.0014502919957869401	0.051098309564680804	0.0489067597006346	-1.370561265444381e-05	-0.00015250379284514892	-1.3607907018493848e-05	-0.00015141661196815814
4.861622622877388	0.001262946636990496	0.0012577684783417014	0.0013240565788297295	0.0013160350395293658	0.0013580445499997503	0.0013483622424940328	0.0013934504624610782	0.0013819791653976563	0.001465140836832436	0.001449867457230106	0.051098385271205915	0.04890683214795101	-1.3617999826166793e-05	-0.00015244195217301026	-1.3520918945138238e-05	-0.00015135521409614938
4.890916344818065	0.0012625767081340237	0.0012574000714846865	0.0013236688417981592	0.0013156496533530372	0.0013576469113894475	0.0013479674385930872	0.001393042511369076	0.0013815745700254325	0.0014647120115549865	0.0014494430943304904	0.051098462338722554	0.04890690589766994	-1.353090357948325e-05	-0.00015237964689329697	-1.3434443771668386e-05	-0.00015129335496266716
4.9203865761696335	0.0012622069286646882	0.0012570318134939183	0.0013232812629729923	0.0013152644244563963	0.0013572494359415223	0.0013475727966861454	0.0013926347286400962	0.0013811701415840597	0.0014642833652868607	0.0014490189084364548	0.051098540791798895	0.048906980973298125	-1.344432078576041e-05	-0.00015231687326006105	-1.3348478391780882e-05	-0.000151231030849186
4.950034380490085	0.0012618372996816905	0.0012566637054657157	0.00132289384353488	0.0013148793540135053	0.0013568521248828271	0.001347178317991222	0.001392227115549798	0.0013807658813378748	0.0014638548994045995	0.0014485949009077452	0.05109862065544196	0.04890705739876585	-1.335824833315069e-05	-0.00015225362747423032	-1.3263019715839541e-05	-0.0001511682379845003
4.979860827745887	0.0012614678222927652	0.0012562957485049281	0.0013225065846739202	0.0013144944432078257	0.0013564549794501922	0.0013467840037362365	0.0013918196733843737	0.0013803617905616512	0.001463426615296453	0.0014481710731156499	0.05109870195511247	0.04890713519844074	-1.3272683126189233e-05	-0.00015218990568011126	-1.3178064670452128e-05	-0.00015110497254089417
5.009866994350591	0.001261098497614321	0.0012559279437250736	0.0013221194875898234	0.001314109693232382	0.0013560580008905897	0.0013463898551591778	0.0013914124034407347	0.0013799578705407706	0.0014629985143625728	0.0014477474264431916	0.05109878471673277	0.04890721439712838	-1.318762208579044e-05	-0.00015212570396450076	-1.309361019850852e-05	-0.00015104123063369723
5.040053963203681	0.0012607293267715546	0.0012555602922484491	0.0013217325534920256	0.0013137251052898812	0.0013556611904612687	0.0013459958735082347	0.0013910053070266416	0.001379554122571364	0.0014625705980151758	0.0014473239622852859	0.05109886896669638	0.0489072950200839	-1.3103062149327771e-05	-0.00015206101835862906	-1.3009653259198062e-05	-0.0001509770083227835
5.070422823729659	0.0012603603108985784	0.0012551927952062659	0.00132134578359985	0.001313340680592861	0.0013552645494299097	0.0013456020600419553	0.001390598385460876	0.0013791505479604784	0.001462142867678728	0.0014469006820489263	0.05109895473186914	0.04890737709302071	-1.3019000270342307e-05	-0.00015199584483521766	-1.2926190827836082e-05	-0.0001509123016105729
5.100974671917351	0.0012599914511385471	0.0012548254537387683	0.0013209591791426337	0.0013129564203638322	0.0013548680790747764	0.0013452084160293883	0.0013901916400734019	0.0013787471480262315	0.0014617153247901257	0.0014464775871533566	0.051099042039610396	0.048907460642115125	-1.2935433418643366e-05	-0.00015193017930936747	-1.2843219895881247e-05	-0.0001508471064422534
5.131710610359471	0.0012596227486437852	0.0012544582689953663	0.0013205727413598835	0.0013125723258354165	0.001354471780684865	0.0013448149427502396	0.001389785072205524	0.001378343924097973	0.0014612879707988741	0.001446054679030254	0.051099130917769665	0.04890754569401873	-1.2852358580100337e-05	-0.00015186401763656043	-1.2760737470654537e-05	-0.00015078141870306094
5.1626317482924104	0.0012592542045759198	0.0012540912421347636	0.0013201864715014153	0.0013121883982504948	0.001354075655560064	0.0013444216414950287	0.0013893786832100523	0.0013779408775164517	0.0014608608071672816	0.0014456319591239148	0.0510992213946998	0.04890763227586738	-1.27697727566288e-05	-0.00015179735561293706	-1.267874057547802e-05	-0.00015071523422000022
5.193739201636265	0.0012588858201060045	0.0012537243743250888	0.0013198003708274973	0.0013118046388623517	0.001353679705011306	0.0013440285135652363	0.0013889724744514719	0.0013775380096339735	0.0014604338353706378	0.0014452094288914317	0.05109931349927185	0.048907720415286626	-1.2687672966093383e-05	-0.0001517301889745193	-1.259722624951179e-05	-0.00015064854876001288
5.225034093035115	0.0012585175964146581	0.0012533576667440273	0.0013194144406090094	0.001311421048934827	0.001353283930360729	0.0013436355602734688	0.0013885664473061103	0.0013771353218145724	0.0014600070568974095	0.0014447870898028883	0.05109940726087525	0.04890781014040046	-1.260605624225919e-05	-0.00015166251339621128	-1.2516191547670696e-05	-0.0001505813580298665
5.256517551897525	0.001258149534692193	0.0012529911205789515	0.0013190286821275815	0.0013110376297424601	0.001352888332941833	0.0013432427829436105	0.0013881606031623047	0.00137673281543418	0.0014595804732494269	0.0014443649433415417	0.05109950270943423	0.048907901479845625	-1.2524919634687715e-05	-0.00015159432449174393	-1.243563354057231e-05	-0.00015051365767504432
5.288190714437326	0.0012577816361387518	0.0012526247370270613	0.0013186430966757518	0.001310654382570644	0.0013524929140996441	0.0013428501829109885	0.0013877549434205764	0.0013763304918807927	0.0014591540859420836	0.001443942991004016	0.051099599875414084	0.04890799446277616	-1.2444260208705621e-05	-0.00015152561781278662	-1.2355549314470998e-05	-0.00015044544327963427
5.320054723714605	0.0012574139019644402	0.0012522585172955133	0.0013182576855571178	0.0013102713087157765	0.0013520976751908737	0.0013424577615225297	0.0013873494694938004	0.0013759283525546396	0.0014587278965045253	0.001443521234300495	0.051099698789829645	0.04890808911887036	-1.236407504520698e-05	-0.00015145638884722645	-1.2275935971112206e-05	-0.0001503767103646636
5.352110729676963	0.0012570463333894733	0.0012518924626015642	0.001317872450086496	0.001309888409485415	0.0013517026175840917	0.0013420655201369321	0.0013869441828073916	0.001375526398868369	0.0014583019064798594	0.0014430996747549205	0.051099799484259405	0.04890818547834911	-1.2284361240653269e-05	-0.00015138663301933475	-1.2196790627676951e-05	-0.00015030745438782134
5.384359889201005	0.0012566789316443036	0.0012515265741727083	0.0013174873915900696	0.0013095056861984334	0.0013513077426598858	0.001341673460124825	0.001386539084799473	0.0013751246322472152	0.001457876117425347	0.0014426783139051885	0.05109990199085479	0.048908283571977934	-1.2205115907104602e-05	-0.0001513163456901001	-1.2118110416826922e-05	-0.00015023767074373584
5.41680336613411	0.0012563116979697668	0.001251160853246813	0.0013171025114055543	0.0013091231401851783	0.001350913051811032	0.001341281582868936	0.0013861341769210575	0.0013747230541291762	0.0014574505309126067	0.0014422571533033465	0.051100006342347064	0.04890838343107857	-1.2126336171983804e-05	-0.00015124552215489695	-1.2039892486475495e-05	-0.00015016735476219845
5.44944233133642	0.001255944633617221	0.0012507953010722662	0.0013167178108823572	0.0013087407727876263	0.0013505185464426667	0.001340889889764264	0.0013857294606362304	0.0013743216659651987	0.0014570251485278246	0.0014418361945157997	0.0511001125720586	0.048908485087542836	-1.2048019178083347e-05	-0.00015117415764348552	-1.1962133999805086e-05	-0.0001500965017078304
5.482277962723094	0.0012555777398486911	0.0012504299189081162	0.001316333291381729	0.00130835858535955	0.001350124227972457	0.001340498382218246	0.0013853249374223356	0.0013739204692193557	0.0014565999718719569	0.0014414154391235137	0.05110022071392242	0.04890858857383653	-1.1970162083391883e-05	-0.0001511022473186796	-1.1884832135114487e-05	-0.0001500251067788616
5.515311445306831	0.0012552110179370178	0.001250064708024219	0.001315948954276948	0.001307976579266675	0.0013497300978307794	0.0013401070616509364	0.001384920608770162	0.001373519465369035	0.00145617500256095	0.0014409948887222261	0.05110033080247821	0.04890869392301761	-1.1892762061160161e-05	-0.00015102978627634656	-1.1807984085784179e-05	-0.00014995316510679757
5.548543971240616	0.0012548444691659918	0.0012496996697013818	0.001315564800953463	0.00130759475588685	0.0013493361574608907	0.0013397159294951757	0.0013845164761841257	0.0013731186559051236	0.001455750242225941	0.00144057454492265	0.05110044287289556	0.0489088011687402	-1.1815816299772658e-05	-0.00015095676954496318	-1.1731587060293674e-05	-0.0001498806717564749
5.581976739860765	0.0012544780948305126	0.0012493348052315103	0.0013151808328090743	0.001307213116610209	0.0013489424083191093	0.0013393249871967697	0.001384112541182465	0.0013727180423321913	0.0014553256925134823	0.0014401544093506885	0.0511005569609789	0.04890891034526682	-1.173932200259492e-05	-0.0001508831920833953	-1.1655638281957842e-05	-0.0001498076217235078
5.615610957730194	0.0012541118962367348	0.0012489701159177611	0.0013147970512540966	0.0013068316628393405	0.0013485488518749959	0.0013389342362146717	0.0013837088052974333	0.0013723176261686908	0.0014549013550857577	0.0014397344836476547	0.05110067310318286	0.04890902148748314	-1.1663276388004795e-05	-0.0001508090487816749	-1.1580134989010171e-05	-0.00014973400993539832
5.649447838681973	0.0012537458747022125	0.0012486056030746888	0.0013144134577115336	0.001306450395989458	0.0013481554896115327	0.0013385436780211561	0.0013833052700754928	0.0013719174089471399	0.0014544772316208	0.00143931476947048	0.051100791336621154	0.04890913463090378	-1.1587676689267523e-05	-0.00015073433445916828	-1.1505074434467466e-05	-0.00014965983124948234
5.6834886038631165	0.0012533800315560593	0.0012482412680284007	0.001314030053617244	0.0013060693174885701	0.0013477623230253126	0.0013381533141020106	0.0013829019370775089	0.0013715173922143292	0.0014540533238127195	0.0014388952684919417	0.05110091169908107	0.04890924981169221	-1.1512520154421252e-05	-0.00015065904386407647	-1.1430453885980657e-05	-0.0001495850804518195
5.717734481778674	0.0012530143681391006	0.0012478771121167108	0.0013136468404201281	0.0013056884287776596	0.0013473693536267225	0.0013377631459567153	0.0013824988078789575	0.0013711175775315049	0.0014536296333719269	0.0014384759824008825	0.051101034229033136	0.048909367066658826	-1.1437804046318667e-05	-0.00015058317167337965	-1.1356270625963172e-05	-0.0001495097522586919
5.75218670833605	0.0012526488858040224	0.0012475131366892914	0.0013132638195822895	0.001305307731310851	0.00134697658294013	0.0013373731750986285	0.001382095884070114	0.0013707179664745796	0.001453206162025361	0.0014380569129024323	0.05110115896564478	0.048909486433287255	-1.136352564246046e-05	-0.0001505067124912829	-1.1282521951351543e-05	-0.0001494338413137175
5.786846526889619	0.001252283585915535	0.0012471493431078335	0.0013128809925792217	0.0013049272265555885	0.001346584012504077	0.00133698340305518	0.0013816931672562662	0.001370318560634325	0.0014527829115167218	0.0014376380617182431	0.05110128594879341	0.04890960794973874	-1.128968223489471e-05	-0.00015042966084782838	-1.1209205173501324e-05	-0.00014935734218657348
5.821715188285586	0.0012519184698505314	0.0012467857327462077	0.0013124983608999883	0.001304546915992828	0.0013461916438714742	0.0013365938313680628	0.0013812906590579199	0.0013699193616165874	0.0014523598836067083	0.0014372194305867167	0.0511014152190796	0.048909731654864695	-1.1216271130251587e-05	-0.0001503520111993395	-1.1136317618294644e-05	-0.00014928024937466144
5.856793950907131	0.001251553538998242	0.0012464223069906162	0.001312115926047403	0.0013041668011171989	0.001345799478609789	0.0013362044615934199	0.001380888361111003	0.0013695203710424784	0.001451937080073246	0.001436801021263232	0.05110154681783784	0.04890985758822085	-1.1143289649625382e-05	-0.00015027375792769915	-1.1063856625904284e-05	-0.00014920255730033194
5.892084080719833	0.0012511887947603993	0.0012460590672397649	0.0013117336895382122	0.0013037868834372055	0.0013454075183012483	0.001335815295302048	0.001380486275067079	0.001369121590548599	0.0014515145027117356	0.0014363828355203909	0.05110168078715349	0.04890998579007914	-1.1070735128373282e-05	-0.00015019489533701913	-1.0991819550741633e-05	-0.0001491242603096632
5.927586851317345	0.0012508242385514067	0.0012456960149050194	0.0013113516529032886	0.0013034071644754	0.0013450157645430397	0.0013354263340795921	0.0013800844025935615	0.001368723021787242	0.0014510921533352952	0.0014359648751482517	0.05110181716987118	0.048910116301442604	-1.099860491625762e-05	-0.0001501154176560826	-1.0920203761480979e-05	-0.00014904535267362684
5.963303543967366	0.0012504598717984925	0.0012453331514105741	0.0013109698176878095	0.0013030276457685756	0.0013446242189475053	0.001335037579526743	0.0013796827453739274	0.001368324666426606	0.0014506700337749998	0.0014355471419545724	0.05110195600961465	0.04891024916405536	-1.0926896377241174e-05	-0.00015003531903567957	-1.0849006640899911e-05	-0.00014896582858570095
5.999235447657878	0.0012500956959418873	0.0012449704781936175	0.001310588185451453	0.0013026483288679552	0.001344232883142353	0.0013346490332594438	0.0013792813051079387	0.0013679265261510153	0.001450248145880137	0.0014351296377650535	0.05110209735079903	0.0489103844204191	-1.0855606889452474e-05	-0.00014995459354816276	-1.0778225585848095e-05	-0.0001488856821617035
6.035383859143656	0.0012497317124349836	0.0012446079967045017	0.0013102067577685848	0.0013022692153393796	0.0013438417587708553	0.0013342606969090893	0.0013788800835118553	0.0013675286026611326	0.00144982649151845	0.0014347123644235869	0.051102241238642945	0.04891052211380511	-1.0784733845078248e-05	-0.00014987323518578233	-1.0707858007105026e-05	-0.0001488049074375719
6.071750082993084	0.0012493679227445174	0.0012442457084069155	0.0013098255362284689	0.0013018903067635067	0.0013434508474920684	0.0013338725721227425	0.0013784790823186714	0.00136713089767419	0.0014494050725764056	0.0014342953237925116	0.05110238771918136	0.04891066228827132	-1.0714274650311384e-05	-0.00014979123786118542	-1.0637901329397376e-05	-0.0001487234983705843
6.108335431635222	0.0012490043283507253	0.001243883614778049	0.0013094445224354392	0.0013015116047360028	0.001343060150981029	0.0013334846605633293	0.001378078303278326	0.0013667334129241974	0.0014489838909594367	0.0014338785177528542	0.05110253683928737	0.0489108049886691	-1.064422672531623e-05	-0.00014970859540547332	-1.0568352991305319e-05	-0.000148641448837028
6.145141225407182	0.0012486409307475355	0.0012435217173087788	0.0013090637180091218	0.0013011331108677446	0.001342669670928982	0.0013330969639098657	0.0013776777481579467	0.0013663361501621847	0.0014485629485922157	0.001433461948204603	0.05110268864668062	0.04891095026066585	-1.0574587504065536e-05	-0.0001496253015671467	-1.0499210445123752e-05	-0.00014855875263114493
6.182168792601758	0.0012482777314427266	0.001243160017503833	0.001308683124584616	0.0013007548267850138	0.0013422794090435842	0.0013327094838576597	0.0013772774187420691	0.0013659391111564196	0.0014481422474189112	0.0014330456170669522	0.05110284318995006	0.048911098150756324	-1.0505354434416775e-05	-0.0001495413500127718	-1.0430471156917809e-05	-0.00014847540346585308
6.2194194695153895	0.0012479147319581164	0.0012427985168819763	0.001308302743812711	0.0013003767541297016	0.0013418893670491285	0.001332322222118533	0.0013768773168328762	0.0013655422976926426	0.0014477217894034564	0.0014326295262785738	0.05110300051856259	0.04891124870627838	-1.0436524977841533e-05	-0.0001494567343235942	-1.0362132606297342e-05	-0.00014839139496924947
6.256894600496366	0.0012475519338297414	0.0012424372169761884	0.0013079225773600933	0.0012999988945595188	0.0013414995466867648	0.0013319351804210418	0.001376477444250436	0.0013651457115743048	0.0014473015765298245	0.0014322136777978848	0.0511031606828787	0.04891140197542664	-1.0368096609515709e-05	-0.00014937144799637148	-1.029419228645509e-05	-0.00014830672068572026
6.294595537993358	0.0012471893386080284	0.0012420761193338416	0.0013075426269095393	0.0012996212497481928	0.0013411099497147195	0.0013315483605106932	0.001376077802832936	0.0013647493546227968	0.0014468816108022951	0.0014317980736033079	0.051103323734176684	0.04891155800726999	-1.0300066818232784e-05	-0.00014928548444254064	-1.0226647704114633e-05	-0.00014822137407505265
6.332523642604218	0.0012468269478579884	0.0012417152255168895	0.0013071628941601391	0.0012992438213856852	0.0013407205779085215	0.0013311617641501706	0.0013756783944369293	0.0013643532286776938	0.0014464618942457343	0.001431382715693552	0.051103489724661354	0.048911716851764556	-1.0232433106226874e-05	-0.00014919883698560898	-1.0159496379343047e-05	-0.00014813534850943721
6.370680283125076	0.001246464763159394	0.001241354537102048	0.0013067833808275023	0.0012988666111783968	0.001340331433061235	0.0013307753931195638	0.0013752792209375771	0.0013639573355969984	0.0014460424289058794	0.001430967606087887	0.05110365870748441	0.04891187855977547	-1.0165192989162325e-05	-0.0001491114988613762	-1.0092735845550899e-05	-0.00014804863727430062
6.40906683659976	0.0012461027861069723	0.001240994055680986	0.0013064040886439795	0.0012984896208493874	0.0013399425169836848	0.0013303892492165937	0.0013748802842289023	0.0013635616772573861	0.0014456232168496175	0.00143055274682642	0.05110383073676035	0.0489120431830885	-1.0098343996126774e-05	-0.0001490234632171017	-1.0026363649454084e-05	-0.00014796123356702884
6.447684688369473	0.0012457410183105888	0.0012406337828605115	0.0013060250193588669	0.0012981128521385855	0.001339553831504692	0.0013300033342568455	0.001374481586224031	0.0013631662555544486	0.0014452042601652746	0.0014301381399703817	0.051104005867586774	0.04891221077442814	-1.0031883669475022e-05	-0.00014893472310983924	-9.960377350966276e-06	-0.00014787313049552386
6.486535232122802	0.0012453794613954414	0.001240273720262766	0.0013056461747386395	0.0012977363068030136	0.0013391653784713096	0.001329617650074003	0.0013740831288554542	0.0013627710724029496	0.0014447855609629051	0.001429723787602411	0.05110418415605784	0.04891238138747351	-9.965809564780465e-06	-0.00014884527150577087	-9.89477452309484e-06	-0.00014778432107737105
6.525619869945995	0.001245018117002252	0.0012399138695254146	0.0013052675565671645	0.0012973599866170043	0.0013387771597490612	0.0013292321985200854	0.0013736849140752795	0.0013623761297370763	0.0014443671213745892	0.0014293096918268416	0.05110436565928497	0.04891255507687701	-9.90011925075529e-06	-0.00014875510127865255	-9.829552751951243e-06	-0.0001476947982388399
6.564940012373588	0.0012446569867874627	0.0012395542323018448	0.0013048891666459295	0.0012969838933724255	0.0013383891772221848	0.0013288469814656879	0.001373286943855495	0.0013619814295106995	0.0014439489435547322	0.0014288958547700038	0.05110455043541563	0.048912731898283116	-9.834810309243547e-06	-0.00014866420521014723	-9.764709636626151e-06	-0.00014760455481421797
6.604497078439295	0.0012442960724234277	0.0012391948102613566	0.0013045110067942624	0.001296608028878901	0.0013380014327938686	0.0013284620008002191	0.0013728892201882248	0.0013615869736976274	0.0014435310296803557	0.0014284822785805083	0.05110473854365203	0.04891291190834611	-9.769880335065012e-06	-0.00014857257598671625	-9.700242789102698e-06	-0.00014751358354353483
6.644292495727218	0.0012439353755986221	0.0012388356050893738	0.001304133078849574	0.0012962323949640543	0.0013376139283865127	0.0013280772584321574	0.0013724917450860085	0.0013611927642918791	0.0014431133819514217	0.001428068965429563	0.051104930044270386	0.048913095164744284	-9.705326935956216e-06	-0.0001484802061995638	-9.636149834218316e-06	-0.0001474218770723401
6.684327700423376	0.0012435748980178345	0.0012384766184876353	0.0013037553846675807	0.0012958569934737193	0.001337226665941964	0.0013276927562892863	0.0013720945205820516	0.0013607988033079387	0.001442696002591124	0.0014276559175112624	0.05110512499863411	0.04891328172620495	-9.64114773262248e-06	-0.00014838708834502556	-9.572428409661271e-06	-0.0001473294279519255
6.724604137367524	0.00124321464140237	0.0012381178521743998	0.0013033779261225344	0.0012954818262721878	0.001336839647421777	0.0013273084963189513	0.0013716975487305136	0.0013604050927810312	0.0014422788938462082	0.0014272431370429021	0.05110532346922837	0.048913471652518026	-9.57734035847771e-06	-0.00014829321482034974	-9.509076165752084e-06	-0.00014723622863538344
6.76512326010531	0.001242854607490263	0.0012377593078846587	0.0013030007051074738	0.0012951068952424445	0.0013364528748074692	0.0013269244804883166	0.0013713008316067765	0.0013600116347673985	0.001441862057987292	0.0014268306262652938	0.051105525519664914	0.04891366500455903	-9.513902459717255e-06	-0.00014819857792508495	-9.44609076551986e-06	-0.0001471422714788284
6.805886530940724	0.0012424947980364776	0.0012374009873703318	0.0013026237235344526	0.0012947322022863951	0.0013360663501007764	0.0013265407107846121	0.00137090437130772	0.0013596184313445594	0.0014414454973091806	0.0014264183874430696	0.05110573121470897	0.048913861844304685	-9.450831695255457e-06	-0.00014810316985958139	-9.383469884560042e-06	-0.00014704754873945403
6.846895420988873	0.0012421352148131168	0.0012370428924004925	0.0013022469833347836	0.0012943577493251227	0.001335680075323914	0.001326157189215404	0.0013705081699520107	0.0013592254846116118	0.0014410292141311932	0.0014260064228650159	0.05110594062030399	0.04891406223485991	-9.388125736496666e-06	-0.00014800698272215973	-9.321211210902569e-06	-0.00014695205257336807
6.888151410229076	0.0012417758596096427	0.0012366850247615664	0.001301870486459292	0.0012939835382991234	0.001335294052519849	0.0013257739178088525	0.0013701122296803862	0.0013588327966894964	0.0014406132107974957	0.0014255947348443875	0.051106153803586844	0.04891426624046982	-9.325782267421978e-06	-0.00014791000850955527	-9.259312445112494e-06	-0.00014685577503648073
6.92965598755826	0.0012414167342330814	0.0012363273862575545	0.0013014942348785515	0.0012936095711685535	0.0013349082837525574	0.0013253908986139745	0.0013697165526559366	0.0013584403697212892	0.0014401974896774263	0.0014251833257192359	0.05110637083291257	0.048914473926546846	-9.263798984540661e-06	-0.0001478122391165293	-9.197771300123447e-06	-0.00014675870808278368
6.971410650844719	0.0012410578405082408	0.0012359699787102452	0.001301118230583143	0.001293235849913478	0.0013345227711072994	0.0013250081337009153	0.0013693211410644023	0.0013580482058724885	0.0014397820531658364	0.0014247721978527404	0.05110659177787498	0.04891468535969017	-9.202173596668112e-06	-0.00014771366633187233	-9.136585501126615e-06	-0.00014666084356129705
7.01341690698215	0.0012406991802779359	0.0012356128039594338	0.001300742475583908	0.001292862376534127	0.0013341375166908964	0.0013246256251612228	0.0013689259971144722	0.0013576563073313121	0.0014393669036834346	0.0014243613536335503	0.05110681670933128	0.048914900607708575	-9.140903824981367e-06	-0.0001476142818394588	-9.075752785577679e-06	-0.00014656217321695753
7.055676271944047	0.0012403407554032006	0.0012352558638631492	0.0013003669719121984	0.0012924891530511566	0.001333752522632003	0.001324243375108117	0.0013685311230380757	0.001357264676308986	0.0014389520436771267	0.0014239507954761144	0.05110704569942514	0.048915119739633105	-9.079987402935835e-06	-0.00014751407721691479	-9.015270903118752e-06	-0.00014646268868900858
7.098190270838397	0.0012399825677635165	0.00123489916029787	0.001299991721620145	0.001292116181505887	0.0013333677910813877	0.0013238613856767722	0.0013681365210906882	0.001356873315040046	0.0014385374756203688	0.0014235405258210315	0.051107278821604346	0.04891534282575541	-9.019422076152542e-06	-0.00014741304393312005	-8.955137615476033e-06	-0.00014636238150905756
7.1409604379627405	0.001239624619257037	0.0012345426951587547	0.0012996167267809138	0.0012917434639605867	0.0013329833242122203	0.0013234796590245964	0.0013677421935516412	0.0013564822257826471	0.00143812320201352	0.0014231305471353983	0.05110751615065315	0.04891556993763915	-8.959205602388637e-06	-0.00014731117334793042	-8.895350696437251e-06	-0.0001462612431006316
7.183988316859528	0.001239266911800815	0.0012341864703598704	0.00129924198948897	0.0012913710024987212	0.0013325991242203535	0.0013230981973315161	0.0013673481427244256	0.001356091410818858	0.0014377092253842027	0.0014227208619131575	0.051107757762711745	0.04891580114814435	-8.899335751473211e-06	-0.00014720845671101213	-8.83590793175279e-06	-0.00014615926477729024
7.227275460371831	0.001238909447331031	0.0012338304878344202	0.0012988675118603492	0.0012909987992252262	0.0013322151933246162	0.0013227170028002645	0.0013669543709370067	0.0013557008724549803	0.0014372955482876621	0.0014223114726754603	0.05110800373529966	0.04891603653145477	-8.839810305203213e-06	-0.0001471048851597323	-8.776807119057622e-06	-0.0001460564377414042
7.270823430699384	0.0012385522278032315	0.0012334747495349834	0.0012984932960329318	0.0012906268562667786	0.0013318315337671062	0.001322336077656674	0.0013665608805421472	0.0013553106130218626	0.0014368821733071388	0.0014219023819710254	0.05110825414734333	0.048916276163099764	-8.780627057327836e-06	-0.00014700044971882598	-8.71804606788519e-06	-0.0001459527530839333
7.31463379945495	0.001238195255192556	0.0012331192574337394	0.0012981193441667055	0.0012902551757720628	0.001331448147813485	0.001321955424149965	0.0013661676739177187	0.001354920634875211	0.0014364691030542339	0.0014214935923764992	0.05110850907920276	0.048916520119979705	-8.721783813447903e-06	-0.00014689514129845316	-8.659622599506075e-06	-0.00014584820178165092
7.358708147721062	0.001237838531493983	0.0012327640135227213	0.001297745658444056	0.001289883759912057	0.0013310650377532812	0.0013215750445530533	0.0013657747534670357	0.0013545309403959155	0.0014360563401692933	0.001421085106496839	0.05110876861269439	0.048916768480386716	-8.663278390944745e-06	-0.00014678895069292208	-8.601534546888098e-06	-0.00014574277469620034
7.403048066107065	0.0012374820587225618	0.0012324090198140409	0.001297372241070038	0.0012895126108803017	0.0013306822059001916	0.0013211949411628425	0.0013653821216191777	0.0013541415319903763	0.001435643887321784	0.001420676926965674	0.051109032831119665	0.048917021324038586	-8.605108618902138e-06	-0.00014668186857880183	-8.543779754649483e-06	-0.00014563646257326202
7.447655154806527	0.0012371258389136653	0.0012320542783401476	0.0012969990942726657	0.0012891417308931927	0.0013302996545923934	0.0013208151163005377	0.0013649897808293288	0.0013537524120908304	0.0014352317472106854	0.001420269056445698	0.0511093018192924	0.04891727873209485	-8.547272338153139e-06	-0.00014657388551586603	-8.486356079027632e-06	-0.00014552925604127687
7.49253102365499	0.0012367698741232213	0.001231699791154058	0.001296626220303191	0.0012887711221902574	0.0013299173861928435	0.0013204355723119429	0.0013645977335791008	0.001353363583155681	0.0014348199225648697	0.0014198614976290405	0.05110957566356208	0.048917540787188185	-8.489767401073656e-06	-0.00014646499194315155	-8.429261387754225e-06	-0.00014542114560994746
7.537677292188054	0.0012364141664279733	0.0012313455603296165	0.0012962536214364028	0.0012884007870344436	0.001329535403089607	0.0013200563115677833	0.0013642059823768915	0.0013529750476698442	0.0014344084161435119	0.0014194542532376668	0.051109854451847854	0.04891780757345728	-8.432591671556425e-06	-0.0001463551781780703	-8.372493560008382e-06	-0.00014531212166796204
7.583095589699846	0.0012360587179257216	0.0012309915879617408	0.0012958812999709123	0.0012880307277124245	0.0013291537076961651	0.0013196773364640149	0.0013638145297582163	0.0013525868081450789	0.001433997230736481	0.001419047326023766	0.051110138273663897	0.04891807917655687	-8.375743024960705e-06	-0.00014624443441552115	-8.31605048630217e-06	-0.00014520217448193984
7.628787555301809	0.0012357035307355864	0.0012306378761666806	0.0012955092582294574	0.0012876609465348812	0.0013287723024517455	0.001319298649422151	0.0013634233782860673	0.0013521988671203443	0.0014335863691647547	0.0014186407187701576	0.05111042722014912	0.04891835568370396	-8.319219348100135e-06	-0.00014613275072711263	-8.259930068563875e-06	-0.0001450912941965976
7.674754837981857	0.0012353486069982477	0.0012302844270822638	0.0012951374985591918	0.0012872914458367986	0.0013283911898216356	0.001318920252889573	0.0013630325305512506	0.0013518112271621334	0.0014331758342808153	0.0014182344342906817	0.05111072138409408	0.04891863718369692	-8.263018539097014e-06	-0.0001460201170586095	-8.204130219947176e-06	-0.0001449794708316965
7.720999096663877	0.0012349939488762204	0.0012299312428681686	0.001294766023332	0.001286922227977784	0.0013280103722975256	0.0013185421493398701	0.001362641989172766	0.0013514238908648442	0.0014327656289690848	0.0014178284754306234	0.05111102085997792	0.048918923766944414	-8.207138507293835e-06	-0.00014590652322754583	-8.148648864732266e-06	-0.00014486669427971055
7.767522000267617	0.0012346395585541043	0.0012295783257061756	0.0012943948349447977	0.0012865532953423593	0.0013276298523978351	0.001318164341273165	0.0013622517567981485	0.0013510368608511238	0.0014323557561463358	0.001417422845067121	0.0511113257439898	0.04891921552549534	-8.151577173350424e-06	-0.0001457919589251122	-8.093483938429943e-06	-0.0001447529543073811
7.814325227768903	0.0012342854382388496	0.0012292256778004332	0.0012940239358198407	0.0012861846503402676	0.0013272496326680455	0.0013177868312164438	0.0013618618361038437	0.001350650139772233	0.0014319462187621158	0.0014170175461095794	0.051111636134066836	0.04891951255307164	-8.096332469001086e-06	-0.00014567641371138196	-8.03863338757517e-06	-0.00014463824055183094
7.861410468260233	0.0012339315901600278	0.0012288733013777308	0.0012936533284050402	0.0012858162954067969	0.0013268697156810514	0.0013174096217239023	0.0013614722297955787	0.0013502637303084177	0.001431537019799189	0.0014166125815001055	0.05111195212992604	0.04891981494509494	-8.041402337042453e-06	-0.0001455598770142008	-7.98409516967677e-06	-0.00014452254251889896
7.908779421011744	0.0012335780165700974	0.0012285211986877663	0.0012932830151742855	0.0012854482330030932	0.0013264901040374996	0.0013170327153772853	0.0013610829406087344	0.0013498776351692793	0.0014311281622739693	0.001416207954213934	0.05111227383309006	0.04892012279871827	-7.986784731328286e-06	-0.00014544233812957552	-7.929867253194875e-06	-0.00014440584958286262
7.956433795532517	0.001233224719744676	0.0012281693720034154	0.0012929129986277586	0.0012850804656164708	0.0013261108003661385	0.001316656114786233	0.0013606939713087256	0.0013494918570941454	0.0014307196492369628	0.0014158036672598626	0.05111260134692565	0.04892043621286199	-7.932477616698352e-06	-0.0001453237862189538	-7.875947617532256e-06	-0.00014428815098532777
8.004375311632296	0.0012328717019828134	0.001227817823621009	0.0012925432812922557	0.0012847129957607457	0.0013257318073241692	0.001316279822588628	0.0013603053246913832	0.0013491063988524453	0.001430311483773215	0.0014153997236806893	0.05111293477667782	0.04892075528823497	-7.878478968841376e-06	-0.00014520421030700392	-7.822334252850435e-06	-0.00014416943583150932
8.052605699483543	0.0012325189656072755	0.001227466555860618	0.0012921738657215214	0.0012843458259765596	0.0013253531275976102	0.0013159038414509582	0.001359917003583348	0.0013487212632441116	0.001429903669002773	0.0014149961265536698	0.051113274229503396	0.04892108012738192	-7.824786774232595e-06	-0.00014508359928017134	-7.769025160010712e-06	-0.0001440496930897317
8.101126699683881	0.0012321665129648217	0.0012271155710663274	0.0012918047544965845	0.0012839789588317077	0.0013249747639016527	0.0013155281740686701	0.00135952901084246	0.001348336453099953	0.0014294962080811404	0.0014145928789909613	0.051113619814499585	0.048921410834707024	-7.77139903022396e-06	-0.00014496194188695632	-7.716018350700793e-06	-0.00014392891159148435
8.149940063318896	0.0012318143464264827	0.001226764871606522	0.0012914359502260787	0.0012836123969214757	0.0013245967189810248	0.0013151528231665284	0.001359141349358155	0.0013479519712820498	0.0014290891041997412	0.001414189984140079	0.05111397164275037	0.048921747516506894	-7.718313744803015e-06	-0.00014483922673391714	-7.663311847145096e-06	-0.00014380708002714737
8.199047552025359	0.0012314624683878576	0.0012264144598741794	0.0012910674555466004	0.0012832461428689804	0.001324218995610369	0.001314777791498993	0.0013587540220518727	0.0013475678206841624	0.0014286823605864	0.0014137874451843715	0.05111432982735136	0.04892209028101102	-7.66552893657034e-06	-0.00014471544228417121	-7.6109036821012804e-06	-0.00014368418694477025
8.248450938054788	0.0012311108812693987	0.0012260643382871605	0.0012906992731230374	0.0012828801993255085	0.001323841596594612	0.0013144030818505847	0.0013583670318774606	0.0013471840042321274	0.0014282759805058153	0.00141338526534348	0.05111469448345526	0.0489224392384137	-7.613042634762104e-06	-0.00014459057685789478	-7.558791898926165e-06	-0.00014356022075084907
8.298152004337403	0.0012307595875167016	0.0012257145092884893	0.0012903314056489238	0.0012825145689708563	0.001323464524769342	0.0013140286970362578	0.0013579803818215888	0.0013468005248842623	0.0014278699672600442	0.001412983447873815	0.05111506572830516	0.04892279450091202	-7.560852879121699e-06	-0.00014446461862838156	-7.506974551369297e-06	-0.0001434351697056635
8.348152544546481	0.0012304085896008067	0.0012253649753466737	0.0012899638558467917	0.0012821492545136994	0.001323087783001197	0.0013136546399017913	0.0013575940749041668	0.0013464173856317873	0.0014274643241889947	0.0014125819960690484	0.051115443681270745	0.048923156182733504	-7.508957719852896e-06	-0.00014433755562159867	-7.45544970355734e-06	-0.00014330902192305484
8.398454363163072	0.0012300578900184902	0.0012250157389559835	0.001289596626468519	0.0012817842586919186	0.0013227113741882456	0.0013132809133241607	0.0013572081141787647	0.001346034589499238	0.0014270590546709189	0.001412180913260587	0.051115828463892315	0.04892352440019072	-7.457355217548728e-06	-0.00014420937571363313	-7.4042154299958085e-06	-0.00014318176536920468
8.449059275541144	0.0012297074912925746	0.0012246668026367673	0.0012892297202956953	0.0012814195842729844	0.0013223353012603877	0.0013129075202119374	0.0013568225027330452	0.0013456521395448894	0.0014266541621229228	0.001411780202818078	0.05111622019991728	0.048923899271699094	-7.406043443120361e-06	-0.00014408006662924855	-7.353269815371308e-06	-0.00014305338785902677
8.49996910797308	0.001229357395972228	0.0012243181689357517	0.0012888631401399829	0.0012810552340542997	0.0013219595671797443	0.001312534463505679	0.0013564372436891932	0.0013452700388611844	0.0014262496500014692	0.0014113798681499054	0.05111661901533971	0.04892428091782968	-7.355020477769342e-06	-0.0001439496159401643	-7.302610954608782e-06	-0.00014292387705566734
8.551185697755594	0.001229007606633278	0.001223969840426357	0.0012884968888434906	0.001280691210863579	0.001321584174941066	0.0013121617461783295	0.00135605234020436	0.0013448882905751727	0.001425845521802902	0.001410979912703699	0.05111702503844067	0.04892466946134318	-7.304284412895656e-06	-0.00014381801106277958	-7.252236952770899e-06	-0.00014279322046867327
8.602710893256043	0.0012286581258785158	0.001223621819709004	0.001288130969279134	0.0012803275175592103	0.0013212091275721341	0.0013117893712356215	0.0013556677954711014	0.00134450689784894	0.0014254417810639615	0.001410580339966845	0.05111743839983437	0.04892506502722834	-7.253833350076913e-06	-0.00014368523925778476	-7.202145925016418e-06	-0.00014266140545265982
8.654546553979111	0.0012283089563380172	0.0012232741094114334	0.0012877653843510154	0.0012799641570306326	0.001320834428134173	0.001311417341716483	0.001355283612717825	0.00134412586388006	0.001425038431362316	0.0014101811534670088	0.05111785923250549	0.04892546774274591	-7.203665400979872e-06	-0.00014355128762671976	-7.152335996523859e-06	-0.00014252841920425752
8.706694550633951	0.001227960100669458	0.0012229267121890268	0.0012874001369948109	0.0012796011321987149	0.0013204600797222686	0.001311045660693454	0.0013548997952092547	0.001343745191902039	0.001424635476317102	0.0014097823567726616	0.05111828767185524	0.04892587773746674	-7.153778687261567e-06	-0.00014341614310997564	-7.102805302387424e-06	-0.0001423942487603358
8.759156765201672	0.0012276115615584375	0.0012225796307251259	0.0012870352301781463	0.001279238446016142	0.0013200860854657888	0.0013106743312731037	0.0013545163462468828	0.0013433648851847797	0.0014242329195894652	0.0014093839534936139	0.051118723855744605	0.04892629514331716	-7.104171340602261e-06	-0.00014327979248662803	-7.0535519876534225e-06	-0.00014225888099744788
8.811935091003267	0.0012272633417188003	0.0012222328677313613	0.001286670666900991	0.0012788761014677949	0.001319712448528807	0.0013103033565964506	0.0013541332691694385	0.0013429849470350294	0.0014238307648831103	0.0014089859472815548	0.051119167924538134	0.048926720094619174	-7.054841502575349e-06	-0.00014314222237110652	-7.0045742071953715e-06	-0.0001421223026288887
8.865031432767935	0.0012269154438929683	0.0012218864259479817	0.0012863064501960494	0.001278514101571149	0.0013193391721105364	0.001309932739839393	0.0013537505673533597	0.0013426053807968556	0.0014234290159448578	0.001408588341830601	0.05111962002115086	0.04892715272813525	-7.0057873245883695e-06	-0.00014300341921102966	-6.955870125661956e-06	-0.00014198450020247444
8.918447706701835	0.0012265678708522692	0.0012215403081441882	0.0012859425831291593	0.0012781524493766703	0.0013189662594457665	0.0013095624842131427	0.0013533682442132746	0.0013422261898521195	0.0014230276765652143	0.0014081911408778517	0.05112008029109685	0.04892759318311429	-6.9570069678830115e-06	-0.00014286336928692744	-6.907437917437129e-06	-0.00014184546009987642
8.972185840557227	0.0012262206253972731	0.0012211945171184669	0.0012855790687996945	0.0012777911479682103	0.0013185937138052986	0.0013091925929646585	0.0013529863032024755	0.001341847377620942	0.0014226267505789345	0.0014077943482039461	0.05112054888253039	0.04892804160133296	-6.908498603380719e-06	-0.00014272205870757837	-6.859275766544701e-06	-0.00014170516853262427
9.02624777370205	0.0012258737103581338	0.0012208490556989385	0.0012852159103409694	0.0012774302004634247	0.0013182215384964057	0.0013088230693771002	0.0013526047478134191	0.001341468947562207	0.0014222262418656163	0.001407397967633644	0.05112102594630262	0.04892849812714556	-6.860260411727798e-06	-0.00014257947341078658	-6.811381866653546e-06	-0.00014156361154243902
9.080635457189915	0.0012255271285949222	0.001220503926743687	0.001284853110920657	0.0012770696100141631	0.001317849736863266	0.0013084539167702604	0.0013522235815782116	0.001341090903174028	0.0014218261543502675	0.0014070020030363816	0.05112151163599968	0.048928962907530384	-6.8122905831895925e-06	-0.00014243559916032877	-6.76375442098566e-06	-0.00014142077499812444
9.135350853830497	0.0012251808829979846	0.0012201591331411233	0.001284490673741198	0.001276709379806906	0.001317478312287437	0.0013080851385010347	0.0013518428080691184	0.0013407132479942624	0.0014214264920039171	0.0014066064583268777	0.05112200610800346	0.04892943609213383	-6.764587317537735e-06	-0.00014229042154195737	-6.716391642191261e-06	-0.0001412766445921254
9.190395938260405	0.001224834976488281	0.0012198146778103264	0.0012841286020402244	0.0012763495130631687	0.0013171072681883095	0.0013077167379638734	0.0013514624308990687	0.0013403359856010068	0.0014210272588442113	0.0014062113374657098	0.05112250952153844	0.048929917833326515	-6.717148824074426e-06	-0.00014214392596401115	-6.66929175240083e-06	-0.00014113120584058336
9.245772697014415	0.0012244894120177479	0.0012194705637014027	0.00128376689909099	0.001275990013039935	0.0013167366080235805	0.001307348718591248	0.0013510824537221698	0.0013399591196131037	0.0014206284589360256	0.001405816644459921	0.051123022038720684	0.04893040828624468	-6.669973321556111e-06	-0.0001419960976545287	-6.622452983126234e-06	-0.00014098444408094934
9.301483128597186	0.0012241441925696446	0.0012191267937958388	0.0012834055682027932	0.0012756308830300825	0.0013163663352897207	0.0013069810838541177	0.0013507028802342224	0.001339582653690656	0.0014202300963920777	0.0014054223833636205	0.05112354382461292	0.04893090760884473	-6.623059038127557e-06	-0.00014184692165841728	-6.575873575196539e-06	-0.00014083634446854232
9.357529243555355	0.0012237993211589233	0.0012187833711068733	0.0012830446127214219	0.0012752721263628148	0.0013159964535224618	0.001306613837262413	0.001350323714173258	0.001339206591535551	0.0014198321753735599	0.0014050285582786035	0.05112407504727952	0.048931415961957166	-6.576404211200426e-06	-0.0001416963828349549	-6.529551778643519e-06	-0.0001406868919747728
9.413913064550128	0.0012234548008325883	0.0012184402986798548	0.0012826840360295872	0.0012749137464041077	0.001315626966297279	0.0013062469823655126	0.0013499449593200633	0.0013388309368919825	0.001419434700090773	0.0014046351733549743	0.05112461587783987	0.048931933509331935	-6.5300070875139865e-06	-0.0001415444658570686	-6.483485852767576e-06	-0.0001405360713858661
9.47063662643026	0.0012231106346700651	0.0012180975795926152	0.0012823238415473719	0.0012745557465571496	0.0013152578772298803	0.0013058805227527312	0.0013495666194987227	0.0013384556935469912	0.0014190376748037653	0.0014042422327917715	0.05112516649052401	0.04893246041769866	-6.483865923025828e-06	-0.0001413911552088365	-6.437674066016308e-06	-0.00014038386730080843
9.527701976305488	0.0012227668257835706	0.0012177552169558429	0.0012819640327326818	0.001274198130262788	0.0013148891899767028	0.0013055144620538108	0.0013491886985771608	0.0013380808653309963	0.0014186411038229834	0.0014038497408376104	0.05112572706272693	0.048932996856817	-6.437978982799103e-06	-0.00014123643518149098	-6.392114695885631e-06	-0.00014023026412718353
9.585111173620431	0.0012224233773184927	0.0012174132139134606	0.0012816046130817008	0.0012738409009999867	0.0013145209082354224	0.0013051488039394266	0.0013488112004677057	0.0013377064561183498	0.0014182449915099379	0.0014034577017913322	0.05112629777507394	0.04893354299953617	-6.39234454102508e-06	-0.00014108028987264154	-6.3468060289145756e-06	-0.00014007524608017352
9.642866290228868	0.0012220802924537658	0.001217071573643008	0.0012812455861293537	0.0012734840622862914	0.0013141530357454543	0.001304783552121685	0.0013484341291276388	0.0013373324698278868	0.0014178493422778646	0.001403066120002655	0.05112687881147145	0.04893409902184358	-6.346960880938141e-06	-0.00014092270318438738	-6.3017463606453855e-06	-0.00013991879718111555
9.700969410468568	0.0012217375744022574	0.0012167302993560257	0.0012808869554497713	0.0012731276176782844	0.0013137855762884738	0.0013044187103546387	0.0013480574885597666	0.0013369589104234832	0.0014174541605924066	0.001402674999872842	0.05112747035917093	0.04893466510292903	-6.3018262947463904e-06	-0.00014076365881948716	-6.256933995529845e-06	-0.00013976090125369933
9.75942263123647	0.0012213952264111554	0.001216389394298447	0.001280528724656764	0.0012727715707720642	0.001313418533688934	0.0013040542824348008	0.0013476812828129945	0.0013365857819146298	0.0014170594509722945	0.001402284345855372	0.05112807260882969	0.04893524142524039	-6.256939083586557e-06	-0.00014060314027969367	-6.212367246865094e-06	-0.0001396015419216079
9.818228062064373	0.001221053251762359	0.0012160488617509921	0.0012801708974043045	0.001272415925203718	0.0013130519118145978	0.0013036902722016754	0.0013473055159829053	0.0013362130883570024	0.0014166652179900489	0.0014018941624566264	0.05112868575456612	0.04893582817454308	-6.21229755746501e-06	-0.0001404411308635889	-6.1680444367693404e-06	-0.0001394407026073241
9.877387825195074	0.0012207116537728728	0.0012157087050295623	0.0012798134773869957	0.0012720606846497989	0.0013126857145770662	0.001303326683538277	0.0013469301922123516	0.0013358408338530429	0.001416271466272678	0.0014015044542365696	0.05112930999403784	0.048936425539983085	-6.167900035230003e-06	-0.00014027761366436353	-6.123963896154105e-06	-0.0001392783665295494
9.936904055658934	0.0012203704357952082	0.0012153689274856465	0.0012794564683405723	0.0012717058528278196	0.0013123199459323213	0.001302963520371674	0.0013465553156920493	0.001335469022552549	0.001415878200502391	0.0014011152258094574	0.05112994552849492	0.04893703371414478	-6.123744844427695e-06	-0.0001401125715655982	-6.080123964535139e-06	-0.0001391145166984853
9.996778901350961	0.0012200296012177924	0.0012150295325067284	0.0012790998740423972	0.0012713514334967459	0.0013119546098812778	0.0013026007866735337	0.0013461808906611817	0.0013350976586532744	0.001415485425417329	0.001400726481844549	0.051130592562843996	0.04893765289311548	-6.079830321364596e-06	-0.00013994598724109686	-6.036522990148646e-06	-0.00013894913591641633
10.05701452310831	0.0012196891534653666	0.0012146905235166892	0.0012787436983119488	0.0012709974304574868	0.001311589710470325	0.0013022384864606615	0.0013458069214080084	0.001334726746401524	0.0014150931458122846	0.0014003382270668114	0.05113125130572376	0.04893828327654972	-6.036154810987876e-06	-0.00013977784315144515	-5.9931593298125085e-06	-0.00013878220677412956
10.117613094788254	0.0012193490959994057	0.001214351903976234	0.001278387945011337	0.0012706438475534054	0.001311225251791898	0.0013018766237955655	0.0013454334122704843	0.0013343562900927715	0.001414701366539453	0.0013999504662576617	0.051131921969565605	0.048938925067734305	-5.992716666828116e-06	-0.00013960812154062419	-5.950031348851692e-06	-0.00013861371164738956
10.178576803346665	0.0012190094323185326	0.0012140136773833015	0.0012780326180458115	0.0012702906886708268	0.0013108612379850366	0.0013015152027870147	0.001345060367636889	0.001333986294072278	0.001414310092509181	0.0013995632042556952	0.051132604770668014	0.04893957847365576	-5.949514250947266e-06	-0.00013943680443445627	-5.907137421080899e-06	-0.00013844363269527316
10.239907848916916	0.0012186701659589406	0.0012136758472734938	0.0012776777213642778	0.001269937957739554	0.001310497673235965	0.0013011542275906103	0.001344687791946453	0.0013336167627357126	0.0014139193286907277	0.0013991764459574372	0.05113329992926251	0.04894024370506391	-5.90654593389181e-06	-0.00013926387363732973	-5.864475928728241e-06	-0.00013827195185731056
10.301608444889292	0.0012183313004948174	0.001213338417220501	0.0012773232589598244	0.0012695856587333898	0.0013101345617786671	0.0013007937024093602	0.001344315689690008	0.001333247700529794	0.0014135290801130373	0.0013987901963180983	0.051134007669588706	0.0489409209765452	-5.8638100946615396e-06	-0.000139089310730367	-5.8220452624144214e-06	-0.00013809865085118167
10.363680817990868	0.001217992839538775	0.0012130013908365357	0.001276969234870248	0.001269233795670666	0.001309771907895477	0.001300433631494263	0.0013439440654106317	0.0013328791119529275	0.0014131393518655201	0.0013984044603523411	0.05113472821996761	0.04894161050658925	-5.821305120610673e-06	-0.00013891309706798305	-5.779843821069469e-06	-0.00013792371116996827
10.426127208365882	0.0012176547867422836	0.0012126647717727679	0.0012766156531785905	0.0012688823726147715	0.001309409715917671	0.0013000740191448951	0.0013435729237043048	0.0013325110015558555	0.0014127501490988435	0.0013980192431350548	0.05113546181287405	0.04894231251766321	-5.779029407411429e-06	-0.00013873521377466558	-5.73787001186335e-06	-0.0001377471140783515
10.488949869656532	0.001217317145796115	0.0012123285637197717	0.0012762625180136851	0.0012685313936747036	0.0013090479902260737	0.0012997148697100156	0.0013432022692205833	0.001332143373942321	0.0014123614770257418	0.001397634549802151	0.05113620868501359	0.04894302723628153	-5.736981358995044e-06	-0.00013855564174353185	-5.696122250179944e-06	-0.00013756884061114083
10.552151069084381	0.0012169799204307771	0.0012119927704079645	0.0012759098335506968	0.0012681808630056	0.0013086867352516624	0.001299356187588161	0.0013428321066632654	0.0013317762337697278	0.0014119733409218198	0.0013972503855513509	0.05113696907740064	0.04894375489308459	-5.6951593875274875e-06	-0.00013837436163288697	-5.654598959585824e-06	-0.0001373888715707483
10.615733087532126	0.0012166431144169704	0.0012116573956080638	0.001275557604011682	0.0012678307848093054	0.0013083259554761857	0.0012989979772282628	0.0013424624407910794	0.0013314095857498186	0.0014115857461263837	0.0013968667556430007	0.05113774323543589	0.04894449572290677	-5.653561913338337e-06	-0.0001381913538636148	-5.613298571731373e-06	-0.00013720718752316396
10.679698219625935	0.0012163067315660338	0.001211322443131538	0.0012752058336661437	0.0012674811633349191	0.0013079656554327843	0.0012986402431302637	0.0013420932764183703	0.0013310434346493543	0.001411198698043272	0.0013964836654008857	0.05113853140898773	0.048945249964858356	-5.612187364846186e-06	-0.0001380065986157364	-5.572219526317826e-06	-0.0001370237687959852
10.744048773818252	0.0012159707757304062	0.0012109879168310704	0.0012748545268316065	0.0012671320028793676	0.0013076058397066275	0.0012982829898457462	0.0013417246184158089	0.0013306777852908137	0.001410812202141705	0.001396101120213064	0.05113933385247441	0.04894601786240472	-5.571034178475376e-06	-0.00013782007582491262	-5.531360271000124e-06	-0.0001368385954741702
10.808787072471103	0.0012156352508040887	0.0012106538206010271	0.0012745036878741886	0.001266783307787977	0.001307246512935551	0.0012979262219785686	0.001341356471711095	0.0013303126425530886	0.0014104262639571472	0.0013957191255327102	0.05114015082494421	0.04894679966344078	-5.530100798714979e-06	-0.00013763176518155618	-5.490719261425081e-06	-0.00013665164739903868
10.87391545193992	0.001215300160723108	0.0012103201583779188	0.0012741533212091763	0.001266435082455047	0.0013068876798106987	0.0012975699441855008	0.0013409888412896725	0.0013299480113721934	0.0014100408890921651	0.0013953376868789586	0.051140982590162	0.04894759562037657	-5.48938567800604e-06	-0.0001374416461272232	-5.450294961144644e-06	-0.00013646290416521878
10.93943626265785	0.0012149655094659889	0.001209986934140878	0.0012738034313016149	0.0012660873313244344	0.0013065293450771802	0.0012972141611768766	0.0013406217321954596	0.0013295838967419822	0.0014096560832173137	0.0013949568098377723	0.05114182941669603	0.048948405990219476	-5.448887276625347e-06	-0.0001372496978497284	-5.410085841485793e-06	-0.0001362723451152903
11.00535186922059	0.0012146313010542322	0.0012096541519121475	0.0012734540226669055	0.0012657400588901606	0.0013061715135347374	0.0012968588777172558	0.001340255149531589	0.0013292203037148839	0.0014092718520720346	0.0013945765000628223	0.05114269157800533	0.04894923103465342	-5.408604062697581e-06	-0.00013705589928142414	-5.370090381578291e-06	-0.00013607994933831358
11.071664650471687	0.001214297539552796	0.0012093218157575544	0.0012731050998714011	0.0012653932696969899	0.0013058141900384101	0.0012965040986260845	0.0013398890984611497	0.0013288572374026292	0.0014088882014655535	0.0013941967632763676	0.05114356935253106	0.04895007102013218	-5.368534512190104e-06	-0.00013686022909770168	-5.330307068332138e-06	-0.00013588569566874709
11.138376999588447	0.001213964229070576	0.0012089899297870006	0.0012727566675330168	0.0012650469683410485	0.0013054573794992119	0.0012961498287783646	0.0013395235842079364	0.0013284947029769986	0.0014085051372777942	0.0013938176052701522	0.05114446302378107	0.04895092621795911	-5.328677108751637e-06	-0.0001366626657107739	-5.290734396288382e-06	-0.00013568956267945298
11.205491324168262	0.0012136313737609074	0.0012086584981549694	0.001272408730321843	0.0012647011594704377	0.0013051010868848267	0.0012957960731053483	0.001339158612057225	0.0013281327056705854	0.0014081226654603198	0.0013934390319063261	0.051145372880432374	0.04895179690438119	-5.289030343713988e-06	-0.00013646318726795448	-5.2513708676139165e-06	-0.00013549152868036485
11.273010046315514	0.0012132989778220517	0.0012083275250610109	0.0012720612929607727	0.0012643558477858472	0.0013047453172202956	0.0012954428365952158	0.0013387941873565397	0.0013277712507775484	0.0014077407920372613	0.0013930610491183573	0.051146299216416106	0.04895268336067578	-5.249592716067772e-06	-0.0001362617716493819	-5.212214992085865e-06	-0.0001352915717167391
11.340935602728974	0.0012129670454977019	0.0012079970147502543	0.001271714360226122	0.0012640110380411874	0.0013043900755887229	0.0012950901242937787	0.001338430315516437	0.0013274103436543975	0.0014073595231062794	0.0013926836629119723	0.051147242331020935	0.048953585873247364	-5.2103627323548535e-06	-0.00013605839646288476	-5.173265286978826e-06	-0.00013508966956321533
11.409270444789758	0.0012126355810774885	0.0012076669715139201	0.0012713679369482733	0.001263666735044222	0.0013040353671319917	0.0012947379413051888	0.0013380670020113048	0.0013270499897207705	0.001406978864839532	0.0013923068793661056	0.05114820252898889	0.04895450473371748	-5.171338906645798e-06	-0.0001358530390419277	-5.134520277031915e-06	-0.00013488579972203985
11.478017038649782	0.001212304588897492	0.001207337399689832	0.0012710220280123183	0.0012633229436572158	0.0013036811970514805	0.0012943862927926504	0.0013377042523801585	0.001326690194460231	0.0014065988234846479	0.0013919307046338552	0.051149180120611246	0.04895544023901845	-5.132519760508644e-06	-0.0001356456764424474	-5.0959784944435566e-06	-0.00013467993942031797
11.547177865320764	0.0012119740733407586	0.0012070083036629367	0.0012706766383587056	0.0012629796687975748	0.0013033275706087937	0.001294035183979144	0.001337342072227461	0.0013263309634210703	0.0014062194053657258	0.001391555144943459	0.05115017542183621	0.04895639269149614	-5.093903822908294e-06	-0.0001354362854382174	-5.0576384787569956e-06	-0.00013447206560518454
11.616755420763786	0.0012116440388378201	0.0012066796878658368	0.001270331772983903	0.00126263691543851	0.0013029744931265035	0.0012936846201481633	0.001336980467223949	0.001325972302217126	0.0014058406168843407	0.0013911802065992836	0.05115118875437201	0.04895736239900746	-5.055489630209978e-06	-0.00013522484251898836	-5.0194987768602956e-06	-0.00013426215494183324
11.686752215979308	0.0012113144898672238	0.0012063515567793117	0.0012699874369410625	0.0012622946886096966	0.0013026219699888905	0.0012933346066444492	0.0013366194431074555	0.0013256142165285984	0.0014054624645205578	0.0013908058959828141	0.05115222044578386	0.04895834967501876	-5.017275726056092e-06	-0.00013501132388493708	-4.981557942871848e-06	-0.0001340501838081598
11.75717077709787	0.0012109854309560705	0.001206023914932871	0.0012696436353406971	0.00126195299339796	0.0013022700066427145	0.0012929851488747554	0.0013362590056837766	0.0013252567121028972	0.0014050849548339825	0.0013904322195536858	0.05115327082961512	0.0489593548387067	-4.979260661380075e-06	-0.00013479570544497332	-4.943814538116084e-06	-0.00013383612829223623
11.82801364547121	0.001210656866680542	0.0012056967669052843	0.001269300373351361	0.001261611834947939	0.0013019186085979622	0.0012926362523085946	0.0013358991608275067	0.001324899794755483	0.001404708094464789	0.001390059183850695	0.05115434024548277	0.0489603782150735	-4.941442994375184e-06	-0.00013457796281388101	-4.906267131180725e-06	-0.00013361996419136712
11.899283377763982	0.0012103288016664516	0.001205370117325127	0.0012689576562003372	0.0012612712184627787	0.0013015677814286351	0.0012922879224790094	0.001335539914482918	0.0013245434703707136	0.0014043318901347948	0.0013896867954928426	0.051155429039199445	0.048961420135041636	-4.903821290315816e-06	-0.00013435807130487976	-4.868914297686058e-06	-0.00013340166700392952
11.970982546046038	0.0012100012405897949	0.00120504397087135	0.0012686154891743426	0.0012609311492048393	0.0013012175307735353	0.001291940164983362	0.0013351812726648405	0.0013241877449027308	0.001403956348648539	0.0013893150611803998	0.051156537562882784	0.04896248093556723	-4.8663941216615936e-06	-0.00013413600593015218	-4.831754620317902e-06	-0.0001331812119277076
12.043113737885237	0.0012096741881772982	0.001204718332273825	0.0012682738776202253	0.0012605916324963853	0.0013008678623370501	0.0012915929854841121	0.00133482324145954	0.0013238326243763248	0.0014035814768943648	0.0013889439876959638	0.05115766617506925	0.04896356095975208	-4.829160067923791e-06	-0.0001339117413956259	-4.794786688824132e-06	-0.00013295857385786647
12.115679556440844	0.001209347649206985	0.001204393206313917	0.0012679328269456862	0.0012602526737203017	0.0013005187818899656	0.0012912463897096185	0.0013344658270256313	0.001323478114887827	0.0014032072818455357	0.0013885735819055512	0.05115881524083541	0.048964660556955183	-4.792117715615024e-06	-0.000133685252096033	-4.758009099903662e-06	-0.00013273372738101252
12.188682620557461	0.00120902162850874	0.001204068597825052	0.0012675923426200004	0.0012599142783208245	0.001300170295270277	0.001290900383454948	0.0013341090355949844	0.0013231242226060156	0.0014028337705613513	0.0013882038507596931	0.05115998513191431	0.048965780082903754	-4.755265658228439e-06	-0.00013345651211266185	-4.721420457159606e-06	-0.00013250664677191826
12.26212556485955	0.0012086961309648796	0.0012037445116932991	0.0012672524301747463	0.001259576451804254	0.0012998224083840134	0.0012905549725826923	0.0013337528734736496	0.0013227709537730248	0.0014024609501882856	0.001387834801294549	0.05116117622681944	0.048966919899819716	-4.71860249618046e-06	-0.00013322549520955462	-4.685019371094071e-06	-0.00013227730599091325
12.336011039846525	0.00120837116151073	0.0012034209528579442	0.0012669130952045415	0.0012592391997397056	0.0012994751272060693	0.0012902101630237932	0.0013333973470427936	0.0013224183147052665	0.0014020888279611394	0.0013874664406330333	0.051162388910972356	0.04896808037652688	-4.682126836734468e-06	-0.00013299217482787284	-4.648804458988465e-06	-0.00013204567867777794
12.41034171198835	0.0012080467251352166	0.0012030979263120934	0.0012665743433678029	0.0012589025277598563	0.0012991284577810566	0.0012898659607783896	0.001333042462759653	0.0013220663117943768	0.0014017174112042128	0.0013870987759859684	0.05116362357682427	0.04896926188857893	-4.6458372939713055e-06	-0.00013275652408362149	-4.612774344913903e-06	-0.0001318117381498285
12.485120263821853	0.0012077228268814416	0.001202775437103252	0.001266236180387494	0.0012585664415616876	0.0012987824062241505	0.001289522371916653	0.001332688227158483	0.0013217149515081512	0.001401346707332481	0.001386731814653231	0.051164880623983756	0.04897046481838404	-4.609732488747645e-06	-0.00013251851576309703	-4.576927659663554e-06	-0.00013157545739711507
12.560349394047481	0.0012073994718472944	0.001202453490333939	0.0012658986120518932	0.0012582309469072652	0.0012984369787219635	0.0012891794025796594	0.001332334646851544	0.001321364240391519	0.0014009767238528058	0.0013863655640249438	0.05116616045935708	0.04897168955532759	-4.573811048638743e-06	-0.00013227812231877967	-4.541263040690191e-06	-0.00013133680907834178
12.63603181762671	0.0012070766651860372	0.0012021320911622861	0.0012655616442153708	0.0012578960496244993	0.001298092181533413	0.0012888370589802468	0.001331981728530075	0.0013210141850675023	0.0014006074683651421	0.00138600003158265	0.05116746349727122	0.04897293649590064	-4.538071607903746e-06	-0.0001320353158658638	-4.5057791321061885e-06	-0.00013109576551767477
12.712170265880024	0.0012067544121069252	0.0012018112448026518	0.0012652252827991671	0.0012575617556079331	0.0012977480209906136	0.0012884953474039033	0.001331629478965297	0.0013206647922382082	0.0014002389485637784	0.0013856352249005356	0.05116879015961931	0.048974206043830015	-4.50251280739028e-06	-0.00013179006817667926	-4.4704745845482174e-06	-0.00013085229869885806
12.78876748658549	0.0012064327178758132	0.0012014909565262475	0.0012648895337921938	0.0012572280708195369	0.0012974045034997745	0.001288154274209655	0.001331277905009425	0.0013203160686858315	0.0013998711722385865	0.001385271151646647	0.0511701408759931	0.04897549861021282	-4.467133294520573e-06	-0.00013154235067733278	-4.435348055194591e-06	-0.00013060638026207716
12.865826244077915	0.0012061115878157784	0.0012011712316617568	0.001264554403251829	0.0012568950012895	0.0012970616355421087	0.001287813845830971	0.0013309270135966897	0.0013199680212736583	0.00139950414727629	0.0013849078195841374	0.05117151608382909	0.04897681461365246	-4.431931723268903e-06	-0.00013129213444409982	-4.400398207714956e-06	-0.00013035798150065614
12.943349319348618	0.001205791027307743	0.001200852075595966	0.0012642198973047323	0.0012565625531170438	0.001296719423674748	0.0012874740687766686	0.0013305768117443724	0.0013196206569470888	0.0013991378816617449	0.001384545236572517	0.051172916228548956	0.04897815448039392	-4.396906754055782e-06	-0.00013103939019809552	-4.365623712202643e-06	-0.00013010707335522897
13.0213395101458	0.0012054710417911114	0.0012005334937744134	0.0012638860221476657	0.0012562307324712457	0.0012963778745316828	0.0012871349496318479	0.0013302273065538609	0.0013192739827346844	0.0013987723834792518	0.0013841834105689395	0.0511743417637091	0.0489795186444674	-4.362057053711524e-06	-0.0001307840883002509	-4.331023245098334e-06	-0.0001298536264090766
13.099799631075467	0.0012051516367644062	0.001200215491702024	0.0012635527840483259	0.0012558995455918666	0.0012960369948247002	0.0012867964950588214	0.001329878505211708	0.0013189280057492084	0.0013984076609138733	0.0013838223496294919	0.05117579315114632	0.04898090754782535	-4.327381295471042e-06	-0.0001305261987491202	-4.296595489209146e-06	-0.00012959761088579547
13.178732513703073	0.0012048328177859116	0.0011998980749437674	0.0012632201893461787	0.0012555689987901837	0.0012956967913443386	0.0012864587117980629	0.0013295304149907154	0.0013185827331886955	0.0013980437222527718	0.0013834620619105006	0.05117727086113804	0.04898232164049676	-4.292878158892316e-06	-0.0001302656911745803	-4.26233913362363e-06	-0.00012933899664344106
13.258141006655675	0.001204514590474326	0.0011995812491253097	0.0012628882444533176	0.0012552390984498444	0.0012953572709608551	0.0012861216066691647	0.0013291830432510191	0.001318238172337525	0.0013976805758865697	0.0013831025556698686	0.051178775372547336	0.04898376138072769	-4.258546329806087e-06	-0.00013000253483391733	-4.228252873657995e-06	-0.0001290777531700038
13.338027975724735	0.0012041969605094205	0.0011992650199336861	0.0012625569558553176	0.0012549098510277216	0.001295018440625203	0.0012857851865718114	0.0013288363974411968	0.0013178943305675174	0.0013973182303107256	0.0013827438392684194	0.051180307172986	0.04898522723513899	-4.224384500279427e-06	-0.00012973669860685821	-4.194335410816208e-06	-0.00012881384957891262
13.418396303969553	0.0012038799336327023	0.0011989493931179656	0.0012622263301121067	0.0012545812630547837	0.0012946803073700245	0.0012854494584867609	0.0013284904850993922	0.00131755121533904	0.0013969566941269343	0.0013823859211712643	0.05118186675897817	0.04898671967887777	-4.1903913685359395e-06	-0.00012946815099068587	-4.160585452736218e-06	-0.00012854725460445526
13.49924889182131	0.0012035635156480873	0.001198634374489938	0.0012618963738588477	0.0012542533411369781	0.0012943428783106536	0.001285114429476842	0.00132814531385445	0.0013172088342021256	0.0013965959760445404	0.0013820288099491908	0.05118345463612305	0.04898823919577034	-4.1565656389540295e-06	-0.00012919686009607578	-4.12700171313965e-06	-0.00012827793659678233
13.580588657187745	0.0012032477124225775	0.0011983199699247904	0.0012615670938068333	0.00125392609195611	0.0012940061606461302	0.0012847801066879607	0.0013278008914270594	0.001316867194797608	0.0013962360848819744	0.0013816725142800645	0.05118507131925392	0.04898978627848929	-4.122906022009654e-06	-0.00012892279364282166	-4.093582911823129e-06	-0.000128005863518299
13.662418535558457	0.0012029325298869426	0.0011980061853618025	0.0012612384967443787	0.0012535995222707505	0.0012936701616602258	0.0012844464973501173	0.0013274572256309224	0.0013165263048582699	0.0013958770295682062	0.0013813170429502549	0.051186717332617544	0.04899136142870934	-4.089411234213872e-06	-0.00012864591895389577	-4.060327774572416e-06	-0.0001277310029378642
13.744741480110864	0.0012026179740364125	0.001197693026805046	0.001260910589537734	0.0012532736389171395	0.0012933348887224888	0.001284113608778443	0.0013271143243739362	0.001316186172210012	0.0013955188191442237	0.001380962404856077	0.051188393210049386	0.048992965157280965	-4.056079998027845e-06	-0.0001283662029496757	-4.027235033087807e-06	-0.0001274533220247953
13.827560461816718	0.0012023040509313813	0.001197380500324095	0.0012605833791320198	0.001252948448810115	0.0012930003492892988	0.0012837814483742476	0.0013267721956593877	0.0013158468047730324	0.001395161462764533	0.001380608609005265	0.05119009949513837	0.048994597984392485	-4.022911041913144e-06	-0.0001280836121458906	-3.994303425015368e-06	-0.00012717278754675876
13.910878469549415	0.0012019907666980995	0.0011970686120547282	0.0012602568725521403	0.001252623958944036	0.001292666550904925	0.0012834500236260685	0.001326430847587159	0.0013155082105630125	0.0013948049696986672	0.001380255664518442	0.05119183674141949	0.04899626043974253	-3.989903100194703e-06	-0.00012779811264562735	-3.9615316938376374e-06	-0.00012688936586205402
13.9946985101918	0.0012016781275294005	0.0011967573681996625	0.0012599310769037455	0.0012523001763937315	0.0012923335012026203	0.001283119342110757	0.001326090288354963	0.0013151703976923457	0.0013944493493327373	0.0013799035806306436	0.051193605512548465	0.04899795306272249	-3.957054913046078e-06	-0.00012750967013555603	-3.928918588844144e-06	-0.00012660302291589431
14.079023608744702	0.0012013661396854066	0.0011964467750292685	0.0012596059993741759	0.0012519771083154502	0.0012920012079057003	0.0012827894114945477	0.0013257505262595781	0.0013148333743713452	0.0013940946111709808	0.001379552366692828	0.05119540638249152	0.04899967640258478	-3.924365226460821e-06	-0.00012721824988118358	-3.8964628650958386e-06	-0.00012631372423529963
14.163856808436103	0.0012010548094942648	0.0011961368388823154	0.0012592816472334328	0.001251654761947827	0.0012916696788286617	0.0012824602395341712	0.001325411569698114	0.001314497148909503	0.001393740764837355	0.0013792020321734394	0.051197239935716836	0.04900143101863519	-3.891832792164013e-06	-0.00012692381671985942	-3.864163283349639e-06	-0.00012602143492257412
14.24920117083096	0.0012007441433528724	0.0011958275661667034	0.0012589580278351555	0.0012513331446128556	0.0012913389218782983	0.0012821318340779577	0.0013250734271692838	0.0013141617297167368	0.0013933878200771367	0.001378852586659965	0.051199106767386156	0.0490032174804116	-3.859456367613992e-06	-0.0001266263350576391	-3.832018610063631e-06	-0.0001257261196523085
14.335059775941703	0.0012004341477276214	0.0011955189633602206	0.001258635148617611	0.0012510122637168829	0.001291008945054835	0.001281804203066965	0.0013247361072746954	0.0013138271253046706	0.0013930357867585484	0.001378504039860535	0.051201007483551414	0.049005036367871894	-3.827234715899144e-06	-0.000126325768861818	-3.800027617286046e-06	-0.00012542774266355305
14.421435722339384	0.001200124829155146	0.0011952110370112997	0.0012583130171046938	0.0012506921267516054	0.0012906797564530836	0.0012814773545361236	0.0013243996187201677	0.0013134933442879302	0.0013926846748744156	0.001378156401605537	0.0512029427013611	0.049006888271590214	-3.7951666057422367e-06	-0.0001260220816567681	-3.7681890826491912e-06	-0.00012512626775568192
14.50833212726552	0.001199816194243074	0.001194903793739773	0.0012579916409069412	0.0012503727412950722	0.0012903513642635984	0.001281151296615385	0.0013240639703170469	0.0013131603953854475	0.001392334494543835	0.0013778096818492492	0.051204913049255424	0.049008773792955714	-3.7632508114223556e-06	-0.00012571523651788707	-3.736501789313937e-06	-0.00012482165828278657
14.595752126744532	0.0011995082496707948	0.0011945972402376593	0.0012576710277225566	0.0012500541150127237	0.0012900237767738628	0.0012808260375308973	0.0013237291709835618	0.0013128282874217902	0.0013919852560138788	0.0013774638906715057	0.05120691916718444	0.0490106935443621	-3.731486112741947e-06	-0.00012540519606613065	-3.704964525930686e-06	-0.00012451387714815243
14.683698875697011	0.0011992010021902213	0.0011942913832699285	0.0012573511853384435	0.0012497362556584133	0.0012896970023694746	0.0012805015856061825	0.001323395229746179	0.0013124970293285055	0.0013916369696613073	0.001377119038279377	0.051208961706817255	0.049012648149421544	-3.6998712949799784e-06	-0.00012509192246235035	-3.673576086582128e-06	-0.00012420288679831915
14.772175548053516	0.0011988944586265734	0.0011939862296752996	0.0012570321216312593	0.0012494191710754584	0.001289371049535361	0.0012801779492633415	0.0013230621557409861	0.0013121666301454786	0.0013912896459943262	0.0013767751350088782	0.051211041331757474	0.04901463824316554	-3.6684051488182143e-06	-0.00012477537740065991	-3.6423352707225243e-06	-0.00012388864921700216
14.861185336869132	0.0011985886258791597	0.001193681786367031	0.0012567138445684755	0.0012491028691977051	0.0012890459268569987	0.0012798551370242649	0.0013227299582150888	0.0013118370990223209	0.001390943295654353	0.001376432191326705	0.05121315871776293	0.04901666447225925	-3.637086470360297e-06	-0.00012445552210474387	-3.6112408831829104e-06	-0.00012357112592067954
14.95073145443871	0.0011982835109221662	0.0011933780603337206	0.0012563963622094448	0.0012487873580505917	0.0012887216430216494	0.0012795331575118593	0.0013223986465280243	0.0013115084452197548	0.0013905979294178085	0.0013760902178319835	0.051215314552974144	0.049018727495212876	-3.6059140610224596e-06	-0.00012413231731950303	-3.5802917340756885e-06	-0.00012325027795107024
15.040817132412794	0.0011979791208054642	0.0011930750586401245	0.001256079682706498	0.0012484726457522401	0.0012883982068196223	0.0012792120194512991	0.0013220682301532051	0.0013111806781110462	0.0013902535581979526	0.0013757492252580584	0.05121750953814058	0.04902082798260745	-3.5748867274866883e-06	-0.0001238057233058365	-3.5494866387477883e-06	-0.00012292606586977728
15.131445621914246	0.0011976754626554097	0.0011927727884279678	0.0012557638143060347	0.0012481587405145484	0.0012880756271455365	0.00127889173167128	0.0013217387186793689	0.0013108538071834252	0.0013899101930467193	0.001375409224474296	0.05121974438685641	0.04902296661731144	-3.5440032817059264e-06	-0.0001234756998353126	-3.518824417780668e-06	-0.00012259844975270884
15.222620193655578	0.0011973725436756628	0.001192471256916774	0.0012554487653496406	0.001247845650644309	0.0012877539129996127	0.0012785723031052993	0.0013214101218120512	0.001310527842039553	0.0013895678451566014	0.0013750702264879215	0.051222019825794496	0.04902514409471111	-3.5132625407982565e-06	-0.00012314220618275806	-3.4883038968818933e-06	-0.00012226738918305613
15.31434413805701	0.0011970703711480118	0.0011921704714047013	0.0012551345442752121	0.001247533384544324	0.0012874330734889733	0.001278253742792947	0.001321082449375083	0.0013102027923989842	0.001389226525862549	0.0013747322424458722	0.05122433659495059	0.04902736112294057	-3.4826633270668497e-06	-0.00012280520112145643	-3.4579239069059547e-06	-0.00012193284324601983
15.406620765365147	0.0011967689524331974	0.0011918704392693835	0.0012548211596180921	0.0012472219507145446	0.0012871131178289587	0.0012779360598812123	0.0013207557113121022	0.0013098786680996722	0.0013888862466438952	0.0013743952836366875	0.05122669544789142	0.04902961842312492	-3.45220446789328e-06	-0.00012246464291548742	-3.4276832837605922e-06	-0.00012159477052195444
15.499453405772549	0.0011964682949717606	0.0011915711679687804	0.0012545086200122233	0.0012469113577532236	0.0012867940553444692	0.0012776192636258133	0.0013204299176880878	0.0013095554790994695	0.0013885470191263211	0.0013740593614924208	0.05122909715200512	0.049031916729609534	-3.4218847957036974e-06	-0.0001221204893133987	-3.3975808683642944e-06	-0.00012125312907976249
15.592845409537835	0.001196168406284881	0.0011912726650420383	0.0012541969341913128	0.0012466016143580826	0.0012864758954713117	0.001277303363392534	0.0013201050786909145	0.0013092332354776724	0.0013882088550838346	0.00137372448759058	0.051231542488758136	0.04903425679021111	-3.3917031479705623e-06	-0.00012177269754334863	-3.36761550663936e-06	-0.00012090787647153767
15.686800147106629	0.0011958692939752367	0.0011909749381103555	0.0012538861109900172	0.0012462927293274751	0.0012861586477575697	0.001276988368658585	0.001319781204632925	0.0013089119474365672	0.001387871766440785	0.0013733906736560916	0.05123403225394992	0.04903663936647329	-3.3616583670946845e-06	-0.00012142122430366942	-3.3377860494060788e-06	-0.00012055896972401614
15.781321009233178	0.0011955709657278676	0.0011906779948778635	0.0012535761593451252	0.001245984711561601	0.0012858423218649975	0.0012766742890139842	0.0013194583059525356	0.0013085916253030125	0.0013875357652739133	0.001373057931563306	0.051236567257993464	0.04903906523390928	-3.331749300397417e-06	-0.00012106602575814862	-3.3080913523853353e-06	-0.00012020636533396911
15.87641140710273	0.0011952734293110426	0.0011903818431325043	0.0012532670882967768	0.0012456775700636913	0.0012855269275704145	0.0012763611341629411	0.0013191363932158438	0.0013082722795300253	0.0013872008638144157	0.0013727262733380138	0.05123914832617078	0.04904153518227007	-3.301974800107646e-06	-0.00012070705752983968	-3.278530276159576e-06	-0.00011985001926095862
15.972074772454643	0.0011949766925771399	0.001190086490746927	0.0012529589069896737	0.0012453713139412388	0.0012852124747671334	0.0012760489139252756	0.0013188154771182686	0.0013079539206984055	0.0013868670744500511	0.001372395711159504	0.05124177629891698	0.04904405001580643	-3.2723337232446956e-06	-0.00012034427469204134	-3.249101686066125e-06	-0.00011948988691937168
16.06831455770623	0.0011946807634635379	0.0011897919456793874	0.0012526516246743236	0.0012450659524072332	0.0012848989734664004	0.0012757376382378444	0.00131849556848622	0.0013076365595183703	0.0013865344097272743	0.0013720662573626487	0.05124445203210224	0.049046610553534195	-3.242824931610523e-06	-0.00011997763176230247	-3.2198044522075905e-06	-0.00011912592317234183
16.165134236077357	0.0011943856499935072	0.001189498215974663	0.0012523452507082905	0.0012447614947814045	0.0012845864337988544	0.0012754273171559905	0.0013181766782787742	0.0013073202068312221	0.0013862028823534015	0.0013717379244400183	0.0512471763973119	0.049049217629518936	-3.2134472917532894e-06	-0.00011960708269595499	-3.1906374493911524e-06	-0.00011875808232500451
16.262537301715792	0.0011940913602771165	0.0011892053097649635	0.0012520397945574508	0.0012444579504914946	0.001284274866016002	0.0012751179608550052	0.001317858817589388	0.0013070048736110215	0.0013858725051988032	0.0013714107250440252	0.05124995028215175	0.04905187209314133	-3.1841996749144494e-06	-0.00011923258087861988	-3.161599557088661e-06	-0.00011838631811739164
16.36052726982327	0.0011937979025121465	0.0011889132352708666	0.0012517352657972877	0.001244155329074532	0.001283964280491715	0.0012748095796316155	0.0013175419976476184	0.001306690570966302	0.0013855432912991358	0.001371084671989099	0.05125277459052745	0.049054574809392994	-3.1550809569715066e-06	-0.00011885407911854662	-3.1326896593863313e-06	-0.00011801058371688211
16.459107676782416	0.0011935052849850044	0.0011886220008022431	0.001251431674114173	0.0012438536401781222	0.0012836546877237457	0.0012745021839054846	0.0013172262298208825	0.0013063773101417895	0.0013852152538575977	0.0013707597782538947	0.051255650242963996	0.049057326659162466	-3.1260900183790324e-06	-0.00011847152963859187	-3.1039066449049454e-06	-0.00011763083170973632
16.55828208028434	0.0011932135160716661	0.0011883316147592207	0.0012511290293066905	0.001243552893561767	0.0012833460983352662	0.0012741957842207431	0.001316911525616239	0.0013060651025201702	0.0013848884062472337	0.0013704360569835423	0.0512585781769083	0.04906012853953489	-3.0972257441669315e-06	-0.00011808488407058504	-3.075249406809394e-06	-0.00011724701409579485
16.658054059457015	0.0011929226042386007	0.0011880420856331154	0.0012508273412869526	0.0012432530990981806	0.0012830385230764127	0.0012738903912475185	0.0013165978966821759	0.001305753959623846	0.0013845627620132491	0.0013701135214919038	0.051261559347042455	0.049062981364086246	-3.0684870238875325e-06	-0.00011769409344730697	-3.0467168427687763e-06	-0.00011685908228079023
16.758427214994473	0.0011926325580437266	0.001187753422007411	0.001250526620081946	0.0012429542667746376	0.0012827319728258675	0.0012735860157835049	0.001316285354810446	0.0013054438931167514	0.0013842383348753793	0.0013697921852638905	0.05126459472560979	0.04906588606319648	-3.039872751512372e-06	-0.00011729910819291423	-3.0183078548349715e-06	-0.00011646698706646585
16.859405169286727	0.0011923433861373634	0.001187465632558725	0.0012502268758348934	0.0012426564066943227	0.0012824264585924526	0.0012732826687555452	0.0013159739119379143	0.0013051349148061684	0.001383915138730286	0.0013694720619578014	0.05126768530273663	0.04906884358436267	-3.01138182543393e-06	-0.00011689987811644431	-2.9900213494582495e-06	-0.0001160706786447474
16.960991566550526	0.0011920550972631995	0.0011871787260577926	0.0012499281188066249	0.001242359529077713	0.0012821219915167457	0.0012729803612212317	0.0013156635801484346	0.0013048270366445825	0.001383593187653992	0.0013691531654076992	0.05127083208676962	0.04907185489251489	-2.98301314843874e-06	-0.00011649635240540412	-2.961856237449975e-06	-0.00011567010659038757
17.063190072960847	0.0011917677002592595	0.0011868927113704497	0.0012496303593769631	0.0012420636442639576	0.0012818185828727072	0.0012726791043705251	0.0013153543716747443	0.0013045202707315474	0.0013832724959043374	0.0013688355096258124	0.051274036104614625	0.049074920970342537	-2.954765627637135e-06	-0.00011608847961608326	-2.933811433917556e-06	-0.00011526521985208427
17.166004376783235	0.00119148120405889	0.0011866075974586413	0.0012493336080461352	0.0012417687627122888	0.0012815162440693475	0.0012723789095274022	0.0013150462989003962	0.0013042146293155926	0.0013829530779234996	0.0013685191088049877	0.051277298402083386	0.049078042818627036	-2.92663817438258e-06	-0.00011567620766414488	-2.9058858581803085e-06	-0.00011485596674301601
17.26943818850684	0.0011911956176917527	0.0011863233933814296	0.0012490378754362024	0.0012414748950034485	0.0012812149866524018	0.0012720797881515245	0.0013147393743617175	0.0013039101247961495	0.001382634948340526	0.0013682039773211731	0.05128062004424566	0.04908122145657732	-2.8986297042864206e-06	-0.00011525948381982398	-2.878078433795478e-06	-0.00011444229493592917
17.37349524097843	0.0011909109502848184	0.001186040108296003	0.0012487431722924868	0.0012411820518411132	0.0012809148223060238	0.0012717817518399118	0.0013144336107497716	0.0013036067697254964	0.0013823181219739123	0.0013678901297359237	0.051284002115786785	0.04908445792218052	-2.8707391371346133e-06	-0.00011483825469640885	-2.850388088470636e-06	-0.00011402415145225775
17.478179289537028	0.0011906272110633839	0.0011857577514587181	0.0012484495094850431	0.0012408902440533757	0.0012806157628545188	0.0012714848123286662	0.001314129020912389	0.0013033045768107451	0.0013820026138342313	0.0013675775807989753	0.05128744572138089	0.04908775327253844	-2.8429653968625734e-06	-0.00011441246624388501	-2.8228137540246487e-06	-0.0001136014826547127
17.583494112149474	0.0011903444093520794	0.001185476332226121	0.0012481568980101244	0.001240599482594187	0.001280317820264073	0.0012711889814946862	0.0013138256178561796	0.0013030035589158403	0.0013816884391267728	0.0013672663454508173	0.051290951986055044	0.04909110858424643	-2.8153074115040005e-06	-0.00011398206373974817	-2.795354366356452e-06	-0.00011317423423931605
17.689443509546752	0.0011900625545759067	0.0011851958600560086	0.0012478653489916742	0.001240309778544881	0.0012800210066445327	0.001270894271357431	0.001313523414748609	0.0013027037290635963	0.0013813756132542573	0.0013669564388253405	0.05129452205558082	0.049094524953734314	-2.787764113123224e-06	-0.00011354699177917871	-2.768008865369591e-06	-0.00011274235122513132
17.79603130536116	0.001189781656261266	0.0011849163445084721	0.001247574873682844	0.0012400211431156574	0.001279725334251185	0.0012706006940806883	0.0013132224249200867	0.0013024051004377555	0.0013810641518195621	0.0013666478762524997	0.05129815709685516	0.04909800349765631	-2.7603344378039282e-06	-0.0001131071942681583	-2.7407761949566067e-06	-0.00011230577794726915
17.90326134626431	0.0011895017240370067	0.0011846377952469743	0.0012472854834675146	0.0012397335876471272	0.0012794308154865737	0.001270308261974376	0.001312922661866081	0.0013021076863850836	0.0013807540706285034	0.0013663406732610287	0.05130185829829673	0.04910154535326056	-2.7330173255710882e-06	-0.00011266261441264525	-2.713655302936588e-06	-0.00011186445804661771
18.011137502105942	0.0011892227676354842	0.0011843602220394168	0.0012469971898618518	0.0012394471236118476	0.0012791374629023365	0.0012700169874963621	0.001312624139249276	0.0013018115004174813	0.0013804453856926596	0.00136603484558119	0.051305626870248956	0.04910515167877807	-2.705811720372757e-06	-0.000112213194711136	-2.686645141019607e-06	-0.0001114183344622377
18.119663666053608	0.0011889447968936144	0.0011840836347592292	0.0012467100045158539	0.0012391617626158942	0.001278845289201059	0.001269726883254308	0.0013123268709017413	0.0013015165562141348	0.001380138113232226	0.0013657304091475664	0.05130946404539727	0.049108823653812396	-2.678716570041033e-06	-0.00011175887694511721	-2.6597446647746298e-06	-0.00011096734942170339
18.228843754733095	0.0011886678217539553	0.0011838080433864582	0.0012464239392149504	0.001238877516400435	0.0012785543072381612	0.0012694379620075363	0.0013120308708271485	0.0013012228676236891	0.001379832269678925	0.001365427380101895	0.05131337107918193	0.049112562479744104	-2.651730826189712e-06	-0.00011129960216832435	-2.6329528335341038e-06	-0.00011051144443072203
18.338681708369887	0.0011883918522657866	0.0011835334580088837	0.0012461390058816039	0.0012385943968433383	0.0012782645300238103	0.0012691502366689311	0.0013117361532030058	0.001300930448666467	0.0013795278716789581	0.0013651257747959505	0.05131734925022138	0.049116369380144284	-2.6248534442203583e-06	-0.00011083531069863706	-2.6062686103870206e-06	-0.00011005056026508475
18.44918149093129	0.0011881168985862034	0.0011832598888231228	0.0012458552165769189	0.001238312415960795	0.0012779759707248455	0.001268863720306846	0.0013114427323829333	0.0013006393135366902	0.0013792249360959972	0.0013648256097944594	0.051321399860761334	0.04912024560117686	-2.598083383275468e-06	-0.00011036594210855899	-2.579690962149425e-06	-0.00010958463696106313
18.56034709026951	0.001187842970981215	0.0011829873461357587	0.0012455725835023013	0.0012380315859089543	0.001277688642666744	0.0012685784261470539	0.0013111506228989614	0.001300349476604762	0.0013789234800142237	0.0013645269018780675	0.05132552423710061	0.04912419241203767	-2.5714196061621397e-06	-0.00010989143521494826	-2.553218859275945e-06	-0.00010911361380530615
18.672182518265565	0.0011875700798268554	0.0011827158403644757	0.001245291119001098	0.0012377519189855856	0.0012774025593355973	0.0012682943675747097	0.0013108598394638647	0.0013000609524195597	0.001378623520741415	0.0013642296680463487	0.05132972373005915	0.04912821110537948	-2.5448610793442697e-06	-0.0001094117280696083	-2.5268512758537184e-06	-0.00010863742932584741
18.784691810974078	0.0011872982356103054	0.0011824453820392	0.0012450108355602895	0.0012374734276317586	0.001277117734380127	0.0012680115581363463	0.0013105703969735318	0.0012997737557107704	0.0013783250758120798	0.0013639339255208608	0.05133399971543173	0.049132302997756123	-2.518406772846274e-06	-0.0001089267579483244	-2.5005871895121892e-06	-0.00010815602128033674
18.897879028768923	0.0011870274489310232	0.001182175981803263	0.0012447317458121902	0.0012371961244335458	0.0012768341816137186	0.0012677300115418978	0.0013102823105093663	0.001299487901391257	0.0013780281629906378	0.00136363969174825	0.05133835359445849	0.04913646943007034	-2.4920556602513536e-06	-0.00010843646134175988	-2.4744255814135654e-06	-0.00010766932664801887
19.01174825648978	0.0011867577305018822	0.001181907650414554	0.0012444538625361653	0.001236920022123738	0.001276551915016484	0.001267449741666738	0.0013099955953407181	0.0012992034045594524	0.0013777328002746484	0.0013633469844033944	0.051342786794304804	0.04914071176803406	-2.4658067186477187e-06	-0.00010794077394521429	-2.4483654362094515e-06	-0.00010717728161907525
19.126303603589555	0.0011864890911503178	0.001181640398746705	0.0012441771986603683	0.0012366451335835854	0.0012762709487373492	0.0012671707625537593	0.0013097102669273493	0.0012989202805017937	0.0013774390058980894	0.001363055821392605	0.05134730076855134	0.04914503140263732	-2.4396589285626685e-06	-0.00010743963064727136	-2.422405741959316e-06	-0.00010667982158307776
19.241549204282624	0.0011862215418194906	0.0011813742377902701	0.0012439017672635103	0.0012363714718445652	0.0012759912970961766	0.0012668930884154716	0.0013094263409219415	0.0012986385446951906	0.0013771467983346901	0.0013627662208568728	0.05135189699768965	0.04914942975062254	-2.4136112739218257e-06	-0.00010693296551955722	-2.3965454901235528e-06	-0.00010617688111996815
19.357489217694134	0.001185955093569452	0.001181109178653924	0.0012436275815766395	0.0012360990500901589	0.0012757129745859055	0.0012666167336361283	0.0013091438331726303	0.0012983582128095197	0.0013768561963013078	0.0013624782011751595	0.051356576989629914	0.04915390825497063	-2.387662742029187e-06	-0.00010642071180685941	-2.37078367549496e-06	-0.00010566839398884476
19.474127828010037	0.0011856897575783197	0.0011808452325656634	0.0012433546549849377	0.0012358278816576584	0.0012754359958747248	0.0012663417127738827	0.0013088627597255796	0.0012980793007101611	0.0013765672187613636	0.0013621917809677484	0.05136134228022538	0.04915846838539566	-2.3618123234734473e-06	-0.00010590280191472012	-2.345119296146697e-06	-0.00010515429311649949
19.59146924462811	0.001185425545143472	0.001180582410874029	0.0012430830010295606	0.0012355579800399938	0.0012751603758082808	0.0012660680405629748	0.0013085831368275936	0.0012978018244605774	0.0013762798849283303	0.0013619069790996427	0.05136619443379009	0.04916311163885474	-2.3360590121141236e-06	-0.00010537916739930542	-2.319551353404531e-06	-0.00010463451058717599
19.709517702309874	0.0011851624676827378	0.0011803207250493258	0.0012428126334094764	0.0012352893588875775	0.0012748861294119011	0.001265795731915941	0.0013083049809287624	0.0012975258003249106	0.0013759942142692672	0.0013616238146840138	0.05137113504364294	0.04916783954005788	-2.3104018050503286e-06	-0.00010484973895702465	-2.294078851803466e-06	-0.00010410897763224458
19.828277461333414	0.0011849005367356058	0.0011800601866848606	0.0012425435659833288	0.0012350220320101763	0.0012746132718928567	0.0012655248019258548	0.0013080283086851416	0.0012972512447706312	0.0013757102265084184	0.0013613423070857034	0.051376165732657936	0.0491726536419954	-2.284839702527963e-06	-0.00010431444641123555	-2.2687007990200916e-06	-0.00010357762461735143
19.94775280764713	0.0011846397639644424	0.0011798008074981904	0.0012422758127713402	0.0012347560133788053	0.0012743418186426558	0.0012652552658686035	0.0013077531369614839	0.001296978174471221	0.0013754279416308673	0.0013610624759247843	0.05138128815382185	0.04917755552647306	-2.259371707906757e-06	-0.00010377321870122524	-2.243416205819672e-06	-0.00010304038103084445
20.067948053024427	0.0011843801611557193	0.0011795425993323808	0.0012420093879572291	0.0012344913171276441	0.0012740717852393623	0.0012649871392051888	0.0013074794828339955	0.0012967066063088947	0.0013751473798862413	0.0013607843410801768	0.05138650399079858	0.04918254680465875	-2.233996827658534e-06	-0.00010322598387257909	-2.218224086067422e-06	-0.00010249717547483606
20.188867535219305	0.0011841217402212413	0.001179285574157267	0.0012417443058901222	0.0012342279575559632	0.0012738031874499416	0.0012647204375840508	0.0013072073635931336	0.0012964365573773454	0.0013748685617924734	0.0013605079226933058	0.05139181495852867	0.04918762911763888	-2.2087140712431785e-06	-0.00010267266906213712	-2.1931234565949337e-06	-0.00010194793564982652
20.31051561812294	0.0011838645131994068	0.001179029744070741	0.0012414805810865525	0.001233965949130108	0.0012735360412326562	0.0012644551768434486	0.0013069367967464553	0.0012961680449845663	0.0013745915081396414	0.001360233241171847	0.05139722280379893	0.049192804136986505	-2.1835224511225146e-06	-0.00010211320048805761	-2.168113337221861e-06	-0.00010139258834523934
20.432896691921076	0.0011836084922564449	0.0011787751213000312	0.001241218228232409	0.0012337053064854593	0.0012732703627394632	0.0012641913730138336	0.0013066678000214888	0.0012959010866556606	0.0013743162399938369	0.0013599603171934908	0.05140272930586708	0.04919807356533889	-2.158420982698722e-06	-0.00010154750343743801	-2.1431927506952025e-06	-0.00010083105942715331
20.55601517325261	0.0011833536896876976	0.0011785217182030078	0.0012409572621849658	0.0012334460444284644	0.0012730061683184763	0.0012639290423202948	0.001306400391368668	0.001295635700135744	0.0013740427787011255	0.0013596891717098042	0.05140833627707129	0.04920343913698908	-2.1334086842293362e-06	-0.00010097550225221519	-2.118360722593894e-06	-0.00010026327382370304
20.679875505368887	0.0011831001179188833	0.0011782695472694878	0.001240697697974906	0.0012331881779386533	0.0012727434745164344	0.0012636682011850067	0.0013061345889642832	0.001295371903392847	0.0013737711458915477	0.0013594198259501238	0.05141404556345439	0.049208902618488745	-2.1084845768419916e-06	-0.00010039712031928438	-2.0936162813617668e-06	-9.96891555161139e-05
20.804482158294064	0.0011828477895073877	0.0011780186211225562	0.001240439550808376	0.0012329317221707041	0.0012724822980812172	0.0012634088662297227	0.0013058704112135014	0.0012951097146208835	0.0013735013634831935	0.0013591523014255275	0.05141985904541772	0.04921446580926061	-2.083647684432942e-06	-9.981228005531695e-05	-2.0689584581904535e-06	-9.910862752318672e-05
20.92983962898646	0.0011825967171435535	0.0011777689525198979	0.0012401828360690725	0.0012326766924565262	0.0012722226559643917	0.0012631510542783038	0.0013056078767534089	0.001294849152242657	0.0013732334536863421	0.0013588866199328645	0.05142577863836403	0.049220130542227736	-2.0588970336505794e-06	-9.922090289513075e-05	-2.044386287003777e-06	-9.852161188969588e-05
21.055952441500814	0.0011823469136519869	0.0011775205543551345	0.0012399275693203422	0.001232423104307365	0.001271964565323789	0.0012628947823592723	0.0013053470044561062	0.0012945902349129012	0.00137296743900766	0.001358622803558841	0.0514318062933702	0.04922589868444858	-2.03423165383472e-06	-9.862290927839523e-05	-2.0198988044169836e-06	-9.792802967356629e-05
21.18282514715158	0.0011820983919928697	0.0011772734396591775	0.0012396737663073116	0.0012321709734159341	0.001271708043526121	0.0012626400677084074	0.001305087813431852	0.0012943329815213722	0.0013727033422544748	0.0013583608746841854	0.05143794399787229	0.04923177213776947	-2.0096505769532855e-06	-9.80182186352263e-05	-1.995495049654343e-06	-9.73278009314682e-05
21.31046232467717	0.0011818511652632877	0.001177027621601592	0.0012394214429590565	0.001231920315658578	0.0012714531081496306	0.0012623869277713744	0.0013048303230322436	0.0012940774111959898	0.0013724411865391134	0.0013581008559878675	0.05144419377634612	0.04923775283949149	-1.9851528375866914e-06	-9.740674937394611e-05	-1.971174064537007e-06	-9.672084470652154e-05
21.438868580405217	0.001181605246698554	0.0011767831134919654	0.0012391706153907654	0.001231671147097457	0.001271199776986773	0.001262135380206384	0.0013045745528534524	0.0012938235433060156	0.0013721809952833071	0.001357842770451391	0.051450557691033606	0.04924384276304452	-1.9607374728601926e-06	-9.678841886717748e-05	-1.9469348934170877e-06	-9.610707901436255e-05
21.568048548418737	0.0011813606496735595	0.0011765399287812903	0.0012389212999059614	0.0012314234839827488	0.0012709480680469399	0.0012618854428868933	0.0013043205227394976	0.001293571397465273	0.0013719227922226707	0.0013575866413631523	0.05145703784265149	0.049250043918681416	-1.9364035223796983e-06	-9.616314343671717e-05	-1.922776583124751e-06	-9.548642082884973e-05
21.69800689072348	0.0011811173877041218	0.0011762980810633601	0.0012386735129987316	0.0012311773427548995	0.0012706979995592178	0.001261637133904343	0.0013040682527855774	0.001293320993535438	0.0013716666014112582	0.001357332492322871	0.05146363637113622	0.0492563583541845	-1.912150028221364e-06	-9.553083834096254e-05	-1.8986981829369892e-06	-9.485878606893539e-05
21.828748297416116	0.0011808754744483453	0.0011760575840761656	0.0012384272713559942	0.0012309327400468768	0.0012704495899751775	0.0012613904715709232	0.001303817763341438	0.0012930723516293395	0.0013714124472261763	0.0013570803472460866	0.05147035545638735	0.049262788155577775	-1.887976034843121e-06	-9.489141775947951e-05	-1.874698744513438e-06	-9.422408958356665e-05
21.960277486853503	0.001180634923707994	0.0011758184517033198	0.0012381825918597771	0.0012306896926864732	0.0012702028579717158	0.0012611454744223909	0.0013035690750148035	0.0012928254921143508	0.0013711603543722969	0.0013568302303687376	0.051477197319046146	0.04926933544786822	-1.8638805890560523e-06	-9.424479477879166e-05	-1.850777321849538e-06	-9.35822451377244e-05
22.092599205822967	0.001180395749429868	0.001175580697975466	0.0012379394915895466	0.0012304482176986105	0.0012699578224539161	0.0012609021612209087	0.001303322208674842	0.0012925804356157926	0.0013709103478870175	0.0013565821662517995	0.051484164221263284	0.04927600239579297	-1.8398627399758213e-06	-9.359088137753102e-05	-1.8269329712331667e-06	-9.293316539743524e-05
22.225718229713628	0.0011801579657071996	0.0011753443370717289	0.0012376979878245425	0.001230208332307704	0.0012697145025579687	0.0012606605509579412	0.0013030771854557048	0.0012923372030204134	0.001370662453145129	0.0013563361797860175	0.05149125846751316	0.04928279120457877	-1.8159215389454766e-06	-9.292958841075616e-05	-1.8031647511769847e-06	-9.227676191475576e-05
22.359639362688714	0.0011799215867810441	0.001175109383321146	0.0012374580980461568	0.001229970053940027	0.001269472917654114	0.0012604206628571704	0.0013028340267600919	0.001292095815479907	0.0013704166958637368	0.0013560922961966951	0.0514984824053944	0.04928970412072649	-1.7920560395302473e-06	-9.226082559643523e-05	-1.7794717224062923e-06	-9.16129451137282e-05
22.494367437858962	0.0011796866270416917	0.001174875851204126	0.0012372198399403288	0.0012297334002261183	0.001269233087349632	0.001260182516377466	0.0013025927542628846	0.0012918562944144805	0.0013701731021072778	0.001355850541048576	0.05150583842646681	0.04929674343280157	-1.7682652974290725e-06	-9.15845014980432e-05	-1.755852947759283e-06	-9.09416242732275e-05
22.629907317457054	0.001179453101030083	0.0011746437553539178	0.0012369832313999802	0.001229498389003219	0.001268995031491877	0.001259946131215892	0.0013023533899148346	0.0012916186615164879	0.0013699316982926167	0.001355610940250799	0.05151332896709834	0.0493039114722473	-1.744548370436437e-06	-9.090052350974043e-05	-1.7323074921775025e-06	-9.026270751300025e-05
22.766263893012997	0.0011792210234392348	0.0011744131105580764	0.0012367482905274688	0.0012292650383177322	0.0012687587701713443	0.0012597115273107467	0.0013021159559462973	0.001291382938754104	0.0013696925111942211	0.001355373520061934	0.05152095650932975	0.04931121061421265	-1.7209043183877282e-06	-9.020879784016334e-05	-1.7088344226329905e-06	-8.95761017769281e-05
22.903442085530802	0.0011789904091156775	0.0011741839317599575	0.0012365150356370834	0.0012290333664277202	0.0012685243237247907	0.0012594787248446594	0.001301880474871033	0.0012911491483750582	0.0013694555679494328	0.0013551383070951066	0.051528723581756634	0.049318643278392166	-1.6973322031063262e-06	-8.950922949613194e-05	-1.685432808070167e-06	-8.888171281681845e-05
23.041446845665973	0.001178761273060894	0.001173956234060204	0.0012362834852575587	0.0012288033918054202	0.001268291712738383	0.0012592477442477138	0.0013016469694900493	0.0012909173129104269	0.0013692208960638102	0.001354905328323196	0.05153663276042668	0.04932621192989635	-1.673831088387992e-06	-8.880172226796712e-05	-1.662101719404098e-06	-8.81794451779716e-05
23.180283153904217	0.0011785336304327707	0.0011737300327182515	0.0012360536581346175	0.0012285751331398002	0.001268060958050899	0.00125901860620062	0.0013014154628955144	0.001290687455178471	0.0013689885234165725	0.0013546746110841253	0.051544686669766034	0.049333919080123224	-1.6504000398855079e-06	-8.808617870956215e-05	-1.6388402294051363e-06	-8.74692021800294e-05
23.31995602074116	0.0011783074965470632	0.0011735053431538441	0.0012358255732335631	0.0012283486093391514	0.0012678320807569768	0.0012587913316379378	0.001301185978474726	0.0012904595982885449	0.0013687584782661332	0.0013544461830862426	0.05155288798350846	0.04934176728765264	-1.6270381250800547e-06	-8.736250012278401e-05	-1.615647412661625e-06	-8.675088590084923e-05
23.460470486863187	0.0011780828868788638	0.0011732821809485629	0.0012355992497418815	0.0012281238395336935	0.0012676051022103994	0.0012585659417513333	0.0013009585399141345	0.0012902337656450597	0.0013685307892557209	0.0013542200724137885	0.05156123942565561	0.04934975915917318	-1.6037444132655995e-06	-8.663058654206912e-05	-1.5925223455746929e-06	-8.602439716107191e-05
23.60183162332936	0.001177859817064074	0.001173060561847345	0.001235374707071879	0.0012279008430782243	0.0012673800440274237	0.0012583424579928819	0.0013007331712034291	0.001290009980951497	0.0013683054854190927	0.0013539963075324464	0.05156974377145548	0.04935789735040801	-1.5805179754465465e-06	-8.589033671427271e-05	-1.5694641062411613e-06	-8.528963550472057e-05
23.744044531754422	0.0011776383029008979	0.0011728405017600429	0.0012351519648633716	0.0012276796395548069	0.001267156928090169	0.001258120902078427	0.0013005098966396953	0.001289788268214494	0.0013680825961863547	0.0013537749172950022	0.051578403848392886	0.049366184567066	-1.5573578843151858e-06	-8.514164808282043e-05	-1.5464717744535436e-06	-8.454649918335222e-05
23.887114344492932	0.0011774183603513247	0.0011726220167629611	0.001234931042986368	0.001227460248775466	0.0012669357765500305	0.0012579012959909664	0.0013002887408316121	0.0012895686517479816	0.0013678621513898625	0.0013535559309470761	0.05158722253721371	0.04937462356582355	-1.53426321418057e-06	-8.438441676833497e-05	-1.5235444316133093e-06	-8.379488513679534e-05
24.031046224824397	0.001177200005542642	0.0011724051231004299	0.0012347119615438269	0.0012272426907849491	0.0012667166118311684	0.0012576836619841085	0.0013000697287037406	0.001289351156177397	0.0013676441812702441	0.0013533393781329827	0.051596202772956797	0.04938321715531088	-1.5112330409077987e-06	-8.361853755070592e-05	-1.5006811606797094e-06	-8.303468897533084e-05
24.175845367139747	0.0011769832547689329	0.001172189837186364	0.0012344947408744161	0.0012270269858634926	0.0012664994566340146	0.0012574680225855548	0.0012998528855008569	0.0012891358064439419	0.0013674287164825013	0.001353125288901648	0.0516053475460176	0.04939196819712648	-1.488266441903273e-06	-8.284390385129847e-05	-1.477881046142021e-06	-8.22658049620395e-05
24.32151699712871	0.001176768124492602	0.0011719761756058503	0.0012342794015553263	0.0012268131545296365	0.001266284333938854	0.0012572544006006472	0.0012996382367923625	0.0012889226278089254	0.001367215788102232	0.001352913693712669	0.05161465990322534	0.049400879606877	-1.4653624960088776e-06	-8.206040771294165e-05	-1.4551431739276074e-06	-8.14881259929845e-05
24.468066371968433	0.0011765546313458905	0.0011717641551167307	0.001234065964405099	0.0012266012175430733	0.0012660712670094373	0.0012570428191159535	0.001299425808476754	0.0012887116458581566	0.0013670054276319506	0.0013527046234424434	0.051624142948951145	0.04940995435522551	-1.4425202834846343e-06	-8.126793978163738e-05	-1.432466631387172e-06	-8.070154357936454e-05
24.61549878051318	0.001176342792132412	0.0011715537926511959	0.0012338544504865035	0.0012263911959075197	0.0012658602793966561	0.0012568333015029077	0.0012992156267861658	0.0012885028865064112	0.0013667976670075164	0.00135249810939042	0.051633799846232	0.049419195468976725	-1.4197388859358423e-06	-8.046638928638217e-05	-1.4098505072088902e-06	-7.990594782719684e-05
24.763819543485244	0.0011761326238286874	0.0011713451053173946	0.0012336448811094472	0.0012261831108736378	0.0012656513949422625	0.0012566258714215024	0.0012990077182909877	0.0012882963760019685	0.0013665925386046759	0.001352294183285451	0.05164363381792207	0.049428606032173916	-1.3970173862653743e-06	-7.965564402015457e-05	-1.3872938913793778e-06	-7.910122741858205e-05
24.91303401366693	0.0011759241435856875	0.0011711381104010407	0.0012334372778339084	0.0012259769839419797	0.0012654446377826421	0.0012564205528240264	0.0012988021099045364	0.0012880921409312114	0.0013663900752457108	0.0013520928772922504	0.05165364814786569	0.049438189187224715	-1.374354868594746e-06	-7.883559031837684e-05	-1.364795875113435e-06	-7.828726959052679e-05
25.063147576093755	0.0011757173687303878	0.0011709328253670407	0.001233231662472922	0.0012257728368659832	0.0012652400323526463	0.0012562173699588676	0.0012985988288878251	0.0012878902082233078	0.0013661903102062166	0.0013518942240179756	0.051663846182100605	0.04944794813604477	-1.3517504182320242e-06	-7.80061130396803e-05	-1.342355550802872e-06	-7.746396011551471e-05
25.214165648248784	0.0011755123167673201	0.0011707292678611132	0.001233028057095585	0.0012255706916549799	0.0012650376033894663	0.0012560163473743513	0.0012983979028543785	0.001287690605154949	0.0013659932772219733	0.0013516982565189	0.051674231330077036	0.049457886141233816	-1.329203121627591e-06	-7.716709554617118e-05	-1.3199720119904876e-06	-7.663118328235519e-05
25.366093680258146	0.0011753090053801324	0.0011705274557114267	0.0012328264840301077	0.0012253705705772575	0.0012648373759365677	0.0012558175099226443	0.00129819935977514	0.00128749335935517	0.0013657990104959559	0.001351505008307219	0.05168480706590908	0.04946800652726936	-1.3067120662657236e-06	-7.631841967931097e-05	-1.2976443532512413e-06	-7.578882187203595e-05
25.518937155087716	0.0011751074524331679	0.0011703274069302504	0.0012326269658669033	0.0012251724961631644	0.0012646393753476908	0.0012556208827637187	0.0012980032279834592	0.0012872984988102534	0.0013656075447054635	0.0013513145133579737	0.051695576929653826	0.04947831268172668	-1.2842763406576557e-06	-7.545996574156999e-05	-1.2753716701974574e-06	-7.493675713984849e-05
25.672701588741027	0.0011749076759730195	0.0011701291397155852	0.0012324295254616997	0.001224976491208225	0.0012644436272908806	0.0012554264913693489	0.001297809536180134	0.0012871060518686848	0.0013654189150093593	0.0013511268061160743	0.05170654452861094	0.049488808056529394	-1.2618950342505042e-06	-7.459161247277968e-05	-1.2531530593773432e-06	-7.407486879146274e-05
25.827392530458226	0.0011747096942301262	0.0011699326724528428	0.0012322341859387117	0.0012247825787763279	0.0012642501577526104	0.0012552343615272	0.0012976183134385617	0.0012869160472462158	0.0013652331570554628	0.0013509419215034801	0.05171771353865588	0.04949949616921917	-1.2395672373778296e-06	-7.371323702862198e-05	-1.230987618228152e-06	-7.320303496197167e-05
25.983015562916506	0.0011745135256203386	0.0011697380237164895	0.0012320409706938296	0.0012245907822029194	0.001264058993041925	0.0012550445193449356	0.0012974295892099446	0.001286728514030976	0.001365050306988042	0.0013507598949264665	0.051729087705597546	0.049510380604258615	-1.217292041227544e-06	-7.282471495922982e-05	-1.2088744450484273e-06	-7.232113219488023e-05
26.139576302431465	0.0011743191887465185	0.0011695452122717212	0.0012318499033978601	0.00122440112509826	0.001263870159794674	0.0012548569912544142	0.0012972433933285926	0.0012865434816886874	0.001364870401455461	0.0013505807622830525	0.051740670846565556	0.049521465014357495	-1.195068537709204e-06	-7.192592018334665e-05	-1.1868126388722353e-06	-7.142903541629275e-05
26.297080399159835	0.0011741267024001222	0.0011693542570761443	0.0012316610079997994	0.0012242136313507111	0.0012636836849777922	0.001254671804015933	0.0012970597560173073	0.0012863609800679578	0.0013646934776179568	0.0013504045599705401	0.051752466851431415	0.04953275312183354	-1.1728958194765632e-06	-7.10167249689253e-05	-1.1648012994717669e-06	-7.052661791515091e-05
26.455533537303385	0.0011739360855627919	0.0011691651772814421	0.0012314743087301428	0.0012240283251300523	0.0012634995958936326	0.0012544889847225257	0.001296878707892845	0.0012861810394056352	0.0013645195731555458	0.0013502313248931889	0.05176447968425652	0.04954424871999188	-1.1507729798330285e-06	-7.009699990787044e-05	-1.1428395272870817e-06	-6.961375131941949e-05
26.614941435314055	0.0011737473574079567	0.001168977992235069	0.0012312898301042473	0.0012238452308908586	0.0012633179201843787	0.0012543085608043326	0.0012967002799714692	0.001286003690332277	0.0013643487262760803	0.0013500610944700304	0.05177671338476336	0.04955595567454224	-1.1286991126319146e-06	-6.916661389017031e-05	-1.1209264233107488e-06	-6.869030556938549e-05
26.77530984610034	0.0011735605373024342	0.0011687927214819407	0.0012311075969257204	0.0012236643733759046	0.0012631386858365133	0.0012541305600330367	0.0012965245036746004	0.0012858289638776985	0.001364180975723453	0.0013498939066428303	0.051789172069856795	0.04956787792505141	-1.1066733122777443e-06	-6.822543408319115e-05	-1.0990610890956529e-06	-6.775614889759085e-05
26.93664455723489	0.0011733756448080222	0.0011686093847661184	0.001230927634289853	0.0012234857776196044	0.0012629619211853376	0.001253955010526338	0.0012963514108345368	0.0012856568914765784	0.0013640163607859296	0.0013497297998841626	0.05180185993516029	0.049580019486407334	-1.0846946736291045e-06	-6.727332590461543e-05	-1.0772426266613191e-06	-6.681114780224262e-05
27.098951391163432	0.001173192699683112	0.0011684280020325198	0.001230749967587101	0.001223309468951517	0.0012627876549195828	0.0012537819407525293	0.0012961810337002871	0.0012854875049742077	0.001363854921304658	0.0013495688132056703	0.05181478125659442	0.04959238445033826	-1.0627622919266548e-06	-6.631015299723986e-05	-1.0554701384223562e-06	-6.585516702195537e-05
27.26223620541477	0.0011730117218842846	0.0011682485934286049	0.0012305746225065926	0.0012231354729998615	0.001262615916086059	0.001253611379535102	0.001296013404943481	0.0012853208366322788	0.001363696697682307	0.0013494109861664372	0.051827940391991824	0.04960497698694997	-1.0408752627666731e-06	-6.533577720560513e-05	-1.033742727150292e-06	-6.488806951243653e-05
27.426504892812353	0.0011728327315679203	0.0011680711793060914	0.0012304016250396963	0.0012229638156951025	0.0012624467340943903	0.0012534433560574439	0.0012958485576643824	0.0012851569191348014	0.0013635417308918779	0.0013492563588815294	0.05184134178273596	0.04961780134630091	-1.0190326819843956e-06	-6.43500585465473e-05	-1.0120594958811999e-06	-6.390971641789811e-05
27.59176338168682	0.001172655749091802	0.0011678957802226568	0.0012302310014836188	0.0012227945232735637	0.0012622801387218157	0.0012532778998675922	0.0012956865253980004	0.0012849957855941	0.001363390062485672	0.0013491049720306962	0.051854989955448245	0.0496308618600134	-9.972336456362356e-07	-6.335285518607736e-05	-9.904195478731975e-07	-6.291996704765879e-05
27.758017636089992	0.0011724807950167177	0.0011677224169436467	0.0012300627784450494	0.00122262762228109	0.0012621161601180468	0.0012531150408830567	0.0012955273421202927	0.0012848374695569014	0.0013632417346044158	0.0013489568668672094	0.05186888952370307	0.04964416294291136	-9.75477249906976e-07	-6.23440234108763e-05	-9.688219865361912e-07	-6.191867884824953e-05
27.925273656010095	0.0011723078901080689	0.0011675511104437832	0.0012298969828438487	0.0012224631395767495	0.0012619548288102158	0.0012529548093957157	0.0012953710422544773	0.0012846820050105379	0.0013630967899865658	0.0013488120852268833	0.05188304518978561	0.0496577090947085	-9.537625910468854e-07	-6.132341760117788e-05	-9.472659153559812e-07	-6.090570737632417e-05
28.09353747758831	0.001172137055337466	0.0011673818819088772	0.0012297336419167786	0.0012223011023365883	0.0012617961757078755	0.0012527972360767813	0.0012952176606774394	0.001284529426389238	0.00136295527197777	0.0013486706695372448	0.05189746174648518	0.04967150490172041	-9.320887653149063e-07	-6.029089020354039e-05	-9.257504378378835e-07	-5.9880906271625456e-05
28.2628151733366	0.001171968311884333	0.0011672147527375392	0.0012295727832212812	0.0012221415380574195	0.001261640232108089	0.0012526423519818373	0.0012950672327262526	0.00128437976858052	0.0013628172245405202	0.0013485326628268862	0.051912144078931244	0.04968555503862036	-9.10454868894954e-07	-5.9246291701980924e-05	-9.042746574386418e-07	-5.8844127229035204e-05
28.43311285235687	0.0011718016811374998	0.0011670497445428873	0.0012294144346392988	0.0012219844745606692	0.0012614870297005803	0.0012524901885559486	0.0012949197942047923	0.0012842330669316968	0.0013626826922639684	0.0013483981087349772	0.051927097166461926	0.04969986427023178	-8.888599978365032e-07	-5.818947058994217e-05	-8.82837677492268e-07	-5.779521997006931e-05
28.604436660561465	0.001171637184696799	0.0011668868791542596	0.001229258624381139	0.0012218299399962527	0.0012613366005729714	0.0012523407776388496	0.0012947753813904767	0.0012840893572564809	0.0013625517203739374	0.0013482670515209609	0.051942326084548865	0.04971443745336747	-8.673032479856319e-07	-5.712027334070502e-05	-8.614386011436895e-07	-5.673403221378992e-05
28.77679278089485	0.0011714748443746477	0.0011667261786189205	0.0012291053809893868	0.0012216779628465202	0.0012611889772160853	0.0012521941514702037	0.0012946340310410998	0.0012839486758416984	0.0013624243547431109	0.0013481395360744255	0.051957836006749115	0.04972927953869297	-8.457837149143319e-07	-5.60385443783562e-05	-8.40076531286732e-07	-5.566040964827268e-05
28.950187433556945	0.0011713146821976388	0.0011665676652037654	0.0012289547333428695	0.001221528571930228	0.0012610441925293365	0.0012520503426949423	0.0012944957804017902	0.0012838110594541139	0.0013623006419014195	0.0013480156079251659	0.051973632206704735	0.04974439557264739	-8.243004938337725e-07	-5.494412604631349e-05	-8.187505704799862e-07	-5.457419589968704e-05
29.124626876227456	0.0011711567204081123	0.0011664113613970271	0.0012288067106606508	0.001221381796406569	0.0012609022798261967	0.0012519093843686845	0.0012943606672120812	0.0012836765453473765	0.0013621806290466235	0.0013478953132534262	0.05198972006019878	0.04975979069940559	-8.028526795500653e-07	-5.383685857840437e-05	-7.974598208878268e-07	-5.3475232502875336e-05
29.30011740429177	0.0011710009814657255	0.0011662572899099662	0.0012286613425060973	0.0012212376657792427	0.0012607632728397372	0.0012517713099632296	0.0012942287297130995	0.0012835451712690604	0.0013620643640550852	0.0013477786989003389	0.05200610504723743	0.04977547016287501	-7.814393663749253e-07	-5.271658006700264e-05	-7.76203384209289e-07	-5.236335887057186e-05
29.476665351068124	0.001170847488049018	0.001166105473678574	0.001228518658790967	0.001221096209900593	0.0012606272057282607	0.001251636153372138	0.0012941000066548668	0.0012834169754678449	0.0013619518954927625	0.0013476658123785623	0.05202279275419393	0.04979143930873854	-7.600596480502111e-07	-5.158312643091523e-05	-7.549803615935005e-07	-5.1238412261178645e-05
29.654277088036206	0.0011706962630569607	0.0011659559358652531	0.0012283786897795612	0.0012209574589757619	0.0012604941130810112	0.001251503948916392	0.0012939745373037393	0.001283291996700798	0.0013618432726263984	0.0013475567018831132	0.05203978887600113	0.04980770358655937	-7.387126176724643e-07	-5.043633138290815e-05	-7.33789853564655e-07	-5.010022774662448e-05
29.832959025067048	0.0011705473296105085	0.0011658086998605072	0.0012282414660929387	0.0012208214435669349	0.0012603640299239745	0.001251374731350143	0.001293852361449957	0.0012831702742407984	0.0013617385454349337	0.0013474514163024176	0.05205709921837109	0.04982426855190981	-7.173973676295915e-07	-4.927602639845374e-05	-7.126309599721388e-07	-4.8948638182028104e-05
30.0127176106544	0.0011704007110541217	0.0011656637892846066	0.0012281070187131313	0.00122068819459759	0.0012602369917257526	0.0012512485358665319	0.0012937335194153257	0.0012830518478840545	0.0013616377646211272	0.0013473500052295542	0.05207472970010687	0.049841139868567884	-6.961129895136954e-07	-4.8102040680841895e-05	-6.915027798890493e-07	-4.778347417033757e-05
30.193559332147448	0.0011702564309572982	0.0011655212279892654	0.001227975378987473	0.0012205577433568487	0.0012601130344035455	0.0012511253981036209	0.0012936180520610337	0.0012829367579577852	0.0013615409816234204	0.0013472525189737357	0.052092686355420206	0.04985832331074634	-6.748585740434451e-07	-4.691420112759581e-05	-6.704044115428062e-07	-4.660456402977298e-05
30.37549071598484	0.0011701145131160758	0.0011653810400592865	0.001227846578632929	0.0012204301215038254	0.0012599921943292	0.001251005354150383	0.0012935060007955921	0.001282825045328	0.001361448248628008	0.0013471590085719863	0.05211097533633467	0.049875824765394365	-6.536332110029276e-07	-4.5712332297359604e-05	-6.493349522566048e-07	-4.541173376063079e-05
30.55851832793038	0.001169974981554527	0.0011652432498142173	0.0012277206497404976	0.0012203053610720732	0.0012598745083353662	0.001250888440552808	0.0012933974075829175	0.0012827167514074264	0.001361359618581161	0.0013470695258010687	0.05212960291513205	0.04989365023452586	-6.324359891301916e-07	-4.449625637201193e-05	-6.282934983344902e-07	-4.4204807007897085e-05
30.742648773309874	0.0011698378605262438	0.0011651078818099834	0.0012275976247796637	0.0012201834944740545	0.0012597600137217422	0.0012507746943200852	0.0012932923149505538	0.0012826119181635737	0.0013612751452017865	0.0013469841231896272	0.05214857548685526	0.049911805837625306	-6.112659960704099e-07	-4.326579312377565e-05	-6.072791450201578e-07	-4.298360502907883e-05
30.92788869724955	0.0011697031745157944	0.0011649749608405075	0.0012274775366028987	0.001220064554505677	0.001259648748261403	0.0012506641529308798	0.0012931907659980224	0.0012825105881269234	0.0013611948829942238	0.00134690285403057	0.05216789957186298	0.04993029781409084	-5.901223182713626e-07	-4.2020759876915115e-05	-5.862909863885331e-07	-4.174794665545711e-05
31.114244784915854	0.0011695709482401771	0.001164844511939325	0.0012273604184502179	0.0012199485743508815	0.0012595407502072457	0.001250556854339716	0.0012930928044053405	0.0012824128043992737	0.001361118887261316	0.0013468257723937046	0.05218758181845805	0.04994913252574411	-5.690040409053743e-07	-4.076097147145963e-05	-5.653281152763825e-07	-4.049764825730939e-05
31.30172376175672	0.0011694412066502343	0.0011647165603811721	0.0012272463039537745	0.0012198355875862744	0.0012594360582985063	0.001250452836983435	0.001292998474441659	0.0012823186106622113	0.0013610472141177088	0.0013467529331386003	0.052207629005568953	0.04996831645939527	-5.479102478042619e-07	-3.948624022623304e-05	-5.443896232107566e-07	-3.923252370652275e-05
31.4903323937443	0.0011693139749320723	0.0011645911316835668	0.001227135227142544	0.001219725628185829	0.001259334711767398	0.0012503521397877742	0.0012929078209740705	0.0012822280511857473	0.0013609799205034439	0.0013466843919277276	0.052228048045478474	0.04998785622946756	-5.268400213422411e-07	-3.819637589891345e-05	-5.234746002940639e-07	-3.795238433709769e-05
31.68007748761912	0.0011691892785084374	0.0011644682516083703	0.0012270272224470138	0.0012196187305256363	0.0012592367503458381	0.0012502548021740302	0.0012928208894765632	0.0012821411708370885	0.0013609170641978037	0.001346620205239846	0.052248845986650055	0.05000775858067797	-5.05792442392558e-07	-3.68911856495624e-05	-5.025821351685097e-07	-3.6657038909648776e-05
31.870965891135747	0.0011690671430400743	0.0011643479461633222	0.0012269223247039654	0.0012195149293887035	0.0012591422142722753	0.0012501608640658238	0.0012927377260391216	0.0012820580150895635	0.0013608587038334374	0.0013465604303836511	0.05227003001658107	0.05002803039078895	-4.847665901908799e-07	-3.5570473997909025e-05	-4.817113148790526e-07	-3.5346293568910836e-05
32.063004493309954	0.001168947594427072	0.0011642302416035692	0.0012268205691613001	0.0012194142599698196	0.0012590511442986383	0.0012500703658959848	0.001292658377377015	0.0012819786300317158	0.001360804898910787	0.0013465051255117204	0.052291607464754884	0.05004867867342284	-4.6376154228151834e-07	-3.423404278485309e-05	-4.6086122481138816e-07	-3.401995180521422e-05
32.25620022466719	0.0011688306588101625	0.0011641151644331584	0.0012267219914829089	0.0012193167578804724	0.0012589635816973666	0.0012499833486135173	0.0012925828908402174	0.0012819030623765434	0.0013607557098127775	0.0013464543496347077	0.05231358580564593	0.050069710580938405	-4.427763744250558e-07	-3.288169113166428e-05	-4.4003094861128425e-07	-3.267781441460005e-05
32.45056005749291	0.001168716362572008	0.0011640027414065144	0.0012266266277536156	0.001219222459153827	0.0012588795682685705	0.001249899853690694	0.0012925113144230148	0.0012818313594709038	0.0013607111978198355	0.0013464081626358496	0.05233597266179745	0.05009113340737318	-4.218101605029355e-07	-3.15132153974329e-05	-4.1921956808570193e-07	-3.131967945663172e-05
32.64609100608406	0.0011686047323384424	0.0011638929995298852	0.0012265345144841615	0.0012191314002497505	0.0012587991463472834	0.0012498199231302399	0.0012924436967737673	0.0012817635693050866	0.0013606714251251846	0.0013463666252857443	0.052358775806972506	0.05011295459146669	-4.0086197241337787e-07	-3.0128409136020995e-05	-3.984261631065182e-07	-2.9945342212067683e-05
32.84280012700226	0.001168495794979704	0.001163785966062773	0.0012264456886162615	0.001219043618059915	0.0012587223588108477	0.001249743599472649	0.0012923800872048695	0.0012816997405225607	0.001360636454850486	0.001346329799257457	0.05238200316938692	0.05013518171974192	-3.799308799915836e-07	-2.8727063053263224e-05	-3.776498115229225e-07	-2.8554595140034555e-05
33.040694519328454	0.0011683895776116054	0.0011636816685193171	0.0012263601875277023	0.0012189591499129349	0.0012586492490863897	0.0012496709258035907	0.00129232053570286	0.001281639922429881	0.001360606351061774	0.001346297747141907	0.05240566283500825	0.05015782252967095	-3.5901595092690045e-07	-2.7308964963917992e-05	-3.5688958908552254e-07	-2.714722783578316e-05
33.239781324919136	0.0011682861075966863	0.0011635801346696639	0.0012262780490375075	0.0012188780335795832	0.0012585798611584305	0.0012496019457614467	0.0012922650929387337	0.0012815841650067902	0.0013605811787857358	0.00134627053246359	0.05242976305094374	0.050180884912912796	-3.381162506344536e-07	-2.5873899744177642e-05	-3.3614456931970946e-07	-2.572302698386486e-05
33.44006772866406	0.0011681854125453277	0.0011634813925412968	0.001226199311411164	0.0012188003072780612	0.001258514239576608	0.0012495367035449622	0.0012922138102784315	0.0012815325189164848	0.00136056100402633	0.0013462482196966218	0.052454312228899534	0.05020437691862191	-3.1723084218575684e-07	-2.4421649288369762e-05	-3.1541382345626895e-07	-2.4281776314971637e-05
33.64156095874556	0.0011680875203168126	0.001163385470420326	0.0012261240133658933	0.001218726009679321	0.0012584524294635146	0.001249475243921008	0.0012921667397935168	0.0012814850355160783	0.0013605458937817423	0.0013462308742811032	0.0524793189487328	0.05022830675685237	-2.96358786207665e-07	-2.2951992461772708e-05	-2.946964203294662e-07	-2.282325655933448e-05
33.84426828689945	0.0011679924590203583	0.00116329239685275	0.0012260521940759975	0.0012186551799124633	0.0012583944765226652	0.001249417612232475	0.0012921239342720552	0.0012814417668672435	0.0013605359160617104	0.0013462185626398426	0.05250479196208363	0.05025268280202348	-2.75499140758341e-07	-2.146470505143272e-05	-2.7399142626212056e-07	-2.134724539870625e-05
34.04819702867729	0.0011679002570160958	0.0011632022006456764	0.0012259838931782566	0.0012185878575701817	0.0012583404270465903	0.001249363854406286	0.0012920854472296879	0.0012814027657470585	0.001360531139905205	0.0013462113521954188	0.05253074019609789	0.05027751359649129	-2.546509612483261e-07	-1.995955972014518e-05	-2.5329790498407334e-07	-1.9853517420204136e-05
34.25335454371064	0.0011678109429160023	0.0011631149108684948	0.0012259191507773915	0.001218524082714281	0.0012582903279250467	0.0012493140169615323	0.001292051332920906	0.0012813680856590406	0.0013605316353984874	0.0013462093113876029	0.05255717275723492	0.05030280785418782	-2.3381330033905856e-07	-1.8436325956411315e-05	-2.3261491752550253e-07	-1.8341844066738222e-05
34.45974823597649	0.0011677245455847828	0.0011630305568540134	0.0012258580074515663	0.0012184638958812471	0.0012582442266533692	0.0012492681470177428	0.0012920216463505336	0.001281337780844388	0.0013605374736935546	0.001346212509691153	0.05258409893518596	0.05032857446436434	-2.1298520781884087e-07	-1.689477002381201e-05	-2.1194152210850248e-07	-1.6811993587800833e-05
34.66738555406454	0.0011676410941407049	0.001162949168199541	0.0012258005042579917	0.0012184073380878875	0.0012582021713409468	0.0012492262923032788	0.0012919964432854293	0.001281311906293426	0.0013605487270269758	0.0013462210176339823	0.05261152820686073	0.0503548224954162	-1.921657305082973e-07	-1.5334654910353906e-05	-1.912767740447352e-07	-1.5263730988757107e-05
34.87627399144595	0.0011675606179563675	0.0011628707747679315	0.0012257466827385504	0.0012183544508370318	0.0012581642107198383	0.0012491885011638667	0.0012919757802663957	0.0012812905177572655	0.0013605654687391365	0.0013462349068157212	0.05263947024049697	0.050381561198807254	-1.713539121506527e-07	-1.3755740276261141e-05	-1.7061972562874492e-07	-1.3696817979219622e-05
35.086421086743854	0.001167483146659419	0.0011627954066885634	0.0012256965849255057	0.001218305276123297	0.0012581303941535207	0.0012491548225712621	0.0012919597146203168	0.001281273671759676	0.001360587773293896	0.0013462542499266688	0.052667934899858625	0.050408800013087826	-1.5054879330591436e-07	-1.2157782401905903e-05	-1.4996942603647673e-07	-1.2111012922033648e-05
35.29783442400536	0.0011674087101332066	0.0011627230943582695	0.0012256502533472607	0.0012182598564389091	0.0012581007716457773	0.0012491253061320496	0.0012919483044725169	0.0012812614256091771	0.0013606157162986718	0.0013462791207671592	0.05269693224854218	0.05043654856801684	-1.2974941123030867e-07	-1.054053413276912e-05	-1.2932492120601435e-07	-1.0506070778543153e-05
35.51052163297529	0.0011673373385173694	0.0011626538684422144	0.0012256077310341907	0.0012182182347796038	0.001258075393849733	0.001249100002096592	0.001291941608759362	0.001281253837411368	0.0013606493745249664	0.0013463095942673469	0.0527264725543899	0.050464816688784046	-1.089547997600547e-07	-8.903744823929305e-06	-1.0868525372352209e-07	-8.88174305407885e-06
35.72449038937153	0.0011672690622083549	0.0011625877598747027	0.0012255690615245306	0.001218180454650582	0.001258054312077031	0.001249078961368114	0.0012919396872410947	0.0012812509660814688	0.0013606888259293424	0.0013463457465074228	0.052756566294015636	0.05049361440033037	-8.816398921075025e-08	-7.247160285772658e-06	-8.804946272436553e-08	-7.237777744084628e-06
35.93974841516195	0.0011672039118598653	0.0011625247998599247	0.0012255342888703269	0.001218146560072521	0.0012580375783071526	0.001249062235511933	0.0012919426005148994	0.001281252871357117	0.001360734149674852	0.001346387654738267	0.05278722415743199	0.05052295193179999	-6.73760062503033e-08	-5.570522726178195e-06	-6.741658376560947e-08	-5.573919276802286e-06
36.15630347884324	0.0011671419183832317	0.001162465019872641	0.0012255034576434502	0.001218116595587682	0.001258025245196896	0.0012490498767648434	0.0012919504100282443	0.0012812596138113946	0.0013607854261529551	0.0013464353974025653	0.05281845705281875	0.05055283972106776	-4.658987377273091e-08	-3.873570690926531e-06	-4.678564870371979e-08	-3.889908454735025e-06
36.374163395721176	0.001167083112947707	0.0011624084516587867	0.001225476612941681	0.0012180906062660476	0.001258017366090005	0.001249041938044649	0.0012919631780924524	0.001281271254866108	0.001360842737005918	0.0013464890541563877	0.05285027611138286	0.050583288419417366	-2.5804610791473753e-08	-2.156039006495636e-06	-2.615568559655168e-08	-2.1854823985811844e-06
36.59333602819267	0.0011670275269806704	0.001162355127236004	0.0012254538003948377	0.0012180686377115408	0.001258013995026948	0.0012490384729598434	0.0012919809678965442	0.0012812878568053197	0.0013609061651497095	0.001346548705891238	0.05288269269236664	0.05061430889632126	-5.019232302352905e-09	-4.1765871838794766e-07	-5.52571855589809e-09	-4.6037448520053204e-07
36.813829286029524	0.0011669751921677574	0.0011623050788941026	0.0012254350661710044	0.0012180507360683255	0.0012580151867548686	0.0012490395358194654	0.0012920038435213586	0.001281309482789143	0.0013609757947974231	0.0013466144347566182	0.05291571838816398	0.050645912244335047	1.5767250843498615e-08	1.3418429711808955e-06	1.510523236309888e-08	1.2856857129206478e-06
37.03565112666392	0.0011669261404528837	0.0011622583391954276	0.00122542045698278	0.0012180369480271475	0.0012580209967376888	0.0012490451816430939	0.0012920318699539252	0.0012813361968678	0.0013610517114832196	0.0013466863241830738	0.05294936502958416	0.050678109784134125	3.655583203894877e-08	3.1227427631785876e-06	3.573815127340396e-08	3.0529724872052633e-06
37.25880955547555	0.0011668804040381746	0.00116221494097514	0.0012254100200936207	0.0012180273208317511	0.001258031481166372	0.0012490554661710146	0.0012920651131021323	0.0012813680639959454	0.0013611340020868118	0.0013467644589057683	0.05298364469123852	0.05071091306966988	5.7347509096940946e-08	4.925321329812826e-06	5.637402661611696e-08	4.841764060098397e-06
37.483312626080554	0.001166838015383818	0.001162174917341425	0.0012254038033242469	0.0012180219022853793	0.001258046696969383	0.0012490704458745663	0.0012921036398096867	0.0012814051500472903	0.0013612227548585266	0.0013468489249886125	0.05301856969706995	0.05074433389345924	7.814328435587839e-08	6.749863377453202e-06	7.701385127192872e-08	6.652342647101017e-06
37.70916844062219	0.0011667990072077655	0.0011621383016755722	0.0012254018550590892	0.0012180207407573133	0.0012580667018232772	0.0012490901779666297	0.0012921475178713506	0.0012814475218294822	0.001361318059444919	0.0013469398098489012	0.05305415262603249	0.05077838429201334	9.894416479758542e-08	8.596657712078848e-06	9.765862267604661e-08	8.484994521745781e-06
37.93638515006311	0.0011667634124853722	0.0011621051276319851	0.0012254042242528286	0.0012180238851895021	0.0012580915541635029	0.001249114720412313	0.0012921968160484922	0.0012814952470993008	0.0013614200069149902	0.0013470372022825576	0.05309040631790398	0.050813076551405725	1.1975116224116275e-07	1.0465997311415176e-05	1.1830934300077409e-07	1.0340010086123952e-05
38.164970954479706	0.0011667312644488884	0.001162075429138075	0.0012254109604369894	0.0012180313851032553	0.0012581213131953688	0.00124914413193981	0.001292251604084955	0.0012815483945781522	0.0013615286897870253	0.001347141192489941	0.053127343879267146	0.05084842321298874	1.4056529341801433e-07	1.2358179389243551e-05	1.3896701923834381e-07	1.2217683934917511e-05
38.39493410335793	0.001166702596586836	0.001162049240394028	0.0012254221137265806	0.001218043290605983	0.0012581560389051782	0.0012491784720514178	0.0012923119527232104	0.001281607033967847	0.0013616442020560255	0.0013472518721022362	0.053164978689635385	0.05088443707925783	1.613875801505238e-07	1.4273505468676007e-05	1.5963266337525733e-07	1.411831492767468e-05
38.626282895891045	0.001166677442643274	0.0011620265958724885	0.0012254377348268355	0.0012180596523980434	0.0012581957920715816	0.0012492178010347734	0.0012923779337208766	0.00128167123596673	0.0013617666392218212	0.0013473693342084957	0.0532033244077427	0.050921131219867896	1.822190495086133e-07	1.6212281455235678e-05	1.8030729253583344e-07	1.6042206260502567e-05
38.859025681279114	0.0011666558366169122	0.001162007530318094	0.0012254578750399902	0.0012180805217796165	0.0012582406342770919	0.001249262179974246	0.0012924496198675446	0.0012817410722860993	0.0013618960983178279	0.0013474936733832812	0.05324239497800338	0.05095851897781387	2.030607339198985e-07	1.817481770735596e-05	2.009919291019041e-07	1.798966553578918e-05
39.09317085903034	0.001166637812760092	0.001161992078746893	0.0012254825862721246	0.0012181059506576753	0.0012582906279198034	0.0012493116707625353	0.001292527085001948	0.0012818166156669775	0.0013620326779404807	0.0013476249857149699	0.05328220463714413	0.050996613975770745	2.2391367134229345e-07	2.0161429112930396e-05	2.2168760087284273e-07	1.9961004837920626e-05
39.328726879264174	0.0011666234055776243	0.0011619802764456285	0.0012255119210400846	0.0012181359915530061	0.0012583458362253079	0.001249366336112461	0.001292610404029486	0.0012818979398972095	0.0013621764782793847	0.0013477633688347313	0.05332276792100203	0.05103543012260566	2.4477890543097777e-07	2.2172435166861737e-05	2.4239534123686804e-07	2.1956540809775493e-05
39.56570224301631	0.0011666126498254825	0.0011619721589708899	0.0012255459324784633	0.0012181706976073115	0.0012584063232588185	0.0012494262395689594	0.0012926996529401195	0.0012819851198289229	0.00136232760114819	0.0013479089219461983	0.05336409967152125	0.051074981620064845	2.656574856654652e-07	2.4208160046806926e-05	2.631161892898727e-07	2.3976594727054268e-05
39.80410550254544	0.0011666055805093125	0.001161967762148098	0.0012255846743466283	0.0012182101225903675	0.0012584721539374794	0.0012494914455212607	0.0012927949088265992	0.0012820782313963178	0.001362486150016184	0.0013480617458558278	0.05340621504392052	0.0511152829696292	2.865504675252442e-07	2.6268932694167857e-05	2.838511900062936e-07	2.602149257827091e-05
40.04394526164196	0.0011666022328828119	0.0011619671220703637	0.0012256282010358376	0.0012182543209072548	0.0012585433940429135	0.0012495620192153026	0.0012928962499031181	0.0012821773516338653	0.001362652230040694	0.001348221943004026	0.053449129514072886	0.05115634897958307	3.0745891266585265e-07	2.8355086895998083e-05	3.046013944156198e-07	2.809156514582689e-05
40.28523017593832	0.0011666026424459008	0.0011619702750971647	0.001225676567576402	0.001218303347605654	0.0012586201102339593	0.0012496380267663313	0.001293003755524308	0.0012822825586948326	0.001362825948100238	0.0013483896174969923	0.0534928588860628	0.05119819477223874	3.2838388904768076e-07	3.0466961365493983e-05	3.253678597285939e-07	3.01871480852256e-05
40.52796895322162	0.0011666068449427349	0.0011619772578528678	0.0012257298296449116	0.0012183572583832204	0.0012587023700596394	0.0012497195351717292	0.0012931175062046688	0.001282393931870235	0.0013630074128285206	0.0013485648751393664	0.053537419299976526	0.05124083579138022	3.4932647114760754e-07	3.260489982945258e-05	3.4615164953757244e-07	3.2308582010698306e-05
40.77217035374772	0.0011666148763595208	0.0011619881072250703	0.00122578804357153	0.0012184161095949947	0.0012587902419723513	0.0012498066123240606	0.0012932375836383798	0.001282511551608151	0.0013631967346492478	0.0013487478234676558	0.05358282723987883	0.0512842878099104	3.702877401042838e-07	3.4769251112953814e-05	3.669538339674469e-07	3.445621257960885e-05
41.017843190557436	0.0011666267729221306	0.0011620028603627603	0.001225851266347345	0.001218479958260916	0.0012588837953412804	0.0012498993270243415	0.0012933640707195478	0.0012826354995334696	0.0013633940258118147	0.0013489385717844991	0.05362909954202741	0.05132856693769869	3.9126878389464034e-07	3.696036922720691e-05	3.8777548984044244e-07	3.663039057855144e-05
41.26499632979458	0.001166642571093514	0.001162021554674281	0.0012259195556317789	0.0012185488620733694	0.0012589831004660478	0.0012499977489955334	0.001293497051562869	0.0012827658584680297	0.0013635994004278797	0.0013491372311937656	0.053676253403301774	0.051373689629652115	4.122706975255748e-07	3.9178613460533196e-05	4.0861770086563637e-07	3.883147201261261e-05
41.51363869102594	0.0011666623075708912	0.0011620442278251015	0.0012259929697600574	0.0012186228794048182	0.0012590882285905985	0.0012501019488962803	0.0012936366115247535	0.001282902712451203	0.0013638129745088612	0.0013493439146365397	0.053724306389882806	0.051419672694005145	4.33294583226506e-07	4.142434847145826e-05	4.2948155782847677e-07	4.1059818197686226e-05
41.763779247563185	0.0011666860192827285	0.001162070917735381	0.0012260715677507518	0.0012187020693154975	0.0012591992519173348	0.0012502119983348833	0.0012937828372248893	0.0012830461467609187	0.0013640348660043835	0.0013495587369280109	0.05377327644615108	0.05146653330084737	4.543415506046318e-07	4.369794437966701e-05	4.503681587464739e-07	4.3315795850207284e-05
42.0154270267867	0.0011667137433854589	0.0011621016625772947	0.0012261554093133526	0.0012187864915611543	0.001259316243621479	0.0012503279698835054	0.0012939358165682648	0.0012831962479351137	0.0013642651948416829	0.0013497818147952714	0.05382318190385022	0.051514288990880175	4.7541271685396305e-07	4.599977686295387e-05	4.7127860906435656e-07	4.559977718204822e-05
42.26859111047143	0.0011667455172599769	0.0011621365007721527	0.0012262445548559204	0.001218876206600869	0.0012594392778657129	0.001250449937092642	0.0012940956387676914	0.001283353103793679	0.0013645040829660393	0.0013500132669160946	0.05387404149150701	0.051562957684433156	4.965092069665264e-07	4.8330227257031844e-05	4.922140218600705e-07	4.791213999869037e-05
42.523280635114425	0.0011667813785078693	0.0011621754709872712	0.0012263390654927912	0.001218971275604935	0.0012595684298150611	0.001250577974505838	0.001294262394366802	0.001283516803460853	0.001364751654382238	0.0013502532139586928	0.05392587434410674	0.051612557690713254	5.176321539071375e-07	5.068968265353746e-05	5.131755180269246e-07	5.0253267796562806e-05
42.77950479226489	0.0011668213649473737	0.0011622186121325938	0.0012264390030523264	0.001219071760462792	0.0012597037756520422	0.0012507121576746658	0.0012944361752635588	0.0012836874373881267	0.001365008035197106	0.0013505017786224964	0.053978700013053514	0.051663107717341325	5.387826988233028e-07	5.3078536001838206e-05	5.341642264665783e-07	5.262354986265705e-05
43.03727282885567	0.0011668655146090546	0.0011622659633570432	0.0012265444300847165	0.0012191777237910114	0.0012598453925920833	0.001250852563173962	0.0012946170747342796	0.0012838650973776252	0.0013652733536631443	0.0013507590856799768	0.05403253847641276	0.051714626880144485	5.599619912516514e-07	5.5497186214364946e-05	5.551812842950407e-07	5.5023381378416225e-05
43.29659404753705	0.0011669138657311976	0.0011623175640446213	0.0012266554098698493	0.0012192892289413701	0.0012599933588992199	0.0012509992686173487	0.0012948051874582004	0.0012840498766060293	0.0013655477402233157	0.001351025262019569	0.054087410149438776	0.05176713471322415	5.811711893486532e-07	5.794603827408151e-05	5.762278370668832e-07	5.7453163525234e-05
43.55747780701245	0.001166966456754894	0.0011623734538102005	0.0012267720064252153	0.0012194063400089393	0.0012601477539020724	0.0012511523526730188	0.0012950006095425845	0.001284241869649012	0.0013658313275570048	0.001351300436689707	0.05414333589541228	0.05182065117933494	6.024114600896788e-07	6.0425503342176334e-05	5.97305038969962e-07	5.9913303590758415e-05
43.81993352237618	0.0011670233263188017	0.0011624336724950376	0.0012268942845138655	0.0012195291218402658	0.0012603086580101077	0.0012513118950798134	0.0012952034385483996	0.0012844411725062268	0.0013661242506271911	0.0013515847409440148	0.054200337036791446	0.051875196680537236	6.236839794836711e-07	6.29359988686129e-05	6.184140530314172e-07	6.240421507738847e-05
44.08397066545326	0.0011670845132535708	0.0011624982601619563	0.0012270223096524115	0.0012196576400415769	0.001260476152730192	0.0012514779766635733	0.0012954137735165672	0.001284647882626848	0.0013664266467288786	0.0013518783082876872	0.054258435366682504	0.05193079206917759	6.449899328164407e-07	6.547794870720436e-05	6.395560513592323e-07	6.49263178158499e-05
44.349598765141174	0.0011671500565759406	0.0011625672570902232	0.0012271561481190837	0.0012197919609870588	0.0012606503206834532	0.0012516506793538084	0.0012956317149948164	0.0012848620989356979	0.0013667386555388289	0.00135218127452512	0.05431765316063943	0.051987458659178684	6.663305148887563e-07	6.805178323321392e-05	6.607322153725191e-07	6.748003808054737e-05
44.6168274077539	0.0011672199954824534	0.001162640703770081	0.0012272958669618118	0.001219932151827177	0.0012608312456224475	0.0012518300862006508	0.0012958573650651544	0.001285083921859964	0.001367060419166634	0.0013524937778087959	0.05437801318882699	0.05204521823766426	6.877069302305833e-07	7.06579394593454e-05	6.819437360040467e-07	7.006580870341783e-05
44.88566623736761	0.0011672943693427991	0.0011627186408969096	0.0012274415340063618	0.001220078280497032	0.0012610190124486263	0.0012520162813921187	0.0012960908273719552	0.0012853134533565111	0.0013673920822071608	0.0013528159586894905	0.054439538728517096	0.05210409307692398	7.091203933617257e-07	7.329686115947753e-05	7.031918139634857e-07	7.268406919611059e-05
45.15612495616904	0.0011673732176927703	0.0011628011093650513	0.001227593217864503	0.0012202304157247915	0.0012612137072301496	0.0012522093502717081	0.0012963322071507196	0.001285550796939853	0.0013677337917944491	0.001353147960167852	0.054502253576976786	0.05216410594673172	7.305721290277491e-07	7.596899899173226e-05	7.244776599598865e-07	7.533526587050199e-05
45.42821332480542	0.001167456580226789	0.0011628881502612062	0.0012277509879422017	0.0012203886270401186	0.001261415417219994	0.001252409379356284	0.0012965816112574743	0.001285796057710723	0.00136808569765706	0.0013534899277473549	0.05456618206472136	0.05222528012703214	7.520633724649589e-07	7.867481062664994e-05	7.458024949631888e-07	7.801985196517758e-05
45.701941162736816	0.0011675444967900312	0.001162979804857475	0.001227914914447876	0.0012205529847827015	0.0012616242308744357	0.0012526164563543322	0.0012968391481989051	0.0012860493423853658	0.0013684479521749917	0.0013538420094887464	0.05463134906917371	0.052287639420998504	7.73595369661477e-07	8.141476087700217e-05	7.671675504505523e-07	8.073828777210856e-05
45.97731834859046	0.00116763700737007	0.001163076114603928	0.0012280850684006342	0.0012207235601107574	0.0012618402378718353	0.0012528306701845124	0.0012971049281631486	0.001286310759325456	0.0013688207104381332	0.001354204356065949	0.05469778002873038	0.05235120816849023	7.951693776031381e-07	8.418932182957528e-05	7.885740686583258e-07	8.349104076726954e-05
46.25435482051728	0.0011677341520880816	0.0011631771211207819	0.0012282615216385815	0.0012209004250096198	0.0012620635291318088	0.0012530521109945915	0.0012973790630513545	0.001286580418568763	0.0013692041303063893	0.0013545771208235558	0.054765500957245694	0.052416011259907434	8.167866645753322e-07	8.699897298347636e-05	8.100233028656735e-07	8.627858574580816e-05
46.533060576550575	0.0011678359711895414	0.001163282866190082	0.0012284443468271236	0.0012210836523003313	0.001262294196834734	0.0012532808701807006	0.0012976616665099797	0.001286858431860523	0.0013695983724714756	0.0013549604598359051	0.05483453845895983	0.05248207415047198	8.384485104184422e-07	8.984420138727356e-05	8.315165176387383e-07	8.910140495627106e-05
46.813445674966815	0.0011679425050344276	0.0011633933917469283	0.0012286336174673004	0.0012212733156482755	0.0012625323344416367	0.0012535170404069703	0.0012979528539638699	0.0012871449126855604	0.0013700036005204728	0.0013553545319678199	0.05490491974387838	0.05254942287493667	8.601562068322882e-07	9.272550178335282e-05	8.5305498913682e-07	9.195998824329532e-05
47.09552023464871	0.0011680537940868812	0.0011635087398701926	0.001228829407904126	0.001221469489571831	0.0012627780367144511	0.001253760715625532	0.0012982527426501338	0.001287439976301181	0.001370419981001195	0.0013557594989370779	0.05497667264362347	0.05261808406274376	8.819110576489125e-07	9.564337675183054e-05	8.74640005370849e-07	9.485483318846799e-05
47.37929443545016	0.0011681698789043167	0.0011636289527727083	0.0012290317933349414	0.0012216722494510428	0.001263031399736656	0.0012540119910968864	0.0012985614516528357	0.0012877437397708538	0.0013708476834894175	0.0013561755253786376	0.05504982562776461	0.05268808495365198	9.037143791474321e-07	9.859833686079456e-05	8.962728665086982e-07	9.778644525748614e-05
47.66477851856398	0.0011682908001259572	0.001163754072790929	0.0012292408498177807	0.0012218816715363165	0.0012632925209343207	0.0012542709634106761	0.0012988791019385585	0.0012880563219987192	0.001371286880658065	0.0013566027789107269	0.055124407820663614	0.052759453413843915	9.255675003602172e-07	0.00010159090081968136	9.179548851731209e-07	0.00010075533795117497
47.951982786891236	0.0011684165984607666	0.0011638841423740071	0.0012294566542797264	0.0012220978329571246	0.0012635614990975394	0.001254537730506839	0.0012992058163928148	0.0012883778437649276	0.0013717377483483935	0.0013570414302028167	0.05520044901882862	0.05283221795252464	9.474717633795038e-07	0.0001046215956344021	9.396873867388231e-07	0.00010376203295700548
48.24091760541319	0.0011685473146747453	0.0011640192040722817	0.001229679284525268	0.001222320811730711	0.001263838434402288	0.0012548123916971729	0.001299541719857385	0.0012887084277618554	0.001372200465643263	0.0013574916530455783	0.055277979708820466	0.05290640773905108	9.694285236921951e-07	0.00010769095676868568	9.61471709655555e-07	0.00010680706030805065
48.53159340156531	0.0011686829895775801	0.001164159300525152	0.0012299088192446513	0.0012225506867708142	0.0012641234284327002	0.0012550950476873178	0.0012998869391685729	0.0012890481986312214	0.0013726752149425601	0.0013579536244228841	0.05535703108570862	0.05298205262058662	9.914391505038214e-07	0.00011079952830736484	9.83309205764265e-07	0.0001098909585427188
48.82402066561362	0.0011688236640086038	0.0011643044744482972	0.0012301453380222083	0.0012227875378963782	0.0012644165842037763	0.0012553858005991546	0.0013002416031964274	0.0012893972830021107	0.001373162182040855	0.0013584275245859133	0.055437635072115014	0.05305918314030787	1.0135050270763772e-06	0.00011394786312465821	1.005201240617589e-06	0.00011301427486914983
49.11820995103327	0.0011689693788220388	0.0011644547686202212	0.001230388921344669	0.0012230314458402515	0.0012647180061845366	0.001255684753993645	0.001300605842884956	0.0012897558095299674	0.0013736615562073764	0.0013589135371294577	0.05551982433785455	0.053137830556198355	1.035627551086108e-06	0.00011713652305642142	1.0271491938337353e-06	0.0001161775653351349
49.41417187488941	0.0011691201748715012	0.0011646102258681022	0.001230639650609448	0.0012232824922578844	0.0012650278003216303	0.0012559920128941164	0.0013009797912933597	0.0012901239089365627	0.0013741735302683802	0.0013594118490705	0.05560363232019713	0.053218026860424976	1.05780813497219e-06	0.0001203660790763672	1.0491544594330195e-06	0.00011938139500025646
49.71191711822035	0.0011692760929937224	0.0011647708890528926	0.0012308976081328886	0.001223540759735999	0.0012653460740634076	0.0012563076838100005	0.0013013635836383276	0.0012905017140509834	0.001374698300692008	0.0013599226509291406	0.05568909324478445	0.0532998047993404	1.0800482063118635e-06	0.00012363711147703182	1.071218446189147e-06	0.00012262633811227497
50.01145642642306	0.0011694371739914646	0.001164936801053663	0.00123116287715848	0.0012238063318012313	0.001265672936384473	0.0012566318747610386	0.0013017573573374259	0.0012908893598516642	0.0013752360676757285	0.0013604461368119682	0.05577624214720619	0.05338319789412432	1.1023492081890622e-06	0.00012695021005432183	1.0933425780000096e-06	0.00012591297828945525
50.3128006096408	0.00116960345861558	0.0011651080047511404	0.0012314355418650011	0.0012240792929287439	0.0012660084978107198	0.001256964695301971	0.0013021612520535957	0.0012912869835095063	0.0013757870352364375	0.0013609825044979633	0.05586511489527831	0.053468240462089145	1.1247125995920981e-06	0.00013030597429841695	1.115528294269759e-06	0.00012924190870677865
50.61596054315354	0.001169774987546207	0.001165284543010408	0.0012317156873746426	0.0012243597285507956	0.0012663528704448814	0.0012573062565477146	0.001302575409740849	0.0012916947244321075	0.0013763514113033619	0.0013615319555270252	0.05595574821203873	0.053554967638671395	1.147139855803541e-06	0.00013370501358797582	1.1377770502683272e-06	0.00013261373228465323
50.9209471677702	0.001169951801373019	0.0011654664586627332	0.0012320033997610272	0.0012246477250652588	0.0012667061679925767	0.001257656671199037	0.0013029999746911277	0.0012921127243091493	0.001376929407813807	0.0013620946952912177	0.05604817969949017	0.053643415400142586	1.1696324688148171e-06	0.00013714794738958758	1.1600903175512309e-06	0.0001360290618862836
51.22777149022361	0.001170133940574538	0.0011656537944864914	0.0012322987660571794	0.001224943369844092	0.0012670685057889041	0.0012580160535687634	0.001303435093582441	0.001292541127158984	0.0013775212408119286	0.0013626709331288523	0.05614244786312523	0.05373362058705801	1.1921919477421092e-06	0.00014063540546277453	1.1824695843529187e-06	0.00013948852051681726
51.53644458356769	0.0011703214454964216	0.0011658465931871198	0.0012326018742634002	0.0012252467512417183	0.0012674400008255557	0.0012583845196084901	0.0013038809155282627	0.0012929800793764425	0.0013781271305505732	0.0013632608824214883	0.0562385921372486	0.053825620928488103	1.2148198192491952e-06	0.00014416802806874185	1.2049163559922638e-06	0.00014299274152759778
51.84697758757708	0.0011705143563287225	0.0011660448973760992	0.0012329128133550474	0.0012255579586033642	0.0012678207717785	0.0012587621869358577	0.0013043375921282616	0.0012934297297819168	0.00137874730159636	0.0013638647606939898	0.05633665291113618	0.05391945506702063	1.2375176280158239e-06	0.00014774646618836984	1.2274321553270608e-06	0.000146542368829633
52.15938170914916	0.0011707127130820472	0.0011662487495488869	0.0012332316732902265	0.0012258770822732835	0.001268210939036235	0.0012591491748623774	0.0013048052775204283	0.0012938902296717708	0.001379381982938108	0.0013644827897177408	0.056436671556068976	0.05401516258462467	1.2602869371779006e-06	0.00015137138174178832	1.2500185231751303e-06	0.00015013805710764605
52.47366822270851	0.0011709165555625746	0.0011664581920617701	0.0012335585450173353	0.0012262042136029006	0.0012686106247286157	0.0012595456044218222	0.0013052841284345855	0.001294361732870107	0.0013800314080987257	0.0013651151956171434	0.05653869045326173	0.0541127840293589	1.2831293287941282e-06	0.00015504344781439028	1.272677018764913e-06	0.00015378047204139822
52.789848470613855	0.00117112592334589	0.0011666732671075865	0.0012338935204825113	0.001226539444958839	0.001269019952756287	0.0012599515983992076	0.0013057743042473998	0.0012948443957819303	0.00138069581525072	0.0013657622089795183	0.0566427530227282	0.05421236094297109	1.306046404333898e-06	0.0001587633488910889	1.2954092202055803e-06	0.0001574702905339509
53.107933863567155	0.0011713408557495729	0.0011668940166902697	0.0012342366926369223	0.0012268828697308324	0.0012694390488207324	0.0012603672813603732	0.0013062759670388966	0.001295338377447789	0.0013813754473354543	0.0013664240649685628	0.056748903753115566	0.05431393588944121	1.3290397851799252e-06	0.00016253178109501554	1.3182167249688528e-06	0.00016120820094500665
53.42793588102576	0.0011715613918044938	0.0011671204825981598	0.0012345881554439002	0.0012272345823395076	0.0012698680404549542	0.0012607927796821827	0.0013067892816505606	0.0012958438395999107	0.0013820705521863093	0.0013671010034414827	0.056857188232560744	0.05441755248447568	1.3521111131347893e-06	0.00016634945243343413	1.3411011503755912e-06	0.0001649949033308007
53.74986607161648	0.0011717875702247583	0.0011673527063760303	0.001234948003885923	0.0012275946782440155	0.0012703070570548043	0.0012612282215833555	0.0013073144157450594	0.0012963609467199005	0.0013827813826558953	0.0013677932690699531	0.05696765318057607	0.05452325542601269	1.3752620509530598e-06	0.00017021708304984506	1.3640641341055876e-06	0.00016883110968968218
54.073736053552395	0.00117201942937624	0.0011675907292957686	0.0012353163339713965	0.001227963253949515	0.0012707562299109794	0.0012616737371559487	0.0013078515398676637	0.0012968898660980623	0.0013835081967474906	0.0013685011114650655	0.05708034648104654	0.054631090525765355	1.398494282871688e-06	0.0001741354054816402	1.3871073347097428e-06	0.0001727175442139961
54.399557515052166	0.0011722570072436368	0.001167834592325652	0.0012356932427412463	0.0012283404070144606	0.0012712156922416978	0.0012621294583975036	0.001308400827509398	0.0012974307678943818	0.001384251257750848	0.0013692247853063998	0.05719531721633881	0.05474110474185714	1.4218095151898383e-06	0.00017810516492902662	1.410232432164744e-06	0.00017665494355156852
54.727342214761876	0.0011725003413960008	0.0011680843360981738	0.001236078828275296	0.0012287262360577342	0.0012716855792260964	0.0012625955192438916	0.001308962455172038	0.0012979838252012569	0.0013850108343825978	0.0013699645504754304	0.05731261570261444	0.05485334621256834	1.4452094768328903e-06	0.00018212711952686478	1.4334411284136483e-06	0.00018064405707138298
55.057101982179326	0.0011727494689506514	0.0011683400008763185	0.0012364731896984127	0.00122912084076554	0.0012721660280383266	0.0012630720556028466	0.0013095366024349448	0.001298549214108009	0.0013857872009313695	0.0013707206721933834	0.05743229352633759	0.05496786429126706	1.4686959199398594e-06	0.00018620204062516632	1.4567351479340043e-06	0.00018468564713644553
55.38884871808102	0.00117300442653542	0.0011686016265182576	0.0012368764271863952	0.001229524321898096	0.0012726571778824147	0.0012635592053882355	0.0013101234520238754	0.001299127113767268	0.0013865806374078818	0.0013714934211637763	0.057554403582083705	0.05508470958255269	1.4922706205056785e-06	0.00019033071308180438	1.4801162383350306e-06	0.0001887804893872802
55.722594394951685	0.0011732652502491462	0.001168869252440372	0.001237288641971604	0.001229936781296074	0.0012731591700278857	0.00126405710855507	0.0013107231898818012	0.0012997177064632767	0.0013873914297001769	0.0013722830737198117	0.057679000111658364	0.05520393397966697	1.5159353789870496e-06	0.00019451393555675045	1.503586170958698e-06	0.00019292937303055924
56.058351057416104	0.0011735319756203452	0.0011691429175785266	0.0012377099363482915	0.0012303583218867908	0.0012736721478461574	0.0012645659071352812	0.001311336005241817	0.001300321177682207	0.0013882198697342128	0.0013730899119768164	0.05780613874459828	0.05532559070322271	1.5396920209566518e-06	0.00019875252081774653	1.5271467415029286e-06	0.0001971331011364763
56.39613082267415	0.0011738046375639674	0.0011694226603475343	0.001238140413677626	0.0012307890476901055	0.0012741962568477618	0.0012650857452742863	0.001311962090702231	0.0013009377161845336	0.001389066255640053	0.001373914223989963	0.05793587654011215	0.05544973434130271	1.5635423977950792e-06	0.00020304729605805094	1.5507997706695146e-06	0.00020139249094555667
56.7359458809379	0.0011740832703361762	0.0011697085185987176	0.0012385801783923785	0.0012312290638240213	0.0012747316447203952	0.0012656167692683617	0.001312601642303895	0.001301567514079579	0.0013899308919238797	0.0013747563039174628	0.05806827203050462	0.0555764208909934	1.5874883873784416e-06	0.0002073991032189304	1.5745471048252656e-06	0.00020570837418304455
57.07780849587155	0.0011743679074870336	0.0011700005295754766	0.0012390293360012505	0.0012316784765099647	0.0012752784613678228	0.0012661591276028506	0.0013132548596098894	0.0013022107669022694	0.0013908140896460688	0.0013756164521894845	0.05820338526616923	0.05570570780138798	1.6115318947828791e-06	0.00021180879932136687	1.5983906166945963e-06	0.00021008159738356014
57.42173100503407	0.0011746585818110291	0.0011702987298667954	0.0012394879930928255	0.0012321373930777103	0.00127583685894966	0.001266712970991231	0.001313921945787622	0.0013028676736922366	0.0013917161666056055	0.001376494975683036	0.05834127786218276	0.05583765401816196	1.6356748530552134e-06	0.00021627725681344634	1.622332206067511e-06	0.00021451302222466606
57.7677258203244	0.0011749553252953311	0.0011706031553585757	0.0012399562573391007	0.0012326059219699393	0.0012764069919220886	0.0012672784524150626	0.0013146031076934563	0.0013035384370752923	0.0013926374475310946	0.0013773921879030513	0.05848201304659726	0.05597232002972698	1.6599192239742742e-06	0.0002208053639227714	1.6463738005301383e-06	0.00021900352587003735
58.115805428429454	0.0011752581690656757	0.0011709138411827038	0.001240434237498589	0.0012330841727463888	0.0012769890170794792	0.0012678557271648468	0.001315298555959965	0.0013042232633474363	0.001393578264278658	0.0013783084091699674	0.058625655710487966	0.05610976791509811	1.6842669988152616e-06	0.00022539402501736694	1.6705173562193368e-06	0.00022355400132256786
58.465982391274686	0.0011755671433297758	0.0011712308216637543	0.0012409220434189446	0.0012335722560875768	0.0012775830935969886	0.0012684449528818154	0.0013160085050858835	0.0013049223625614219	0.0013945389560370126	0.001379243966814051	0.05877227245981761	0.056250061393474604	1.7087201992075675e-06	0.00023004416098598712	1.6947648586093916e-06	0.00022816535778932834
58.818269346477535	0.0011758822773181596	0.001171554130263226	0.001241419786039099	0.0012340702837980691	0.001278189383074167	0.0012690462896006946	0.0013167331735289222	0.0013056359486160578	0.0013955198695400585	0.001380199195376797	0.05892193166922369	0.056393265875673275	1.7332808779771999e-06	0.0002347567096246117	1.7191183233271172e-06	0.00023283852105784875
59.172679007803275	0.001176203599222297	0.0011718837995211922	0.0012419275773908644	0.0012345783688092616	0.0012788080495795716	0.0012696598997934572	0.0013174727838015017	0.001306364239348284	0.0013965213592872893	0.0013811744368196785	0.05907470353777798	0.05653944851743383	1.7579511200080736e-06	0.00023953262603229608	1.743579796975635e-06	0.00023757443388036648
59.52922416562417	0.0011765311361299116	0.001172219860995246	0.0012424455305999618	0.0012350966251816263	0.0012794392596964424	0.001270285948414093	0.0013182275625695443	0.0013071074566281674	0.0013975437877723725	0.001382170040740584	0.05923066014682278	0.05668867827471767	1.7827330431739903e-06	0.0002443728830267833	1.768151358011059e-06	0.0002423740563747001
59.887917687380885	0.0011768649139573485	0.0011725623451966348	0.0012429737598864594	0.0012356251681064172	0.0012800831825694802	0.0012709246029444508	0.0013189977407544618	0.0013078658264569427	0.001398587525720291	0.0013831863645982947	0.05938987551996529	0.056841025961067916	1.8076287992723535e-06	0.0002492784715675822	1.7928351176391306e-06	0.0002472383664351707
60.24877251804685	0.0011772049573788624	0.001172911281523438	0.0012435123805645636	0.0012361641139067713	0.0012807399899527326	0.001271576033441154	0.0013197835536384371	0.0013086395790681878	0.0013996529523333863	0.001384223773945346	0.05955242568531683	0.05699656430711626	1.8326405750123103e-06	0.00025425040119558817	1.817633220740477e-06	0.00025216836015590216
60.6118016805955	0.0011775512897526917	0.001173266698190667	0.0012440615090417322	0.0012367135800381854	0.0012814098562586654	0.0012722404125836517	0.0013205852409731728	0.001309428949032286	0.0014007404555467513	0.0013852826426696482	0.05971838874009215	0.05715536802233079	1.8577705930200236e-06	0.0002592897004849992	1.8425478468296966e-06	0.00025716505226866526
60.97701827647021	0.00117790393304376	0.0011736286221571343	0.0012446212628170563	0.0012372736850883052	0.0012820929586084067	0.0012729179157234178	0.001321403047092198	0.0013102341753642999	0.001401850432293354	0.001386363353245276	0.05988784491764252	0.05731751385911648	1.8830211128695318e-06	0.00026439741750755585	1.8675812110584625e-06	0.00026222947659446105
61.34443548605718	0.0011782629077428841	0.001173997079048968	0.0012451917604788857	0.001237844548776023	0.00128278947688324	0.0012736087209343594	0.0013222372210269452	0.0013110555016354094	0.0014029832887793854	0.001387466296992835	0.06006087665706056	0.05748308067934442	1.9083944322157397e-06	0.000269574620321511	1.892735565252237e-06	0.0002673626865110357
61.71406656916102	0.0011786282327822934	0.001174372093079592	0.0012457731217016272	0.001238426291949795	0.0012834995937774012	0.0012743130090644554	0.001323088016626692	0.001311893176088035	0.001404139440770252	0.0013885918743498503	0.060237568675439425	0.05765214952343311	1.933892887911147e-06	0.00027482239746851045	1.918013198974524e-06	0.0002725657554328298
62.085924865483435	0.0011789999254473223	0.001174753686966027	0.0012463654672416888	0.001239019036585154	0.001284223494852163	0.0012750309637886688	0.0013239556926825733	0.0013127474517548338	0.0014053193138877597	0.0013897404951516302	0.06041800804291974	0.05782480368210099	1.959518857155753e-06	0.00028014185848568296	1.9434164406466337e-06	0.00027783977730996834
62.46002379510434	0.0011793780012840812	0.0011751418818413428	0.0012469689189324978	0.0012396229057813736	0.0012849613685913042	0.0012757627716631884	0.0013248405130558236	0.001313618586581697	0.0014065233439189597	0.0013909125789231028	0.06060228426065135	0.0580011287708737	1.985274758748226e-06	0.0002855341344436546	1.9689476586936833e-06	0.0002831858671407117
62.83637685896657	0.001179762474002946	0.0011755366971630827	0.0012475835996785488	0.001240238023757208	0.0012857134064580026	0.0012765086221810176	0.0013257427468104169	0.0013145068435549594	0.0014077519771372598	0.0013921085551821403	0.06079048934177937	0.05818121280752266	2.0111630543405423e-06	0.0002910003784959425	1.9946092627508814e-06	0.00028860516150455706
63.21499763936286	0.0011801533553776416	0.0011759381506174656	0.001248209633448416	0.0012408645158456712	0.00128647980295317	0.0012772687078289947	0.0013266626683503127	0.0013154124908329465	0.001409005670636317	0.001393328863754886	0.06098271789561281	0.058365146292502786	2.037186249764832e-06	0.0002965417664514691	2.0204037049116608e-06	0.0002940988191119098
63.59589980042612	0.0011805506551397702	0.0011763462580192023	0.0012488471452666882	0.0012415025084877938	0.0012872607556753321	0.0012780432241462514	0.0013276005575615076	0.0013163358018821133	0.0014102848926774026	0.0013945739551037065	0.06117906721509829	0.058553022292582545	2.0633468963990407e-06	0.00030215949736470127	2.0463334810159276e-06	0.0002996680213721292
63.979097088622495	0.0011809543808685118	0.00117676103320668	0.0012494962612047186	0.0012421521292252794	0.001288056465382044	0.0012788323697841975	0.001328556699959074	0.0013172770556179017	0.001411590123050802	0.0013958442906683028	0.06137963736776537	0.0587449365277637	2.0896475925841988e-06	0.00030785479414668915	2.072401132000544e-06	0.0003053139729828902
64.36460333324754	0.00118136453787534	0.0011771824879323474	0.0012501571083701883	0.001242813506692028	0.0012888671360529575	0.0012796363465680542	0.001329531386839457	0.0013182365365505923	0.0014129218534519998	0.0013971403432206902	0.061584531290281457	0.05894098746166964	2.1160909851318955e-06	0.0003136289042021678	2.0986092452985987e-06	0.00031103790253933505
64.75243244692527	0.0011817811290834698	0.0011776106317480377	0.0012508298148953324	0.0012434867706044147	0.0012896929749545616	0.0012804553595600165	0.0013305249154382018	0.001319214534936307	0.0014142805878733147	0.00139846259723464	0.06179385488680147	0.0591412763955422	2.142679770852137e-06	0.0003194831000840892	2.1249604562887693e-06	0.00031684106316406946
65.14259842611021	0.001182204154901838	0.0011780454718850243	0.0012515145099238247	0.0012441720517502928	0.0012905341927066652	0.0012812896171240755	0.00133153758909341	0.0013202113469334457	0.0014156668430117885	0.001399811549270358	0.06200771713126877	0.05934590756602492	2.169416698177048e-06	0.00032541868017754716	2.1514574498353225e-06	0.0003227247331648031
65.53511535159264	0.001182633613093333	0.0011784870131285542	0.0012522113235961991	0.0012448694819766173	0.001291391003350705	0.0012821393309926112	0.0013325697174151488	0.0013212272747647688	0.0014170811486940952	0.001401187708375104	0.062226230173857436	0.0595549882468987	2.1963045688303245e-06	0.0003314369694045749	2.1781029618448116e-06	0.0003286902167087269
65.92999738900669	0.001183069498637032	0.0011789352576865935	0.001252920387033736	0.0012455791941756182	0.0012922636244199082	0.0012830047163347338	0.0013336216164610932	0.0013222626268853794	0.0014185240483193411	0.0014025915965005524	0.062449509451744906	0.059768628854950046	2.223346239584728e-06	0.00033753931995919584	2.2048997809203524e-06	0.00033473884452669966
66.32725878934137	0.0011835118035841505	0.0011793902050525383	0.0012536418323207245	0.001246301322269438	0.0012931522770114332	0.0012838859918265512	0.001334693608918691	0.0013233177181568947	0.0014199960993206342	0.001404023748937741	0.06267767380442066	0.05998694306017589	2.2505446240985057e-06	0.00034372711206981377	2.231850750093311e-06	0.0003408719746448019
66.72691388945532	0.0011839605169074272	0.0011798518518615815	0.00125437579248501	0.0012470360011931458	0.001294057185860513	0.0012847833797233277	0.0013357860242941477	0.0013243928700280674	0.001421497873646399	0.0014054847147704694	0.0629108455937379	0.06021004790051066	2.277902694788024e-06	0.00035000175478600015	2.2589587685851314e-06	0.00034709099313723346
67.12897711259382	0.0011844156243436235	0.0011803201917404615	0.001255122401476729	0.0012477833668760275	0.0012949785794166989	0.0012856971059336795	0.0013368991991085453	0.0013254884107221762	0.001423029958262384	0.0014069750573480963	0.06314915082892818	0.06043806390130971	2.305423484860649e-06	0.0003563646868056103	2.286226793701872e-06	0.00035339731491598747
67.53346296890952	0.0011848771082288428	0.0011807952151502714	0.0012558817941451309	0.0012485435562210642	0.001295916689922322	0.0012866274000958545	0.0013380334771014384	0.0013266046754314789	0.001424592955675504	0.00140849535477871	0.0633927192968182	0.06067111519978441	2.333110090382319e-06	0.0003628173773285448	2.313657842774059e-06	0.00035979238454605933
67.94038605598601	0.0011853449473263064	0.001181276909222008	0.0012566541062133633	0.0012493167070824747	0.0012968717534931902	0.0012875744956561811	0.001339189209442278	0.001327742006519082	0.001426187484480557	0.0014100462004437337	0.0636416846975055	0.06090932967466065	2.360965672439661e-06	0.000369361326942208	2.3412549952069126e-06	0.00036627767709562775
68.3497610593647	0.001185819116646252	0.0011817652575845138	0.0012574394742511286	0.0012501029582412436	0.0012978440102016707	0.0012885386299497845	0.0013403667549500256	0.0013289007537285512	0.0014278141799310645	0.001411628203535048	0.06389618478572867	0.0611528390812609	2.388993459432427e-06	0.0003759980685502651	2.369021394596927e-06	0.0003728546990167114
68.7616027530747	0.0011862995872575805	0.0011822602401844575	0.0012582380356450686	0.0012509024493784725	0.0012988337041622332	0.0012895200442836307	0.0013415664803213675	0.0013300812744016643	0.0014294736945354677	0.001413241989615827	0.0641563615182338	0.06140177919233361	2.417196749439658e-06	0.00038272916833262394	2.3969602509557857e-06	0.0003795249890626018
69.17592600016614	0.0011867863260908696	0.0011827618330979793	0.0012590499285667846	0.001251715321046486	0.0012998410836195413	0.00129051898402203	0.0013427887603679363	0.001331283933704674	0.0014311666986800288	0.0014148882012063122	0.06442236120739644	0.06165628994484416	2.4455789127150827e-06	0.0003895562267491326	2.4250748430589605e-06	0.00038629011924629086
69.59274575324658	0.001187279295732338	0.0011832700083335987	0.0012598752919383053	0.0012525417146375146	0.0013008664010392339	0.0012915356986746818	0.001344033978262985	0.0013325091048634905	0.0014328938812798394	0.0014165674983958475	0.06469433468144557	0.06191651559305328	2.474143394306117e-06	0.0003964808795862418	2.453368520883214e-06	0.00039315169583509224
70.01207705502031	0.0011877784542083498	0.001183784733625979	0.0012607142653949218	0.0012533817723498553	0.0013019099132014758	0.0012925704419873678	0.0013453025257979593	0.0013337571694082473	0.0014346559504594654	0.0014182805594825753	0.06497243745155132	0.062182604868182084	2.5028937167828006e-06	0.0004035047990456342	2.4818447081477544e-06	0.00040011136038520245
70.43393503883172	0.0011882837547599983	0.001184305972220116	0.0012615669892451981	0.0012542356371513348	0.0013029718812974224	0.0012936234720353965	0.0013465948036495	0.0013350285174276888	0.0014364536342647935	0.0014200280816422685	0.06525682988618008	0.06245471114499336	2.531833483108547e-06	0.0004106296948818977	2.5105069049891765e-06	0.0004071707908223643
70.85833492921113	0.0011887951456073115	0.0011848336826454759	0.001262433604428021	0.0012551034527399558	0.0013040525710287054	0.0012946950513199338	0.0013479112216573514	0.0013363235478338585	0.0014382876814077999	0.0014218107816278708	0.06554767739302193	0.06273299261559648	2.560966379643167e-06	0.00041785731558818817	2.53935869079752e-06	0.00041433170257351715
71.2852920424243	0.0011893125697025855	0.0011853678184796357	0.0012633142524665195	0.0012559853635015427	0.0013051522527100835	0.0012957854468673528	0.001349252199113749	0.0013376426686376476	0.0014401588620460242	0.0014236293965014246	0.06584515060889151	0.06301761247088927	2.5902961793020183e-06	0.0004251894496358488	2.568403727131255e-06	0.0004215958497385819
71.71482178702524	0.0011898359644723323	0.0011859083281008974	0.0012642090754186844	0.0012568815144642287	0.0013062712013753972	0.0012968949303316787	0.001350618165064887	0.0013389862972356978	0.001442067968598673	0.0014254846844001508	0.06614942559800814	0.06330873908996695	2.619826744878432e-06	0.00043262792677051243	2.597645760806606e-06	0.0004289650263181455
72.14693966441222	0.0011903652615472844	0.0011864551544293507	0.0012651182158244893	0.001257792051249602	0.0013074096968869824	0.0012980237781003454	0.0013520095586250322	0.0013403548607092697	0.001444015816601369	0.0014273774253385565	0.06646068405904912	0.06360654623792653	2.649562032529208e-06	0.00044017461936624036	2.62708862716122e-06	0.00043644106750004297
72.58166126938723	0.0011909003864799335	0.0011870082346558597	0.00126604181664936	0.0012587171200203432	0.001308568024048692	0.0012991722714033526	0.0013534268293040014	0.0013417487961356978	0.0014460032456017433	0.001429308422048621	0.06677911354143692	0.06391121327248203	2.6795060954322783e-06	0.00044783144384158424	2.656736253452705e-06	0.00044402585099875824
73.01900229071879	0.0011914412584489492	0.0011875674999583489	0.001266980021223737	0.0012596568674241241	0.0013097464727226968	0.001300340696426012	0.0013548704373486495	0.0013431685509130453	0.0014480311200981244	0.0014312785008601192	0.06710490767133442	0.0642229253598331	2.709663087642998e-06	0.0004556003621419835	2.6865926624458202e-06	0.00045172129845819087
73.45897851170821	0.0011919877899499015	0.0011881328752048146	0.00126793297317856	0.0012606114405335947	0.001310945337950243	0.0013015293444254249	0.001356340854099133	0.0013446145830986903	0.00145010033052382	0.0014332885126234188	0.06743826638783053	0.06454187370026587	2.740037268155783e-06	0.0004634833832949381	2.716661976178347e-06	0.0004595293769200093
73.90160581075892	0.0011925398864716084	0.001188704278642407	0.0012689008163764377	0.0012615809867822126	0.0013121649200765674	0.0013027385118508873	0.0013578385623607158	0.0013460873617625552	0.0014522117942795713	0.0014353393336771342	0.06777939618983903	0.06486825576398964	2.7706330051815043e-06	0.00047148256503770636	2.7469484199229774e-06	0.0004674521003593113
74.34690016194996	0.0011930974461574284	0.0011892816215719033	0.0012698836948382502	0.001262565653895708	0.0013134055248801505	0.0013039685004683844	0.001359364056791958	0.0013475873673557436	0.0014543664568169778	0.0014374318668632158	0.06812851039428429	0.06520227553771116	2.8014547806356517e-06	0.00047960001552255216	2.7774563263855637e-06	0.0004754915312988328
74.79487763561212	0.0011936603594507682	0.0011898648080068883	0.0012708817526649657	0.0012635655898189323	0.0013146674637065268	0.0013052196174894162	0.0013609178443101642	0.0013491150920954531	0.0014565652927758432	0.001439567042592227	0.06848582940613283	0.06554414378254203	2.8325071948869223e-06	0.00048783789510875586	2.8081901400837765e-06	0.00048364978249423873
75.24555439890803	0.0011942285087240575	0.0011904537343168707	0.001271895133954373	0.0012645809426378059	0.0013159510536068896	0.0013064921757042858	0.0013625004445150233	0.001350671040366977	0.0014588093071786136	0.0014417458199617033	0.06885158100091197	0.06589407830380835	2.863794971784883e-06	0.0004961984182463852	2.839154422003753e-06	0.0004919290187080927
75.6989467164156	0.001194801767890403	0.0011910482888535924	0.0012729239827125	0.0012656118604961709	0.0013172566174817315	0.0013077864936201827	0.0013641123901314669	0.0013522557291438088	0.0014610995366852965	0.0014439691879307836	0.06922600062036247	0.06625230423338636	2.895322963929626e-06	0.0005046838554507715	2.870353854504161e-06	0.0005003314585715346
76.15507095071504	0.0011953800019970607	0.0011916483515596792	0.0012739684427593733	0.0012666584915071771	0.0013185844842297507	0.0013091028956041845	0.0013657542274727566	0.0013538696884267502	0.0014634370509124261	0.0014462381665543437	0.06960933168192088	0.06661905432523156	2.9270961582590974e-06	0.0005132965353804586	2.9017932464598696e-06	0.0005088593765339988
76.61394356297929	0.001195963066799877	0.0011922537935587982	0.0012750286576288558	0.0012677209836589583	0.001319934988902335	0.0013104417120315141	0.0013674265169249752	0.0013555134617031512	0.0014658229538199589	0.0014485538082802739	0.07000182590277267	0.06699456926481112	2.95911968195583e-06	0.0005220388470252302	2.933477538747363e-06	0.0005175151049220394
77.07558111356816	0.0011965508083177769	0.0011928644767264162	0.0012761047704622317	0.0012687994847142775	0.0013213084728638854	0.0013118032794392838	0.0013691298334541071	0.0013571876064273722	0.001468258385170209	0.0014509171993136664	0.07040374363924813	0.06737909799316498	2.991398808679154e-06	0.0005309132420056595	2.965411810000769e-06	0.0005263010360973541
77.54000026262605	0.0011971430623663117	0.0011934802532401973	0.0012771969238951672	0.0012698941421037805	0.0013227052839582993	0.001313187940686014	0.0013708647671369682	0.001358892694523653	0.0014707445220631839	0.0014533294610519468	0.07081535424239982	0.06777289804639795	3.0239389651714587e-06	0.0005399222370000567	2.997601282724374e-06	0.0005352196247337959
78.00721777068286	0.0011977396540692926	0.0011941009651090747	0.0012783052599377447	0.0012710051028125466	0.0013241257766819553	0.0013145960451172573	0.0013726319237173901	0.0013606293129126933	0.0014732825805530909	0.0014557917515953462	0.07123693643062579	0.06817623591142973	3.056745738262137e-06	0.0005490684163024784	3.0300513297325683e-06	0.0005442733902097929
78.47725049925933	0.0011983403973474117	0.0011947264436799217	0.0012794299198471465	0.0012721325132595356	0.0013255703123635474	0.0013160279487376024	0.001374431925189084	0.0013623980640632782	0.0014758738173509891	0.0014583052673373133	0.07166877868028358	0.06858938739889964	3.089824882260327e-06	0.0005583544345175717	3.062767481007639e-06	0.0005534649191385466
78.95011541147531	0.0011989450943827658	0.0011953565091207589	0.0012805710439926254	0.0012732765191695754	0.0013270392593511314	0.0013174840143894999	0.0013762654104067466	0.0013641995665704101	0.0014785195316190278	0.0014608712446398744	0.07211117963526704	0.0690126380341449	3.1231823268119095e-06	0.0005677830194102396	3.0957554309366062e-06	0.0005627968680305129
79.42582957266194	0.0011995535350580854	0.0011959909698793084	0.0012817287717123136	0.0012744372654374416	0.0013285329932068248	0.0013189646119391586	0.0013781330357270575	0.0013660344557614723	0.001481221066862012	0.0014634909615992252	0.07256444853660911	0.06944628346727467	3.1568241852279137e-06	0.0005773569749133456	3.1290210459784806e-06	0.0005722719661040987
79.90441015097758	0.001200165496369474	0.0011966296221157314	0.0012829032411614716	0.0012756148959836393	0.0013300518969095512	0.0013204701184700383	0.0013800354756813584	0.0013679033843321082	0.0014839798129225406	0.0014661657399073279	0.07302890567321386	0.0698906299033854	3.190756763332041e-06	0.0005870791843103906	3.1625703728384996e-06	0.0005818930182614479
80.38587441802741	0.0012007807418113465	0.0011972722491082445	0.0012840945891516875	0.001276809553601409	0.0013315963610663463	0.0013220009184842728	0.0013819734236818863	0.001369807023013551	0.0014867972080863231	0.0014688969468155783	0.07350488285490449	0.07034599455404868	3.2249865688414e-06	0.0005969526136005987	3.196409647079077e-06	0.0005916629082236557
80.87023974948666	0.0012013990207322225	0.0011979186206302994	0.0012853029509805373	0.0012780213797944815	0.0013331667841326598	0.0013235574041125231	0.001383947592763579	0.0013717460612732804	0.0014896747413048405	0.0014716859972071406	0.07399272390904839	0.0708127061112574	3.259520321354176e-06	0.000606980315063399	3.2305453023480975e-06	0.0006015846018605497
81.35752362572781	0.0012020200676599768	0.0011985684922979408	0.0012865284602512435	0.0012792505146051111	0.0013347635726422627	0.001325139975332775	0.0013859587163636508	0.0013737212080510686	0.0014926139545430217	0.0014745343557850165	0.07449278520208473	0.07129110524511464	3.294364962960067e-06	0.0006171654310355712	3.264983980115271e-06	0.0006116611507054892
81.8477436324513	0.0012026436015950255	0.0011992216048858396	0.0012877712486817205	0.0012804970964317862	0.0013363871414472574	0.0013267490401985308	0.001388007549141197	0.0013757331925324926	0.0014956164452601395	0.001477443539383385	0.07500543618739434	0.07178154512661686	3.32952766952466e-06	0.0006275111979144321	3.299732540053583e-06	0.0006218956956821065
82.34091746132043	0.001203269325269936	0.0011998776836105087	0.0012890314459025232	0.0012817612618361614	0.0013380379139688746	0.0013283850150770564	0.0013900948678393682	0.0013777827649623052	0.0014986838690328424	0.0014804151194104081	0.07553105998100736	0.07228439197695542	3.365015862725161e-06	0.0006380209504104339	3.3347980711148553e-06	0.0006322914710627514
82.83706291059936	0.0012038969243737855	0.0012005364373790443	0.0012903091792430474	0.0012830431453385329	0.00133971632245967	0.0013300483248982232	0.0013922214721927128	0.001379870697500058	0.0015018179423298102	0.0014834507244312171	0.07607005396676676	0.0728000256448836	3.4008372228606747e-06	0.000648698126060554	3.3701879032883506e-06	0.0006428518086610824
83.33619788579601	0.0012045260667396006	0.0012011975580017366	0.0012916045735053944	0.0012843428792013046	0.0013414228082778762	0.0013317394034146378	0.0013943881858825944	0.001381997785120688	0.0015050204454483424	0.001486552042900555	0.0766228304326761	0.07332884021377747	3.436999702524212e-06	0.000659546270029121	3.4059096201486793e-06	0.000653580142289889
83.83834040030794	0.001205156401493048	0.0012018607193667403	0.001292917750725241	0.001285660593199776	0.001343157822174649	0.00133345869347374	0.0013965958575436832	0.0013841648465628626	0.0015082932256239054	0.0014897208260551808	0.07718981724022678	0.0738712446401148	3.4735115411435764e-06	0.0006705690402051268	3.4419710722188076e-06	0.0006644800124934735
84.34350857607244	0.001205787558160506	0.0012025255765749521	0.0012942488299189994	0.001286996414379551	0.0013449218245950149	0.0013352066473026286	0.0013988453618248304	0.0013863727253281362	0.0015116382003245827	0.001492958890977001	0.07777145852869723	0.07442766342524153	3.5103812805784788e-06	0.0006817702126428182	3.4783803912737197e-06	0.0006755550715921155
84.85172064422062	0.001206419145734587	0.0012031917650331633	0.001295597926816612	0.0012883504667999075	0.0013467152859935074	0.00133698372680648	0.0014011376005078646	0.001388622290734224	0.0015150573607433215	0.001496268123838746	0.07836821545646384	0.07499853732238447	3.5476177817428747e-06	0.0006931536873511779	3.5151460055630503e-06	0.0006868090890421175
85.36299494573534	0.0012070507516949843	0.0012038588995033949	0.0012969651535791583	0.0012897228712623176	0.0013485386871653247	0.0013387904038813432	0.0014034735036880417	0.0013909144390258535	0.0015185527755018108	0.0014996504833448701	0.07898056698155818	0.07558432408102655	3.5852302423548723e-06	0.0007047234944616565	3.5522766561085946e-06	0.0006982459571513444
85.87734993211305	0.0012076819409825518	0.0012045265731063116	0.0012983506185005273	0.0012911137450233674	0.001350392519594149	0.001340627160742382	0.0014058540310202745	0.0013932500945470039	0.0015221265945810603	0.0015031080043814728	0.07960901068383926	0.07618549923088065	3.6232282159707682e-06	0.0007164838008211771	3.5897814141343763e-06	0.0007098696971770679
86.39480416602983	0.0012083122549243171	0.0012051943562764384	0.0012997544256923075	0.0012925232014912445	0.0013522772858177048	0.0013424944902684882	0.0014082801730354872	0.0013956302109785963	0.0015257810534948636	0.0015066428018900618	0.08025406363130291	0.07680255690787316	3.6616216323320534e-06	0.000728438917025731	3.6276696996897714e-06	0.0007216844658263222
86.91537632201124	0.0012089412101070841	0.0012058617956668348	0.0013011766747510335	0.0012939513499049047	0.001354193499812282	0.0013443928963644434	0.0014107529525318164	0.0013980557726459757	0.0015295184777237229	0.0015102570749812275	0.08091626329322384	0.07743601072468764	3.700420819173272e-06	0.0007405933049420832	3.6659513016257163e-06	0.0007336945622070101
87.43908518710603	0.0012095682971971623	0.0012065284130007591	0.0013026174604068813	0.0012953982949950392	0.0013561416873975386	0.0013463228943418001	0.001413273426045752	0.0014005277959009297	0.001533341287428229	0.0015139531113056049	0.08159616850302824	0.07808639468861371	3.7396365255909156e-06	0.0007529515857521152	3.7046363989732232e-06	0.000745904435251965
87.9659496615646	0.0012101929797036204	0.0012071937038677363	0.0013040768721528436	0.001296864136625853	0.0013581223866630022	0.0013482850113197868	0.001415842685408662	0.001403047330583276	0.0015372520024624907	0.0015177332917009336	0.08229436047397354	0.078754264169624	3.7792799471296924e-06	0.0007655185485689886	3.743735583890519e-06	0.0007583186916691464
88.4959887595208	0.0012108146926824112	0.0012078571364613482	0.0013055549938534344	0.0012983489694166968	0.0013601361484178323	0.0013502797866476691	0.0014184618593946596	0.0014056154615675468	0.0015412532477099563	0.0015216000951356282	0.08301144387094127	0.07944019692182448	3.819362752694594e-06	0.0007782991596670397	3.783259886271399e-06	0.0007709421044496678
89.0292216096782	0.0012114328413785002	0.0012085181502558939	0.0013070519033318245	0.0012998528823424617	0.0013621835366654793	0.0013523077723500505	0.0014211321154661309	0.0014082333104005861	0.0015453477587658209	0.0015255561039709223	0.0837480479418845	0.0801447941615984	3.859897113466567e-06	0.0007912985723807497	3.823220800166583e-06	0.0007837796219858362
89.56566745600044	0.0012120467998031161	0.0012091761546189981	0.0013085676719343817	0.0013013759583116761	0.0013642651291051033	0.0013543695335968126	0.0014238546616238607	0.0014109020370365228	0.0015495383879923694	0.0015296040095656507	0.08450482771270577	0.08086868170607561	3.900895733995264e-06	0.0008045221377320222	3.863630312200437e-06	0.0007968363778571019
90.1053456584057	0.0012126559092430198	0.0012098305273570671	0.0013101023640714408	0.0013029182737211433	0.001366381517661683	0.0013564656491994777	0.0014266307483691667	0.0014136228416759375	0.0015538281109758203	0.001533746618249671	0.08528246524963491	0.08161251117573587	3.942371885632149e-06	0.0008179754158441632	3.904500932107096e-06	0.000810117701331381
90.6482756934654	0.0012132594766986412	0.0012104806131903933	0.0013116560367331725	0.0013044798979859385	0.0013685333090469945	0.0013585967121359445	0.001429461670786135	0.0014163969667167061	0.0015582200334158013	0.00153798685769431	0.08608167099345115	0.082376961265286	3.984339442545748e-06	0.0008316641882175624	3.9458457255978335e-06	0.000823629128650194
91.19447715510712	0.0012138567732477314	0.001211125722154536	0.0013132287389792763	0.0013060608930435058	0.001370721125353775	0.0013607633301057362	0.001432348770752647	0.0014192256988245604	0.0015627173984813054	0.0015423277837106329	0.08690318517023407	0.08316273908723071	4.0268129204983506e-06	0.000845594470936295	3.98767834977002e-06	0.00083737641516618
91.74396975532183	0.0012144470323310996	0.0012117651279245042	0.001314820511401274	0.0013076613128305738	0.0013729456046856115	0.001362966126118072	0.0014352934392896563	0.0014221103711320926	0.0015673235946700203	0.001546772587509114	0.08774777928362959	0.08397058159287239	4.069807518670846e-06	0.0008597725288957969	4.030013091250442e-06	0.0008513655484074234
92.29677332487483	0.0012150294479568405	0.0012123980660580802	0.001316431385556052	0.001309281202731516	0.001375207401825343	0.0013652057391152785	0.001438297119058968	0.0014250523655756583	0.0015720421642112855	0.0015513246034572759	0.08861625769404743	0.08480125707585123	4.113339164778761e-06	0.0008742048911371536	4.072864907350964e-06	0.0008656027621512519
92.85290781402206	0.001215603172819328	0.0012130237321545168	0.0013180613833693145	0.0013109205989967824	0.0013775071889449676	0.0013674828246343065	0.0014413613070206244	0.001428053115380431	0.001576876812056588	0.001555987317375219	0.08950945929055022	0.08565556676367928	4.157424563790016e-06	0.000888898367394253	4.1162494704891604e-06	0.0008800945516036496
93.41239329322968	0.001216167316329119	0.001213641279924663	0.0013197105165075134	0.0013125795281299266	0.001379845656360385	0.0013697980555093428	0.0014444875572619791	0.0014311141077047297	0.0015818314155055817	0.0015607643754125791	0.09042825926168423	0.08653434650316205	4.202081250567714e-06	0.0009038600659623253	4.16018321615667e-06	0.0008948476897765456
93.97524995389855	0.0012167209425497573	0.0012142498191684242	0.0013213787857168128	0.0013142580062417142	0.0013822235133345408	0.0013721521226187827	0.0014476774840115492	0.0014342368864557048	0.001586910034520086	0.0015656595935545023	0.09137357097192446	0.0874384685460445	4.247327646772535e-06	0.0009190974130057206	4.204683394780275e-06	0.0009098692451809942
94.54149810909283	0.0012172630680373632	0.0012148484136553412	0.0013230661801275933	0.0013159560383697662	0.0013846414889329165	0.0013745457356801676	0.0014509327648519425	0.0014374230552895181	0.0015921169227835178	0.0015706769678087219	0.09234634795097063	0.08836884344168171	4.293183122481203e-06	0.0009346181734538606	4.249768127847142e-06	0.0009251666009618686
95.11115819427312	0.0012177926595787355	0.0012154360789039	0.0013247726765229615	0.001317673617762147	0.0013871003329357097	0.0013769796240970004	0.0014542551441473635	0.0014406742808103334	0.0015974565395686661	0.0015758206851307144	0.09334758600364594	0.08932642204407928	4.339668062897659e-06	0.0009504304736213665	4.295456468636841e-06	0.0009407474755971923
95.68425076803395	0.0012183086318235628	0.0012160117798550051	0.0013264982385696846	0.0013194107251231753	0.0013896008168113548	0.0013794545378616918	0.0014576464367026282	0.001443992295983607	0.0016029335624828148	0.0015810951351493618	0.09437832544880236	0.09031219764121191	4.386803940643544e-06	0.0009665428257190078	4.341768468042392e-06	0.0009566199453224788
96.26079651284576	0.0012188098448062392	0.0012165744284350008	0.0013282428160099583	0.0013211673278198507	0.0013921437347566012	0.001381971248519386	0.001461108531672118	0.0014473789037807373	0.001608552901165972	0.0015865049227616744	0.09543965349626032	0.09132720821515423	4.434613394189817e-06	0.000982964154444932	4.388725245943513e-06	0.000972792468442174
96.84081623580131	0.0012192951013526273	0.001217122881003347	0.001330006343812382	0.0013229433790470726	0.0013947299048087866	0.0013845305501977638	0.0014646433967387905	0.0014508359810734652	0.001614319712025442	0.0015920548816717387	0.09653270677154283	0.09237253884222682	4.4831203130013195e-06	0.000999703825855125	4.43634906866267e-06	0.0009892739117111637
97.42433086936633	0.001219763144367053	0.0012176559356800705	0.0013317887412805116	0.0013247388169499476	0.0013973601700365585	0.0013871332607085234	0.0014682530825852807	0.0014543654827982846	0.0016202394140983657	0.0015977500889566194	0.0976586739989869	0.09344932424309833	4.532349930022909e-06	0.0010167716787315983	4.484663433086374e-06	0.0010060735789864106
98.01136147213543	0.0012202126539946534	0.0012181723295478465	0.0013335899111173123	0.0013265535637013409	0.0014000353998158302	0.0013897802227266932	0.0014719397276810465	0.001457969446412882	0.001626317706143037	0.0016035958807501542	0.09881879885461016	0.09455875149360558	4.582328922241811e-06	0.0010341780587029281	4.533693158102455e-06	0.0010232012423779246
98.60192922959182	0.0012206422446541796	0.0012186707357235648	0.0013354097384439148	0.001328387524532892	0.0014027564911985395	0.001392472305054653	0.0014757055634119344	0.001461649996668744	0.0016325605850702459	0.001609597869144883	0.10001438300110692	0.0957020629079022	4.63308552012872e-06	0.0010519338553909297	4.583464484073443e-06	0.001040667176144039
99.1960554548718	0.0012210504619362436	0.0012191497602940522	0.0013372480897710071	0.0013302405867176448	0.0014055243703824363	0.001395210403978313	0.0014795529195809087	0.0014654093507263117	0.0016389743658373527	0.0016157619604226007	0.10124678931833897	0.0968805591065302	4.684649626805499e-06	0.0010700505428857254	4.634005181126683e-06	0.0010584821936092115
99.79376158953411	0.0012214357793619817	0.0012196079391105959	0.0013391048119212917	0.0013321126185025086	0.0014083399942910397	0.001397995444723771	0.0014834842303115645	0.0014692498236416466	0.0016455657029407643	0.001622094374735567	0.10251744534383798	0.09809560228304949	4.737052947955799e-06	0.0010885402238959285	4.685344667182314e-06	0.0010766576874160494
100.39506920433367	0.0012217965949970712	0.0012200437344368018	0.0013409797309014795	0.0013340034679887314	0.001411204352273799	0.0014008283830235265	0.0014875020403890677	0.0014731738342562977	0.001652341613656857	0.001628601667373212	0.10382784693903793	0.09934861968400661	4.790329133526165e-06	0.0011074156779444233	4.737514136637878e-06	0.0010952056734443993
101.00000000000001	0.0012221312279160456	0.001220455531444323	0.0013428726507223412	0.0013359129619586625	0.0014141184679375373	0.0014037102068023071	0.0014916090120765876	0.001477183911525224	0.0016593095031975853	0.0016352907517635993	0.1051795621983322	0.10064110731828387	4.817271140128159e-06	0.0011169514895419147	4.763890017545187e-06	0.0011045743318839622
