# Supplementary material for: White matter micro- and macrostructure brain charts for the human lifespan
Source: Nature. 2026 May 13;655(8124):979–89. doi: 10.1038/s41586-026-10454-2 (PMC13391363; doi:10.1038/s41586-026-10454-2)
Supplement: Supplementary file 12 — Centiles trajectories of brain charts. SDT.T9.1–5 contain the brain charts for the global metrics; SDT.T9.6–509 contain the brain charts for the tract-specific metrics (unnormalized); and SDT.T9.510–1157 contain the brain charts for the tract-specific macrostructural metrics (normalized). Included in each table are the male and female centile trajectories for the 2.5th, 25th, 50th, 75th and 97.5th percentiles; the interquartile range normalized by the 50th centile; and the derivatives of the 50th centiles with respect to both age and log(age). Charts are sampled in logarithmically spaced intervals. Age is reported in years, while centile trajectory values are reported in metric-specific units: diffusivities in mm2 s−1, volume in mm3, surface area in mm2, average length in mm, and FA is dimensionless (unitless). [file 41586_2026_10454_MOESM12_ESM.zip › plotted_curves/SDT.T9.224-OR_right_avg_length_curve_metrics.csv]

ages	male_0.025th_percentile	female_0.025th_percentile	male_0.25th_percentile	female_0.25th_percentile	male_0.5th_percentile	female_0.5th_percentile	male_0.75th_percentile	female_0.75th_percentile	male_0.975th_percentile	female_0.975th_percentile	male_normalized_quantile_range	fwmale_normalized_quantile_range	male_median_centile_d_age	male_median_centile_d_log_age	female_median_centile_d_age	female_median_centile_d_log_age
0.25	58.76233712101753	56.45479273662279	66.1928841140608	63.413548212747	69.6771025792686	66.68257233885967	72.90164577064479	69.71210142375804	78.41747326494824	74.903948810415	0.0962835911403136	0.09445576242925649	26.145102717303015	15.095628451441163	25.013647015163652	14.442349897769365
0.25150637576242696	58.79792745826912	56.48891103987066	66.23101197180803	63.450047690267134	69.71648692830811	66.72025229045322	72.94223882030863	69.75091769591002	78.46024005253766	74.94481066533119	0.09626455870333783	0.09443714298641008	26.079179424003087	15.102700404588177	24.950563745802356	14.449108305039772
0.2530218281966045	58.833559389233145	56.52306897903229	66.26917804143734	63.48658365635897	69.75590817866274	66.75796750728554	72.9828677458178	69.7897682726168	78.50304139963147	74.98570558348749	0.09624546335465921	0.0944184619696509	25.947147504346503	15.116779690308249	24.82421989624345	14.462563251630854
0.25454641199404576	58.86923265949481	56.55726630878898	66.3073820117623	63.523155812581365	69.79536599314355	66.79571766653086	73.02353218632447	69.82865280882896	78.54587690589481	75.02663318265874	0.09622630498451637	0.094399719271331	25.815541026775463	15.130729677333875	24.698283236441057	14.475894407294618
0.2560801821758082	58.904947014366584	56.591502783560934	66.34562357130648	63.55976386021578	69.8348600342614	66.83350244507629	73.06423178066945	69.86757095919945	78.58874617065895	75.06759308030092	0.09620708348333168	0.09438091478398013	25.68436076193393	15.144550253218767	24.572754503667966	14.489101664483314
0.25762319409447826	58.94070219889931	56.625778157517885	66.38390240831633	63.5964075002786	69.87438996424058	66.87132151953487	73.10496616739667	69.90652237809746	78.63164879293714	75.1085848935663	0.09618779874171292	0.0943620484003073	25.553607459398336	15.158241310864469	24.4476344150753	14.502184920811487
0.2591755034361701	58.97649795789351	56.6600921845901	66.42221821077464	63.63308643353403	69.91395544503314	66.90917456625945	73.14573498476821	69.94550671962286	78.67458437144093	75.14960823931924	0.09616845065045196	0.09434312001320087	25.423281847884937	15.171802748649498	24.322923667863506	14.51514407911418
0.2607371662225343	59.01233403591087	56.69444461847934	66.46057066641382	63.66980036050679	69.9535561383331	66.9470612613561	73.18653787077945	69.98452363762057	78.71755250459664	75.19066273415169	0.09614903910052888	0.09432412951573171	25.293384635231632	15.185234470298383	24.1986229392096	14.527979047352346
0.2623082388127803	59.04821017728516	56.728835212669466	66.4989594627287	63.70654898149455	69.99319170559014	66.98498128069737	73.22737446317342	70.02357278569447	78.76055279056112	75.23174799439832	0.09612956398311145	0.09430507680115238	25.163916508390685	15.198536384863473	24.07473288633264	14.54068973858557
0.2638887779057103	59.08412612613351	56.763263720437195	66.53738428698986	63.74333199658044	70.03286180802371	67.02293429993568	73.26824439945578	70.06265381722149	78.80358482723794	75.27286363615201	0.09611002518955694	0.09428596176289934	25.03487813358879	15.211708406768594	23.95125414658105	14.553276071004802
0.26547884054176485	59.120081626367565	56.797729894862876	66.57584482625658	63.780149105645684	70.07256610663698	67.06091999451674	73.30914731690947	70.10176638536583	78.84664821229346	75.31400927527919	0.09609042261141253	0.09426678429459423	24.906270156388928	15.224750455759931	23.82818733757813	14.565737967908717
0.2670784841050822	59.15607642170457	56.832233488841204	66.61434076738989	63.81700000838201	70.11230426223062	67.09893803969273	73.35008285260949	70.14091014309292	78.88974254317274	75.35518452743497	0.09607075614041873	0.09424754429004484	24.77809320174856	15.237662456906037	23.705533057182038	14.578075357692796
0.26868776632556873	59.1921102556785	56.86677425509187	66.65287179706557	63.853884404304196	70.15207593541682	67.1369881105357	73.39105064343735	70.1800847431835	78.93286741711557	75.39638900807859	0.09605102566850711	0.09422824164324618	24.650347874016006	15.250444340517788	23.58329188355856	14.590288173767476
0.2703067452809827	59.228182871650795	56.90135194616991	66.69143760178677	63.890801992762015	70.1918807866326	67.17506988195039	73.43205032609556	70.2192898382471	78.97602243117201	75.43762233248809	0.09603123108780522	0.09420887624838202	24.523034757097776	15.263096042199322	23.46146437527932	14.60237635460362
0.2719354793990299	59.26429401282172	56.93596631447665	66.7300378678973	63.927752472953124	70.23171847615411	67.21318302868778	73.47308153712244	70.2585250807365	79.01920718221864	75.47888411577594	0.09601137229063562	0.09418944799982608	24.396154414578632	15.275617502844398	23.340051071467315	14.614339843727066
0.27357402745947257	59.300443422241024	56.970617112269984	66.76867228159416	63.96473554393501	70.27158866411001	67.25132722535797	73.51414391290636	70.29779012296125	79.06242126697401	75.52017397290379	0.09599144916951807	0.09416995679214313	24.269707389586983	15.288008668507246	23.219052491705952	14.626178589640404
0.2752224485962505	59.33663084281887	57.00530409167485	66.80734052894032	64.00175090463726	70.31149101049495	67.28950214644317	73.55523708970001	70.33708461710135	79.10566428201433	75.56149151869744	0.09597146161716985	0.0941504025200901	24.14369420514413	15.3002694905299	23.098469136315543	14.637892545883005
0.27688080229961526	59.37285601733689	57.04002700469393	66.84604229587772	64.038798253874	70.35142517518366	67.32770746631108	73.5963607036353	70.37640821522139	79.14893582378953	75.60283636786212	0.0959514095265086	0.09413078507861784	24.018115364066034	15.312399925427599	22.978301486244163	14.649481670930982
0.2785491484182772	59.4091186884587	57.074785603217705	66.88477726823957	64.07587729035572	70.3913908179439	67.36594285922725	73.63751439073695	70.41576056928369	79.19223548863822	75.6442081349969	0.09593129279065186	0.09411110436287146	23.892971349028812	15.324399934839676	22.858550003198616	14.660945928191722
0.28022754716156506	59.4454185987408	57.10957963903499	66.92354513176319	64.11298771270152	70.43138759845026	67.40420799936841	73.67869778693724	70.45514133116231	79.23556287280365	75.6856064346098	0.09591111130291974	0.09409136026819293	23.768262622787006	15.336269485620505	22.739215129822696	14.672285286062106
0.2819160591015993	59.48175549064333	57.14440886384327	66.96234557210258	64.1501292194512	70.47141517629753	67.44250256083522	73.71991052809	70.49455015265647	79.27891757244903	75.7270308811325	0.0958908649568353	0.09407155269012159	23.643989628151758	15.348008549732185	22.620297289668088	14.683499717819359
0.28361474517547763	59.518129106540584	57.17927302925888	67.00117827484078	64.18730150907722	70.51147321101398	67.48082621766497	73.76115224998475	70.53398668550405	79.32229918367288	75.76848108893508	0.09587055364612702	0.09405168152439443	23.52015278809995	15.359617104244535	22.50179688728531	14.694589201630151
0.2853236666874746	59.55453918873181	57.21417188682727	67.04004292550258	64.22450427999658	70.55156136207478	67.5191786438444	73.80242258836081	70.57345058139511	79.36570730252454	75.80995667234056	0.09585017726472848	0.09403174666695015	23.396752505897894	15.371095131331458	22.38371430837651	14.705553720550597
0.2870428853112538	59.59098547945166	57.24910518803321	67.07893920956671	64.26173723058288	70.59167928891517	67.55755951332237	73.8437211789213	70.61294149198524	79.40914152501931	75.85145724563968	0.095829735706781	0.09401174801392728	23.273789165137714	15.382442618232744	22.266049919820944	14.716393262488054
0.28877246309209376	59.62746772088079	57.2840726843109	67.11786681247838	64.29900005917806	70.63182665094374	67.59596850002255	73.88504765734712	70.65245906890898	79.45260144715367	75.89298242310527	0.09580922886663465	0.09399168546166783	23.151263129857398	15.39365955723224	22.14880406976954	14.72710782017748
0.2905124624491269	59.663985655156225	57.31907412705402	67.15682541966146	64.33629246410422	70.67200310755547	67.63440527785588	73.9264016593108	70.692002963793	79.49608666492051	75.93453181900678	0.09578865663884956	0.09397155890671668	23.029174744580814	15.40474594560692	22.031977087717678	14.737697391137772
0.29226294617759224	59.70053902438181	57.35410926762571	67.19581471653062	64.37361414367521	70.71220831814472	67.67286952073306	73.96778282049016	70.73157282826931	79.53959677432395	75.97610504762453	0.09576801891819653	0.09395136824582555	22.907524334510526	15.415701785672354	21.915569284628873	14.748161977700875
0.294023977451102	59.737127570638734	57.389177857368715	67.23483438850386	64.41096479620863	70.7524419421186	67.71136090257723	74.00919077658253	70.77116831398853	79.5831313713948	76.01770172326435	0.09574731559966032	0.09393111337595066	22.78631220557145	15.426527084731788	21.799580953040277	14.75850158697358
0.29579561982392083	59.773751035995645	57.424279647615215	67.27388412101432	64.44834412003716	70.79270363890952	67.74987909733615	74.050625163318	70.81078907263297	79.62669005220512	76.05932146027162	0.09572654657843876	0.09391079419425817	22.66553864442176	15.437221854981544	21.684012367069954	14.768716230761129
0.29757793723326015	59.81040916251897	57.45941438969664	67.31296359952242	64.48575181352025	70.83299306798827	67.78842377899457	74.0920856164732	70.85043475592957	79.67027241288314	76.10096387304543	0.09570571174994559	0.0938904105981223	22.545203918689367	15.447786113607435	21.568863782595145	14.778805925634515
0.29937099400158496	59.847101692283225	57.494581834953706	67.35207250952806	64.52318757505573	70.87330988887692	67.82699462158672	74.13357177188502	70.89010501566307	79.71387804962833	76.14262857605297	0.09568481100981104	0.0938699624851282	22.4253082770083	15.458219882684716	21.45413543732502	14.78877069284863
0.3011748548389356	59.883828367381106	57.529781734746	67.3912105365823	64.56065110309108	70.91365376116147	67.86559129920825	74.17508326546395	70.9297995036887	79.75750655872586	76.18431518384342	0.09566384425388458	0.09384944975307287	22.305851949065982	15.468523189147163	21.33982755081888	14.798610558296787
0.30298958484526295	59.920588929933515	57.56501384046178	67.43037736629942	64.59814209613488	70.95402434450449	67.90421348602851	74.2166197332075	70.96951787194511	79.80115753656126	76.22602331106187	0.09564281137823405	0.09382887229996656	22.18683514578879	15.478696064801625	21.225940324722615	14.808325552568931
0.30481524951277783	59.957383122099785	57.600277903527676	67.46957268436871	64.63566025276832	70.99442129865798	67.94286085630276	74.25818081121372	71.00925977246736	79.84483057963523	76.26775257246346	0.09562171227914962	0.09380823002403484	22.068258059392974	15.488738546291643	21.112473942732322	14.817915710851594
0.3066519147283146	59.99421068608746	57.63557367541827	67.50879617656615	64.6732052716562	71.0348442834757	67.98153308438395	74.29976613569428	71.04902485739926	79.88852528457785	76.30950258292711	0.09560054685314297	0.09378752282371887	21.950120863471966	15.498650675022873	20.999428570728924	14.827381072900607
0.3084996467757088	60.03107136416237	57.67090090766554	67.54804752876618	64.71077685155822	71.07529295892573	68.0202298447348	74.34137534298786	71.08881277900618	79.9322412481632	76.35127295746916	0.09557931499695027	0.09376675059767758	21.832423713178287	15.508432497248577	20.886804356960056	14.836721683117503
0.31035851233818973	60.06796489865857	57.70625935186879	67.58732642695345	64.74837469134046	71.11576698510315	68.05895081193994	74.3830080695734	71.1286231896879	79.97597806732382	76.3930633112576	0.09555801660753328	0.09374591324478838	21.715166745267197	15.518084063945935	20.77460143208009	14.845937590440371
0.3122285785007863	60.10489103198798	57.74164875970362	67.62663255723417	64.78599848998606	71.15626602224202	68.09769566071742	74.42466395208291	71.16845574199081	80.01973533916474	76.43487325962515	0.09553665158208002	0.09372501066414962	21.598350078162184	15.527605430785115	20.662819909135578	14.855028848251095
0.3141099127527488	60.14184950665028	57.77706888293148	67.66596560584779	64.82364794660623	71.19678973072796	68.13646406593045	74.46634262731473	71.20831008862022	80.06351266097785	76.47670241808287	0.09551521981800755	0.0937040427550811	21.48197381218415	15.536996658203861	20.551459883889038	14.863995514537237
0.31600258298998396	60.17884006524267	57.812519473409324	67.7053252591784	64.86132276045176	71.23733777111035	68.17525570259966	74.50804373224642	71.2481858824534	80.10730963025608	76.51855040233426	0.0954937212129621	0.09368300941712637	21.366038029504125	15.546257811245596	20.44052143479348	14.872837651719237
0.3179066575175057	60.215862450469196	57.848000283098365	67.74471120376592	64.89902263092327	71.27790980411422	68.21407024591394	74.5497669040474	71.28808277655106	80.15112584470715	76.56041682828791	0.09547215566482131	0.09366191055005257	21.250542794357898	15.55538895961763	20.33000462304335	14.881555326628586
0.3198222050518999	60.25291640515069	57.8835110640737	67.78412312631767	64.93674725758244	71.31850549065268	68.25290737124267	74.59151178009208	71.3280004241702	80.19496090226787	76.60230131207136	0.09545052307169584	0.09364074605385407	21.135488153195183	15.564390177709356	20.219909492789157	14.890148610558754
0.32174929472380437	60.2900016722343	57.91905156853326	67.82356071371957	64.97449634016253	71.35912449183891	68.29176675414675	74.63327799797254	71.36793847877586	80.238814401118	76.64420347004393	0.09542882333193103	0.09361951582875262	21.020874134632322	15.573261544421257	20.110236071221152	14.898617579203346
0.32368799608040405	60.327117994802514	57.95462154880718	67.86302365304708	65.01226957857946	71.39976646899777	68.33064807039051	74.67506519551081	71.40789659405365	80.2826859396938	76.6861229188105	0.09540705634410672	0.09359821977519903	20.906700749703305	15.58200314323767	20.000984368674835	14.906962312623364
0.3256383790879404	60.364265116083125	57.990220757366565	67.90251163157656	65.05006667294208	71.44043108367802	68.36955099595262	74.71687301077193	71.44787442392133	80.32657511670205	76.72805927523406	0.09538522200704148	0.09357685779387369	20.79296799189251	15.59061506220496	19.892154378620035	14.915182895187172
0.32760051413423674	60.40144277945814	58.02584894683255	67.94202433679611	65.08788732356282	71.48111799766392	68.40847520703763	74.75870108207604	71.487871622541	80.37048153113341	76.77001215644897	0.09536332021979163	0.09355542978569065	20.679675837323884	15.599097393855118	19.783746077977412	14.923279415621437
0.3295744720312385	60.4386507284733	58.0615058699854	67.98156145641669	65.12573123096844	71.5218268729871	68.44742038008718	74.80054904801113	71.52788784433099	80.41440478227632	76.81198117987401	0.09534135088165506	0.09353393565179666	20.566824244837335	15.607450235238503	19.67575942708936	14.931251966934724
0.33156032401756863	60.47588870684731	58.0971912797733	68.02112267838298	65.16359809591019	71.56255737193823	68.48638619179115	74.84241654744525	71.56792274397759	80.45834446973032	76.85396596322516	0.09531931389217096	0.09351237529357374	20.45441315601056	15.615673687780145	19.568194369785488	14.93910064634656
0.33355814176109866	60.513156458480616	58.132904929320894	68.06070769088393	65.20148761937415	71.60330915707816	68.5253723190985	74.88430321953841	71.6079759764466	80.50230019341912	76.8959661245281	0.09529720915112135	0.09349074861264074	20.342442495417345	15.623767857383427	19.461050833673653	14.946825555376563
0.33556799736153503	60.55045372746506	58.168646571938574	68.10031618236395	65.23939950259192	71.64408189125012	68.56437843922878	74.92620870375549	71.64804719699544	80.54627155360458	76.9379812821316	0.09527503655853509	0.09346905551085453	20.2309121707367	15.631732854348229	19.35432873009995	14.954426799722569
0.3375899633530214	60.587780258092444	58.20441596113062	68.13994784153324	65.27733344705035	71.68487523759059	68.6034042296825	74.96813263987768	71.68813606118417	80.59025815089933	76.98001105471945	0.09525279601468609	0.0934472958903119	20.119822072709212	15.639568793298167	19.248027954272402	14.961904489238805
0.3396241127067558	60.625135794863674	58.24021285060421	68.1796023573785	65.3152891545021	71.72568885954085	68.64244936825243	75.01007466801482	71.72824222488741	80.63425958628024	77.02205506132346	0.09523048742009738	0.09342546965335047	20.00917207544626	15.647275793224253	19.142148385453766	14.969258737955897
0.3416705188336247	60.66252008249765	58.27603699427777	68.21927941917347	65.35326632697547	71.76652242085828	68.6815135330341	75.05203442861735	71.76836534430554	80.6782754611013	77.06411292133565	0.09520811067554243	0.09340357670255127	19.89896203644821	15.654853977408493	19.03668988701611	14.97648966401357
0.343729255586852	60.69993286594003	58.31188814628953	68.25897871648938	65.39126466678454	71.80737558562743	68.72059640243673	75.09401156248795	71.80850507597606	80.72230537710671	77.1061842545208	0.09518566568204495	0.0933816169407397	19.789191796731757	15.6623034734057	18.9316523065645	14.983597389658826
0.34580039726466444	60.737373890372055	58.34776606100604	68.29869993920529	65.42928387653917	71.84824801827128	68.75969765519372	75.13600571079361	71.84866107678505	80.7663489364437	77.14826868102878	0.09516315234088334	0.09335959027098766	19.679861180968146	15.66962441301257	18.827035476020683	14.990582041158632
0.3478840186129729	60.774842901219145	58.38367049303033	68.3384427775184	65.46732365915463	71.88913938356208	68.79881697037314	75.17801651507698	71.88883300397788	80.81040574167523	77.19036582140644	0.09514057055358899	0.09333749659661367	19.57096999759233	15.676816932244037	18.722839211826795	14.997443748852675
0.34998019482807	60.81233964415963	58.419601197210504	68.3782069219543	65.50538371786179	71.93004934663254	68.83795402738852	75.22004361726837	71.92902051517093	80.8544753957929	77.23247529661026	0.0951179202219521	0.0933153358211863	19.462518038948474	15.68388117131326	18.619063314989035	15.00418264709515
0.352089001559344	60.84986386513326	58.455557928647714	68.41799206337714	65.5434637562165	71.97097757298654	68.87710850600898	75.26208665969699	71.96922326836219	80.89855750222937	77.2745967280179	0.09509520124801944	0.0932931078485255	19.35450508136637	15.69081727455341	18.515707571184976	15.01079887416563
0.3542105149120084	60.88741531034967	58.491540442704455	68.45779789299966	65.58156347810939	72.01192372850993	68.9162800863696	75.30414528510248	72.0094409219422	80.94265166487094	77.31672973744037	0.09507241353409791	0.09327081258270252	19.2469308853033	15.697625390430403	18.412771750943648	15.01729257234183
0.35634481144984936	60.92499372629674	58.5275484950128	68.4976241023931	65.6196825877756	72.05288747948124	68.95546844898189	75.34621913664617	72.04967313470533	80.98675748806987	77.3588739471341	0.09504955698275609	0.09324844992804436	19.13979519552231	15.704305671526527	18.310255609716478	15.023663887803195
0.35849196819798806	60.962598859749214	58.56358184148212	68.53747038349744	65.65782078980395	72.09386849258253	68.99467327474368	75.38830785792274	72.08991956586	81.03087457665715	77.40102897981225	0.09502663149682641	0.09322601978913346	19.033097741117672	15.710858274458587	18.208158887960963	15.029912970569058
0.36065206264566085	61.00023045777659	58.59964023830733	68.57733642863077	65.69597778914665	72.13486643490955	69.03389424494931	75.4304110929708	72.13017987503967	81.07500253595406	77.44319445865675	0.0950036369794052	0.0932035220708089	18.926838235685864	15.71728335986154	18.10648131135349	15.036039974575033
0.3628251727490157	61.03788826775165	58.63572344197674	68.61722193049948	65.73415329112862	72.17588097398253	69.07313104129982	75.47252848628455	72.17045372231357	81.11914097178489	77.4853700073299	0.09498057333385673	0.09318095667817042	18.82101637748565	15.72358109239758	18.005222590862104	15.042045057562063
0.3650113769339257	61.07557203735847	58.67183120927979	68.65712658220775	65.77234700145665	72.21691177775645	69.11238334591263	75.51465968282447	72.21074076819697	81.16328949048882	77.52755524998574	0.09495744046381267	0.09315832351657846	18.71563184948718	15.729751640652466	17.904382422848357	15.04792838107278
0.36721075409881926	61.11328151460034	58.70796329731505	68.69705007726698	65.81055862622884	72.25795851463121	69.15165084133174	75.55680432802826	72.25104067366189	81.20744769893162	77.56974981128164	0.09493423827317625	0.09313562249165558	18.610684319583015	15.73579517719918	17.803960489203746	15.05369011041148
0.3694233836175272	61.15101644780823	58.74411946349767	68.73699210960588	65.84878787194344	72.29902085346225	69.19093321053711	75.59896206782203	72.29135310014723	81.25161520451819	77.61195331638943	0.0949109666661211	0.0931128535092897	18.506173440699058	15.741711878521528	17.70395645744611	15.059330414605938
0.37164934534214805	61.18877658564833	58.780299465567225	68.77695237357942	65.88703444550826	72.34009846357038	69.23023013695472	75.64113254863075	72.33167770956933	81.29579161520378	77.65416539100698	0.09488762554709614	0.09309001647563434	18.402098850752736	15.747501924859534	17.604369980912452	15.064849466414671
0.3738887196059291	61.226561677129716	58.816503061595164	68.81693056397806	65.92529805424931	72.38119101475154	69.26954130446596	75.6833154173886	72.3720141643319	81.3399765395055	77.69638566136902	0.0948642148208247	0.09306711129711143	18.29846017303862	15.753165500404066	17.505200698782573	15.07024744224691
0.3761415872261661	61.264371471612876	58.85273000999234	68.85692637603782	65.96357840591995	72.42229817728762	69.30886639741733	75.72551032155056	72.41236212733634	81.38416958651487	77.73861375425847	0.094840734392309	0.09304413788041255	18.19525701625753	15.758702793151315	17.40644823627008	15.075524522164415
0.3784080295071193	61.302205718816694	58.88898006951649	68.89693950544861	66.00187520870959	72.46341962195551	69.3482051006298	75.76771690910182	72.45272126199164	81.42837036590825	77.78084929701724	0.09481718416682958	0.09302109613250055	18.092488974525622	15.764113994800937	17.308112204718782	15.08068088984328
0.3806881282429484	61.340064168826515	58.92525299927956	68.93696964836403	66.04018817125252	72.50455502003743	69.38755709940826	75.80993482856888	72.49309123222449	81.47257848795896	77.82309191755729	0.09479356404994746	0.09299798596061244	17.990155627650893	15.769399300832447	17.210192201764585	15.085716732557557
0.38298196572066395	61.37794657210144	58.96154855875509	68.97701650140984	66.07851700263667	72.54570404333025	69.42692207955088	75.85216372902947	72.53347170248911	81.51679356354812	77.86534124437145	0.09476987394750809	0.09297480727225972	17.8882565412041	15.774558910443375	17.112687811359137	15.090632241106505
0.3852896247230969	61.4158526794822	58.99786650778523	69.01707976169352	66.11686141241192	72.58686636415558	69.46629972735812	75.8944032601232	72.57386233777679	81.56101520417641	77.9075969065438	0.09474611376564114	0.0929515599752305	17.786791266669752	15.77959302650197	17.015598603982653	15.095427609800026
0.38761118853188686	61.45378224219816	59.03420660658814	69.05715912681269	66.15522111059893	72.62804165536889	69.50568972964209	75.93665307206122	72.61426280362598	81.60524302197462	77.94985853376079	0.09472228341076264	0.0929282439775928	17.685759341533412	15.784501855509006	16.918924136776695	15.100103036484143
0.3899467409304866	61.49173501187508	59.07056861576502	69.09725429486426	66.19359580769746	72.6692295903693	69.54509177373558	75.97891281563672	72.6546727661317	81.64947662971514	77.99212575632143	0.09469838278957719	0.09290485918769506	17.585160289436317	15.789285607581405	16.822663953600568	15.10465872243185
0.39229636620718694	61.529710740542	59.106952296307014	69.13736496445279	66.23198521469477	72.71042984310866	69.58450554750095	76.02118214223455	72.69509189195507	81.69371564082253	78.03439820514788	0.09467441180908104	0.09288140551416786	17.4849936203409	15.793944496450422	16.726817585175013	15.109094872332207
0.3946601491581577	61.56770918063899	59.14335740960227	69.17749083469967	66.2703890430738	72.7516420881013	69.62393073933906	76.06346070384151	72.73551984833274	81.73795966938486	78.07667551179567	0.09465037037656174	0.09285788286592667	17.385258830563544	15.798478739328857	16.63138454922955	15.113411694283059
0.3970381750905084	61.605730085023524	59.17978371744278	69.21763160525096	66.30880700482156	72.79286600043254	69.6633670381981	76.10574815305547	72.77595630308632	81.78220833016366	78.1189573084641	0.09462625839960176	0.09283429115217276	17.285955402969194	15.802888556956532	16.536364350637086	15.117609399758294
0.39943052982536675	61.643773206978345	59.21623098203127	69.25778697628658	66.34723881243718	72.83410125576852	69.70281413358241	76.1480441430958	72.8164009246317	81.82646123860542	78.16124322800647	0.09460207578607976	0.09281063028239639	17.187082807147817	15.80717417359665	16.441756481488483	15.121688203544181
0.4018372997009759	61.68183830021789	59.25269896598781	69.29795664852821	66.38568417893991	72.87534753036472	69.74227171556093	76.19034832781244	72.85685338198805	81.8707180108515	78.20353290393987	0.09457782244417293	0.09278690016637763	17.088640499485336	15.81133581695758	16.34756042122899	15.125648323710266
0.40425857157581063	61.719925118895674	59.28918743235649	69.33814032324811	66.42414281787711	72.91660450107547	69.78173947477588	76.23266036169598	72.89731334478702	81.9149782637492	78.2458259704553	0.09455349828235866	0.09276310071418868	16.99062792323639	15.81537371810009	16.253775636847422	15.129489981647566
0.4066944328317112	61.75803341761053	59.32569614461228	69.37833770227658	66.46261444333237	72.95787184536195	69.82121710245141	76.27497989988618	72.937780483282	81.95924161486127	78.28812206242786	0.09452910320941639	0.09273923183619619	16.893044508757157	15.819288111497372	16.16040158292526	15.133213401943067
0.4091449713770379	61.79616295141407	59.36222486666714	69.41854848801103	66.50109876993291	72.99914924130195	69.86070429040163	76.31730659818237	72.97825446835651	82.00350768247709	78.33042081542602	0.09450463713443001	0.09271529344306248	16.79588967359996	15.823079234993202	16.06743770176763	15.136818812392448
0.411610275649843	61.83431347581678	59.398773362876874	69.45877238342321	66.53959551285777	73.04043636759769	69.90020073103935	76.35964011305185	73.01873497153362	82.04777608562205	78.37272186572179	0.09448009996679069	0.09269128544574792	16.69916282266604	15.826747329736463	15.974883423587016	15.140306443978261
0.41409043462106226	61.87248474679525	59.435341398047164	69.49900909206805	66.5781043878451	73.08173290358532	69.9397061173839	76.40198010163975	73.05922166498425	82.09204644406843	78.41502485029994	0.0944554916161963	0.09266720775551315	16.60286334826924	15.830292640144762	15.882738166541458	15.143676530798984
0.41658553779772634	61.910676520798035	59.4719287374402	69.53925831809065	66.61662511119997	73.12303852924238	69.97922014306965	76.44432622177732	73.09971422153612	82.13631837834434	78.45732940686787	0.09443081199265659	0.0926430602839206	16.506990630325163	15.8337154138826	15.791001336971021	15.146929310109044
0.41909567522619073	61.948888554752905	59.50853514678075	69.57951976623501	66.65515739980182	73.16435292519735	70.0187425023539	76.4866781319918	73.14021231468229	82.18059150974487	78.49963517386487	0.09440606100649328	0.09261884294283704	16.41154403645487	15.83701590183955	15.699672329388704	15.150065022184208
0.4216209374953856	61.9871206060724	59.54516039226228	69.61979314185085	66.69370097111177	73.20567577273691	70.05827289012478	76.52903549151429	73.18071561858949	82.22486546034041	78.54194179047137	0.09438123856834292	0.09259455564443572	16.316522922086733	15.840194358032022	15.608750526746007	15.153083910403438
0.42416141574008476	62.02537243266083	59.58180424055335	69.66007815090201	66.73225554318024	73.24700675381497	70.09781100190952	76.57139796028937	73.22122380810686	82.26913985298748	78.58424889661852	0.09435634458915822	0.09257019830119727	16.22192663075839	15.843251039750612	15.518235300434753	15.155986221112471
0.4267172016441951	62.06364379292047	59.61846645880323	69.7003744999739	66.77082083465383	73.28834555106079	70.1373565338817	76.61376519898374	73.26173655877378	82.31341431133812	78.62655613299678	0.09433137898021185	0.09254577082591266	16.12775449399487	15.84618620729998	15.428126010472624	15.158772203647459
0.42928838744406506	62.10193444575727	59.655146814648205	69.74068189628056	66.80939656478287	73.3296918477865	70.17690918286957	76.65613686899418	73.30225354682871	82.35768845984875	78.66886314106563	0.09430634165309622	0.09252127313168654	16.034005831546892	15.849000124040685	15.338422005646862	15.161442110318603
0.43187506593181346	62.14024415058738	59.69184507621724	69.78100004767242	66.8479824534282	73.37104532799559	70.21646864636325	76.69851263245666	73.34277444921672	82.40196192379013	78.71116956306192	0.09428123251972771	0.09249670513193638	15.94067995162186	15.851693056465592	15.249122623587027	15.16399619632466
0.4344773304586784	62.17857266734314	59.72856101213796	69.82132866264368	66.88657822106853	73.41240567639076	70.25603462252263	76.7408921522547	73.38329894359808	82.44623432925658	78.75347504200923	0.09425605149234792	0.09247206674039686	15.847776150892969	15.854265274065256	15.160227190946898	15.166434719791141
0.4370952749383861	62.216919756478966	59.76529439154236	69.86166745033943	66.92518358880717	73.45377257838166	70.29560681018474	76.78327509202762	73.42382670835599	82.4905053031751	78.79577922172646	0.09423079848352556	0.09244735787112182	15.75529371461198	15.856717049240615	15.071735023459041	15.168757941639342
0.4397289938505404	62.255285178977076	59.80204498407226	69.90201612056256	66.96379827837877	73.49514572009241	70.33518490887091	76.82566111617855	73.46435742260428	82.53477447331423	78.83808174683628	0.09420547340615956	0.09242257843848552	15.663231916872974	15.85904865743214	14.983645426131261	15.17096612567002
0.4423785822440318	62.293668696353784	59.8388125598854	69.94237438378154	67.00242201215663	73.53652478836987	70.37476861879469	76.86804988988325	73.50489076619577	82.57904146829362	78.8803822627743	0.0941800761734805	0.09239772835718504	15.571590020603253	15.861260376939754	14.895957693317541	15.173059538432426
0.4450441357404687	62.332070070664535	59.87559688966029	69.98274195113649	67.04105451315863	73.57790947079036	70.41435764086827	76.9104410790973	73.54542641972928	82.62330591759223	78.9226804157968	0.09415460669905319	0.09237280754224386	15.480367277743426	15.863352488941018	14.808671108874478	15.17503844924795
0.44772575053762753	62.370489064510274	59.912397744602416	70.02311853444694	67.07969550505469	73.61929945566789	70.45395167671052	76.95283435056488	73.58596406455791	82.66756745155777	78.96497585298997	0.09412906489677872	0.09234781590901109	15.389562929425665	15.865325277482043	14.721784946281332	15.17690313017556
0.4504235234129248	62.40892544104244	59.949214896448936	70.06350384621796	67.11834471217253	73.66069443206092	70.49355042865322	76.99522937182603	73.626503382796	82.71182570141485	79.0072682222774	0.09410345068089705	0.09232275337316716	15.299176206031916	15.867179029412	14.63529846873098	15.178653855937227
0.4531375517269096	62.44737896396896	59.986048117474525	70.10389759964745	67.15700185950482	73.70209408978026	70.53315359974872	77.03762581122491	73.6670440573271	82.75608029927413	79.04955717242899	0.09407776396598899	0.09229761985072336	15.209206327397624	15.868914034392219	14.549210929346373	15.180290903983405
0.4558679334267773	62.48584939755944	60.02289718049642	70.1442995086326	67.19566667271522	73.74349811939582	70.57276089377655	77.08002333791731	73.7075857718111	82.80033087814044	79.09184235306883	0.09405200466697816	0.09227241525802528	15.119652502828103	15.870530584776134	14.463521571153251	15.18181455431295
0.45861476704990445	62.52433650665041	60.05976185887943	70.18470928777626	67.23433887814454	73.78490621224388	70.61237201525007	77.12242162187815	73.74812821069133	82.84457707192126	79.13412341468292	0.09402617269913455	0.09224713951175606	15.030513931340465	15.872028975665671	14.378229627338442	15.183225089562256
0.4613781517274047	62.562840056650955	60.096641926541366	70.22512665239374	67.27301820281743	73.8263180604342	70.65198666942362	77.16482033390922	73.78867105920213	82.88881851543522	79.17640000862762	0.09400026797807588	0.09222179252893555	14.941789801752748	15.873409504836673	14.293334321349903	15.184522794957957
0.4641581871877068	62.60135981354764	60.13353715795786	70.26555131851906	67.31170437444814	73.86773335685685	70.69160456229888	77.20721914564645	73.82921400337572	82.9330548444201	79.21867178713728	0.0939742904197699	0.0921963742269261	14.85347929279851	15.874672472724342	14.20883486691855	15.185707958211424
0.4669549737601532	62.63989554390987	60.1704473281673	70.30598300291145	67.35039712144668	73.90915179518925	70.73122540063142	77.24961772956748	73.86975673004919	82.97728569554118	79.26093840333183	0.09394823994053725	0.09217088452343307	14.765581573250529	15.875818182345029	14.124730468318376	15.18678086955515
0.46976861237862133	62.67844701489462	60.20737221277585	70.34642142306122	67.38909617292494	73.95057306990259	70.77084889193738	77.29201575899837	73.91029892687156	83.02151070639891	79.30319951122473	0.09392211645705247	0.09214532333650667	14.678095802097232	15.87684693932897	14.041020320448297	15.187741821750024
0.4725992045851658	62.71701399425195	60.24431158796238	70.38686629719643	67.42780125870262	73.99199687626908	70.81047474449993	77.33441290812162	73.95084028231078	83.06572951553736	79.34545476573054	0.09389591988634953	0.09211969058454629	14.591021128635475	15.877759051865723	13.957703608864904	15.188591109905246
0.4754468525336833	62.755596250329454	60.281265230482695	70.42731734428865	67.46651210931269	74.03342291036806	70.8501026673751	77.37680885198246	73.99138048565995	83.10994176245161	79.387703822672	0.0938696501458203	0.0920939861863011	14.504356692548754	15.878554830587746	13.874779510002554	15.189329031567468
0.47831165899359906	62.79419355207722	60.31823291767484	70.46777428405886	67.50522845600766	74.07485086909257	70.88973237039865	77.41920326649611	74.03191922704455	83.15414708759558	79.42994633878787	0.09384330715322041	0.09206821006087251	14.418101624161864	15.879234588705003	13.792247191329807	15.189955886737152
0.4811937273535759	62.83280566905296	60.3552144274635	70.5082368369839	67.54395003076506	74.11628045015628	70.929363564192	77.461595828455	74.07245619742899	83.19834513239007	79.47218197174028	0.09381689082666916	0.09204236212771806	14.332255044451813	15.879798641813977	13.710105811320318	15.190471977652123
0.4840931616252451	62.87143237142606	60.39220953836418	70.54870472430156	67.58267656629276	74.15771135209904	70.96899596016799	77.5039862155349	74.1129910886226	83.24253553922956	79.51441038012132	0.09379040108465357	0.09201644230665242	14.246816065207895	15.88024730793586	13.628354519680215	15.190877608883966
0.4870100664469608	62.91007342998283	60.429218029488155	70.58917766801702	67.6214077960349	74.19914327429393	71.0086292705373	77.54637410630228	74.15352359328662	83.28671795149044	79.55663122346078	0.09376383784603029	0.09199045051785004	14.161783789184483	15.880580907483818	13.546992457508168	15.191173087359857
0.4899445470875755	62.9487286161306	60.46623968054671	70.62965539090794	67.66014345417722	74.2405759169527	71.04826320831427	77.5887591802204	74.19405340494038	83.33089201353772	79.59884416223306	0.09373720103002821	0.09196438668184845	14.077157310231996	15.880799763246614	13.466018757339043	15.19135872221159
0.49289670945023945	62.98739770190268	60.50327427185542	70.67013761653078	67.69888327565235	74.28200898113272	71.08789748732265	77.63114111765651	74.2345802179674	83.37505737073297	79.64104885786394	0.0937104905562502	0.09193825071954884	13.992935713380575	15.88090420030312	13.385432543234856	15.191434824746466
0.4958666600762229	63.02608045996213	60.5403215843382	70.71062406922542	67.73762699614494	74.32344216874203	71.12753182220118	77.67351959988748	74.27510372762157	83.41921366944077	79.68324497273727	0.09368370634467774	0.09191204255222131	13.909118074940125	15.880894545991396	13.305232931006685	15.191401708529156
0.4988545061487607	63.064776663606736	60.57738139953206	70.75111447412134	67.7763743520973	74.36487518254606	71.16716592840977	77.71589430910689	74.31562363003353	83.46336055703634	79.72543217020232	0.09365684831567135	0.09188576210150541	13.825703462751335	15.880771129972345	13.225419028285614	15.19125968926528
0.5018603554969207	63.10348608677282	60.614453499590596	70.79160855714254	67.8151250807142	74.40630772617295	71.20679952223452	77.75826492843076	74.35613962221626	83.5074976819122	79.76761011457982	0.09362991638997364	0.09185940928941225	13.742690936172949	15.880534284060559	13.14598993461368	15.191009084759571
0.5048843165994948	63.142208504039644	60.65153766728846	70.83210604501298	67.85387891996797	74.44773950411958	71.24643232079364	77.80063114190413	74.39665140207134	83.55162469348521	79.80977847116893	0.09360291048871337	0.09183298403832961	13.660079546294583	15.880184342307984	13.066944741602128	15.190650214934067
0.5079264985889148	63.180943690633526	60.6886336860251	70.87260666526178	67.89263560860354	74.48917022175716	71.28606404204257	77.84299263450693	74.43715866839445	83.59574124220337	79.85193690625344	0.09357583053340549	0.09180648627102099	13.57786833600585	15.879721640883872	12.98828253305328	15.190183401793547
0.5109870112551897	63.21969142243173	60.72574133982892	70.91311014622819	67.9313948861435	74.53059958533669	71.32569440477972	77.88534909215997	74.47766112088156	83.63984697955236	79.89408508710862	0.09354867644595619	0.09177991591063132	13.496056340156429	15.879146518107518	12.910002385038752	15.189608969336405
0.5140659650498691	63.258451475966666	60.76286041336067	70.95361621706682	67.97015649289237	74.57202730199472	71.36532312865117	77.9277002017311	74.51815846013396	83.68394155806239	79.93622268200677	0.09352144814866427	0.09175327288068777	13.414642585654292	15.878459314375505	12.832103366028605	15.188927243572834
0.5171634710900281	63.29722362842949	60.799990691917785	70.9941246077523	68.00892016994213	74.61345307975841	71.40494993415643	77.97004565104062	74.55865038766454	83.72802463131434	79.9783493602243	0.0934941455642239	0.09172655710510288	13.333626091611222	15.87766037214169	12.754584537069604	15.188138552510281
0.5202796411622786	63.33600765767432	60.83713196143759	71.0346350490845	68.04768565917615	74.65487662755129	71.44457454265313	78.01238512886756	74.59913660590269	83.77209585394668	80.02046479204714	0.0934667686157281	0.09169976850817763	13.253005869486515	15.876750035942678	12.677444951825237	15.187243226089777
0.5234145877268029	63.37480334222176	60.874284008501355	71.07514727269316	68.08645270327445	74.69629765519825	71.4841966763624	78.05471832495499	74.6396168182002	83.8161548816615	80.06256864877739	0.09343931722666995	0.0916729070146028	13.172780923110622	15.875728652225007	12.600683656724868	15.186241596156833
0.5265684239214125	63.41361046126243	60.91144662033742	71.11566101104239	68.1252210457176	74.73771587343059	71.52381605837343	78.09704493001557	74.68009072883613	83.86020137123064	80.1046606027387	0.0934117913209477	0.0916459725494631	13.09295024891071	15.874596569459754	12.52429969108016	15.185133996448712
0.5297412635656308	63.45242879466109	60.948619584825224	71.15617599743582	68.16399043079178	74.77913099389151	71.5634324126488	78.13936463573737	74.72055804302262	83.90423498050224	80.14674032728277	0.09338419082286444	0.09161896503823881	13.013512835974325	15.873354138007926	12.448292087174195	15.183920762523485
0.5329332211648017	63.491258122959465	60.98580269049802	71.19669196602041	68.20276060359244	74.82054272914051	71.6030454640286	78.18167713478863	74.76101846690926	83.9482553684061	80.18880749679428	0.09335651565713332	0.0915918844068094	12.934467666202181	15.872001710164113	12.372659870419739	15.182602231785495
0.5361444119142209	63.53009822738049	61.02299572654704	71.23720865179173	68.24153131002936	74.86195079265904	71.642654938236	78.22398212082393	74.80147170758912	83.99226219496053	80.23086178669755	0.09332876574887924	0.09156473058145542	12.855813714426404	15.870539640107381	12.2974020594811	15.181178743459895
0.5393749517032939	63.56894888983108	61.06019848282415	71.27772579059771	68.28030229683027	74.90335489885467	71.68226056188118	78.26627928848873	74.84191747310294	84.03625512127748	80.27290287346138	0.09330094102364271	0.09153750348886136	12.777549948476008	15.868968283797585	12.222517666272324	15.179650638436215
0.5426249571197181	63.607809892905884	61.0974107498453	71.31824311914336	68.31907331154518	74.94475476306629	71.72186206246606	78.30856833342483	74.88235547244442	84.08023380956872	80.31493043460488	0.09327304140738064	0.09151020305611911	12.699675329393358	15.867287999069958	12.148005696275504	15.178018259461169
0.5458945454536906	63.646681019890366	61.134632318793976	71.35876037499489	68.35784410255076	74.98615010156863	71.76145916838922	78.35084895227547	74.92278541556534	84.12419792315148	80.35694414870315	0.09324506682647142	0.09148282921073084	12.622188811432352	15.865499145475042	12.073865148458935	15.17628195090765
0.5491838347021408	63.68556205476392	61.1718629815237	71.39927729658366	68.39661441905379	75.02754063157668	71.80105160894956	78.39312084268994	74.96320701337959	84.16814712645376	80.39894369539202	0.09321701720771576	0.09145538188060899	12.54508934228943	15.863602084356899	12.00009501545901	15.174442058798377
0.5524929435729888	63.724452782203315	61.20910253056153	71.43979362321078	68.4353840110955	75.0689260712507	71.84063911435119	78.43538370332912	75.00361997776858	84.2120810850204	80.44092875537387	0.09318889247834149	0.09142786099408444	12.468375863149049	15.86159717874034	11.926694283782126	15.172498930885922
0.55582199148943	63.76335298758525	61.24635075911088	71.4803090950504	68.4741526295553	75.11030613969993	71.88022141570757	78.47763723386952	75.04402402158544	84.25599946551785	80.48289901042261	0.09316069256600515	0.09140026647990349	12.392047308825568	15.859484793361844	11.85366193376285	15.170452916467184
0.5591710985942444	63.802262456989965	61.283607461054316	71.52082345315448	68.51292002615448	75.15168055698778	71.91979824504541	78.51988113500883	75.0844188586596	84.29990193574012	80.52485414338864	0.0931324173987958	0.09137259826723501	12.31610260789239	15.857265294604076	11.780996939745819	15.16830436640521
0.5625403857541326	63.841180977203535	61.32087243095641	71.56133643945584	68.55168595345988	75.19304904413531	71.959369335309	78.56211510846977	75.12480420380126	84.34378816461353	80.56679383820395	0.0931040669052368	0.09134485628567182	12.24054068273108	15.85493905043586	11.708698270238528	15.166053633169213
0.565929974564078	63.880108335721154	61.35814546406665	71.60184779677252	68.59045016488777	75.23441132312595	71.99893442036425	78.60433885700519	75.16517977280581	84.38765782220212	80.60871777988719	0.09307564101428954	0.0913170404652328	12.165360449749642	15.852506430464928	11.636764887971367	15.16370107075818
0.569339987351735	63.919044320749684	61.395426356322005	71.64235726881112	68.62921241470718	75.27576711690939	72.03849323500255	78.6465520844023	75.20554528245806	84.43151057971268	80.65062565454834	0.09304713965535671	0.09128915073636666	12.090560819433449	15.849967805863344	11.56519574999038	15.161247034611733
0.5727705471818436	63.95798872121066	61.432714904349474	71.68286460017089	68.66797245804335	75.31711614940585	72.07804551494453	78.68875449548744	75.24590045053637	84.47534610949992	80.6925171493934	0.09301856275828511	0.09126118702995575	12.016140696450748	15.847323549311113	11.493989807844628	15.158691881719278
0.5762217778606706	63.99694132674248	61.47001090546905	71.7233695363466	68.70673005088157	75.3584581455096	72.11759099684431	78.73094579612969	75.28624499581714	84.51916408507084	80.73439195272957	0.09298991025336756	0.0912331492773167	11.942098979781804	15.844574034981633	11.423146007598916	15.156035970447192
0.5796938039404782	64.03590192770338	61.5073141576956	71.76387182373269	68.74548495006987	75.39979283109332	72.15712941829251	78.77312569324585	75.32657863807827	84.56296418109018	80.77624975396901	0.09296118207134765	0.0912050374102055	11.86843456284987	15.841719638548966	11.35266328995931	15.153279660540647
0.5831867507240184	64.07487031517374	61.5446244597417	71.8043712096262	68.78423691332266	75.44111993301155	72.19666051782036	78.81529389480406	75.36690109810353	84.60674607338461	80.81809024363395	0.09293237814342173	0.0911768513608197	11.795146333623052	15.838760737131452	11.282540590496865	15.150423313247302
0.5867007442690553	64.11384628095874	61.5819416110202	71.84486744223054	68.8229856992242	75.48243917910474	72.23618403490349	78.85745010982833	75.40721209768662	84.65050943894789	80.85991311336124	0.09290349840124192	0.09114859106180105	11.722233174703433	15.835697709242595	11.212776839565777	15.147467291038993
0.5902359113929144	64.15282961759036	61.619265411645756	71.8853602706582	68.8617310672309	75.52375029820253	72.27569970996448	78.8995940484021	75.4475113596343	84.69425395594484	80.90171805590585	0.09287454277692081	0.09112025644624001	11.64969396343622	15.8325309347656	11.143370962548943	15.144411957777265
0.5937923796770596	64.1918201183301	61.656595662438114	71.92584944493447	68.90047277767545	75.56505302012759	72.31520728437758	78.9417254216724	75.48779860777107	84.73797930371632	80.94350476514629	0.09284551120303157	0.09109184744767644	11.577527572078907	15.829260794987931	11.074321879965282	15.14125767866608
0.597370277471697	64.23081757717098	61.69393216492347	71.96633471600025	68.93921059176893	75.60634707569909	72.35470650047102	78.98384394185372	75.52807356694206	84.78168516278332	80.98527293608792	0.0928164036126141	0.09106336400010462	11.505732867850384	15.825887672490353	11.005628507451547	15.1380048200881
0.6009697339004076	64.26982178883986	61.73127472133696	72.00681583571519	68.9779442716042	75.64763219673603	72.39419710153079	79.02594932223167	75.56833596301703	84.82537121485143	81.02702226486748	0.09278721993917657	0.09103480603797563	11.43430871304372	15.822411951143295	10.937289755984239	15.134653749715653
0.6045908788648067	64.30883254879939	61.768623134624576	72.04729255686057	69.0166735801586	75.68890811606059	72.43367883180368	79.0680412771666	75.60858552289379	84.86903714281486	81.0687524487569	0.09275796011669883	0.09100617349620055	11.363253965148033	15.818834016088658	10.86930453192872	15.131204836419784
0.6082338430492322	64.34784965325014	61.80597720844523	72.08776463314226	69.05539828129663	75.73017456750141	72.47315143650039	79.1101195220973	75.6488219745015	84.91268263076077	81.11046318616732	0.09272862407963602	0.09097746631015353	11.292567476988552	15.815154253732544	10.801671737179277	15.12765845028298
0.611898757925461	64.38687289913277	61.84333674717275	72.12823181919366	69.09411813977303	75.77143128589697	72.51261466179882	79.15218377354464	75.68904504680441	84.95630736397332	81.15215417665314	0.09269921176292095	0.09094868441567486	11.222248096799376	15.811373051692499	10.734390269240976	15.124014962551882
0.6155857557574533	64.4259020841297	61.88070155589763	72.16869387057834	69.13283292123504	75.8126780070985	72.55206825484683	79.1942337491149	75.72925446980484	84.99991102893757	81.19382512091565	0.09266972310196914	0.09091982774907502	11.15229466828714	15.807490798730214	10.667459021293325	15.12027474556271
0.6192949696061266	64.46493700666699	61.91807144042881	72.20915054379256	69.17154239222512	75.85391446797298	72.59151196376516	79.2362691675029	75.7694499745464	85.04349331334326	81.23547572080656	0.09264015803267904	0.09089089624713563	11.082706030818372	15.803507884787905	10.600876882368539	15.116438172801281
0.6230265333341571	64.50397746591631	61.95544620729564	72.24960159626825	69.21024632018357	75.89514040640638	72.6309455376505	79.27828974849582	75.80963129311746	85.08705390608891	81.2771056793321	0.09261051649143896	0.09086188984711613	11.013481019461324	15.799424700915552	10.534642737360628	15.112505618790237
0.6267805816108112	64.54302326179635	61.99282566374914	72.2900467863751	69.24894447345062	75.93635556130617	72.67036872657785	79.32029521297581	75.84979815865361	85.1305924972851	81.3187147006559	0.09258079841512716	0.0908328084867533	10.944618465153326	15.795241639289088	10.468755467238225	15.108477459145433
0.6305572499168048	64.58207419497502	62.03020961776424	72.33048587342363	69.28763662126943	75.97755967260471	72.7097812816039	79.36228528292385	75.88995030534159	85.17410877825883	81.36030249010345	0.09255100374111759	0.09080365210426773	10.876117194757171	15.790959093175843	10.403213949057317	15.104354070539557
0.634356674549194	64.6211300668705	62.06759787804083	72.37091861766704	69.32632253378783	76.01875248126149	72.74918295476901	79.40425968142216	75.93008746842138	85.21760244155638	81.40186875416458	0.09252113240728102	0.09077442063836459	10.807976031137514	15.786577456816303	10.338017056048557	15.100135830542058
0.6381789926262927	64.6601906796531	62.10499025400541	72.41134478030379	69.36500198206076	76.05993372926602	72.78857349910011	79.44621813265755	75.9702093841894	85.26107318094716	81.44341320049716	0.09249118435199093	0.09074511402823826	10.74019379332276	15.782097125502332	10.27316365778097	15.095823117764667
0.642024342092622	64.69925583624656	62.14238655581263	72.45176412347982	69.40367473805252	76.10110315964042	72.82795266861315	79.4881603619242	76.0103157900014	85.30452069142704	81.48493553793047	0.09246115951412484	0.0907157322135758	10.672769296599654	15.77751849553897	10.208652620236535	15.09141631177772
0.6458928617238878	64.73832534032971	62.1797865943466	72.49217641029082	69.4423405746388	76.14226051644211	72.86732021831561	79.5300860956267	76.05040642427501	85.34794466922175	81.52643547646825	0.09243105783306912	0.09068627513455929	10.605701352569668	15.772841964149848	10.144482805862935	15.08691579303013
0.6497846911319898	64.77739899633754	62.21719018122218	72.5325814047843	69.48099926560876	76.18340554476595	72.90667590420865	79.57199506128248	76.09048102649245	85.39134481178998	81.56791272729176	0.09240087924872	0.09065674273187037	10.538988769287243	15.76806792951902	10.08065307373181	15.082321942891213
0.6536999707700591	64.8164766094627	62.254597128786344	72.57297887196164	69.51965058566705	76.22453799074701	72.94601948328969	79.61388698752491	76.13053933720322	85.43472081782679	81.60936700276294	0.09237062370149064	0.09062713494669265	10.472630351361659	15.763196790754591	10.017162279607874	15.077635143619773
0.6576388419375281	64.8555579856567	62.29200725011937	72.61336857778016	69.55829431043568	76.26565760156274	72.98535071355455	79.6557616041057	76.17058109802646	85.4780723872666	81.65079801642736	0.0923402911323122	0.0905974517207159	10.406624900020688	15.758228947810494	9.954009276025317	15.07285577829316
0.661601446785229	64.89464293163104	62.32942035903591	72.653750289155	69.59693021645595	76.30676412543514	73.02466935399949	79.6976186418975	76.21060605165347	85.52139922128615	81.692205483017	0.09230988148263769	0.09056769299613819	10.34097121322884	15.753164801495586	9.891192912393308	15.06798423078726
0.6655879283205246	64.93373125485826	62.366836270086104	72.69412377396094	69.63555808119007	76.34785731163308	73.06397516462343	79.73945783289636	76.25061394185005	85.56470102230752	81.73358911845317	0.09227939469444588	0.0905378587156711	10.275668085801954	15.74800475347729	9.828712035103308	15.063020885814694
0.6695984304124688	64.97282276357318	62.40425479855675	72.73448880103432	69.67417768302313	76.38893691047446	73.10326790643003	79.78127891022419	76.2906045134589	85.60797749400103	81.77494863984916	0.09224883071024405	0.09050794882254233	10.210714309485411	15.742749206219742	9.76656548761639	15.057966128839325
0.6736330977969988	65.01191726677375	62.4416757604721	72.77484514017469	69.71278880126464	76.43000267332816	73.14254734142959	79.82308160813112	76.33057751240175	85.65122834128803	81.81628376551306	0.09221818947307268	0.09047796326049809	10.146108673045092	15.737398562940143	9.704752110548725	15.052820346081717
0.6776920760821589	65.05101457422204	62.47909897259493	72.81519256214649	69.75139121615018	76.47105435261612	73.18181323264102	79.86486566199778	76.3705326856817	85.6944532703437	81.8575942149503	0.09218747092650903	0.090447901973809	10.081849962352862	15.731953227610575	9.64327074173707	15.04758392444819
0.6817755117533548	65.09011449644503	62.51652425242724	72.85553083868062	69.78998470884277	76.51209170181512	73.2210653440935	79.90663080833734	76.410469781385	85.73765198859941	81.89887970886598	0.09215667501466886	0.09041776490727187	10.017936960532097	15.726413604965273	9.582120216384283	15.042257251587216
0.6858835521786408	65.12921684473568	62.55395141821135	72.89585974247622	69.8285690614348	76.55311447545898	73.26030344082868	79.94837678479804	76.45038854868365	85.7808242047458	81.94013996916784	0.09212580168221222	0.09038755200621293	9.954368447997695	15.720780100409684	9.521299367121173	15.036840715800281
0.6900163456140378	65.16832143115336	62.59138028893032	72.93617904720172	69.86714405694894	76.59412242913986	73.2995272889019	79.99010333016479	76.4902887378368	85.82396962873482	81.98137471896804	0.0920948508743464	0.09035726321649357	9.891143202545209	15.715053119982258	9.460807024053793	15.0313347059855
0.6941740412088835	65.2074280685247	62.62881068430876	72.97648852749656	69.90570947933972	76.63511531951033	73.33873665538408	80.0318101843614	76.5301701001929	85.86708797178235	82.02258368258585	0.0920638225368293	0.09032689848451128	9.828259999516376	15.709233070474511	9.400642014947152	15.02573961175949
0.6983567890112157	65.24653657044445	62.66624242481377	73.01678795897264	69.94426511349506	76.67609290428513	73.37793130836354	80.07349708845271	76.5700323881918	85.91017894637086	82.06376658555007	0.0920327166159727	0.09029645775720503	9.765717611800937	15.703320359227291	9.340803165228863	15.020055823288203
0.702564739973187	65.28564675127568	62.703675331655084	73.05707711821529	69.98281074523715	76.71705494224236	73.41711101694712	80.1151637846461	76.60987535536614	85.95324226625112	82.10492315460071	0.0920015330586478	0.09026594098205866	9.70351480995123	15.69731539415261	9.281289298081902	15.014283731270552
0.7067980459565127	65.32475842615047	62.741109226785746	73.09735578278456	70.02134616132366	76.75800119322524	73.45627555126177	80.15681001629332	76.64969875634311	85.9962776464448	82.14605311769148	0.0919702718122868	0.09023534810710389	9.641650362336804	15.691218583840964	9.222099234599227	15.008423727038462
0.7110568597379514	65.36387141097067	62.778543932902906	73.13762373121683	70.05987114944936	76.79893141814385	73.49542468245629	80.19843552789273	76.68950234684658	86.03928480324676	82.1871562039919	0.0919389328248878	0.09020467908092436	9.58012303516989	15.685030337388525	9.163231793812884	15.002476202431353
0.7153413350148182	65.40298552240796	62.81597927344786	73.17788074302538	70.0983854982466	76.83984537897612	73.53455818270228	80.24004006509035	76.72928588369815	86.08226345422692	82.22823214388912	0.09190751604501828	0.09017393385265973	9.518931592539957	15.678751064329845	9.104685792726741	14.996441549719748
0.7196516264105322	65.4421005779041	62.853415072606374	73.21812659870142	70.13688899728638	76.88074283876904	73.57367582519535	80.28162337468152	76.7690491248187	86.12521331823189	82.26928066898961	0.09187602142181896	0.09014311237200859	9.45807479663199	15.672381174794282	9.046460046523862	14.990320161721684
0.7239878894801961	65.48121639567174	62.89085115530944	73.25836107971553	70.17538143707971	76.92162356164057	73.61277738415684	80.32318520461293	76.8087918292303	86.1681341153878	82.31030151212153	0.09184444890500855	0.0901122145892332	9.397551407784704	15.665921079453256	8.988553368617431	14.984112431780886
0.7283502807162107	65.52033279469453	62.92828734723338	73.2985839685185	70.21386260907839	76.96248731278061	73.65186263483483	80.36472530398386	76.84851375705753	86.21102556710174	82.3512944073365	0.0918127984448852	0.09008124045516233	9.337360184461431	15.659371189301964	8.930964570619835	14.977818753546671
0.7327389575539218	65.55944959472683	62.96572347479966	73.33879504854168	70.25233230567532	77.00333385845168	73.6909313535047	80.40624342304723	76.88821466952821	86.25388739606329	82.39225908991065	0.09178106999233308	0.09005018992119561	9.277499883437486	15.652731915786717	8.873692462555482	14.971439521146749
0.7371540783773028	65.59856661629448	63.00315936517574	73.3789941041983	70.29079032020613	77.04416296599058	73.72998331747107	80.44773931321133	76.92789432897561	86.29671932624653	82.4331952963472	0.0917492634988243	0.090019062939307	9.217969259891106	15.646003670843129	8.816735852899	14.964975129116283
0.74159580252467	65.6376836806946	63.04059484627452	73.41918092088414	70.32923644694907	77.08497440380931	73.769018305068	80.48921272704118	76.96755249883884	86.33952108291201	82.47410276437726	0.09171737891642412	0.08998785946204893	9.158767067454392	15.639186866739692	8.76009354861344	14.958425972296027
0.746064290294433	65.67680060999572	63.078029746754886	73.45935528497809	70.36767048112628	77.12576794139589	73.80803609566041	80.53066341825948	77.00718894366459	86.3822923926079	82.5149812329619	0.09168541619779441	0.08995657944255585	9.09989205826605	15.63228191610142	8.70376435533126	14.951792445990577
0.7505597029508803	65.71591722703766	63.1154638960217	73.49951698384282	70.40609221890436	77.16654334931538	73.84703646964503	80.57209114174788	77.04680342910828	86.42503298317176	82.5558304422937	0.09165337529619694	0.08992522283454929	9.04134298313329	15.62528923192076	8.647747077319764	14.94507494573736
0.7550822027299987	65.75503335543166	63.15289712422536	73.53966580582555	70.44450145739451	77.2073003992108	73.8860192084507	80.61349565354823	77.0863957219345	86.46774258373212	82.59665013379758	0.09162125616549838	0.089893789592339	8.983118591537277	15.618209227463012	8.592040517590249	14.938273867341195
0.7596319528453285	65.79414881955994	63.19032926226199	73.57980154025806	70.4828979946533	77.24803886380359	73.92498409453944	80.65487671086318	77.12596559001847	86.51042092470952	82.6374400501325	0.09158905876017408	0.08986227967083006	8.925217631771375	15.61104231635909	8.536643478057158	14.931389607016172
0.7642091174938536	65.8332634445761	63.227760141773594	73.61992397745804	70.52128162968343	77.2887585168951	73.96393091140753	80.69623407205798	77.16551280234722	86.55306773781871	82.6781999351932	0.0915567830353113	0.08983069302552506	8.867638850982985	15.60378891244909	8.481554759535356	14.92442256119648
0.7688138618619275	65.8723770564041	63.26518959514732	73.66003290872835	70.55965216243362	77.3294591333662	74.00285944358555	80.73756749666029	77.20503712901991	86.5956827560686	82.71892953411067	0.0915244289466149	0.08979902961252807	8.81038099523721	15.596449429802306	8.4267731617756	14.91737312645273
0.7734463521312342	65.91148948173871	63.3026174555154	73.70012812635838	70.59800939379899	77.37014048917882	74.04176947663913	80.77887674536201	77.24453834124876	86.63826571376484	82.75962859325358	0.09149199645040951	0.08976728938854991	8.75344280970603	15.589024282833634	8.372297483667353	14.910241699710241
0.7781067554847866	65.95060054804499	63.34004355675527	73.74020942362398	70.63635312562201	77.41080236137628	74.08066079716997	80.82016158001974	77.28401621136035	86.68081634651047	82.80029686022989	0.09145948550364423	0.08973547231090977	8.69682303859372	15.581513886072571	8.318126523222418	14.903028678061673
0.7827952401129585	65.98971008355765	63.377467733488636	73.78027659478748	70.67468316069188	77.45144452808347	74.11953319281572	80.86142176365537	77.32347051279567	86.7233343912067	82.8409340838872	0.09142689606389855	0.08970357833754189	8.640520425305112	15.573918654241425	8.264259077655879	14.895734458736115
0.7875119752195561	66.02881791728102	63.414889821081594	73.8203294350983	70.71299930274535	77.49206676850774	74.15838645225082	80.90265706045706	77.36290102011122	86.76581958605459	82.88154001431425	0.09139422808938384	0.08967160742699848	8.584533712491066	15.566239002215298	8.210693943464321	14.888359439122723
0.792257131027923	66.06792387898813	63.45230965564371	73.86036774079254	70.75130135646633	77.53266886293878	74.19722036518648	80.94386723577932	77.40230750897918	86.80827167055533	82.92211440284139	0.09136148153894842	0.08963955953845297	8.528861642156699	15.558475345049374	8.157429916532237	14.880904016781642
0.7970308787870847	66.10702779922077	63.48972707402816	73.90039130909379	70.78958912748664	77.57325059274972	74.23603472237163	80.9850520561445	77.44168975618857	86.85069038551198	82.96265700204214	0.09132865637208278	0.08960743463170544	8.473502955716867	15.550628097922527	8.104465792178416	14.873368589396705
0.8018333907779276	66.14612950928836	63.527141913830576	73.94039993821244	70.82786242238534	77.61381174039663	74.27482931559254	81.02621128924234	77.48104753964508	86.89307547302963	83.0031675657333	0.09129575254892246	0.08957523266718612	8.418456394058921	15.542697676110038	8.051800365222334	14.865753554744515
0.8066648403194178	66.18522884126794	63.56455401338919	73.98039342734639	70.86612104868948	77.6543520894195	74.31360393767375	81.06734470393137	77.52038063837227	86.93542667651693	83.04364584897651	0.09126277003025293	0.08954295360595983	8.363720697616372	15.534684494929024	7.99943243004509	14.858059310641693
0.8115254017748545	66.22432562800269	63.601963211783364	74.02037157668006	70.90436481487313	77.69487142444159	74.35235838247736	81.10845207023826	77.55968883251104	86.97774374068592	83.08409160807804	0.09122970877751393	0.08951059740973019	8.309294606453477	15.526588969773002	7.947360780676718	14.850286254983075
0.8164152505581643	66.26341970310209	63.6393693488337	74.06033418738521	70.94259353035815	77.73536953117035	74.39109244490406	81.14953315935915	77.59897190332076	87.02002641155367	83.12450460059027	0.09119656875280324	0.08947816404084252	8.25517686036801	15.51841151613553	7.895584210891684	14.84243478575263
0.8213345631402307	66.30251090094059	63.676772265100986	74.10028106162018	70.98080700551353	77.7758461963971	74.42980592089269	81.19058774365948	77.63822963317921	87.06227443644241	83.16488458531195	0.09116334991888202	0.08944565346229018	8.201366198890355	15.510152549457416	7.844101514207978	14.834505300883393
0.8262835170552626	66.34159905665706	63.714171801885406	74.14021200252985	71.01900505165517	77.81630120799703	74.46849860742029	81.23161559667416	77.67746180558275	87.10448756398017	83.2052313222887	0.09113005223917711	0.08941306563771799	8.147861361400828	15.501812485190385	7.792911484014439	14.826498198348418
0.8312622909072027	66.3806840061538	63.75156780122597	74.1801268142453	71.05718748104599	77.8567343549293	74.50717030250233	81.27261649310798	77.71666820514676	87.14666554410144	83.24554457281367	0.09109667567778784	0.08938040053142529	8.094661087206077	15.493391738795253	7.742012913618055	14.818413876102568
0.8362710643761712	66.4197655860958	63.788960105899456	74.22002530188358	71.09535410689524	77.89714542723698	74.54582080519239	81.31359020883568	77.75584861760552	87.18880812804755	83.28582409942797	0.09106322019948897	0.08934765810837181	8.041764115591832	15.484890725681907	7.691404596298526	14.8102527320425
0.8413100182249524	66.45884363390968	63.8263485594197	74.25990727154729	71.13350474335834	77.9375342160468	74.58444991558216	81.35453652090203	77.79500282981242	87.23091506836717	83.32606966592097	0.09102968576973537	0.08931483833418145	7.989169185890205	15.476309861214759	7.641085325395579	14.802015164043041
0.8463793343055166	66.49791798778281	63.86373300603659	74.29977253032425	71.17163920553651	77.9779005135692	74.6230574348013	81.39545520752193	77.83413062974003	87.27298611891669	83.36628103733082	0.09099607235466596	0.0892819411751467	7.936875037539721	15.467649560634527	7.591053894360812	14.793701569897166
0.8514791955655843	66.53698848666207	63.90111329073518	74.33962088628664	71.20975730947626	78.01824411309765	74.66164316501715	81.4363460480801	77.87323180647999	87.31502103486028	83.40645797994459	0.09096237992110956	0.089248966598232	7.884880410178994	15.458910239140096	7.541309096817713	14.785312347290528
0.8566097860552276	66.57605497025315	63.93848925923458	74.37945214849125	71.24785887216895	78.05856480900906	74.70020690943457	81.47720882313162	77.91230615024307	87.35701957267077	83.44660026129866	0.0909286084365874	0.0892159145710801	7.83318404369038	15.450092311772096	7.491849726618057	14.776847893779632
0.861771290933513	66.61511727901893	63.9758607579868	74.41926612697792	71.28594371154996	78.0988623967626	74.73874847229527	81.51804331440094	77.95135345235863	87.39898149012888	83.48670765017852	0.09089475786931933	0.08918278506201445	7.781784678275471	15.441196193485666	7.4426745779474	14.768308606862774
0.8669638964751838	66.65417525417898	64.01322763417622	74.45906263277	71.32401164649892	78.13913667290038	74.77726765887827	81.55884930478287	77.99037350527543	87.44090654632468	83.52677991661983	0.09086082818822802	0.08914957804004513	7.730681054519664	15.432222299044952	7.393782445344186	14.759694883856355
0.8721877900773816	66.69322873770753	64.05058973571764	74.49884147787265	71.36206249683798	78.17938743504583	74.81576427549847	81.59962657834103	78.0293661025602	87.4827945016563	83.5668168319073	0.09082681936294226	0.0891162934748728	7.6798719134258135	15.423171043019465	7.345172123749762	14.751007121869407
0.877443160266411	66.73227757233302	64.08794691125573	74.53860247527297	71.40009608333209	78.21961448190427	74.85423812950701	81.64037492030873	78.06833103889834	87.52464511783111	83.60681816857578	0.09079273136380292	0.08908293133689217	7.629355996557933	15.414042839895046	7.29684240863844	14.742245717936385
0.8827301967045416	66.77132160153634	64.1252990101637	74.57834543893887	71.43811222768784	78.25981761326187	74.89268902929048	81.68109411708807	78.10726811009326	87.56645815786521	83.64678370040984	0.09075856416186649	0.08904949159719873	7.5791320459957205	15.404838103821021	7.248792095990211	14.73341106879343
0.8880490901968541	66.81036066954957	64.16264588254171	74.61807018381819	71.47611075255267	78.29999662998505	74.9311167842702	81.72178395624964	78.14617711306586	87.60823338608334	83.6867132024435	0.0907243177289113	0.08901597422759075	7.529198804480075	15.395557248804835	7.201019982406251	14.724503571012974
0.8934000326981257	66.84939462135478	64.1999873792161	74.65777652583814	71.51409148151437	78.34015133402019	74.96952120490208	81.76244422653228	78.18505784585456	87.64997056811906	83.72660645096065	0.09068999203744	0.08898237920057557	7.479555015446749	15.386200688599274	7.15352486516349	14.715523620945532
0.8987832173197573	66.88842330268237	64.23732335173757	74.69746428190422	71.5520542390999	78.38028152839269	75.00790210267556	81.80307471784248	78.22391010761447	87.69166947091443	83.76646322349444	0.09065558706068572	0.08894870648937377	7.430199423056365	15.376768836647898	7.106305542230075	14.706471614643306
0.904198838336744	66.92744656000974	64.27465365238008	74.73713326989922	71.58999885077469	78.42038701720628	75.04625929011316	81.84367522125382	78.2627336986171	87.73332986271976	83.80628329882732	0.09062110277261637	0.08891495606792349	7.381130772334473	15.367262106210546	7.059360812401792	14.697347947978415
0.9096470911946843	66.96646424056004	64.3119781341396	74.77678330868274	71.62792514294198	78.46046760564275	75.08459258076998	81.88424552900693	78.30152842025008	87.77495151309384	83.84606645699115	0.09058653914793949	0.088881127910885	7.3323478091379	15.357680910195995	7.012689475271145	14.68815301648283
0.915128172516836	67.00547619230004	64.34929665073209	74.81641421808936	71.66583294294117	78.50052309996033	75.12290178923239	81.92478543450801	78.34029407501595	87.81653419290282	83.88581247926604	0.09055189616210645	0.08884722199364581	7.283849280264803	15.348025661191059	6.9662903313355855	14.678887215406576
0.9206422801112097	67.04448226393926	64.38660905659273	74.85602581892852	71.70372207904765	78.54055330749374	75.16118673111792	81.96529473232918	78.37903046653233	87.85807767432088	83.92552114818109	0.09051717379131778	0.08881323829232453	7.235633933505596	15.338296771491514	6.920162182037529	14.669550939686815
0.9261896129777101	67.08348230492768	64.42391520687373	74.89561793298249	71.74159238047102	78.58055803665253	75.19944722307372	82.0057732182069	78.41773739953057	87.89958173082897	83.9651922475131	0.09048237201252758	0.0887791767837767	7.187700517676603	15.328494652998415	6.874303829808923	14.660144583915098
0.931770371315315	67.12247616545459	64.46121495744323	74.93519038300593	71.77944367735445	78.62053709692071	75.23768308277627	82.04622068904187	78.45641467985551	87.94104613721487	84.00482556228674	0.09044749080344881	0.08874503744559863	7.140047782735564	15.318619717334514	6.828714078176745	14.65066854241195
0.9373847565293029	67.16146369644675	64.49850816488362	74.97474299272454	71.81727580077356	78.66049029885569	75.27589412893029	82.08663694289815	78.49506211446474	87.9824706695728	84.04442087877408	0.09041253014255708	0.08871082025613239	7.092674479758898	15.308672375667811	6.783391731723896	14.64112320905042
0.9430329712385201	67.20044474956643	64.53579468648958	75.01427558683348	71.85508858273488	78.70041745408693	75.31408018126747	82.12702177900198	78.5336795114274	88.02385510530245	84.08397798449366	0.09037749000909695	0.08867652519447021	7.045579361057207	15.298653038837074	6.738335596235629	14.631508977392514
0.9487152192826929	67.23941917721021	64.57307438026702	75.05378799099681	71.89288185617526	78.74031837531557	75.35224106054615	82.16737499774166	78.57226667992407	88.06519922310913	84.12349666821066	0.09034237038308573	0.08864215224046043	6.9987611801961975	15.288562117220863	6.6935444786849985	14.62182624057823
0.9544317057297852	67.27838683250633	64.61034710493057	75.09328003184525	71.93065545495989	78.78019287631247	75.3903765885494	82.20769640066568	78.61082343024503	88.10650280300231	84.16297671993546	0.09030717124531923	0.08860770137471041	6.95221869206307	15.278400020817571	6.649017187322897	14.612075391367398
0.9601826368833979	67.31734756931384	64.64761271990281	75.13275153697599	71.9684092138819	78.8200407719181	75.428486588085	82.24798579048289	78.64934957379047	88.14776562629598	84.20241793092406	0.09027189257737486	0.08857317257859347	6.90595065292473	15.2681671591763	6.604752531707163	14.602256822099662
0.9659682202902156	67.35630124221976	64.68487108531144	75.17220233495011	72.00614296866007	78.85986187804033	75.46657088298319	82.28824297106044	78.68784492306834	88.18898747560694	84.24182009367634	0.09023653436161916	0.08853856583425221	6.8599558204368805	15.257863941318647	6.560749322738047	14.592370924607167
0.9717886647474951	67.39524770653773	64.72212206198822	75.21163225529195	72.04385655593822	78.89965601165395	75.50462929809638	82.3284677474235	78.72630929169422	88.23016813485475	84.28118300193607	0.09020109658121143	0.08850388112460383	6.814232953787723	15.247490775946062	6.5170063727755405	14.582418090416468
0.9776441803106027	67.43418681830619	64.75936551146695	75.25104112848761	72.08154981328367	78.93942299079934	75.54266165929774	82.36865992575414	78.76474249439022	88.271307389261	84.32050645069025	0.09016557922010797	0.08846911843334533	6.7687808136724925	15.23704807120339	6.473522495630277	14.57239871053207
0.9835349783005937	67.47311843428594	64.79660129598155	75.2904287859832	72.11922257918575	78.97916263458103	75.58066779347995	82.40881931339001	78.80314434698376	88.31240502534824	84.35979023616792	0.09012998226306883	0.08843427774495806	6.723598162320741	15.226536234667947	6.430296506579907	14.562313175409145
0.9894612713118381	67.51204241195819	64.83382927846382	75.32979506018319	72.156874693054	79.01887476316614	75.61864752855357	82.44894571882303	78.8415146664062	88.35346083093896	84.39903415583939	0.09009430569566096	0.08839935904471298	6.678683763623667	15.215955673471399	6.3873272224864195	14.552161875069942
0.9954232732196957	67.55095860952288	64.87104932254212	75.36913978444929	72.19450599521733	79.0585591977836	75.65660069344644	82.48903895169879	78.87985327069238	88.39447459515526	84.43823800841568	0.09005854950426552	0.08836436231867545	6.634036383156854	15.205306794241551	6.344613461833433	14.541945199078327
1.0014211991882311	67.58986688589616	64.90826129253881	75.40846279309844	72.232116326922	79.0982157607223	75.69452711810179	82.52909882281482	78.91815997897889	88.43544610841738	84.47740159384743	0.09002271367608099	0.08832928755370978	6.589654788200278	15.194590003042322	6.302154044736199	14.531663536439737
1.0074552656779823	67.62876710070861	64.94546505346881	75.44776392140156	72.26970553033047	79.13784427533	75.73242663347735	82.5691251441198	78.95643461150347	88.47637516244338	84.51652471332429	0.08998679819912923	0.0882941347374857	6.545537747809249	15.1838057053792	6.259947792998901	14.52131727561573
1.013525690453769	67.66765911430284	64.98266047103678	75.48704300558146	72.30727344851917	79.1774445660115	75.77029907154328	82.60911772871178	78.9946769896029	88.51726155024738	84.55560716927324	0.0899508030622602	0.08825890385848147	6.501684032834419	15.172954306137399	6.217993530160129	14.510906804514889
1.0196326925925556	67.70654278773121	65.01984741163582	75.52629988281127	72.34481992547752	79.21701645822728	75.80814426528144	82.64907639083712	79.0328869357126	88.55810506613902	84.59464876535844	0.08991472825515757	0.08822359490599045	6.458092416015461	15.162036209689177	6.176290081567458	14.50043251054376
1.0257764924913542	67.74541798275395	65.05702574234479	75.56553439121285	72.38234480610589	79.25655977849212	75.84596204868346	82.6890009458892	79.07106427336488	88.59890550572229	84.63364930647964	0.08987857376834381	0.08818820787012609	6.414761672007444	15.151051819831991	6.134836274381087	14.489894780512259
1.0319573118751795	67.78428456183676	65.09419533092668	75.60474636985501	72.41984793621424	79.2960743543735	75.8837522567496	82.72889121040711	79.1092088271879	88.63966266589458	84.67260859877157	0.08984233959318542	0.0881527427418254	6.371690577389927	15.140001539675723	6.093630937632952	14.479294000650043
1.0381753738050519	67.82314238814827	65.13135604582587	75.64393565875132	72.45732916251984	79.33556001448963	75.92151472548677	82.76874700207375	79.14732042290385	88.68037634484509	84.71152644960226	0.08980602572189796	0.0881171995128567	6.328877910746996	15.128885771729983	6.052672902252198	14.4686305565574
1.0444309026860459	67.8619913255581	65.16850775616633	75.68310209885874	72.49478833264607	79.37501658850829	75.95924929190733	82.80856813971488	79.18539888732798	88.72104634205412	84.75040266757242	0.08976963214755089	0.08808157817582231	6.286322452720924	15.117704917920491	6.011961001141572	14.457904833278008
1.05072412427539	67.90083123863423	65.20565033174924	75.72224553207546	72.53222529512027	79.41444390714489	75.9969557940273	82.84835444329742	79.22344404836696	88.76167245829168	84.78923706251403	0.08973315886407446	0.0880458787241654	6.244022986006712	15.106459379430817	5.971494069195614	14.447117215217077
1.057055265690613	67.93966199264062	65.24278364305077	75.76136580123891	72.56963989937215	79.45384180216062	76.0346340708649	82.88810573392774	79.26145573501758	88.802254495616	84.82802944548928	0.08969660586626328	0.08801010115217496	6.201978295454865	15.095149556873366	5.93127094333795	14.43626808614863
1.0634245554177415	67.97848345353515	65.27990756121972	75.80046275012425	72.60703199573173	79.49321010636129	76.07228396243866	82.92782183385063	79.29943377736502	88.84279225737285	84.86677962878916	0.08965997314978254	0.0879742454549902	6.1601871680622935	15.083775850127495	5.891290462552206	14.425357829150016
1.0698322233195456	68.01729548796646	65.31702195807512	75.83953622344168	72.64440143542743	79.53254865359462	76.1099053097657	82.96750256644687	79.33737800658136	88.88328554819337	84.90548742593222	0.08962326071117328	0.08793831162860685	6.118648393039621	15.072338658408626	5.851551467964782	14.414386826741975
1.0762785006438331	68.05609796327239	65.35412670610422	75.8785860668353	72.68174807058458	79.5718572787495	76.14749795486051	83.00714775623258	79.3752882549244	88.9237341739938	84.94415265166361	0.08958646854785736	0.08790229966988132	6.077360761865748	15.060838380266432	5.812052802859398	14.403355460739476
1.0827636200317978	68.09489074747663	65.3912216784597	75.91761212688027	72.71907175422288	79.61113581775331	76.18506174073254	83.04675722885679	79.41316435573553	88.96413794197301	84.98277512195334	0.08954959665814387	0.08786620957653746	6.036323068268757	15.049275413452051	5.7727933126689095	14.392264112224439
1.089287815526412	68.1336737092867	65.4283067489575	75.9566142510812	72.75637234025486	79.65038410757042	76.22259651138476	83.08633081110007	79.45100614343848	89.00449666061182	85.02135465399509	0.08951264504123359	0.08783004134717054	5.995534108338688	15.037650155090887	5.733771845096271	14.381113161671237
1.0958513225808764	68.17244671809118	65.46538179207428	75.99559228786995	72.79364968348366	79.6896019862003	76.26010211181186	83.1258683308728	79.48881345353755	89.04481013967134	85.05989106620488	0.08947561369722473	0.08779379498125367	5.954992680509349	15.025963001493437	5.694987250078157	14.369902988772083
1.1024543780671139	68.2112096439571	65.50244668294495	76.03454608660337	72.830903639601	79.7287892926754	76.29757838799814	83.1653696172133	79.5265861226158	89.08507819019131	85.09838417821948	0.08943850262711855	0.0877574704791423	5.914697585628346	15.014214348269888	5.656438379879546	14.358633972564348
1.1090972202843215	68.24996235762744	65.5395012973603	76.0734754975613	72.86813406518529	79.76794586705938	76.33502518691604	83.20483450028618	79.56432398833365	89.12530062448893	85.13683381089523	0.08940131183282497	0.08772106784208025	5.874647626993465	15.00240459028646	5.618124089095545	14.347306491365089
1.115780088967567	68.28870473051843	65.57654551176435	76.1123803719444	72.90534081769937	79.80707155044512	76.37244235652392	83.24426281138057	79.60202688942697	89.1654772561572	85.1752397863064	0.0893640413171681	0.08768458707220525	5.834841610354488	14.990534121574456	5.580043234678669	14.335920922707373
1.1225032252964444	68.32743663471659	65.61357920325173	76.15126056187151	72.94252375548835	79.84616618495232	76.40982974576417	83.28365438290783	79.63969466570511	89.20560790006293	85.21360192774358	0.08932669108389171	0.0876480281725535	5.795278344002327	14.978603335455773	5.542194675997052	14.324477643396676
1.1292668719037753	68.36615794297668	65.65060224956531	76.19011592037823	72.97968273777765	79.88522961372622	76.44718720456135	83.3230090484005	79.6773271580495	89.24569237234614	85.25192005971235	0.08928926113766412	0.08761139114706652	5.755956638762655	14.966612624426489	5.5045772748662785	14.312977029512695
1.1360712728843656	68.40486852871813	65.6876145290935	76.22894630141367	73.0168176246707	79.92426168093456	76.48451458382017	83.36232664250944	79.71492420841157	89.28573049041724	85.29019400793169	0.08925175148408529	0.0875746760005956	5.716875308045019	14.954562380162315	5.467189895579395	14.30141945635296
1.1429166738038161	68.44356826602296	65.7246159208676	76.26775155983891	73.05392827714684	79.96326223176635	76.52181173542355	83.40160700100274	79.75248565981109	89.32572207295634	85.3284235993324	0.0892141621296914	0.08753788273890731	5.678033167888316	14.942452993576808	5.430031404923284	14.289805298427382
1.1498033217073829	68.4822570296326	65.76160630455914	76.3065315514242	73.09101455705887	80.00223111242906	76.55907851223034	83.44084996076316	79.79001135633396	89.36566693991095	85.36660866205527	0.08917649308196081	0.08750101136868994	5.639429036970796	14.930284854712227	5.393100672226865	14.278134929449152
1.1567314651288954	68.52093469494525	65.7985855604772	76.3452861328469	73.1280763271311	80.04116817014697	76.59631476807351	83.48005535978653	79.82750114313073	89.40556491249475	85.4047490254498	0.08913874434931973	0.08746406189755822	5.601061736673728	14.918058352815933	5.356396569401113	14.266408722365668
1.1637013540997225	68.55960113801291	65.83555356956582	76.3840151616888	73.1651134509568	80.0800732531586	76.63352035775792	83.51922303717951	79.8649548664144	89.44541581318539	85.44284452007226	0.08910091594114877	0.08742703433406014	5.562930091081398	14.905773876262174	5.319917970957249	14.254627049318515
1.1707132401577995	68.5982562355387	65.87251021340116	76.42271849643409	73.2021257929962	80.11894621071482	76.67069513705839	83.55835283315774	79.90237237345862	89.48521946572323	85.48089497768422	0.08906300786778647	0.08738992868768043	5.525032927043867	14.893431812593917	5.283663754037661	14.242790281614361
1.177767376356704	68.63689986487373	65.90945537418872	76.46139599646649	73.23911321857379	80.1577868930763	76.70783896271723	83.59744458904352	79.93975351259557	89.52497569510905	85.5189002312506	0.08902502014053744	0.08735274496884905	5.48736907417242	14.88103254845737	5.247632798434097	14.230898789706771
1.1848640172747877	68.67553190401432	65.9463889347606	76.50004752206708	73.27607559387621	80.19659515151143	76.7449516924423	83.63649814726395	79.977098133214	89.56468432760256	85.55686011493803	0.0889869527716773	0.08731548318894426	5.449937364908692	14.868576469640175	5.211823986653144	14.218952943254408
1.1920034190243662	68.71415223159899	65.98331077857273	76.53867293441162	73.31301278594982	80.2353708382939	76.78203318490479	83.67551335134864	80.01440608575724	89.60434519072045	85.59477446411316	0.08894880577445805	0.08727814336029985	5.412736634538305	14.856063961071413	5.176236203925328	14.206953111097391
1.1991858392609598	68.75276072690563	66.02022078970211	76.57727209556835	73.34992466269846	80.27411380670068	76.81908329973712	83.71449004592785	80.05167722172133	89.64395811323469	85.63264311534097	0.08891057916311419	0.0872407254962103	5.375765721219068	14.843495406781585	5.140868338220571	14.194899661175441
1.2064115371925936	68.79135726984839	66.05711885284379	76.61584486849505	73.38681109288063	80.3128239110093	76.85610189753042	83.75342807672999	80.08891139365258	89.6835229251704	85.6704659063826	0.08887227295286926	0.08720322961093738	5.339023466004619	14.830871189858954	5.105719280288213	14.182792960566076
1.2136807735891502	68.82994174097456	66.09400485330808	76.65439111703667	73.42367194610743	80.35150100649568	76.89308883983249	83.79232729057956	80.1261084551457	89.72303945780402	85.70824267619385	0.08883388715994067	0.08716565571971456	5.302508712886265	14.818191692509572	5.070787923692478	14.170633375502803
1.2209938107917835	68.86851402146178	66.13087867701776	76.69291070592281	73.46050709283993	80.39014494943171	76.93004398914549	83.83118753539506	80.16326826084172	89.76250754366154	85.74597326492328	0.08879542180154643	0.08712800383875405	5.266220308817537	14.805457296024542	5.036073164825211	14.158421271320549
1.2283509127223842	68.90707399311471	66.16774021050493	76.73140350076494	73.49731640438658	80.42875559708285	76.96696720892348	83.87000866018656	80.20039066642568	89.80192701651633	85.78365751391009	0.08875687689591125	0.08709027398525256	5.230157103736019	14.79266838075091	5.001573902938617	14.146157012461117
1.2357523448931043	68.94562153836226	66.20458934090833	76.76986936805396	73.53409975290093	80.46733280770569	77.00385836357033	83.90879051505355	80.2374755286246	89.8412977113873	85.82129526568256	0.08871825246227072	0.08705246617739565	5.1943179505969965	14.779825326097125	4.967289040188007	14.133840962516842
1.2431983744159416	68.98415654025403	66.24142595597027	76.80830817515725	73.57085701137898	80.50587644054538	77.04071731843727	83.94753295118257	80.27452270520536	89.88061946453675	85.85888636395603	0.08867954852088002	0.08701458043436557	5.158701705394378	14.766928510536673	4.93321748161361	14.121473484101443
1.2506892700123766	69.02267888245767	66.27824994403352	76.84671979031634	73.60758805365643	80.54438635583338	77.07754393982032	83.98623582084508	80.3115320549722	89.91989211346859	85.89643065363069	0.08864076509301835	0.0869766167763467	5.12330722720435	14.753978311600804	4.899358135210605	14.109054938964618
1.2582253020230734	69.06118844925547	66.3150611940386	76.88510408264405	73.64429275440651	80.58286241478483	77.11433809495827	84.02489897739508	80.34850343776489	89.95911549692617	85.9339279807901	0.08860190220099541	0.08693857522453018	5.088133378173552	14.740975105807593	4.8657099119373015	14.096585687924744
1.2658067424176331	69.09968512554101	66.35185959552041	76.92346092212155	73.68097098913688	80.62130447959582	77.15109965202991	84.0635222752664	80.38543671445609	89.99828945488994	85.9713781926987	0.08856295986815617	0.08690045580112234	5.0531790235800145	14.727919268731057	4.83227172572424	14.08406609085796
1.2734338648044117	69.1381687968164	66.38864503860547	76.96179017959602	73.71762263418755	80.65971241344124	77.18782848015186	84.10210556997093	80.42233174694941	90.03741382857595	86.00878113780028	0.08852393811888966	0.08686225852934722	5.018443031859533	14.714811175008435	4.799042493536035	14.071496506756375
1.2811069444403917	69.17663934918876	66.42541741400885	77.00009172677768	73.75424756672788	80.69808608047202	77.2245244493761	84.14064871809592	80.45918839817708	90.07648846043338	86.04613666571578	0.08848483697863269	0.08682398343345657	4.983924274591118	14.701651198218315	4.7660211353504565	14.058877293604382
1.2888262582411194	69.21509666936694	66.46217661303085	77.03836543623684	73.79084566475397	80.73642534581239	77.26118743068726	84.17915157730143	80.49600653209738	90.11551319414227	86.0834446272411	0.08844565647387752	0.08678563053873277	4.949621626558837	14.688439710978855	4.733206574192991	14.046208808431402
1.296592084790695	69.25354064465853	66.49892252755397	77.07661118140147	73.82741680708592	80.7747300755576	77.29781729600022	84.21761400631823	80.53278601369249	90.15448787461182	86.12070487434508	0.08840639663217666	0.08674719987149666	4.915533965758186	14.67517708489504	4.7005977361868645	14.033491407355541
1.3044047043518285	69.29197116296619	66.53565505004008	77.11482883655391	73.86396087336544	80.8130001367709	77.33441391815788	84.256035864945	80.56952670896631	90.1934123479777	86.15791726016779	0.08836705748215079	0.08670869145911274	4.8816601734206415	14.661863690558675	4.66819355055577	14.020725445530843
1.312264398875954	69.33038811278482	66.57237407352689	77.1530182768285	73.90047774405276	80.85123539748125	77.37097717092827	84.29441701404622	80.60622848494182	90.23228646160048	86.19508163901803	0.08832763905349292	0.08667010532999586	4.847999134051861	14.648499897588408	4.635992949630236	14.007911277107269
1.320171452013404	69.36879138319792	66.60907949162514	77.19117937820845	73.93696730042426	80.8894357266806	77.40750692900227	84.33275731554953	80.64289120965901	90.27111006406298	86.23219786637151	0.08828814137697714	0.0866314415136169	4.814549735409855	14.635086074487845	4.603994868880363	13.995049255237973
1.3281261491236485	69.40718086387407	66.64577119851492	77.22931201752269	73.97342942456913	80.92760099432074	77.44400306799064	84.37105663244286	80.67951475217194	90.30988300516793	86.2692657988683	0.08824856448446257	0.08659270004050945	4.781310868580476	14.621622588792889	4.572198246943117	13.982139732097494
1.3361287772855897	69.44555644506427	66.68244908894303	77.26741607244374	74.00986399938728	80.96573107131145	77.48046546442191	84.40931482877275	80.71609898254694	90.34860513593654	86.3062852943112	0.08820890840890089	0.08655388094227548	4.7482814279701415	14.608109807011715	4.540602025648695	13.969183058929048
1.3441796253079266	69.48391801759773	66.71911305821949	77.3054914214839	74.0462709085862	81.00382582951691	77.51689399573961	84.44753176964093	80.75264377185991	90.38727630860515	86.34325621166334	0.08816917318434307	0.08651498425159168	4.715460311306742	14.59454809453564	4.50920515000962	13.956179585909922
1.352278983739575	69.52226547287903	66.75576300221431	77.34353794399287	74.08265003667806	81.04188514175351	77.55328854029949	84.48570732120227	80.78914899219379	90.42589637662383	86.38017841104605	0.08812935884594432	0.08647601000221658	4.682846419713314	14.580937815784637	4.478006568273486	13.943129662233332
1.3604271448801535	69.56059870288459	66.7923988173543	77.38155552015472	74.11900126897721	81.07990888178698	77.58964897736716	84.5238413506622	80.82561451663632	90.46446519465384	86.41705175373663	0.08808946542997227	0.08643695822899547	4.6504386576725665	14.567279334056366	4.447005231910225	13.930033636057487
1.3686244027905345	69.59891760015898	66.82902040061965	77.41954403098462	74.15532449159691	81.11789692432937	77.62597518711507	84.5619337262737	80.86204021927722	90.502982618565	86.45387610216609	0.08804949297381105	0.08639782896786763	4.618235933078722	14.553573011602566	4.416200095660315	13.91689185454743
1.3768710533034536	69.63722205781191	66.865627649541	77.45750335832624	74.19161959144697	81.15584914503667	77.66226705062031	84.59998431733528	80.89842597520615	90.541448505434	86.49065131991723	0.08800944151597075	0.08635862225587215	4.5862371572502525	14.539819209636335	4.385590117540232	13.903704663858662
1.3851673940341884	69.67551196951439	66.90222046219573	77.49543338484848	74.22788645623042	81.1937654205057	77.6985244498616	84.637992994188	80.93477166050984	90.5798627135416	86.52737727172212	0.08796931109609116	0.08631933813115499	4.554441244915324	14.526018288190244	4.355174258833358	13.890472409042559
1.3935137243912972	69.71378722949522	66.93879873720476	77.53333399404228	74.26412497444076	81.2316456282711	77.73474726771644	84.67595962821254	80.97107715226952	90.61822510237013	86.56405382345973	0.08792910175494963	0.08627997663297451	4.52284711430093	14.512170606327345	4.324951484156372	13.877195434170062
1.4019103455874267	69.75204773253803	66.97536237372941	77.57120507021823	74.30033503535925	81.26948964680327	77.77093538795893	84.71388409182748	81.00734232855875	90.65653553260202	86.60068084215415	0.08788881353446781	0.08624053780170843	4.491453687091052	14.498276522006563	4.2949207614483385	13.863874082278926
1.410357560650181	69.79029337397711	67.01191127146787	77.60904649850285	74.33651652905179	81.30729735550469	77.80708869525658	84.75176625848572	81.0435670684406	90.69479386611651	86.63725819597197	0.08784844647771692	0.0862010216788601	4.460259888430301	14.4843363919681	4.265081061973433	13.850508695320968
1.4188556744330574	69.82852404969405	67.04844533065179	77.64685816483555	74.37266934636595	81.3450686347072	77.84320707516771	84.78960600267199	81.079751251965	90.73299996598746	86.67378575422	0.08780800062892649	0.08616142830706469	4.429264647009404	14.47035057199355	4.2354313603791525	13.837099614249382
1.4274049936264492	69.86673965611463	67.08496445204328	77.68463995596622	74.40879337892838	81.38280336566977	77.87929041413898	84.82740319990069	81.1158947601667	90.77115369648159	86.71026338734343	0.08776747603348775	0.08612175773009667	4.398466895023375	14.456319416689439	4.205970634650839	13.823647178869578
1.4360058267687137	69.90494009020448	67.12146853693072	77.7223917594511	74.44488851914107	81.42050143057456	77.9153385995018	84.86515772671231	81.15199747506163	90.80925492305505	86.74669096692253	0.08772687273796378	0.0860820099928751	4.367865568193338	14.442243279525428	4.176697866171708	13.810151727966513
1.4446584842573071	69.94312524946625	67.15795748712631	77.76011346365055	74.48095466017934	81.45816271252492	77.95135151947056	84.90286946067158	81.18805927964547	90.84730351235189	86.78306836567148	0.08768619079009456	0.08604218514147054	4.3374596058192765	14.428122512927075	4.147612039745582	13.79661359930651
1.453363278359986	69.98129503193552	67.19443120496186	77.79780495772543	74.51699169598805	81.49578709554197	77.98732906313916	84.94053828036402	81.2240800578902	90.88529933220117	86.81939545743528	0.08764543023880209	0.0860022832231123	4.30724795074002	14.413957468099397	4.118712143560515	13.783033129480827
1.4621205232260774	70.01944933617729	67.2308895932858	77.83546613163404	74.552999521279	81.53337446456167	78.02327112047834	84.97816406539359	81.2600596947418	90.92324225161458	86.85567211718762	0.08760459113420002	0.08596230428619427	4.27722954939145	14.399748495203312	4.089997169252456	13.76941065408937
1.470930534897817	70.0575880612826	67.26733255545962	77.8730968761291	74.58897803152796	81.57092470543222	78.05917758233309	85.0157466963799	81.2959980761177	90.9611321407842	86.89189822102878	0.08756367352759879	0.08592224838028169	4.247403351796493	14.385495943199203	4.061466111884329	13.755746507580625
1.4797936313217521	70.09571110686437	67.3037599953542	77.91069708275418	74.62492712297116	81.60843770491047	78.09504834041937	85.0532860549551	81.33189508890369	90.99896887107958	86.92807364618267	0.08752267747151266	0.08588211555611822	4.217768311590589	14.371200159936052	4.033117969977866	13.742041023317142
1.48871013236022	70.13381837305441	67.34017181734653	77.94826664384114	74.66084669260272	81.64591335065971	78.1308832873216	85.0907820237616	81.36775062095167	91.03675231504583	86.964198270995	0.08748160301966608	0.08584190586563212	4.188323386034426	14.356861492155076	4.004951745535436	13.728294533650114
1.4976803598028874	70.17190976049919	67.37656792631644	77.9858054525064	74.69673663817167	81.68335153124606	78.16668231648995	85.12823448644897	81.40356456107703	91.07448234640086	87.00027197493098	0.08744045022700137	0.08580161936194261	4.159067536009388	14.342480285367856	3.9769664440245833	13.714507369768398
1.5067046373783677	70.2099851703564	67.4129482276425	78.02331340264783	74.73259685817835	81.72075213613569	78.20244532223698	85.16564332767103	81.43933679905552	91.11215884003268	87.03629463857234	0.08739921914968492	0.08576125609936777	4.1299997260484815	14.328056883987301	3.9491610743925776	13.700679861722165
1.5157832907659001	70.24804450429124	67.44931262719899	78.0607903889417	74.76842725187173	81.75811505569185	78.23817219973508	85.2030084330833	81.4750672256209	91.1497816719973	87.07226614361544	0.08735790984511417	0.08572081613343066	4.101118924340881	14.313591631240342	3.921534649097339	13.686812338493837
1.5249166476071065	70.28608766447256	67.48566103135205	78.09823630683915	74.8042277192461	81.79544018117166	78.2738628450134	85.24032968933987	81.51075573246199	91.1873507195159	87.10818637286852	0.08731652237192489	0.08568029952086542	4.072424102740115	14.29908486918066	3.894086184108346	13.672905127945342
1.5341050375178134	70.3241145535693	67.52199334695634	78.13565105256315	74.8399981610381	81.8327274047232	78.3095171549551	85.27760698409077	81.54640221222014	91.22486586097239	87.1440552102495	0.08727505678999771	0.08563970631962572	4.043914236786804	14.284536938732344	3.86681469891937	13.658958556841753
1.5433487920999491	70.36212507474676	67.5583094813514	78.17303452310523	74.8757384787236	81.86997661938256	78.3451350272944	85.31484020597911	81.58200655848646	91.26232697591104	87.17987254078358	0.08723351316046513	0.08559903658888934	4.015588305715937	14.269948179649873	3.8397192165621163	13.64497295082765
1.5526482449535108	70.40011913166273	67.5946093423582	78.21038661622214	74.9114485745146	81.9071877190706	78.3807163606137	85.35202924463813	81.61756866579914	91.29973394503384	87.21563825060082	0.0871918915457183	0.08555829038906783	3.987445292455959	14.255318930478097	3.812798763598039	13.630948634390734
1.5620037316886017	70.43809662846382	67.63089283827522	78.24770723043257	74.94712835135583	81.94436059858998	78.41626105434037	85.38917399068843	81.65308842964039	91.33708665019792	87.25135222693332	0.08715019200941511	0.08551746778181009	3.959484183641507	14.240649528601352	3.786052370141988	13.616885930896387
1.5714155899375468	70.47605746978161	67.66715987787518	78.28499626501382	74.98277771292187	81.98149515362199	78.4517690087441	85.42627433573493	81.68856574643408	91.374384974413	87.28701435811334	0.08710841461648566	0.08547656883001314	3.9317039696261418	14.225940310174337	3.7594790698758516	13.602785162609507
1.580884159367074	70.5140015607287	67.70341037040126	78.32225361999834	75.01839656361389	82.01859128072334	78.4872401249338	85.46333017236388	81.72400051354263	91.41162880183869	87.32262453357036	0.08706655943314037	0.08543559359782495	3.90410364449599	14.211191610211245	3.733077900049466	13.58864665062356
1.5904097816905756	70.55192880689536	67.73964422556362	78.3594791961708	75.05398480855649	82.05564887732343	78.52267430485472	85.5003413941404	81.75939262926454	91.44881801778224	87.35818264382895	0.08702462652687681	0.0853945421506547	3.8766822060852064	14.196403762542104	3.706847901488345	13.574470714907875
1.5999928006804371	70.58983911434531	67.77586135353556	78.39667289506441	75.08954235359445	82.0926678417209	78.55807145128531	85.53730789560514	81.79474199283128	91.48595250869576	87.39368858050611	0.08698261596648628	0.08535341455517767	3.8494386559577833	14.181577099769129	3.680788118605051	13.560257674298555
1.6096335621804478	70.62773238961202	67.81206166495006	78.43383461895775	75.12506910528968	82.12964807308063	78.59343146783448	85.57422957227162	81.83004850440486	91.52303216217373	87.4291422363089	0.08694052782206256	0.08531221087934411	3.822371999452116	14.166711953359481	3.654897599416927	13.546007846511202
1.6193324141182788	70.66560853969509	67.8482450708962	78.47096427087148	75.16056497091799	82.16658947143085	78.62875425893853	85.61110632062332	81.86531206507486	91.56005686695055	87.4645435050321	0.08689836216500695	0.08527093119238469	3.795481245641895	14.151808653463377	3.629175395516995	13.531721548006317
1.6290897065180392	70.70346747205576	67.88441148291493	78.50806175456441	75.19602985846547	82.20349193765921	78.66403972985768	85.64793803811015	81.90053257685523	91.59702651289717	87.49989228155502	0.08685611906803697	0.08522957556481814	3.7687654073815793	14.136867529088704	3.6036205621230692	13.51739909418211
1.6389057915129117	70.7413090946139	67.92056081299624	78.54512697453104	75.23146367662599	82.24035537351065	78.69928778667395	85.68472462314652	81.93570994268225	91.63394099101971	87.53518846184012	0.08681379860519327	0.08518814406845852	3.742223501319131	14.121888908101027	3.5782321580795724	13.503040799312657
1.6487810233578566	70.77913331574352	67.95669297357487	78.58215983599754	75.26686633479748	82.27717968158359	78.73449833628742	85.72146597510763	81.97084406641115	91.670800193456	87.57043194292966	0.08677140085184651	0.08514663677642194	3.7158545478587257	14.10687311701804	3.553009245823432	13.488646976389646
1.6587157584424002	70.81694004426903	67.99280787752669	78.61916024491835	75.30223774307866	82.31396476532682	78.76967128641333	85.7581619943266	82.00593485281327	91.70760401347303	87.60562262294339	0.08672892588470504	0.08510505376313408	3.689657571215321	14.091820481258765	3.5279508914481994	13.474217937371577
1.6687103553034934	70.8547291894617	68.02890543816535	78.6561281079733	75.33757781226619	82.35071052903672	78.80480654557951	85.79481258209196	82.04098220757375	91.74435234546495	87.6407604010764	0.08668637378182152	0.0850633951043381	3.663631599386008	14.076731324967113	3.503056164664031	13.459753992978222
1.6787651746384535	70.89250066103506	68.064985569238	78.69306333256348	75.37288645385088	82.38741687785345	78.83990402312257	85.83141764064403	82.07598603728792	91.78104508494953	87.67584517759606	0.08664374462260159	0.08502166087709997	3.6377756641827546	14.061605971088284	3.4783241388281567	13.445255452790661
1.6888805793179813	70.93025436914185	68.10104818492225	78.72996582680862	75.40816358001507	82.42408371775859	78.87496362918573	85.86797707317271	82.11094624945926	91.8176821285666	87.71087685384013	0.08660103848781002	0.0849798511598171	3.6120888012096657	14.04644474133056	3.453753890936241	13.430722625209455
1.6990569343992543	70.96799022436916	68.1370931998216	78.76683549954275	75.4434091036286	82.46071095557089	78.9099852747148	85.90449078381356	82.14586275249573	91.8542633740743	87.74585533221351	0.08655825545957896	0.08493796603222543	3.586570049886177	14.031247956150764	3.429344501628293	13.416155817440085
1.7092946071391046	71.00570813773537	68.17312052896253	78.80367226031161	75.47862293824619	82.49729849894409	78.94496887145598	85.94095867764567	82.18073545570759	91.89078872034737	87.78078051618641	0.08651539562141426	0.08489600557540626	3.5612184534634252	14.016015934854295	3.4050950552182258	13.40155533558027
1.7195939670072704	71.04340802068566	68.20913008779016	78.8404760193688	75.51380499810382	82.53384625636308	78.97991433195234	85.97738066068823	82.21556426930418	91.92725806737411	87.81565231029143	0.08647245905820367	0.08485396987179404	3.5360330590010562	14.000748995462345	3.381004639661114	13.386921484499908
1.7299553856997325	71.08108978508832	68.24512179216482	78.87724668767235	75.54895519811555	82.57035413714101	79.01482156954087	86.01375663989771	82.25034910439126	91.96367131625382	87.85047062012124	0.086429445856225	0.08481185900518451	3.5110129173826863	13.985447454741006	3.357072346575933	13.3722545678811
1.7403792371521247	71.1187533432305	68.28109555835803	78.91398417688119	75.58407345387008	82.60682205141568	79.04969049834924	86.0500865231645	82.28508987296776	92.000028369194	87.88523535232575	0.08638635610315207	0.08476967306073917	3.48615708331954	13.970111628237646	3.3332972712460105	13.357554888241793
1.7508658975532332	71.15639860781457	68.31705130304887	78.95068839935189	75.61915968162756	82.64324991014672	79.08452103329293	86.08637021931037	82.31978648792332	92.036329129508	87.91994641460995	0.08634318988806342	0.08472741212499643	3.461464615384102	13.95474183035003	3.3096785126444956	13.342822746966704
1.76141574535857	71.19402549195422	68.35298894332041	78.98735926813538	75.65421379831656	82.67963762511248	79.1193130900723	86.12260763808551	82.35443886303545	92.07257350161252	87.95460371573141	0.08629994730144933	0.08468507628587617	3.4369345759478165	13.939338374100771	3.286215173387518	13.328058444163617
1.7720291613040315	71.23163390916983	68.38890839665525	79.02399669697265	75.68923572152994	82.71598510890594	79.15406658516875	86.1587986901647	82.38904691296595	92.1087613910241	87.98920716549706	0.08625662843521958	0.08464266563268866	3.412566031235201	13.92390157132104	3.2629063597805725	13.313262278792536
1.7827065284196406	71.26922377338535	68.42480958093253	79.06060060029228	75.72422536952249	82.75229227493256	79.18878143584263	86.19494328714538	82.42361055325901	92.14489270435766	88.02375667476171	0.08621323338271135	0.08460018025614208	3.3883580513261222	13.908431732643294	3.239751181815791	13.29843454866932
1.7934482320433673	71.30679499892356	68.46069241442349	79.09717089320623	75.75918266120688	82.78855903740619	79.22345756012929	86.23104134154376	82.45812970033747	92.18096734932293	88.05825215542457	0.08616976223869593	0.08455762024834876	3.364309710129419	13.89292916739214	3.2167487531492043	13.283575550332898
1.8042546598350382	71.34434750050255	68.49655681578804	79.13370749150673	75.79410751615073	82.82478531134636	79.25809487683648	86.26709276679237	82.49260427150047	92.21698523472234	88.0926935204273	0.08612621509938799	0.08451498570283451	3.340420085414735	13.877394183711658	3.1938981911375777	13.268685579234443
1.8151262017903238	71.38188119323159	68.53240270407078	79.1702103116627	75.82899985457318	82.8609710125748	79.29269330554116	86.30309747723679	82.52703418492035	92.25294627044828	88.12708068375136	0.08608259206245145	0.08447227671454433	3.316688258785234	13.861827088416248	3.1711986168002113	13.253764929513636
1.8260632502548164	71.41939599260681	68.56822999869695	79.20667927081601	75.86385959734122	82.897116057712	79.32725276658591	86.3390553881324	82.56141935963953	92.2888503674801	88.16141356041507	0.08603889322700813	0.084429493379852	3.2931133156976102	13.846228187094312	3.148649154858049	13.23881389419148
1.8370661999381863	71.45689181450749	68.6040386194692	79.24311428677822	75.89868666596698	82.93322036417422	79.36177318107667	86.37496641564174	82.59575971556814	92.32469743788184	88.19569206647184	0.08599511869364664	0.08438663579656552	3.269694345476182	13.83059778414281	3.1262489337241277	13.223832765102998
1.848135447928429	71.49436857519213	68.63982848656308	79.27951527802722	75.93348098260375	82.96928385017031	79.39625447087882	86.41083047683142	82.63005517348057	92.3604873947997	88.22991611900687	0.08595126856442746	0.08434370406393674	3.2464304412897036	13.814936182663587	3.103997085478113	13.208821832809917
1.8592713937061955	71.53182619129402	68.6755995205235	79.31588216370325	75.96824247004292	83.00530643469811	79.43069655861441	86.4466474896688	82.66430565501284	92.39622015245901	88.26408563613504	0.08590734294289326	0.08430069828266808	3.2233207001499977	13.799243684465182	3.081892745917685	13.1937813867753
1.8704744391592067	71.5692645798174	68.7113516422611	79.3522148636057	76.0029710517108	83.0412880375413	79.46509936765926	86.48241737301915	82.69851108265988	92.43189562616175	88.29820053699852	0.08586334193407535	0.08425761855492034	3.2003642229410616	13.783520590170156	3.059935054508969	13.17871171518891
1.8817449885967616	71.60668365813355	68.74708477304783	79.38851329818962	76.03766665166471	83.07722857926635	79.49946282213921	86.51814004664271	82.73267137977199	92.46751373228413	88.33226074176365	0.08581926564450224	0.08421446498431984	3.1775601143890526	13.7677671990823	3.038123154405639	13.163613105005425
1.8930834487643238	71.64408334397629	68.78279883451336	79.42477738856178	76.07232919458995	83.11312798121872	79.53378684692736	86.55381543119123	82.76678647055242	92.50307438827339	88.36626617161882	0.08577511418220732	0.08417123767596754	3.154907483081388	13.751983809288504	3.0164561924702866	13.148485842080845
1.9044902288582053	71.68146355543848	68.8184937486415	79.46100705647781	76.10695860579666	83.14898616552027	79.56807136764115	86.58944344820553	82.80085628005459	92.53857751264592	88.40021674877211	0.08573088765673605	0.08412793673644588	3.132405441459923	13.736170717606	2.994933319248048	13.133330211017892
1.9159657405403292	71.71882421096744	68.85416943776579	79.49720222433791	76.14155481121588	83.18480305506526	79.60231631063874	86.62502402011188	82.83488073417865	92.57402302498394	88.43411239644828	0.08568658617915599	0.08408456227382691	3.110053105818679	13.720328219576913	2.97355368896433	13.118146495182373
1.9275103979530908	71.75616522936114	68.88982582456596	79.53336281518393	76.17611773739662	83.22057857351768	79.63652160301619	86.66055707021935	82.86885975966901	92.60941084593331	88.46795303888665	0.08564220986206197	0.08404111439767982	3.0878495963056594	13.7044566094919	2.9523164595420894	13.102934976765027
1.9391246177343011	71.79348652976404	68.92546283206387	79.56948875269532	76.21064731150214	83.2563126453074	79.6706871726041	86.69604252271645	82.90279328411107	92.64474089720058	88.50173860133826	0.08559775881958674	0.0839975932190794	3.065794036929674	13.688556180399246	2.931220792597287	13.087695936770615
1.9508088190322228	71.83078803166308	68.96108038361982	79.60557996118612	76.24514346130698	83.29200519562752	79.7048129479648	86.7314803026685	82.93668123592877	92.68001310155077	88.53546901006371	0.08555323316740678	0.0839539988506134	3.043885555543966	13.672627224068492	2.910265853423425	13.072429654957887
1.9625634235206988	71.86806965488339	68.99667840292827	79.64163636560079	76.27960611519305	83.32765615043036	79.7388988583887	86.76687033601407	82.9705235443811	92.71522738280423	88.56914419233023	0.08550863302275276	0.0839103314063905	3.022123283847577	13.656670030968598	2.8894508110024617	13.05713640988506
1.9743888554143678	71.90533131958435	69.03225681401433	79.67765789151115	76.3140352021466	83.36326543642468	79.77294483389159	86.80221254956226	83.00432013955958	92.75038366583443	88.60276407640943	0.08546395850441474	0.08386659100204874	3.0005063574021733	13.640684890378907	2.8687748380084486	13.041816478938927
1.9862855414839768	71.94257294625548	69.06781554122966	79.71364446511261	76.34843065175474	83.39883298107226	79.80695080521132	86.83750687098966	83.0380709523853	92.78548187656521	88.6363285915748	0.08541920973275298	0.08382277775476332	2.979033915607488	13.624672090265449	2.8482371107857034	13.026470138245713
1.9982539110717792	71.97979445571224	69.10335450924849	79.74959601322058	76.38279239420196	83.43435871258447	79.8409167038045	86.87275322883714	83.07177591460582	92.82052194196807	88.669837668099	0.08537438682970505	0.08377889178325441	2.957705101708143	13.608631917322782	2.8278368093656354	13.011097662738393
2.010294396107033	72.01699576909185	69.13887364306376	79.78551246326693	76.41712036026671	83.46984255991903	79.87484246184354	86.90795155250679	83.10543495879234	92.85550379005954	88.7032912372515	0.08532948991879315	0.08373493320779524	2.9365190627981974	13.592564657023104	2.8075731174631073	12.995699326173053
2.0224074311215867	72.05417680784949	69.17437286798334	79.8213937432966	76.45141448131822	83.5052844527769	79.90872801221354	86.94310177225917	83.13904801833694	92.89042734989893	88.73668923129611	0.08528451912513359	0.08369090215022006	2.9154749498020465	13.576470593510749	2.7874452224582456	12.980275401036124
2.0345934532655616	72.0913374937536	69.20985210962567	79.85723978196351	76.48567468931266	83.5406843215985	79.94257328850874	86.9782038192097	83.17261502744924	92.92529255158503	88.77003158348819	0.08523947457544512	0.083646798733933	2.894571917486701	13.560350009700414	2.7674523154082635	12.964826158637152
2.0468529023231294	72.12847774888239	69.24531129391637	79.89305050852774	76.51990091679018	83.57604209756101	79.9763782250299	87.01325762532628	83.20613592115403	92.96009932625428	88.80331822807257	0.08519435639805593	0.08360262308391561	2.8738091244654242	13.5442031872808	2.7475935910556473	12.949351869112434
2.059186220728381	72.16559749561931	69.28075034708398	79.92882585285136	76.55409309687128	83.61135771257469	80.01014275678085	87.0482631234258	83.23961063528802	92.99484760607771	88.83654910028085	0.08514916472291316	0.08355837532673488	2.8531857331709034	13.528030406623657	2.7278682477958682	12.933852801343164
2.0715938535812968	72.20269665664901	69.31616919565604	79.9645657453952	76.58825116325347	83.64663109927969	80.04386681946535	87.08322024717131	83.27303910649698	93.02953732425851	88.8697241363289	0.08510389968159049	0.08351405559055121	2.832700909866162	13.511831946838356	2.7082754876910258	12.918329222991815
2.084076248663807	72.23977515495312	69.35156776645513	80.00027011721495	76.62237505020768	83.68186219104264	80.0775503494839	87.11812893106877	83.30642127223284	93.06416841502927	88.9028432734143	0.08505856140729759	0.08346966400512823	2.812353824631373	13.495608085726417	2.688814516459388	12.902781400498498
2.0966338564559543	72.2768329138061	69.38694598659492	80.03593889995773	76.65646469257489	83.71705092195332	80.11119328393052	87.15298911046396	83.33975707075057	93.09874081364941	88.93590644971388	0.08501315003488633	0.08342520070183848	2.792143651386141	13.479359099923386	2.669484543490398	12.887209599146445
2.109267130152151	72.31386985677136	69.4223037834764	80.07157202585877	76.69052002576302	83.75219722682178	80.14479556058998	87.18780072154006	83.37304644110587	93.13325445640307	88.9689136043816	0.08496766570086238	0.0833806658136749	2.7720695678631273	13.463085264758774	2.650284781827395	12.871614083001987
2.1219765256775314	72.35088590769672	69.4576410847836	80.10716942773742	76.72454098574316	83.78730104117446	80.17835711793418	87.22256370131377	83.40628932315157	93.16770928059583	89.00186467754557	0.08492210854339054	0.08333605947525512	2.752130755591679	13.446786854223319	2.6312144481471478	12.855995114847246
2.1347625017044103	72.38788099071041	69.49295781847984	80.14273103899372	76.75852750904612	83.82236230125113	80.2118778951191	87.25727798763276	83.43948565753506	93.20210522455254	89.03475961030576	0.08487647870230512	0.08329138182283446	2.7323263999260234	13.430464141127231	2.6122727627875975	12.840352956336574
2.147625519668832	72.42485503021699	69.52825391280373	80.17825679360489	76.79247953275933	83.85738094400173	80.2453578319819	87.29194351917258	83.47263538569545	93.23644222761479	89.06759834473172	0.08483077631911812	0.0832466329943106	2.712655690032534	13.41411739702562	2.5934589497337583	12.824687867905595
2.160566043787228	72.4618079508931	69.56352929626526	80.21374662612176	76.82639699452326	83.89235690708298	80.27879686903755	87.32656023543366	83.50573844986059	93.27072023013827	89.10038082386002	0.08478500153702762	0.08320181312923307	2.693117818858809	13.397746892138457	2.5747722365904337	12.809000108731198
2.1735845410731627	72.4987396776832	69.59878389764157	80.24920047166499	76.86027983252781	83.92729012885486	80.31219494747559	87.36112807673807	83.53879479304398	93.30493917349014	89.13310699169168	0.08473915450092605	0.08315692236881256	2.673711983155499	13.381352895454256	2.5562118546081365	12.7932899368152
2.1866814813541975	72.53565013579556	69.6340176459733	80.28461826592167	76.89412798550914	83.96218054837765	80.34555200915722	87.39564698422669	83.57180435904223	93.33909900004652	89.16577679318982	0.08469323535740907	0.08311196085592908	2.6544373834690305	13.364935674719163	2.5377770386585325	12.777557608929783
2.199857337288837	72.57253925069804	69.6692304705603	80.3199999451417	76.92794139274608	83.9970281054084	80.37886799661183	87.43011689985624	83.60476709243174	93.37319965319016	89.19839017427715	0.08464724425478495	0.08306692873513856	2.6352932241215967	13.348495496367832	2.5194670272408075	12.761803380666606
2.213112584383593	72.6094069481137	69.70442230095792	80.35534544613405	76.96171999405682	84.03183274039766	80.41214285303424	87.4645377663959	83.63768293856627	93.40724107730746	89.23094708183376	0.08460118134308124	0.08302182615268462	2.6162787132229823	13.332032625618012	2.5012810624803024	12.74602750642589
2.2264477010101436	72.64625315401705	69.73959306697299	80.3906547062635	76.99546372979557	84.0665943944864	80.44537652228136	87.49890952742491	83.67055184357389	93.44122321778657	89.26344746369459	0.08455504677405622	0.08297665325650483	2.597393062655101	13.315547326405067	2.4832183900962264	12.730230239325465
2.2398631684225956	72.68307779462928	69.77474269865952	80.42592766344659	77.02917254084872	84.10131300950235	80.47856894886877	87.53323212732886	83.7033737543537	93.47514602101414	89.29589126864667	0.08450884070120569	0.08293141019623959	2.5786354880683575	13.299039861409256	2.4652782594312157	12.71441183135721
2.2533594707748548	72.71988079641481	69.80987112631523	80.46116425614865	77.06284636863205	84.13598852795715	80.51172007796823	87.56750551129736	83.73614861857376	93.50900943437365	89.32827844642743	0.08446256327977146	0.08288609712324156	2.560005208874827	13.282510492035726	2.447459923425413	12.698572533265178
2.2669370951380965	72.75666208607626	69.84497828047692	80.49636442337948	77.0964851550866	84.17062089304254	80.54482985540372	87.60172962532033	83.76887638466728	93.542813406242	89.36060894772145	0.08441621466675171	0.08284071419058357	2.5415014482446168	13.265959478434524	2.4297626386078264	12.682712594572877
2.2805965315183476	72.793421590551	69.88006409191718	80.53152810469047	77.13008884267587	84.20521004862763	80.57789822764902	87.63590441618578	83.80155700183056	93.57655788598785	89.39288272415882	0.08436979502090917	0.08279526155306788	2.523123433096771	13.249387079504231	2.4121856651081544	12.666832263646938
2.294338272874165	72.83015923700636	69.91512849163969	80.56665524017033	77.16365737438194	84.23975593925508	80.61092514182404	87.67002983147594	83.83419042001948	93.61024282396839	89.42509972831215	0.08432330450277921	0.08274973936723388	2.50487039410109	13.232793552902876	2.3947282666372303	12.650931787637091
2.308162815134429	72.86687495283606	69.95017141087597	80.6017457704424	77.19719069370252	84.27425851013844	80.64391054569224	87.70410581956536	83.86677658994736	93.64386817152769	89.4572599136948	0.08427674327467996	0.0827041477913686	2.486741565659486	13.216179155000646	2.377389710483385	12.63501141247798
2.3220706572162446	72.90356866565526	69.98519278108057	80.63679963665997	77.23068874464691	84.3087177071581	80.67685438765676	87.73813232961662	83.89931546308115	93.67743388099325	89.48936323475777	0.08423011150071992	0.08265848698551283	2.468736185904163	13.199544140905346	2.360169267502897	12.61907138289098
2.336062301042938	72.94024030329707	70.02019253392777	80.6718167805037	77.26415147173319	84.3431334768588	80.70975661675804	87.77210931157859	83.93180699163955	93.71093990567454	89.5214096468881	0.08418340934680818	0.08261275711147335	2.4508534966980733	13.182888764504241	2.3430662121240857	12.603111942431497
2.3501382515621807	72.97688979380783	70.05517060130711	80.70679714417727	77.29757881998432	84.37750576644565	80.74261718267009	87.80603671618249	83.96425112858935	93.74438619985962	89.55339910640583	0.08413663698066277	0.08256695833282833	2.433092743611269	13.166213278394935	2.326079822326392	12.587133333421662
2.3642990167642037	73.01351706544321	70.09012691531963	80.74174067040438	77.33097073492507	84.41183452378148	80.77543603569777	87.83991449493958	83.9966478276432	93.7777727188135	89.58533157056215	0.08408979457181937	0.08252109081493919	2.4154531759454585	13.14951793398177	2.3092093796531117	12.571135797034003
2.378545107700138	73.05012204666392	70.12506140827385	80.7766473024249	77.36432716257856	84.44611969738322	80.80821312677352	87.87374260013793	84.02899704325645	93.81109941877519	89.61720699753694	0.08404288229164124	0.0824751547249563	2.3979340466776193	13.132802981317582	2.292454169175471	12.555119573175034
2.392877038500453	73.08670466613128	70.15997401268146	80.81151698399108	77.39764804946239	84.48036123641847	80.84094840745404	87.9075209848392	84.06129873062419	93.84436625695523	89.649025346436	0.0839959003133276	0.08242915023183187	2.3805346124977405	13.116068669287415	2.2758134795144542	12.539084900603484
2.4072953263935135	73.12326485270344	70.1948646612538	80.84634965936452	77.43093334258594	84.51455909070283	80.8736418299176	87.94124960287624	84.0935528456788	93.87757319153383	89.68078657728952	0.08394884881192272	0.08238307750632483	2.3632541337919974	13.099315245537582	2.2592866028248864	12.523032016901197
2.4218004917242455	73.15980253543087	70.22973328689754	80.88114527331219	77.46418298944653	84.5487132106961	80.90629334696061	87.97492840884978	84.12575934508693	93.9107201816579	89.71249065104918	0.08390172796432542	0.08233693672101294	2.3460918746068273	13.082542956382895	2.242872834773607	12.506961158391277
2.436393057972914	73.19631764355208	70.26457982271054	80.91590377110276	77.49739693802587	84.58282354749917	80.93890291199446	88.00855735812533	84.15791818624643	93.94380718743871	89.74413752958577	0.08385453794929826	0.08229072805029988	2.3290471026775776	13.065752046970374	2.226571474551747	12.49087256027451
2.4510735517740176	73.23281010648978	70.29940420197832	80.95062509850362	77.53057513678723	84.616890052851	80.97147047904282	88.04213640683083	84.19002932728415	93.97683416995	89.77572717568763	0.08380727894747626	0.08224445167042542	2.312119089400312	13.048942761159196	2.2103818248579046	12.474766456514772
2.46584250293529	73.26927985384617	70.33420635816947	80.98530920177656	77.56371753467131	84.65091267912497	81.00399600273795	88.07566551185303	84.2220927270524	94.00980109122477	89.8072595530573	0.08375995114137694	0.08219810775947439	2.2953071098268083	13.032115341591634	2.194303191889503	12.458643079909962
2.4807004444568266	73.3057268153992	70.36898622493209	81.01995602767482	77.59682408109349	84.68489137932607	81.03647943831818	88.10914463083508	84.25410834512675	94.04270791425384	89.83873462631021	0.08371255471540842	0.08215169649738463	2.278610442662284	13.015270029656676	2.178334885340064	12.442502662077459
2.4956479125503126	73.34215092109793	70.4037437360895	81.0545655234391	77.62989472593993	84.7188261070873	81.06892074162438	88.14257372217324	84.28607614180285	94.07555460298266	89.8701523609718	0.08366508985588016	0.08210521806595777	2.262028370248572	12.998407065482752	2.16247621838329	12.426345433388633
2.510685446658382	73.3785521010586	70.43847882563627	81.08913763679423	77.66292941956439	84.7527168166666	81.10131986909698	88.17595274501423	84.31799607809377	94.10834112230944	89.9015127234754	0.08361755675101112	0.08205867264886818	2.2455601785618455	12.981526687988662	2.1467265076735202	12.410171623108909
2.5258135894740787	73.41493028556032	70.4731914277343	81.12367231594557	77.6959281127849	84.78656346294368	81.13367677777312	88.20928165925218	84.34986811572723	94.14106743808271	89.93281568116016	0.08356995559093995	0.08201206043167031	2.22920515720989	12.964629134874485	2.1310850733430016	12.393981459312272
2.54103288696045	73.45128540504089	70.50788147670885	81.1581695095755	77.72889075688029	84.82036600141677	81.16599142528332	88.2425604255259	84.38169221714293	94.17373351709907	89.96406120226872	0.08352228656773376	0.08196538160181063	2.212962599407092	12.94771464256155	2.115551238971875	12.37777516884671
2.556343888370238	73.4876173900925	70.54254890704425	81.19262916683971	77.76181730358672	84.85412438819922	81.19826376984842	88.27578900521564	84.41346834548946	94.20633932710058	89.99524925594483	0.08347454987539767	0.08191863634863476	2.1968318019758044	12.930783446252462	2.100124331594543	12.361552977399697
2.571747146265715	73.52392617145755	70.57719365338012	81.2270512373638	77.7947077050944	84.88783858001656	81.23049377027657	88.30896736044059	84.44519646462184	94.23888483677278	90.02637981223131	0.08342674570988486	0.08187182486339828	2.180812065340433	12.913835779918372	2.0848036816960303	12.345315109481817
2.5872432165386163	73.56021168002437	70.61181565050722	81.2614356712396	77.82756191404408	84.92150853420299	81.26268138596008	88.34209545405567	84.47687653909853	94.27137001574215	90.05745284206765	0.08337887426910538	0.08182494733927473	2.1649026935101574	12.896871876302612	2.0695886231910663	12.329061788424951
2.602832658430207	73.59647384682313	70.6464148333635	81.29578241902178	77.86037988352376	84.95513420869848	81.29482657687247	88.3751732496489	84.50850853417882	94.303794834574	90.08846831728805	0.08333093575293612	0.08177800397136682	2.1491029940821136	12.879891966935247	2.0544784934327254	12.312793236436846
2.6185160345514573	73.63271260302153	70.68099113703022	81.33009143172421	77.89316156706553	84.98871556204534	81.3269293035655	88.40820071153838	84.54009241582023	94.3361592647701	90.11942621061925	0.08328293036322985	0.08173099495671331	2.133412278215019	12.862896282078509	2.039472633177411	12.29650967445923
2.6342939109033563	73.6689278799205	70.7155444967274	81.36436266081634	77.92590691864147	85.02225255338509	81.35898952716559	88.44117780476948	84.57162815067518	94.36846327876638	90.15032649567777	0.08323485830382629	0.08168392049430157	2.11782986064145	12.845885050843208	2.0245703865975884	12.280211322327887
2.6501668568973313	73.7051196089503	70.75007484781062	81.39859605822004	77.9586158926613	85.05574514245549	81.39100720937158	88.47410449511214	84.60311570608911	94.40070684993097	90.18116914696876	0.08318671978055923	0.08163678078507361	2.1023550596355562	12.828858501048671	2.0097711012708714	12.26389839870535
2.666135445375801	73.7412877216657	70.7845821257661	81.43279157630542	77.99128844396796	85.08919328958683	81.42298231245087	88.50698074905758	84.63455505009692	94.43288995256137	90.21195413988272	0.08313851500126858	0.08158957603193932	2.086987197014878	12.811816859297323	1.995074128156375	12.247571121055444
2.6822002526328483	73.77743214974244	70.81906626620746	81.46694916788795	78.0239245278351	85.12259695569931	81.45491479923702	88.53980653381598	84.66594615142088	94.46501256188277	90.24268145069428	0.08309024417580899	0.0815423064397827	2.0717255981485323	12.794760351063815	1.980478821613815	12.231229705752412
2.6983618584350144	73.8135528249726	70.85352720487128	81.50106878622464	78.05652409996334	85.15595610229968	81.48680463312647	88.57258181731346	84.69728897946766	94.49707465404585	90.27335105655969	0.0830419075160599	0.08149497221547299	2.0565695919035534	12.77768920048402	1.9659845393530304	12.214874367900848
2.71462084604223	73.8496496792603	70.88796487761297	81.53515038501028	78.08908711647662	85.18927069147772	81.51865177807518	88.60530656818891	84.72858350432536	94.52907620612383	90.30396293551438	0.08299350523593482	0.08144757356787469	2.041518510674905	12.760603630524201	1.951590642458541	12.198505321499397
2.730977802228858	73.88572264461779	70.92237922040316	81.56919391837445	78.12161353391944	85.22254068590361	81.55045619859625	88.63798075579174	84.75982969676136	94.56101719611125	90.33451706647146	0.08294503755139182	0.08140011070785622	2.0265716903700195	12.743503863006481	1.9372964953813607	12.182122779437123
2.747433317304874	73.9217716531611	70.95677016932339	81.6031993408777	78.15410330925317	85.25576604882458	81.5822178597565	88.6706043501788	84.79102752821932	94.59289760292127	90.36501342921926	0.08289650468044267	0.08135258384830031	2.011728470374692	12.726390118446943	1.9231014658939785	12.165726953340709
2.763987985137163	73.9577966371056	70.99113766056199	81.63716660750781	78.18655639985252	85.28894674406148	81.61393672717327	88.70317732211136	84.82217697081629	94.62471740638333	90.39545200441914	0.08284790684316364	0.08130499320411344	1.9969881935676312	12.709262616188425	1.9090049251212804	12.14931805375818
2.780642403170963	73.99379752876213	71.02548163041044	81.67109567367677	78.21897276350262	85.32208273600602	81.64561276701198	88.73569964305274	84.8532779973405	94.65647658724144	90.42583277360377	0.082799244261705	0.08125733899223544	1.9823502063054548	12.692121574404155	1.8950062475114464	12.132896290084318
2.797397172451417	74.02977426053255	71.059802015259	81.70498649521703	78.25135235839537	85.35517398961753	81.67724594598266	88.76817128516532	84.88433058124842	94.68817512715185	90.45615571917482	0.08275051716030067	0.0812096214316504	1.9678138584081353	12.674967210046816	1.8811048108295836	12.116461870546118
2.8142528976452668	74.06572676490566	71.09409875159288	81.73883902837802	78.28369514312628	85.38822047041974	81.70883623133723	88.80059222130778	84.91533469666216	94.71981300868094	90.486420824401	0.08270172576527808	0.08116184074339428	1.953378503145359	12.657799738830363	1.8672999961422647	12.100015002206419
2.831210187062679	74.10165497445271	71.12837177598809	81.77265322982252	78.31600107669088	85.42122214449759	81.74038359086617	88.83296242503216	84.94629031836664	94.75139021530283	90.5166280734158	0.08265287030506892	0.08111399715056677	1.9390434972301591	12.64061937529732	1.8535911878120714	12.083555890983916
2.848269652679189	74.13755882182352	71.16262102510744	81.80642905662336	78.34827011848161	85.45417897849428	81.77188799289587	88.8652818705814	84.97719742180722	94.78290673139767	90.54677745121582	0.08260395101021914	0.08106609087834092	1.9248082008193705	12.623426332829695	1.8399777735003227	12.067084741718645
2.865431910157798	74.17343823974207	71.19684643569677	81.84016646625996	78.38050222828456	85.48709093960817	81.80334940628565	88.89755053288651	85.00805598308705	94.81436254224947	90.5768689436586	0.08255496811339855	0.08101812215397185	1.9106719774804333	12.6062208235453	1.82645914413024	12.050601758021003
2.882697578871184	74.20929316100217	71.2310479445804	81.87386541661452	78.41269736627567	85.5199579955893	81.83476780042434	88.92976838756351	85.03886597896401	94.84575763404361	90.60690253746031	0.08250592184941088	0.0809700912068084	1.8966341942045801	12.58900305843963	1.8130346939005904	12.034107142411813
2.900067281924058	74.24512351846367	71.26522548865778	81.90752586596912	78.44485549301822	85.55278011473698	81.86614314522804	88.96193541091135	85.06962738684888	94.87709199386558	90.63687822019448	0.08245681245520468	0.08092199826830136	1.882694221379552	12.571773247287638	1.7997038202647673	12.017601096269573
2.9175416461756507	74.28092924504756	71.29937900489878	81.9411477730015	78.47697656945853	85.58555726589586	81.89747541113637	88.99405157990837	85.1003401848018	94.90836560969791	90.66679598028911	0.08240764016988308	0.08087384357201595	1.8688514327805024	12.554531598638278	1.7864659239189677	12.001083819806809
2.9351213022623317	74.31671027373235	71.33350843034019	81.97473109678216	78.50906055692342	85.61828941845344	81.92876456911007	89.02611687221017	85.13100435153032	94.93957847041892	90.69665580702537	0.08235840523471386	0.08082562735363892	1.8551052055768196	12.537278319956386	1.7733204088062848	11.984555512190127
2.952806884620376	74.35246653754974	71.36761370208163	82.00827579677089	78.54110741711672	85.65097654233698	81.96001059062807	89.05813126614694	85.16161986638683	94.9707305658006	90.72645769053564	0.08230910789314044	0.0807773498509912	1.8414549202962007	12.520013617453515	1.7602666820839659	11.968016371369231
2.970599031508854	74.38819796958	71.40169475728119	82.0417818328128	78.57311711211564	85.68361860800994	81.99121344768399	89.09009474072022	85.19218670936537	95.0018218865061	90.75620162180105	0.08225974839079124	0.0807290113040363	1.8278999608291997	12.50273769618434	1.7473041541284147	11.951466594195153
2.9884983850326714	74.42390450294837	71.43575153315187	82.07524916513553	78.60508960436796	85.71621558646952	82.02237311278394	89.12200727560085	85.22270486109983	95.03285242408833	90.78588759265018	0.08221032697549079	0.08068061195489173	1.8144397144128561	12.485450759999367	1.7344322385224586	11.93490637640025
3.006505591165733	74.45958607082011	71.46978396695707	82.10867775434508	78.6370248566881	85.74876744924292	82.05348955894283	89.15386885112562	85.25317430286057	95.06382217098738	90.81551559575644	0.08216084389726985	0.08063215204783929	1.801073571626148	12.468153011624963	1.7216503520417064	11.91833591259092
3.0246212997742656	74.49524260639713	71.50379199600718	82.14206756142313	78.66892283225467	85.78127416838512	82.08456275968224	89.18567944829539	85.28359501655274	95.0947311205293	90.84508562463711	0.08211129940837594	0.08058363182933373	1.7878009263745298	12.450844652608794	1.7089579146504548	11.901755396278531
3.0428461646402667	74.53087404291303	71.537775557655	82.17541854772298	78.70078349460633	85.81373571647504	82.11559268902684	89.21743904877172	85.31396698471292	95.1255792669234	90.87459767365046	0.08206169376328375	0.08053505154801516	1.7746211758671961	12.433525883257971	1.6963543494762234	11.885165019801207
3.0611808434850984	74.56648031362921	71.57173458929195	82.20873067496632	78.73260680763906	85.84615206661286	82.1465793215018	89.24914763487453	85.34429019050704	95.15636660526066	90.90405173799445	0.08201202721870583	0.08048641145471747	1.7615337206320874	12.416196902824595	1.6838390828193042	11.868564974442052
3.079625997993227	74.60206135183077	71.60566902834425	82.24200390523994	78.76439273560273	85.8785231924171	82.17752263212992	89.28080518957955	85.37456461772784	95.18709313151187	90.93344781370494	0.08196230003360286	0.08043771180248087	1.7485379644849672	12.398857909334765	1.6714115441291142	11.851955450350943
3.0981822938360946	74.63761709082203	71.63957881226855	82.27523820099209	78.79614124309778	85.91084906802138	82.20842259642858	89.3124116965155	85.40479025079216	95.21775884252558	90.96278589765349	0.08191251246919469	0.08038895284656009	1.7356333145216922	12.381509099679533	1.6590711659932822	11.835336636566353
3.116850400696155	74.67314746392246	71.67346387854816	82.30843352502919	78.82785229507195	85.94312966807145	82.23927919040692	89.3439671399615	85.43496707473848	95.24836373602618	90.99206598754567	0.08186266478897004	0.08034013484443625	1.7228191811050237	12.364150669538503	1.6468173841294629	11.818708720998984
3.135630992291033	74.70865240446238	71.70732416468888	82.3415898405122	78.859525856817	85.97536496772209	82.27009239056288	89.37547150484448	85.4650950752244	95.27890781061197	91.02128808191924	0.08181275725869881	0.08029125805582679	1.710094977865083	12.346782813518075	1.63464963737988	11.802071890502702
3.1545247463978408	74.74413184577897	71.74115960821526	82.37470711095362	78.89116189396564	86.00755494263446	82.30086217388059	89.40692477673673	85.49517423852441	95.30939106575366	91.05045218014254	0.08176279014644092	0.08024232274269723	1.697460121675249	12.32940572503503	1.6225673676926817	11.78542633080724
3.1735323448776414	74.77958572121175	71.7749701466662	82.40778530021358	78.92276037248797	86.0396995689726	82.33158851782714	89.43832694185299	85.52520455152694	95.33981350179194	91.07955828241234	0.08171276372255898	0.08019332916926959	1.6849140326417	12.31201959633836	1.6105700201114814	11.768772226529109
3.192654473700048	74.81501396409851	71.80875571759125	82.44082437249673	78.95432125868847	86.07179882340075	82.36227140034997	89.46967798704809	85.55518600173221	95.37017511993604	91.10860638975228	0.08166267825972731	0.08014427760203437	1.6724561341043227	12.294624618578382	1.5986570427703555	11.752109761226166
3.211891822967991	74.85041650777127	71.84251625854655	82.47382429234898	78.9858445192027	86.10385268308049	82.39291079987397	89.50097789981447	85.58511857724979	95.40047592226196	91.1375965040112	0.08161253403294388	0.08009516830976168	1.6600858526071534	12.277220981726714	1.5868278868756533	11.73543911732122
3.2312450869426166	74.88579328555164	71.87625170709062	82.50678502465358	79.01733012099386	86.13586112566725	82.42350669529847	89.5322266682792	85.61500226679576	95.4307159117102	91.16652862786101	0.08156233131954063	0.08004600156351067	1.647802617900652	12.259808874630835	1.575082006700086	11.718760476192983
3.2507149640683446	74.9211442307472	71.90996200078074	82.5397065346284	79.04877803135005	86.16782412930804	82.45405906599478	89.56342428120203	85.64483705969093	95.46089509208457	91.19540276479562	0.08151207039919531	0.07999677763664133	1.6356058629226027	12.242388484992262	1.563418859569083	11.702074018088751
3.2703021569980693	74.95646927664657	71.94364707716836	82.5725887878218	79.08018821788025	86.19974167263767	82.48456789180275	89.59457072797211	85.67462294585754	95.49101346804972	91.22421891912822	0.08146175155394109	0.07994749680482519	1.6234950237899284	12.224959999373823	1.55183790584897	11.685379922193533
3.2900073726185273	74.99176835651599	71.97730687379581	82.60543175011007	79.11156064851201	86.2316137347767	82.5150331530287	89.6256659986063	85.70435991581768	95.52107104513017	91.25297709599073	0.08141137506817878	0.0798981593460546	1.6114695397877767	12.207523603239679	1.5403386089406013	11.668678366615495
3.3098313220758016	75.02704140359434	72.01094132819163	82.63823538769327	79.14289529148739	86.26344029532763	82.54545483044183	89.6567100837458	85.73404796069019	95.55106782970775	91.2816773013311	0.08136094122868741	0.07984876554065648	1.5995288533540588	12.19007948088256	1.5289204352593515	11.651969528362315
3.329774720800988	75.06228835108962	72.04455037786705	82.67099966709246	79.17419211536038	86.29522133437267	82.57583290527207	89.68770297465434	85.76368707218874	95.58100382902056	91.31031954191236	0.08131045032463491	0.0797993156713004	1.5876724100735373	12.17262781552563	1.5175828542373893	11.635253583421218
3.349838288536016	75.0975091321743	72.07813396031179	82.70372455514608	79.2054510889934	86.32695683247039	82.60616735920692	89.71864466321531	85.79327724261924	95.61087905116081	91.33890382531062	0.08125990264758984	0.07974981002301144	1.5758996586546345	12.155168789195159	1.5063253382959374	11.618530706648016
3.370022749359618	75.13270367998119	72.11169201298996	82.73641001900644	79.23667218155401	86.35864677065283	82.63645817438872	89.74953514192924	85.8228184648773	95.64069350507322	91.36743015991337	0.08120929849153292	0.07970024888318016	1.5642100509326156	12.13770258286604	1.495147362840953	11.601801071801674
3.390328831713469	75.1678719275994	72.1452244733361	82.76905602613671	79.26785536251177	86.3902911304228	82.66670533341166	89.7803744039115	85.85231073244596	95.67044720055343	91.39589855491779	0.0811586381528666	0.07965063254157452	1.552603041851853	12.120229376392672	1.4840484062649466	11.58506485169164
3.4107572684284713	75.2030138080701	72.17873127875167	82.80166254430743	79.2990006016355	86.42188989375092	82.69690881931975	89.81116244288987	85.88175403939377	95.70014014824638	91.4243090203299	0.08110792193042846	0.07960096129034995	1.54107808944309	12.102749348468933	1.473027949914922	11.568322217979585
3.431308796751202	75.23812925438197	72.21221236660011	82.8342295415929	79.3301078689892	86.45344304307235	82.72706861560293	89.84189925320167	85.91114838037147	95.7297723596442	91.45266156696168	0.08105715012550105	0.07955123542406091	1.5296346548248039	12.085262676690036	1.4620854780830541	11.551573341230323
3.4519841583705158	75.27321819946752	72.2456676742036	82.86675698636824	79.36117713492963	86.48495056128442	82.7571847061952	89.87258482979186	85.94049375061051	95.75934384708522	91.48095620643046	0.08100632304182438	0.07950145523967242	1.5182722021950212	12.067769537603454	1.4512204780176035	11.534818391055524
3.47278409944432	75.30828057619858	72.27909713883886	82.89924484730597	79.39220837010281	86.51641243174355	82.78725707547156	89.9032191682103	85.96979014592041	95.78885462375196	91.50919295115712	0.08095544098560566	0.0794516210365717	1.5069901988026686	12.05027010660342	1.4404324398851713	11.51805753593544
3.4937093706264992	75.34331631738213	72.31250069773301	82.93169309337242	79.42320154544083	86.5478286382622	82.81728570824512	89.93380226460928	85.99903756268625	95.81830470366951	91.53737181436429	0.08090450426553258	0.07940173311657743	1.4957881149452987	12.03276455797095	1.4297208567691087	11.501290943297136
3.514760727094002	75.37832535575615	72.34587828805968	82.9641016938247	79.45415663215873	86.57919916510622	82.8472705897645	89.96433411574124	86.02823599786657	95.84769410170408	91.56549281007496	0.08085351319278339	0.07935179178395348	1.48466542396136	12.015253064921126	1.419085224664741	11.484518779563587
3.535938928574102	75.41330762398539	72.37922984693508	82.9964706182073	79.48507360175148	86.61052399699196	82.87721170571123	89.99481471895636	86.05738544899108	95.87702283356144	91.59355595311115	0.08080246808103969	0.07930179734541784	1.4736216022065491	11.997735799566726	1.4085250424561764	11.467741210075474
3.557244739371806	75.4482630546571	72.41255531141375	83.02879983634855	79.51595242599039	86.64180311908322	82.90710904219664	90.02524407219991	86.08648591415817	95.90629091578501	91.62156125909198	0.08075136924649667	0.07925175011015793	1.4626561290535847	11.98021293291822	1.398039811913577	11.45095839914029
3.578678928397448	75.48319158027705	72.44585461848496	83.0610893183578	79.54679307692057	86.67303651698879	82.93696258575963	90.05562217401042	86.11553739203285	95.93549836575497	91.64950874443262	0.08070021700787676	0.0792016503898365	1.4517684868760625	11.962684634934703	1.3876290376799716	11.434170510046897
3.600242269194432	75.51809313326515	72.4791277050684	83.09333903462172	79.57759552685728	86.70422417675928	82.96677232336357	90.08594902351669	86.14453988184437	95.96464520168612	91.67739842634253	0.08064901168643765	0.07915149849860828	1.4409581610284476	11.945151074440219	1.3772922272505639	11.417377704987302
3.6219355399671502	75.55296764595116	72.5123745080102	83.125548955801	79.60835974838292	86.73536608488438	82.99653824239368	90.11622462043582	86.1734933833838	95.99373144262665	91.705230322824	0.08059775360598964	0.0791012947531284	1.430224639848575	11.927612419229263	1.3670288909790997	11.40058014521128
3.643759523609069	75.58781505057094	72.54559496407927	83.15771905282753	79.6390857143442	86.7664622282903	83.02626033065472	90.14644896507083	86.20239789700227	96.02275710845682	91.73300445267104	0.08054644309290068	0.07905103947256527	1.4195674146328656	11.910068835986749	1.3568385420501272	11.383777990875387
3.6657150077309777	75.62263527926157	72.57878900996279	83.1898492969004	79.66977339784845	86.79751259433642	83.05593857636761	90.1766220583081	86.23125342360802	96.05172221988697	91.76072083546738	0.08049508047611473	0.07900073297861154	1.4089859796242763	11.892520490277093	1.3467206964662637	11.366971401064802
3.6878027846894206	75.65742826405769	72.61195658226254	83.2219396594831	79.70042277226081	86.82851717081292	83.0855729681672	90.2067439016151	86.26005996466466	96.08062679845644	91.78837949158545	0.08044366608715871	0.07895037559549678	1.3984798320127538	11.874967546667904	1.3366748730556992	11.350160533935195
3.710023651615288	75.69219393688704	72.64509761749092	83.25399011230017	79.73103381120121	86.85947594593789	83.11516349509967	90.23681449703832	86.2888175221889	96.10947086653212	91.81598044218498	0.08039220026015727	0.0788999676499984	1.3880484719165906	11.857410168668139	1.3267005934392273	11.333345546558121
3.732378410442586	75.72693222956659	72.67821205206677	83.28600062733403	79.76160648854096	86.89038890835465	83.14471014661947	90.26683384720083	86.31752609874806	96.13825444730702	91.84352370921134	0.0803406833318429	0.07884950947145314	1.3776914023635527	11.83984851868081	1.3167973820352472	11.316526595041069
3.7548678679373717	75.76164307379787	72.71129982231177	83.31797117682144	79.79214077840012	86.92125604712874	83.17421291258734	90.29680195529983	86.34618569745842	96.16697756479876	91.87100931539477	0.0802891156415694	0.07879900139176946	1.3674081292779192	11.82228275799207	1.3069647660329338	11.299703834409229
3.777492835726878	75.79632640116291	72.74436086444571	83.34990173325023	79.82263665514357	86.95207735174505	83.20367178326667	90.3267188251044	86.37479632198225	96.19564024384796	91.89843728424806	0.08023749753132425	0.07874844374544057	1.3571981614877586	11.80471304693856	1.2972022753892816	11.28287741870372
3.8002541303288	75.83098214312056	72.77739511458341	83.38179226935665	79.85309409337889	86.98285281210576	83.23308674932194	90.35658446095367	86.40335797652642	96.22424251011759	91.9258076400663	0.08018582934573867	0.07869783686955355	1.3470610106919594	11.787139544758247	1.2875094428202374	11.266047500977947
3.823152573180761	75.86561023100141	72.81040250872995	83.41364275812123	79.88351306795239	87.01358241852667	83.26245780181522	90.38639886775378	86.4318706658396	96.25278439009075	91.95312040792466	0.0801341114321014	0.07864718110380405	1.336996191452954	11.769562409601349	1.2778858037795544	11.249214233243038
3.8461889906699622	75.90021059600443	72.8433829827772	83.44545317276635	79.91389355394675	87.04426616173518	83.29178493220415	90.41616205097645	86.4603343952106	96.28126591107001	91.9803756136777	0.08008234414037073	0.07859647679050652	1.3270032211926264	11.751981798628549	1.2683308964581101	11.232377766544232
3.8693642141629967	75.93478316919214	72.87633647249956	83.47722348675245	79.94423552667736	87.07490403286714	83.32106813233895	90.44587401665613	86.48874917046585	96.30968710117564	92.00757328395781	0.08003052782318669	0.07854572427460763	1.3170816201679827	11.734397867890948	1.25884426175935	11.215538250879035
3.892679080035866	75.96932788148675	72.90926291355	83.50895367377501	79.97453896168953	87.10549602346424	83.35030739445996	90.47553477138804	86.51711499796744	96.33804798934453	92.0347134461739	0.07997866283588341	0.07849492390369724	1.3072309114688778	11.716810772450117	1.2494254432992875	11.198695835288163
3.9161344297041563	76.00384466366596	72.94216224145616	83.54064370776143	80.0048038347554	87.13604212547143	83.37950271119509	90.505144322326	86.54543188461102	96.36634860532888	92.06179612851032	0.07992674953650118	0.0784440760280215	1.2974506210046002	11.699220666330802	1.2400739873914972	11.181850667815525
3.9397311096534064	76.03833344635865	72.97503439161632	83.57229356286767	80.03503012187086	87.1665423312341	83.40865407555715	90.53470267718016	86.57369983782363	96.39458897969496	92.08882135992563	0.07987478828579937	0.07839318100049425	1.2877402774815891	11.681627702473634	1.2307894430286979	11.165002895490034
3.963469971469652	76.07279416004069	73.00787929929535	83.60390321347501	80.06521779925232	87.19699663349523	83.43776148094126	90.5642098442147	86.60191886556159	96.4227691438217	92.11578917015113	0.07982277944726839	0.07834223917671097	1.2780994124032077	11.664032032807881	1.2215713618800237	11.148152664369263
3.987351871870168	76.10722673503074	73.04069689962077	83.63547263418688	80.09536684333389	87.22740502539298	83.46682492112235	90.5936658322458	86.63008897630839	96.45088912989954	92.14269958968991	0.07977072338714312	0.07829125091495841	1.2685275600490513	11.646433808233269	1.2124192982739714	11.131300119523075
4.01137767273438	76.14163110148607	73.0734871275787	83.6670017998257	80.12547723076418	87.25776750045773	83.49584439025253	90.62307065063938	86.65821017907273	96.4789489709293	92.16955264981561	0.07971862047441437	0.07824021657622991	1.2590242574756303	11.628833178667264	1.2033328091881685	11.114445405029983
4.035548241134971	76.17600718939865	73.10624991800998	83.69849068542987	80.15554893840324	87.28808405260992	83.52481988285851	90.65242430930931	86.68628248338625	96.50694870072108	92.1963483825711	0.07966647108084295	0.07818913652423555	1.2495890444847646	11.611230292939581	1.194311454237777	11.097588663997158
4.059864449369175	76.21035492859016	73.13898520560605	83.72993926624996	80.18558194331962	87.31835467615647	83.55375139383914	90.68172681871438	86.71430589930168	96.53488835389254	92.22308682076763	0.07961427558097026	0.07813801112541617	1.2402214636244935	11.593625298868574	1.185354795667763	11.080730038594993
4.08432717499025	76.24467424870878	73.17169292490509	83.76134751774633	80.21557622278735	87.34857936578919	83.58263891846293	90.71097818985731	86.74228043739078	96.56276796586847	92.24976799798348	0.07956203435213356	0.07808684074895504	1.2309210601786162	11.576018343330361	1.17646239833266	11.063869669978885
4.108937300839158	76.27896507922428	73.20437301028794	83.79271541558533	80.24553175428274	87.37875811658135	83.61148245236535	90.74017843428182	86.77020610874216	96.59058757287924	92.27639194856289	0.07950974777447772	0.07803562576679131	1.2216873821430454	11.558409572091477	1.1676338296888389	11.047007698331072
4.133695715076422	76.31322734942411	73.23702539597403	83.82404293563648	80.27544851548146	87.40889092398541	83.64028199154635	90.76932756407082	86.79808292495933	96.61834721195969	92.30295870761496	0.07945741623096739	0.07798436655363174	1.212519980223533	11.540799129965308	1.1588686597833657	11.030144262875183
4.15860331121418	76.34746098840905	73.26965001601752	83.85533005396906	80.30532648425547	87.43897778383025	83.66903753236782	90.79842559184418	86.82591089815868	96.64604692094798	92.32946831101255	0.07940504010740028	0.07793306348696415	1.2034184078152066	11.523187160706584	1.1501664612412696	11.013279501856232
4.183660988148428	76.38166592508907	73.30224680430311	83.88657674684897	80.33516563866995	87.46901869231844	83.69774907155114	90.82747253075672	86.85369004096741	96.6736867384846	92.35592079539113	0.07935261979242143	0.07788171694707026	1.1943822210048438	11.505573807156907	1.141526809261677	10.99641355264066
4.208869650191461	76.4158420881794	73.33481569454253	83.91778299073601	80.36496595698068	87.49901364602421	83.72641660617494	90.85646839449649	86.881420366522	96.70126670401166	92.38231619814826	0.07930015567753493	0.07783032731703834	1.185410978543132	11.487959211113775	1.1329492815932554	10.979546551563544
4.2342302071045115	76.44998940619577	73.36735662026979	83.94894876228004	80.39472741763039	87.52896264189	83.75504013367198	90.885413197282	86.90910188846539	96.72878685777101	92.4086545574417	0.07924764815711732	0.07777889498277518	1.1765042418337543	11.4703435133124	1.1244334585248907	10.962678633994074
4.259743574130585	76.4841078074506	73.39986951483783	83.98007403831826	80.42444999924622	87.55886567722443	83.78361965182727	90.91430695386074	86.9367346209458	96.75624724080392	92.4349359121891	0.07919509762843117	0.0777274203330215	1.1676615749343	11.4527268536076	1.1159789228850059	10.94580993441923
4.285410672027485	76.51819722004878	73.4323543114142	84.01115879587208	80.45413368063664	87.5887227496997	83.81215515877531	90.94314967950702	86.96431857861435	96.78364789494988	92.46116030206674	0.07914250449163794	0.07767590375936155	1.158882544529888	11.435109370788268	1.107585260018368	10.92894058633101
4.311232427101037	76.55225757188313	73.46481094297708	84.04220301214363	80.48377844078833	87.6185338573486	83.84064665299766	90.97194139001962	86.99185377662334	96.81098886284526	92.48732776750853	0.07908986914981107	0.07762434565624053	1.1501667199268013	11.417491202668316	1.0992520577749474	10.912070722255521
4.337209771238533	76.5862887906307	73.49723934231123	84.07320666451315	80.51338425886311	87.64829899856247	83.86909413332036	91.00068210172044	87.01934023062388	96.83827018792303	92.51343834970496	0.07903719200895057	0.07757274642097295	1.1415136730445283	11.399872486141248	1.0909789065099176	10.895200473862133
4.363343641942354	76.62029080374816	73.52963944200444	84.10416973053543	80.54295111419555	87.67801817208836	83.89749759891201	91.02937183145191	87.0467779567649	96.86549191441115	92.53949209060276	0.07898447347799503	0.07752110645376026	1.1329229783925712	11.38225335702009	1.0827653990595536	10.878329971837957
4.389634982363801	76.65426353846759	73.56201117444272	84.1350921879368	80.57247898628914	87.70769137702634	83.92585704928057	91.05801059657517	87.07416697169013	96.89265408733188	92.56548903290306	0.07893171396883578	0.07746942615770078	1.12439421306658	11.36463395019382	1.0746111307287265	10.86145934589149
4.416084741337141	76.68820692179251	73.59435447180698	84.16597401461216	80.60196785481389	87.73731861282728	83.95417248427145	91.08659841496826	87.10150729253697	96.91975675250096	92.59142922006117	0.07887891389633034	0.07741770593880537	1.115926956740168	11.34701439962737	1.0665156992936318	10.844588724889036
4.442693873413836	76.72212088049358	73.62666926606875	84.19681518862174	80.63141769960332	87.76689987929026	83.98244390406504	91.11513530502411	87.12879893693437	96.94679995652668	92.61731269628557	0.0788260736783166	0.0773659462060089	1.1075207916360341	11.329394838194276	1.058478704969957	10.827718236665532
4.469463338897009	76.75600534110393	73.65895548898587	84.22761568818774	80.66082850065095	87.79643517655951	84.01067130917377	91.14362128564808	87.15604192300067	96.97378374680855	92.64313950653649	0.07877319373562473	0.07731414737118592	1.0991753025355138	11.311775397931342	1.0504997504240237	10.810848008242829
4.49639410387609	76.78986022991599	73.69121307209942	84.25837549169208	80.69020023810846	87.82592450512306	84.03885470044087	91.1720563762573	87.18323626934261	97.00070817153758	92.6689096965263	0.07872027449209414	0.07726230984916187	1.0908900767512932	11.2941562098531	1.0425784407414085	10.793978165665976
4.523487140261684	76.82368547297594	73.72344194672837	84.28909457767209	80.71953289228135	87.85536786580877	84.06699407903645	91.20044059677711	87.21038199505226	97.0275732796939	92.69462331271717	0.07866731637458384	0.07721043405772865	1.082664704112858	11.276537403955444	1.0347143834203507	10.777108834012324
4.550743425820648	76.85748099608048	73.75564204396667	84.31977292481838	80.74882644362711	87.884765259783	84.09508944645636	91.2287739676404	87.23747911970621	97.05437912104713	92.72028040232142	0.07861431981298862	0.07715852041765704	1.0744987769753607	11.25891910941209	1.02690718837448	10.760240137562505
4.578163944211368	76.89124672477227	73.78781329467881	84.35041051197142	80.77808087275179	87.91411668854762	84.12314080451925	91.25705650978526	87.26452766336332	97.08112574615528	92.74588101330025	0.07856128524025259	0.07710656935271101	1.066391890181876	11.241301454334462	1.0191564678993927	10.743372199596706
4.605749685019276	76.92498258433548	73.81995562949562	84.38100731811831	80.80729616040695	87.94342215393749	84.15114815536421	91.2852882446529	87.29152764656283	97.10781320636356	92.77142519436293	0.0785082130923816	0.07705458128966171	1.0583436410670402	11.223684565928124	1.0114618366744708	10.726505142492897
4.633501643792551	76.95868849979192	73.85206897881052	84.41156332238994	80.83647228748707	87.97268165811822	84.17911150144849	91.31346919418623	87.31847909032274	97.13444155380412	92.79691299496616	0.0784551038084602	0.07700255665830036	1.0503536294406786	11.206068570452771	1.0038229117508308	10.70963908777776
4.6614208220780515	76.99236439589659	73.88415327277546	84.44207850405783	80.86560923502644	88.0018952035835	84.20703084554528	91.34159938082767	87.34538201613806	97.16101084139517	92.82234446531348	0.07840195783066371	0.07695049589145339	1.0424214575743918	11.188453593196755	0.9962393125342714	10.692774156010273
4.689508227457455	77.02601019713332	73.91620844129665	84.47255284253086	80.894706984196	88.03106279315267	84.2349061907409	91.36967882751728	87.3722364459787	97.18752112283991	92.84771965635409	0.07834877560427336	0.07689839942499638	1.0345467301935969	11.170839758549846	0.9887106607770875	10.675910466890855
4.717764873583629	77.05962582771097	73.9482344140309	84.5029863173527	80.92376551630103	88.06018442996852	84.26273754043315	91.39770755769125	87.39904240228822	97.21397245262648	92.87303861978275	0.07829555757768948	0.07684626769786643	1.0267290544602474	11.153227189926838	0.9812365805678382	10.659048139217703
4.746191780217212	77.09321121155853	73.98023112038119	84.53337890819806	80.95278481277745	88.08926011749435	84.29052489832823	91.42568559527962	87.42579990798153	97.24036488602657	92.89830140803852	0.07824230420244793	0.07679410115207928	1.018968039964193	11.135616009822115	0.973816698316341	10.642187290874062
4.774789973263409	77.12676627232145	74.0121984894929	84.56373059487032	80.9817648551896	88.11828985951212	84.31826826843906	91.45361296470492	87.45250898644362	97.26669847909531	92.92350807430458	0.07818901593323252	0.07674190023274077	1.0112632987154484	11.118006339849671	0.9664506427502602	10.625328038919179
4.803560484809025	77.1602909333572	74.04413645024978	84.59404135729815	81.01070562522702	88.14727366011971	84.34596765508265	91.48148969088022	87.47916966152766	97.29297328867051	92.94865867250746	0.07813569322789102	0.07668966538806267	1.0036144451200926	11.100398300619418	0.9591380448894142	10.608470499451869
4.832504353159697	77.19378511773071	74.07604493126962	84.62431117553226	81.0396071047014	88.1762115237284	84.37362306287768	91.50931579920704	87.50578195755305	97.31918937237168	92.9737532573161	0.07808233654744874	0.0766373970693764	0.9960210959791311	11.082792011842685	0.9518785380460031	10.591614787703293
4.861622622877388	77.22724874821057	74.10792386090047	84.6545400297428	81.06846927554398	88.20510345506078	84.4012344967425	91.53709131557406	87.53234589930408	97.34534678859988	92.99879188414162	0.07802894635612342	0.07658509573114805	0.9884828704748543	11.06518759235405	0.9446717578143762	10.574761018086065
4.890916344818065	77.26068174726444	74.1397731672166	84.684727900216	81.09729211980256	88.23394945914814	84.42880196189277	91.56481626635508	87.55886151202817	97.37144559653692	93.02377460913681	0.07797552312134144	0.07653276183099299	0.9809993901544658	11.047585160016752	0.9375173420464762	10.55790930403964
4.9203865761696335	77.29408403705489	74.17159277801406	84.71487476735128	81.12607561963833	88.26274954132813	84.45632546383875	91.59249067840736	87.5853288214338	97.39748585614485	93.04870148919488	0.07792206731375062	0.07648039582968955	0.973570278922125	11.029984831799084	0.9304149308547949	10.54105975818129
4.950034380490085	77.32745553943504	74.20338262080713	84.74498061165805	81.15481975732348	88.29150370724233	84.48380500838374	91.6201145790697	87.61174785368945	97.42346762816524	93.07357258194988	0.07786857940723584	0.07642799819119438	0.9661951630243948	11.012386723741656	0.9233641665966843	10.52421249228064
4.979860827745887	77.36079617594436	74.23514262282384	84.77504541375286	81.18352451523786	88.32021196283394	84.51124060162122	91.64768799616101	87.63811863542142	97.44939097411897	93.09838794577541	0.07781505987893492	0.07637556938265719	0.9588736710447847	10.994790951030154	0.9163646938593502	10.50736761720691
5.009866994350591	77.39410586780446	74.26687271100229	84.80506915435647	81.21218987586647	88.34887431434554	84.538632249933	91.67521095797854	87.66444119371265	97.47525595630562	93.12314763978462	0.07776150920925239	0.07632310987443601	0.9516054338837421	10.977197627911664	0.9094161594514389	10.490525242979857
5.040053963203681	77.42738453591456	74.2985728119861	84.83505181429047	81.24081582179623	88.37749076831648	84.56597995998663	91.70268349329598	87.6907155561006	97.50106263780285	93.14785172382932	0.07770792788187615	0.07627062014011085	0.9443900847486475	10.959606867698312	0.9025182123878039	10.473685478706102
5.070422823729659	77.46063210084729	74.33024285212062	84.8649933744745	81.26940233571325	88.40606133158062	84.59328373873326	91.73010563136191	87.71694175057593	97.52681108246593	93.17250025849967	0.07765431638379125	0.07621810065650045	0.9372272591494948	10.94201878288004	0.8956705038922337	10.456848432742845
5.100974671917351	77.4938484828446	74.36188275744905	84.89489381592338	81.29794940040033	88.43458601126422	84.62054359340583	91.7574774018983	87.74311980558112	97.55250135492774	93.19709330512411	0.07760067520529589	0.07616555190367554	0.9301165948809285	10.924433485044574	0.8888726873669839	10.440014212514143
5.131710610359471	77.52703360181324	74.39349245370776	84.92475311974393	81.32645699873332	88.46306481478344	84.64775953151602	91.78479883509868	87.7692497500082	97.57813352059796	93.22163092576817	0.0775470048400171	0.07611297436497538	0.9230577320031443	10.906851084779191	0.8821244183889121	10.42318292454911
5.1626317482924104	77.56018737732012	74.42507186632264	84.95457126713157	81.35492511367886	88.4914977498416	84.67493156085264	91.81206996162612	87.79533161319769	97.60370764566227	93.24611318323458	0.07749330578492584	0.07606036852702214	0.9160503128441633	10.889271691870817	0.8754253547083408	10.406354674636532
5.193739201636265	77.59330972858872	74.45662092040496	84.98434823936819	81.3833537282914	88.51988482442772	84.70205968947938	91.83929081261245	87.8213654249371	97.62922379708301	93.27054014106298	0.07743957854035285	0.07600773487973812	0.9090939819891446	10.871695415287832	0.8687751562265476	10.389529567686623
5.225034093035115	77.62640057449433	74.48813954074721	85.01408401781856	81.41174282571038	88.5482260468137	84.72914392573249	91.86646141965605	87.84735121545906	97.65468204259815	93.29491186352928	0.077385823610004	0.07595507391635721	0.9021883862506002	10.854122362987255	0.8621734849837139	10.372707707711015
5.256517551897525	77.65945983355954	74.51962765181875	85.04377858392728	81.44009238915699	88.57652142555189	84.75618427821834	91.89358181482024	87.87328901543978	97.68008245072087	93.31922841564521	0.07733204150097703	0.07590238613344552	0.8953331746715776	10.836552642089373	0.8556200051534688	10.355889197900979
5.288190714437326	77.69248742395024	74.55108517776208	85.07343191921609	81.46840240193184	88.60477096947311	84.78318075581169	91.92065203063187	87.89917885599772	97.70542509073958	93.34348986315833	0.07727823272377561	0.07584967203091238	0.8885279985149737	10.818986358881375	0.849114383034248	10.339074140674711
5.320054723714605	77.7254832634712	74.58251204238849	85.10304400528082	81.49667284741187	88.63297468768437	84.81013336765328	91.94767210007981	87.92502076869204	97.73071003271754	93.36769627255161	0.07722439779232705	0.07579693211202927	0.8817725112455719	10.801423618748231	0.842656287030195	10.322262637546373
5.352110729676963	77.75844726956159	74.61390816917392	85.1326148237882	81.5249037090475	88.66113258956635	84.83704212314758	91.9746420566131	87.95081478552095	97.75593734749248	93.39184771104297	0.07717053722399746	0.07574416688344378	0.875066368518219	10.783864526190882	0.8362453876443396	10.305454789215219
5.384359889201005	77.79137935929064	74.64527348125489	85.1621443564731	81.55309497035982	88.68924468477134	84.86390703196078	92.00156193413967	87.97656093892029	97.78110710667647	93.41594424658523	0.07711665153960827	0.07569137685519603	0.8684092281741869	10.766309184891725	0.8298813574704127	10.288650695574688
5.41680336613411	77.82427944935351	74.67660790142436	85.19163258513555	81.58124661493774	88.71731098322104	84.8907281040186	92.02843176702476	88.00225926176212	97.8062193826558	93.43998594786576	0.07706274126345238	0.07563856254073545	0.8618007502197997	10.74875769760547	0.8235638711776119	10.271850455690583
5.44944233133642	77.8571474560664	74.70791135212758	85.22107949163741	81.60935862643528	88.74533149510393	84.91750534950415	92.05525159008901	88.02790978735322	97.83127424859028	93.4639728843064	0.07700880692331002	0.07558572445693522	0.85524059681984	10.73121016625737	0.8172926054974141	10.255054167761045
5.482277962723094	77.88998329536273	74.73918375545773	85.25048505789995	81.6374309885684	88.77330623087353	84.94423877885555	92.0820214386076	88.05351254943336	97.8562717784137	93.48790512606287	0.07695484905046579	0.07553286312410946	0.8487284322932283	10.713666691968683	0.8110672392217566	10.238261929218424
5.515311445306831	77.9227868827885	74.77042503315211	85.27984926590058	81.66546368511264	88.80123520124597	84.9709284027643	92.10874134830833	88.0790675821744	97.88121204683348	93.51178274402513	0.07690086817972473	0.07547997906602975	0.8422639230871027	10.696127374932985	0.8048874531862111	10.221473836676523
5.548543971240616	77.95555813349773	74.80163510658763	85.30917209766974	81.69345669989991	88.82911841719759	84.99757423217262	92.13541135537011	88.10457492017834	97.90609512933017	93.5356058098168	0.07684686484942965	0.07542707280994071	0.8358467377747729	10.678592314507114	0.7987529302558869	10.204689985896039
5.581976739860765	77.98829696224836	74.83281389677686	85.33845353528827	81.72141001681588	88.85695588996298	85.02417627827175	92.1620314964217	88.13003459847616	97.93092110215781	93.55937439579527	0.07679283960147694	0.07537414488657651	0.8294765470438961	10.66106160921845	0.7926633553215652	10.187910471862779
5.615610957730194	78.02100328339749	74.86396132436366	85.36769356088409	81.74932361979704	88.88474763103257	85.0507345524995	92.18860180854	88.15544665252631	97.95569004234353	93.58308857505133	0.07673879298133379	0.07532119583017761	0.8231530236830622	10.643535356743087	0.7866184152837832	10.17113538871854
5.649447838681973	78.05367701089726	74.8950773096191	85.39689215662956	81.77719749282788	88.91249365215059	85.07724906653837	92.21512232924883	88.18081111821341	97.98040202768756	93.60674842140932	0.07668472553805546	0.07526822617850874	0.8168758425745182	10.62601365394221	0.7806177990498782	10.154364829879341
5.6834886038631165	78.08631805829039	74.92616177243734	85.42604930473847	81.80503161993838	88.94019396531293	85.10371983231359	92.24159309651752	88.20612803184692	98.00505713676348	93.63035400942708	0.07663063782430182	0.07521523647287232	0.8106446806746135	10.608496596771147	0.7746611975092037	10.137598887853528
5.717734481778674	78.11892633870526	74.95721463233096	85.45516498746265	81.83282598520046	88.96784858276452	85.13014686199035	92.268014148759	88.2313974301593	98.02965544891748	93.6539054143954	0.0765765303963546	0.07516222725812936	0.8044592170108444	10.590984280388511	0.7687483035340392	10.120837654392744
5.75218670833605	78.15150176485217	74.98823580842733	85.4842391870897	81.86058057272605	88.99545751699779	85.15653016797269	92.29438552482905	88.25661935030539	98.0541970442692	93.67740271233869	0.07652240381413447	0.07510919908271323	0.7983191326738961	10.573476799192576	0.7628788119727687	10.104081220533772
5.786846526889619	78.18404424901851	75.01922521946416	85.51327188593974	81.88829536666388	89.0230207807502	85.1828697629008	92.32070726402478	88.28179382986059	98.07868200371132	93.70084598001468	0.07646825864121913	0.07505615249864746	0.7922241107910395	10.555974246624828	0.7570524196228234	10.087329676400259
5.821715188285586	78.21655370306406	75.05018278378496	85.5422630663621	81.91597035119638	89.05053838700178	85.20916565964896	92.34697940608258	88.3069209068195	98.10311040890944	93.7242352949141	0.07641409544485958	0.07500308806156487	0.7861738365272686	10.5384767153555	0.7512688252320459	10.07058311137007
5.856793950907131	78.24903003841689	75.08110841933517	85.57121271073291	81.94360551053737	89.07801034897352	85.23541787132376	92.37320199117761	88.3320006195948	98.12748234230243	93.74757073526115	0.07635991479599862	0.07495000633072171	0.78016799707666	10.520984297250834	0.7455277294889129	10.053841614055273
5.892084080719833	78.28147316606868	75.11200204365767	85.60012080145194	81.97120082892894	89.10543668012487	85.26162641126187	92.39937505992202	88.3570330070159	98.15179788710262	93.77085238001345	0.07630571726928838	0.07489690786901852	0.7742062816419093	10.503497083336697	0.7398288350043458	10.037105272240296
5.927586851317345	78.31388299657023	75.14286357388858	85.62898732093953	81.99875629063874	89.13281739415172	85.28779129302791	92.42549865336362	88.3820181083274	98.17605712729548	93.79408030886188	0.07625150344310815	0.07484379324301343	0.7682883814297838	10.486015163831325	0.7341718463126199	10.020374173011078
5.963303543967366	78.34625944002698	75.17369292675325	85.6578122516339	82.0262718799575	89.16015250498427	85.31391253041296	92.45157281298461	88.40695596318854	98.20026014764024	93.81725460223136	0.07619727389958111	0.07479066302294395	0.762413989635661	10.468538628101669	0.7285564698454436	10.003648402569524
5.999235447657878	78.37860240609432	75.20449001856117	85.68659557598792	82.05374758119535	89.18744202678481	85.33999013743147	92.4775975807002	88.43184661167062	98.22440703366962	93.8403753412797	0.07614302922459427	0.0747375177827415	0.7565828014407998	10.451067564757977	0.7229824139342327	9.986928046373578
6.035383859143656	78.41091180397333	75.23525476520264	85.71533727646651	82.08118337868005	89.21468597394583	85.3660241283204	92.50357299885752	88.4566900942572	98.24849787169046	93.86344260789922	0.07608877000781505	0.07468435810005182	0.750794513989149	10.433602061544661	0.7174493887973767	9.970213189160859
6.071750082993084	78.44318754240582	75.26598708214372	85.74403733554318	82.10857925675347	89.24188436108749	85.3920145175364	92.52949911023387	88.48148645184172	98.27253274878332	93.88645648471577	0.07603449684271102	0.07463118455625009	0.7450488263912121	10.41614220547126	0.7119571065250057	9.953503914835892
6.108335431635222	78.47542952967041	75.29668688442233	85.77269573569798	82.1359351997692	89.2690372030563	85.41796131975421	92.55537595803622	88.50623572572704	98.29651175280371	93.90941705508962	0.07598021032656578	0.07457799773646219	0.7393454397010828	10.39868808268875	0.7065052810748966	9.936800306588339
6.145141225407182	78.50763767357707	75.32735408664371	85.8013124594134	82.16325119208956	89.29614451492198	85.44386454986456	92.58120358589899	88.53093795762378	98.32043497238108	93.93232440311535	0.07592591106050083	0.07452479822957997	0.7336840569057586	10.381239778511372	0.7010936282561033	9.920102446783858
6.182168792601758	78.5398118814632	75.35798860297601	85.82988748917228	82.19052721808275	89.32320631197612	85.46972422297199	92.60698203788345	88.55559318964914	98.34430249691997	93.95517861362205	0.0758715996494914	0.07447158662828157	0.7280643829283235	10.363797377547598	0.6957218657221347	9.903410417055056
6.2194194695153895	78.57195206018885	75.38859034714618	85.85842080745472	82.21776326212033	89.35022260973003	85.49554035439319	92.63271135847641	88.58020146432601	98.36811441660024	93.9779797721738	0.07581727670238607	0.07441836352904865	0.7224861246015735	10.346360963550978	0.690389712962542	9.886724298281479
6.256894600496366	78.60405811613191	75.41915923243526	85.88691239673479	82.24495930857407	89.37719342391226	85.52131295965472	92.65839159258869	88.60476282458136	98.39187082237699	94.0007279650697	0.07576294283192647	0.07436512953218541	0.7169489906646049	10.328930619485618	0.6850968912879125	9.870044170565961
6.294595537993358	78.63612995518372	75.44969517167426	85.91536223947806	82.2721153418134	89.40411877046705	85.54704205449124	92.6840227855543	88.62927731374542	98.4155718059813	94.02342327934443	0.07570859865476517	0.07431188524183768	0.7114526917534931	10.311506427562563	0.6798431238246394	9.853370113272831
6.332523642604218	78.66816748274432	75.4801980772396	85.94377031813835	82.29923134620257	89.43099866555193	85.57272765484346	92.70960498312897	88.65374497555034	98.4392174599205	94.04606580276833	0.07565424479148486	0.07425863126601055	0.7059969403862851	10.29408846915976	0.6746281355015071	9.836702205022448
6.370680283125076	78.70017060371774	75.51066786104887	85.97213661515492	82.32630730609789	89.45783312553576	85.59836977685623	92.7351382314891	88.67816585412923	98.4628078774785	94.06865562384797	0.07559988186661855	0.07420536821658882	0.7005814509529955	10.276676824865717	0.6694516530387773	9.82004052362754
6.40906683659976	78.7321392225072	75.54110443455592	86.00046111294931	82.35334320584455	89.48462216699654	85.62396843687631	92.76062257723035	88.70253999401451	98.48634315271603	94.0911928318261	0.0755455105086682	0.07415209670935441	0.6952059397110588	10.259271574526792	0.6643134049427317	9.80338514620962
6.447684688369473	78.76407324301084	75.57150770874715	86.02874379392289	82.3803390297746	89.51136580671987	85.649523651451	92.78605806736697	88.72686744013768	98.50982338047176	94.11367751668277	0.07549113135012392	0.07409881736400714	0.6898701247700956	10.241872797236283	0.6592131214945312	9.786736149180797
6.486535232122802	78.79597256861662	75.6018775941365	86.05698464045348	82.4072947622035	89.53806406169633	85.67503543732572	92.81144474933024	88.7511482378275	98.53324865636208	94.1361097691352	0.07543674502748447	0.07404553080418319	0.684573726077133	10.224480571188906	0.6541505347324801	9.770093608094612
6.525619869945995	78.82783710219753	75.63221400076098	86.08518363489239	82.43421038742743	89.56471694911963	85.70050381144203	92.83678267096728	88.77538243280885	98.55661907678176	94.15848968063811	0.07538235218127665	0.07399223765747344	0.6793164654156953	10.207094973920903	0.649125378453391	9.753457597842498
6.564940012373588	78.8596667461073	75.66251683817654	86.11334075956191	82.46108588972075	89.5913244863849	85.72592879093617	92.86207188054047	88.79957007120238	98.57993473890484	94.1808173433848	0.07532795345607553	0.07393893855544675	0.6740980663905702	10.189716082153609	0.6441373881966683	9.736828192588291
6.604497078439295	78.89146140217507	75.69278601545321	86.1414559967518	82.48792125333294	89.61788669108617	85.75131039313662	92.88731242672557	88.82371119952256	98.6031957406846	94.20309285030693	0.07527354950052338	0.07388563413366481	0.6689182544153027	10.172343971829832	0.6391863012345311	9.720205465724575
6.644292495727218	78.92322097170116	75.72302144117077	86.16952932871698	82.51471646248604	89.64440358101487	85.7766486355626	92.9125043586115	88.84780586467734	98.62640218085478	94.22531629507564	0.07521914096735169	0.07383232503170609	0.6637767567090123	10.154978718161146	0.6342718565636005	9.703589489919977
6.684327700423376	78.95494535545177	75.7532230234141	86.19756073767394	82.54147150137162	89.67087517415746	85.80194353592184	92.93764772569848	88.8718541139666	98.64955415892963	94.24748777210172	0.07516472851340021	0.07377901189318294	0.6586733022763838	10.137620395544218	0.6293937948946677	9.686980337126442
6.724604137367524	78.98663445365452	75.78339066976868	86.22555020579827	82.56818635414811	89.69730148869357	85.8271951121089	92.96274257789743	88.89585599508145	98.67265177520484	94.26960737653631	0.07511031279963744	0.07372569536576408	0.6536076219058486	10.12026907764448	0.624551858642235	9.670378078553767
6.76512326010531	79.01828816599344	75.81352428731603	86.25349771522146	82.59486100493797	89.72368254299406	85.85240338220314	92.98778896552876	88.91981155610301	98.69569513075811	94.29167520427139	0.07505589449118243	0.0736723761011935	0.6485794481563971	10.102924837377941	0.6197457919165572	9.653782784695068
6.805886530940724	79.04990639160425	75.84362378262908	86.28140324802814	82.62149543782495	89.750018355619	85.87756836446695	93.01278693932149	88.94372084550159	98.71868432744989	94.3136913519406	0.07500147425732434	0.07361905475531082	0.6435885153448453	10.085587746860256	0.6149753405097726	9.637194525286759
6.846895420988873	79.0814890290692	75.87368906176746	86.30926678625282	82.64808963685105	89.77630894531559	85.90269007734359	93.03773655041188	88.9675839121354	98.74161946792391	94.33565591691952	0.07494705277154459	0.07356573198807283	0.6386345595410603	10.068257877486758	0.6102402518936287	9.620613369403145
6.888151410229076	79.1130359764126	75.90372003027322	86.33708831187735	82.67464358601418	89.80255433101642	85.92776853945584	93.06263785034278	88.99140080525007	98.76450065560816	94.35756899732688	0.07489263071153565	0.07351240846357354	0.6337173185565916	10.050935299932462	0.6055402752031114	9.604039385369106
6.92965598755826	79.14454713109566	75.93371659316568	86.36486780682776	82.70115726926475	89.82875453183746	85.95280376960346	93.0874908910627	89.01517157447707	98.7873279947156	94.37943069202457	0.07483820875922621	0.07345908485006528	0.6288365319292097	10.033620084035647	0.6008751612298511	9.587472640771011
6.971410650844719	79.17602239001144	75.96367865493723	86.3926052529711	82.72763067050344	89.85490956707574	85.97779578676196	93.11229572492427	89.03889626983336	98.8101015902447	94.40124110061896	0.07478378760079875	0.07340576181997983	0.6239919409165395	10.016312298921548	0.5962446624121185	9.570913202522206
7.01341690698215	79.20746164948014	75.99360611954829	86.4203006321128	82.75406377357795	89.8810194562079	86.00274461008023	93.13705240468381	89.06257494172	98.83282154798053	94.42300032346131	0.07472936792671307	0.07335244004994973	0.6191832884928772	9.999012013027823	0.5916485328250474	9.554361136797525
7.055676271944047	79.23886480524409	76.02349889042293	86.44795392599367	82.78045656228049	89.90708421888809	86.02765025887905	93.16176098350033	89.08620764092151	98.85548797449557	94.44470846164864	0.07467495043172794	0.0732991202208292	0.6144103193273622	9.981719293973583	0.5870865281711986	9.537816509066033
7.098190270838397	79.27023175246254	76.05335687044378	86.47556511628667	82.80680902034469	89.93310387494577	86.05251275264894	93.18642151493424	89.10979441860471	98.87810097715038	94.4663656170244	0.07462053581492281	0.07324580301771602	0.6096727797810217	9.964434208657622	0.5825584057718061	9.521279384083755
7.1409604379627405	79.30156238570692	76.08317996194765	86.50313418459429	82.83312113144306	89.9590784443842	86.0773321110486	93.21103405294683	89.1333353263181	98.90066066409477	94.48797189217952	0.07456612477971966	0.07319248912997345	0.6049704178965385	9.94715682324022	0.5780639245560906	9.504749825904582
7.183988316859528	79.33285659895552	76.11296806672038	86.53066111244517	82.85939287918387	89.98500794737805	86.10210835390275	93.23559865189897	89.15683041599061	98.92316714426836	94.50952739045286	0.07451171803390567	0.07313917925125112	0.6003029833889286	9.929887203175895	0.5736028450551203	9.488227897902107
7.227275460371831	79.36411428558884	76.14272108599253	86.55814588129175	82.88562424710871	90.01089240427211	86.12684150120077	93.26011536655076	89.18027973993134	98.94562052740221	94.53103221593275	0.07445731628965523	0.07308587407950945	0.5956702276334909	9.912625413155183	0.5691749293882822	9.471713662715047
7.270823430699384	79.39533533838393	76.1724389204341	86.58558847250649	82.91181521868921	90.03673183557859	86.15153157309427	93.28458425205996	89.20368335082792	98.96802092401883	94.55248647345707	0.07440292026355314	0.07303257431703858	0.5910719036542105	9.895371517093736	0.5647799412545282	9.455207182279992
7.31463379945495	79.42651964950973	76.2021214701499	86.61298886737953	82.93796577732458	90.06252626197582	86.17617858989576	93.30900536398157	89.22704130174623	98.99036844543396	94.57389026861475	0.07434853067661598	0.07297928067048275	0.5865077661229634	9.878125578259642	0.5604176459282826	9.438708517860505
7.358708147721062	79.45766711052175	76.2317686346748	86.6403470471154	82.96407590633854	90.08827570430611	86.20078257207659	93.33337875826699	89.25035364612938	99.01266320375733	94.59524370774646	0.07429414825431797	0.07292599385086314	0.5819775713408717	9.86088765914974	0.5560878102437528	9.422217730021657
7.403048066107065	79.4887776123571	76.2613803129687	86.6676629928302	82.99014558897666	90.11398018357391	86.22534354026523	93.35770449126296	89.27362043779692	99.03490531189382	94.61654689794581	0.0742397737266102	0.07287271457359895	0.5774810772327328	9.843657821540546	0.5517902025904959	9.405734878648218
7.447655154806527	79.51985104532896	76.29095640341174	86.69493668554843	83.01617480840346	90.13963972094393	86.24986151524551	93.38198261971093	89.29684173094412	99.05709488354441	94.63779994706016	0.07418540782794768	0.07281944355853245	0.5730180433346277	9.826436126451881	0.547524592898526	9.38926002286098
7.49253102365499	79.55088729912148	76.32049680379907	86.72216810619992	83.04216354769927	90.16525433773896	86.27433651795445	93.40621320074585	89.32001758014077	99.07923203320718	94.65900296369149	0.07413105129731008	0.07276618152995033	0.5685882307907377	9.809222634234175	0.5432907526377448	9.372793221169559
7.537677292188054	79.58188626278498	76.35000141133648	86.74935723561731	83.06811178985801	90.1908240554386	86.29876856948114	93.4303962918961	89.34314804033109	99.10131687617906	94.68015605719802	0.07407670487822667	0.07271292921660755	0.5641914023366326	9.792017404488433	0.5390884548020267	9.356334531385073
7.583095589699846	79.6128478247299	76.3794701226348	86.77650405453237	83.09401951778365	90.21634889567669	86.32315769106425	93.45453195108192	89.36623316683229	99.12334952855623	94.70125933769462	0.07402236931880063	0.07265968735175111	0.5598273222933585	9.774820496077155	0.5349174739010323	9.339884010576498
7.628787555301809	79.64377187272217	76.4089028337053	86.80360854357349	83.11988671428782	90.24182888023995	86.34750390409066	93.47862023661511	89.38927301533427	99.14533010723589	94.72231291605443	0.07396804537173157	0.07260645667314355	0.5554957565584573	9.757631967186171	0.5307775859546382	9.323441715176159
7.674754837981857	79.67465829387754	76.4382994399545	86.83067068326237	83.1457133620867	90.26726403106584	86.37180723009355	93.50266120719814	89.41226764189861	99.16725872991722	94.74331690390974	0.07391373379434192	0.07255323792308618	0.5511964725960752	9.740451875259168	0.5266685684815684	9.307007700939721
7.720999096663877	79.70550697465639	76.46765983617918	86.8576904540112	83.1714994437983	90.29265437024081	86.39606769075066	93.52665492192344	89.43521710295802	99.18913551510283	94.76427141365325	0.0738594353485994	0.07250003184844374	0.5469292394270724	9.723280277037702	0.5225902004916634	9.29058202293163
7.767522000267617	79.73631780085829	76.49698391656136	86.88466783611955	83.19724494193953	90.31799991999841	86.42028530788254	93.55060144027263	89.4581214553157	99.21096058209991	94.78517655843939	0.07380515080114275	0.07244683920066983	0.5426938276194733	9.706117228546645	0.5185422624738294	9.274164735510567
7.814325227768903	79.76709065761649	76.52627157466294	86.91160280977114	83.22294983892318	90.34330070271741	86.44446010345055	93.57450082211575	89.48098075614425	99.23273405102162	94.80603245218514	0.07375088092330681	0.07239366073582852	0.5384900092803946	9.688962785072363	0.5145245363906952	9.257755892358546
7.861410468260233	79.7978254293926	76.55552270342073	86.93849535503104	83.24861411705518	90.36855674091986	86.4685920995554	93.5983531277106	89.50379506298529	99.25445604278835	94.82683920957166	0.0736966264911466	0.07234049721462124	0.5343175580487696	9.671817001271847	0.5105368056723592	9.241355546575505
7.908779421011744	79.82852199997137	76.58473719514164	86.96534545184282	83.27423775853198	90.39376805726972	86.49268131843544	93.62215841770241	89.5265644337491	99.27612667912959	94.84759694604583	0.07364238828546352	0.07228734940241088	0.5301762490803412	9.654679931012652	0.5065788551984269	9.22496375044284
7.956433795532517	79.85918025245441	76.61391494149656	86.99215308002462	83.29982074543678	90.4189346745701	86.51672778246426	93.64591675312226	89.54928892671296	99.29774608258434	94.86830577782052	0.0735881670918313	0.07223421806924679	0.5260658590444791	9.637551627485664	0.5026504712984661	9.20858055566714
8.004375311632296	79.88980006925571	76.64305583351627	87.01891821926736	83.32536305973781	90.44405661576256	86.54073151414997	93.66962819538763	89.57196860052186	99.31931437650391	94.88896582187733	0.0735339637006196	0.07218110398989042	0.5219861661114464	9.620432143194193	0.4987514417395005	9.192206013260147
8.052605699483543	79.92038133209503	76.67215976158515	87.04564084913036	83.35086468328426	90.46913390392412	86.56469253613237	93.6932928063005	89.59460351418653	99.34083168505201	94.90957719596669	0.07347977890702231	0.07212800794384058	0.517936949944442	9.603321529881214	0.4948815557158923	9.175840173527831
8.101126699683881	79.95092392199312	76.70122661543665	87.07232094903927	83.3763255978042	90.49416656226637	86.58861087118204	93.7169106480478	89.61719372708386	99.3622981332074	94.93014001861016	0.07342561351108293	0.0720749307153594	0.513917991694484	9.586219838700345	0.49104060384627246	9.15948308618681
8.149940063318896	79.98142771926565	76.73025628414767	87.09895849828249	83.40174578490135	90.5191546141332	86.6124865421982	93.74048178320015	89.63973929895577	99.38371384676483	94.95065440910143	0.07337146831771994	0.07202187309349709	0.5099290739838125	9.569127119990299	0.48722837815807907	9.143134800207918
8.199047552025359	80.01189260351764	76.75924865613311	87.1255534760081	83.42712522605198	90.54409808299894	86.63631957220697	93.76400627471145	89.66224028990868	99.40507895233674	94.97112048750785	0.07331734413675525	0.07196883587211994	0.5059699809024778	9.552043423449504	0.4834446720832375	9.126795363932615
8.248450938054788	80.04231845363779	76.78820361914066	87.15210586122092	83.45246390260228	90.56899699246674	86.66010998435983	93.78748418591832	89.68469676041308	99.42639357735492	94.99153837467203	0.07326324178293937	0.07191581984993528	0.5020404979979958	9.53496879803788	0.4796892804487243	9.110464825014787
8.298152004337403	80.07270514779256	76.81712106024527	87.17861563277907	83.477761795765	90.59385136626643	86.68385780193152	93.81091558053929	89.70710877130267	99.44765785007205	95.0119081922131	0.07320916207597973	0.07186282583051884	0.49814041226852623	9.51790329209689	0.47596199946974593	9.094143230497139
8.348152544546481	80.10305256342092	76.84600086584403	87.20508276939151	83.50301888661726	90.61866122825343	86.70756304831905	93.83430052267488	89.72947638377447	99.46887189956374	95.03223006252887	0.07315510584056706	0.07180985462234049	0.4942695121524139	9.500846953251312	0.472262626740644	9.077830626767536
8.398454363163072	80.1333605772279	76.87484292165016	87.23150724961415	83.5282351560966	90.64342660240602	86.73122574703909	93.85763907680628	89.75179965938747	99.49003585572976	95.05250410879668	0.0731010739064033	0.07175690703879323	0.4904275875139774	9.483799828340125	0.4685909612197747	9.061527059428045
8.449059275541144	80.16362906517901	76.90364711268779	87.25788905184707	83.55341058499863	90.66814751282405	86.75484592172674	93.88093130779521	89.77407866006256	99.51114984929592	95.07273045497534	0.07304706710822978	0.07170398389821857	0.48661442964601065	9.466761963605677	0.46494680323223747	9.045232573542307
8.49996910797308	80.19385790249439	76.93241332328643	87.28422815433134	83.5785451539739	90.69282398372711	86.77842359613373	93.90417728088343	89.79631344808197	99.532214011816	95.09290922580692	0.07299308628585537	0.07165108602393523	0.4828298312525021	9.449733404562721	0.4613299544553229	9.028947213471838
8.551185697755594	80.22404696364275	76.9611414370752	87.31052453514577	83.60363884352478	90.71745603945251	86.80195879412665	93.92737706169198	89.81850408608867	99.55322847567341	95.11304054681816	0.0729391322841833	0.07159821424426668	0.47907358644454234	9.432714196074812	0.45774021791294217	9.012671022963332
8.602710893256043	80.25419612233578	76.9898313369776	87.3367781722041	83.62869163400289	90.74204370445399	86.82545153968555	93.95053071622131	89.84065063708627	99.57419337408335	95.13312454432263	0.07288520595324186	0.07154536939256875	0.47534549073054677	9.415704382299737	0.45417739796459955	8.996404045072268
8.654546553979111	80.28430525152154	77.01848290520525	87.3629890432512	83.65370350560539	90.76658700329921	86.8489018569016	93.97363831084989	89.86275316443786	99.59510884109412	95.15316134542176	0.07283130814821101	0.07149255230725818	0.47164534100249966	9.398704006649496	0.45064130029606986	8.980146322173823
8.706694550633951	80.31437422337888	77.04709602325269	87.38915712586034	83.67867443837255	90.79108596066845	86.872309769976	93.99669991233456	89.88481173186625	99.61597501158947	95.17315107800732	0.07277743972945401	0.0714397638318419	0.46797293553890995	9.381713111954014	0.44713173191871647	8.963897896053822
8.759156765201672	80.34440290931123	77.07567057189148	87.41528239742998	83.70360441218453	90.81554060135288	86.89567530321798	94.01971558780977	89.90682640345317	99.63679202129062	95.19309387076297	0.07272360156254366	0.07138700481494402	0.46432807398389286	9.364731740250136	0.4436485011518698	8.947658807781409
8.811935091003267	80.3743911799402	77.10420643116417	87.44136483518004	83.72849340675803	90.83995095025216	86.91899848104302	94.04268540478691	89.92879724363881	99.65756000675765	95.21298985316578	0.07266979451829553	0.07133427611033807	0.4607105573472836	9.347759932963527	0.44019141762180425	8.931429097814544
8.865031432767935	80.40433890509993	77.13270348037892	87.46740441614945	83.75334140164384	90.86431703237352	86.94227932797142	94.06560943115443	89.95072431722168	99.67827910539229	95.23283915548873	0.07261601947279417	0.07128157857697205	0.45712018799451926	9.330797730832273	0.4367602922517335	8.91520880594544
8.918447706701835	80.43424595383037	77.16116159810332	87.4934011171923	83.77814837622323	90.88863887282926	86.96551786862638	94.08848773517701	89.97260768935797	99.69894945543948	95.25264190880213	0.07256227730742568	0.07122891307900153	0.4535567696364069	9.313845173906884	0.4333549372537391	8.898997971366043
8.972185840557227	80.46411219437142	77.18958066215873	87.51935491497503	83.80291430970533	90.91291649683558	86.98871412773264	94.11132038549557	89.9944474255615	99.71957119598974	95.27239824497607	0.07250856890890742	0.07117628048581842	0.4500201073193466	9.296902301510272	0.42997516611694664	8.882796632526151
9.02624777370205	80.49393749415607	77.21796054961386	87.54526578597248	83.82763918112339	90.93714992970996	87.01186813011402	94.13410745112625	90.01624359170266	99.74014446698075	95.29210829668153	0.072454895169319	0.07112368167208047	0.4465100074212387	9.279969152303238	0.42662079360559346	8.866604827271658
9.080635457189915	80.52372171980475	77.24630113677946	87.57113370646555	83.8523229693325	90.96133919687037	87.0349799006928	94.15684900146091	90.03799625400904	99.76066940920043	95.31177219739344	0.07240125698613237	0.07107111751774302	0.4430262776438667	9.263045764346316	0.42329163575072926	8.850422592851828
9.135350853830497	80.55346473711833	77.27460229920169	87.59695865253714	83.87696565300583	90.9854843238328	87.05804946448711	94.17954510626613	90.05970547906419	99.78114616428832	95.33139008139203	0.07234765526224436	0.0710185889080876	0.4395687269998234	9.246132174917875	0.4199875098377106	8.834249965795607
9.190395938260405	80.58316641107209	77.30286391165646	87.6227406000693	83.90156721063187	91.00958533620982	87.08107684660988	94.2021958356833	90.08137133380804	99.80157487473831	95.35096208376531	0.07229409090600741	0.07096609673375615	0.43613716580523487	9.229228420641448	0.416708234400744	8.818086982006207
9.245772697014415	80.61282660580866	77.33108584814285	87.64847952473947	83.92612762051088	91.03364225970849	87.10406207226654	94.22480126022785	90.1029938855358	99.82195568390044	95.37048834041063	0.07224056483126194	0.0709136418907792	0.4327314056783962	9.212334537511197	0.4134536292183384	8.801933676764747
9.301483128597186	80.64244518463235	77.35926798187761	87.67417540201781	83.9506468607525	91.05765512012923	87.12700516675415	94.24736145078971	90.12457320189864	99.84228873598408	95.38996898803785	0.07218707795736805	0.07086122528060891	0.42935125952180897	9.195450560800964	0.41022351530034484	8.785790084701148
9.357529243555355	80.67202201000151	77.38741018528812	87.69982820716301	83.9751249092716	91.08162394336306	87.14990615545881	94.26987647863213	90.14610935090245	99.86257417605908	95.40940416417031	0.07213363120923873	0.07080884781015129	0.42599654152058974	9.178576525064273	0.407017714882727	8.769656239746837
9.413913064550128	80.70155694352272	77.41551233000682	87.72543791521969	83.99956174378585	91.10554875539083	87.17276506385465	94.29234641539213	90.16760240090822	99.88281215005925	95.42879400714801	0.0720802255173714	0.07075651039179774	0.422667067135194	9.161712464298034	0.40383605142233137	8.753532175294822
9.47063662643026	80.73104984594366	77.4435742868646	87.75100450101459	84.0239573418123	91.12942958228088	87.19558191750201	94.31477133308002	90.18905242063168	99.90300280478424	95.44813865612959	0.0720268618178828	0.07070421394345797	0.4193626530875463	9.144858411702444	0.400678349584382	8.737417923992325
9.527701976305488	80.76050057714635	77.47159592588427	87.77652793915323	84.04831168066399	91.15326645018729	87.2183567420454	94.337151304079	90.2104594791427	99.92314628790196	95.46743825109432	0.07197354105254113	0.07065195938859191	0.4160831173596762	9.128014399862877	0.3975444352380464	8.721313517886301
9.585111173620431	80.78990899614058	77.49957711627458	87.80200820401663	84.07262473744699	91.17705938534847	87.24108956321234	94.35948640114528	90.23182364586559	99.9432427479515	95.48669293284497	0.0719202641688002	0.07059974765624433	0.4128282791826905	9.111180460702599	0.39443413545006933	8.705218988419801
9.642866290228868	80.81927496105682	77.52751772642334	87.82744526975782	84.0968964890571	91.20080841408506	87.26378040681142	94.38177669740764	90.25314499057869	99.96329233434538	95.50590284300995	0.07186703211983345	0.07054757968107761	0.40959795902710994	9.094356625402725	0.39134727847294926	8.689134366315557
9.700969410468568	80.84859832913925	77.55541762389107	87.85283911029823	84.12112691217636	91.22451356279815	87.28642929873047	94.40402226636726	90.2744235834139	99.98329519737203	95.52506812404549	0.07181384586456856	0.07049545640340493	0.40639197859934484	9.077542924515	0.3882836937408456	8.67305968168148
9.75942263123647	80.87787895673905	77.58327667540445	87.87818969932454	84.14531598327014	91.24817485796783	87.3090362649352	94.42622318189775	90.295659494857	100.0032514881988	95.54418891923858	0.07176070636772239	0.07044337876922542	0.4032101608319181	9.060739387925423	0.3852432118626439	8.656994964028854
9.818228062064373	80.90711669930708	77.61109474684969	87.90349701028494	84.16946367858358	91.27179232615113	87.33160133146741	94.44837951824479	90.31685279574722	100.02316135887432	95.56326537270914	0.07170761459983535	0.07039134773025864	0.40005232987562067	9.043946044828772	0.3822256646134292	8.640940242199576
9.877387825195074	80.93631141138704	77.63887170326585	87.92876101638585	84.19356997413855	91.29536599398047	87.35412452444332	94.47049135002624	90.33800355727715	100.04302496233146	95.58229762941278	0.07165457153730798	0.07033936424397758	0.39691831108984843	9.027162923721335	0.3792308849243682	8.62489554435524
9.936904055658934	80.96546294660789	77.6666074088379	87.95398169058802	84.21763484572985	91.31889588816156	87.37660587005165	94.49255875223155	90.35911185099243	100.06284245238973	95.60128583514299	0.07160157816243563	0.07028742927364703	0.3938079310386229	9.010390052419098	0.3762587068794119	8.608860898017156
9.996778901350961	80.99457115767704	77.6943017268902	87.9791590056034	84.24165826892238	91.34238203547197	87.39904539455227	94.51458180022217	90.38017774879194	100.08261398375836	95.62023013653413	0.07154863546344561	0.07023554378835563	0.39072101748399746	8.993627458166884	0.37330896571006633	8.592836330182763
10.05701452310831	81.02363589637318	77.72195451987982	88.0042929338917	84.26564021904781	91.36582446275958	87.42144312427473	94.53656056973153	90.40120132292783	100.10233971203951	95.63913068106434	0.07149574443453265	0.0701837087630544	0.38765739937332455	8.976875167409162	0.370381497781068	8.576821867074614
10.117613094788254	81.05265701353825	77.74956564938884	88.0293834476561	84.28958067120055	91.38922319693997	87.44379908561577	94.55849513686434	90.42218264600476	100.12201979373015	95.65798761705734	0.07144290607589772	0.07013192517859161	0.3846169068316385	8.960133205917373	0.36747614058572253	8.560817534285889
10.178576803346665	81.08163435907068	77.77713497611828	88.05443051884033	84.31347960023508	91.41257826499543	87.46611330503843	94.580385578097	90.44312179098046	100.1416543862259	95.67680109368605	0.07139012139378241	0.07008019402174896	0.38159937116154197	8.943401598855417	0.36459273274329007	8.544823356816778
10.239907848916916	81.1105677819176	77.80466235988045	88.07943411912474	84.33733698076205	91.4358896939729	87.48838580906995	94.60223197027751	90.46401883116545	100.16124364782354	95.69557126097484	0.07133739140050968	0.07002851628528098	0.3786046248318371	8.92668037070689	0.3617311139889807	8.528839359034464
10.301608444889292	81.13945713006757	77.8321476595924	88.10439421992302	84.36115278714536	91.45915751098244	87.51061662430051	94.62403439062567	90.48487384022324	100.18078773772449	95.71429826980295	0.07128471711451928	0.0699768929679489	0.37563250146570226	8.909969545242348	0.3588911251644049	8.512865564629465
10.363680817990868	81.16830225054258	77.85959073326815	88.12931079237794	84.38492699349808	91.48238174319498	87.53280577738096	94.6457929167325	90.5056868921699	100.20028681603723	95.73298227190658	0.07123209956040856	0.06992532507456153	0.3726828358376224	8.893269145519298	0.35607260821177533	8.496901996619272
10.426127208365882	81.19710298939061	77.88699143801183	88.1541838073581	84.4086595736794	91.50556241784089	87.55495329502155	94.66750762656073	90.52645806137429	100.21974104378084	95.75162341988229	0.07117953976896964	0.069873813616011	0.3697554638688416	8.87657919402045	0.3532754061711785	8.480948677468405
10.488949869656532	81.22585919167813	77.91434963001066	88.17901323545442	84.43235050129124	91.52869956220844	87.57705920399039	94.68917859844491	90.54718742255837	100.23915058288836	95.77022186719023	0.07112703877722844	0.06982235960931317	0.3668502226129249	8.859899712439073	0.3504993631661364	8.465005628881045
10.552151069084381	81.25457070148141	77.94166516452665	88.20379904697552	84.45599974967402	91.55179320364118	87.59912353111098	94.71080591109072	90.5678750507963	100.25851559620904	95.78877776815602	0.07107459762848645	0.06977096407764445	0.36396695025450754	8.843230721839063	0.347744324403493	8.449072871997487
10.615733087532126	81.28323736187988	77.96893789589052	88.22854121194526	84.47960729190423	91.57484336953733	87.62114630326172	94.73238964357618	90.58852102151587	100.27783624751302	95.80729127797541	0.07102221737235812	0.06971962805038351	0.361105486102133	8.826572242673137	0.3450101361650013	8.433150427346845
10.679698219625935	81.31185901494717	77.9961676774931	88.25323970009792	84.50317310078997	91.5978500873471	87.64312754737325	94.7539298753508	90.60912541049736	100.29711270149345	95.82576255271604	0.07096989906481288	0.06966835256314848	0.3582656705739282	8.809924294575467	0.3422966457953862	8.417238314708811
10.744048773818252	81.34043550174346	78.02335436177835	88.27789448087483	84.52669714886773	91.62081338457119	87.6650672904272	94.77542668623607	90.62968829387425	100.31634512377036	95.84419174932121	0.07091764376821624	0.0696171386578398	0.35544734519874055	8.793286896561767	0.339603701701094	8.401336553266447
10.808787072471103	81.36896666230724	78.05049780023535	88.30250552342044	84.55017940839863	91.64373328875905	87.68696555945425	94.79688015642543	90.65020974813298	100.33553368089379	95.86257902561276	0.07086545255137036	0.06956598738267836	0.35265035260397326	8.776660066967452	0.3369311533408563	8.385445161533426
10.87391545193992	81.39745233564726	78.07759784339102	88.32707279657853	84.57361985136502	91.66660982750703	87.70882238153266	94.8182903664845	90.67068985011328	100.3546785403475	95.88092454029452	0.0708133264895557	0.06951489979224723	0.3498745365133118	8.760043823458545	0.3342788512222796	8.369564157430432
10.93943626265785	81.42589235973426	78.10465434080214	88.35159626888847	84.5970184494667	91.68944302845678	87.73063778378662	94.83965739735139	90.69112867700838	100.37377987055245	95.89922845295557	0.07076126666457423	0.06946387694753453	0.3471197417361509	8.743438183035323	0.33164664689263645	8.35369355822695
11.00535186922059	81.45428657149267	78.13166714104767	88.37607590858123	84.62037517411743	91.71223291929336	87.75241179338454	94.8609813303367	90.71152630636512	100.39283784087034	95.91749092407369	0.07070927416479085	0.06941291991597304	0.3443858141572491	8.726843161919533	0.3290343929284063	8.337833380457596
11.071664650471687	81.48263480679168	78.15863609172028	88.40051168357505	84.64368999644061	91.734979527743	87.77414443753682	94.88226224712339	90.73188281608356	100.41185262160668	95.93571211501809	0.07065735008517769	0.06936202977148373	0.34167260073786565	8.71025877570355	0.3264419429353893	8.32198364006399
11.138376999588447	81.51093690043758	78.18556103941921	88.4249035614723	84.66696288726656	91.75768288157221	87.79583574349509	94.90350022976772	90.75219828441813	100.43082438401541	95.95389218805373	0.07060549552735614	0.06931120759451768	0.33897994950393695	8.693685039310367	0.32386915153904283	8.306144352340198
11.205491324168262	81.53919268616431	78.2124418297414	88.44925150955461	84.69019381712769	91.78034300858504	87.81748573854955	94.92469536069865	90.77247278997692	100.4497533003015	95.97203130634395	0.07055371159964317	0.06926045447210138	0.3363077095384597	8.677121966931736	0.32131587437720555	8.290315531918168
11.273010046315514	81.56740199662559	78.23927830727402	88.47355549477976	84.71338275625575	91.80295993662207	87.83909445002817	94.94584772271897	90.7927064117227	100.46863954362587	95.99012963395484	0.0705019994170937	0.06920977149787774	0.3336557309788759	8.660569572108216	0.31878196809543624	8.27449719276774
11.340935602728974	81.59556466338536	78.26607031558558	88.49781548377678	84.73652967457711	91.82553369355797	87.86066190529408	94.96695739900463	90.81289922897234	100.48748328810805	96.00818733585793	0.07045036010154651	0.06915915977215162	0.3310238650035444	8.644027867601835	0.3162672903363273	8.258689348163898
11.409270444789758	81.62368051690946	78.29281769721808	88.52203144284236	84.7596345417095	91.84806430729996	87.88218813174447	94.98802447310561	90.8330513213976	100.50628470883072	96.02620457793432	0.0703987947816701	0.06910862040193427	0.3284119638346965	8.627496865610738	0.31377169974246044	8.242892010850483
11.478017038649782	81.65174938655683	78.31952029367875	88.54620333793709	84.78269732695824	91.87055180578636	87.90367315680899	95.00904902894641	90.85316276902562	100.52504398184384	96.04418152697862	0.07034730459300742	0.0690581545009892	0.3258198807214967	8.610976577536348	0.31129505593821705	8.227105192789168
11.547177865320764	81.67977110056971	78.34617794543087	88.57033113468029	84.8057179993117	91.89299621698385	87.92511700794725	95.03003115082544	90.87323365223827	100.54376128416759	96.06211835070177	0.07029589067802378	0.06900776318987613	0.32324746993970166	8.594467014114343	0.30883721952977794	8.21132890530862
11.616755420763786	81.70774548606549	78.37279049188601	88.5944147983471	84.82869652743823	91.91539756888676	87.94651971264801	95.05097092341657	90.89326405177351	100.56243679379772	96.08001521773585	0.07024455418615308	0.06895744759599752	0.3206945867835884	8.577968185389182	0.3063980520998939	8.19556315911177
11.686752215979308	81.73567236902662	78.39935777139478	88.6184542938632	84.85163287968143	91.93775588951418	87.96788129842672	95.07186843176837	90.91325404872497	100.58107068970838	96.09787229763701	0.07019329627384568	0.06890720885364718	0.318161087556291	8.561480100623157	0.30397741619594854	8.179807964170323
11.75717077709787	81.76355157429187	78.42587962123835	88.6424495858012	84.87452702405668	91.96007120690885	87.98920179282418	95.09272376130508	90.93320372454254	100.59966315185703	96.1156897608899	0.07014211810461579	0.0688570481040546	0.31564682957014156	8.545002768514678	0.30157517533086775	8.164063329866622
11.82801364547121	81.79138292554678	78.45235587761977	88.6664006383764	84.89737892824706	91.98234354913514	88.0104812234048	95.11353699782707	90.95311316103289	100.6182143611885	96.13346777891148	0.07009102084909084	0.06880696649543384	0.3131516711334825	8.528536196947243	0.2991911939715237	8.148329264877248
11.899283377763982	81.81916624531411	78.47878637565466	88.6903074154422	84.92018855959914	92.004572944277	88.03171961775463	95.1343082275109	90.9729824403596	100.63672449963906	96.15120652405494	0.07004000568506016	0.0687569651830328	0.31067547154725617	8.51208039314588	0.2968253375348695	8.132605777223944
11.970982546046038	81.8469013549443	78.50517094936268	88.71416988048607	84.94295588511916	92.02675942043649	88.05291700347996	95.15503753691003	90.99281164504377	100.65519375014088	96.16890616961386	0.06998907379752449	0.06870704532917987	0.3082180910965917	8.495635363589827	0.29447747237884414	8.11689287421541
12.043113737885237	81.87458807460548	78.53150943165781	88.73798799662474	84.96568087146852	92.04890300573132	88.07407340820498	95.17572501295489	91.01260085796397	100.67362229662608	96.18656688982591	0.06993822637874683	0.0686572081033341	0.30577939104716734	8.479201114056195	0.2921474658013494	8.101190562527336
12.115679556440844	81.90222622327428	78.55780165433985	88.76176172660055	84.98836348496025	92.07100372829375	88.09518885957083	95.19637074295395	91.03235016235743	100.69201032403183	96.20418885987779	0.069887464628302	0.06860745468213564	0.3033592336378206	8.462777649652708	0.28983518603047287	8.08549884819513
12.188682620557461	81.92981561872534	78.58404744808463	88.78549103277629	85.01100369155434	92.09306161626812	88.11626338523313	95.21697481459366	91.05205964181982	100.71035801830402	96.22177225590866	0.06983678975313	0.06855778624945497	0.3009574820717944	8.446364974701282	0.28754050221709804	8.069817736482946
12.26212556485955	81.95735607752155	78.61024664243475	88.80917587713115	85.03360145685373	92.11507669780923	88.13729701286053	95.2375373159392	91.07172938030601	100.72866556640241	96.2393172550148	0.06978620296758586	0.06850820399644464	0.2985740005126445	8.429963092814432	0.28526328443251714	8.05414723202557
12.336011039846525	81.98484741500381	78.63639906579006	88.83281622125604	85.05615674610003	92.13704900108031	88.15828977013285	95.2580583354349	91.09135946213047	100.74693315630485	96.25682403525377	0.06973570549349287	0.06845870912159081	0.29620865407719066	8.41357200688799	0.28300340365967713	8.038487338755658
12.41034171198835	82.01228944528086	78.66250454539802	88.85641202634896	85.07866952416916	92.15897855425119	88.17924168473921	95.27853796190475	91.11094997196761	100.76516097701199	96.27429277564879	0.06968529856019696	0.06840930283076403	0.29386130883324313	8.397191719144757	0.2807607317910197	8.022838059976493
12.485120263821853	82.0396819812192	78.68856290734442	88.879963253211	85.10113975556754	92.1808653854968	88.20015278437674	95.29897628455343	91.13050099485305	100.78334921855262	96.29172365619377	0.06963498340461838	0.06835998633727437	0.2915318317858464	8.380822231021739	0.2785351416175672	8.007199398267403
12.560349394047481	82.0670248344321	78.71457397654281	88.9034698622409	85.12356740442699	92.20270952299441	88.22102309674796	95.31937339296609	91.15001261618306	100.80149807198745	96.30911685785668	0.06958476127130654	0.06831076086192225	0.289220090875574	8.364463543202874	0.27632650682414805	7.991571355476481
12.63603181762671	82.0943178152695	78.7405375767253	88.92693181343095	85.14595243450097	92.22451099492254	88.24185264955965	95.33972937710966	91.16948492171598	100.81960772941477	96.3264725625852	0.06953463341249669	0.0682616276330534	0.28692595497341244	8.34811565570999	0.27413470198712275	7.975953932829725
12.712170265880024	82.12156073280705	78.76645353043213	88.9503490663621	85.16829480915979	92.24626982945853	88.26264147052073	95.36004432733309	91.18891799757237	100.83767838397502	96.34379095331072	0.06948460108816322	0.06821258788661387	0.2846492938714391	8.331778567742731	0.27195960256347007	7.96034713078916
12.78876748658549	82.14875339483541	78.79232165900156	88.97372158019914	85.19059449138628	92.26798605477678	88.28338958734042	95.38031833436804	91.20831193023571	100.85571022985576	96.36107221395318	0.0694346655660772	0.06816364286620406	0.2823899782794115	8.315452277831355	0.2698010848894228	7.944750949176523
12.865826244077915	82.17589560784937	78.81814178255995	88.99704931368622	85.21285144377146	92.28965969904694	88.3040970277267	95.4005514893298	91.22766680655322	100.87370346229697	96.37831652942606	0.06938482812186281	0.06811479382313555	0.28014787981726386	8.29913678372759	0.26765902617205484	7.929165387085959
12.943349319348618	82.20298717703668	78.8439137200109	89.02033222514156	85.23506562850959	92.31129079043166	88.32476381938403	95.42074388371758	91.24698271373606	100.89165827759588	96.39552408564072	0.06933509003905555	0.06806604201648686	0.2779228710088546	8.282832082404639	0.2655333044829149	7.913590442876739
13.0213395101458	82.23002790626694	78.86963728902523	89.043570272453	85.25723700739402	92.33287935708482	88.34538999001187	95.44089560941548	91.26625973936045	100.90957487311233	96.4126950695117	0.06928545260915885	0.06801738871316083	0.27571482527821445	8.2665381701554	0.2634237987558663	7.89802611426785
13.099799631075467	82.25701759808047	78.89531230603023	89.06676341307292	85.27936554181242	92.3544254271497	88.36597556730273	95.46100675869332	91.28549797136814	100.92745344727413	96.4298296689616	0.06923591713170532	0.06796883518794213	0.2735236169401105	8.25025504245059	0.26133038877753734	7.882472398217942
13.178732513703073	82.28395605367653	78.92093858619879	89.08991160401318	85.30145119274198	92.3759290287566	88.38652057894022	95.48107742420696	91.30469749806703	100.94529419958205	96.44692807292589	0.06918648491431365	0.06792038272355568	0.2713491211975452	8.233982694044244	0.2592529551834559	7.866929290976259
13.258141006655675	82.31084307290216	78.94651594343888	89.11301480184035	85.32349392074497	92.39739019002138	88.4070250525973	95.50110769899963	91.32385840813215	100.9630973306157	96.4639904713582	0.06913715727275137	0.06787203261072637	0.26919121413334324	8.217721118900954	0.2571913794519105	7.851396788068087
13.338027975724735	82.33767845424013	78.97204419038225	89.13607296267035	85.34549368596365	92.41880893904285	88.42748901593424	95.5210976765022	91.34298079060603	100.98086304203845	96.48101705523533	0.06908793553099395	0.067823786148238	0.2670497727053771	8.201470310221339	0.2551455438991752	7.835874884320219
13.418396303969553	82.36446199479752	78.99752313837372	89.15908604216368	85.36745044811592	92.4401853039014	88.44791249659697	95.54104745053439	91.36206473489992	100.99859153660353	96.49800801656262	0.06903882102128765	0.06777564464299417	0.26492467474179193	8.185230260463868	0.2531153316731434	7.820363573831855
13.49924889182131	82.39119349029338	79.02295259745972	89.18205399552	85.3893641664901	92.46151931265648	88.46829552221496	95.56095711530544	91.38111033079414	101.01628301815923	96.51496354837911	0.0689898150842118	0.06772760941007935	0.26281579893100115	8.169000961228448	0.2511006267469611	7.804862849909114
13.580588657187745	82.41787273504673	79.04833237637686	89.2049767774729	85.41123479994003	92.48281099334467	88.48863812039926	95.58082676541474	91.40011766843904	101.03393769165464	96.5318838447627	0.06894091906874103	0.06767968177282174	0.2607230248236192	8.152782403449237	0.24910131391641244	7.789372705221467
13.662418535558457	82.44449952196477	79.07366228254104	89.22785434228517	85.43306230688073	92.5040603739781	88.50894031874107	95.60065649585346	91.41908683835615	101.05155576314596	96.54876910083634	0.06889213433231078	0.0676318630628541	0.2586462328193875	8.136574577220017	0.24711727879241607	7.773893131659861
13.744741480110864	82.47107364252979	79.09894212203506	89.25068664374277	85.45484664528263	92.52526748254168	88.52920214480913	95.62044640200448	91.43801793143852	101.06913743980148	96.56561951277256	0.0688434622408803	0.06758415462017936	0.2565853041628543	8.1203774717942	0.2451484077934083	7.758424120333075
13.827560461816718	82.49759488678706	79.12417169959743	89.27347363514981	85.47658777266696	92.5464323469914	88.5494236261482	95.64019657964388	91.45691103895176	101.08668292990808	96.58243527779953	0.06879490416899954	0.06753655779323266	0.25454012094087375	8.10419107566122	0.24319458814329664	7.742965661615017
13.910878469549415	82.52406304333206	79.14935081861022	89.29621526932316	85.49828564610056	92.5675549952522	88.56960479027684	95.6599071249418	91.47576625253492	101.10419244287692	96.59921659420665	0.0687464614998747	0.0674890739389477	0.25251056607760347	8.08801537663021	0.24125570786850403	7.727517745224759
13.9946985101918	82.55047789929817	79.17447928108766	89.31891149858743	85.51994022219127	92.58863545521638	88.58974566468618	95.67957813446382	91.4945836642021	101.12166618925035	96.61596366135078	0.06869813562543484	0.06744170442282299	0.25049652332256755	8.071850361553516	0.2393316557848948	7.712080360030086
14.079023608744702	82.57683924034258	79.19955688766285	89.34156227476825	85.54155145708165	92.60967375474031	88.60984627683663	95.6992097051709	91.51336336634186	101.13910438070654	96.63267667966079	0.06864992794640126	0.06739445061898604	0.2484978772491786	8.055696016461297	0.23742232149663778	7.6966534940911515
14.163856808436103	82.60314685063415	79.22458343757651	89.36416754918787	85.56311930644475	92.6306699216434	88.62990665415707	95.71880193442132	91.53210545171956	101.15650723006699	96.64935585064458	0.06860183987235394	0.06734731391026287	0.24651451325257767	8.039552326725243	0.23552759539472845	7.681237134849653
14.24920117083096	82.6294005128399	79.24955872866418	89.38672727265913	85.58464372547849	92.65162398370569	88.64992682404238	95.73835491997163	91.55081001347789	101.17387495130261	96.66600137689477	0.06855387282180327	0.06730029568824573	0.2445463175382656	8.02341927677844	0.23364736864539282	7.6658312688923615
14.335059775941703	82.65560000811132	79.27448255734352	89.40924139547961	85.60612466890025	92.67253596866536	88.66990681385141	95.75786875997734	91.56947714513772	101.19120775953974	96.68261346209432	0.06850602822225932	0.06725339735336137	0.2425931771182377	8.007296850228158	0.23178153318775685	7.650435882016609
14.421435722339384	82.68174511607099	79.29935471860165	89.43170986742602	85.6275620909415	92.69340590421689	88.68984665090497	95.77734355299415	91.58810694059922	101.20850587106683	96.69919231102307	0.06845830751030209	0.06720662031494112	0.24065497980916462	7.991185029924964	0.2299299817290148	7.63505095929213
14.50833212726552	82.70783561479888	79.32417500598244	89.45413263774859	85.64895594534258	92.71423381800902	88.70974636248398	95.79677939797946	91.60669949414314	101.2257695033414	96.71573812956385	0.06841071213165618	0.06715996599129201	0.23873161422091016	7.975083797802654	0.22809260773755113	7.61967648494101
14.595752126744532	82.73387128081797	79.34894321157299	89.47650965516455	85.67030618534662	92.73501973764189	88.72960597582693	95.81617639429261	91.62525490043127	101.24299887499572	96.73225112470836	0.06836324354126105	0.06711343580976785	0.23682296975573536	7.958993134969205	0.22626930543930257	7.604312442428636
14.683698875697011	82.75985188908079	79.37365912599103	89.49884086785315	85.6916127636948	92.75576369066573	88.74942551812849	95.83553464169715	91.6437732545084	101.26019420584483	96.74873150456419	0.06831590320334653	0.06706703120684171	0.23492893660443315	7.942913021772256	0.22445996981446115	7.588958814492798
14.772175548053516	82.78577721295488	79.39832253837125	89.52112622344906	85.71287563262023	92.77646570457811	88.76920501653701	95.85485424036135	91.66225465180288	101.27735571689249	96.76517947836093	0.0682686925915065	0.06702075362817922	0.2330494057340502	7.926843437588104	0.2226644965869582	7.573615582950879
14.861185336869132	82.81164702420806	79.42293323635158	89.54336566903619	85.73409474384212	92.79712580682163	88.78894449815233	95.87413529085933	91.68069918812766	101.29448363033826	96.78159525645638	0.06822161318877566	0.06697460452871233	0.23118426888777321	7.910784360938123	0.22088278222315694	7.558282728841732
14.95073145443871	82.8374610929941	79.44749100605985	89.56555915114194	85.75527004856042	92.81774402478183	88.80864399002388	95.8933778941727	91.69910695968187	101.3115781695846	96.79797905034366	0.06817466648770593	0.06692858537271595	0.2293334185809499	7.894735769583349	0.21911472392827136	7.542960232465703
15.040817132412794	82.8632191878381	79.47199563209985	89.58770661573107	85.77640149744998	92.83832038578522	88.82830351914868	95.91258215169178	91.71747806305189	101.3286395592443	96.81433107265772	0.06812785399044269	0.06688269763388185	0.22749674809199405	7.878697640320752	0.2173602196381239	7.527648073242744
15.131445621914246	82.88892107562096	79.49644689753701	89.60980800819891	85.79748904065434	92.85885491709628	88.84792311246873	95.93174816521646	91.73581259521225	101.34566802514686	96.83065153718198	0.06808117720880505	0.06683694279539708	0.2256741514584064	7.8626699490669125	0.2156191680148254	7.5123462297488
15.222620193655578	82.91456652156472	79.52084458388464	89.63186327336568	85.81853262778024	92.87934764591589	88.86750279686935	95.95087603695809	91.75411065352735	101.36266379434679	96.84694065885542	0.06803463766436427	0.06679132235002114	0.2238655234742737	7.846652670919866	0.2138914684448423	7.497054679806752
15.31434413805701	82.94015528921699	79.54518847108926	89.65387235546967	85.83953220789142	92.89979859937851	88.88704259917677	95.96996586954047	91.77237233575254	101.37962709513022	96.86319865377953	0.0679882368885249	0.06674583780016616	0.22207075968094614	7.830645780020859	0.2121770210297882	7.481773400351813
15.406620765365147	82.96568714043543	79.56947833751613	89.67583519816102	85.8604877295026	92.92020780455017	88.90654254615595	95.98901776600142	91.7905977400353	101.39655815702285	96.87942573922523	0.06794197642260602	0.06670049065797465	0.2202897563637407	7.8146492496016435	0.21047572658261515	7.466502367431531
15.499453405772549	82.99116183537176	79.59371395993433	89.69775174449482	85.88139914057305	92.94057528842562	88.92600266450816	96.00803182979378	91.8087869649165	101.41345721079706	96.89562213363983	0.06789585781792346	0.06665528244540289	0.2185224105484167	7.7986630520099425	0.20878748662619273	7.451241556322202
15.592845409537835	83.01657913245629	79.61789511350223	89.71962193692505	85.90226638850112	92.96090107792662	88.94542298086932	96.02700816478745	91.82694010933217	101.43032448848024	96.91178805665496	0.0678498826358738	0.06661021469430024	0.21676861999486619	7.782687158698536	0.20711220338517933	7.435990941416094
15.686800147106629	83.04193878838133	79.64202157175194	89.74144571729741	85.92308942011722	92.98118519989895	88.96480352180713	96.04594687527029	91.84505727261443	101.44716022336198	96.92792372909305	0.0678040524480186	0.06656528894649451	0.21502828319080436	7.766721540163417	0.20544977978056522	7.420750496203254
15.781321009233178	83.06724055808513	79.66609310657431	89.76322302684288	85.94386818167796	93.00142768111037	88.98414431381916	96.06484806594999	91.86313855449309	101.4639646500023	96.94402937297542	0.06775836883617044	0.06652050675387432	0.21330129934995057	7.750766165987443	0.2038001194285357	7.405520193362463
15.87641140710273	83.09248419473525	79.69010948820329	89.7849538061707	85.9646026188596	93.021628548248	89.00344538333052	96.08371184195539	91.88118405509708	101.4807380042396	96.96010521152951	0.06771283339248009	0.06647586967847424	0.21158756840230808	7.734821004749392	0.202163126631433	7.390300004626624
15.972074772454643	83.11766944971147	79.7140704852002	89.80663799526137	85.98529267675138	93.04178782791567	89.0227067566913	96.1025383088378	91.89919387495571	101.49748052319838	96.97615146919632	0.06766744771952289	0.06643137929256253	0.209886990995642	7.718886024191306	0.20053870637764248	7.375089900913736
16.06831455770623	83.1427960725895	79.73797586443807	89.82827553346019	86.00593829984955	93.06190554663212	89.04192846017487	96.12132757257328	91.91716811500063	101.51419244529826	96.99216837163883	0.06762221343038936	0.06638703717872599	0.2081994684857591	7.702961191051145	0.19892676433323686	7.359889852217748
16.165134236077357	83.16786381112311	79.7618253910853	89.84986635946946	86.02653943205004	93.08198173082764	89.06111051997475	96.14007973956338	91.93510687656676	101.5308740102614	97.008156145749	0.06757713214877412	0.06634284492996007	0.20652490293161918	7.687046471044596	0.19732720683794014	7.344699827594013
16.262537301715792	83.19287241122704	79.78561882858943	89.87141041134187	86.04709601664227	93.10201640684208	89.08025296220286	96.15879491663738	91.95301026139417	101.54752545912146	97.02411501965629	0.06753220550906829	0.066298804149757	0.20486319709345935	7.67114182898149	0.19573994090177393	7.329519795228407
16.36052726982327	83.21782161695921	79.80935593866056	89.89290762647286	86.06760799630199	93.12200960092208	89.09935581288664	96.17747321105348	91.97087837162945	101.56414703423182	97.04004522273527	0.06748743515645081	0.066254916452198	0.20321425442546115	7.655247228638473	0.19416487419965733	7.314349722350016
16.459107676782416	83.2427111705029	79.83303648125477	89.91435794159362	86.08807531308474	93.14196133921854	89.11841909796709	96.19611473050084	91.98871130982754	101.58073897927439	97.05594698561406	0.06744282274698254	0.06621118346204363	0.20157797907239683	7.639362632828124	0.19260191506742785	7.299189575303899
16.55828208028434	83.26754081214867	79.85666021455704	89.93576129276342	86.10849790841871	93.16187164778398	89.13744284329601	96.21471958310104	92.00650917895304	101.59730153926829	97.07182054018246	0.06739836994770149	0.066167606814827	0.1999542758663324	7.623488003413513	0.19105097249803293	7.284039319525618
16.658054059457015	83.29231028027624	79.88022689496447	89.95711761536262	86.12887572309809	93.18174055257037	89.15642707463405	96.2332878774104	92.02427208238244	101.6138349605791	97.08766611960061	0.06735407843671858	0.06612418815694837	0.1983430503173622	7.6076233011663135	0.1895119561337424	7.268898919435742
16.758427214994473	83.3170193113353	79.9037362770681	89.97842684408425	86.14920869727524	93.20156807942551	89.17537181764735	96.25181972242066	92.04200012390491	101.63033949092693	97.10348395830675	0.06730994990331367	0.06608092914577024	0.19674420861122144	7.591768485817738	0.1879847762636473	7.253768338483496
16.859405169286727	83.34166763982721	79.92718811363608	89.99968891292698	86.16949677045417	93.22135425409122	89.19427709790584	96.27031522756177	92.0596934077247	101.64681537939634	97.11927429202642	0.06726598604803664	0.0660378314497132	0.1951576576081493	7.575923516178591	0.1864693438222389	7.238647539277736
16.960991566550526	83.36625499828592	79.9505821555956	90.02090375518729	86.18973988148316	93.24109910220044	89.21314294088054	96.28877450270339	92.07735203846286	101.66326287644544	97.13503735778112	0.0672221885828047	0.06599489674835558	0.19358330483248665	7.560088349917351	0.1849655703794042	7.22353648333592
17.063190072960847	83.39078111725821	79.97391815201446	90.04207130345118	86.20993796854691	93.26080264927404	89.2319693719406	96.3071976581565	92.09497612115841	101.67968223391469	97.15077339389653	0.06717855923100491	0.06595212673253044	0.19202105847188022	7.544262943705689	0.18347336814019855	7.208435131251463
17.166004376783235	83.41524572528476	79.99719585008343	90.06319148958681	86.23009096915992	93.2804649207189	89.25075641635144	96.32558480467591	92.11256576127103	101.6960737050372	97.16648264001238	0.06713509972759724	0.0659095231044271	0.1904708273700635	7.528447253105696	0.181992649937456	7.193343442599144
17.26943818850684	83.43964854887946	80.02041499509679	90.08426424473572	86.25019882015786	93.30008594182401	89.26950409927119	96.34393605346122	92.13012106468177	101.71243754444713	97.18216533709023	0.06709181181921561	0.0658670875776929	0.18893252102623137	7.51264123265355	0.1805233292310504	7.178261375975126
17.37349524097843	83.46398931251042	80.04357533043469	90.10528949930563	86.2702614576913	93.31966573775904	89.2882124457493	96.36225151616007	92.1476421376963	101.728774008191	97.19782172742418	0.0670486972642761	0.06582482187753544	0.18740604958833273	7.496844835863158	0.179065320102211	7.163188889036974
17.478179289537028	83.48826773857877	80.06667659754324	90.12626718296139	86.29027881721689	93.33920433357041	89.30688148072294	96.38053130486912	92.16512908704567	101.74508335373622	97.21345205464891	0.06700575783308159	0.06578272774082791	0.18589132384363438	7.481058014960581	0.17761853724408638	7.148125938230805
17.583494112149474	83.51248354739793	80.08971853591514	90.14719722461663	86.31025083348969	93.35870175417847	89.3255112290143	96.39877553213613	92.18258201988841	101.76136583998112	97.22905656374918	0.06696299530793005	0.0657408069162139	0.18438825522315483	7.465280721200543	0.17618289596532577	7.13307247910052
17.689443509546752	83.53663645717346	80.11270088307079	90.16807955242585	86.33017744055574	93.37815802437531	89.34410171532858	96.41698431096263	92.20000104381295	101.77762172726594	97.24463550107008	0.06692041148322475	0.06569906116421483	0.1828967557931378	7.449512904746371	0.17475831218303028	7.118028466193209
17.79603130536116	83.56072618398126	80.13562337453806	90.18891409377552	86.35005857174379	93.39757316882128	89.36265296425076	96.43515775480557	92.21738626683936	101.79385127738229	97.2601891143261	0.06687800816558284	0.06565749225733902	0.18141673824919735	7.433754514582688	0.1733447024168413	7.1029938529245555
17.90326134626431	83.58475244174636	80.15848574383226	90.2097007752754	86.36989415965708	93.41694721204222	89.381165000243	96.45329597757956	92.23473779742126	101.81005475358374	97.27571765261109	0.06683578717394988	0.06561610198019054	0.17994811591279358	7.418005498529965	0.17194198378462033	7.08796859162976
18.011137502105942	83.60871494222087	80.18128772243564	90.23043952274962	86.3896841361651	93.43628017842619	89.39963784764157	96.47139909365889	92.25205574444792	101.82623242059617	97.29122136640791	0.06679375033971295	0.06557489212958224	0.1784908027294705	7.4022658033100015	0.17055007400233535	7.072952633650857
18.119663666053608	83.63261339496255	80.20402903977732	90.25113026122843	86.40942843239579	93.45557209222109	89.41807153065474	96.48946721788019	92.26934021724668	101.842384544629	97.3067005075991	0.06675189950681412	0.06553386451464646	0.1770447132602726	7.3865353744331514	0.16916889137451108	7.057945929180278
18.228843754733095	83.65644750731147	80.22670942321149	90.2717729149381	86.42912697872616	93.47482297753061	89.43646607335884	96.50750046554381	92.2865913255843	101.85851139338486	97.32215532947606	0.06671023653186971	0.0654930209569511	0.17560976267930073	7.370814156198321	0.16779835479246685	7.042948427264491
18.338681708369887	83.68021698436823	80.24932859799698	90.29236740729279	86.4487797047746	93.49403285831201	89.4548214996963	96.52549895241691	92.30380917966986	101.87461323607147	97.33758608675019	0.06666876328428667	0.06545236329061524	0.17418586677308667	7.355102091842127	0.1664383837342598	7.027960075993178
18.44918149093129	83.70392152897077	80.27188628727569	90.31291366088497	86.46838653939213	93.51320175837277	89.47313783347258	96.54346279473556	92.32099389015684	101.89069034341252	97.35299303556314	0.06662748164638402	0.06541189336242559	0.17277294193002035	7.339399123291514	0.16508889825337292	7.01298082223002
18.56034709026951	83.72756084167084	80.29438221205046	90.33341159747597	86.4879474106532	93.53232970136717	89.49141509835283	96.56139210920678	92.33814556814498	101.90674298765853	97.36837643349712	0.06658639351351227	0.06537161303195722	0.17137090513989506	7.323705191261979	0.16374981897865837	6.9980106116890965
18.672182518265565	83.75113462071064	80.31681609116336	90.35386113798661	86.50746224584726	93.55141671079333	89.50965331785928	96.5792870130112	92.35526432518279	101.92277144259846	97.38373653958578	0.06654550079417809	0.06533152417169232	0.16997967398799574	7.308020235224831	0.1624210671096762	6.983049388953077
18.784691810974078	83.77464256199862	80.33918764127296	90.37426220248733	86.52693097146947	93.57046280998968	89.52785251536788	96.59714762380517	92.37235027326965	101.938775983571	97.39907361432493	0.06650480541016923	0.06529162866714337	0.16859916665350738	7.292344193454483	0.16110256441379533	6.968097097476857
18.897879028768923	83.79808435908582	80.36149657683225	90.39461471018913	86.54635351321205	93.58946802213225	89.5460127141058	96.6149740597238	92.38940352485861	101.9547568874767	97.41438791968395	0.0664643092966793	0.0652519284169771	0.16722930190275065	7.27667700292659	0.15979423322056618	6.953153679507523
19.01174825648978	83.82145970314049	80.38374261006497	90.41491857943286	86.56572979595448	93.60843237023063	89.56413393714769	96.6327664393827	92.40642419285804	101.97071443278904	97.42967971911624	0.06642401440243799	0.0652124253331396	0.16586999908639655	7.261018599358067	0.15849599641876466	6.938219076120731
19.126303603589555	83.84476828292402	80.40592545094299	90.43517372768015	86.58505974375485	93.62735587712544	89.58221620741323	96.65052488188121	92.42341239063485	101.98664889956721	97.4449492775713	0.06638392268983816	0.06517312134098391	0.16452117813526002	7.24536891720345	0.15720777745235637	6.923293227213435
19.241549204282624	83.868009784765	80.42804480716222	90.45538007150252	86.60434327983984	93.64623856548418	89.60025954766343	96.66824950680446	92.44036823201623	102.00256056946763	97.46019686150558	0.06634403613507077	0.06513401837939853	0.16318275955427453	7.229727889505739	0.1559295003150396	6.908376071402017
19.357489217694134	83.89118389253387	80.45010038411877	90.47553752657151	86.62358032659539	93.66508045779817	89.61826398049767	96.68594043422611	92.45729183129241	102.01844972575637	97.47542273889418	0.06630435672825544	0.06509511840093808	0.16185466442152574	7.214095448074659	0.15466108954865376	6.893467546109605
19.474127828010037	83.91429028761698	80.47209188488478	90.4956460076483	86.64277080555699	93.68388157637905	89.63622952835047	96.70359778471109	92.47418330321919	102.03431665332168	97.49062717924276	0.06626488647357699	0.06505642337195608	0.16053681438307876	7.198471523366607	0.1534024702386887	6.8785675875151355
19.59146924462811	83.93732864889026	80.49401901018376	90.51570542857316	86.6619146373999	93.70264194335529	89.65415621348816	96.72122167931826	92.49104276302049	102.05016163868662	97.50581045359934	0.06622562738942235	0.06501793527273877	0.15922913164774855	7.182856044462824	0.15215356801024882	6.86367613056791
19.709517702309874	83.96029865269242	80.5158814583658	90.5357157022547	86.68101174192918	93.72136158066847	89.67204405800585	96.73881223960299	92.50787032639103	102.06598497002165	97.52097283456645	0.06618658150851892	0.06497965609764227	0.15793153898459877	7.167248939091223	0.15091430902344882	6.848793108889367
19.828277461333414	83.98319997279803	80.53767892538183	90.55567674065932	86.70006203806939	93.74004051006992	89.6898930838235	96.75636958762014	92.52466610949861	102.08178693715783	97.53611459631307	0.0661477508780756	0.06494158785522901	0.15664395971936074	7.151650133622752	0.14968461997062832	6.833918454834929
19.94775280764713	84.00603228039012	80.55941110475862	90.5755884548002	86.71906544385487	93.75867875311704	89.70770331268328	96.77389384592692	92.54143022898731	102.09756783159995	97.5512360145875	0.06610913755992598	0.06490373256840747	0.1553663177276121	7.136059552933148	0.14846442807242966	6.819052099457622
20.067948053024427	84.02879524403193	80.58107768757205	90.59545075472576	86.73802187641867	93.77727633116919	89.72547476614533	96.79138513758518	92.55816280197959	102.11332794653921	97.56633736672926	0.06607074363067258	0.06486609227457597	0.15409853743369695	7.12047712052663	0.14725366107325044	6.80419397246078
20.188867535219305	84.05148852963922	80.60267836242139	90.61526354950917	86.75693125198278	93.79583326538459	89.74320746558502	96.80884358616495	92.57486394607962	102.12906757686753	97.58141893168238	0.06603257118183237	0.06482866902576351	0.1528405438073719	7.104902758506796	0.14605224723993615	6.789344002259895
20.31051561812294	84.07411180045138	80.62421281540213	90.63502674723651	86.77579348584696	93.81434957671614	89.76090143218903	96.82626931574717	92.5915337793757	102.14478701919074	97.59648099000803	0.06599462231998748	0.06479146488877795	0.15159226235800816	7.089336387500225	0.14486011535569787	6.774502115924406
20.432896691921076	84.0966647170026	80.64568073007925	90.65474025499543	86.79460849237847	93.83282528590786	89.77855668695209	96.84366245092666	92.60817242044342	102.16048657184255	97.61152382389768	0.06595689916693472	0.06475448194535145	0.15035361912947565	7.073777926565526	0.1436771947153943	6.759668239054008
20.55601517325261	84.11914693709186	80.66708178745901	90.674403978863	86.81337618500034	93.85126041349038	89.79617325067271	96.86102311681474	92.62477998834788	102.17616653489813	97.6265477171859	0.06591940385983841	0.06471772229229165	0.14912454070008607	7.058227293353411	0.14250341512513387	6.744842295913259
20.679875505368887	84.14155811575401	80.68841566596197	90.69401782389463	86.83209647618126	93.86965497977795	89.81375114395044	96.8783514390431	92.64135660264755	102.19182721018912	97.64155295536449	0.0658821385513854	0.06468118804163295	0.14790495417736338	7.042684404019383	0.14133870689789774	6.730024209409748
20.804482158294064	84.16389790522867	80.70968204139398	90.71358169411137	86.85076927742362	93.88800900486373	89.83129038718153	96.89564754376617	92.65790238339636	102.20746890131723	97.65653982559544	0.06584510540994166	0.06464488132078962	0.14669478719292783	7.027149173136422	0.14018300084831026	6.715213900988601
20.92983962898646	84.18616595493012	80.73088058691806	90.73309549248826	86.86939449925265	93.90632250861621	89.84879100055558	96.91291155766486	92.67441745114746	102.22309191366949	97.6715086167252	0.06580830661971218	0.06460880427271322	0.14549396789954017	7.01162151371318	0.1390362282895694	6.700411290617922
21.055952441500814	84.2083619114156	80.75201097302465	90.75255912094137	86.88797205120433	93.92459551067464	89.86625300405127	96.9301436079491	92.69090192695546	102.23869655443225	97.68645961929795	0.06577174438090229	0.06457295905604889	0.14430242496717938	6.996101337164873	0.13789832102975197	6.685616296792432
21.18282514715158	84.23048541835412	80.77307286750268	90.7719724803158	86.90650184181416	93.94282803044527	89.88367641743295	96.9473438223616	92.70735593238015	102.25428313260677	97.70139312557038	0.06573542090988015	0.06453734784529702	0.14312008758219008	6.98058855342606	0.13676921137147247	6.670828836649889
21.31046232467717	84.25253611649457	80.7940659354095	90.79133547037303	86.92498377860535	93.96102008709738	89.90106126024685	96.96451232918123	92.72377958948967	102.26985195902444	97.71630942952595	0.06569933843934393	0.0645019728309756	0.14194688543830125	6.965083070695982	0.13564883210312928	6.656048825701873
21.438868580405217	84.27451364363255	80.81498983904024	90.81064798977741	86.94341776807627	93.97917169955822	89.91840755181651	96.98164925722578	92.74017302086305	102.28540334636148	97.7312088268889	0.06566349921849102	0.06446683621978441	0.14078274873656937	6.9495847955477075	0.1345371164981657	6.641276177950203
21.568048548418737	84.29641763457805	80.83584423789726	90.82990993608385	86.96180371568876	93.99728288650952	89.93571531123938	96.99875473585583	92.75653634959403	102.30093760915518	97.74609161513942	0.06562790551318506	0.06443194023477228	0.13962760818236575	6.934093632971781	0.13343399831296665	6.626510805930593
21.69800689072348	84.31824772112188	80.85662878865908	90.84912120572434	86.98014152585573	94.01535366638285	89.95298455738265	97.01582889497817	92.7728696992943	102.31645506381956	97.7609580935286	0.0655925596061323	0.06439728711550742	0.1384813949788395	6.9186094861906895	0.13233941178077657	6.611752620556217
21.828748297416116	84.34000353200145	80.87734314514819	90.86828169399425	86.99843110192839	94.03338405735494	89.9702153088789	97.03287186504897	92.78917319409648	102.33195602866101	97.77580856309318	0.06555746379705618	0.06436287911824766	0.13734404082521223	6.903132256735262	0.13125329160902766	6.59700153115773
21.960277486853503	84.36168469286658	80.89798695829933	90.88739129503907	87.01667234618365	94.05137407734351	89.98740758412221	97.04988377707757	92.80544695865771	102.34744082389491	97.79064332667103	0.06552262040287421	0.06432871851611664	0.13621547791393596	6.887661844473769	0.13017557297752091	6.582257445505093
22.092599205822967	84.38329082624477	80.9185598761268	90.90644990184067	87.03486515981153	94.06932374400283	90.00456140126393	97.06686476263016	92.82169111816323	102.36290977166196	97.80546268891699	0.0654880317578793	0.06429480759927834	0.13509563892489496	6.87219814744094	0.12910619153240077	6.56752026968752
22.225718229713628	84.40482155150526	80.93906154369117	90.92545740620284	87.05300944290153	94.08723307471857	90.0216767782081	97.08381495383294	92.83790579832936	102.37836319604459	97.82026695631788	0.06545370021392272	0.06426114867511783	0.13398445702301842	6.856741061899811	0.1280450833843929	6.5527899081535
22.359639362688714	84.42627648482356	80.95949160306584	90.94441369873759	87.07110509442981	94.10510208660368	90.03875373260747	97.10073448337631	92.85409112540748	102.3938014230841	97.8350564372091	0.06541962814059904	0.06422774406842287	0.1328818658564046	6.841290482385375	0.12699218510658739	6.538066263750807
22.494367437858962	84.4476552391449	80.97984969330321	90.9633186688507	87.0891520122458	94.12293079649353	90.05579228185915	97.11762348451849	92.87024722618752	102.40922478079781	97.84983144179066	0.06538581792543437	0.06419459612156736	0.1317877995497838	6.825846301522688	0.12594743372824269	6.523349237551884
22.629907317457054	84.46895742414696	81.00013545039968	90.98217220472677	87.1071500930582	94.14071922094081	90.0727924430997	97.13448209108897	92.88637422800123	102.42463359919604	97.86459228214311	0.06535227197407766	0.06416170719469873	0.13070219270383632	6.810408410143282	0.12491076673393309	6.508638728962978
22.766263893012997	84.4901826462029	81.02034850726112	91.00097419331499	87.12509923242169	94.15846737621122	90.0897542332013	97.15131043749302	92.90247225872648	102.44002821030028	97.87933927224496	0.06531899271049409	0.0641290796659274	0.12962498038950798	6.7949766971687495	0.12388212205888749	6.493934635618643
22.903442085530802	84.51133050834254	81.04048849366669	91.01972452031347	87.14299932472225	94.17617527827787	90.10667766876641	97.16810865871477	92.91854144679016	102.45540894816023	97.89407272798847	0.06528598257716088	0.0640967159315194	0.12855609814613445	6.779551049607107	0.12286143808586303	6.479236853381735
23.041446845665973	84.53240061021437	81.06055503623334	91.03842307015464	87.16085026316367	94.19384294281684	90.12356276612381	97.18487689032185	92.93458192117271	102.47077614887245	97.90879296719758	0.06525324403526668	0.06406461840609019	0.1274954819776326	6.764131352567347	0.1218486536436103	6.464545276379795
23.180283153904217	84.55339254804592	81.08054775837883	91.05706972598934	87.17865193975257	94.21147038520178	90.14040954132352	97.20161526846896	92.95059381141155	102.48613015059844	97.92350030964482	0.06522077956491348	0.06403278952280465	0.12644306834846475	6.7487174891612085	0.12084370800027955	6.44985979685589
23.31995602074116	84.57430591460417	81.1004662802846	91.07566436967137	87.196404245284	94.22905762049882	90.15721801013201	97.21832392990214	92.96657724760486	102.50147129358312	97.93819507706866	0.0651885916653217	0.06400123173357455	0.1253987941812511	6.733309340528649	0.11984654086336377	6.435180305226822
23.460470486863187	84.59514029915505	81.1203102188582	91.09420688174153	87.21410706932662	94.24660466346138	90.17398818802755	97.23500301196279	92.9825323604158	102.51679992017364	97.95287759319157	0.0651566828550376	0.06396994750926481	0.12436259685387085	6.717906785823288	0.11885709237589026	6.420506690090406
23.60183162332936	84.6158952874227	81.14007918769505	91.11269714141167	87.23176030020771	94.26411152852508	90.19072009019533	97.25165265259201	92.99845928107649	102.53211637483864	97.96754818373802	0.06512505567214352	0.06393893933989869	0.12333441419423252	6.702509702117823	0.11787530311158889	6.405838838116324
23.744044531754422	84.63657046154754	81.15977279703931	91.13113502654801	87.24936382499764	94.28157822980188	90.20741373152218	97.26827299033458	93.0143581413917	102.5474210041872	97.98220717645235	0.06509371267447299	0.06390820973486712	0.12231418447788656	6.68711796439311	0.11690111407295944	6.391176634009753
23.887114344492932	84.65716540004428	81.17939065374476	91.14952041365471	87.26691752949465	94.29900478107501	90.22406912659176	97.28486416434336	93.0302290737432	102.56271415698865	97.99685490111759	0.06506265643982659	0.06387776122314051	0.12130184642580844	6.671731445563637	0.1159344666887705	6.376519960602309
24.031046224824397	84.67767967775906	81.1989323612348	91.16785317785715	87.28442129820904	94.31639119579334	90.24068628967947	97.30142631438373	93.04607221109406	102.57799618419232	98.01149168957417	0.06503188956619181	0.06384759635348604	0.12029733920007857	6.656350016375654	0.11497530280968249	6.361868698677426
24.175845367139747	84.69811286582592	81.21839751946155	91.18613319288455	87.30187501434703	94.33373748706568	90.25726523474694	97.31795958083774	93.06188768699236	102.59326743894756	98.02611787573865	0.06500141467196645	0.06381771769468438	0.11930060240115381	6.6409735454653855	0.11402356470631503	6.347222727086773
24.32151699712871	84.71846453162293	81.23778572486523	91.20436033105311	87.3192785597952	94.3510436676554	90.2738059754374	97.33446410470908	93.07767563557623	102.60852827662458	98.0407337956236	0.06497123439618552	0.06378812783575155	0.11831157606366105	6.625601899195317	0.11307919506492681	6.332581922579266
24.468066371968433	84.73873423872682	81.2570965703316	91.22253446324768	87.33663181510308	94.36830974997399	90.29030852506936	97.35094002762683	93.09343619157724	102.62377905483415	98.05533978735608	0.06494135139875004	0.06375882938616576	0.11733020065372557	6.610234941690578	0.11214213698451658	6.317946159826533
24.61549878051318	84.7589215468682	81.27632964515013	91.24065545890463	87.35393465946744	94.38553574607587	90.30677289663207	97.36738749185076	93.10916949032548	102.6390201334495	98.06993619119845	0.06491176836066069	0.06372982497609192	0.11635641706794786	6.594872534929891	0.11121233397631158	6.303315311499318
24.763819543485244	84.77902601188514	81.29548453497078	91.2587231859935	87.37118697071497	94.4027216676523	90.32319910277968	97.38380664027584	93.12487566775391	102.65425187462728	98.084523349568	0.06488248798425408	0.06370111725661708	0.11539016662612767	6.57951453845817	0.1102897299569463	6.288689248045557
24.91303401366693	84.7990471856761	81.31456082175998	91.27673751099829	87.38838862528496	94.41986752602485	90.33958715582541	97.40019761643643	93.1405548604025	102.66947464282856	98.0991016070571	0.06485351299344218	0.0636727088999833	0.11443139107080924	6.564160809513851	0.1093742692471551	6.274067837755865
25.063147576093755	84.81898461615279	81.33355808375663	91.29469829889922	87.40553949821219	94.4369733321398	90.35593706773616	97.41656056451176	93.1562072054231	102.68468880484129	98.11367131045401	0.0648248461339567	0.06364460259982548	0.11348003256438233	6.548811203014338	0.10846589656989636	6.259450946763536
25.214165648248784	84.83883784719163	81.35247589542675	91.31260541315358	87.4226394631091	94.4540390965617	90.37224885012667	97.43289562933022	93.17183284058403	102.699894729802	98.12823280876383	0.06479649017359419	0.06361680107141503	0.11253603368476206	6.533465571428678	0.1075645570460324	6.244838438982697
25.366093680258146	84.8586064185849	81.371313827418	91.33045871567658	87.43968839214801	94.47106482946707	90.38852251425367	97.44920295637465	93.18743190427472	102.71509278921847	98.1427864532296	0.06476844790246852	0.06358930705190277	0.11159933742288786	6.518123764810298	0.10667019619125995	6.230230176024634
25.518937155087716	84.87828986599095	81.39007144651302	91.34825806682186	87.45668615604266	94.48805054063794	90.40475807100982	97.46548269178713	93.20300453551044	102.73028335699223	98.15733259735366	0.0647407221332643	0.06356212330057058	0.11066988717936965	6.5027856306987815	0.10578275991406372	6.215626017226896
25.672701588741027	84.8978877208837	81.40874831558244	91.36600332536155	87.47363262403003	94.50499623945538	90.42095553091794	97.481734982374	93.2185508739372	102.74546680944171	98.17187159691963	0.06471331570149472	0.06353525259908134	0.1097476267619868	6.487451014134422	0.10490219451270377	6.20102581960964
25.827392530458226	84.91739951050144	81.42734399353695	91.3836943484663	87.49052766385132	94.52190193489281	90.43711490412454	97.49795997561094	93.2340710598365	102.76064352532556	98.18640381001427	0.06468623146576305	0.06350869775173718	0.10883250038284586	6.472119757632754	0.10402844667174804	6.1864294378247
25.983015562916506	84.9368247577948	81.44585803527889	91.40133099168503	87.50737114173329	94.53876763550954	90.45323620039404	97.51415781964849	93.24956523413053	102.77581388586641	98.20092959705019	0.06465947230802944	0.06348246158573845	0.107924452653549	6.456791701049951	0.10316146345883226	6.171836724090099
26.139576302431465	84.95616298137362	81.46428999165254	91.41891310892369	87.52416292236835	94.55559334944338	90.46931942910186	97.53032866331658	93.26503353838676	102.79097827477455	98.21544932078787	0.06463304113387881	0.0634565469514487	0.10702342858417069	6.441466681619204	0.10230119232312518	6.157247528190055
26.297080399159835	84.97541369545378	81.48263940939442	91.43644055242483	87.54090286889551	94.57237908440433	90.48536459922856	97.54647265613056	93.28047611482343	102.80613707827264	98.22996334635934	0.06460694087279573	0.06343095672266151	0.10612937358047247	6.426144533957995	0.10144758109225904	6.142661697493168
26.455533537303385	84.99457640980245	81.50090583108243	91.453913172746	87.55759084288037	94.58912484766725	90.50137171935316	97.56258994829633	93.29589310631464	102.82129068512025	98.24447204129135	0.06458117447844204	0.06340569379687273	0.10524223343873018	6.4108250898825645	0.10060057796789579	6.128079076770518
26.614941435314055	85.01365062968257	81.51908879508385	91.4713308187379	87.57422670429447	94.6058306460645	90.51734079764623	97.57868069071546	93.31128465639515	102.83643948663854	98.25897577552846	0.0645557449289371	0.06338076109555633	0.10436195434471074	6.39550817847703	0.09976013152464702	6.113499508272071
26.77530984610034	85.03263585579721	81.53718783550333	91.48869333752269	87.59081031149535	94.62249648597914	90.53327184186362	97.59474503499122	93.32665090926625	102.85158387673619	98.27347492145779	0.06453065522714575	0.0633561615644447	0.10348848287077317	6.3801936260279035	0.09892619070660658	6.09892283165027
26.93664455723489	85.05153158423202	81.55520248212933	91.50600057447146	87.60734152120521	94.63912237333713	90.54916485933924	97.61078313343384	93.34199200980059	102.86672425193451	98.28796985393258	0.06450590840096693	0.06333189817381188	0.10262176597154848	6.36488125595497	0.09809870482519045	6.084348883941857
27.098951391163432	85.07033730639765	81.57313226038056	91.52325237318162	87.62382018849041	94.6557083136001	90.56501985697862	97.62679513906636	93.35730810354829	102.88186101139395	98.30246095029763	0.06448150750362917	0.06330797391876325	0.10176175098257545	6.349570888800372	0.09727762355521463	6.069777499476913
27.26223620541477	85.08905250897078	81.59097669125029	91.54044857545384	87.64024616673905	94.6722543117576	90.58083684125116	97.64278120563024	93.37259933674144	102.89699455694026	98.3169485904133	0.06445745561398912	0.06328439181952715	0.10090838561683313	6.334262342163129	0.0964628969329624	6.055208509853401
27.426504892812353	85.10767667383458	81.60873529125149	91.5575890212688	87.65661930764018	94.6887603723195	90.59661581818372	97.65874148759144	93.38786585630075	102.91212529309148	98.33143315668183	0.06443375583683535	0.06326115492175197	0.10006161796155766	6.318955430644564	0.09565447535391058	6.040641743977176
27.59176338168682	85.12620927801774	81.6264075723596	91.57467354876319	87.67293946116095	94.70522649930794	90.61235679335287	97.67467614014586	93.40310780984044	102.92725362708477	98.34591503407226	0.0644104113031951	0.06323826629680862	0.09922139647545691	6.303649965797376	0.09485230956829582	6.026077027843712
27.758017636089992	85.14464979363314	81.64399304195528	91.59170199420576	87.68920647552433	94.72165269624949	90.6280597718776	97.69058531922578	93.4183253456742	102.94237996890428	98.36039461014676	0.06438742517064946	0.06321572904209578	0.0983876699866073	6.288345756096533	0.09405635068020501	6.011514184654516
27.925273656010095	85.16299768781508	81.66149120276594	91.60867419197282	87.70542019718631	94.73803896616691	90.6437247584119	97.70646918150557	93.43351861282105	102.95750473130884	98.37487227508703	0.06436480062364816	0.06319354628135088	0.09756038768807684	6.273042606833769	0.09326655014388052	5.9969530346788815
28.09353747758831	85.18125242265582	81.67890155280642	91.62558997452314	87.72158047081258	94.7543853115708	90.65935175713692	97.72232788440779	93.44868776101097	102.97262832986021	98.38934842172087	0.06434254087383286	0.06317172116496562	0.09673949913798197	6.257740320208541	0.09248285976195803	5.9823933952866355
28.2628151733366	85.19941345514124	81.69622358531903	91.64244917237326	87.73768713925534	94.77069173445179	90.67494077175373	97.73816158610998	93.46383294069136	102.98775118295228	98.40382344554986	0.06432064916036441	0.06315025687030587	0.0959249542543148	6.242438695160672	0.09170523168245381	5.967835080864461
28.43311285235687	85.21748023708503	81.71345678871207	91.6592516140713	87.753740043529	94.78695823627133	90.69049180547488	97.75397044555027	93.47895430303255	103.00287371183953	98.41829774477624	0.06429912875025413	0.06312915660203665	0.09511670331153255	6.2271375272357545	0.09093361839450154	5.9532779026339995
28.604436660561465	85.235452215062	81.73060064649763	91.67599712617091	87.76973902278583	94.80318481795324	90.70600486101651	97.76975462243387	93.49405199993393	103.0179963406668	98.43277172033093	0.06427798293870139	0.06310842359245268	0.09431469694084171	6.211836608748854	0.09016797272846588	5.938721668862854
28.77679278089485	85.25332883034089	81.7476546372289	91.69268553320533	87.7856839142918	94.81937147987524	90.7214799405906	97.78551427724001	93.50912618403058	103.03311949649948	98.44724577590232	0.06425721504943573	0.06308806110181191	0.09351888612576431	6.196535728598974	0.0894082478524183	5.924166184639034
28.950187433556945	85.2711095188153	81.76461823443572	91.70931665766	87.80157455340105	94.83551822185967	90.73691704589632	97.80124957122796	93.52417700869921	103.04824360935352	98.46172031796449	0.06423682843506372	0.0630680724186779	0.09272922219753355	6.181234672141727	0.08865439726736213	5.9096112517909205
29.124626876227456	85.2887937109338	81.78149090655931	91.72589031994524	87.81741077353044	94.85162504316423	90.75231617811154	97.81696066644366	93.53920462806423	103.06336911222604	98.47619575580622	0.06421682647742256	0.06304846086026199	0.09194565683554856	6.165933221276646	0.08790637480774421	5.895056668938196
29.30011740429177	85.30638083162945	81.7982721168866	91.7424063383689	87.83319240613397	94.86769194247319	90.76767733788469	97.83264772572674	93.55420919700482	103.07849644112703	98.4906725015609	0.0641972125879368	0.06302922977277733	0.09116814206419122	6.150631154374423	0.08716413463821482	5.88050223146638
29.476665351068124	85.32387030024752	81.81496132348275	91.75886452910801	87.8489192806765	94.8837189178878	90.78300052532593	97.84831091271728	93.56919087116111	103.0936260351108	98.50515097023641	0.06417799020798359	0.06301038253179149	0.09039663024782385	6.135328246073186	0.0864276312486254	5.865947731272172
29.654277088036206	85.34126153047208	81.83155797912252	91.77526470617981	87.86459122460649	94.89970596691644	90.7982857399978	97.86395039186213	93.58414980694039	103.1087583363076	98.51963157974477	0.06415916280926028	0.06299192254259009	0.0896310740903914	6.120024267387635	0.0856968194545118	5.851392956912605
29.832959025067048	85.35855393025223	81.84806153122173	91.79160668141337	87.88020806332985	94.91565308646547	90.81353298090718	97.87956632842274	93.59908616152465	103.12389378995698	98.534114750934	0.06414073389415981	0.06297385324054242	0.08887142663309078	6.104718985607178	0.08497165439445098	5.8368376935468405
30.0127176106544	85.37574690172616	81.86447142176617	91.80789026441953	87.89576962018171	94.93156027282899	90.82874224649557	97.89515888848173	93.61400009287671	103.13903284444028	98.54860090761866	0.06412270699615251	0.06295617809147439	0.08811764124902766	6.089412164099485	0.08425209152443358	5.822281722666958
30.193559332147448	85.39283984114432	81.88078708723997	91.82411526256084	87.91127571639849	94.94742752167866	90.84391353462968	97.91072823894982	93.62889175974715	103.15417595131399	98.56309047661139	0.06410508568017037	0.06293890059204794	0.08736967164304588	6.074103562405071	0.08353808661831863	5.807724822232558
30.37549071598484	85.40983213879181	81.8970079585532	91.84028148092145	87.92672617108974	94.96325482805382	90.85904684259238	97.92627454757351	93.64376132168135	103.16932356534393	98.57758388775538	0.06408787354300072	0.06292202427014251	0.0866274718488853	6.058792936135433	0.08282959576504823	5.793166766587092
30.55851832793038	85.42672317890886	81.91313346096779	91.85638872227581	87.94212080120911	94.97904218635094	90.87414216707295	97.94179798294223	93.65860893902665	103.18447614453972	98.59208157395679	0.06407107421368516	0.06290555268524813	0.08589099622525964	6.04348003683117	0.08212657536469692	5.778607326315978
30.742648773309874	85.44351233961038	81.92916301402231	91.87243678705724	87.95745942152496	94.9947895903129	90.88919950415715	97.95729871449564	93.67343477293913	103.1996341501893	98.60658397121755	0.06405469135392348	0.06288948942885927	0.08516019945557218	6.028164612042019	0.08142898212821592	5.764046268297534
30.92788869724955	85.46019899280454	81.94509603145607	91.88842547332632	87.97274184459089	95.01049703301891	90.90421884931784	97.9727769125316	93.6882389853914	103.21479804689507	98.62109151866949	0.06403872865848485	0.06287383812487816	0.08443503654265783	6.01284640508311	0.08073677307260141	5.749483355513803
31.114244784915854	85.47678250410881	81.96093192113089	91.90435457673757	87.98796788071472	95.02616450687243	90.91920019740404	97.98823274821302	93.70302173917909	103.22996830260877	98.6356046586073	0.06402318985562605	0.06285860243002392	0.08371546280719144	5.997525154991308	0.08004990551933133	5.7349183469996206
31.30172376175672	85.49326223276624	81.97667008495286	91.92022389050715	88.00313733792835	95.04179200359098	90.93414354263126	98.00366639357613	93.71778319792888	103.24514538866858	98.65012383652378	0.06400807870751352	0.06284378603424598	0.08300143388751735	5.982200596670737	0.0793683370938254	5.720350997955393
31.4903323937443	85.50963753155952	81.99230991879215	91.93603320537916	88.01825002195645	95.05737951419479	90.94904887857115	98.01907802153838	93.73252352610595	103.26032977983621	98.66464950114452	0.0639933990106559	0.06282939266114596	0.0822929057334818	5.966872460525337	0.07869202572007339	5.705781059437868
31.68007748761912	85.52590774672314	82.00785081240137	91.95178230959102	88.03330573618406	95.07292702899458	90.96391619814021	98.03446780590568	93.74724288902115	103.2755219543335	98.67918210446314	0.0639791545963406	0.06281542606840748	0.08158983460558034	5.951540472513443	0.07802092961981089	5.69120827840743
31.870965891135747	85.5420722178555	82.02329214933317	91.96747098883951	88.04830428162504	95.0884345375807	90.97874549358976	98.04983592138117	93.76194145283918	103.2907223938813	98.69372210177757	0.06396534933107773	0.06280189004822803	0.08089217707419039	5.93620435417688	0.07735500731106981	5.676632397709909
32.063004493309954	85.55813027782851	82.03863330685621	91.98309902624517	88.06324545688884	95.10390202881085	90.99353675649452	98.06518254357302	93.77661938458618	103.3059315837377	98.7082699517264	0.06395198711705156	0.06278878842776231	0.08019989001280692	5.92086382229536	0.07669421760283512	5.662053155829199
32.25620022466719	85.57408125269542	82.05387365586905	91.99866620231606	88.07812905814677	95.1193294907975	91.00828997774114	98.08050784900205	93.79127685215715	103.32115001273651	98.72282611632525	0.06393907189257875	0.06277612506957012	0.07951293059991826	5.905518589064741	0.07603851959589747	5.647470287010947
32.45056005749291	85.58992446159888	82.06901256081449	92.01417229491237	88.09295487909903	95.13471691089666	91.02300514751772	98.09581201511122	93.80591402432498	103.33637817332806	98.7373910610055	0.06392660763257356	0.06276390387207238	0.07883125631482812	5.890168361936958	0.07538787267904468	5.632883521098847
32.64609100608406	85.60565921667522	82.08404937959011	92.02961707920838	88.10772271093914	95.15006427569422	91.03768225530115	98.11109522027292	93.82053107074734	103.35161656161829	98.75196525465097	0.06391459834902109	0.06275212877001309	0.07815482493387549	5.874812843394466	0.07474223652604906	5.618292583363655
32.84280012700226	85.62128482295887	82.09898346345939	92.04500032765542	88.12243234231964	95.16537157099381	91.05232128984608	98.12635764379813	93.83512816197573	103.36686567741013	98.76654916963749	0.06390304809145828	0.06274080373493077	0.07748359453123044	5.859451731135778	0.07410157109572424	5.603697194663255
33.040694519328454	85.63680057828464	82.11381415696034	92.06032180994367	88.13708355931632	95.18063878180392	91.06692223917281	98.14159946594496	93.84970546946354	103.38212602424494	98.78114328187175	0.06389196094745976	0.06272993277563423	0.07681752347292559	5.8440847177262185	0.07346583662649664	5.589097071104334
33.239781324919136	85.65220577318782	82.1285407978124	92.07558129296282	88.15167614539162	95.19586589232397	91.08148509055464	98.15682086792698	93.86426316557403	103.39739810944394	98.79574807083064	0.06388134104313571	0.06271951993868861	0.07615657041620238	5.828711490616115	0.07283499363583701	5.574491924071481
33.44006772866406	85.66749969080355	82.14316271682263	92.09077854076288	88.16620988135813	95.21105288593154	91.09600983050586	98.17202203192242	93.8788014235893	103.4126824441511	98.81036401960186	0.06387119254363492	0.06270956930890903	0.07550069430854478	5.813331732158986	0.07220900291935095	5.5598814602599305
33.64156095874556	85.6826816067643	82.15767923779006	92.10591331451421	88.1806845453414	95.22619974516861	91.11049644476932	98.18720314108333	93.89332041771895	103.42797954337667	98.82499161492508	0.06386151965365665	0.06270008500985959	0.0748498543820233	5.797945119298674	0.07158782554520826	5.545265381344507
33.84426828689945	85.69775078909477	82.17208967740763	92.12098537246605	88.19509991274109	95.24130645172708	91.12494491830272	98.20236437954378	93.90782032310815	103.44328992604001	98.83963134723244	0.06385232661796872	0.06269107120436407	0.07420401015323819	5.78255132362392	0.07097142285414293	5.530643384066934
34.04819702867729	85.71270649810637	82.18639334516385	92.13599446990555	88.2094557561931	95.25637298643525	91.13935523526642	98.21750593242994	93.92230131584714	103.45861411501498	98.85428371069155	0.06384361772193879	0.06268253209502028	0.07356312142132992	5.767150011299236	0.0703597564578331	5.516015160173993
34.25335454371064	85.72754798628914	82.20058954324203	92.15094035911544	88.22375184552995	95.2713993292431	91.15372737900972	98.23262798586896	93.93676357297997	103.47395263717462	98.86894920324775	0.06383539729206829	0.06267447192472765	0.07292714826300539	5.751740842799336	0.06975278823384201	5.501380396151944
34.45974823597649	85.7422744982016	82.21467756641746	92.16582278933059	88.23798794774035	95.28638545920725	91.16806133205704	98.2477307269981	93.95120727251307	103.4893060234365	98.88362832666705	0.06382766969654038	0.06266689497721949	0.07229605103279368	5.736323472956428	0.06915048032573168	5.486738773262914
34.66738555406454	85.75688527035975	82.22865670195392	92.18064150669515	88.2521638269292	95.30133135447664	91.18235707609452	98.2628143439747	93.96563259342508	103.5046748088098	98.89832158658055	0.0638204393457704	0.06265980557760545	0.0716697903602892	5.7208975508656295	0.06855279514087442	5.472089967483043
34.87627399144595	85.77137953112329	82.24252622949771	92.19539625421754	88.26627924427586	95.31623699227688	91.19661459195585	98.27787902598558	93.98003971567572	103.52005953244188	98.91302949252875	0.06381371069297335	0.06265320809292238	0.07104832714639997	5.705462719652132	0.0679596953468149	5.457433649295126
35.086421086743854	85.78575650058025	82.25628542096987	92.21008677172553	88.28033395799208	95.33110234889473	91.21083385960775	98.2929249632567	93.99442882021513	103.53546073766601	98.92775255800653	0.06380748823473235	0.06264710693269418	0.07043162256201185	5.690018616434827	0.06737114386950793	5.442769483623124
35.29783442400536	85.80001539042965	82.26993354045695	92.22471279582012	88.29432772327922	95.34592739966229	91.22501485813544	98.30795234706291	94.00880008899345	103.55087897204984	98.94249130050913	0.06380177651158209	0.06264150654950114	0.06981963804670954	5.674564872304472	0.06678710389238063	5.428097129803064
35.51052163297529	85.81415540386254	82.28346984409987	92.23927405982937	88.30826029228504	95.36071211894135	91.23915756572812	98.32296136973851	94.02315370497054	103.56631478744488	98.95724624157886	0.06379658010859951	0.0626364114395568	0.06921233530476911	5.659101112087228	0.06620753885297859	5.413416241430241
35.72449038937153	85.82817573544021	82.29689357998066	92.2537702937603	88.32213141405911	95.3754564801064	91.25326195966349	98.33795222468659	94.03748985212555	103.58176874003577	98.9720179068519	0.06379190365600339	0.06263182614329754	0.06860967630319692	5.643626954235515	0.06563241244043638	5.398726466202788
35.93974841516195	85.84207557097103	82.31020398800727	92.2682012242508	88.33594083450792	95.39016045552825	91.26732801629235	98.3529251063896	94.05180871546666	103.5972413903911	98.98680682610626	0.06378775182976609	0.06262775524597791	0.06801162327050747	5.628142010795273	0.06506168859439754	5.384027445878019
36.15630347884324	85.855854087385	82.32340029979693	92.28256657452069	88.34968829634929	95.4048240165571	91.28135571102321	98.36788021041976	94.06611048104132	103.61273330351482	99.00161353331048	0.06378412935223264	0.06262420337827779	0.06741813869345492	5.612645887231338	0.06449533150231446	5.369318816185114
36.374163395721176	85.86951045260606	82.3364817385569	92.29686606432153	88.36337353906563	95.41944713350512	91.29534501830607	98.38281773344933	94.0803953359461	103.62824504889805	99.01643856667275	0.06378104099275171	0.06262117521691946	0.0668291853147025	5.59713818227101	0.06393330559689048	5.354600206606847
36.59333602819267	85.88304382542212	82.34944751896325	92.31109940988567	88.37699629885645	95.43402977562862	91.30929591161605	98.39773787326106	94.09466346833678	103.64377720057185	99.0312824686907	0.06377849156831648	0.06261867548529569	0.06624472613123089	5.581618487838568	0.06337557555457352	5.339871240350476
36.813829286029524	85.89645335535326	82.3622968470382	92.32526632387476	88.39055630859056	95.44857191111045	91.32320836343708	98.4126408287592	94.10891506743889	103.6593303371609	99.04614578620243	0.06377648594421612	0.06261670895410389	0.06566472439286031	5.566086389018892	0.06282210629424867	5.325131534311367
37.03565112666392	85.90973818251763	82.3750289200249	92.33936651532743	88.40405329775713	95.4630735070419	91.33708234524525	98.42752679998043	94.12315032355843	103.67490504193827	99.06102907043817	0.06377502903469688	0.06261528044199699	0.06508914359770301	5.550541463693662	0.062272862972832854	5.310380698731024
37.25880955547555	85.92289743749411	82.38764292625943	92.35339968960491	88.41748699241518	95.47753452940321	91.35091782749076	98.44239598810417	94.13736942809162	103.69050190287959	99.07593287707158	0.06377412580363698	0.06261439481624038	0.06451794749162332	5.534983282574103	0.061727810985019005	5.295618337266205
37.483312626080554	85.93593024118425	82.40013804504221	92.36736554833767	88.43085711514387	95.4919549430457	91.36471477958156	98.45724859546455	94.1515725735365	103.70612151272013	99.09085776627388	0.06377378126522874	0.06261405699338005	0.06395110006570803	5.519411409029999	0.0611869159602918	5.280844046752463
37.70916844062219	85.94883570466992	82.4125134465051	92.38126378936883	88.44416338498976	95.50633471167123	91.37847316986417	98.47208482556049	94.16575995350281	103.72176446901024	99.10580430276639	0.06377400048467502	0.06261427193992537	0.06338856555350958	5.503825398929621	0.06065014376088129	5.26605741712774
37.93638515006311	85.96161292907047	82.42476829147836	92.39509410669898	88.45740551741547	95.52067379781364	91.39219296560681	98.48690488306826	94.1799317627239	103.73743137417442	99.12077305587611	0.06377478857889632	0.06261504467303855	0.06283030843110282	5.488224800639728	0.06011746048179134	5.251258031432371
38.164970954479706	85.97426100539592	82.43690173135383	92.40885619042827	88.47058322424574	95.53497216281822	91.40587413298032	98.50170897385242	94.19408819706737	103.75312283556894	99.13576459959077	0.0637761507172497	0.06261638026123884	0.062276293411002825	5.472609154607198	0.05958883244431945	5.236445465343422
38.39493410335793	85.98677901439783	82.44891290794577	92.42254972669772	88.48369621361279	95.54922976682084	91.41951663703881	98.51649730497697	94.2082294535459	103.76883946554094	99.15077951261433	0.06377809212225952	0.06261828382511708	0.061726485442761714	5.456977993395412	0.0590642261973926	5.221619287291105
38.626282895891045	85.99916602641837	82.46080095335034	92.43617439763051	88.49674418990156	95.56344656872773	91.43312044170122	98.53127008471776	94.22235573032918	103.7845818814891	99.16581837842483	0.06378061807035973	0.06262076053806274	0.06118084971103599	5.441330841596937	0.05854360851560614	5.206779058367829
38.859025681279114	86.01142110123608	82.47256498980171	92.44972988127132	88.50972685369345	95.5776225261941	91.44668550973147	98.54602752257426	94.23646722675527	103.80035070592483	99.18088178533193	0.06378373389265025	0.06262381562700153	0.06063935163177803	5.425667215520662	0.058026946395159484	5.191924331993505
39.09317085903034	86.02354328790886	82.4842041295257	92.4632158515247	88.52264390170866	95.59175759560226	91.46021180271819	98.56076982928128	94.25056414334195	103.81614656653365	99.19597032653527	0.06378744497566505	0.06262745437314908	0.06010195685024655	5.409986623060831	0.057514207052349775	5.177054653831874
39.328726879264174	86.03553162461442	82.49571747459113	92.47663197809247	88.5354950267481	95.60585173203962	91.47369928105459	98.57549721682112	94.26464668179844	103.8319700962383	99.21108460018425	0.0637917567621521	0.06263168211277235	0.05956863124097822	5.39428856368977	0.057005357923600286	5.16216956180142
39.56570224301631	86.04738513848855	82.50710411675905	92.4899779264107	88.54827991763463	95.6199048892768	91.48714790391823	98.59020989843658	94.27871504503801	103.84782193326322	99.22622520943894	0.06379667475186943	0.06263650423796803	0.059039340902728554	5.3785725280686165	0.05650036666023084	5.147268585653364
39.80410550254544	86.05910284545867	82.51836313732758	92.50325335758362	88.56099825915157	95.63391701974344	91.50055762924852	98.60490808864205	94.29276943718865	103.86370272119785	99.24139276253008	0.06380220450239173	0.06264192619745189	0.05851405215778982	5.362837998029136	0.05599920112817358	5.132351247008046
40.04394526164196	86.07068375007704	82.52949360697653	92.51645792831908	88.57364973198264	95.64788807450637	91.51392841372684	98.61959200323749	94.3068100636067	103.879613109064	99.25658787282302	0.06380835162993115	0.06264795349736188	0.05799273155122364	5.347084446457302	0.05550182940726245	5.117417059242143
40.28523017593832	86.08212684534878	82.54049458560694	92.52959129086048	88.58623401264848	95.66181800324476	91.52726021275343	98.63426185932026	94.32083713088817	103.89555375138144	99.27181115887959	0.06381512181017421	0.06265459170207555	0.05747534584480718	5.331311336838553	0.0550082197852646	5.102465527055756
40.52796895322162	86.0934311125578	82.55136512217905	92.54265309291856	88.59875077344317	95.67570675422596	91.54055298042522	98.648917875298	94.33485084688121	103.91152530823568	99.28706324452241	0.06382252077912902	0.06266184643503989	0.05696186201953424	5.315518123439688	0.05451834076018258	5.087496146632475
40.77217035374772	86.10459552109008	82.56210425454748	92.55564297760232	88.61119968237014	95.68955427428148	91.5538066695135	98.6635602709023	94.34885142069948	103.92752844534735	99.30234475890072	0.06383055433399175	0.06266972337961686	0.05645224727027198	5.299704250883224	0.05403216103556474	5.072508405257395
41.017843190557436	86.11561902825248	82.5727110092924	92.56856058334746	88.62358040307522	95.70336050878072	91.5670212314399	98.67818926720089	94.36283906273376	103.943563834141	99.31765633655523	0.0638392283340236	0.0626782282799425	0.05594646900414091	5.283869153980049	0.05354964951874308	5.057501781182509
41.26499632979458	86.12650057908968	82.58318440154896	92.58140554384488	88.63589259478027	95.71712540160604	91.58019661625323	98.69280508661166	94.37681398466563	103.95963215181645	99.33299861748597	0.06384854870144516	0.0626873669418011	0.055444494840344305	5.26801225770032	0.053070775320520625	5.04247574357214
41.51363869102594	86.13723910619717	82.59352343483295	92.59417748796709	88.64813591221474	95.73084889512634	91.5933327726052	98.70740795291577	94.3907763994803	103.9757340814204	99.34837224722013	0.06385852142234487	0.06269714523351351	0.05494629260545025	5.252132976762368	0.052595507750936576	5.027429752131866
41.763779247563185	86.1478335295306	82.60372710086318	92.60687603969325	88.66031000554574	95.74453093017003	91.6064296477254	98.72199809127113	94.40472652147935	103.9918703119191	99.36377787688062	0.06386915254760468	0.0627075690868413	0.05445183033248213	5.236230715559941	0.05212381631821472	5.012363257035759
42.0154270267867	86.15828275621249	82.61379437938136	92.6195008180334	88.67241452030757	95.75817144599813	91.61948718739659	98.73657572822637	94.41866456629451	104.00804153827264	99.37921616325667	0.06388044819384038	0.06271864449790775	0.053961076259724905	5.220304867994855	0.05165567072782551	4.997275698791782
42.26859111047143	86.16858568033494	82.62372423796832	92.63205143695099	88.6844490973297	95.77177038027642	91.63250533592891	98.75114109173465	94.43259075090107	104.02424846150988	99.3946877688748	0.06389241454435775	0.06273037752813174	0.053473998826632396	5.204354817113199	0.05119104087845017	4.982166507896181
42.523280635114425	86.17874118275853	82.63351563185643	92.64452750528355	88.69641337266276	95.78532766904668	91.64548403613342	98.76569441116732	94.44650529363089	104.04049178880432	99.41019336207053	0.06390505785012669	0.06274277430518038	0.05299056667348623	5.188379935076227	0.05072989686155438	4.9670351047716395
42.77950479226489	86.18874813090864	82.64316750373997	92.65692862666316	88.70830697750473	95.79884324669862	91.65842322929615	98.78023591732892	94.46040841418723	104.0567722335522	99.42573361706252	0.06391838443077216	0.06275584102393755	0.05251074863807048	5.172379582760186	0.050272208958716647	4.951880899490789
43.03727282885567	86.19860537856624	82.65267878358026	92.66925439943356	88.72012953812357	95.81231704593914	91.6713228551498	98.7947658424702	94.4743003336572	104.07309051544969	99.44130921402564	0.06393240067557956	0.06276958394748827	0.05203451375402324	5.1563531096617226	0.04981794763926928	4.936703291572485
43.29659404753705	86.20831176565719	82.6620483884091	92.68150441656802	88.73188067578099	95.8257489977636	91.68418285184715	98.80928442030401	94.48818127452724	104.08944736057408	99.45692083916786	0.06394711304452214	0.06278400940812091	0.051561831249500756	5.140299853665056	0.04936708356001418	4.921501669854479
43.55747780701245	86.21786611803547	82.67127522212708	92.6936782655835	88.74356000665246	95.83913903142397	91.69700315593192	98.82379188601878	94.5020514606962	104.1058435014633	99.47256918480564	0.06396252806930293	0.06279912380834679	0.05109267054373845	5.124219140718196	0.04891958756098802	4.906275412169634
43.81993352237618	86.22726724726421	82.68035817529932	92.70577552845504	88.75516714174749	95.85248707439845	91.70978370231038	98.83828847629407	94.51591111749049	104.12227967719896	99.48825494944249	0.06397865235441538	0.06281493362193886	0.050627001245572956	5.1081102846655995	0.04847543066449589	4.891023885142204
44.08397066545326	86.2365139503912	82.68929612494642	92.71779578152693	88.76670168682706	95.86579305235865	91.7225244242213	98.85277442931476	94.52976047167775	104.13875663348867	99.50397883784714	0.0639954925782246	0.0628314453949855	0.050164793151623144	5.0919725869716785	0.048034584073747055	4.875746444045944
44.349598765141174	86.24560500972183	82.69808793433303	92.72973859542392	88.77816324232104	95.87905688913787	91.7352252532068	98.86724998478692	94.5435997514824	104.15527512275168	99.51974156113458	0.06401305549406501	0.06284866574696527	0.04970601624418691	5.075805336546182	0.04759701917032544	4.860442432531272
44.6168274077539	86.25453919258636	82.70673245275084	92.7416035349593	88.78955140324247	95.89227850669721	91.74788611908086	98.88171538395241	94.55742918659976	104.17183590420387	99.5355438368465	0.06403134793135908	0.06286660137184069	0.049250640688228486	5.0596078093476535	0.04716270751131901	4.845111182286928
44.88566623736761	86.26331525110393	82.71522851529879	92.75339015904208	88.80086575910133	95.90545782509193	91.7605069498983	98.89617086960453	94.57124900821123	104.18843974394517	99.5513863890343	0.06405037679675515	0.06288525903916983	0.0487986368300426	5.043379268186982	0.046731620828438736	4.829752012919926
45.15612495616904	86.27193192194152	82.72357494265859	92.76509802058204	88.81210589381618	95.91859476243653	91.77308767192285	98.91061668610327	94.58505944899925	104.20508741504774	99.56726994834256	0.06407014907528566	0.06290464559523858	0.048349975195833395	5.027118962574605	0.04630373102671115	4.8143642317591
45.42821332480542	86.28038792606937	82.73177054086689	92.77672666639387	88.82327138562495	95.9316892348702	91.78562820959502	98.92505307939169	94.59886074316317	104.22177969764653	99.58319525209478	0.06409067183154493	0.06292476796421227	0.047904626488417534	5.010826128294866	0.04587901018069829	4.798947133451293
45.701941162736816	86.28868196851053	82.73981410108179	92.78827563709791	88.8343618069925	95.9447411565198	91.798128485498	98.93948029701093	94.61265312643381	104.23851737902935	99.59916304437893	0.06411195221089012	0.0629456331493092	0.04746256158514939	4.994499987100426	0.04545743053296292	4.7834999997139676
45.97731834859046	86.29681273808676	82.74770439934636	92.7997444670204	88.84537672451803	95.95775043946364	91.81058842032427	98.95389858811663	94.62643683608948	104.25530125372993	99.6151740761354	0.06413399744066182	0.06296724823399222	0.04702375153669891	4.978139746577654	0.04503896449324429	4.768022099207883
46.25435482051728	86.30477890715942	82.75544019634717	92.81113268409145	88.85631569883991	95.97071699369377	91.82300793284095	98.96830820349494	94.64021211097175	104.27213212362179	99.63122910524618	0.06415681483142491	0.06298962038318502	0.046588167564436844	4.961744599757367	0.044623584635559155	4.752512687155104
46.533060576550575	86.31257913136527	82.76302023716822	92.8224398097408	88.86717828453882	95.98364072707774	91.83538693985432	98.98270939557904	94.65397919150118	104.28901079801355	99.647328896625	0.06418041177823729	0.0630127568445081	0.04615578105858731	4.945313724831067	0.044211263696325886	4.736971005117084
46.813445674966815	86.32021204934772	82.77044325104065	92.83366535879202	88.87796403003938	95.99652154531944	91.84772535617391	98.99710241846536	94.66773831969357	104.3059380937457	99.6634742223092	0.06420479576193411	0.06303666494953658	0.04572656357532878	4.928846284798055	0.043801974572090785	4.721396280627232
47.09552023464871	86.3276762824824	82.77770795108701	92.84480883935412	88.8886724775091	96.00935935191897	91.8600230945753	99.01148752793016	94.6814897391757	104.32291483528857	99.67966586155252	0.06422997435044114	0.06306135211508224	0.045300486836083564	4.912341427265346	0.04339569031819224	4.705787727005372
47.37929443545016	86.33497043459847	82.7848130340619	92.85586975271202	88.89930316275682	96.02215404813242	91.87228006576315	99.02586498144667	94.69523369520243	104.33994185484279	99.69590460092019	0.06425595520010782	0.06308682584449653	0.04487752272413559	4.895798283996555	0.04299238414657225	4.6901445429975865
47.66477851856398	86.34209309169347	82.79175718008617	92.8668475932137	88.90985561512737	96.03490553292947	91.88449617833214	99.0402350382014	94.70897043467241	104.35701999243956	99.71219123438432	0.06428274605706671	0.06311309372900022	0.04445764328298196	4.87921597064269	0.04259202942304796	4.674465912474261
47.951982786891236	86.34904282164403	82.79853905237763	92.87774184815648	88.92032935739601	96.04761370295171	91.89667133872835	99.0545979591119	94.72270020614543	104.37415009604442	99.72852656342177	0.06431035475861699	0.06314016344903349	0.044040820714172924	4.862593586389266	0.042194599666231625	4.658751004120859
48.24091760541319	86.35581817390975	82.80515729697524	92.88855199766965	88.93072390565929	96.06027845246837	91.90880545120866	99.06895400684311	94.73642325985855	104.39133302166061	99.74491139711266	0.0643387892346324	0.0631680427756328	0.043627027375521266	4.845930213654356	0.0418000685451716	4.642998971154157
48.53159340156531	86.36241767923295	82.81161054245948	92.89927751459672	88.94103876922534	96.07289967333308	91.92089841780071	99.08330344582586	94.75013984774391	104.40856963343619	99.76134655224146	0.06436805750899638	0.06319673957183189	0.04321623577905598	4.829224917710235	0.04140840987776073	4.627208950991189
48.82402066561362	86.36883984933118	82.81789739966597	92.9099178643734	88.95127345050052	96.08547725493773	91.9329501382604	99.09764654227338	94.76385022344516	104.42586080377065	99.77783285339837	0.06439816770106122	0.0632262617940896	0.04280841858741269	4.812476746225002	0.04101959762738261	4.6113800648199685
49.11820995103327	86.37508317658482	82.82401646139459	92.92047250490461	88.96142744487496	96.09801108416669	91.94496051002972	99.1119835641995	94.77755464233516	104.44320741342457	99.7943711330831	0.06442912802713587	0.06325661749374245	0.0424035486137484	4.795684729040659	0.0406336059025989	4.5955114173812035
49.41417187488941	86.3811461337183	82.82996630211261	92.93094088643848	88.97150024060537	96.11050104534957	91.95692942819316	99.12631478143629	94.79125336153318	104.46061035163042	99.81096223181002	0.0644609468019997	0.06328781481848317	0.04200159881827403	4.778847877707449	0.0402504089539093	4.579602096546296
49.71191711822035	86.38702717347523	82.83574547765221	92.94132245143804	88.98149131869579	96.12294702021305	91.96885678543325	99.14064046565214	94.80494663992266	104.47807051620524	99.82760699821489	0.06449363244044616	0.06331986201386858	0.04160254230654914	4.76196518510551	0.03986998117227358	4.563651172971731
50.01145642642306	86.39272472828729	82.84135252490205	92.95161663445042	88.99140015277582	96.1353488878316	91.98074247198517	99.15496089036976	94.81863473816888	104.49558881366477	99.84430628916316	0.06452719345885206	0.06335276742485389	0.041206352327122886	4.745035625041055	0.039492297086923145	4.54765769973892
50.3128006096408	86.39823720993664	82.8467859614931	92.96182286197343	89.00122620897663	96.1477065245772	91.9925863755904	99.1692763309845	94.83231791873688	104.51316615933968	99.86106096986018	0.06456163847677766	0.06338653949735545	0.04081300227002771	4.728058151904406	0.03911733136371254	4.531620712015865
50.61596054315354	86.40356300921212	82.85204428547837	92.97194055231985	89.01096894580475	96.16001980406841	92.00438838144973	99.18358706478301	94.8459964459098	104.53080347749368	99.87787191396315	0.06459697621859635	0.06342118677984208	0.040422465663397134	4.711031700113381	0.038745058802021504	4.515539226551482
50.9209471677702	86.40870049555772	82.85712597500572	92.98196911547798	89.02062781401234	96.17228859711697	92.01614837217402	99.19789337096105	94.85967058580634	104.54850170144229	99.89474000369374	0.06463321551515426	0.06345671792495658	0.04003471617204468	4.693955183785874	0.03837545433350442	4.499412241384562
51.22777149022361	86.41364801671591	82.86202948798561	92.99190795297113	89.03020225646657	96.18451277167539	92.0278662277358	99.21219553064314	94.87334060640005	104.56626177367555	99.91166612995448	0.06467036530546083	0.06349314169116799	0.039649727595787	4.676827496339683	0.03800849302052711	4.48323873546542
51.53644458356769	86.41840389836217	82.86675326175109	93.00175645771282	89.03969170801493	96.19669219278124	92.03954182541817	99.2264938269007	94.88700677753717	104.58408464598057	99.92865119244495	0.06470843463841049	0.06353046694445202	0.03926747386603324	4.659647509917704	0.037644150052813075	4.46701766813203
51.84697758757708	86.42296644373376	82.87129571271196	93.01151401385982	89.04909559534872	96.20882672250187	92.0511750397635	99.24078854477138	94.90066937095563	104.60197127956711	99.94569609978096	0.06474743267453874	0.06356870266000618	0.03888792904439242	4.642414075005945	0.037282400746192934	4.45074797874986
52.15938170914916	86.42733393325018	82.87565523600152	93.02117999666213	89.05841333686335	96.22091621987677	92.06276574252051	99.25507997127788	94.91432866030358	104.61992264519472	99.96280176961497	0.06478736868780707	0.06360785792399445	0.038511067319802805	4.625126019898744	0.03692322053973385	4.434428586220747
52.47366822270851	86.43150462412673	82.8798302051168	93.03075377230978	89.06764434251605	96.23296054085934	92.07431380259041	99.2693683954473	94.92798492115844	104.63793972330181	99.97996912875871	0.06482825206742635	0.06364794193532745	0.03813686300753716	4.607782150367711	0.03656658499531318	4.418058388684585
52.789848470613855	86.43547674998068	82.88381897155196	93.0402346977773	89.07678801368124	96.24495953825758	92.08581908597245	99.28365410833086	94.94163843104633	104.6560235041374	99.99719911330793	0.0648700923197105	0.06368896400747215	0.03776529054533739	4.590381248952326	0.03621246979341208	4.401636262868124
53.107933863567155	86.4392485204282	82.88761986442302	93.04962212066349	89.0858437430015	96.2569130616722	92.09728145570658	99.2979374030225	94.95528946946038	104.67417498789322	100.01449266876789	0.06491289906996804	0.06373093357030021	0.03739632449210717	4.572922074574308	0.03586085073209233	4.385161063702981
53.42793588102576	86.44281812067554	82.89123119008731	93.0589153790301	89.09481091423763	96.2688209574353	92.10870077181718	99.31221857467962	94.9689383178812	104.69239518484022	100.03185075018273	0.06495668206442856	0.06377386017196865	0.03702993952586553	4.555403362057405	0.03551170372531942	4.3686316239363805
53.74986607161648	86.44618371109986	82.89465123175334	93.06811380123521	89.10368890211387	96.28068306854591	92.12007689125345	99.32649792054185	94.98258525979554	104.71068511546504	100.04927432226498	0.06500145117220509	0.06381775348083599	0.03666611044059209	4.537823821465281	0.035165004799495136	4.35204675346904
54.073736053552395	86.44934342682319	82.89787824908421	93.0772167057648	89.1124770721611	96.29249923460532	92.13140966782986	99.3407757399516	94.99623058071639	104.72904581061002	100.06676435952832	0.06504721638729488	0.06386262328741679	0.036304812144493326	4.520182137639495	0.034820730092178565	4.335405238940439
54.399557515052166	86.4522953772769	82.90091047779211	93.08622340105967	89.12117478055603	96.30426929175002	92.14269895216431	99.35505233437345	95.00987456820222	104.7474783116144	100.08432184642164	0.06509398783061852	0.0639084795063719	0.03594601965741617	4.502476969591953	0.034478855849670254	4.318705843183125
54.727342214761876	86.45503764575804	82.90374612922561	93.09513318533976	89.12978137395807	96.31599307258406	92.15394459161578	99.36932800741462	95.02351751187734	104.76598367045851	100.10194777746574	0.06514177575209765	0.06395533217853695	0.035589708109085905	4.484706950024702	0.0341393584251648	4.30194730479343
55.057101982179326	86.45756828897663	82.90638338994812	93.10394534642464	89.1382961893422	96.32767040610943	92.16514643022018	99.38360306484515	95.03715970345186	104.78456294990998	100.11964315739209	0.0651905905327721	0.06400319147299131	0.035235852735837625	4.466870684591413	0.03380221427576657	4.285128337400238
55.38884871808102	86.4598853365932	82.9088204213075	93.11265916154964	89.1467185538282	96.33930111765449	92.17630430862421	99.39787781461774	95.05080143674121	104.80321722367144	100.13740900128296	0.0652404426869598	0.06405206768916442	0.03488442887896781	4.448966751420812	0.03346739996101178	4.26824762927572
55.722594394951685	86.46198679074817	82.9110553589981	93.12127389717959	89.15504778450754	96.35088502880193	92.18741806401923	99.41215256688893	95.06444300768729	104.8219475765322	100.15524633471537	0.06529134286445658	0.06410197125898444	0.03453541198209109	4.430993700414547	0.03313489214025367	4.251303842687776
56.058351057416104	86.46387062558001	82.9130863126124	93.12978880881695	89.16328318826507	96.3624219573135	92.19848753007165	99.42642763403849	95.07808471437782	104.84075510452011	100.17315619390521	0.06534330185277838	0.06415291274906837	0.03418877758849703	4.41295005264692	0.032804667570445645	4.23429561328885
56.39613082267415	86.46553478673553	82.91491136518516	93.13820314080796	89.17142406159873	96.37391171705494	92.20951253685375	99.4407033306912	95.09172685706775	104.85964091505814	100.19113962585571	0.06539633057944992	0.06420490286295392	0.03384450133921746	4.394834299702779	0.03247670310369699	4.217221549573878
56.7359458809379	86.46697719086802	82.91652857272639	93.14651612614259	89.1794696904337	96.3853541179171	92.22049291077104	99.45497997373623	95.10536973819872	104.878606127121	100.20919768850617	0.06545044011433435	0.06425795244337593	0.033502558969729535	4.376644902975386	0.03215097568516967	4.200080232203618
57.07780849587155	86.46819572512722	82.91793596374687	93.15472698625248	89.18741934993474	96.39674896573727	92.23142847448976	99.46925788234883	95.11901366242064	104.89765187139643	100.22733145088509	0.06550564167201059	0.06431207247458512	0.03316292630918838	4.358380293138907	0.03182746235145828	4.1828702135171625
57.42173100503407	86.46918824663743	82.91913153877235	93.1628349308034	89.19527230431311	96.40809606221761	92.24231904686151	99.48353737801087	95.1326589366121	104.91677929044772	100.24554199326424	0.06556194661419679	0.06436727408471428	0.032825579275964856	4.34003886920982	0.03150614022672471	4.165590016662463
57.7677258203244	86.46995258196503	82.92011326984817	93.17083915748323	89.20302780662966	96.41939520484149	92.25316444284636	99.49781878453129	95.14630586990098	104.93598953887867	100.26383040731541	0.06561936645222148	0.0644235685481918	0.032490493875627635	4.321618997892074	0.031186986521078097	4.148238135025167
58.115805428429454	86.47048652657537	82.92087910003391	93.17873885178615	89.21068509859437	96.4306461867886	92.26396447343443	99.51210242806724	95.1599547736853	104.95528378350171	100.28219779626981	0.06567791284954373	0.0644809672881974	0.032157646199522105	4.303119012976822	0.03086997852881268	4.1308130316392635
58.465982391274686	86.47078784427852	82.9214269428876	93.18653318679243	89.21824341036148	96.44184879684806	92.27471894556592	99.5263886371453	95.17360596165467	104.97466320350881	100.30064527508054	0.0657375976243217	0.06453948187917363	0.03182701242104713	4.284537214462034	0.030555093625139307	4.1133131383758155
58.818269346477535	86.47085426666276	82.92175468193872	93.19422132294255	89.22570196031988	96.45300281932893	92.2854276620485	99.54067774268194	95.18725974981074	104.99412899064414	100.31917397058619	0.06579843275203423	0.06459912404938106	0.03149856879318236	4.265871867744863	0.03024230926385485	4.09573685522264
59.172679007803275	86.47068349251708	82.92186017015091	93.20180240780759	89.23305995487966	96.46410803396927	92.29609042147352	99.55497007800487	95.20091645648854	105.01368234938032	100.33778502167844	0.0658604303681536	0.06465990568350663	0.03117229164669766	4.24712120293043	0.02993160297569375	4.078082549647661
59.52922416562417	86.4702731872413	82.92174122937304	93.2092755758544	89.24031658825392	96.47516421584282	92.30670701813015	99.56926597887417	95.21457640237789	105.03332449709724	100.35647957947168	0.06592360277087093	0.06472183882532556	0.030848157386429875	4.228283413918689	0.029622952364832145	4.060348555736709
59.887917687380885	86.46962098224351	82.92139564977877	93.21663994820545	89.24747104223562	96.48617113526343	92.31727724191701	99.58356578350292	95.22823991054398	105.05305666426324	100.375258807475	0.06598796242387633	0.06478493568041203	0.03052614248900909	4.209356657545868	0.02931633510654308	4.042533173414995
60.24877251804685	86.46872447432528	82.92082118929454	93.22389463239392	89.25452248597017	96.49712855768733	92.32780087825235	99.59786983257861	95.24190730644894	105.07288009461952	100.39412388176744	0.06605352195919734	0.0648492086189078	0.030206223500442775	4.190339052838681	0.029011728945263826	4.0246346677486144
60.6118016805955	86.4675812250539	82.92001557301556	93.23103872211368	89.261470075723	96.50803624361342	92.33827770798187	99.61217846928405	95.25557891797318	105.09279604536765	100.41307599117583	0.06612029418008854	0.06491467017834625	0.029888377033188362	4.1712286800429865	0.02870911169176793	4.006651268067799
60.97701827647021	86.46618876012107	82.9189764926093	93.23807129696344	89.26831295464207	96.51889394848067	92.34870750728456	99.62649203931855	95.26925507543648	105.1128057873596	100.4321163374554	0.06618829206398787	0.06498133306652988	0.02957257976314054	4.152023579659726	0.028408461220209347	3.9885811670865223
61.34443548605718	86.46454456868808	82.91770160570631	93.24499142218565	89.27505025251519	96.52970142256342	92.35909004757572	99.64081089091857	95.28293611161914	105.1329106052907	100.45124613547294	0.06625752876552385	0.06504921016446986	0.029258808426988026	4.132721751615463	0.0281097554657066	3.9704225200875953
61.71406656916102	86.46264610271724	82.91618853527842	93.2517981483999	89.28168108552242	96.54045841086426	92.36942509540862	99.65513537487907	95.29662236178355	105.15311179789623	100.47046661339354	0.06632801761959069	0.06511831452938327	0.028947039819541942	4.113321154261939	0.027812972421969562	3.9521734440495493
62.085924865483435	86.46049077628894	82.9144348690033	93.2584905113303	89.2882045559828	96.55116465300424	92.37971241237302	99.66946584457419	95.3103141636952	105.17341067815053	100.48977901286968	0.06639977214448253	0.0651886593977512	0.028637250790580993	4.093819703350164	0.02751809013821571	3.9338320166971243
62.46002379510434	86.45807596490394	82.91243815861576	93.26506753152694	89.29461975209581	96.56181988311039	92.38995175499178	99.68380265597811	95.32401185764392	105.1938085734694	100.50918458923341	0.06647280604509272	0.0652602581884382	0.028329418242122983	4.074215271091816	0.02722508671681112	3.9153962756281544
62.83637685896657	86.45539900477121	82.91019591924514	93.27152821408174	89.30092574767718	96.572423829701	92.40014287461491	99.69814616768605	95.3377157864654	105.21430682591603	100.52868461169204	0.06654713321617792	0.06533312450587886	0.02802351912569634	4.054505685096956	0.026933940310271964	3.896864217309485
63.21499763936286	86.45245719207978	82.90770562873828	93.2778715483374	89.30712160188884	96.58297621556758	92.41028551731083	99.7124967409348	95.35142629556199	105.23490679240969	100.54828036352639	0.06662276774569138	0.06540727214332544	0.027719530438432116	4.034688727198954	0.02664462911826604	3.878233796047425
63.59589980042612	86.44924778225516	82.9049647269678	93.28409650759019	89.31320635896273	96.59347675765413	92.42037942375518	99.72685473962296	95.36514373292374	105.25560984493771	100.56797314229199	0.06669972391818109	0.06548271508616482	0.0274174292209608	4.014762132508622	0.026357131385182697	3.859502923074615
63.979097088622495	86.44576798920001	82.90197061512609	93.29020204878677	89.3191790479193	96.603925166934	92.43042432911723	99.741220530332	95.37886844914975	105.27641737077141	100.58776426002441	0.06677801621826145	0.06555946751530312	0.02711719255434275	3.9947235882718815	0.026071425397347525	3.8406694655132014
64.36460333324754	86.44201498451785	82.89872065500323	93.29618711221357	89.32503868227914	96.61432114828322	92.44041996294328	99.75559448234625	95.39260079746897	105.29733077268496	100.60765504344714	0.06685765933415617	0.06563754381062031	0.02681879755623129	3.974570732603752	0.025787489479611736	3.8217312452034093
64.75243244692527	86.43798589672008	82.89521216824959	93.30205062117965	89.3307842597683	96.62466440035095	92.45036604903706	99.76997696767305	95.40634113376089	105.31835146917754	100.62764683418258	0.06693866816131376	0.06571695855449647	0.026522221378115773	3.954301153360575	0.02550530199255263	3.8026860376739933
65.14259842611021	86.43367781041556	82.89144243562227	93.30779148169239	89.33641476201733	96.6349546154267	92.46026230533761	99.78436836106269	95.42008981657634	105.33948089469942	100.64774098896697	0.06702105780609935	0.06579772653541138	0.026227441201896795	3.9339123869322066	0.0252248413295888	3.783531571025378
65.53511535159264	86.4290877654825	82.88740869621512	93.3134085821261	89.34192915425344	96.64519147930447	92.47010844379388	99.79876904002822	95.43384720715797	105.36072049988132	100.6679388798683	0.06710484358956326	0.06587986275161972	0.025934434237555593	3.913401917059673	0.024946085914436367	3.7642655248200754
65.92999738900669	86.42421275622281	82.88310814667221	93.31890079288358	89.34732638498639	96.65537467114405	92.47990417023696	99.81317938486553	95.44761366946116	105.38207175176811	100.68824189450837	0.06719004105128967	0.06596338241490139	0.02564317771862079	3.8927671734054456	0.02466901419718681	3.744885528827581
66.32725878934137	86.41904973049634	82.87853794038301	93.32426696604901	89.35260538568612	96.66550386332744	92.48964918424792	99.82759977867191	95.46138957017361	105.40353613405472	100.70865143628703	0.06727666595332472	0.06604830095439358	0.025353648898700953	3.872005530200113	0.02439360465091056	3.725389161674684
66.72691388945532	86.41359558883718	82.87369518666063	93.32950593503396	89.35776507045408	96.67557872131324	92.4993431790233	99.84203060736536	95.47517527873549	105.4251151473271	100.72916892461114	0.0673647342841883	0.06613463402050081	0.025065825049779278	3.851114305158262	0.02411983577010801	3.70577394996144
67.12897711259382	86.40784718355062	82.86857694990232	93.33461651421578	89.36280433568773	96.68559890348736	92.5089858412379	99.85647225970413	95.48897116736016	105.44681030930721	100.74979579512751	0.06745426226297198	0.06622239748888872	0.02477968345709769	3.830090757812286	0.023847686066162055	3.6860373666604573
67.53346296890952	86.40180131778861	82.8631802487298	93.33959749856635	89.36772205973558	96.69556406100864	92.51857685090229	99.87092512730429	95.50277761105255	105.46862315510015	100.77053349995774	0.06754526634352219	0.06631160746456223	0.02449520141546202	3.8089320880790183	0.023577134063444305	3.6661768297781236
67.94038605598601	86.3954547446059	82.85750205511175	93.34444766327368	89.37251710254623	96.7054738376522	92.52811588121855	99.88538960465826	95.51659498762935	105.4905552374469	100.79138350793858	0.06763776321871309	0.06640228028603197	0.024212356227408804	3.7876354350009933	0.023308158297993486	3.6461897012595728
68.3497610593647	86.38880416599477	82.85153929346662	93.3491657633548	89.37718830530879	96.7153278696485	92.53760259843187	99.89986608915308	95.53042367773804	105.51260812698082	100.81234730486561	0.06773176982481217	0.06649443252956633	0.023931125198046743	3.766197875058424	0.02304073731261269	3.6260732853988884
68.7616027530747	86.38184623189788	82.84528883974463	93.35375053325922	89.38173449008498	96.72512578551782	92.54703666167818	99.91435498108753	95.54426406487563	105.53478341248751	100.8334263937404	0.06782730334593784	0.06658808101353753	0.02365148563137609	3.744616420575767	0.022774849653487195	3.605824827358447
69.17592600016614	86.3745775391986	82.83874752048952	93.35820068646338	89.38615445943263	96.73486720590091	92.55641772282803	99.92885668368895	95.55811653540687	105.55708270116887	100.85462229502168	0.06792438121861355	0.06668324280285956	0.023373414827162264	3.722888018237427	0.022510473867214387	3.5854415118337783
69.59274575324658	86.36699463068959	82.83191211187955	93.36251491505661	89.39044699602145	96.74455174338594	92.56574542632711	99.94337160313047	95.57198147858294	105.57950761891237	100.87593654688126	0.06802302113642046	0.06677993521352193	0.023096890077027865	3.7010095474142872	0.02224758849693842	3.564920461471047
70.01207705502031	86.35909399401702	82.8247793387461	93.36669188931654	89.39461086223885	96.75417900233028	92.575019409032	99.95790014854686	95.5858592865588	105.60205981056336	100.8973707054629	0.06812324105475143	0.06687817581722168	0.022821888659720457	3.6789778183410817	0.021986172078499067	3.5442587352335977
70.43393503883172	86.35087206060096	82.81734587357037	93.37073025727508	89.39864479978728	96.76374857867799	92.58423930004211	99.97244273205004	95.5997503544106	105.62474094020219	100.9189263451461	0.06822505919566713	0.0669779824460955	0.022548387838469353	3.6567895706211857	0.021726203137674815	3.5234533270158863
70.85833492921113	86.34232520453233	82.80960833545794	93.37462864427506	89.40254752927278	96.77326005977372	92.59340472052823	99.98699976874508	95.61365508015331	105.64755269142647	100.9406050588144	0.0683284940528589	0.06707937319755461	0.02227636485565654	3.63444147118571	0.02146766018506696	3.502501163715351
71.2852920424243	86.33344974144228	82.80156328908795	93.37838565251468	89.40631774978218	96.78271302416965	92.6025152835544	100.00157167674357	95.6275738647559	105.67049676763594	100.96240845812623	0.06843356439672103	0.06718236643922545	0.022005796928922905	3.6119301125181664	0.021210521712802688	3.48139910367172
71.71482178702524	86.3242419273484	82.79320724364082	93.38199986058373	89.40995413845275	96.79210704143007	92.61157059389824	100.0161588771787	95.64150711215869	105.69357489232402	100.98433817379257	0.06854028927953118	0.067286980813999	0.021736661248212386	3.5892520109337056	0.020954766191636054	3.4601439350371948
72.14693966441222	86.31469795747236	82.78453665169938	93.3854698229871	89.41345535003015	96.80144167192937	92.62057024786446	100.03076179421831	95.65545522928814	105.71678880937266	101.00639585585708	0.06864868804075068	0.06739323524519014	0.02146893496949076	3.566403604349034	0.02070037206510733	3.4387323737209954
72.58166126938723	86.30481396503113	82.77554790812538	93.38879406965772	89.41682001641642	96.81071646664496	92.62951383309438	100.04538085507724	95.66941862607167	105.74014028335192	101.02858317398137	0.06875878031243547	0.06750114894181106	0.021202595211391895	3.5433812504197704	0.020447317746359772	3.417161061683146
73.01900229071879	86.29458601999993	82.76623734890998	93.39197110545811	89.42004674620759	96.81993096694553	92.63840092837047	100.06001649002961	95.68339771545216	105.7636310998247	101.05090181773483	0.0688705860247719	0.06761074140396157	0.02093761905109659	3.520181224503176	0.02019558161461532	3.39542656507183
73.45897851170821	86.28401012784693	82.75660124999798	93.3949994096702	89.42313412422035	96.82908470437341	92.64723110341632	100.07466913242015	95.69739291340174	105.78726306565645	101.07335349688934	0.0689841254117344	0.06772203242833912	0.02067398351942984	3.4967997175554046	0.019945142010385553	3.373525372284348
73.90160581075892	86.27308222823818	82.74663582608422	93.39787743547303	89.42608071100747	96.83817720042171	92.65600391869089	100.0893392186747	95.71140463893481	105.81103800932956	101.09593994171841	0.06909941901686807	0.0678350421138704	0.020411665595773343	3.473232833792281	0.01969597723075367	3.351453891791607
74.34690016194996	86.26179819371183	82.7363372293817	93.40060360940741	89.42888504236119	96.84720796630471	92.66471892517725	100.10402718830929	95.72543331411995	105.83495778126216	101.11866290330066	0.06921648769920291	0.06794979086747088	0.020150642203574876	3.4494765885247034	0.019448065525281777	3.329208450159058
74.79487763561212	86.25015382832211	82.72570154836166	93.4031763308287	89.43154562880561	96.85617650272344	92.67337566416649	100.1187334839393	95.73947936409182	105.85902425413302	101.14152415382905	0.06933535263929982	0.06806629940993147	0.01989089020590029	3.425526905921288	0.01920138509186131	3.3067852899766876
75.24555439890803	86.2381448662509	82.71472480646331	93.40559397134588	89.43406095507639	96.86508229962459	92.68197366703555	100.13345855128694	95.75354321706168	105.88323932321087	101.1645254869242	0.06945603534543356	0.06818458878193866	0.01963238640010445	3.401379616527265	0.01895591407185293	3.284180567603471
75.6989467164156	86.22576697038681	82.70340296077381	93.40785487424736	89.43642947958824	96.87392483595305	92.69051245501944	100.14820283918822	95.76762530432737	105.90760490668937	101.18766871795351	0.06957855765991729	0.06830468035023012	0.019375107512814793	3.377030454845226	0.018711630545368507	3.2613903509154625
76.15507095071504	86.21301573087048	82.6917319006766	93.40995735391307	89.43864963388943	96.88270357939821	92.69899153897745	100.16296679959844	95.7817260602823	105.9321229460272	101.21095568435454	0.06970294176556578	0.06842659581389055	0.019119030194715947	3.352475056792173	0.01846851252642523	3.2384106169629376
76.61394356297929	86.19988666360517	82.6797074464677	93.41189969521167	89.44071982210299	96.89141798613328	92.70741041915285	100.17775088759673	95.79584592242324	105.95679540629315	101.23438824596411	0.06982921019231403	0.06855035721079006	0.01886413101532014	3.327708957112918	0.018226537958071276	3.215237249591155
77.07558111356816	86.1863752087325	82.66732534793947	93.41368015288407	89.44263842035477	96.900067500548	92.71576858492689	100.19255556138951	95.8099853313575	105.98162427651758	101.25796828535236	0.06995738582397897	0.0686759869241691	0.01861038645782287	3.302727586724359	0.017985684707852556	3.191866037032014
77.54000026262605	86.17247672907118	82.65458128293038	93.41529695091131	89.44440377618737	96.90865155497427	92.72406551456596	100.20738128231281	95.82414473080901	106.00661157004876	101.28169770816262	0.07008749190518339	0.06880350768937595	0.018357772913063286	3.277526269914233	0.01774593056190099	3.1682926692446927
78.00721777068286	86.15818650851834	82.64147085583974	93.41674828186677	89.44601420795937	96.917169569404	92.73230067496159	100.22222851483255	95.83832456762258	106.03175932491469	101.30557844345557	0.07021955204843514	0.06893294260075641	0.01810626667408144	3.252100221499859	0.01750725322017388	3.144512735379976
78.47725049925933	86.14349975041291	82.62798959610743	93.4180323062533	89.44746800423067	96.92562095120009	92.74047352136446	100.23709772654466	95.85252529176806	106.05706960419141	101.32961244406026	0.07035359024137297	0.06906431511870453	0.017855843930945525	3.226444544015976	0.01726963029149431	3.1205217211645504
78.95011541147531	86.12841157585927	82.61413295665663	93.41914715182341	89.44876342313226	96.93400509479957	92.74858349711067	100.25198938817286	95.86674735634266	106.08254449637668	101.35380168693005	0.07048963085417818	0.06919764907687596	0.017606480764030152	3.2005542245788092	0.017033039287426277	3.0963150059797044
79.42582957266194	86.11291702200991	82.59989631229878	93.4200909128827	89.44989869172022	96.94232138140822	92.75663003334064	100.26690397356506	95.88099121757175	106.1081861157693	101.37814817350387	0.07062769864716134	0.06933296868956881	0.017358153138218313	3.174424131786509	0.016797457616817724	3.0718878600746393
79.90441015097758	86.09701104030707	82.58527495810007	93.42086164957618	89.45087200531412	96.95056917868754	92.76461254871069	100.28184195968839	95.89525733480868	106.13399660285488	101.40265393007378	0.07076781877852499	0.06947029855927664	0.0171108368970323	3.1480490126123186	0.01656286258048567	3.047235441641533
80.38587441802741	86.08068849468114	82.5702641077083	93.42145738715686	89.45168152681902	96.9587478404331	92.77253044909679	100.29680382662247	95.90954617053306	106.15997812469755	101.42732100815827	0.07091001681230964	0.0696096636844179	0.016864507755798286	3.1214234890430816	0.016329231364906605	3.0223527937669132
80.87023974948666	86.0639441597051	82.55485889163857	93.4218761152359	89.45232538603011	96.96685670624403	92.7803831272902	100.31179005755077	95.92385819034727	106.18613287533768	101.45215148488116	0.07105431872652625	0.06975108946724799	0.016619141295691975	3.094542054710473	0.016096541036574763	2.9972348412957217
81.35752362572781	86.04677271870382	82.5390543555173	93.42211578701409	89.45280167892061	96.97489510118376	92.7881699626848	100.32680113875034	95.93819386297164	106.21246307619613	101.47714746335689	0.07120075092148219	0.06989460172195623	0.016374712956945814	3.067399071445834	0.01586476853586305	2.9718763876880985
81.8477436324513	86.02916876181693	82.52284545828319	93.42217431849436	89.45310846691149	96.98286233543155	92.79589032095643	100.34183755957972	95.9525536602381	106.23897097648495	101.50231107308193	0.0713493402283028	0.07004022668295704	0.01613119803184304	3.039988765554881	0.01563389067050025	2.946272111606959
82.34091746132043	86.01112678401326	82.50622707034316	93.42204958767331	89.45324377612242	96.99075770392389	92.80354355373234	100.35689981246412	95.96693805708118	106.26565885362376	101.52764447033182	0.07150011391766092	0.07018799101337542	0.015888571657640682	3.012305224179727	0.015403884108948773	2.920416563487379
82.83706291059936	85.992641183057	82.48919397168349	93.42173943371365	89.45320559660443	96.99858048598675	92.81112899825258	100.37198839287919	95.98134753152804	106.29252901366362	101.553149838565	0.07165309970870788	0.07033792181373551	0.015646808810544144	2.984342391584505	0.015174725375018738	2.8943041622078454
83.33619788579601	85.97370625742312	82.4717408499342	93.42124165609518	89.45299188155337	97.006329944958	92.81864597702231	100.3871037993329	95.99578256468678	106.31958379171768	101.57882938883363	0.07180832577822707	0.070490046630858	0.015405884297038597	2.9560940650371776	0.014946390839753576	2.8679291912631015
83.83834040030794	85.95431620415998	82.45386229838387	93.42055401374309	89.45260054650171	97.0140053277978	92.82609379745291	100.40224653334339	96.01024364073112	106.346825552397	101.604685360199	0.07196582077000185	0.070644393466973	0.015165772746556172	2.9275538907022565	0.014718856714594608	2.8412857949770114
84.34350857607244	85.93446511669949	82.43555281394652	93.41967422413539	89.45202946849173	97.02160586468989	92.83347175149476	100.41741709941608	96.02473124688456	106.37425669025487	101.63072002015541	0.07212561380441401	0.0708009907890469	0.014926448604867915	2.898715359693597	0.014492099045526174	2.8143679748973227
84.85172064422062	85.91414698261231	82.4168067950768	93.4185999623869	89.45127648522646	97.02913076863118	92.8407791152594	100.43261600501779	96.03924587340165	106.40187963023774	101.65693566506005	0.0722877344882746	0.07095986753834115	0.014687886125614114	2.869571803643339	0.014266093704904392	2.787169585670199
85.36299494573534	85.89335568130592	82.39761853963283	93.4173288603095	89.45033939419902	97.03657923500994	92.84801514863088	100.44784376054777	96.05378801354699	106.42969682814278	101.68333462056957	0.07245221292489386	0.07112105314020109	0.014450059361905687	2.840116390136245	0.014040816384024879	2.75968433088201
85.87734993211305	85.87208498166486	82.37798224268495	93.4158585054479	89.44921595179918	97.04395044117172	92.8551790948662	100.46310087930597	96.06835816357125	106.45771077108247	101.7099192420832	0.07261907972439895	0.07128457751408325	0.014212942158025044	2.8103421181513113	0.01381624258527836	2.731905758857465
86.39480416602983	85.85032853963092	82.35789199426908	93.41418644009059	89.44790387239705	97.05124354597356	92.86227018018468	100.47838787745832	96.08295682268506	106.48592397795673	101.73669191519336	0.07278836601430447	0.07145047108382913	0.013976508141638533	2.7802418134451727	0.013592347615045242	2.703827258395904
86.91537632201124	85.82807989572288	82.33734177708368	93.41231016025569	89.44640082740341	97.05845768932602	92.86928761334622	100.4937052739998	96.09758449303048	106.51433899993295	101.76365505614349	0.07296010345034447	0.07161876478819068	0.013740730714971505	2.7498081236444705	0.01336910657553858	2.675442054252926
87.43908518710603	85.8053324724915	82.31632546412706	93.4102271146491	89.44470444430465	97.0655919917215	92.87623058521699	100.50905359071301	96.1122416796489	106.5429584209325	101.79081111229246	0.07313432422757332	0.07178949009161792	0.013505583045031244	2.7190335130107997	0.013146494355694927	2.646743202338257
87.9659496615646	85.78207957191016	82.29483681627467	93.40793470359591	89.4428123056728	97.07264555374928	92.88309826832281	100.52443335212381	96.126928890446	106.57178485812499	101.81816256258625	0.07331106109174162	0.07196267899531048	0.013271038055094664	2.687910257402109	0.012924485623571513	2.6177235850882425
88.4959887595208	85.75831437269862	82.27286947979458	93.40543027794392	89.44072194814996	97.07961745559736	92.88988981639052	100.5398450854539	96.14164663615426	106.60082096243086	101.84571191803785	0.0734903473509581	0.07213836404854816	0.01303706841541441	2.65643043891032	0.012703054817478687	2.588375906485453
89.0292216096782	85.73402992757734	82.25041698379843	93.40271113793756	89.43843086140515	97.08650675653945	92.8966043638755	100.55528932056895	96.15639543029141	106.6300694190308	101.87346172221338	0.07367221688764296	0.0723165783603029	0.012803646533157576	2.6245859402479255	0.01248217613688496	2.5586926869473245
89.56566745600044	85.70921916045144	82.22747273762714	93.39977453206262	89.43593648706437	97.09331249440774	92.90324102547622	100.5707665899235	96.17117578911582	106.65953294788402	101.901414551727	0.0738567041707831	0.07249735561114058	0.012570744542657053	2.592368439050915	0.01226182353335048	2.5286662580547272
90.1053456584057	85.6838748635209	82.20403002816832	93.39661765585954	89.43323621761154	97.10003368505005	92.90979889563441	100.58627742850113	96.18598823157818	106.68921430425341	101.92957301674262	0.07404384426849629	0.07268073006542625	0.012338334295250775	2.5597694020252675	0.012041970701190507	2.4982887571641186
90.6482756934654	85.65798969431637	82.18008201710457	93.39323765070579	89.43032739526085	97.10666932177195	92.91627704802144	100.60182237375126	96.20083327926962	106.71911627924	101.95793976148398	0.07423367286091508	0.07286673658383455	0.012106387348481462	2.5267800787514716	0.011822591067669919	2.4675521217359346
91.19447715510712	85.63155617265663	82.1556217380891	93.38963160256438	89.42720731079787	97.11321837476174	92.92267453500884	100.61740196552029	96.21571145636518	106.74924170032402	101.98651746475187	0.07442622625340051	0.0730554106361815	0.011874874955793757	2.4933914954926877	0.011603657783084032	2.4364480835756694
91.74396975532183	85.60456667752753	82.13064209384856	93.38579654070026	89.42387320239085	97.11967979050023	92.92899038712476	100.63301674597965	96.23062328956432	106.77959343191623	102.01530884045046	0.07462154139009299	0.0732467883145811	0.011643768054980796	2.459594448650023	0.011385143710626267	2.4049681629039696
92.29677332487483	85.57701344387756	82.10513585320876	93.38172943636044	89.42032225436871	97.12605249115151	92.93522361249327	100.64866725954735	96.24556930802575	106.81017437591558	102.0443166381204	0.07481965586781104	0.07344090634693991	0.011413037257298697	2.4253794980941166	0.011167021416042644	2.3731036621356907
92.85290781402206	85.54888855933038	82.07909564804294	93.37742720141983	89.41655159596723	97.13233537393798	92.94137319625882	100.66435405280616	96.26055004329913	106.84098747227728	102.0735436434817	0.075020607950311	0.07363780211079764	0.011182652835501017	2.390736960242066	0.010949263156618372	2.3408456595498137
93.41239329322968	85.52018396080894	82.05251397013826	93.37288668698874	89.41255830003972	97.13852731049496	92.94743809999207	100.68007767441486	96.27556602925077	106.8720356995879	102.10299267898316	0.07522443658291542	0.07383751364752929	0.01095258471129057	2.355656900766917	0.01073184086979495	2.3081850025810127
93.97524995389855	85.49089143107088	82.02538316798025	93.36810468198331	89.40833938173371	97.14462714620775	92.95341726107955	100.69583867501498	96.2906178019851	106.90332207565001	102.13266660436143	0.07543118140752188	0.07404007967691005	0.010722802444121271	2.32012912745995	0.010514726162668353	2.2751123012603784
94.54149810909283	85.46100259515168	81.99769544345116	93.36307791165666	89.40389179713114	97.15063369952892	92.95930959209525	100.71163760713188	96.30570589976124	106.93484965807585	102.16256831720865	0.07564088277800754	0.07424553961206475	0.010493275217527298	2.2841431824563188	0.01029789029948347	2.241617921026773
95.11115819427312	85.43050891671213	81.96944284844004	93.35780303608907	89.39921244185074	97.15654576127481	92.96511398015274	100.727475025069	96.32083086290312	106.96662154488918	102.19270075354765	0.07585358177603485	0.07445393357480412	0.01026397182602068	2.2476883342715155	0.010081304189554885	2.207691975439957
95.68425076803395	85.39940169428826	81.94061728136208	93.35227664863673	89.39429814961221	97.16236209390134	92.97082928623877	100.74335148479618	96.335993233705	106.99864087513649	102.22306688841688	0.07606932022727521	0.07466530241136907	0.01003486066220205	2.210753569837834	0.009864938375471866	2.1733243188573397
96.26079651284576	85.36767205744063	81.91121048358474	93.3464952743378	89.38914569076093	97.16808143075886	92.97645434452714	100.75926754383191	96.35119355633074	107.03091082950782	102.25366973646406	0.07628814071806482	0.0748796877085862	0.009805909702549798	2.173327586006053	0.009648763019882267	2.13850453858322
96.84081623580131	85.33531096279911	81.88121403575676	93.34045536827334	89.38375177075096	97.17370247532367	92.98198796167135	100.77522376111777	96.36643237670657	107.06343463096601	102.2845123525482	0.07651008661250117	0.07509713181045322	0.009577086493024467	2.1353987808324746	0.009432747892219595	2.103221946865233
97.42433086936633	85.30230919000117	81.85061935403847	93.33415331388312	89.37811302858647	97.1792239004074	92.98742891607667	100.79122069688655	96.38171024240802	107.09621554538603	102.31559783235127	0.07673520206999895	0.07531767783516695	0.009348358134403156	2.0969552445676527	0.009216862355359012	2.06746557259612
98.01136147213543	85.26865733751889	81.8194176862291	93.32758542123337	89.37222603521869	97.18464434734152	92.99277595714969	100.80725891252192	96.39702770253933	107.12925688220282	102.34692931299844	0.07696353206331569	0.07554136969260511	0.00911969126751444	2.0579847505032376	0.009001075352017551	2.031224152964569
98.60192922959182	85.23434581837385	81.78760010778957	93.32074792523713	89.36608729189908	97.1899624251389	92.99802780452643	100.82333897041185	96.41238530760721	107.16256199507043	102.37850997368878	0.07719512239706479	0.07576825210227923	0.008891052057208526	2.018474745196727	0.008785355389790084	1.9944861243748164
99.1960554548718	85.19936485573248	81.75515751775487	93.31363698382204	89.35969322848415	97.19517670962746	93.00318314727488	100.83946143379146	96.4277836093851	107.19613428252812	102.41034303633315	0.07743001972672957	0.0759983706117704	0.008662406176384252	1.9784123386416468	0.008569670526696882	1.9572396134281007
99.79376158953411	85.16370447838322	81.72208063453638	93.30624867604878	89.35304020169444	97.20028574256021	93.00824064307596	100.85562686658008	96.4432231607723	107.22997718867934	102.44243176620432	0.07766827157819478	0.07623177161566592	0.008433718789802924	1.9377842940375558	0.00835398835607748	1.9194724275293993
100.39506920433367	85.12735451608668	81.6883599916067	93.29857900017338	89.3461244933219	97.20528803069568	93.0131989173769	100.87183583320703	96.4587045156428	107.26409420387773	102.47477947259387	0.077909926367814	0.076468502375012	0.008204954536424225	1.8965770170107135	0.00813827599043293	1.8811720449848508
101.00000000000001	85.09030459479911	81.65398593306675	93.29062387165582	89.33894230838762	97.21018204485176	93.01805656252064	100.88808889842963	96.47422822868718	107.29848886542507	102.50738950948097	0.07815503342302572	0.07670861103729569	0.008090205013762371	1.8758268484304048	0.008030084066712557	1.861886968484562
