# Supplementary material for: White matter micro- and macrostructure brain charts for the human lifespan
Source: Nature. 2026 May 13;655(8124):979–89. doi: 10.1038/s41586-026-10454-2 (PMC13391363; doi:10.1038/s41586-026-10454-2)
Supplement: Supplementary file 12 — Centiles trajectories of brain charts. SDT.T9.1–5 contain the brain charts for the global metrics; SDT.T9.6–509 contain the brain charts for the tract-specific metrics (unnormalized); and SDT.T9.510–1157 contain the brain charts for the tract-specific macrostructural metrics (normalized). Included in each table are the male and female centile trajectories for the 2.5th, 25th, 50th, 75th and 97.5th percentiles; the interquartile range normalized by the 50th centile; and the derivatives of the 50th centiles with respect to both age and log(age). Charts are sampled in logarithmically spaced intervals. Age is reported in years, while centile trajectory values are reported in metric-specific units: diffusivities in mm2 s−1, volume in mm3, surface area in mm2, average length in mm, and FA is dimensionless (unitless). [file 41586_2026_10454_MOESM12_ESM.zip › plotted_curves/SDT.T9.225-OR_right_fa-mean_curve_metrics.csv]

ages	male_0.025th_percentile	female_0.025th_percentile	male_0.25th_percentile	female_0.25th_percentile	male_0.5th_percentile	female_0.5th_percentile	male_0.75th_percentile	female_0.75th_percentile	male_0.975th_percentile	female_0.975th_percentile	male_normalized_quantile_range	fwmale_normalized_quantile_range	male_median_centile_d_age	male_median_centile_d_log_age	female_median_centile_d_age	female_median_centile_d_log_age
0.25	0.26184880295804774	0.2646629566799854	0.29299116197065994	0.29464466997195493	0.3088301383709795	0.30990883444120354	0.3243033504468282	0.3248335919651898	0.3527679092837917	0.3523270690556625	0.1013896786153518	0.0974122665708078	0.13485429169141322	0.07786201127099017	0.13521918006114259	0.07807269008588123
0.25150637576242696	0.26204139073904614	0.26485645253288137	0.29319063217369934	0.2948448144943997	0.3090332796074427	0.3101125253366629	0.3245102232362437	0.32504088548323934	0.3529820672657618	0.3525413894882157	0.10134698470769503	0.09737133627885015	0.13462792951122537	0.0779647097937115	0.13499223989188636	0.07817568659059049
0.2530218281966045	0.2622344811487179	0.26505045374562475	0.29339062684356954	0.2950454854412226	0.30923695672281654	0.3103167536658971	0.3247176432866583	0.3252487274165826	0.3531967941185137	0.35275627918844094	0.10130424505234228	0.09733036202060286	0.13417417603277215	0.07817012725261208	0.1345373275316888	0.07838170011932277
0.25454641199404576	0.2624280742957688	0.2652449604274938	0.2935911460878131	0.295246682920518	0.30944116982361797	0.31052151953597557	0.3249256107031289	0.3254571178708596	0.3534120899430768	0.35297173825810063	0.10126145991878362	0.09728934405411348	0.13372109633871787	0.07837558448306226	0.13408309012409347	0.07858775362770132
0.2560801821758082	0.2626221702841461	0.26543997268296166	0.29379219000871887	0.2954484070350983	0.3096459190108572	0.31072682304844196	0.32513412558495786	0.3256660569459464	0.3536279548342696	0.35318776679275204	0.10121862957651329	0.0972482826374382	0.13326869464583524	0.07858107937232717	0.13362953189908922	0.07879384499577924
0.25762319409447826	0.2628167692130307	0.26563549061168895	0.29399375870331207	0.29565065788248446	0.309851204380027	0.3109326642993037	0.32534318802568124	0.32587554473594277	0.3538443888806864	0.3534043648817338	0.1011757542950185	0.09720717802862887	0.13281697513502877	0.07878660980370711	0.1331766570507824	0.07899997209967324
0.2591755034361701	0.26301187117683	0.2658315143085161	0.29419585226334544	0.29585343555489685	0.3100570260210927	0.3111390433790222	0.3255527981130593	0.3260855813291621	0.3540613921646856	0.3536215326081545	0.10113283434377235	0.09716603048572457	0.13236594195102214	0.07899217365655886	0.13272446973714125	0.07920613281156363
0.2607371662225343	0.2632074762651695	0.2660280438634552	0.2943984707752892	0.29605674013924543	0.3102633840184815	0.31134596037250195	0.32576295592906346	0.32629616680811996	0.354278964762376	0.35383927004887933	0.10108986999221917	0.09712484026674165	0.1319155992026424	0.07919776880623886	0.13227297407991045	0.07941232499950246
0.2623082388127803	0.263403584562885	0.2662250793616818	0.29460161432032167	0.29626057171711967	0.3104702784510725	0.3115534153590799	0.32597366154986596	0.32650730124952204	0.35449710674360463	0.3540575772745171	0.10104686150976688	0.09708360762966313	0.13146595096264946	0.07940339312411027	0.13182217416482445	0.07961854652761957
0.2638887779057103	0.26360019615001534	0.2664226208835273	0.2948052829743199	0.29646493036477956	0.3106777093921857	0.31176140841251554	0.32618491504582886	0.32671898472425387	0.3547158181719442	0.35427645434940835	0.1010038091657767	0.09704233283242948	0.13101700126756555	0.07960904447752881	0.13137207404146523	0.07982479525604447
0.26547884054176485	0.2637973111017934	0.26662066850447075	0.2950094768078495	0.2966698161531455	0.310885676909572	0.31196993960098	0.3263967164814917	0.326931217297369	0.3549350991046798	0.35449590133161235	0.10096071322955122	0.0970010161329288	0.13056875411797364	0.07981472072974327	0.13092267772304922	0.0800310690406576
0.2670784841050822	0.26399492948863906	0.26681922229513005	0.29521419588615533	0.2968752291477883	0.31109418106540193	0.312179008987045	0.3266090659155611	0.32714399902807734	0.35515494959279625	0.3547159182728933	0.10091757397032627	0.09695965778898719	0.13012121347809114	0.0800204197399168	0.13047398918661202	0.08023736573333906
0.26868776632556873	0.2641930513761502	0.2670182823212544	0.2954194402691512	0.2970811694089195	0.31130322191625553	0.3123886166276726	0.3268219634008985	0.32735732996973405	0.35537536968096506	0.3549365052187088	0.10087439165726003	0.09691825805835903	0.12967438327602565	0.08022613936309853	0.13002601237302258	0.0804436831818478
0.2703067452809827	0.2643916768250949	0.2672178486437153	0.2956252100114101	0.29728763699138105	0.3115127995131111	0.3125987625742042	0.3270354089845088	0.3275712101698273	0.3555963594075313	0.3551576622081957	0.10083116655942302	0.09687681719871682	0.12922826740381765	0.08043187745025193	0.12957875118681272	0.08065001922975767
0.2719354793990299	0.26459080589140294	0.26741792131849856	0.2958315051621545	0.29749463194463566	0.311722913901335	0.3128094468723498	0.32724940270752895	0.32778563966996743	0.3558179188045009	0.3553793892741579	0.10078789894578837	0.09683533546764278	0.12878286971719888	0.0806376318481199	0.12913220949627657	0.08085637171645033
0.27357402745947257	0.26479043862615753	0.2676185003966956	0.2960383257652458	0.2977021543127564	0.31193356512066983	0.3130206695621766	0.3274639446052159	0.3280006185058748	0.3560400478975273	0.3556016864430528	0.10074458908522156	0.09679381312261913	0.12833819403560653	0.08084340039922466	0.12868639113321478	0.08106273847704415
0.2752224485962505	0.2649905750755867	0.2678195859244943	0.29624567185917444	0.297910204134416	0.31214475320522433	0.31323243067809836	0.3276790347069349	0.3282161467073675	0.3562627467058979	0.35582455373497757	0.10070123724647101	0.09675225042101787	0.12789424414225437	0.08104918094187497	0.12824129989337507	0.08126911734248665
0.27688080229961526	0.2651912152810545	0.26802117794317093	0.29645354347704944	0.29811878144287746	0.31235647818346135	0.31344473024886416	0.32789467303614767	0.3284322242983503	0.3564860152425211	0.35604799116365715	0.10065784369815887	0.09671064762009243	0.12745102378430317	0.08125497131015891	0.12779693953601168	0.08147550613939814
0.2785491484182772	0.26539235927905297	0.2682232764890812	0.29666194064658846	0.2983278862659829	0.3125687400781881	0.31365756829754715	0.3281108596104007	0.32864885129680227	0.3567098535139134	0.3562719987364301	0.10061440870877042	0.09666900497696837	0.12700853667261924	0.08146076933389423	0.12735331378422643	0.08168190269011433
0.28022754716156506	0.26559400710119246	0.26842588159365094	0.29687086339010693	0.2985375186261433	0.31278153890654325	0.3138709448415334	0.32832759444131276	0.32886602771476475	0.3569342615201846	0.3564965764542352	0.10057093254664516	0.09662732274863368	0.1265667864815896	0.08166657283842227	0.1269104263246561	0.08188830481262244
0.2819160591015993	0.26579615877419366	0.26862899328336765	0.297080311724508	0.2987476785403281	0.31299487467998693	0.3140848598925104	0.3285448775345632	0.32908375355832936	0.3571592392550261	0.3567217243115984	0.10052741547996681	0.09658560119193021	0.12612577684967619	0.08187237964491345	0.1264682808077282	0.08209471032054694
0.28361474517547763	0.26599881431987776	0.26883261157977084	0.29729028566127125	0.2989583660200541	0.3132087474042885	0.31429931345645556	0.32876270888987924	0.3293020288276254	0.3573847867056957	0.35694744229661846	0.10048385777675463	0.09654384056354366	0.12568551137896122	0.08207818757001917	0.12602688084746205	0.08230111702301457
0.2853236666874746	0.26620197375515814	0.26903673649944304	0.29750078520644274	0.2991695810713749	0.31342315707951557	0.3145143055336247	0.32898108850102437	0.32952085351680804	0.35761090385300487	0.35717373039095424	0.10044025970485346	0.0965020411199969	0.12524599363533184	0.0822839944260565	0.12558623002172453	0.08250752272488882
0.2870428853112538	0.26640563709203086	0.26924136805400095	0.29771181036062405	0.29938132369487064	0.3136381037000221	0.31472983611854083	0.32920001635578566	0.3297402276140459	0.35783759067130505	0.35740058856981055	0.10039662153192451	0.09646020311763773	0.12480722714853698	0.08248979802083767	0.12514633187203117	0.08271392522640753
0.28877246309209376	0.26660980433756526	0.26944650625008504	0.29792336111896106	0.2995935938856357	0.31385358725443696	0.31494590519998156	0.32941949243596125	0.32996015110150817	0.3580648471284729	0.3576280168019242	0.10035294352543656	0.0964183268126333	0.12436921541203105	0.0826955961576914	0.1247071899035177	0.08292032232332502
0.2905124624491269	0.2668144754938949	0.26965215108935103	0.2981354374711334	0.29980639163326905	0.31406960772565196	0.31516251276096824	0.32963951671734776	0.33018062395535247	0.3582926731858977	0.35785601504955045	0.10030922595265565	0.09637641246095928	0.12393196188322975	0.08290138663544866	0.12426880758525272	0.08312671180690501
0.29226294617759224	0.26701965055820787	0.2698583025684596	0.29834803940134313	0.3000197169218622	0.31428616509081025	0.3153796587787532	0.32986008916972814	0.330401646145712	0.35852106879846607	0.35808458326844855	0.10026546908063827	0.09633446031839198	0.12349546998332528	0.08310716724837164	0.12383118834996765	0.08333309146375711
0.294023977451102	0.2672253295227374	0.2700649606790672	0.2985611668883037	0.30023356972998844	0.3145032593212942	0.3155973432248085	0.3300812097568585	0.3306232176366829	0.358750033914549	0.35831372140786855	0.10022167317622031	0.09629247064049933	0.12305974309734324	0.08331293578604004	0.12339433559436941	0.08353945907602167
0.29579561982392083	0.2674315123747519	0.2702721254078159	0.2987748199052287	0.30044795003069147	0.31472089038271295	0.31581556606481354	0.3303028784364551	0.33084533838631147	0.3589795684759868	0.3585434294105362	0.10017783850600787	0.09625044368263239	0.12262478457429893	0.08351869003349321	0.12295825267868565	0.08374581242092916
0.29757793723326015	0.26763819909654535	0.2704797967363231	0.29898899841982046	0.3006628577914733	0.3149390582348913	0.3160343272586422	0.33052509516018247	0.3310680083465809	0.35920967241807544	0.35877370721263907	0.10013396533637123	0.09620837969991806	0.12219059772719731	0.08372442777115907	0.12252294292717636	0.08395214927124783
0.29937099400158496	0.26784538966542765	0.27068797464117267	0.29920370239425875	0.3008782929742839	0.3151577628318567	0.3162536267603522	0.3307478598736392	0.33129122746339895	0.3594403456695522	0.35900455474381265	0.10009005393343243	0.09616627894724847	0.12175718583284834	0.08393014677456989	0.12208840962817646	0.08415846739499244
0.3011748548389356	0.2680530840537142	0.2708966590939036	0.29941893178518875	0.30109425553550867	0.31537700412182673	0.3164734645181709	0.33097117251634556	0.3315149956765841	0.3596715881525804	0.35923597192712536	0.10004610456305978	0.09612414167927426	0.12132455213219373	0.08413584481463943	0.12165465603351322	0.08436476455520392
0.30298958484526295	0.2682612822287158	0.2711058500609999	0.29963468654371	0.3013107454259566	0.3155967820471975	0.3166938404744836	0.3311950330217302	0.33173931291985265	0.3599033997827361	0.35946795867906395	0.10000211749085688	0.0960819681503964	0.12089269983013651	0.08434151965742842	0.12122168535928779	0.08457103851036862
0.30481524951277783	0.26846998415272855	0.2713155475038813	0.29985096661536403	0.30152776259084935	0.3158170965445299	0.31691475456582147	0.33141944131711637	0.3319641791208055	0.3601357804689922	0.3597005149095199	0.09995809298215498	0.09603975861475607	0.1204616320957399	0.08454716906424409	0.12078950078557682	0.08477728701400622
0.3066519147283146	0.268679189783024	0.27152575137889146	0.3000677719401234	0.30174530696980817	0.3160379475445386	0.3171362067228479	0.3316443973237099	0.33218959420091476	0.36036873011370535	0.35993364052177307	0.09991403130200524	0.0959975133262299	0.12003135206222737	0.08475279079147668	0.12035810545644665	0.08498350781474784
0.3084996467757088	0.2688888990718375	0.271736461637288	0.30028510245237816	0.3019633784968427	0.3162593349720775	0.31735819687034617	0.3318699009565836	0.33241555807550965	0.3606022486125989	0.36016733541247853	0.09986993271516885	0.09595523253841758	0.11960186282675522	0.08495838259053556	0.1199275024799249	0.0851896986562366
0.31035851233818973	0.2690991119663587	0.2719476782252315	0.3005029580809255	0.3021819771003381	0.31648125874612804	0.31758072492720635	0.3320959521246655	0.33264207065376383	0.3608363358547498	0.36040159947165046	0.09982579748610967	0.09591291650463853	0.11917316745108053	0.08516394220807655	0.11949769492848361	0.08539585727731946
0.3122285785007863	0.2693098284087206	0.2721594010837754	0.3007213387489564	0.3024011027030435	0.31670371877978615	0.31780379080641274	0.3323225507307246	0.3328691318386808	0.36107099172257345	0.3606364325826478	0.09978162587898591	0.0958705654779197	0.11874526896092163	0.08536946738551165	0.11906868583854191	0.08560198141164932
0.3141099127527488	0.269521048335988	0.2723716301488536	0.3009402443740433	0.30262075522205867	0.3169267149802482	0.3180273944150299	0.3325496966713561	0.3330967415270805	0.3613062160918068	0.36087183462215894	0.09973741815764177	0.09582817971099147	0.11831817034644132	0.08557495585942121	0.11864047821082124	0.08580806878792657
0.31600258298998396	0.26973277168014803	0.2725843653512714	0.3011596748681288	0.30284093456882255	0.3171502472487995	0.31825153565419045	0.3327773898369692	0.3333248996095855	0.3615420088314958	0.36110780546018645	0.09969317458559887	0.09578575945627668	0.11789187456221839	0.08578040536120568	0.11821307501044487	0.08601411712972151
0.3179066575175057	0.2699449983680974	0.27279760661669206	0.30137963013751135	0.3030616406490997	0.3173743154807989	0.3184762144190807	0.33300563011177153	0.33355360597060646	0.36177836980397743	0.3613443449600317	0.09964889542604954	0.09574330496588547	0.1174663845271624	0.08598581361709279	0.11778647916665363	0.08622012415539615
0.3198222050518999	0.2701577283216324	0.2730113538656272	0.301600110082834	0.303282873362968	0.31759891956566727	0.31870143059892747	0.33323441737375575	0.3337828604883281	0.36201529886486605	0.3615814529782793	0.0996045809418473	0.09570081649160554	0.1170417031248121	0.08619117834828671	0.11736069357336021	0.08642608757823211
0.32174929472380437	0.2703709614574371	0.27322560701342474	0.30182111459907096	0.30350463260480576	0.31782405938687275	0.3189271840769852	0.3334637514946851	0.3340126630346953	0.362252795863037	0.3618191293647822	0.09956023139549985	0.09565829428489625	0.11661783320316488	0.08639649727065546	0.11693572108887906	0.08663200510626012
0.32368799608040405	0.2705846976870723	0.27344036597025706	0.30204264357551486	0.3037269182632785	0.3180497348219176	0.3191534747305213	0.33369363234007926	0.3342430134753982	0.3624908606406112	0.3620573739626453	0.09951584704916173	0.09561573859688065	0.11619477757503205	0.08660176809489428	0.11651156453602596	0.08683787444216051
0.3256383790879404	0.27079893691696333	0.27365563064110976	0.30226469689576385	0.3039497302213263	0.31827594574232454	0.3193803024308028	0.3339240597691997	0.334473911669858	0.3627294930329394	0.3622961866082101	0.0994714281646254	0.09557314967833713	0.11577253901766937	0.08680698852634805	0.11608822670226004	0.0870436932833698
0.32760051413423674	0.271013679048389	0.2738714009257697	0.302487274437708	0.30417306835615	0.3185026920136222	0.31960766704308224	0.3341550336350347	0.33470535747121233	0.362968692868586	0.36253556713103835	0.09942697500331413	0.09553052777969394	0.1153511202732318	0.08701215626493308	0.11566571033978335	0.08724945932188177
0.3295744720312385	0.2712289239774692	0.27408767671881273	0.3027103760735163	0.304396932539198	0.31872997349533155	0.3198355684265836	0.33438655378428495	0.3349373507262999	0.363208459969313	0.36277551535389657	0.09938248782627468	0.09548787315101971	0.11493052404880189	0.08721726900536453	0.11524401816541285	0.08745517024432559
0.33156032401756863	0.27144467159515373	0.27430445790959207	0.30293400166962353	0.30462132263615316	0.31895779004095237	0.3200640064344884	0.3346186200573493	0.33516989127564667	0.36344879415006465	0.36301603109273983	0.09933796689417013	0.09544518604201838	0.11451075301631874	0.0874223244368153	0.11482315286099265	0.08766082373187345
0.33355814176109866	0.27166092178720924	0.2745217443822258	0.3031581510867162	0.3048462385069186	0.3191861414979477	0.32029298091392094	0.3348512322883085	0.33540297895345	0.3636896952189501	0.36325711415669526	0.09929341246727057	0.09540246670202102	0.11409180981257805	0.08762732024286635	0.1144031170731381	0.08786641746013402
0.33556799736153503	0.27187767443420785	0.27473953601558465	0.3033828241797191	0.30507168000560453	0.31941502770773034	0.3205224917059341	0.3350843903049113	0.3356366135875637	0.3639311629772277	0.3634987643480456	0.09924882480544894	0.09535971537997777	0.11367369703967256	0.08783225410171269	0.11398391341356273	0.08807194909925187
0.3375899633530214	0.2720949294115143	0.2749578326832794	0.30360802079778176	0.305297646980514	0.3196444485056481	0.320752538645495	0.33531809392855827	0.33587079499948325	0.36417319721928826	0.3637409814622136	0.09920420416817027	0.09531693232445337	0.1132564172646795	0.08803712368585792	0.1135655444589645	0.08827741631366592
0.3396241127067558	0.27231268658927354	0.2751766342536484	0.3038337407842641	0.3055241392741289	0.3198744037209691	0.32098312156146974	0.33555234297428727	0.33610552300432994	0.3644157977326386	0.36398376528774423	0.09915955081448695	0.09527411778361858	0.11283997302007265	0.08824192666224207	0.1131480127511395	0.08848281676213787
0.3416705188336247	0.27253094583239845	0.27539594058974437	0.3040599839767227	0.30575115672309594	0.3201048931768672	0.3212142402766088	0.3357871372507577	0.33634079741083506	0.3646589642978847	0.36422711560628823	0.09911486500303154	0.0952312720052427	0.11242436680355183	0.08844666069211371	0.11273132079735149	0.08868814809783743
0.343729255586852	0.27274970700055673	0.27561575154932255	0.30428675020689655	0.3059786991582127	0.3203359166904069	0.3214458946075326	0.3360224765602347	0.3365766180213256	0.36490269668871494	0.36447103219258675	0.09907014699200774	0.09518839523668908	0.11200960107824187	0.08865132343094473	0.11231547107000495	0.08889340796814338
0.34580039726466444	0.272968969948158	0.2758360669848262	0.30451403930069265	0.3062067664044123	0.32056747407252845	0.32167808436471557	0.3362583606985734	0.33681298463170667	0.365146994671883	0.36471551481445164	0.09902539703918492	0.09514548772490615	0.11159567827279204	0.08885591252841607	0.11190046600697201	0.08909859401455122
0.3478840186129729	0.273188734524341	0.27605688674337486	0.3047418510781716	0.3064353582807502	0.3207995651280324	0.3219108093524717	0.3364947894552035	0.3370498970314474	0.3653918580071906	0.3649605632327509	0.09898061540189179	0.09510254971642235	0.11118260078148978	0.08906042562841066	0.11148630801174875	0.08930370387279396
0.34998019482807	0.2734090005729602	0.27627821066674996	0.30497018535353315	0.30666447460038837	0.3210321896555649	0.3221440693689386	0.3367317626131131	0.3372873550035636	0.3656372864474709	0.3652061772013901	0.09893580233700837	0.09505958145733885	0.11077037096426068	0.08926486036896364	0.11107299945329885	0.08950873517267866
0.352089001559344	0.2736297679325726	0.27650003859138234	0.30519904193510117	0.3068941151705814	0.3212653474476017	0.3223778642060627	0.3369692799488323	0.33752535832460256	0.36588327973857016	0.36545235646729557	0.09889095810095999	0.09501658319332307	0.11035899114682479	0.08946921438207056	0.11066054266635206	0.08971368553800829
0.3542105149120084	0.2738510364364242	0.27672237034833735	0.3054284206253093	0.30712427979266044	0.3214990382904328	0.32261219364958255	0.3372073412324173	0.33776390676462575	0.36612983761933116	0.3656991007703963	0.09884608294970972	0.09497355516960314	0.10994846362079613	0.08967348529377972	0.11024893995133311	0.08991855258654624
0.35634481144984936	0.2740728059124366	0.2769452057633026	0.30565832122068537	0.3073549682620194	0.3217332619641467	0.3228470574790142	0.3374459462274339	0.33800300008719353	0.366376959821575	0.365946409843607	0.09880117713875317	0.09493049763096047	0.10953879064376792	0.08987767072412822	0.10983819357483071	0.09012333393014416
0.35849196819798806	0.27429507618319293	0.27716854465657303	0.30588874351183676	0.3075861803680989	0.3219680182426148	0.3230824554676349	0.3376850946909409	0.33824263804934784	0.3666246460700836	0.3661942834128101	0.09875624092311056	0.09488741082172429	0.10912997443951156	0.09008176828702119	0.10942830576917117	0.0903280271743796
0.36065206264566085	0.274517847065924	0.2773923868430373	0.30611968728343464	0.30781791589437135	0.32220330689347504	0.32331838738246665	0.33792478637347345	0.3384828204015957	0.3668728960825816	0.36644272119683763	0.09871127455732175	0.09484429498576456	0.10872201719784869	0.09028577559026729	0.10901927873290163	0.09053262991874078
0.3628251727490157	0.2747411183724948	0.27761673213216354	0.3063511523141993	0.30805017461832507	0.32243912767811633	0.32355485298426084	0.33816502101902673	0.33872354688789275	0.3671217095697187	0.3666917229074537	0.09866627829543846	0.09480115036648752	0.10831492107503493	0.09048969023542952	0.10861111463087525	0.09073713975647735
0.3650113769339257	0.27496488990938955	0.27784158032798506	0.3065831383768837	0.3082829563114489	0.3226754803516617	0.3237918520274811	0.3384057983650385	0.3389648172456256	0.367371086235051	0.3669412882493358	0.09862125239101972	0.09475797720682802	0.10790868819361776	0.09069350981776836	0.10820381559408077	0.09094155427455064
0.36721075409881926	0.27518916147769795	0.27806693122908605	0.30681564523825855	0.3085162607392166	0.3229123646629522	0.32402938426028766	0.3386471181423717	0.3392066312055955	0.36762102577502326	0.3671914169200571	0.09857619709712273	0.09471477574924445	0.10750332064273493	0.09089723192636256	0.10779738372008296	0.09114587105361949
0.3694233836175272	0.27541393287310023	0.27829278462858636	0.30704867265909586	0.30875008766107026	0.32314978035453057	0.32426744942452	0.33888898007529844	0.3394489884920002	0.36787152787894967	0.3674421086100671	0.09853111266630073	0.09467154623571236	0.10709882047811448	0.09110085414381786	0.10739182107290901	0.09135008766794073
0.37164934534214805	0.27563920388585306	0.2785191403141278	0.3072822203941534	0.3089844368304053	0.3233877271626241	0.32450604725568094	0.33913138388148156	0.33969188882241785	0.36812259222899635	0.3676933630026745	0.0984859993505936	0.09462828890771928	0.10669518972228786	0.09130437404638059	0.10698712968330426	0.09155420168533368
0.3738887196059291	0.27586497430077445	0.27874599806785805	0.3075162881921586	0.30921930799455316	0.32362620481712834	0.32474517748291887	0.3393743292719577	0.3399353319077882	0.3683742185001618	0.36794517977402713	0.09844085740152334	0.09458500400625855	0.10629243036457581	0.09150778920383118	0.10658331154868961	0.09175821066705936
0.3761415872261661	0.27609124389722856	0.2789733576664163	0.3077508757957916	0.30945470089476557	0.3238652130415897	0.3249848398290113	0.3396178159511193	0.3401793174523955	0.3686264063602581	0.36819755859309344	0.09839568707008818	0.09454169177182384	0.10589054436132983	0.09171109717941306	0.10618036863357361	0.0919621121679981
0.3784080295071193	0.2763180124491115	0.27920121888091837	0.3079859829416698	0.3096906152661981	0.3241047515531889	0.3252250340103481	0.33986184361669736	0.34042384515385116	0.3688791554698927	0.3684504991216445	0.09835048860675655	0.09449835244440365	0.10548953363581859	0.09191429552967634	0.10577830286922563	0.09216590373628719
0.3806881282429484	0.276545279724835	0.2794295814769403	0.3082216093603304	0.3099270508378931	0.32434482006272247	0.32546575973691283	0.3401064119597428	0.3406689147030746	0.36913246548244805	0.3687040010142333	0.09830526226146127	0.09445498626347472	0.10508940007878209	0.09211738180469098	0.10537711615417322	0.09236958291337061
0.38298196572066395	0.27677304548731196	0.27965844521450356	0.3084577547762144	0.3101640073327631	0.32458541827458737	0.3257070167122669	0.34035152066460933	0.34091452578427645	0.3693863360440636	0.3689580639181766	0.09826000828359448	0.09441159346799911	0.10469014554811906	0.09232035354781232	0.10497681035415951	0.09257314723410559
0.3852896247230969	0.27700130949394014	0.27988780984805944	0.3086944189076493	0.3104014844675741	0.3248265458867614	0.32594880463353065	0.34059716940893414	0.34116067807493944	0.3696407667936153	0.3692126874735353	0.09821472692200016	0.09436817429641561	0.10429177186921379	0.09252320829553895	0.10457738730229948	0.09277659422648554
0.38761118853188686	0.2772300714965873	0.280117675126473	0.3089316014668323	0.31063948195292806	0.32506820259078706	0.32619112319136667	0.3408433578636209	0.3414073712458005	0.36989575736269675	0.36946787131309455	0.09816941842497223	0.09432472898663717	0.10389428083500718	0.09272594357764063	0.10417884879927897	0.09297992141171108
0.3899467409304866	0.2774593312415744	0.2803480407930069	0.30916930215981275	0.31087799949324596	0.3253103880717525	0.32643397206996094	0.34109008569281946	0.3416546049608321	0.370151307375599	0.36972361506234463	0.09812408304024418	0.09428125777604465	0.10349767420619571	0.09292855691697355	0.10378119661318408	0.09318312630401948
0.39229636620718694	0.27768908846966067	0.2805789065853057	0.3094075206864756	0.3111170367867502	0.3255531020082746	0.3266773509470054	0.34133735255390923	0.341902378877223	0.37040741644929137	0.36997991833946003	0.09807872101498846	0.09423776090148024	0.10310195371130249	0.09313104582955845	0.10338443248011231	0.09338620641083395
0.3946601491581577	0.2779193429160265	0.2808102722353794	0.309646256740523	0.3113565935254472	0.3257963440724801	0.32692125949367984	0.3415851580974789	0.34215069264536074	0.37066408419340063	0.370236780755281	0.09803333259580857	0.09419423859924553	0.10270712104673407	0.0933334078243675	0.10298855810387408	0.09358915923248645
0.3970381750905084	0.27815009431025767	0.2810421374695868	0.3098855100094575	0.3115966693951095	0.3260401139299877	0.32716569737463286	0.3418335019673082	0.34239954590881116	0.3709213102101916	0.3704942019132918	0.0979879180287339	0.09415069110509384	0.10231317787699368	0.09353564040328877	0.10259357515622014	0.09379198226219643
0.39943052982536675	0.2783813423763288	0.28127450200861914	0.3101252801745636	0.31183726407525814	0.32628441123988916	0.32741066424796406	0.34208238380034844	0.34264893830430027	0.37117909409454597	0.37075218140960187	0.09794247755921602	0.09410711865422608	0.10192012583486587	0.09373774106118304	0.10219948527726785	0.09399467298619157
0.4018372997009759	0.27861308683258634	0.2815073655674834	0.3103655669108904	0.31207837723914456	0.3265292356547313	0.3276561597652052	0.3423318032267035	0.3428988694616947	0.37143743543394275	0.371010718832924	0.09789701143212136	0.0940635214812862	0.10152796652151608	0.09393970728579148	0.10180629007523123	0.09419722888343784
0.40425857157581063	0.27884532739173284	0.28174072785548504	0.3106063698872331	0.31232000855373243	0.32677458682049704	0.32790218357130113	0.34258175986961054	0.3431493390039822	0.3716963338084375	0.3712698137645553	0.09785151989172909	0.09401989982035616	0.1011367015064053	0.09414153655750823	0.10141399112669092	0.09439964742566787
0.4066944328317112	0.27907806376080824	0.2819745885762114	0.31084768876611474	0.3125621576796791	0.3270204643765859	0.3281487353045911	0.3428322533454197	0.3434003465472518	0.3719557887906406	0.37152946577835455	0.09780600318172329	0.09397625390495074	0.10074633232783015	0.09434322634957937	0.1010225899768642	0.0946019260773241
0.4091449713770379	0.2793112956411749	0.2822089474275138	0.3110895232037685	0.3128048242713175	0.32726686795579624	0.3283958145967896	0.343083283263576	0.3436518917006748	0.37221579994569814	0.37178967444072314	0.09776046154519043	0.09393258396801393	0.10035686049270964	0.09454477412788975	0.10063208813963342	0.0948040622955304
0.411610275649843	0.2795450227284985	0.282443804101491	0.3113318728501181	0.3130480079766373	0.3275137971843047	0.3286434210729672	0.34333484922659757	0.3439039740664841	0.3724763668312691	0.3720504393105828	0.09771489522461298	0.09388889024191359	0.09996828747685527	0.09474617735085644	0.10024248709763128	0.09500605352993574
0.41409043462106226	0.2797792447127316	0.2826791582844708	0.31157473734875984	0.31329170843726606	0.32776125168164755	0.3288915543515306	0.3435869508300568	0.3441565932399546	0.37273748899750525	0.3723117599393551	0.09766930446186549	0.09384517295843697	0.09958061472522672	0.09494743346954237	0.09985378830246816	0.0952078972227497
0.41658553779772634	0.28001396127809597	0.28291500965699307	0.31181811633694356	0.3135359252884504	0.32800923106070123	0.3291402140442039	0.34383958766256006	0.3444097488093829	0.37299916598702937	0.37257363587093933	0.09762368949820996	0.09380143234878646	0.09919384365183248	0.09514853992745742	0.09946599317486005	0.09540959080861455
0.41909567522619073	0.2802491721030644	0.2831513578937913	0.31206200944555346	0.31378065815903694	0.32825773492766236	0.3293893997560079	0.344092759305727	0.344663440356067	0.3732613973349138	0.37283606664169217	0.09757805057429077	0.09375766864357563	0.09880797563997135	0.09534949416051575	0.09907910310467116	0.09561113171459112
0.4216209374953856	0.28048487686034324	0.2833882026637746	0.31230641629908895	0.3140259066714527	0.32850676288202796	0.329639111085241	0.3443464653341706	0.34491766745428526	0.3735241825686589	0.3730990517804046	0.0975323879301315	0.09371388207282327	0.0984230120425309	0.09555029359703582	0.09869311945129766	0.09581251736014451
0.42416141574008476	0.2807210752168544	0.2836255436300103	0.3125513365156458	0.31427167044168636	0.3287563145165756	0.32988934762345895	0.344600705315476	0.3451724296712769	0.3737875212081711	0.3733625908082815	0.09748670180512767	0.09367007286595139	0.09803895418191644	0.09575093565766224	0.09830804354356815	0.09601374515697358
0.4267172016441951	0.28095776683371654	0.2838633804497044	0.3127967697068956	0.3145179490792679	0.32900638941734334	0.3301401089554545	0.3448554788101802	0.34542772656722004	0.3740514127657408	0.37362668323891857	0.0974409924380472	0.0936262412517795	0.09765580335029256	0.09595141775525917	0.09792387667989999	0.09621481250896835
0.42928838744406506	0.28119495136622735	0.2841017127741836	0.31304271547806745	0.31476474218724915	0.3292569871636091	0.3303913946592367	0.3451107853717507	0.34568355769521103	0.37431585674602097	0.3738913285782807	0.09739526006702029	0.0935823874585212	0.09727356080958316	0.09615173729478954	0.09754062012849829	0.096415716812146
0.43187506593181346	0.2814326284638444	0.284340540248877	0.3132891734279267	0.3150120493621841	0.32950810732787017	0.33064320430601096	0.3453666245465645	0.3459399226012436	0.37458085264600327	0.37415652632467966	0.09734950492953973	0.09353851171377996	0.09689222779196882	0.09635189167349978	0.09715827512773245	0.09661645545479303
0.4344773304586784	0.281670797770167	0.28457986251329664	0.3135361431487563	0.3152598701941086	0.32975974947582326	0.33089553746015843	0.34562299587388734	0.3461968208241873	0.3748463999549978	0.3744222759687517	0.09730372726245522	0.09349461424454432	0.09651180549973759	0.09655187828069245	0.09677684288598698	0.09681702581715967
0.4370952749383861	0.281909458922917	0.2848196792010189	0.3137836242263358	0.3155082042665204	0.3300119131663431	0.3311483936792147	0.3458798988858516	0.34645425189576645	0.37511249815460873	0.37468857699343483	0.09725792730196856	0.09345069527718647	0.09613229510538446	0.0967516944975273	0.096396324581697	0.09701742527134627
0.4397289938505404	0.28214861155391957	0.28505998993966475	0.3140316162399212	0.31575705115635816	0.33026459795146135	0.3314017725138486	0.34613733310743483	0.3467122153405374	0.37537914671871214	0.37495542887394595	0.0972121052836313	0.09340675503745445	0.09575369775194531	0.09695133769716335	0.09601672136388828	0.09721765118148085
0.4423785822440318	0.2823882552890843	0.2853007943508811	0.314280118762225	0.3160064104339816	0.33051780337634595	0.3316556735078418	0.3463952980564386	0.34697071067586843	0.3756463451134334	0.37522283107775817	0.09716626144233889	0.09336279375047299	0.09537601455316036	0.0971508052447021	0.09563803435212037	0.09741770090359125
0.4450441357404687	0.28262838974838556	0.2855420920503207	0.31452913135939453	0.3162562816631502	0.33077152897927975	0.3319100961980669	0.34665379324346574	0.34722973741191615	0.37591409279712357	0.3754907830645776	0.097120396012329	0.09331881164073602	0.0949992465935523	0.09735009449712351	0.09526026463665005	0.09761757178546304
0.44772575053762753	0.28286901454584373	0.2857838826476234	0.3147786535909928	0.3165066644010032	0.3310257742916394	0.3321650401144664	0.3469128181718993	0.347489295051605	0.3761823892203368	0.3757592842863207	0.09707450922717505	0.09327480893210471	0.09462339492844052	0.0975492028029663	0.09488341327849525	0.09781726116653999
0.4504235234129248	0.2831101292895038	0.28602616574639456	0.3150286850099752	0.31675755819803714	0.33128053883787245	0.3324205047800301	0.34717237233787906	0.34774938309060316	0.37645123382580586	0.3760283341870892	0.09702860131978612	0.09323078584780439	0.09424846058426795	0.09774812750253403	0.09450748130977615	0.09801676637800938
0.4531375517269096	0.28335173358141763	0.28626894094418714	0.31527922516267104	0.31700896259808625	0.33153582213547733	0.3326764897107748	0.3474324552302806	0.348010001017302	0.37672062604842016	0.37629793220314883	0.09698267252239973	0.09318674261041923	0.09387444455889238	0.09794686592794477	0.09413246973376488	0.09821608474268828
0.4558679334267773	0.28359382701762226	0.28651220783248005	0.31553027358876046	0.3172608771383	0.3317916236949807	0.3329329944157207	0.3476930663306916	0.3482711483127923	0.3769905653152008	0.3765680777629041	0.09693672306657956	0.09314267944189095	0.09350134782137332	0.09814541540269772	0.09375837952499921	0.09841521357487437
0.45861476704990445	0.28383640918812053	0.2867559659966582	0.3157818298212534	0.31751330134912176	0.332047943019915	0.33319001839687074	0.3479542051133897	0.3485328244508419	0.37726105104527724	0.3768387702868745	0.09689075318321339	0.09309859656351414	0.09312917131224197	0.09834377324170873	0.09338521162950286	0.09861415018038144
0.4613781517274047	0.28407947967686015	0.2870002150159922	0.31603389338646815	0.3177662347542675	0.3323047796067962	0.3334475611491869	0.34821587104531926	0.34879502889787234	0.3775320826498623	0.37711000918767107	0.0968447631025074	0.09305449419593238	0.09275791594405547	0.09854193675163003	0.09301296696497019	0.09881289185644704
0.4641581871877068	0.28432303806171416	0.2872449544636177	0.31628646380401	0.3180196768707038	0.33256213294510295	0.3337056221605691	0.3484780635860692	0.34905776111293707	0.37780365953223033	0.37738179386997217	0.09679875305398399	0.09301037255913736	0.09238758260099189	0.09873990323040971	0.09264164642080175	0.09901143589169692
0.4669549737601532	0.28456708391445895	0.28749018390651426	0.31653954058674844	0.3182736272086255	0.3328200025172518	0.33396420091183143	0.348740782187849	0.3493210205476967	0.3780757810876903	0.3776541237304985	0.09675272326647913	0.09296623187246317	0.0920181721392197	0.09893766996709985	0.09227125085840981	0.09920977956597454
0.46976861237862133	0.2848116168007542	0.2877359029054846	0.31679312324079556	0.31852808527143384	0.33307838779857585	0.3342232968766802	0.34900402629546506	0.3495848066463964	0.3783484467035622	0.37792699815798897	0.09670667396813679	0.09292207235458426	0.09164968538724594	0.09913523424226867	0.09190178111126102	0.09940792015042632
0.4725992045851658	0.28505663628012184	0.28798211101513316	0.317047211265484	0.3187830505557139	0.3333372882573017	0.3344829095216903	0.34926779534629854	0.3498491188458423	0.3786216557591532	0.37820041653317615	0.09666060538640844	0.092877894223513	0.09128212314579542	0.09933259332758837	0.09153323798511082	0.09960585490739504
0.4754468525336833	0.2853021419059244	0.2882288077838452	0.31730180415334414	0.3190385225512127	0.33359670335452607	0.3347430383062829	0.34953208877028036	0.35011395657537786	0.37889540762573165	0.3784743782287615	0.09661451774804818	0.092833697696595	0.09091548618808787	0.09952974448580676	0.09116562225806746	0.0998035810901996
0.47831165899359906	0.2855481332253439	0.2884759927537645	0.31755690139008136	0.31929450074081517	0.3338566325441926	0.33500368268270087	0.34979690598986796	0.3503793192568591	0.3791697016665024	0.3787488826093895	0.09656841127911091	0.0927894829905078	0.09054977526005814	0.09972668497086801	0.09079893468086198	0.10000109594331263
0.4811937273535759	0.28579460977936066	0.2887236654607729	0.3178125024545542	0.31955098460052295	0.3341170752730693	0.3352648420959871	0.35006224642002154	0.3506452063046323	0.3794445372365825	0.37902392903162374	0.0965222862049479	0.092745250321258	0.09018499108048417	0.09992341202771371	0.09043317597704004	0.10019839670225394
0.4840931616252451	0.2860415711027309	0.2889718254344675	0.3180686068187503	0.3198079735994306	0.3343780309807237	0.33552651598395955	0.35032810946817927	0.3509116171255084	0.3797199136829745	0.37929951684392105	0.09647614275020554	0.0927009999041768	0.08982113434101535	0.10011992289213367	0.09006834684294773	0.10039548059337733
0.4870100664469608	0.2862890167239657	0.289220472198139	0.3183252139477645	0.3200654671997023	0.33463949909950047	0.3357887037771881	0.35059449453423364	0.35117855111873886	0.37999583034454204	0.379575645386606	0.09642998113882048	0.09265673195391819	0.0894582057064568	0.1003162147908796	0.08970444794795185	0.10059234483381374
0.4899445470875755	0.28653694616530784	0.2894696052687491	0.3185823232997744	0.32032346485654817	0.33490147905449624	0.33605140489896984	0.35086140101050656	0.3514460076759913	0.38027228655198386	0.3798523139918445	0.09638380159401932	0.09261244668445831	0.08909620581498245	0.10051228494145903	0.08934147993478803	0.10078898663167024
0.49289670945023945	0.2867853589427108	0.2897192241569093	0.3188399343260176	0.3205819660182025	0.3351639702635368	0.3363146187653066	0.3511288282817247	0.3517139861813255	0.38054928162780766	0.38012952198361993	0.09633760433831419	0.09256814430908854	0.08873513527814225	0.10070813055223482	0.08897944341946129	0.10098540318566052
0.4958666600762229	0.2870342545658156	0.28996932836685685	0.31909804647076834	0.32084097012589763	0.3354269721371518	0.33657834478487836	0.3513967757249948	0.35198248601116683	0.38082681488630465	0.3804072686777048	0.09629138959349968	0.0925238250404169	0.0883749946811605	0.10090374882216224	0.08861833899148053	0.10118159168516172
0.4988545061487607	0.2872836325379286	0.29021991739643327	0.3193566591713134	0.32110047661384206	0.3356904840785516	0.3368425823590212	0.3516652427097789	0.352251506534283	0.38110488563352324	0.3806855533816365	0.09624515758065183	0.09247948909036342	0.08801578458314196	0.10109913694105899	0.08825816721431323	0.10137754931034237
0.5018603554969207	0.287533492355999	0.2904709907370611	0.3196157718579285	0.3213604849091958	0.3359545054836021	0.3371073308817013	0.3519342285978694	0.3525210471117582	0.3813834931672432	0.3809643753946904	0.09619890852012503	0.09243513667015853	0.08765750551698659	0.10129429208903673	0.08789892862502313	0.10157327323165077
0.5048843165994948	0.28778383351059517	0.29072254787372076	0.3198753839538537	0.3216209944320457	0.33621903574079975	0.3373725897394902	0.35220373274336264	0.35279110709696704	0.38166263677694795	0.3812437340078526	0.09615264263154855	0.09239076799033974	0.08730015798972346	0.10148921143681378	0.08754062373489546	0.1017687606102271
0.5079264985889148	0.2880346554858826	0.29097458828492784	0.3201354948752697	0.32188200459538263	0.3364840742312471	0.337638358311541	0.35247375449263485	0.3530616858355509	0.38194231574379933	0.381523628503795	0.09610636013382559	0.09234638326075086	0.08694374248274528	0.10168389214560136	0.08718325302933039	0.10196400859753396
0.5109870112551897	0.28828595775959986	0.29122711144270885	0.3203961040312732	0.32214351480507475	0.336749620328628	0.3379046359695615	0.3527442931843155	0.3533327826653899	0.3822225293406101	0.3818040581568464	0.09606006124512999	0.09230198269053848	0.08658825945191495	0.1018783313670184	0.08682681696813432	0.10215901433541319
0.5140659650498691	0.28853773980303615	0.291480116812579	0.32065721082385296	0.3224055244598452	0.3370156733991821	0.338171422077791	0.3530153481492624	0.35360439691657924	0.38250327683181745	0.38208502223296775	0.09601374618290368	0.09225756648814996	0.086233709327594	0.10207252624293517	0.08647131598569047	0.10235377495604325
0.5171634710900281	0.28879000108100683	0.2917336038535176	0.32091881464786387	0.3226680329512457	0.33728223280167974	0.3384387159929732	0.3532869187105352	0.3538765279114018	0.38278455747345547	0.3823665199897234	0.09596741516385657	0.09221313486133206	0.08588009251496231	0.1022664739055017	0.0861167504909659	0.10254828758168344
0.5202796411622786	0.2890427410518301	0.29198757201794406	0.321180914891003	0.32293103966363185	0.337549297887396	0.33870651706433136	0.3535590041833688	0.3541491749643022	0.38306637051312786	0.38264855067625414	0.09592106840396063	0.09216868801712788	0.08552740939422421	0.10246017147710518	0.08576312086798055	0.10274254932502913
0.5234145877268029	0.2892959591673038	0.2922420207516952	0.3214435109337847	0.3231945439741392	0.3378168680000861	0.3389748246335432	0.35383160387514884	0.35442233738186163	0.3833487151899813	0.3829311135332513	0.09587470611845196	0.09212422616187489	0.0851756603205942	0.10265361607025625	0.08541042747565086	0.102936557288686
0.5265684239214125	0.2895496548726799	0.29249694949399935	0.3217066021495146	0.3234585452526559	0.3380849424759581	0.33924363803471347	0.35410471708538316	0.35469601446276955	0.3836315907346769	0.3832142077929265	0.09582832852182548	0.09207974950120439	0.08482484562458126	0.10284680478754638	0.08505867064806694	0.1031303085652695
0.5297412635656308	0.28980382760664203	0.29275235767745333	0.321970187904265	0.32372304286179904	0.33835352064364843	0.33951295659434927	0.35437834310567673	0.3549702054977985	0.3839149963693632	0.3834978326789861	0.09578193582783422	0.09203525824003718	0.08447496561219481	0.10303973472150574	0.08470785069487619	0.10332380023760379
0.5329332211648017	0.29005847680127966	0.2930082447279973	0.32223426755684886	0.3239880361568882	0.3386226018241945	0.33978277963133346	0.3546524812197043	0.35524490976977674	0.38419893130764765	0.3837819874066026	0.09573552824948832	0.09199075258258364	0.08412602056498031	0.10323240295473113	0.08435796790109151	0.10351702937822438
0.5361444119142209	0.29031360188206456	0.2932646100648906	0.3224988404587945	0.32425352448591954	0.33889218533100945	0.34005310645689785	0.35492713070318344	0.35552012655356124	0.3844833947545694	0.38406667118238613	0.09568910599905078	0.09194623273234172	0.08377801074034608	0.10342480655972963	0.0840090225274821	0.10370999304963391
0.5393749517032939	0.2905692022678257	0.2935214531006861	0.32276390595431936	0.3245195071895405	0.33916227046985503	0.3403239363745973	0.3552022908238481	0.35579585511601086	0.38476838590657014	0.38435188320435687	0.0956426692880388	0.09190169889209396	0.08343093637154908	0.10361694259866283	0.08366101481071553	0.103902688304089
0.5426249571197181	0.2908252773707244	0.29377877324120655	0.32302946338030414	0.3247859836010232	0.339432856538815	0.34059526868028256	0.3554779608414203	0.356072094715959	0.38505390395146644	0.38463762266191664	0.09559621832721901	0.09185715126390724	0.08308479766799337	0.10380880812354576	0.08331394496349276	0.10409511218358602
0.5458945454536906	0.2910818265962292	0.2940365698855177	0.32329551206626683	0.32505295304623794	0.33970394282826855	0.3408671026620736	0.3557541400075836	0.35634884460418553	0.3853399480684206	0.38492388873581945	0.0955497533266067	0.09181259004912978	0.0827395948153935	0.10400040017620427	0.08296781317471158	0.10428726171990377
0.5491838347021408	0.29133884934309157	0.2942948424259046	0.3235620513343362	0.32532041484362745	0.3399755286208636	0.34113943760033294	0.35603082756595567	0.3566261040233904	0.385626517427913	0.38521068059814395	0.09550327449546595	0.09176801544839153	0.08239532797591664	0.10419171578803343	0.08262261960962292	0.10447913393426234
0.5524929435729888	0.2915963450033191	0.2945535902478452	0.3238290804992252	0.32558836830418	0.3402476131914894	0.34141227276763747	0.35630802275205997	0.35690387220816483	0.38591361119171214	0.38549799741226415	0.09545678204230577	0.09172342766160003	0.08205199728831047	0.10438275197996916	0.08227836441010083	0.10467072583755055
0.55582199148943	0.2918543129621513	0.2948128127299852	0.3240965988682047	0.32585681273140266	0.34052019580724907	0.34168560742875254	0.3565857247932982	0.3571821483849641	0.3862012285128461	0.3857858383328205	0.095410276174879	0.0916788268879406	0.08170960286808082	0.10457350576248814	0.08193504769464255	0.1048620344301412
0.5591710985942444	0.2921127525980332	0.29507250924411144	0.32436460574107606	0.32612574742129374	0.3407932757274326	0.3419594408406031	0.3568639329089223	0.3574609317720786	0.3864893685355734	0.38607420250568975	0.09536375710018208	0.0916342133258753	0.08136814480774035	0.10476397413557947	0.08159266955868816	0.10505305670179155
0.5625403857541326	0.29237166328258996	0.29533267915512706	0.3246331004101448	0.3263951716623171	0.34106685220348915	0.34223377225224694	0.3571426463100064	0.3577402215796067	0.3867780303953539	0.3863630890679573	0.09531722502445233	0.09158958717313981	0.08102762317693646	0.10495415408864517	0.08125123007472013	0.10524378963168601
0.565929974564078	0.2926310443806004	0.2955933218210246	0.3249020821601931	0.32666508473537365	0.34134092447899933	0.34250860090484664	0.35742186419941824	0.35802001700942576	0.3870672132188189	0.38665249714788646	0.09527068015316713	0.09154494862674391	0.08068803802254365	0.10514404260037225	0.08091072929246224	0.10543423018835085
0.569339987351735	0.2928908952499716	0.29585443659286026	0.3251715502684526	0.32693548591377486	0.34161549178964723	0.34278392603164176	0.3577015857717908	0.3583003172551638	0.3873569161237417	0.3869424258648896	0.09522412269104241	0.09150029788296936	0.08034938936889091	0.10533363663866169	0.08057116723892932	0.10562437532942681
0.5727705471818436	0.2931512152417117	0.29611602281472654	0.3254415040045769	0.3272063744632143	0.3418905533631922	0.34305974685791985	0.3579818102134935	0.3585811215021701	0.3876471382190078	0.3872328743294971	0.09517755284203153	0.09145563513736805	0.08001167721796065	0.10552293316079897	0.0802325439187257	0.1058142220017686
0.5762217778606706	0.2934120036999042	0.29637807982372677	0.3257119426306141	0.3274777496417407	0.34216610841944123	0.3433360626009893	0.35826253670260394	0.35886242892748726	0.38793787860458506	0.3875238416433289	0.09513097080932398	0.09141096058476245	0.07967490154957346	0.10571192911316984	0.07989485931431517	0.1060037671416012
0.5796938039404782	0.29367325996168103	0.2966406069499476	0.3259828654009789	0.3277496106997301	0.3424421561702201	0.3436128724701508	0.35854376440887836	0.35914423869982215	0.38822913637149375	0.38781532689906395	0.09508437679534457	0.09136627441924278	0.07933906232143784	0.10590062143123191	0.07955811338590735	0.10619300767390882
0.5831867507240184	0.2939349833571956	0.2969036035164324	0.3262542715624249	0.32802195687985697	0.3427186958193451	0.34389017566666763	0.3588254924937227	0.359426549979516	0.38852091060177574	0.3881073291804089	0.09503777100175127	0.09132157683416776	0.07900415946937756	0.1060890070394862	0.0792223060718058	0.10638194051288963
0.5867007442690553	0.2941971732095963	0.29716706883915417	0.3265261603540162	0.32829478741706736	0.3429957265625941	0.34416797138373856	0.3591077201101637	0.35970936191851566	0.38881320036846473	0.3883998475620693	0.09499115362943618	0.09127686802216074	0.07867019290759458	0.10627708285144877	0.07888743728859282	0.10657056256158626
0.5902359113929144	0.294459828834999	0.2974310022269879	0.32679853100709944	0.32856810153854915	0.3432732475876781	0.3444462588064672	0.35939044640281853	0.359992673660344	0.38910600473555534	0.38869288110971767	0.09494452487852127	0.09123214817511272	0.07833716252869038	0.10646484576953696	0.07855350693115781	0.10675887071198531
0.5937923796770596	0.29472294954246003	0.297695402981684	0.32707138274527525	0.328841898463705	0.3435512580742119	0.3447250371118346	0.3596736705078667	0.36027648434007037	0.38939932275797245	0.38898642887996404	0.0948978849483616	0.09118741748417733	0.07800506820390041	0.10665229268504106	0.0782205148730597	0.10694686184494628
0.597370277471697	0.2949865346339486	0.2979602703978398	0.3273447147843698	0.32911617740412225	0.3438297571936853	0.34500430546866884	0.35995739155301876	0.3605607930842805	0.3896931534815406	0.38928048992032355	0.09485123403754055	0.09114267613977321	0.07767390978331434	0.1068394204780958	0.07788846096648427	0.10713453282994578
0.6009697339004076	0.29525058340431953	0.29822560376287244	0.3276185263324063	0.32939093756354526	0.34410874410943376	0.345284063037616	0.3602416086574879	0.360845599011047	0.3899874959429526	0.38957506326918667	0.09480457234387156	0.09109792433158148	0.07734368709594008	0.1070262260175383	0.07755734504264211	0.10732188052540437
0.6045908788648067	0.2955150951412854	0.29849140235699134	0.32789281658957586	0.3296661781378462	0.34438821797660873	0.3455643089711114	0.3605263209319589	0.36113090122989916	0.39028234916973886	0.38987014795578795	0.09475790006439638	0.09105316224854502	0.07701439994986004	0.10721270616087963	0.0772271669116904	0.10750890177824601
0.6082338430492322	0.2957800691253882	0.29875766545316884	0.32816758474820845	0.3299418983149955	0.34466817794214805	0.34584504241334835	0.360811527478558	0.361416698841792	0.3905777121802354	0.39016574300017354	0.09471121739538359	0.09100839007886762	0.07668604813258639	0.1073988577543048	0.07689792636309534	0.1076955934239976
0.611898757925461	0.2960455046299722	0.2990243923171137	0.3284428299927442	0.33021809727503315	0.34494862314474684	0.3461262625002502	0.36109722739082317	0.36170299093907743	0.3908735839835531	0.3904618474131715	0.09466452453232889	0.09096360801001489	0.07635863141106825	0.10758467763261592	0.0765696231657671	0.10788195228687414
0.6155857557574533	0.2963114009211554	0.2992915822072416	0.3287185514997038	0.3304947741900391	0.3452295527148269	0.34640796835943893	0.36138341975367366	0.3619897766054722	0.39116996357954587	0.3907584601963588	0.09461782166995511	0.09091881622871147	0.07603214953179105	0.1077701626190759	0.07624225706803145	0.10806797517935252
0.6192949696061266	0.2965777572578005	0.2995592343746473	0.3289947484376587	0.33077192822410345	0.34551096577450713	0.34669015911020556	0.3616701036433783	0.3622770549160279	0.3914668499587785	0.3910555803420294	0.09457110900220961	0.09087401492094166	0.0757066022211248	0.10795530952532317	0.07591582779812711	0.1082536589025409
0.6230265333341571	0.29684457289148747	0.2998273480630756	0.3292714199672023	0.3310495585332974	0.3457928614375727	0.34697283386348016	0.3619572781275261	0.3625648249371004	0.39176424210249533	0.39135320683316405	0.0945243867222653	0.09082920427194892	0.07538198918539507	0.10814011515157063	0.07559033506407786	0.10843900024580932
0.6267805816108112	0.29711184706648475	0.3000959225088927	0.32954856524091986	0.33132766426564253	0.34607523880944596	0.34725599172180094	0.3622449422649947	0.3628530857263181	0.39206213898258835	0.39165133864339613	0.0944776550225194	0.09078438446623459	0.07505831011110331	0.10832457628633563	0.07526577855406202	0.10862399598684647
0.6305572499168048	0.29737957901971956	0.3003649569410575	0.3298261834033582	0.3316062445610816	0.34635809698715475	0.347539631779284	0.3625330951059191	0.3631418363325515	0.392360539561564	0.39194997473698084	0.09443091409459353	0.09073955568755834	0.07473556466494813	0.10850868970636895	0.07494215793642667	0.10880864289171654
0.634356674549194	0.29764776798075016	0.30063445058109234	0.33010427359099626	0.33188529855144816	0.34664143505930234	0.34782375312159264	0.3628217356916608	0.36343107579588163	0.392659442792512	0.39224911406876245	0.09438416412933255	0.09069471811893669	0.07441375249417348	0.10869245217669743	0.07461947285997894	0.10899293771456087
0.6381789926262927	0.2979164131717359	0.3009044026430536	0.33038283493221476	0.33216482536043584	0.34692525210603664	0.34810835482590635	0.36311086305477647	0.3637208031475686	0.39295884761907246	0.39254875558414165	0.09433740531680433	0.09064987194264362	0.0740928732266326	0.10887586045051023	0.07429772295405712	0.1091768771976831
0.642024342092622	0.2981855138074086	0.3011748123335028	0.33066186654726576	0.3324448241035687	0.34720954719901925	0.34839343596089	0.3634004762189865	0.36401101741002045	0.3932587529754028	0.39284889821904306	0.09429063784630067	0.09060501734020998	0.07377292647097988	0.10905891126918732	0.07397690782875088	0.10936045807156347
0.6458928617238878	0.29845506909504266	0.30144567885147644	0.33094136754824216	0.3327252938881698	0.3474943194013945	0.3486789955866625	0.36369057419914314	0.3643017175967609	0.393559157786146	0.39314954089988247	0.09424386190633524	0.09056015449242318	0.07345391181678451	0.10924160136204364	0.07365702707500787	0.109543677054603
0.6497846911319898	0.29872507823442573	0.3017170013884571	0.33122133703904705	0.3330062338133313	0.3477795677677578	0.34896503275476554	0.36398115600119846	0.3645929027123976	0.3938600609663964	0.3934506825435339	0.09419707768464404	0.09051528357932576	0.07313582883482894	0.1094239274465707	0.07333808026493216	0.10972653085330819
0.6536999707700591	0.2989955404178295	0.30198877912834265	0.3315017741153634	0.33328764296988295	0.3480652913441252	0.34925154650813256	0.36427222062217346	0.3648845717525908	0.3941614614216683	0.3937523220572965	0.0941502853681856	0.09047040478021795	0.07281867707710887	0.1096058862281808	0.07302006695182683	0.10990901616210635
0.6576388419375281	0.2992664548299791	0.3022610112474178	0.3317826778646227	0.3335695204403616	0.3483514891679011	0.349538535881057	0.364563767050125	0.3651767237040205	0.39446335804786137	0.39405445833886177	0.09410348514314013	0.09042551827365433	0.0725024560771459	0.10978747440013592	0.07270298667032193	0.11009112966320345
0.661601446785229	0.2995378206480236	0.3025336969143219	0.33206404736597384	0.3338518652989793	0.3486381602678471	0.3498259998991599	0.36485579426411413	0.3654693575443544	0.394765749731228	0.39435709027627935	0.09405667719491029	0.09038062423744682	0.07218716534996616	0.10996868864357623	0.07238683893661602	0.11027286802662672
0.6655879283205246	0.299809637041506	0.3028068352900207	0.3323458816902523	0.3341346766115931	0.3489253036640498	0.3501139375793591	0.3651483012341734	0.3657624722422154	0.39506863534833964	0.3946602167479242	0.09400986170812002	0.0903357228486609	0.0718728043924699	0.11014952562746316	0.07207162324871064	0.11045422791032422
0.6695984304124688	0.30008190317233274	0.303080425527775	0.33262817989994903	0.33441795343567265	0.3492129183678896	0.3504023479298369	0.36544128692127525	0.3660560667571498	0.39537201376605385	0.39496383662246315	0.09396303886661547	0.09029081428361956	0.07155937268350243	0.11032998200860789	0.07175733908645299	0.11063520595986631
0.6736330977969988	0.3003546181947436	0.3033544667731101	0.33291094104917796	0.33470169482026924	0.3495010033820081	0.3506912299500077	0.36573475027729796	0.3663501400395936	0.39567588384147956	0.39526794875882076	0.09391620885346429	0.09024589871790054	0.07124686968392524	0.11051005443125916	0.07144398591171353	0.11081579880844572
0.6776920760821589	0.30062778125528034	0.3036289581637852	0.33319416418364545	0.33498589980598364	0.3497895577002759	0.3509805826304859	0.36602869024499424	0.36664469103084	0.39598024442194374	0.39557255200614533	0.09386937185095645	0.09020097632633685	0.07093529483695704	0.11068973952757233	0.0711315631685423	0.11099600307690594
0.6817755117533548	0.30090139149275774	0.30390389882976304	0.3334778483406184	0.3352705674249347	0.3500785803077611	0.3512704049530536	0.36632310575795807	0.36693971866300723	0.39628509434495823	0.39587764520377555	0.09382252804060377	0.09015604728301838	0.07062464756820219	0.11086903391723979	0.07082007028344606	0.11117581537374122
0.6858835521786408	0.3011754480382311	0.3041792878931783	0.33376199254889194	0.33555569670072716	0.35036807018069577	0.3515606958906283	0.36661799574059095	0.3672352218590045	0.3965904324381839	0.39618322718120574	0.0937756776031393	0.09011111176129008	0.07031492728584254	0.11104793420739156	0.07050950666538824	0.11135523229482658
0.6900163456140378	0.301449950014966	0.3044551244683069	0.3340465958287576	0.3358412866484194	0.3506580262864441	0.35185145440722937	0.3669133591080698	0.3675311995324991	0.3968962575193981	0.3964892967580519	0.09372882071852004	0.09006616993375305	0.07000613338088613	0.1112264369927658	0.07019987170610875	0.11153425042355991
0.6941740412088835	0.3017248965384076	0.3047314076615351	0.3343316571919716	0.3361273362744918	0.3509484475834698	0.3521426794579468	0.3672091947663131	0.3678276505878836	0.39720256839645934	0.3967958527440175	0.09368195756592386	0.09002122197226435	0.06969826522713163	0.11140453885552404	0.0698911647801026	0.1117128663307625
0.6983567890112157	0.30200028671614854	0.3050081365713269	0.33461717564172183	0.3364138445768133	0.3512393330213025	0.3524343699889062	0.3675055016119475	0.36812457392024117	0.3975093638672729	0.39710289393885784	0.09363508832375277	0.08997626804793775	0.06939132218152366	0.11158223636516595	0.06958338524490415	0.1118910765745369
0.702564739973187	0.3022761196478986	0.3052853102881945	0.3349031501725964	0.33670081054461015	0.3515306815405059	0.3527265249372381	0.36780227853227476	0.36842196841531377	0.39781664271975686	0.39741041913234754	0.09358821316963045	0.08993130833114374	0.06908530358425935	0.11175952607862882	0.0692765324413287	0.11206887770045171
0.7067980459565127	0.3025523944254525	0.3055629278946649	0.33518957977055025	0.33698823315843235	0.3518224920726437	0.353019143231043	0.3680995244052377	0.36871983294946686	0.39812440373180674	0.3977184271042438	0.09354133228040534	0.08988634299150997	0.06878020875887358	0.11193640454008857	0.06897060569335167	0.11224626624114364
0.7110568597379514	0.3028291101326587	0.30584098846524904	0.33547646341287307	0.33727611139012115	0.3521147635402472	0.35331222378935856	0.3683972380993864	0.369018166389656	0.3984326456712606	0.3980269166242522	0.09349444583214826	0.08984137219792084	0.06847603701242377	0.11211286828095979	0.06866560430855628	0.11242323871660176
0.7153413350148182	0.3031062658453873	0.30611949106640984	0.33576380006815604	0.3375644442027765	0.3524074948567811	0.35360576552212675	0.3686954184738445	0.36931696759339355	0.3987413672958644	0.398335886451992	0.09344755400015524	0.08979639611851908	0.06817278763572432	0.11228891381986728	0.06836152757815483	0.11259979163399692
0.7196516264105322	0.3033838606314986	0.30639843475653	0.3360515886962594	0.3378532305507236	0.3527006849266108	0.3538997673301597	0.36899406437827525	0.3696162354087138	0.39905056735323685	0.3986453353369606	0.09340065695894655	0.08975141492070526	0.0678704599034674	0.1124645376626745	0.06805837477718057	0.11277592148753968
0.7239878894801961	0.30366189355081097	0.3066778185858802	0.3363398282482794	0.3381424693794799	0.35299433264496877	0.35419422810510626	0.36929317465284744	0.3699159686741391	0.39936024458083436	0.3989552620184987	0.09335375488226759	0.08970642877113887	0.06756905307430827	0.112639736302242	0.06775614516456585	0.1129516247584661
0.7283502807162107	0.3039403636550684	0.3069576415965863	0.33662851766651464	0.33843215962572204	0.3532884368979204	0.35448914672941784	0.3695927481282006	0.3702161662186455	0.39967039770591495	0.3992656652257542	0.09330684794308929	0.08966143783573789	0.06726856639106416	0.11281450621849842	0.06745483798339791	0.11312689791516561
0.7327389575539218	0.3042192699879087	0.3072379028225974	0.3369176558844333	0.33872230021725197	0.3535829965623302	0.3547845220763153	0.36989278362541095	0.370516826861628	0.39998102544550374	0.3995765436776474	0.0932599363136082	0.08961644227968023	0.06696899908095588	0.11298884387845476	0.06715445246111074	0.11330173741299632
0.7371540783773028	0.30449861158483116	0.3075186012896532	0.33720724182663975	0.33901289007296415	0.3538780105058287	0.355080353009754	0.3701932799559575	0.37081794941286683	0.4002921265063568	0.39988789608283537	0.09321302016524835	0.08957144226740421	0.06667035035566471	0.11316274573606222	0.06685498780946375	0.11347613969414283
0.74159580252467	0.3047783874731636	0.3077997360152514	0.33749727440884053	0.3393039281028114	0.3541734775867771	0.3553766383843904	0.3704942359216865	0.37111953267249176	0.40060369958492587	0.4001997211396759	0.09316609966866109	0.08952643796260815	0.06637261941148864	0.11333620823219803	0.06655644322488996	0.11365010118777263
0.746064290294433	0.3050585966720301	0.3080813060086147	0.3377877525378114	0.33959541320777115	0.35446939665423444	0.35567337704554725	0.3707956503147774	0.37142157543094784	0.40091574336732216	0.40051201753619176	0.09311917499372563	0.08948142952825243	0.06607580542952007	0.11350922779459438	0.06625881788849597	0.11382361830985133
0.7505597029508803	0.30533923819231834	0.30836331027065844	0.3380786751113631	0.33988734427981193	0.3547657665479221	0.3559705678291797	0.3710975219177073	0.3717240764689606	0.40122825652928057	0.40082478395003485	0.09307224630954912	0.08943641712655927	0.06577990757578789	0.1136818008378242	0.06596211096633908	0.11399668746315683
0.7550822027299987	0.30562031103664644	0.30864574779395687	0.3383700410183077	0.34017972020185916	0.35506258609819025	0.3562682095618402	0.37139984950321697	0.3720270345575005	0.4015412377361241	0.40113801904845026	0.09302531378446924	0.08939140091901292	0.06548492500152037	0.11385392376332959	0.06566632160952679	0.11416930503726519
0.7596319528453285	0.3059018141993303	0.30892861756271095	0.3386618491384245	0.3404725398477612	0.3553598541259831	0.3565663010606447	0.3717026318342752	0.3723304484577487	0.40185468564272714	0.40145172148824	0.09297837758605393	0.08934638106636193	0.06519085684307413	0.11402559295923709	0.06537144895432334	0.11434146740843687
0.7642091174938536	0.3061837466663503	0.309211918552714	0.33895409834242624	0.34076580208225477	0.35565756944280413	0.3568648411332371	0.37200586766404337	0.3726343169210607	0.4021685988934795	0.40176588991572654	0.09293143788110048	0.08930135772861882	0.06489770222223967	0.11419680480030081	0.06507749212237712	0.1145131709395315
0.7688138618619275	0.3064661074153179	0.3094956497313193	0.33924678749192416	0.3410595057609311	0.3559557308506811	0.3571638285777548	0.37230955573584057	0.3729386386889315	0.40248297612225	0.40208052296671665	0.0928844948356396	0.08925633106506004	0.06460546024643321	0.1143675556480872	0.06478445022084856	0.11468441198010737
0.7734463521312342	0.30674889541544303	0.30977981005740624	0.3395399154393947	0.3413536497302012	0.3562543371421322	0.3574632621827938	0.3726136947831086	0.3732434124929607	0.4027978159523504	0.40239561926646505	0.0928375486149342	0.08921130123422932	0.06431413000875352	0.11453784185076188	0.06449232234258773	0.11485518686635032
0.7781067554847866	0.30703210962750005	0.3100643984813468	0.3398334810281446	0.3416482328272619	0.3565533871001302	0.357763140727374	0.3729182835293759	0.37354863705481633	0.4031131169964987	0.4027111774296379	0.09279059938348072	0.0891662683939357	0.06402371058810274	0.11470765974303276	0.06420110756617703	0.11502549192098854
0.7827952401129585	0.30731574900379444	0.31034941394497173	0.340127483092276	0.3419432538800601	0.35685287949806754	0.35806346298090297	0.3732233206882219	0.3738543110861988	0.40342887785678194	0.4030271960602755	0.09274364730500975	0.08912123270125634	0.06373420104942085	0.11487700564609327	0.06391080495619406	0.115195323453122
0.7875119752195561	0.3075998124881287	0.31063485538153685	0.3404219204566522	0.342238711707259	0.35715281309972113	0.35836422770314197	0.3735288049632416	0.3741604332888061	0.40374509712462014	0.40334367375175606	0.0926966925424876	0.08907619431253637	0.06344560044382064	0.11504587586776438	0.06362141356338924	0.1153646777585351
0.792257131027923	0.30788429901576947	0.3109207217156893	0.3407167919368632	0.342534605118203	0.3574531866592178	0.35866543364416986	0.3738347350480099	0.37446700235429736	0.4040617733807295	0.40366060908675927	0.09264973525811665	0.08903115338339054	0.06315790780870856	0.11521426670228152	0.06333293242466453	0.11553355111927033
0.7970308787870847	0.30816920751341265	0.3112070118634332	0.3410120963391901	0.3428309329128826	0.3577539989209978	0.35896707954434776	0.37414110962604535	0.3747740169642569	0.4043789051950849	0.403978000637228	0.09260277561333723	0.0889861100687033	0.0628711221679552	0.1153821744302661	0.06304536056338605	0.11570193980377041
0.8018333907779276	0.30845453689915037	0.3114937247320956	0.34130783246057106	0.3431276938818991	0.35805524861978044	0.3592691641342834	0.37444792737077476	0.3750814757901582	0.40469649112688355	0.4042958469643326	0.0925558137688277	0.08894106452263124	0.06258524253205167	0.11554959531889608	0.06275869698946224	0.11586984006694934
0.8066648403194178	0.30874028608243637	0.31178085922029247	0.3416039990885655	0.3434248868064304	0.3583569344805278	0.3595716861347959	0.3747551869454965	0.37538937749332796	0.4050145297245077	0.40461414661843315	0.09250884988450628	0.08889601689860178	0.0623002678981166	0.11571652562139434	0.062472940699471735	0.11603724814989391
0.8115254017748545	0.3090264539640514	0.3120684142178942	0.3419005950013189	0.3437225104581943	0.3586590552184089	0.35987464425687926	0.37506288700334395	0.37569772072490953	0.40533301952548656	0.4049328981390418	0.0924618841195311	0.08885096734931752	0.062016197250365224	0.11588296157763978	0.06218809067692632	0.1162041602801196
0.8164152505581643	0.3093130394360703	0.31235638860599135	0.3421976189675291	0.3440205635994148	0.35896160953876555	0.3601780372016677	0.3753710261872512	0.3760065041258268	0.40565195905646106	0.40525210005478685	0.09241491663230243	0.08880591602675299	0.061733029559846386	0.11604889941355623	0.06190414589223536	0.11637057267131468
0.8213345631402307	0.30960004138182584	0.3126447812568597	0.34249506974640825	0.3443190449827851	0.3592645961370738	0.3604818636603983	0.3756796031299141	0.3763157263267478	0.40597134683314406	0.4055717508833736	0.09236794758046415	0.08876086308216065	0.06145076378489023	0.11621433534136827	0.06162110530299714	0.11653648152331186
0.8262835170552626	0.30988745867587575	0.31293359103392593	0.34279294608764993	0.3446179533514331	0.35956801369891056	0.36078612231437623	0.37598861645375564	0.37662538594804784	0.4062911813602846	0.4058918491315481	0.09232097712090315	0.08871580866606786	0.06116939887117212	0.11637926555962963	0.061338967854034365	0.11670188302220197
0.8312622909072027	0.3101752901839673	0.3132228167917329	0.3430912467313923	0.3449172874388853	0.3598718608999163	0.3610908118349376	0.3762980647708886	0.3769354815997731	0.4066114611316298	0.40621239329505876	0.0922740054097518	0.08867075292828003	0.06088893375177662	0.11654368625292477	0.06105773247767132	0.11686677334020601
0.8362710643761712	0.3104635347630028	0.31351245737590494	0.3433899704081828	0.3452170459690313	0.3601761364057592	0.36139593088341426	0.3766079466830796	0.3772460118816044	0.4069321846298872	0.4065333818586199	0.09222703260238997	0.08862569601788235	0.06060936734745326	0.11670759359203942	0.06077739809375515	0.11703114863561837
0.8413100182249524	0.310752191261005	0.3138025116231123	0.3436891158389426	0.34551722765608783	0.36048083887209886	0.3617014781110965	0.37691826078171153	0.37755697538281935	0.4072533503266874	0.4068548132958723	0.09218005885344392	0.08858063808323868	0.06033069856664497	0.11687098373386107	0.06049796360980508	0.11719500505282099
0.8463793343055166	0.31104125851708186	0.3140929783610369	0.3439886817349304	0.34581783120456294	0.3607859669445501	0.3620074521591975	0.3772290056477472	0.37786837068225665	0.4075749566825454	0.40717668606934687	0.09213308431678982	0.08853557927199539	0.06005292630571546	0.1170338528213648	0.06021942792126822	0.1173583387222834
0.8514791955655843	0.3113307353613919	0.31438385640833677	0.344288666797707	0.34611885530921993	0.3610915192586468	0.3623138516588163	0.37754017985169286	0.3781801963482784	0.4078970021468241	0.4074989986304257	0.09208610914555461	0.08849051973108102	0.059776049449112634	0.1171961969836417	0.05994178991153376	0.11752114576039219
0.8566097860552276	0.31162062061510926	0.3146751445746112	0.3445890697190992	0.3464202986550414	0.3613974944398054	0.3626206752309019	0.3778517819535607	0.3784924509387333	0.4082194851576955	0.40782174941930527	0.09203913349211594	0.08844545960670787	0.05950006686940412	0.11735801233571408	0.05966504845216036	0.11768342226967832
0.861771290933513	0.3119109130903881	0.314966841660365	0.3448898891811637	0.34672215991719313	0.3617038911032878	0.3629279214862159	0.37816381050283215	0.3788051330009197	0.4085424041421027	0.4081449368649572	0.09199215750810595	0.08840039904437365	0.0592249774274336	0.11751929497852132	0.05938920240287615	0.11784516433836245
0.8669638964751838	0.3122016115903278	0.3152589464569734	0.3451911238561511	0.34702443776098735	0.36201070785416567	0.3632355890252961	0.37847626403842055	0.3791182410715482	0.4088657575157222	0.4084685593850907	0.09194518134440993	0.08835533818886283	0.05895077997254816	0.11768004099910456	0.05911425061192688	0.11800636804078124
0.8721877900773816	0.31249271490893715	0.31555145774664656	0.3454927724064692	0.3473271308418472	0.3623179432872828	0.36354367643841984	0.3787891410886341	0.37943177367670416	0.40918954368292526	0.4087926153861143	0.09189820515117059	0.08831027718424678	0.058677473342726216	0.11784024647042202	0.058840191916090134	0.11816702943720259
0.877443160266411	0.3127842218311	0.31584437430239437	0.34579483348464807	0.34763023780527014	0.36262559598721983	0.36385218230556765	0.3791024401711391	0.37974572933181167	0.40951376103674114	0.4091171032630984	0.09185122907778659	0.08826521617388716	0.05840505636461302	0.11799990745136313	0.05856702514080325	0.11832714457369775
0.8827301967045416	0.3130761311325385	0.3161376948879902	0.34609730573330205	0.34793375728679105	0.36293366452825576	0.3641611051963851	0.37941615979292176	0.38006010654159456	0.40983840795881665	0.40944202139973573	0.09180425327291651	0.08822015530043602	0.058133527853684086	0.1181590199864786	0.0582947491002912	0.11848670948202766
0.8880490901968541	0.31336844157977817	0.31643141825793547	0.34640018778509424	0.3482376879119458	0.3632421474743319	0.3644704436701467	0.3797302984502513	0.3803749038000394	0.4101634828193793	0.4097673681683033	0.0917572778844787	0.08817509470583695	0.057862886614472586	0.1183175801064067	0.05802336259778684	0.11864572017996977
0.8934000326981257	0.3136611519301125	0.31672554315742424	0.3467034782627	0.34854202829623543	0.36355104337901517	0.36478019627571884	0.38004485462864274	0.38069011959035903	0.410488983977199	0.4100931419296247	0.09171030305965361	0.08813003453132771	0.05759313144061906	0.11847558382750378	0.05775286442560912	0.11880417267103383
0.8987832173197573	0.3139542609315668	0.3170200683223067	0.34700717577876994	0.3488467770450883	0.36386035078546025	0.36509036155152236	0.38035982680281916	0.3810057523849535	0.4108149097795489	0.4104193410330309	0.09166332894488591	0.0880849749174406	0.05732426111506328	0.11863302715200064	0.057483253365283815	0.11896206294446188
0.904198838336744	0.3142477673228629	0.3173149924790539	0.3473112789358944	0.34915193275382445	0.36417006822637377	0.3654009380254957	0.38067521343667454	0.3813218006453737	0.41114125856216766	0.41074596381632233	0.09161635568588405	0.08803991600400489	0.05705627441008687	0.11878990606777506	0.057214528187707	0.11911938697521407
0.9096470911946843	0.31454166983338233	0.3176103143447212	0.347615786326565	0.34945749400761766	0.36448019422397543	0.3657119242150571	0.3809910129832349	0.3816382628222824	0.4114680286492198	0.41107300860572926	0.09156938342762358	0.08799485793014732	0.05678917008751938	0.11894621654856508	0.0569466876532303	0.11927614072398285
0.915128172516836	0.3148359671831318	0.3179060326269125	0.3479206965331392	0.34976345938145975	0.36479072728996254	0.3660233186270679	0.38130722388462224	0.3819551373554178	0.41179521835325844	0.4114004737158745	0.09152241231434864	0.08794980083429428	0.05652294689889459	0.11910195455382677	0.05667973051191666	0.11943232013723559
0.9206422801112097	0.3151306580827061	0.31820214602374436	0.3482260081278036	0.35006982744012305	0.3651016659254716	0.3663351197577951	0.38162384457201615	0.382272422673555	0.4121228259751863	0.411728357449734	0.09147544248957244	0.08790474485417314	0.05625760358549314	0.11925711602866329	0.05641365550349775	0.11958792114701566
0.9261896129777101	0.3154257412332524	0.31849865322380905	0.34853171967253593	0.3503765967381231	0.36541300862104154	0.3666473260928735	0.3819408734656157	0.3825901171944682	0.41245084980421615	0.4120566580985977	0.09142847409608065	0.08785969012681491	0.05599313887856994	0.11941169690399533	0.05614846135761553	0.11974293967101346
0.931770371315315	0.3157212153264345	0.3187955529061391	0.3488378297190694	0.3506837658196824	0.3657247538565763	0.3669599361072687	0.3822583089746023	0.38290821932489283	0.4127792881178334	0.41238537394203195	0.0913815072759312	0.087814636788553	0.05572955149938963	0.11956569309627696	0.05588414679398568	0.11989737161263747
0.9373847565293029	0.3160170790443959	0.3190928437401705	0.3491443368088548	0.3509913332186928	0.3660369001013072	0.36727294826523965	0.3825761494971011	0.38322672746048797	0.4131081391817563	0.41271450324783976	0.09133454217045728	0.08776958497502842	0.05546684015937586	0.11971910050760926	0.055620710522369166	0.12005121286075848
0.9430329712385201	0.3163133310597239	0.31939052438570625	0.34945123947302364	0.3512992974586781	0.36634944581375517	0.3675863610203001	0.3828943934201436	0.3835456399857976	0.4134374012498976	0.41304404427202196	0.09128757892026887	0.08772453482118908	0.05520500356033864	0.11987191502582561	0.055358151242863585	0.12020445928996537
0.9487152192826929	0.3166099700354138	0.31968859349288037	0.34975853623235154	0.35160765705275754	0.3666623894416944	0.36790017281518267	0.3832130391196297	0.3838649552742132	0.41376707256432593	0.41337399525873886	0.0912406176652541	0.08767948646129167	0.054944040394513394	0.12002413252436384	0.05509646764599552	0.1203571067604372
0.9544317057297852	0.3169069946248317	0.319987049702121	0.3500662255972208	0.35191641050360833	0.3669757294221136	0.3682143820817997	0.3835320849602896	0.3841846716879358	0.4140971513552266	0.41370435444027115	0.09119365854458118	0.08763444002890412	0.05468394934463916	0.12017574886215243	0.05483565841273119	0.1205091511177585
0.9601826368833979	0.3172044034716785	0.32028589164411375	0.35037430606758285	0.3522255563034276	0.3672894641811789	0.368528987241206	0.38385152929564553	0.3845047875779368	0.41442763584086273	0.4140351200369805	0.09114670169669996	0.08758939565690697	0.05442472908417528	0.12032675988371011	0.05457572221479623	0.12066058819326031
0.9659682202902156	0.3175021952099533	0.32058511793976596	0.35068277613292137	0.3525350929338965	0.36760359213419574	0.3688439867035619	0.38417137046797367	0.3848253012839214	0.4147585242275362	0.41436629025727145	0.09109974725934425	0.08754435347749445	0.05416637827745774	0.12047716141925946	0.054316657714611694	0.12081141380362226
0.9717886647474951	0.31780036846391746	0.3208847272001683	0.35099163427221547	0.35284501886614117	0.3679181116855726	0.3691593788680938	0.3844916068082671	0.38514621113428865	0.4150898147095494	0.4146978632975511	0.09105279536953356	0.08749931362217722	0.05390889557969203	0.1206269492845422	0.05405846356550725	0.12096162375107156
0.9776441803106027	0.31809892184805677	0.3211847180265601	0.35130087895390116	0.3531553325606966	0.3682330212287811	0.36947516212305803	0.3848122366361957	0.38546751544609503	0.4154215054691653	0.41502983734219184	0.09100584616357396	0.08745427622178427	0.05365227963715924	0.12077611928067711	0.05380113841194856	0.12111121382349666
0.9835349783005937	0.3183978539670464	0.3214850890102914	0.35161050863583565	0.3534660324674689	0.36854831914632047	0.3697913348457024	0.38513325826007033	0.38578921252501497	0.41575359467656936	0.41536221056349076	0.09095889977706162	0.0874092414064627	0.05339652908733683	0.12092466719444417	0.05354468088941999	0.12126017979404935
0.9894612713118381	0.3186971634157124	0.3217858387327858	0.3519205217652579	0.35377711702569675	0.3688640038096776	0.37010789540222755	0.38545466997680217	0.3861113006653024	0.4160860804898293	0.41569498112163095	0.09091195634488328	0.08736420930568198	0.05314164255899456	0.12107258879804306	0.05328908962472312	0.12140851742141479
0.9954232732196957	0.31899684877899687	0.32208696576550494	0.3522309167787535	0.3540885846639157	0.3691800735792913	0.37042484214775023	0.3857764700718667	0.38643377814975377	0.4164189610548578	0.41602814716464315	0.09086501600121817	0.08731918004823407	0.05288761867241476	0.12121987984937732	0.053034363236132975	0.12155622244989672
1.0014211991882311	0.3192969086319202	0.3223884686699105	0.3525416921022155	0.35440043379991903	0.36949652680451317	0.3707421734262649	0.3860986568192642	0.3867566432496686	0.4167522345053718	0.41636170682836604	0.09081807887954102	0.08727415376223635	0.052634456039321265	0.12136653609162806	0.052780500333344804	0.1217032906091049
1.0074552656779823	0.3195973415395443	0.3226903459974278	0.3528528461508075	0.35471266284072106	0.36981336182357005	0.3710598875706056	0.3864212284814819	0.38707989422481154	0.41708589896285464	0.41669565823640714	0.09077114511262356	0.08722913057513287	0.05238215326314588	0.12151255325349553	0.052527499517687204	0.1218497176140545
1.013525690453769	0.31989814605693556	0.32299259628940813	0.35316437732892614	0.3550252701825187	0.3701305769635261	0.37137798290240753	0.38674418330945537	0.3874035293233734	0.4174199525365159	0.4170299995001032	0.09072421483253544	0.08718411061369569	0.05213070893911009	0.12165792704924172	0.05227535938229266	0.12199549916523722
1.0196326925925556	0.32019932072912877	0.3232952180770928	0.35347628403016357	0.3553382542106548	0.37044817054024487	0.3716964577320703	0.3870675195425305	0.3877275467819338	0.4177543933232533	0.41736472871848235	0.09067728817064742	0.08713909400402771	0.05188012165439915	0.1218026531785199	0.05202407851221125	0.12214063094872074
1.0257764924913542	0.3205008640910898	0.3235982098815759	0.3537885646372702	0.35565161329958	0.37076614085835197	0.37201531035871904	0.38739123540842557	0.38805194482542227	0.4180892194076134	0.41769984397822413	0.09063036525763278	0.08709408087156402	0.05163038998815139	0.1219467273265451	0.05177365548439994	0.12228510863587871
1.0319573118751795	0.3208027746676784	0.32390157021376637	0.3541012175221165	0.3559653458128148	0.37108448621119616	0.3723345390701666	0.38771532912319223	0.3883767216670801	0.4184244288617522	0.4180353433536203	0.09058344622346963	0.08704907134107522	0.05138151251166079	0.12209014516385253	0.05152408886796067	0.12242892788344761
1.0381753738050519	0.32110505097361175	0.32420529757435146	0.3544142410456558	0.3562794501029119	0.3714032048808119	0.372654142142875	0.3880397988911775	0.3887018755084207	0.41876001974539623	0.41837122490653583	0.09053653119744244	0.08700406553666622	0.051133487788490584	0.12223290234648232	0.051275377224200724	0.12257208433362621
1.0444309026860459	0.3214076915134268	0.3245093904537601	0.3547276335578862	0.35659392451141925	0.3717222951378814	0.3729741178419182	0.38836464290498535	0.3890274045391932	0.4190959901058032	0.41870748668636987	0.09048962030814506	0.0869590635817808	0.050886314374587016	0.12237499451602218	0.05102751910681036	0.12271457361406135
1.05072412427539	0.32171069478144443	0.32481384733212515	0.35504139339781426	0.3569087673688414	0.37204175524169686	0.37329446442094344	0.38868985934543876	0.3893533069373427	0.419432337977724	0.4190441267300167	0.09044271368348097	0.08691406559920319	0.05063999081838588	0.12251641729938001	0.050780513061894794	0.12285639133776272
1.057055265690613	0.3220140592617309	0.32511866667924616	0.3553555188934156	0.3572239769946019	0.372361583440122	0.37361518012213335	0.389015446381541	0.3896795808689719	0.4197690613833624	0.4193811430618265	0.0903958114506679	0.08686907171105952	0.05039451566089426	0.12265716630891177	0.05053435762815539	0.12299753310315964
1.0634245554177415	0.3223177834280621	0.32542384695455284	0.3556700083615985	0.35753955169700613	0.3726817779695544	0.3739362631761679	0.38934140217043706	0.3900062244883032	0.4201061583323362	0.4197185336935661	0.09034891373623659	0.08682408203881911	0.050149887435857465	0.12279723714250679	0.05028905133699624	0.12313799449414375
1.0698322233195456	0.3226218657438859	0.3257293866070672	0.3559848601081659	0.35785548977320275	0.3730023370548874	0.37425771180218664	0.3896677248573762	0.39033323593764	0.4204436268216394	0.42005629662438	0.09030202066603646	0.08677909670329875	0.04990610466984435	0.12293662538345984	0.050044592712556124	0.12327777107992688
1.0762785006438331	0.3229263046622852	0.3260352840753668	0.3563000724277774	0.3581717895091469	0.3733232589094724	0.37457952420774965	0.38999441257567274	0.3906606133473284	0.4207814648356014	0.4203944298407517	0.09025513236523507	0.08673411582466127	0.04966316588235031	0.12307532660045695	0.0498009802719146	0.12341685841509786
1.0827636200317978	0.32323109862594057	0.32634153778754715	0.35661564360391224	0.358488449179561	0.37364454173508027	0.3749016985888005	0.3903214634466681	0.3909883548357184	0.4211196703458496	0.42073293131646367	0.09020824895832102	0.08668913952242166	0.04942106958592163	0.12321333634767484	0.04955821252519854	0.12355525203983575
1.089287815526412	0.3235362460670937	0.32664814616118504	0.3569315719088312	0.35880546704789884	0.37396618372186424	0.37522423312962794	0.3906488755796929	0.3913164585091266	0.4214582413112692	0.42107179901255987	0.09016137056910695	0.08664416791544555	0.04917981428630114	0.12335065016485203	0.04931628797561771	0.12369294747958293
1.0958513225808764	0.3238417454075096	0.32695510760330043	0.357247855603539	0.359122841366306	0.3742881830483214	0.3755471260028273	0.39097664707202795	0.39164492246179633	0.4217971756779653	0.42141103087730475	0.09011449732073025	0.08659920112195314	0.048939398482421126	0.12348726357697615	0.049075205119621046	0.12382994024518723
1.1024543780671139	0.32414759505844026	0.3272624205103205	0.35756449293774695	0.3594405703755838	0.3746105378812547	0.37587037536926327	0.39130477600886665	0.3919737447758608	0.4221364713792234	0.42175062484614656	0.09006762933565636	0.08655423925952045	0.04869982066664846	0.12362317209459661	0.04883496244704233	0.12396622583300143
1.1090972202843215	0.324453793420587	0.3275700832680407	0.3578814821498348	0.3597586523051497	0.3749332463757352	0.376193979378031	0.3916332604632762	0.39230292352130325	0.4224761263354705	0.42209057884167606	0.09002076673568025	0.08650928244508231	0.04846107932484145	0.1237583712138246	0.048595558441164144	0.1241017997248548
1.115780088967567	0.32476033888406347	0.32787809425158954	0.35819882146681403	0.3600770853730016	0.3752563066750648	0.37651793616641954	0.39196209849616026	0.3926324567559208	0.4228161384542371	0.42243089077359003	0.08997390964192886	0.08646433079493414	0.04822317293639955	0.1238928564161057	0.048356991578792474	0.1242366573878968
1.1225032252964444	0.3250672298283585	0.32818645182538947	0.3585165091042888	0.3603958677856785	0.3755797169107367	0.3768422438598717	0.39229128815621944	0.39296234252528356	0.42315650563011653	0.42277155853865006	0.0899270581748637	0.08641938442473253	0.047986099974419716	0.12402662316839042	0.048119260330395264	0.12437079427466813
1.1292668719037753	0.3253744646222993	0.3284951543431209	0.35883454326642	0.36071499773822363	0.37590347520239953	0.3771669005719481	0.39262082747991467	0.39329257886269836	0.42349722574472853	0.4231125800206455	0.08988021245428218	0.08637444344949949	0.0477498589058456	0.12415966692323366	0.047882363160272945	0.12450420582341337
1.1360712728843656	0.3256820416240138	0.3288042001476842	0.35915292214588657	0.3610344734141465	0.3762275796578179	0.37749190440428815	0.39295071449142777	0.3936231637891698	0.4238382966666791	0.42345395309035394	0.08983337259932027	0.08632950798362359	0.04751444819149242	0.12429198311855316	0.04764629852654778	0.12463688745758361
1.1429166738038161	0.3259899591808941	0.32911358757116305	0.3594716439238481	0.36135429298538535	0.3765520283728357	0.37781725344657247	0.3932809472026242	0.393954095313362	0.424179716251522	0.42379567560550246	0.08978653872845546	0.08628457814086203	0.047279866286199734	0.12442356717795633	0.047411064881369924	0.12476883458634802
1.1498033217073829	0.32629821562955924	0.3294233149347872	0.3597907067699082	0.36167445461226966	0.37687681943133783	0.37814294577648516	0.3936115236130148	0.39428537143156134	0.42452148234172077	0.42413774541072935	0.08973971095950713	0.08623965403434372	0.04704611163888828	0.12455441451035654	0.04717666067092452	0.12490004260415333
1.1567314651288954	0.3266068092958177	0.3297333805488948	0.36011010884207545	0.3619949564434821	0.37720195090521225	0.3784689794596756	0.3939424417097176	0.3946169901276369	0.42486359276660907	0.42448016033754504	0.08969288940964129	0.08619473577656986	0.04681318269271273	0.12468452051039947	0.04694308433559513	0.12503050689103645
1.1637013540997225	0.3269157384946309	0.3300437827128955	0.3604298482867272	0.3623157966160215	0.3775274208543129	0.3787953525497207	0.39427369946742014	0.39494894937300334	0.4252060453423532	0.4248229182042935	0.0896460741953714	0.08614982347941673	0.04658107788515409	0.1248138805582073	0.046710334310098744	0.12516022281265293
1.1707132401577995	0.3272250015300762	0.3303545197152337	0.360749923238572	0.36263697325516514	0.3778532273264216	0.37912206308808805	0.3946052948483414	0.3952812471265833	0.42554883787191355	0.42516601681611466	0.0895992654325597	0.08610491725413867	0.046349795648097825	0.12494249001957769	0.046478409023496425	0.12528918572009218
1.177767376356704	0.3275345966953096	0.3306655898333509	0.3610703318206119	0.36295848447443096	0.3781793683572109	0.3794491091040965	0.39493722580219426	0.39561388133476855	0.4258919681450059	0.4255094539649044	0.0895524632364219	0.08606001721137006	0.0461193344079156	0.12507034424571373	0.04624730689932832	0.12541739094994853
1.1848640172747877	0.3278445222725284	0.33097699133364883	0.36139107214410465	0.3632803283755407	0.37850584197020537	0.37977648861488034	0.395269490266147	0.3959468499313826	0.42623543393806285	0.425853227429278	0.08950566772152788	0.08601512346112623	0.04588969258563935	0.1251974385735508	0.046017026355784196	0.12554483382456283
1.1920034190243662	0.3281547765329352	0.3312887224714521	0.3617121423085276	0.3636025030483819	0.3788326461767458	0.38010419962535025	0.3956020861647862	0.39628015083764273	0.4265792330141964	0.42619733497453005	0.08945887900180366	0.08597023611280692	0.04566086859698615	0.1253237683256998	0.045787565805653685	0.1256715096516814
1.1991858392609598	0.32846535773670027	0.33160078149097166	0.3620335404015394	0.36392500657097065	0.3791597789759502	0.3804322401281565	0.395935011410079	0.3966137819621221	0.426923363123159	0.42654177435259755	0.08941209719053538	0.08592535527519843	0.045432860852489654	0.12544932881037596	0.04555892365658565	0.12579741372479702
1.2064115371925936	0.32877626413292493	0.3319131666252677	0.36235526449894345	0.364247837009415	0.37948723835467774	0.3807606081036514	0.39626826390133557	0.39694774120071263	0.42726782200130636	0.42688654330202125	0.08936532240037076	0.08588048105647529	0.04520566775756052	0.12557411532138474	0.04533109831106685	0.12592254132299274
1.2136807735891502	0.3290874939596041	0.33222587609621174	0.3626773126646497	0.36457099241787627	0.37981502228748953	0.38108930151985143	0.3966018415251703	0.3972820264365864	0.42761260737155815	0.42723163954790727	0.08931855474332044	0.08583561356420329	0.044979287712635596	0.12569812313824968	0.04510408816657829	0.12604688771095596
1.2209938107917835	0.3293990454435907	0.33253890811445147	0.3629996829506391	0.3648944708385333	0.38014312873661354	0.38141831833240025	0.39693574215546645	0.397616635540159	0.4279577169433613	0.4275770608018898	0.08927179433076199	0.08579075290534115	0.04475371911331649	0.12582134752653928	0.04487789161570532	0.12617044813929112
1.2283509127223842	0.32971091680055814	0.33285226087937236	0.3633223733969257	0.36521827030154475	0.3804715556519065	0.38174765648453185	0.39726996365333755	0.39795156636905166	0.42830314841265216	0.42792280476209277	0.08922504127344154	0.08574589918624227	0.0445289603502701	0.1259437837371138	0.04465250704614476	0.12629321784400815
1.2357523448931043	0.33002310623496284	0.3331659325790616	0.36364538203151897	0.3655423888250116	0.3808003009708155	0.38207731390703187	0.39760450386708956	0.39828681676805355	0.4286488994618174	0.42826886911309225	0.08917829568147641	0.08570105251265824	0.04430500980950569	0.12606542700672208	0.04442793284086122	0.12641519204694873
1.2431983744159416	0.3303356119400091	0.33347992139027044	0.3639687068703884	0.36586682441494034	0.38112936261834296	0.38240728851820166	0.3979393606321846	0.3986223845690847	0.42899496775965784	0.42861525152587804	0.0891315576643563	0.0856562129897409	0.044081865872424686	0.1261862725580869	0.044204167378200765	0.12653636595582896
1.2506892700123766	0.33064843209761124	0.3337942254783788	0.3642923459174252	0.36619157506520644	0.38145873850700807	0.3827375782238209	0.39827453177120326	0.3989582675911588	0.4293413509613502	0.42896194965781714	0.08908482733094797	0.08561138072204336	0.04385952691589523	0.12630631559967753	0.04398120903199043	0.12665673476413986
1.2582253020230734	0.3309615648783577	0.3341088429973577	0.3646162971644066	0.36651663875751744	0.381788426536811	0.38306818091711065	0.3986100150938079	0.3992944636403465	0.42968804670841	0.42930896115261574	0.08903810478949584	0.08556655581352396	0.043637991312348134	0.12642555132583766	0.043759056171531086	0.12677629365110477
1.2658067424176331	0.3312750084414743	0.33442377208973245	0.36494055859095853	0.3668420134613752	0.38211842459519524	0.38339909447869586	0.3989458083967053	0.3996309705097368	0.4300350526286538	0.4296562836402813	0.08899139014762479	0.08552173836754737	0.04341725742981595	0.12654397491662905	0.043537707161750205	0.126895037781793
1.2734338648044117	0.331588760934787	0.33473901088654656	0.36526512816451867	0.36716769713404	0.3824487305570107	0.383730316776569	0.39928190946360925	0.3999677859794017	0.43038236633616184	0.430003914737086	0.0889446835123428	0.08547692848688802	0.04319732363214257	0.12666158153831475	0.043317160363354645	0.12701296230723358
1.2811069444403917	0.3319028204946875	0.33505455750732516	0.36559000384030116	0.36749368772049384	0.3827793422844783	0.38406184566605334	0.3996183160652056	0.4003049078163583	0.4307299854312424	0.4303518520455291	0.08889798499004392	0.08543212627373101	0.04297818827899391	0.12677836634297535	0.04309741413283774	0.12713006236442936
1.2888262582411194	0.33221718524609456	0.3353704100600385	0.36591518356125863	0.36781998315340364	0.38311025762715184	0.3843936789897661	0.39995502595911314	0.4006423337745326	0.43107790750039243	0.4307000931543003	0.08885129468650917	0.08538733182967566	0.04275984972588631	0.1268943244686227	0.04287846682255747	0.1272463330761724
1.296592084790695	0.3325318533024189	0.33568656664106516	0.3662406652580465	0.36814658135308465	0.3834414744218823	0.3847258145775817	0.4002920368898487	0.40098006159472244	0.4314261301162625	0.43104863563824186	0.0888046127069111	0.08534254525573763	0.042542306324428125	0.12700945103941308	0.042660316780896324	0.12736176955142753
1.3044047043518285	0.3328468227655276	0.3360030253351567	0.366566446848987	0.36847348022746435	0.38377299049278163	0.3850582502465956	0.40062934658879	0.401318089004561	0.4317746508376194	0.4313974770583129	0.08875793915581383	0.08529776665235092	0.0423255564222913	0.1271237411655477	0.042442962352314595	0.12747636688506248
1.312264398875954	0.3331620917257061	0.33631978421540026	0.3668925262400318	0.3688006776720458	0.38410480365118566	0.38539098380108766	0.40096695277413924	0.4016564137184802	0.43212346720930916	0.4317466149615517	0.0887112741371784	0.08525299611937032	0.042109598363303746	0.1272371899432727	0.042226401877393016	0.12759012015806093
1.320171452013404	0.3334776582616243	0.3366368413431835	0.36721890132472756	0.36912817156987154	0.38443691169561883	0.38572401303248594	0.4013048531508872	0.40199503343767445	0.43247257676222134	0.43209604688104	0.08866461775436248	0.08520823375607378	0.04189443048763053	0.1273497924551492	0.04201063369301039	0.12770302443760784
1.3281261491236485	0.3337935204402989	0.3369541947681578	0.3675455699841785	0.369455959791488	0.3847693124117578	0.3860573357193308	0.4016430454107767	0.4023339458500649	0.43282197701325237	0.43244577033586584	0.08861797011012433	0.08516347966116529	0.0416800511316886	0.12746154376965535	0.041795656132357806	0.1278150747769331
1.3361287772855897	0.33410967631705807	0.3372718425282024	0.3678725300870106	0.3697840401949083	0.3851020035723945	0.3863909496272383	0.4019815272322664	0.4026731486302621	0.43317166546526814	0.4327957828310875	0.08857133130662538	0.08511873393277666	0.04146645862837417	0.12757243894159842	0.041581467524995475	0.12792626621539682
1.3441796253079266	0.3344261239355061	0.3375897826493886	0.3681997794893365	0.3701124106255773	0.38543498293740175	0.3867248525088643	0.4023202962804952	0.403012639439531	0.4335216396070699	0.43314608185769715	0.08852470144543205	0.08507399666846996	0.04125365130713732	0.1276824730122854	0.041368066197044584	0.12803659377877352
1.352278983739575	0.33474286132748665	0.33790801314594415	0.3685273160347192	0.3704410689163356	0.38576824825369677	0.3870590421038694	0.40265935020724664	0.4033524159257549	0.4338718969133569	0.4334966648925853	0.08847808062751918	0.08502926796524067	0.04104162749400686	0.1277916410091251	0.04115545047119795	0.12814605247908162
1.3604271448801535	0.33505988651304847	0.338226532020217	0.368855137554137	0.37077001288738354	0.3861017972552057	0.3873935161388822	0.40299868665091293	0.4036924757233992	0.4342224348446912	0.43384752939850435	0.08843146895327116	0.08498454791951873	0.040830385511675615	0.12789993794589805	0.04094361866676266	0.12825463731448394
1.3686244027905345	0.33537719750040845	0.33854533726264	0.36918324186594703	0.3710992403462458	0.3864356276628279	0.387728272327464	0.40333830323645914	0.4040328164534763	0.43457325084746146	0.4341986728240328	0.08838486652248591	0.08493983662717206	0.040619923679596326	0.12800735882281344	0.040732569099869664	0.12836234326982776
1.3768710533034536	0.33569479228591703	0.33886442685169554	0.3695116267758509	0.37142874908773615	0.38676973718440055	0.38806330837007424	0.4036781975753884	0.4043734357235102	0.43492434235384814	0.4345500926035406	0.08833827343437646	0.08489513418350941	0.040410240314106005	0.12811389862665123	0.040522300083434715	0.12846916531626107
1.3851673940341884	0.33601266885402264	0.33918379875387966	0.3698402900768588	0.37175853689392174	0.3871041235146641	0.38839862195403374	0.40401836726570645	0.4047143311275006	0.4352757067817877	0.43490178615715264	0.08829168978757447	0.0848504406832811	0.04020133372844725	0.1282195523306342	0.04031280992725783	0.12857509841127523
1.3935137243912972	0.3363308251772363	0.3395034509236671	0.3701692295492546	0.372088601534088	0.38743878433522616	0.38873421075349046	0.4043588098918862	0.40505550024588804	0.4356273415349374	0.4352537508907141	0.08824511568013173	0.08480575622068277	0.039993202232835756	0.12832431489444218	0.04010409693816186	0.12868013749906027
1.4019103455874267	0.3366492592160967	0.3398233813034759	0.37049844296056056	0.3724189407647034	0.38777371731452687	0.38907007242938385	0.4046995230248329	0.4053969406455186	0.4359792440026404	0.43560598419575475	0.08819855120952291	0.08476108088935762	0.03978584413460595	0.12842818126456734	0.03989615942000668	0.12878427751032007
1.410357560650181	0.33696796891913516	0.3401435878236323	0.3708279280655033	0.37274955232938506	0.3881089201078048	0.38940620462941067	0.40504050422185006	0.4057386498796098	0.4363314115598913	0.435958483449455	0.08815199647264885	0.08471641478239855	0.03957925773825366	0.12853114637411522	0.03968899567382422	0.12888751336251403
1.4188556744330574	0.33728695222284016	0.34046406840233584	0.3711576826059776	0.37308043395886303	0.38844439035706096	0.3897426049879895	0.4053817510266034	0.4060806254877147	0.43668384156730056	0.43631124601461035	0.08810545156583878	0.08467175799235137	0.03937344134547516	0.12863320514281895	0.03948260399785042	0.1289898399597007
1.4274049936264492	0.3376062070516236	0.34078482094562446	0.37148770431101324	0.3734115833709466	0.3887801256910254	0.3900792711262266	0.40572326096908756	0.4064228649956882	0.437036531371061	0.43666426923959706	0.0880589165848521	0.08462711061121575	0.039168393255330614	0.12873435247740872	0.039276982687599826	0.1290912521926515
1.4360058267687137	0.33792573131778547	0.34110584334733973	0.37181799089674	0.37374299827048885	0.3891161237251225	0.3904162006518809	0.4060650315655917	0.40676536591565227	0.4373894783029134	0.4370175504583379	0.08801239162488247	0.08458247273044951	0.038964111764212106	0.12883458327127073	0.03907213003597576	0.12919174493907803
1.4446584842573071	0.33824552292147847	0.341427133489092	0.3721485400663526	0.37407467634935254	0.3894523820614359	0.3907533911593304	0.40640706031866425	0.4071081257459615	0.4377426796801111	0.4373710869902678	0.08796587678055945	0.08453784444096997	0.038760595165999945	0.12893389240474562	0.03886804433333779	0.1292913130635185
1.453363278359986	0.33856557975067547	0.3417486892402262	0.3724793495100777	0.37440661528637637	0.38978889828867586	0.3910908402295374	0.4067493447170799	0.40745114197116983	0.4380961328053878	0.43772487614029976	0.08791937214595062	0.08449322583315709	0.038557841752133726	0.12903227474525636	0.03866472386754083	0.12938995141736598
1.4621205232260774	0.33888589968113364	0.3420705084577876	0.37281041690513944	0.3747388127473401	0.3901256699821443	0.3914285454300147	0.407091882235806	0.4077944120619954	0.4384498349669229	0.4380789151987912	0.08787287781456572	0.0844486169968548	0.03835584981162299	0.1291297251471235	0.03846216692405946	0.12948765483923808
1.470930534897817	0.33920648057636077	0.34239258898648695	0.37314173991572497	0.37507126638493105	0.39046269470370154	0.3917665043147924	0.4074346703359678	0.4081379334752881	0.4388037834383082	0.4384332014415106	0.08782639387935809	0.08440401802137558	0.03815461763118577	0.12922623845189207	0.038260371786023484	0.1295844181546073
1.4797936313217521	0.3395273202875813	0.34271492865866715	0.3734733161929517	0.3754039738387104	0.39079997000173256	0.3921047144243828	0.40777770646481615	0.4084817036539951	0.43915797547851465	0.4387877321296037	0.08777992043272766	0.08435942899550052	0.037954143495298354	0.12932180948816097	0.038059336734267646	0.12968023617607116
1.48871013236022	0.33984841665370263	0.3430375252942684	0.3738051433748333	0.3757369327350789	0.39113749341111353	0.39244317328574824	0.40812098805569336	0.40882572002712764	0.43951240833185895	0.4391425045095598	0.08773345756652294	0.08431485000748352	0.037754425686230775	0.12941643307178197	0.03785906004752704	0.12977510370365053
1.4976803598028874	0.34016976750128053	0.34336037670079556	0.374137219086246	0.37607014068724465	0.39147526245317876	0.3927818784122677	0.4084645125280007	0.4091699800097288	0.43986707922797086	0.43949751581318036	0.08768700537204528	0.08427028114505389	0.037555462484181845	0.12951010400601604	0.03765954000233762	0.12986901552447705
1.5067046373783677	0.3404913706444867	0.34368348067328336	0.3744695409388962	0.3764035952951885	0.39181327463568777	0.3931208273037028	0.4088082772871656	0.4095144810028391	0.44022198538176094	0.43985276325754485	0.08764056394005022	0.08422572249541742	0.03735725216731822	0.1296028170813912	0.03746077487320676	0.1299619664130205
1.5157832907659001	0.3408132238850743	0.3440068349942633	0.37480210653128654	0.37673729414563173	0.39215152745279197	0.39346001744616566	0.409152279724608	0.4098592203934646	0.44057712399338683	0.44020824404497816	0.08759413336074943	0.08418117414526045	0.0371597930118206	0.12969456707591576	0.037262762932666504	0.1300539511311598
1.5249166476071065	0.341135325012345	0.34433043743373054	0.37513491344868355	0.3770712348120026	0.3924900183850026	0.3937994463120857	0.4094965172177089	0.41020419555454407	0.4409324922482228	0.44056395536301923	0.08754771372381569	0.08413663618075182	0.03696308329197251	0.1297853487550924	0.03706550245136597	0.13014496442838208
1.5341050375178134	0.34145767180311604	0.34465428574911033	0.37546795926308496	0.3774054148544046	0.3928287448991576	0.3941391113601779	0.40984098712977785	0.410549403844917	0.44128808731682606	0.4409198943843885	0.08750130511838365	0.08409210868754481	0.03676712128027049	0.12987515687210305	0.03686899169808555	0.13023500104166885
1.5433487920999491	0.34178026202168715	0.3449783776852252	0.37580124153318717	0.3777398318195826	0.3931677044483904	0.3944790100354093	0.4101856868100207	0.4108948426092909	0.4416439063549063	0.44127605826695565	0.0874549076330532	0.0840475917507809	0.036571905247416936	0.12996398616772353	0.03667322893982572	0.13032405569559558
1.5526482449535108	0.34210309341980744	0.34530271097426224	0.3761347578043529	0.37807448324089143	0.39350689447209664	0.39481913976896793	0.41053061359350784	0.4112405091782098	0.4419999465032932	0.4416324441537088	0.08740852135589185	0.08400308545509162	0.03637743346241962	0.1300518313704515	0.03647821244190652	0.13041212310253059
1.5620037316886017	0.3424261637366427	0.3456272833357395	0.3764685056085788	0.378409366638263	0.39384631239590284	0.39515949797822997	0.41087576480114213	0.411586400868022	0.4423562048879058	0.4419890491727219	0.08736214637443755	0.08395858988460089	0.03618370419266981	0.13013868719674804	0.036283940467974674	0.13049919796259246
1.5714155899375468	0.3427494706987438	0.345952092476475	0.37680248246446435	0.3787444795181753	0.3941859556316353	0.39550008206672876	0.4112211377396287	0.41193251498084965	0.4427126786197211	0.44234587043712537	0.08731578277570196	0.08391410512292856	0.035990715704013354	0.13022454835086705	0.036090411280135015	0.13058527496379213
1.580884159367074	0.34307301202001284	0.3462771360905526	0.377136685877179	0.37907981937361923	0.3945258215772875	0.39584088942412277	0.4115667297014422	0.4122788488045558	0.44306936479474335	0.4427029050450733	0.08726943064617215	0.08386963125319156	0.03579846626075067	0.13030940952505432	0.03589762313898248	0.1306703487821892
1.5904097816905756	0.34339678540167246	0.3466024118592916	0.3774711133384319	0.3794153836840687	0.39486590761699	0.3961819174261651	0.41191253796479727	0.4126253996127155	0.44342626049397366	0.4430601500797145	0.08722309007181411	0.08382516835800824	0.03560695412580728	0.13039326539971796	0.03570557430363053	0.13075441408182087
1.5999928006804371	0.34372078853223303	0.346927917451213	0.3778057623264394	0.37975116991544755	0.39520621112097876	0.396523163434671	0.4122585597936165	0.41297216466458275	0.44378336278337943	0.44341760260916063	0.08717676113807461	0.08378071651949916	0.035416177560705364	0.13047611064342846	0.03551426303182481	0.13083746551478725
1.6096335621804478	0.34404501908746127	0.34725365052200907	0.3781406303058952	0.3800871755200998	0.3955467294455648	0.39686462479748846	0.41260479243750137	0.4133191412050618	0.44414066871386493	0.4437752596864574	0.08713044392988505	0.08373627581929119	0.03522613482566328	0.13055793991294706	0.03532368758002846	0.13091949772157818
1.6193324141182788	0.34436947473034846	0.3475796087145112	0.3784757147279383	0.380423397936758	0.39588745993310354	0.3972062988484671	0.41295123313170096	0.41366632646467566	0.44449817532124103	0.44413311834955393	0.08708413853166325	0.08369184633851874	0.035036824179659476	0.1306387478533395	0.035133846203400765	0.13100050533088847
1.6290897065180392	0.344694153111079	0.3479057896586585	0.37881101303012304	0.38075983459051255	0.3962283999119639	0.39754818290742744	0.4132978790970822	0.41401371765953676	0.4448558796261956	0.4444911756212736	0.08703784502731667	0.08364742815782829	0.034848243880457375	0.1307185290981181	0.03494473715591084	0.13108048295977426
1.6389057915129117	0.345019051866999	0.348232190971466	0.3791465226363884	0.3810964828927814	0.39656954669649896	0.3978902742801309	0.41364472754010023	0.41436131199131643	0.4452137786342647	0.44484942850928416	0.08699156350024499	0.08360302135737858	0.034660392184779454	0.13079727826954013	0.03475635869043714	0.13115942521400825
1.6487810233578566	0.34534416862258654	0.3485588102569953	0.37948224095702837	0.38143334024128017	0.3969108975870167	0.39823257025825104	0.4139917756527695	0.41470910664721644	0.4455718693358042	0.4452078740060701	0.08694529403334271	0.0835586260168453	0.034473267348229086	0.13087498997823843	0.03456870905874965	0.1312373266877387
1.6587157584424002	0.345669500989419	0.34888564510632164	0.3798181653886611	0.38177040401999124	0.39725244986974884	0.39857506811934185	0.41433902061263345	0.4150570987999386	0.44593014870596015	0.4455665090889023	0.08689903670900219	0.08351424221542274	0.03428686762535804	0.13095165882350557	0.034381786511573864	0.13131418196377354
1.6687103553034934	0.3459950465661435	0.34921269309750463	0.3801542933141994	0.38210767159913434	0.3975942008168223	0.39891776512680976	0.41468645958273603	0.4154052856076557	0.4462886137046403	0.44592533071981016	0.08685279160911633	0.0834698700318262	0.03410119126989031	0.13102727939373437	0.034195589298754214	0.13138998561395
1.6787651746384535	0.3463208029384472	0.34953995179555797	0.3804906221028224	0.38244514033513777	0.39793614768623115	0.39926065852988496	0.415034089711594	0.41575366421398446	0.4466472612764883	0.4462843358455549	0.086806558815081	0.08342550954429569	0.033916236534587085	0.13110184626596322	0.03401011566920076	0.13146473219875077
1.6888805793179813	0.346646767679025	0.34986741875241806	0.38082714910994414	0.3827828075706078	0.39827828772180573	0.3996037455635908	0.4153819081331664	0.41610223174795463	0.44700608835085237	0.44664352139759905	0.08676033840779811	0.0833811608305973	0.033732001671381795	0.13117535400638758	0.033825363870960246	0.1315384162678157
1.6990569343992543	0.34697293834755244	0.35019509150691575	0.38116387167718696	0.3831206706343007	0.39862061815318617	0.39994702344871697	0.4157299119668292	0.4164509853239829	0.4473650918417621	0.44700288429208157	0.08671413046767895	0.0833368239680272	0.03354848493147955	0.1312477971702748	0.033641332151354675	0.13161103235979965
1.7092946071391046	0.3472993124906534	0.35052296758474505	0.38150078713235075	0.38345872684109356	0.3989631361957926	0.40029048939179007	0.4160780983173447	0.4167999220418436	0.4477242686478974	0.4473624214297891	0.08666793507464565	0.08329249903341282	0.033365684565314524	0.13131917030204932	0.033458018756910235	0.1316825750024293
1.7195939670072704	0.34762588764187186	0.3508510444984342	0.3818378927893855	0.3837969734919552	0.39930583905079786	0.4006341405850455	0.41642646427483565	0.41714903898664124	0.44808361565256405	0.4477221296961289	0.08662175230813476	0.08324818610311663	0.033183598822720484	0.13138946793557693	0.03327542193356692	0.13175303871297217
1.7299553856997325	0.34795266132164315	0.35117931974731714	0.3821751859483635	0.3841354078739194	0.39964872390510014	0.400977974206401	0.4167750069147584	0.41749833322878477	0.4484431297236674	0.4480820059611044	0.08657558224710075	0.08320388525303882	0.033002225952902364	0.1314586845940937	0.03309353992659325	0.1318224179978955
1.7403792371521247	0.34827963103726317	0.35150779081750294	0.3825126638954499	0.38447402726005486	0.3999917879312943	0.401321987419427	0.4171237232978739	0.41784780182395753	0.44880280771368447	0.44844204707928575	0.08652942497001725	0.08315959655861888	0.03282156420450022	0.13152681479027706	0.032912370980721306	0.1318907073533495
1.7508658975532332	0.3486067942828614	0.35183645518184903	0.3828503239028765	0.38481282890943974	0.4003350282876461	0.401666177373322	0.41747261047022316	0.41819744181309404	0.44916264645964	0.4488022498897871	0.08648328055488087	0.08311532009483966	0.032641611825695804	0.13159385302664361	0.032731913340192875	0.13195790126503937
1.76141574535857	0.3489341485393716	0.3521653102999303	0.38318816322891364	0.38515181006713195	0.4006784421180645	0.4020105412028831	0.4178216654631	0.41854725022235056	0.44952264278308013	0.44916261121623857	0.08643714907921403	0.08307105593622954	0.03246236706421257	0.13165979379536452	0.03255216524875593	0.13202399420831057
1.7720291613040315	0.34926169127450307	0.35249435361801296	0.38352617911784304	0.38549096796414395	0.40102202655207564	0.40235507602848114	0.4181708852930247	0.4188972240630809	0.44988279349004706	0.44952312786676285	0.08639103062006696	0.08302680415686427	0.03228382816737607	0.13172463157847858	0.0323731249497996	0.13208898064846153
1.7827065284196406	0.34958941994271336	0.35282358256902496	0.3838643687999312	0.38583029981741435	0.40136577870479573	0.4026997789560335	0.4185202669617192	0.4192473603318096	0.45024309537105506	0.4498837966339487	0.08634492525402217	0.08298256483037132	0.03210599338219211	0.13178836084803436	0.03219479068637909	0.13215285504082885
1.7934482320433673	0.34991733198518005	0.35315299457252947	0.38420272949140266	0.3861698028297826	0.40170969567690606	0.4030446470769788	0.41886980745608077	0.4195976560102073	0.45060354520106527	0.4502446142948281	0.08629883305719545	0.08293833802993107	0.03192886095538583	0.1318509760662323	0.032017160701236946	0.1322156118307447
1.8042546598350382	0.3502454248297734	0.35348258703469604	0.38454125839441394	0.3865094741899615	0.40205377455462693	0.4033896774682504	0.4192195037481576	0.4199481080650648	0.45096413973946237	0.45060557761085074	0.08625275410523951	0.08289412382828046	0.03175242913343723	0.13191247168543896	0.03184023323684926	0.13227724545367892
1.8151262017903238	0.35057369589102877	0.3538123573482744	0.3848799526970272	0.3868493110725119	0.40239801240969203	0.4037348671922513	0.41956935279512364	0.42029871344826847	0.45132487573003005	0.4509666833278608	0.08620668847334728	0.08284992229771561	0.03157669616264158	0.13197284214831484	0.03166400653555357	0.13233775033560846
1.8260632502548164	0.35090214257012003	0.354142302892567	0.3852188095731849	0.3871893106378171	0.4027424062993238	0.40408021329682975	0.4199193515392544	0.4206494690967764	0.45168574990092863	0.4513279281760735	0.08616063623625371	0.08280573351009426	0.03140166028918401	0.13203208188819815	0.03148847883951689	0.1323971208928043
1.8370661999381863	0.35123076225483235	0.35447242103340215	0.38555782618268436	0.38752947003205673	0.4030869532662088	0.4044257128152529	0.42026949690790333	0.4210003719325932	0.45204675896467134	0.45168930887005204	0.08611459746824032	0.08276155753683849	0.031227319759164374	0.13209018532884897	0.03131364839082451	0.1324553515322151
1.848135447928429	0.35155955231953634	0.35480270912310835	0.3858969996711527	0.3878697863871828	0.4034316503384732	0.40477136276618453	0.4206197858134771	0.42135141886274735	0.4524078996181023	0.45205082210868486	0.08606857224313579	0.08271739444893778	0.03105367281861504	0.13214714688477613	0.031139513431529764	0.1325124366514956
1.8592713937061955	0.351888510125161	0.3551331645004869	0.38623632717002176	0.3882102568208935	0.4037764945296583	0.405117160153659	0.42097021515341265	0.4217026067792666	0.45276916854237337	0.45241246457516315	0.08602256063432044	0.08267324431695165	0.03088071771362877	0.1322029609613935	0.030966072203664652	0.13256837063902083
1.8704744391592067	0.35221763301916886	0.35546378449078736	0.3865758057965046	0.3885508784366102	0.40412148283869787	0.40546310196705865	0.42132078181015525	0.4220539325591559	0.45313056240292426	0.45277423293695956	0.08597656271472921	0.08262910721101237	0.030708452690337396	0.13225762195504842	0.030793322949346447	0.13262314787422724
1.8817449885967616	0.35254691833552915	0.35579456640568086	0.38691543265356987	0.38889164832345213	0.4044666122498935	0.4058091851810899	0.42167148265113374	0.42240539306437397	0.45349207784945866	0.4531361238458054	0.0859305785568535	0.08258498320082758	0.030536875994986445	0.13231112425322067	0.03062126391079545	0.13267676272771212
1.8930834487643238	0.35287636339469375	0.35612550754323563	0.3872552048299196	0.38923256355621366	0.4048118797328929	0.40615540675576073	0.4220223145287403	0.42275698514181154	0.4538537115159252	0.45349813393767147	0.08588460823274523	0.08254087235568329	0.030365985873981316	0.13236346223463613	0.030449893330359856	0.13272920956109147
1.9044902288582053	0.35320596550357125	0.3564566051878913	0.387595119399965	0.3895736211953396	0.405157282242666	0.406501763636357	0.42237327428030724	0.4231087056232686	0.454215460020496	0.45386025983274514	0.08583865181401855	0.08249677474444696	0.03019578057392991	0.13241463026942313	0.030279209450590372	0.13278048272754006
1.9159657405403292	0.35353572195550254	0.35678785661043483	0.3879351734238034	0.3899148182869035	0.40550281671948396	0.4068482527534213	0.42272435872808606	0.4234605513254337	0.4545773199655465	0.4542224981354118	0.08579270937185347	0.08245269043556955	0.030026258341685264	0.1324646227192119	0.030109210514293494	0.13283057657164932
1.9275103979530908	0.3538656300302362	0.35711925906797587	0.38827536394719525	0.3902561518625834	0.40584848008889574	0.40719487102272983	0.42307556467922575	0.4238125190498618	0.4549392879376356	0.45458484543423394	0.08574678097699903	0.08240861949708904	0.02985741742438819	0.13251343393727666	0.029939894764545727	0.1328794854296973
1.9391246177343011	0.3541956869939047	0.35745080980392296	0.38861568800154234	0.39059761893964107	0.406194269261708	0.40754161534527206	0.423426888925753	0.42416460558295455	0.45530136050748676	0.4549472983019326	0.08570086669977621	0.08236456199663265	0.029689256069545422	0.13256105826870623	0.029771260444789505	0.1329272036297482
1.9508088190322228	0.35452589009900026	0.3577825060479589	0.3889561426038653	0.3909392165208982	0.40654018113396256	0.40788848260722804	0.4237783282445505	0.42451680769593825	0.45566353422996864	0.45530985329536666	0.08565496661007936	0.08232051800141964	0.029521772525008316	0.13260749005050343	0.029603305798776347	0.13297372549165232
1.9625634235206988	0.35485623658435156	0.3581143450160184	0.3892967247567816	0.3912809415947157	0.40688621258691665	0.40823546967994834	0.4241298793973379	0.4248691221448454	0.45602580564407663	0.4556725069555162	0.08560908077738184	0.08227648757826558	0.02935496503907231	0.13265272361178404	0.029436029070730285	0.13301904532751507
1.9743888554143678	0.3551867236751004	0.3584463239102642	0.3896374314484849	0.391622791134972	0.4072323604870215	0.40858257341993365	0.42448153913065184	0.4252215456704937	0.4563881712729145	0.45603525580746257	0.08556320927073631	0.08223247079358303	0.029188831860501807	0.13269675327394737	0.029269428505340755	0.13306315744159747
1.9862855414839768	0.35551734858267897	0.35877843991906505	0.3899782596527237	0.3919647621010428	0.4075786216859034	0.40892979066881435	0.4248333041758271	0.4255740749984681	0.456750627623678	0.4563980963603724	0.08551735215877958	0.08218846771338541	0.02902337123858345	0.13273957335073305	0.029103502347780363	0.13310605613057191
1.9982539110717792	0.35584810850478765	0.35911069021697267	0.3903192063287807	0.39230685143777927	0.407924993020343	0.40927711825333124	0.42518517124897737	0.4259267068391009	0.45711317118763606	0.45676102510747874	0.0854715095097346	0.0821444784032902	0.02885858142314035	0.13278117814839163	0.028938248843775938	0.13314773568355065
2.010294396107033	0.35617900062537194	0.3594430719646995	0.39066026842145246	0.3926490560754885	0.40827147131225655	0.4096245529853154	0.42553713705097707	0.4262794378874537	0.45747579844011527	0.45712403852606476	0.08542568139141389	0.08210050292852152	0.028694460664571153	0.1328215619658124	0.028773666239626294	0.1331881903822989
2.0224074311215867	0.35651002211460137	0.35977558230909756	0.39100144286102956	0.3929913729299136	0.40861805336867646	0.40997209166167	0.42588919826744326	0.4266322648232995	0.4578385058404824	0.45748713307744776	0.0853798678712224	0.08205654135391274	0.028531007213949522	0.1328607190948361	0.028609752782280395	0.13322741450144804
2.0345934532655616	0.3568411701288479	0.36010821838313645	0.3913427265632776	0.3933337989022138	0.408964735981734	0.4103197310643514	0.42624135156871884	0.42698518431110455	0.45820128983213027	0.45785030520696224	0.08533406901616068	0.0820125937439092	0.02836821932300282	0.13289864382025485	0.02844650671936222	0.1332654023087514
2.0468529023231294	0.3571724418106645	0.3604409773058828	0.3916841164294173	0.3936763308789464	0.4093115159286396	0.41066746796035164	0.42659359360985416	0.4273381930000125	0.4585641468424606	0.458213551343946	0.08528828489282735	0.08196866016257238	0.028206095244172502	0.13293533042001116	0.028283926299206286	0.13330214806497054
2.059186220728381	0.35750383428876464	0.3607738561824794	0.39202560934610664	0.39401896573204687	0.40965838997166704	0.4110152991016803	0.42694592103059176	0.4276912875238261	0.45892707328287063	0.45857686790172375	0.08524251556742263	0.08192474067358045	0.02804463323067452	0.13297077316538264	0.028122009770850553	0.13333764602408849
2.0715938535812968	0.35783534467800143	0.3611068521041241	0.39236720218542165	0.39436170031881085	0.4100053548581344	0.4113632212253464	0.4272983304553492	0.4280444645009918	0.4592900655487379	0.4589402512775929	0.08519676110575201	0.08188083534023431	0.027883831536474446	0.13300496632101044	0.027960755384167868	0.1333718904336081
2.084076248663807	0.3581669700793481	0.3614399621480509	0.39270889180483937	0.39470453148187706	0.4103524073203883	0.41171123105334334	0.4276508184932034	0.42839772053458386	0.4596531200194064	0.45930369785280983	0.08515102157322707	0.08183694422545723	0.02772368841642603	0.1330379041453682	0.027800161389873068	0.1334048755348931
2.0966338564559543	0.35849870757987773	0.36177318337751024	0.3930506750472199	0.39504745604920927	0.41069954407578774	0.41205932529263173	0.42800338173787605	0.4287510522122892	0.4600162330581735	0.459667203992577	0.08510529703487132	0.08179306739180019	0.027564202126203696	0.13306958089060572	0.027640226039483906	0.1334365955627561
2.109267130152151	0.3588305542527442	0.36210651284174855	0.3933925487407893	0.39539047083407847	0.41104676182668726	0.41240750063512227	0.42835601676771784	0.4291044561063916	0.4603794010122769	0.4600307660460276	0.08505958755532156	0.08174920490144427	0.027405370922409134	0.13309999080277635	0.02748094758547026	0.13346704474614057
2.1219765256775314	0.3591625071571631	0.36243994757599085	0.39373450969912305	0.39573357263504777	0.41139405726042183	0.4127557537576622	0.4287087201456944	0.42945792877375794	0.4607426202128819	0.4603943803462162	0.08501389319883118	0.08170535681620192	0.02724719306257839	0.13312912812223487	0.02732232428122927	0.13349621730820616
2.1347625017044103	0.35949456333839314	0.3627734846014216	0.3940765547211299	0.3960767582359552	0.4117414270492923	0.4131040813220189	0.4290614884193727	0.4298114667558245	0.46110588697507016	0.4607580432101043	0.08496821402927356	0.08166152319752261	0.02708966680524938	0.13315698708360912	0.027164354381117306	0.13352410746625765
2.147625519668832	0.3598267198277181	0.36310712092516634	0.3944186805910359	0.3964200244058978	0.41208886785055	0.4134524799748655	0.4294143181209073	0.43016506657858267	0.46146919759782784	0.4611217509385495	0.08492255011014534	0.08161770410649438	0.026932790409954777	0.13318356191597047	0.027007036140533458	0.13355070943215708
2.160566043787228	0.3601589736424286	0.36344085354027456	0.39476088407836907	0.396763367899217	0.4124363763063831	0.4138009463477672	0.4297672057670272	0.4305187247525663	0.46183254836403465	0.4614854998162952	0.08487690150456877	0.08157389960384616	0.02677656213728241	0.13320884684310386	0.026850367815889342	0.13357601741245162
2.1735845410731627	0.36049132178580534	0.363774679425702	0.3951031619379446	0.39710678545548334	0.41278394904390275	0.41414947705716676	0.43012014785902386	0.4308724377728395	0.46219593554045413	0.4618492861119593	0.08483126827529561	0.08153010974995234	0.026620980248916126	0.1332328360835504	0.026694347664703244	0.13360002560843043
2.1866814813541975	0.36082376124710125	0.364108595546294	0.39544551090985	0.3974502737994817	0.4131315826751299	0.4144980687043721	0.43047314088273864	0.4312262021189838	0.4625593553777231	0.46221310607802457	0.08478565048471007	0.0814863346048344	0.026466043007641105	0.13325552385100536	0.026538973945609	0.1336227282165794
2.199857337288837	0.36115628900152524	0.3644425988527686	0.3957879277194314	0.3977938296411978	0.41347927379698246	0.4148467178755431	0.43082618130855166	0.43158001425508735	0.46292280411034276	0.4625769559508292	0.08474004819483162	0.081442574228165	0.02631174867741315	0.133276904354247	0.026384244918380872	0.133644119428439
2.213112584383593	0.36148890201022627	0.36477668628170085	0.39613040907728003	0.39813744967580444	0.413827018991263	0.4151954211416792	0.4311792655913709	0.4319338706297333	0.46328627795667027	0.4629408319505583	0.08469446146731859	0.08139882867926994	0.026158095523362235	0.13329697179743505	0.026230158843960183	0.1336641934308176
2.2264477010101436	0.3618215972202767	0.36511085475550675	0.3964729516792183	0.398481130583648	0.4141748148246472	0.41554417505860747	0.4315323901706208	0.4322877676759894	0.46364977311890976	0.46330473028123453	0.08464889036347102	0.08135509801713241	0.026005081811861785	0.13331572038046602	0.02607671398456546	0.13368294440645911
2.2398631684225956	0.36215437156465796	0.3654451011824288	0.39681555220628856	0.39882486903023684	0.41452265784867237	0.4158929761669726	0.43188555147023394	0.4326417018113985	0.46401328578310597	0.4636686471307123	0.08460333494423411	0.0813113823003947	0.02585270581051269	0.13333314429884524	0.02592390860360716	0.13370036653351747
2.2533594707748548	0.36248722196224453	0.3657794224565198	0.3971582073247394	0.39916866166622794	0.4148705445997265	0.41624182099222384	0.4322387458986399	0.43299566943796813	0.4643768121191357	0.46403257867066844	0.08455779527020116	0.08126768158736299	0.025700965788219676	0.13334923774404217	0.025771740965797818	0.13371645398621013
2.2669370951380965	0.36282014531779005	0.3661138154576299	0.39750091368601476	0.3995125051274161	0.4152184715990383	0.4165907060446069	0.4325919698487572	0.43334966694216226	0.4647403482807024	0.464396521056597	0.0845122714016168	0.08122399593600874	0.025549860015201986	0.13336399490374617	0.02562020933718756	0.13373120093503132
2.2805965315183476	0.36315313852191317	0.3664482770513916	0.39784366792674264	0.3998563960347225	0.4155664353526671	0.4169396278191526	0.43294521969798505	0.4337036906948924	0.4651038904053302	0.4647604704278029	0.08446676339838122	0.08118032540397226	0.02539938676302178	0.1333774099619518	0.025469311985123255	0.13374460154658152
2.294338272874165	0.3634861984510832	0.36678280408920644	0.398186466668724	0.4002003309941834	0.4159144323514938	0.4172885827956683	0.4332984918081946	0.4340577370515094	0.4654674346143581	0.46512442290739586	0.08442127132005134	0.08113667004856638	0.025249544304619675	0.13338947709911508	0.025319047178376408	0.13375664998419268
2.308162815134429	0.36381932196760763	0.3671173934082324	0.39852930651892277	0.40054430659694107	0.4162624590712116	0.41763756743872904	0.43365178252572234	0.43441180235179716	0.4658309770129355	0.46548837460228654	0.0843757952258458	0.08109302992677914	0.025100330914355595	0.13340019049252305	0.025169413187114742	0.13376734040787142
2.3220706572162446	0.3641525059196191	0.36745204183137087	0.398872184069456	0.40088831941923314	0.41661051197231846	0.41798657819766927	0.4340050881813634	0.4347658829199649	0.4661945136900183	0.4658523216031818	0.08433033517464818	0.08104940509527739	0.024951744868026537	0.13340954431639318	0.025020408282918183	0.13377666697444113
2.336062301042938	0.3644857471410625	0.3677867461672541	0.3992150958975844	0.4012323660223836	0.41695858750010883	0.41833561150657456	0.43435840509036444	0.4351199750646405	0.4665580407183647	0.4662162599845802	0.08428489122500889	0.08100579561040867	0.024803784442893217	0.13341753274197288	0.024872030738860573	0.13378462383802514
2.3501382515621807	0.3648190424516837	0.3681215032102341	0.3995580385657036	0.40157644295279404	0.4173066820846662	0.4186846637842754	0.43471172955241866	0.4354740750788658	0.4669215541545327	0.4665801858047703	0.08423946343515012	0.08096220152820624	0.024656447917715596	0.1334241499379658	0.024724278829507895	0.1337912051500325
2.3642990167642037	0.36515238865701816	0.3684563097403713	0.3999010086213366	0.4019205467419359	0.41765479214085766	0.4190337314343398	0.43506505785166116	0.4358281792400911	0.4672850500388783	0.46694409510582774	0.08419405186296819	0.08091862290439102	0.024509733572797288	0.13342939007060295	0.024577150830946692	0.13379640505937118
2.378545107700138	0.3654857825483789	0.3687911625234232	0.40024400259712434	0.402264673906342	0.418002914068326	0.4193828108450673	0.43541838625666274	0.43618228381016966	0.46764852439555255	0.4673079839136125	0.08414865656603737	0.08087505979437443	0.02436363968997135	0.13343324730377049	0.02443064502081782	0.13380021771280326
2.392877038500453	0.3658192209028477	0.3691260583108348	0.4005870170108207	0.4026088209476004	0.41835104425148584	0.41973189838948377	0.4357717110204279	0.4365363850353554	0.4680119732325016	0.4676718482377693	0.08410327760161244	0.08083151225326322	0.02421816455268022	0.1334357157995214	0.02428475967835908	0.13380263725508712
2.4072953263935135	0.3661527004832632	0.3694609938397283	0.40093004836528373	0.40295298435234694	0.4186991790595173	0.42008099042533614	0.43612502838038986	0.4368904791462979	0.46837539254146543	0.4680356840717256	0.08405791502663354	0.08078798033586077	0.02407330644596506	0.13343678971791917	0.02413949308439456	0.13380365782900583
2.4218004917242455	0.36648621803821285	0.3697959658328936	0.4012730931484709	0.40329716059225923	0.41904731484636265	0.4204300832950877	0.4364783345584087	0.43724456235804027	0.468738778297979	0.4683994873926922	0.0840125688977275	0.08074446409667203	0.023929063656485283	0.133436463217393	0.023994843521384368	0.13380327357580768
2.436393057972914	0.36681977030202234	0.37013097099877945	0.4016161478334324	0.4036413461240509	0.4193954479507206	0.4207791733259142	0.43683162576076834	0.43759863087001627	0.46910212646137156	0.4687632541616634	0.08396723927121351	0.08070096358990607	0.023785434472596734	0.13343473045512155	0.023850809273454843	0.13380147863536251
2.4510735517740176	0.36715335399474885	0.37046600603148583	0.4019592088783071	0.4039855373894679	0.4197435746960459	0.4211282568297012	0.437184898178176	0.4379526808660496	0.46946543297476967	0.4691269803234197	0.08392192620310467	0.08065747886947792	0.02364241718435167	0.13343158558714663	0.02370738862646604	0.13379826714658805
2.46584250293529	0.3674869658221713	0.3708010676107553	0.40230227272631724	0.4043297308152826	0.4200916913905435	0.4214773301030413	0.43753814798576046	0.43830670851435294	0.4698286937650988	0.46949066180652854	0.0838766297491129	0.0806140099890159	0.023500010083466805	0.13342702276834473	0.023564579867930036	0.13379363324719407
2.4807004444568266	0.3678206024757832	0.37113615240196535	0.40264533580576456	0.40467392281329	0.4204397943271682	0.4218263894272305	0.43789137134307116	0.4386607099675254	0.4701919047430854	0.4698542945233468	0.08383134996465069	0.08057055700185975	0.023358211463461842	0.13342103615310918	0.023422381287129923	0.13378757107423667
2.4956479125503126	0.36815426063278595	0.37147125705612244	0.4029883945300272	0.4050181097803056	0.420787879783623	0.4221754310682691	0.43824456439407977	0.4390146813625556	0.4705550618032618	0.47021787437002543	0.08378608690483656	0.08052711996106776	0.02321701961959377	0.13341361989519385	0.023280791175121607	0.13378007476440246
2.510685446658382	0.3684879369560819	0.37180637820985474	0.4033314452975563	0.40536228809816094	0.421135944022357	0.4225244512768581	0.43859772326717966	0.4393686188208202	0.4709181608239686	0.4705813972265117	0.08374084062449712	0.08048369891941869	0.023076432848895934	0.13340476814812519	0.023139807824719583	0.1337711384539375
2.5258135894740787	0.3688216280942683	0.372141512485407	0.40367448449187426	0.40570645413370277	0.42148398329056624	0.4228734462884011	0.4389508440751884	0.43972251844808685	0.47128119766736104	0.4709448589565556	0.08369561117817147	0.08044029392941598	0.02293644945025619	0.13339447506538704	0.022999429530596416	0.13376075627924422
2.54103288696045	0.3691553306816317	0.3724766564906345	0.4040175084815727	0.40605060423879047	0.42183199382019315	0.42322241232300295	0.4393039229153491	0.4400763763345149	0.4716441681794138	0.4713082554077136	0.08365039862011345	0.08039690504328963	0.022797067724381392	0.13338273480076168	0.022859654589236555	0.1337489223768813
2.556343888370238	0.3694890413381429	0.3728118068189992	0.40436051362031117	0.406394734750296	0.422179971827928	0.42357134558547166	0.4396569558693337	0.44043018855465943	0.47200706818992716	0.47167158241135626	0.08360520300429747	0.08035353231300074	0.022658285973827574	0.13336954150827296	0.022720481298994954	0.13373563088383378
2.571747146265715	0.36982275666945236	0.37314696004956444	0.4047034962468169	0.40673884199010235	0.4225279135152092	0.42392024226531916	0.4400099390032456	0.4407839511674734	0.472369893512534	0.47203483578267363	0.0835600243844193	0.08031017579024499	0.02252010250305503	0.1333548893427121	0.02258190796011128	0.1337208759377262
2.5872432165386163	0.3701564732668862	0.3734821127469916	0.4050464526848845	0.40708292226510434	0.4228758150682267	0.4242690985367636	0.44036286836762445	0.44113766021631223	0.4727326399447072	0.4723980113206832	0.08351486281390205	0.08026683552645537	0.022382515618444287	0.13333877245987935	0.02244393287473123	0.13370465167717782
2.602832658430207	0.3704901877074436	0.3738172614615376	0.4053893792433774	0.40742697186720955	0.4232236726579242	0.4246179105587326	0.440715739997451	0.44149131172893896	0.4730953032677689	0.47276110480823874	0.08346971834589828	0.08022351157280652	0.022245523628278363	0.13332118501654122	0.022306554346936736	0.13368695224195903
2.6185160345514573	0.3708238965537916	0.3741524027290509	0.4057322722162275	0.4077709870733387	0.42357148244000165	0.42496667447486547	0.44106854991215116	0.44184490171752855	0.47345787924689786	0.47312411201203786	0.08342459103329511	0.08018020398021855	0.0221091248428138	0.13330212117097062	0.02216977068276549	0.13366777177323286
2.6342939109033563	0.37115759635426565	0.37448753307097066	0.40607512788243877	0.40811496414542897	0.4239192405549207	0.4253153864135186	0.44142129411560344	0.4421984261786743	0.473820363631141	0.47348702868263276	0.08337948092871574	0.08013691279935779	0.021973317574277118	0.13328157508310312	0.02203358019021273	0.13364710441381078
2.6501668568973313	0.3714912836428654	0.37482264899432405	0.40641794250608854	0.4084588993304351	0.42426694312790786	0.4256640424877687	0.4417739685961448	0.4425518810933945	0.47418275215342254	0.4738498505544398	0.08333438808452526	0.0800936380806444	0.021838100136875482	0.13325954091456538	0.021897981179293424	0.13362494430843697
2.666135445375801	0.37182495493925466	0.3751577469917267	0.40676071233633065	0.40880278886033394	0.4246145862689606	0.4260126387954194	0.4421265693265782	0.44290526242714023	0.47454504053055585	0.4742125733457514	0.08328931255283345	0.08005037987425309	0.02170347084686064	0.13323601282947095	0.021762971962022704	0.13360128560401563
2.6822002526328483	0.3721586067487609	0.37549282354138075	0.4071034336074002	0.40914662895212744	0.42496216607285353	0.4263611714190062	0.44247909226418114	0.4432585661298026	0.47490722446325595	0.47457519275874704	0.08324425438549816	0.08000713823011722	0.02156942802252182	0.13321098499405082	0.021628550852463846	0.1335761224498242
2.6983618584350144	0.37249223556237376	0.37582787510707627	0.40744610253861624	0.409490415807847	0.42530967861914387	0.4267096364258037	0.4428315333507137	0.4436117881357218	0.47526929963615094	0.4749377044795061	0.08319921363413027	0.07996391319793358	0.021435969984173298	0.13318445157723602	0.02149471616673715	0.133549448997897
2.71462084604223	0.3728258378567469	0.37616289813819126	0.40778871533438793	0.4098341456145596	0.4256571199721796	0.4270580298678328	0.4431838885124283	0.44396492436369717	0.4756312617177967	0.4753001041780218	0.08315419035009622	0.0799207048271647	0.021303095054227228	0.13315640675089924	0.02136146622303059	0.13352125940308213
2.730977802228858	0.37315941009419845	0.3764978890696932	0.40813126818422	0.4101778145443723	0.42600448618110703	0.4274063477818683	0.44353615366008037	0.44431797071699625	0.47599310636069064	0.47566238750821466	0.08310918458452264	0.079877513167043	0.02117080155720963	0.13312684469008218	0.02122879934165134	0.13349154782351036
2.747433317304874	0.3734929487227124	0.37683284432214115	0.40847375726271834	0.4105214187544395	0.4263517732798797	0.4277545861894484	0.4438883246889381	0.44467092308336653	0.47635482920128674	0.4760245501079472	0.08306419638829965	0.07983433826657457	0.021039087819730184	0.13309575957325137	0.021096713845002668	0.1334603084207231
2.763987985137163	0.373826450175941	0.37716776030168775	0.4088161787295975	0.41086495438696913	0.42669897728726713	0.4281027410968827	0.44424039747879496	0.4450237773350465	0.47671642586001134	0.47638658759904035	0.08301922581208518	0.07979118017454363	0.0209079521705533	0.1330631455824971	0.0209652080576177	0.13342753535984286
2.780642403170963	0.37415991087320755	0.3775026334000826	0.40915852872968816	0.4112084175692313	0.4270460942068651	0.4284508084952633	0.444592367893982	0.4453765293287778	0.47707789194128003	0.476748495587289	0.08297427290630913	0.07974803893951393	0.02077739294058567	0.13302899690393133	0.020834280306212705	0.13339322281025545
2.797397172451417	0.3744933272195097	0.37783745999467666	0.40950080339294503	0.4115518044135665	0.4273931200271065	0.4287987843604757	0.44494423178338005	0.4457291749058193	0.4774392230335147	0.4771102696624806	0.08292933772117599	0.07970491460983516	0.020647408462918904	0.13299330772790086	0.02070392891965156	0.13335736494541095
2.8142528976452668	0.37482669560552334	0.37817223644842485	0.4098429988344561	0.41189511101739357	0.4277400507212723	0.4291466646532091	0.4452959849804348	0.4460817098919596	0.47780041470916224	0.47747190539841117	0.0828844203066711	0.07966180723364594	0.02051799707283486	0.1329560722492289	0.020574152229002607	0.13331995594322166
2.831210187062679	0.37516001240760777	0.378506959109893	0.4101851111544523	0.4122383334632212	0.42808688224750424	0.4294944453189698	0.4456476233031704	0.44643413009753247	0.47816146252471325	0.47783339835290645	0.08283952071256184	0.0796187168588765	0.020389157107805644	0.1329172846674851	0.020444948567542198	0.13328098998664473
2.848269652679189	0.3754932739878097	0.37884162431326185	0.410527136438317	0.4125814678186568	0.42843361054881673	0.42984212228809343	0.4459991425542047	0.4467864313174314	0.4785223620207212	0.4781947440678397	0.08279463898840383	0.0795756435332538	0.020260886907541575	0.132876939187355	0.020316316270765356	0.13324046126349742
2.865431910157798	0.3758264766938702	0.37917622837833403	0.4108690707565982	0.41292451013641845	0.4287802315531115	0.4301896914757584	0.4463505385207665	0.4471386093311264	0.47888310872182493	0.4785559380691533	0.08274977518354495	0.07953258730430542	0.02013318481398585	0.13283503001875374	0.020188253676394652	0.1331983639669545
2.882697578871184	0.3761596168592304	0.37951076761054026	0.41121091016501843	0.4132674564543462	0.42912674117319066	0.43053714878200067	0.4467018069747102	0.44749065990268005	0.4792436981367677	0.4789169758668792	0.08270492934712738	0.07948954821936287	0.02000604917134119	0.1327915513772382	0.020060759124445937	0.13315469229596033
2.900067281924058	0.3764926908030391	0.3798452383009477	0.4115526507044892	0.41361030279541533	0.4294731353067727	0.4308844900917288	0.4470529436725357	0.4478425787807658	0.47960412575842176	0.4792778529551623	0.08266010152809349	0.0794465263255656	0.01987947832608228	0.13274649748430534	0.019933830957180376	0.1331094404552431
2.9175416461756507	0.3768256948301599	0.3801796367262669	0.411894288401122	0.4139530451677485	0.42981940983650757	0.43123171127473914	0.44740394435540537	0.44819436169868565	0.47996438706381	0.4796385648122821	0.08261529177519071	0.079403521669866	0.019753470626984182	0.132699862567506	0.019807467519168398	0.13306260265582637
2.9351213022623317	0.37715862523117977	0.38051395914886144	0.41223581926624314	0.4142956795646306	0.43016556062999334	0.43157880818573335	0.4477548047491633	0.4485460043743896	0.4803244775141306	0.4799991069006771	0.08257050013697351	0.0793605342990314	0.019628024425113466	0.132651640860999	0.019681667157279037	0.1330141731152139
2.952806884620376	0.37749147828241836	0.3808482018167567	0.41257723929640827	0.4146382019645229	0.43051158353979374	0.43192577666433485	0.4481055205643559	0.4488975025104957	0.48068439255478174	0.4803594746669698	0.08252572666180907	0.07931756425965046	0.019503138073861948	0.13260182660556552	0.019556428220697697	0.13296414605760276
2.970599031508854	0.3778242502459369	0.38118236096365005	0.4129185444734169	0.41498060833107836	0.43085747440345556	0.43227261253510746	0.4484560874962515	0.44924885179431046	0.48104412761538734	0.48071966354199186	0.08248097139788078	0.0792746115981358	0.0193788099289538	0.13255041404909207	0.01943174906095635	0.13291251571438067
2.9884983850326714	0.3781569373695492	0.3815164328089217	0.413259730764329	0.41532289461315824	0.431203229043528	0.432619311607574	0.44880650122486343	0.4496000478978505	0.481403678109824	0.4810796689408108	0.08243623439319414	0.07923167636072807	0.01925503834847042	0.132497397446798	0.01930762803193531	0.1328592763242682
3.006505591165733	0.378489535886832	0.38185041355764593	0.41360079412148093	0.41566505674484844	0.43154884326758164	0.4329658696762359	0.4491567574149709	0.4499510864778653	0.4817630394362479	0.48143948626275657	0.08239151569557915	0.07918875859350147	0.019131821692845108	0.13244277106143443	0.019184063489880998	0.13280442213360288
3.0246212997742656	0.3788220420171364	0.3821842994006027	0.4139417304825032	0.41600709064547686	0.43189431286822894	0.43331228252059356	0.4495068517161424	0.45030196317585897	0.48212220697712277	0.48179911089145067	0.08234681535269515	0.07914585834236584	0.01900915832489858	0.1323865291638242	0.019061053793413052	0.1327479473967088
3.0428461646402667	0.3791544519656015	0.3825180865142911	0.4142825357703389	0.4163489922196327	0.4322396336231457	0.4336585459051677	0.449856779762761	0.45065267361811623	0.4824811760992512	0.4821585381948351	0.08230213341203692	0.07910297565307307	0.018887046609853186	0.13232866603300408	0.018938597303561622	0.13268984637629444
3.0611808434850984	0.37948676192316544	0.3828517710609423	0.4146232058932622	0.41669075735718464	0.4325848012950925	0.43400465557952156	0.4502065371740474	0.45100321341572586	0.48283994215380244	0.4825177635252018	0.08225746992093617	0.07906011057121998	0.01876548491530805	0.13226917595642362	0.01881669238374961	0.13263011334346686
3.079625997993227	0.37981896806658005	0.38318534918853325	0.4149637367448974	0.4170323819333008	0.4329298116319373	0.4343506072782827	0.45055611955408614	0.45135357816460614	0.4831985004763443	0.4828767822192237	0.08221282492656852	0.07901726314225278	0.0186444716112959	0.1322080532304284	0.018695337399813994	0.13256874257824336
3.0981822938360946	0.38015106655842523	0.3835188170308018	0.41530412420424034	0.41737386180846947	0.4332746603666788	0.4346963967211674	0.4509055224918525	0.4517037634455321	0.48355684638687574	0.48323558959798624	0.08216819847595709	0.07897443341147194	0.018524005070297278	0.132145292160601	0.01857453072004489	0.13250572836997776
3.116850400696155	0.3804830535471234	0.38385217070726246	0.41564436413567907	0.41771519282852076	0.4336193432174718	0.4350420196130052	0.4512547415612398	0.4520537648241629	0.48391497518985893	0.4835941809670213	0.08212359061597757	0.07893162142403677	0.018404083667222793	0.13208088706196008	0.01845427071517669	0.13244106501743147
3.135630992291033	0.38081492516695564	0.384185406323222	0.4159844523890159	0.4180563708246485	0.43396385588765085	0.4353874716437637	0.451603772321087	0.45240357785106916	0.4842728821742537	0.4839525516163396	0.08207900139336173	0.07888882722496825	0.018284705779416655	0.13201483225908817	0.018334555758391602	0.1323747468291856
3.1545247463978408	0.38114667753807746	0.3845185199697964	0.41632438479948947	0.41839739161343303	0.4343081940657566	0.4357327484885744	0.4519526103152077	0.4527531980617628	0.48463056261355125	0.48431069682046557	0.08203443085470304	0.0788460508591555	0.018165869786731292	0.13194712208689907	0.018215384225344522	0.13230676812388253
3.1735323448776414	0.38147830676653693	0.3848515077239285	0.4166641571877994	0.41873825099686496	0.4346523534255633	0.43607784580775993	0.45230125107242103	0.4531026209767265	0.4849880117658116	0.4846686118384728	0.08198987904646113	0.0788032923713595	0.018047574071481165	0.13187775089065212	0.01809675449417192	0.1322371232306807
3.192654473700048	0.38180980894429095	0.3851843656484059	0.4170037653601293	0.41907894476236957	0.4349963296261052	0.43642275924686125	0.45264969010658124	0.45345184210144435	0.4853452248736983	0.4850262919140206	0.08194534601496728	0.07876055180621745	0.017929817018455196	0.13180671302622216	0.017978664945509593	0.132165806489553
3.211891822967991	0.3821411801492251	0.3855170897918808	0.41734320510817285	0.41941946868283303	0.4353401183117055	0.4367674844366672	0.45299792291660984	0.4538008569264341	0.4857021971645172	0.48538373227539183	0.08190083180642692	0.07871782920824666	0.0178125970149825	0.13173400286072479	0.01786111396250689	0.13209281225154257
3.2312450869426166	0.38247241644517227	0.3858496761888891	0.4176824722091593	0.41975981851662725	0.43568371511200626	0.43711201699324254	0.45334594498652864	0.45414966092727965	0.48605892385025506	0.4857409281355306	0.08185633646692748	0.0786751246218519	0.01769591245088442	0.1316596147725022	0.017744099930807167	0.132018134879047
3.2507149640683446	0.3828035138819327	0.38618212085987047	0.41802156242587973	0.4200999900076374	0.4360271156419972	0.43745635251795933	0.4536937517854922	0.4544982495646634	0.4864154001276184	0.4860978746920816	0.08181186004244137	0.07863243809132657	0.017579761718495845	0.13158354315154952	0.017627621238606395	0.1319417687463016
3.2703021569980693	0.38313446849529426	0.3865144198111902	0.4183604715067152	0.4204399788852898	0.4363703155020472	0.437800486597527	0.4540413387678229	0.4548466182844017	0.48677162117807454	0.486454567127431	0.0817674025788317	0.07858976966085966	0.017464143212698957	0.1315057824000121	0.017511676276614097	0.13186370823953553
3.2900073726185273	0.3834652763070543	0.3868465690351612	0.4186991951856645	0.42077978086458023	0.4367133102779365	0.4381444148040252	0.45438870137304527	0.45519476251748026	0.48712758216789265	0.48681100060874744	0.08172296412185598	0.07854711937454065	0.017349055330932117	0.13142632693237033	0.01739626343810663	0.1317839477574836
3.3098313220758016	0.38379593332504197	0.3871785645100656	0.419037729182374	0.42111939164610324	0.4370560955408889	0.43848813269493603	0.4547358350259239	0.4555426776800891	0.4874832782481869	0.4871671702880239	0.08167854471717392	0.07850448727636321	0.017234496473184535	0.13134517117580913	0.01728138111891475	0.13170248171158505
3.329774720800988	0.3841264355431404	0.38751040220018	0.41937606920216686	0.4214588069160832	0.4373986668476059	0.43883163581317813	0.45508273513649844	0.45589035917366105	0.4878387045549593	0.4875230713021222	0.08163414441034898	0.07846187341023032	0.01712046504199094	0.13126230957045948	0.01716702771742895	0.13161930452629633
3.349838288536016	0.3844567789413109	0.38784207805579746	0.4197142109360741	0.42179802234640373	0.43774101974030005	0.4391749196871406	0.45542939710012265	0.45623780238490813	0.4881938562091445	0.4878786987728154	0.08158976324685636	0.07841927781995976	0.017006959442472436	0.13117773656986742	0.017053201634629644	0.13153441063970206
3.370022749359618	0.3847869594856171	0.38817358801325447	0.42005215006086616	0.4221370335946418	0.43808314974673124	0.4395179798307199	0.4557758162975035	0.4565850026858629	0.48854872831665525	0.48823404780683527	0.08154540127208788	0.07837670054928976	0.01689397808233828	0.13109144664129246	0.016939901274064084	0.13144779450331612
3.390328831713469	0.38511697312824994	0.3885049279949547	0.4203898822390858	0.42247583630409813	0.4384250523802425	0.4398608117433535	0.45612198809473997	0.4569319554339149	0.4889033159684287	0.4885891134959164	0.0815010585313542	0.07833414164188138	0.0167815193718841	0.13100343426606287	0.016827125041890767	0.1313594505830622
3.4107572684284713	0.3854468158075539	0.38883609390939744	0.42072740311908086	0.42281442610383296	0.43876672313979737	0.4402034109100609	0.4564679078433655	0.4572786559718551	0.4892576142404744	0.4889438909168456	0.08145673506989545	0.07829160114132688	0.016669581724018556	0.1309136939399025	0.01671487134688121	0.1312693733592738
3.431308796751202	0.3857764834480538	0.3891670816512034	0.421064708335039	0.4231527986086992	0.4391081575100178	0.44054577280147844	0.4568135708803882	0.45762509962791503	0.48961161819392274	0.4892983751315088	0.08141243093288156	0.07824907909115261	0.016558163554243777	0.13082222017330025	0.01660313860039686	0.13117755732702108
3.4519841583705158	0.3861059719604815	0.38949788710114325	0.4214017935070222	0.42349094941937826	0.43944935096122295	0.44088789287390046	0.4571589725283342	0.45797128171581103	0.4899653228750742	0.4896525611869414	0.08136814616542054	0.07820657553482555	0.0164472632806838	0.13072900749173755	0.01649192521643883	0.13108399699652296
3.47278409944432	0.3864352772418049	0.38982850612616643	0.4217386542410032	0.4238288741224162	0.43979029894946897	0.4412297665693182	0.4575041080952913	0.45831719753478706	0.4903187233154505	0.4900064441153779	0.08132388081256305	0.07816409051575773	0.01633687932409522	0.13063405043628507	0.016381229611623027	0.13098868689360188
3.4937093706264992	0.38676439517525635	0.39015893457943096	0.42207528612890205	0.42416656829026117	0.44013099691659047	0.44157138931546164	0.45784897287495385	0.45866284236965976	0.49067181453184616	0.49036001893430453	0.08127963491930858	0.07812162407731135	0.016227010107868978	0.13053734356380176	0.016271050205221016	0.13089162155988276
3.514760727094002	0.3870933216303632	0.39048916830033326	0.42241168474862395	0.42450402748130084	0.44047144029024127	0.4419127565258403	0.45819356214666795	0.4590082114908644	0.49102459152638156	0.4907132806465109	0.08123540853061015	0.07807917626280603	0.016117654058021458	0.1304388814471764	0.01616138541912271	0.1307927955531767
3.535938928574102	0.38742205246297723	0.39081920311453977	0.42274784566409723	0.4248412472399015	0.44081162448393746	0.4422538635997871	0.45853787117547773	0.4593533001545006	0.4913770492865558	0.4910662242401437	0.08119120169138061	0.07803674711552185	0.016008809603235363	0.13033865867598138	0.016052233677896766	0.13069220344806354
3.557244739371806	0.3877505835153073	0.3911490348340192	0.42308376442531415	0.4251782230964484	0.44115154489710134	0.44259470592250144	0.45888189521217426	0.45969810360238084	0.4917291827853034	0.49141884468876207	0.08114701444649827	0.07799433667870591	0.01590047517484372	0.13023666985662885	0.015943593408753287	0.13058983983586359
3.578678928397448	0.3880789106159504	0.3914786592570746	0.4234194365683697	0.4255149505673857	0.44149119691510536	0.44293527886509426	0.4592256294933428	0.4600426170620789	0.49208098698104874	0.4917711369513932	0.08110284684081312	0.07795194499557881	0.015792649206835208	0.13013290961271196	0.015835463041575792	0.13048569932534804
3.600242269194432	0.38840702957992573	0.3918080721683778	0.4237548576155044	0.4258514251552585	0.4418305759093179	0.44327557778463356	0.45956906924141305	0.46038683574697925	0.4924324568177642	0.4921230959725887	0.08105869891915135	0.0779095721093389	0.01568533013588258	0.13002737258555896	0.015727841008926546	0.13037977654299482
3.6219355399671502	0.3887349362087077	0.39213726933900334	0.4240900230751451	0.4261876423487553	0.44216967723714995	0.44361559802419126	0.45991220966470964	0.46073075485632775	0.49278358722502796	0.4924747166824835	0.0810145707263231	0.07786721806316821	0.01557851640131247	0.1299200534343612	0.015620725746037678	0.13027206613331543
3.643759523609069	0.38906262629026045	0.39246624652646406	0.42442492844194873	0.42652359762275155	0.4425084962421017	0.4439553349128906	0.4602550459575036	0.4610743695752837	0.4931343731180831	0.4928259939968545	0.08097046230712773	0.0778248829002391	0.015472206445149794	0.12981094683675565	0.015514115690820063	0.1301625627591676
3.6657150077309777	0.3893900955990739	0.3927949994747466	0.4247595691968465	0.42685928643835347	0.44284702825381195	0.44429478376595405	0.46059757330006507	0.4614176750749716	0.4934848093978989	0.4931769228171805	0.08092637370635916	0.07778256666371945	0.015366398712107099	0.12970004748915187	0.015408009283886415	0.13005126110225262
3.6878027846894206	0.38971733989619994	0.3931235239143493	0.42509394080708895	0.4271947042429443	0.44318526858810703	0.4446339398847545	0.4609397868587174	0.4617606665125362	0.4938348909512319	0.4935274980307043	0.0808823049688127	0.07774026939677867	0.01526109164958278	0.12958735010697353	0.015302404968561945	0.1299381558636412
3.710023651615288	0.390044354929289	0.39345181556231934	0.425428038726291	0.4275298464702298	0.4435232125470509	0.4449727985568646	0.4612816817858911	0.46210333903119594	0.49418461265068825	0.49387771451049467	0.08083825613929188	0.07769799114259314	0.015156283707677076	0.1294728494251416	0.015197301190848833	0.12982324176375926
3.732378410442586	0.39037113643262844	0.39377987012229143	0.4257618583944798	0.42786470854028585	0.4438608554189969	0.4453113550561086	0.46162325322018044	0.4624456877603001	0.4945339693547887	0.4942275671155103	0.08079422726261394	0.07765573194435406	0.015051973339197389	0.12935654019855747	0.015092696399456429	0.1297065135429989
3.7548678679373717	0.3906976801271811	0.3941076832845274	0.4260953952381414	0.42819928585960604	0.4441981924786399	0.4456496046426142	0.46196449628639924	0.4627877078153838	0.49488295590803216	0.49457705069066404	0.08075021838361643	0.07761349184527097	0.014948158999654737	0.12923841720224516	0.014988589045836775	0.12958796596217326
3.777492835726878	0.3910239817206251	0.3944352507259566	0.4264286446702709	0.42853357382115187	0.44453521898706966	0.44598754256286816	0.46230540609563997	0.46312939429822836	0.4952315671409631	0.49492616006689016	0.08070622954716353	0.07757127088858032	0.014844839147288624	0.12911847523201914	0.014884977584143755	0.1294675938029286
3.8002541303288	0.3913500369073941	0.39476256811021715	0.4267616020904209	0.42886756780440166	0.44487193019182547	0.44632516404976863	0.4626459777453316	0.46347074229691826	0.49557979787023854	0.4952748900612094	0.08066226079815292	0.07752906911755054	0.014742012243038616	0.12899670910452699	0.01478186047124197	0.12934539186768745
3.823152573180761	0.39167584136871875	0.39508963108769735	0.42709426288475255	0.4292012631754019	0.44520832132695076	0.44666246432268164	0.46298620631930026	0.4638117468859018	0.49592764289869595	0.4956232354767992	0.08061831218152253	0.07748688657548872	0.014639676750586972	0.12887311365798837	0.014679236166742271	0.12922135498060072
3.8461889906699622	0.392001390772669	0.3954164352955795	0.42742662242608737	0.4295346552868197	0.44554438761305065	0.44699943858749797	0.4633260868878298	0.4641524031260526	0.49627509701542377	0.4959711911030618	0.08057438374225605	0.07744472330574667	0.014537831136324897	0.12874768375239398	0.014577103132983993	0.12909547798774668
3.8693642141629967	0.39232668077419636	0.395742976357883	0.42775867607395934	0.4298677394779953	0.4458801242573479	0.4473360820366903	0.4636656145077246	0.4644927060647312	0.4966221549958316	0.4963187517156954	0.08053047552539233	0.07740257935172776	0.014436473869400501	0.12862041426994608	0.01447545983504206	0.12896775575741515
3.892679080035866	0.39265170701517943	0.39606924988550973	0.4280904191746691	0.4302005110749962	0.4462155264537433	0.4476723898493724	0.4640047842223722	0.4648326507358494	0.4969688116017231	0.4966659120767664	0.08048658757602895	0.0773604547568945	0.014335603421676169	0.12849130011542798	0.014374304740739419	0.1288381831807044
3.9161344297041563	0.3929764651244666	0.39639525147628907	0.4284218470613378	0.4305329653906724	0.44655058938287284	0.44800835719135873	0.4643435910618079	0.4651722321599335	0.4973150615813679	0.4970126669347817	0.08044271993933204	0.07731834956477288	0.014235218267771188	0.1283603362167014	0.014273636320634608	0.12870675517162056
3.9397311096534064	0.3933009507179236	0.3967209767150239	0.4287529550539634	0.4308650977247113	0.4468853082121708	0.4483439792152246	0.46468203004278064	0.46551144534419	0.4976608996695779	0.49735901102476276	0.08039887266054171	0.07727626381896142	0.014135316885043991	0.12822751752497652	0.014173453048021756	0.12857346666771718
3.963469971469652	0.3936251593984787	0.3970464211735391	0.4290837384594762	0.431196903363696	0.44721967809592883	0.4486792510603686	0.4650200961688184	0.46585028528257294	0.4980063205877807	0.49770493906832175	0.08035504578497954	0.07723419756313724	0.014035897753592153	0.12809283901520985	0.014073753398989197	0.1284383126306352
3.987351871870168	0.3939490867561708	0.39737158041072906	0.4294141925717975	0.4315283775811626	0.44755369417536073	0.44901416785307596	0.46535778443029724	0.46618874695585144	0.49835131904409885	0.49805044577373836	0.08031123935805627	0.07719215084106264	0.013936959356277256	0.12795629568675793	0.013974535852339542	0.12830128804617402
4.01137767273438	0.3942727283681975	0.3976964499726067	0.4297443126718972	0.43185951563765895	0.44788735157866466	0.44934872470658127	0.465695089804509	0.4665268253316776	0.49869588973342593	0.49839552583603636	0.0802674534252785	0.0771501236965921	0.01383850017870536	0.1278178825634484	0.013875798889653623	0.1281623879248457
4.035548241134971	0.39459607979896466	0.39802102539235384	0.43007409402785385	0.43219031278080505	0.44822064542108897	0.44968291672113475	0.4660320072557322	0.4668645153646579	0.49904002733750735	0.49874017393706405	0.08022368803225703	0.0771081161736807	0.013740518709248306	0.12767759469417683	0.013777540995269177	0.12802160730228707
4.059864449369175	0.39491913660013556	0.3983453021903719	0.43040353189491476	0.4325207642453537	0.44855357080499714	0.4500167389840672	0.46636853173530174	0.4672018119964232	0.49938372652502017	0.4990843847455737	0.08017994322471306	0.07706612831639	0.013643013439029517	0.1275354271533331	0.01367976065628973	0.12787894123982824
4.08432717499025	0.3952418943106833	0.398669275874334	0.43073262151555813	0.432850865253253	0.44888612281993556	0.4503501865698586	0.46670465818168266	0.4675387101557017	0.49972698195165527	0.49942815291730436	0.08013621904848729	0.07702416016889535	0.013545982861947081	0.12739137504125608	0.013582456362584594	0.1277343848246062
4.108937300839158	0.39556434845694155	0.3989929419392372	0.43106135811955554	0.4331806110137085	0.4492182965427015	0.4506832545402048	0.46704038152054267	0.46787520475839184	0.5000697882602008	0.4997714730950628	0.08009251554954655	0.07698221177549489	0.013449425474647114	0.12724543348433315	0.013485626606795975	0.12758793317024697
4.133695715076422	0.39588649455265756	0.39931629586745704	0.4313897369240348	0.43350999672324886	0.449550087037411	0.4510159379440887	0.46737569666482637	0.4682112907076376	0.5004121400806253	0.5001143399088098	0.08004883277399265	0.07694028318061477	0.013353339776555728	0.12709759763585282	0.013389269884337196	0.12743958141716405
4.15860331121418	0.39620832809904666	0.39963933312880096	0.4317177531335459	0.4338390175657889	0.4498814893555712	0.4513482318178488	0.4677105985148317	0.46854696289390313	0.500754032030165	0.5004567479757438	0.08000517076806932	0.07689837442881875	0.013257724269868376	0.12694786267626057	0.013293384693383814	0.12728932473292787
4.183660988148428	0.396529844584846	0.3999620491805656	0.4320454019401257	0.434167668712698	0.4502124985361498	0.4516801311852527	0.4680450819582861	0.4688822161950512	0.5010954587134098	0.5007986919003886	0.07996152957817053	0.07685648556481517	0.013162577459549851	0.12679622381347144	0.01319796953492336	0.12713715831294792
4.208869650191461	0.3968510394863707	0.4002844394675912	0.43237267852336536	0.4344959453228656	0.45054310960564886	0.45201163105756853	0.4683791418704253	0.4692170454764199	0.5014364147223919	0.5011401662746808	0.07991790925084981	0.07681461663346487	0.01306789785333784	0.12664267628333903	0.013103022912671847	0.12698307738054382
4.2342302071045115	0.3971719082675698	0.40060649942232046	0.4326995780504776	0.4348238425427704	0.4508733175781771	0.4523427264336392	0.4687127731140711	0.4695514455909024	0.5017768946366747	0.5014811656780599	0.0798743098328261	0.07677276767978869	0.012973683961730487	0.12648721535012442	0.01300854333315904	0.12682707718762742
4.259743574130585	0.39749244638008413	0.40092822446485626	0.43302609567636546	0.43515135550654926	0.4512031174555253	0.45267341229995745	0.4690459705397131	0.46988541137902734	0.5021168930234442	0.5018216846775571	0.07983073137099517	0.07673093874897619	0.012879934298027251	0.12632983630713568	0.012914529305684042	0.1266691530150439
4.285410672027485	0.3978126492633048	0.40124961000302134	0.43335222654369365	0.4354784793360682	0.45153250422724295	0.4530036836307419	0.46937872898559013	0.4702189376690408	0.5024564044376015	0.5021617178278894	0.07978717391243534	0.07668912988639338	0.012786647378296934	0.1261705344767705	0.012820979342334837	0.12650930017311168
4.311232427101037	0.3981325123444319	0.40157065143241827	0.43367796578295725	0.43580520914099347	0.45186147287071304	0.45333353538801424	0.4697110432777721	0.4705520192769892	0.5027954234218551	0.502501259671551	0.07974363750441861	0.07664734113759193	0.012693821721381227	0.12600930521115572	0.01272789195797941	0.12634751400186417
4.337209771238533	0.39845203103853566	0.4018913441364908	0.43400330851255614	0.43613154001886417	0.4521900183512327	0.45366296252167787	0.4700429082302452	0.47088465100680255	0.5031339445068171	0.502840304738909	0.07970012219441731	0.07660557254831604	0.012601455848910703	0.12584614389268722	0.012635265670267515	0.12618378987166068
4.363343641942354	0.39877120074861644	0.4022116834865856	0.4343282498388663	0.436457467055166	0.45251813562209026	0.4539919599695969	0.4703743186449959	0.47121682765038037	0.5034719622110982	0.5031788475482984	0.07965662803011415	0.07656382416451189	0.012509548285274619	0.12568104593412954	0.012543098999634239	0.12601812318351335
4.389634982363801	0.39909001686566764	0.40253166484201597	0.434652784856315	0.4367829853234061	0.4528458196246467	0.4543205226576773	0.47070526931209794	0.47154854398767826	0.5038094710414055	0.5035168826061196	0.07961315505941077	0.07652209603233666	0.012418097557674201	0.1255140067795253	0.012451390469315982	0.125850509369684
4.416084741337141	0.3994084747687391	0.40285128355012584	0.4349769086474562	0.4371080898851888	0.4531730652884176	0.45464864549994893	0.47103575500980044	0.47187979478679576	0.5041464654926417	0.5038544044069375	0.07956970333043721	0.07648038819816715	0.012327102196081796	0.12534502190432306	0.012360138605318483	0.12568094389399675
4.442693873413836	0.3997265698250004	0.4031705349463542	0.4353006162830464	0.4374327757902927	0.45349986753115484	0.45497632339864796	0.47136577050461576	0.4722105748040641	0.5044829400480054	0.5041914074335805	0.07952627289156095	0.07643870070860641	0.012236560733244417	0.12517408681580378	0.012269341936441691	0.12550942225223594
4.469463338897009	0.4000442973898059	0.40348941435430186	0.4356239028221223	0.4377570380767486	0.45382622125893096	0.45530355124430133	0.4716953105514102	0.4725408787841382	0.5048188891790912	0.5045278861572421	0.07948286379139666	0.07639703361049716	0.012146471704701511	0.12500119705372015	0.012178998994274437	0.12533593997275716
4.49639410387609	0.40036165280676167	0.4038079170857981	0.43594676331208015	0.43808087177091865	0.45415212136622457	0.4556303239158124	0.4720243698934955	0.4728707014600867	0.5051543073459949	0.5048638350375837	0.07943947607881513	0.07635538695092697	0.012056833648767196	0.12482634819062355	0.01208910831319443	0.12516049261691364
4.523487140261684	0.4006786314077911	0.4041260384409686	0.43626919278875437	0.43840427188757675	0.45447756273600576	0.45595663628054717	0.4723529432627208	0.4732000375534852	0.5054891889974156	0.5051992485228385	0.07939610980295315	0.07631376077723949	0.011967645106546243	0.12464953583231875	0.011999668430370036	0.12498307577939727
4.550743425820648	0.4009952285132039	0.40444377370830453	0.43659118627649923	0.43872723342999004	0.45480254023982436	0.4562824831944223	0.47268102537956724	0.4735288817745104	0.5058235285707632	0.5055341210499167	0.07935276501322373	0.0762721551370434	0.011878904621923425	0.12447075561843235	0.011910677885753174	0.12480368508882123
4.578163944211368	0.40131143943176417	0.40476111816473254	0.4369127387882703	0.4390497513900014	0.4551270487378979	0.45660785950199384	0.4730086109532425	0.47385722882203507	0.5061573204922639	0.5058684470445128	0.07930944175932586	0.07623057007822194	0.011790610741568841	0.12429000322266859	0.011822135222081087	0.12462231620794739
4.605749685019276	0.4016272594607608	0.40507806707568533	0.4372338453257078	0.43937182074811265	0.45545108307920196	0.45693276003654704	0.4733356946817771	0.4741850733837243	0.5064905591770702	0.5062022209212131	0.07926614009125382	0.07618900564894308	0.011702762014932588	0.12410727435344882	0.011734038984885231	0.12443896483451056
4.633501643792551	0.401942683886078	0.4053946156951739	0.4375545008792208	0.43969343647356995	0.4557746381015605	0.4572571796201887	0.47366227125212285	0.47451241013613354	0.5068232390293695	0.5065354370836055	0.07922286005930877	0.0761474618976683	0.011615356994244763	0.12392256475426677	0.01164638772249127	0.1242536267015737
4.6614208220780515	0.40225770798226756	0.40571075926586087	0.4378747004280725	0.4400145935244498	0.456097708631739	0.45758111306393917	0.473988335340251	0.4748392337448082	0.5071553544424962	0.506868089924391	0.07917960171410818	0.07610593887316369	0.011528394234533224	0.1237358702043565	0.011559179985995982	0.1240662975775848
4.689508227457455	0.4025723270126211	0.40602649301913313	0.4381944389404668	0.44033528684774526	0.45642028948553726	0.4579045551678253	0.4743138816112531	0.47516553886438256	0.5074868997990444	0.5072001738254956	0.07913636510659731	0.0760644366245096	0.01144187229358451	0.12354718651880603	0.011472414329283254	0.12387697326737168
4.717764873583629	0.4028865362292441	0.40634181217517823	0.43851371137363554	0.44065551137945524	0.45674237546788404	0.45822750072097695	0.47463890471944153	0.475491320138683	0.5078178694709815	0.5075316831581841	0.07909315028805806	0.07602295520111071	0.011355789731972266	0.12335650954919686	0.011386089309038283	0.12368564961245454
4.746191780217212	0.4032003308731305	0.4066567119430591	0.4388325126739277	0.4409752620446729	0.45706396137293287	0.4585499445017222	0.4749633993084534	0.47581657220082957	0.5081482578197647	0.5078626122831758	0.0790499573101222	0.07598149465270691	0.01127014511306168	0.1231638351843003	0.011300203484727156	0.12349232249147235
4.774789973263409	0.4035137061742394	0.4069711875207923	0.43915083777689956	0.4412945337576775	0.4573850419841601	0.4588718812776857	0.47528736001135463	0.47614128967334163	0.5084780591964576	0.5081929555507615	0.07900678622478112	0.07594005502938334	0.011184937002985507	0.12296915935016273	0.011214755418585298	0.1232969878205239
4.803560484809025	0.40382665735157025	0.40728523409542394	0.43946868160740477	0.44161332142202414	0.45770561207446164	0.4591933058058858	0.47561078145074415	0.47646546716824173	0.5088072679418482	0.5085227073009199	0.07896363708439655	0.07589863638158216	0.011100163970646726	0.12277247801078772	0.011129743675638792	0.1230996415538641
4.832504353159697	0.40413917961324203	0.4075988468431113	0.4397860390796874	0.44193161993063884	0.45802566640625375	0.45951421283283644	0.4759336582388621	0.47678909928716434	0.5091358783865694	0.50885186186344	0.07892050994171348	0.07585723876011223	0.011015824587735423	0.12257378716863343	0.011045166823694608	0.12290027968430195
4.861622622877388	0.40445126815657123	0.40791202092920015	0.44010290509747513	0.4422494241659106	0.4583451997315734	0.4598345970946466	0.47625598497769694	0.4771121806214622	0.5094638848512212	0.5091804135580401	0.07887740484986995	0.0758158622161609	0.01093191742871813	0.1223730828650389	0.010961023433341488	0.12269889824359836
4.890916344818065	0.4047629181681522	0.4082247515083077	0.44041927455407387	0.4425667289997882	0.4586642067921808	0.4601544533171242	0.4765777562590957	0.47743470575231745	0.5097912816464922	0.5095083566944912	0.07883432186241017	0.07577450680130504	0.010848441070827164	0.12217036118065039	0.01087731207795084	0.12249549330319098
4.9203865761696335	0.40507412482393734	0.40853703372440364	0.44073514233246325	0.4428835292938754	0.4589826823196617	0.4604737762158788	0.47689896666487397	0.4777566692508515	0.5101180630732853	0.5098356855727415	0.07879126103329574	0.07573317256752285	0.010765394094067737	0.12196561823604668	0.010794031333661636	0.1222900609743931
4.950034380490085	0.4053848832893196	0.40884886271089343	0.44105050330539397	0.4431998198995293	0.4593006210355334	0.46079256049642725	0.47721961076692854	0.4780780656782376	0.5104442234228426	0.5101623944830406	0.0787482224169176	0.0756918595672048	0.010682775081212625	0.12175885019200905	0.010711179779385738	0.12208259740889105
4.979860827745887	0.40569518871921445	0.40916023359070225	0.44136535233548496	0.4435155956579584	0.4596180176513489	0.4611108008542989	0.47753968312735	0.47839888958581417	0.5107697569768731	0.5104884777060678	0.07870520606810873	0.07565056785316583	0.01060058261780128	0.12155005325016077	0.010628755996817674	0.12187309879951158
5.009866994350591	0.40600503625814444	0.40947114147636043	0.4416796842753237	0.4438308514003235	0.45993486686880547	0.46142849197514463	0.4778591782985388	0.47871913551520034	0.5110946580076822	0.5108139295130604	0.07866221204215668	0.07560929747865704	0.01051881529214782	0.12133922365353556	0.010546758570424863	0.12166156138056294
5.040053963203681	0.40631442104032395	0.40978158147008925	0.4419934939675665	0.4441455819478378	0.46025116337985256	0.4617456285348446	0.47817809082332047	0.47903879799841137	0.5114189207783014	0.5111387441659436	0.07861924039481517	0.07556804849737828	0.010437471695326828	0.1211263576869328	0.010465186087425415	0.12144798142806223
5.070422823729659	0.4066233381897449	0.41009154866388786	0.44230677624503933	0.44445978211186987	0.4605669018668014	0.46206220519961794	0.47849641523506325	0.47935787155797677	0.5117425395426213	0.5114629159174622	0.07857629118231813	0.07552682096348994	0.010356550421175115	0.1209114516774008	0.010384037137828095	0.12123235526070175
5.100974671917351	0.40693178282026343	0.4104010381396225	0.44261952593084153	0.4447734466940473	0.460882077002436	0.4623782166261358	0.47881414605779743	0.4796763507070597	0.5120655085455235	0.5117864390113138	0.07853336446139257	0.07548561493162599	0.010276050066272191	0.12069450199456355	0.010303310314395908	0.12101467924006215
5.131710610359471	0.4072397500356881	0.4107100449691143	0.4429317378384494	0.44508657048636074	0.46119668345012454	0.4626936574616322	0.47913127780633474	0.47999422994957625	0.5123878220230165	0.5121093076822831	0.07849046028927066	0.0754444304569058	0.010195969229975788	0.12047550505160132	0.010223004212649656	0.12079494977099614
5.1626317482924104	0.4075472349298689	0.41101856421423055	0.4432434067718218	0.44539914827127064	0.46151071586393505	0.4630085223440189	0.4794478049863912	0.4803115037803184	0.5127094742023731	0.5124315161563787	0.07844757872370489	0.07540326759494852	0.010116306514393436	0.12025445730540696	0.010143117430876814	0.12057316330248113
5.193739201636265	0.4078542325867869	0.4113265909269761	0.44355452752550584	0.445711174821814	0.4618241688887478	0.4633228059020006	0.4797637220947089	0.48062816668507663	0.5130304593022668	0.5127530586509701	0.07840471982298045	0.07536212640188508	0.010037060524378028	0.12003135525699804	0.010063648570122652	0.12034931632780399
5.225034093035115	0.4081607380806459	0.4116341201495849	0.44386509488474585	0.44602264490171317	0.46213703716037313	0.4636365027551913	0.4800790236191815	0.4809442131407643	0.5133507715329131	0.5130739293749278	0.07836188364592922	0.07532100693437066	0.009958229867547352	0.1198061954523979	0.009984596234186682	0.12012340538528576
5.256517551897525	0.40846674647596376	0.41194114691461425	0.44417510362559093	0.44633355326548496	0.4624493153056686	0.4639496075142324	0.48039370403897946	0.481259637615544	0.51367040509621	0.5133941225287638	0.07831907025194502	0.07527990924960024	0.009879813154244133	0.11957897448260724	0.009905959029622657	0.11989542705856593
5.288190714437326	0.40877225282766533	0.4122476662450384	0.44448454851500563	0.4466438946585516	0.46276099794265646	0.4642621147809119	0.48070775782467706	0.48157443456895505	0.5139893541858802	0.513713632304774	0.07827627970099604	0.07523883340532189	0.009801808997568884	0.11934968898457043	0.009827735565726137	0.11966537797731291
5.320054723714605	0.40907725218117774	0.412553673154345	0.4447934243109817	0.4469536638173531	0.46307207968064584	0.4645740191482844	0.48102117943838185	0.4818885984520414	0.5143076129876173	0.5140324528871821	0.07823351205364049	0.07519777945984894	0.009724216013367482	0.11911833564151664	0.009749924454553138	0.11943325481757938
5.352110729676963	0.409381739572524	0.41285916264663103	0.4451017257626495	0.44726285546946065	0.4633825551203523	0.46488531520079396	0.4813339633338641	0.4822021237074833	0.5146251756792298	0.5143505784522858	0.07819076737104214	0.07515674747207621	0.009647032820210732	0.11888491118338607	0.009672524310891717	0.11919905430245592
5.384359889201005	0.40968571002842025	0.4131641297167002	0.4454094476103929	0.44757146433369027	0.4636924188540217	0.465195997514396	0.48164610395668805	0.4825150047697272	0.5149420364307902	0.5146680031686031	0.07814804571498302	0.07511573750149378	0.009570258039413027	0.1186494123874553	0.009595533752271734	0.11896277320236948
5.41680336613411	0.4099891585663723	0.41346856935016246	0.44571658458596336	0.4478794851202198	0.46400166546555344	0.46550606065668293	0.4819575957443454	0.48282723606512007	0.5152581894047831	0.5149847211970219	0.07810534714788105	0.07507474960820051	0.009493890295024343	0.1184118360787636	0.009518951398977293	0.11872440833595022
5.44944233133642	0.4102920801947747	0.41377247652353316	0.4460231314125972	0.44818691253070553	0.4643102895306267	0.46581549918700976	0.48226843312638984	0.4831388120120439	0.5155736287562575	0.5153007266909503	0.07806267173280432	0.07503378385292052	0.009417928213818705	0.11817217913076661	0.00944277587400677	0.11848395657011679
5.482277962723094	0.41059446991300913	0.41407584620433335	0.44632908280513206	0.4484937412583995	0.4646182856168266	0.4661243076566207	0.4825786105245717	0.4834497270210505	0.5158883486329772	0.5156160137964678	0.07802001953348607	0.07499284029701783	0.009342370425295954	0.11793043846567741	0.009367005803098571	0.11824141482085793
5.515311445306831	0.41089632271154497	0.4143786733511926	0.44663443347012616	0.4487999659882709	0.46492564828377236	0.46643248060877834	0.48288812235297646	0.4837599754950002	0.5162023431755769	0.5159305766524805	0.07797739061434286	0.07495191900251079	0.009267215561679087	0.11768661105499234	0.00929163981472314	0.11799678005374403
5.548543971240616	0.41119763357204087	0.4146809529139512	0.446939178105978	0.44910558139712486	0.4652323720832465	0.46674001257889325	0.48319696301816223	0.48406955182919964	0.5165156065177163	0.5162444093908747	0.07793478504048817	0.07491102003208865	0.009192462257911593	0.11744069392017309	0.009216676540067859	0.1177500492843393
5.581976739860765	0.4114983974674472	0.41498267983376413	0.4472433114030478	0.44941058215372615	0.4655384515593263	0.46704689809465527	0.48350512691930114	0.48437845041154287	0.5168281327862388	0.5165575061366747	0.07789220287775153	0.07487014344912718	0.009118109151649456	0.11719268413304462	0.009142114613050367	0.11750121957881277
5.615610957730194	0.4117986093621094	0.4152838490432067	0.44754682804378004	0.44971496291892143	0.4658438812485151	0.4673531316761665	0.4838126084483199	0.4846866656226524	0.5171399161013294	0.5168698610082021	0.07784964419269265	0.07482928931770418	0.009044154883267375	0.11694257881632097	0.009067952670296364	0.11725028805437887
5.649447838681973	0.412098264211872	0.41558445546637923	0.44784972270282647	0.45001871834576385	0.4661486556798766	0.46765870783607427	0.4841194019900433	0.48499419183602266	0.5174509505766758	0.5171814681172335	0.07780710905262093	0.0747884577026171	0.008970598095840998	0.11669037514411684	0.008994189351150261	0.11699725187988008
5.6834886038631165	0.4123973569641848	0.41588449401901584	0.4481519900471718	0.4503218430796396	0.46645276937516855	0.4679636210797078	0.48442550192233824	0.4853010234181649	0.5177612303196307	0.5174923215691655	0.07776459752561055	0.07474764866939794	0.008897437435151367	0.1164360703424876	0.008920823297677849	0.11674210827642639
5.717734481778674	0.4126958825582091	0.41618395960859145	0.4484536247362598	0.4506243317583945	0.4667562168489804	0.4682678659052142	0.4847309026162606	0.48560715472875315	0.5180707494313759	0.5178024154631763	0.07772210968051949	0.07470686228433152	0.00882467154969202	0.11617966169005456	0.008847853154634322	0.11648485451760848
5.75218670833605	0.41299383592492583	0.41648284713443123	0.4487546214221205	0.4509261790124623	0.4670589926088699	0.4685714368036964	0.485035598436202	0.485912580120772	0.5183795020070879	0.5181117438923912	0.07767964558700681	0.07466609861447214	0.008752299090636129	0.11592114651831764	0.008775277569482931	0.11622548793023668
5.786846526889619	0.413291211987243	0.41678115148782113	0.4490549747494991	0.45122737946499397	0.4673610911555021	0.4688743282593529	0.4853395837400388	0.4862172939406649	0.5186874821361049	0.5184203009440498	0.07763720531555109	0.07462535772766088	0.008680318711869361	0.11566052221242273	0.008703095192399424	0.11596400589502309
5.821715188285586	0.41358800566010695	0.41707886755211954	0.4493546793559863	0.4515279277319902	0.46766250698279066	0.46917653474961907	0.4856428528792833	0.48652129052848625	0.5189946839020969	0.5187280806996746	0.07759478893746855	0.07458463969254267	0.00860872906994814	0.11539778621144592	0.008631304676234741	0.11570040584675212
5.856793950907131	0.4138842118506116	0.41737599020286836	0.44965372987214847	0.4518278184224308	0.46796323457803773	0.46947805074530824	0.48594540019923427	0.48682456421805226	0.5193011013832348	0.5190350772352407	0.07755239652493211	0.0745439445785873	0.008537528824122731	0.11513293600906138	0.008559904676541663	0.11543468527499101
5.892084080719833	0.41417982545811133	0.41767251430790814	0.4499521209216614	0.4521270461384111	0.4682632684220789	0.46977887071075647	0.48624722003913134	0.48712710933709485	0.519606728652364	0.5193412846213482	0.07751002815098999	0.07450327245610276	0.008466716636331029	0.11486596915419511	0.008488893851565038	0.1151668417248004
5.927586851317345	0.41447484137433344	0.4179684347274915	0.45024984712144395	0.45242560547527483	0.4685626029894268	0.4700789891039672	0.48654830673231025	0.4874289202074173	0.5199115597771787	0.5196466969233966	0.07746768388958558	0.07446262339625818	0.008396291171182568	0.11459688325130912	0.008418270862225796	0.11489687279699012
5.963303543967366	0.41476925448349183	0.41826374631439933	0.45054690308179224	0.4527234910217508	0.4688612327484172	0.4703784003767576	0.48684865460635857	0.48772999114505006	0.5202155888203974	0.5199513082017588	0.07742536381557744	0.07442199747110029	0.008326251095953197	0.11432567596104093	0.008348034372118285	0.11462477614871602
5.999235447657878	0.41506305966240203	0.4185584439140567	0.4508432834065172	0.4530206973600897	0.46915915216135584	0.4706770989749061	0.48714825798327394	0.48803031646040945	0.5205188098399398	0.5202551125119589	0.07738306800475787	0.0743813947535745	0.008256595080598395	0.1140523450007862	0.00827818304752892	0.1143505494941337
6.035383859143656	0.41535625178059704	0.4188525223646515	0.451138982693081	0.4533172190662037	0.46945635568466787	0.47097507933830246	0.4874471111796229	0.4883298904584571	0.5208212168891075	0.5205581039048514	0.07734079653387407	0.07434081531754191	0.00818732179773729	0.113776888145253	0.008208715557398882	0.11407419060491009
6.071750082993084	0.4156488257004448	0.4191459764972525	0.4514339955327373	0.4536130507098054	0.4697528377690477	0.47127233590109774	0.4877452085067037	0.48862870743886155	0.5211228040167648	0.5208602764268012	0.07729854948064992	0.07430025923780219	0.00811842992263756	0.113499303226817	0.008139630573340106	0.11379569731060712
6.108335431635222	0.41594077627726506	0.41943880113592913	0.45172831651066986	0.45390818685454903	0.4700485928596096	0.47156886309185625	0.4880425442707064	0.48892676169615956	0.5214235652675201	0.5211616241198661	0.07725632692380512	0.07425972659011057	0.008049918133237632	0.11321958813623212	0.008070926769627285	0.11351506749937812
6.145141225407182	0.41623209835944996	0.419730991097873	0.45202194020613595	0.45420262205817363	0.4703436153960423	0.4718646553337097	0.4883391127728792	0.4892240475199222	0.521723494681913	0.521462141021981	0.07721412894307753	0.07421921745120093	0.007981785110120931	0.11293774082321306	0.008002602823198757	0.11323229911862143
6.182168792601758	0.4165227867885826	0.42002254119351917	0.45231486119260705	0.4544963508726462	0.47063789981276144	0.4721597070445117	0.48863490830969214	0.4895205591949197	0.5220225862965983	0.521761821167144	0.07717195561924498	0.07417873189880572	0.007914029536521205	0.11265375929691857	0.00793465741363697	0.11294739017519362
6.2194194695153895	0.4168128363995599	0.4203134462266695	0.4526070740379152	0.4547893678443073	0.4709314405390676	0.472454012636994	0.4889299251730063	0.4898162910012887	0.5223208341445363	0.5220606585856036	0.07712980703414687	0.07413827001167636	0.007846650098308317	0.11236764162623558	0.007867089223169366	0.11266033873612002
6.256894600496366	0.4171022420207121	0.42060370099461614	0.4528985733043956	0.45508166751401624	0.4712242319993001	0.47274756651892386	0.4892241576502396	0.49011123721470107	0.52261823225518	0.5223586473040479	0.07708768327070654	0.07409783186960649	0.007779645483984687	0.11207938594064615	0.007799896936681705	0.1123711429293337
6.294595537993358	0.4173909984739289	0.42089330028826755	0.45318935354903556	0.4553732444173004	0.471516268612999	0.4730403630932646	0.4895176000245399	0.49040539210653467	0.5229147746546698	0.5226557813457965	0.07704558441295498	0.07405741755345158	0.007713014384708394	0.11178899043088109	0.0077330792416852034	0.11207980094384595
6.332523642604218	0.41767910057478147	0.42118223889227324	0.4534794093236215	0.45566409308450273	0.47180754479506304	0.473332396758334	0.48981024657495525	0.49069874994404516	0.5232104553660252	0.5229520547309926	0.07700351054605242	0.07401702714515405	0.007646755494243429	0.1114964533490479	0.007666634828333407	0.11178631103067005
6.370680283125076	0.41796654313264875	0.4214705115851525	0.453768735174888	0.455954208040933	0.4720980549559116	0.4736236619079689	0.4901020915766077	0.4909913049905398	0.5235052684093402	0.5232474614767988	0.07696146175631417	0.07397666072776349	0.007580867508995226	0.11120177300948342	0.007600562389415089	0.11149067150317649
6.40906683659976	0.4182533209508434	0.42175811313942124	0.45405732564466883	0.456243583807019	0.47238779350164795	0.4739141529316864	0.49039312930086804	0.49128305150555174	0.5237992078019816	0.5235419955975926	0.076919438131232	0.07393631838545994	0.007515349127974247	0.11090494778919435	0.0075348606203240465	0.11119288073741984
6.447684688369473	0.41853942882673867	0.42204503832172197	0.454345175270048	0.45653221489845863	0.4726767548342226	0.4742038642148497	0.490683354015532	0.4915739837450175	0.5240922675587864	0.5238356511051651	0.07687743975950023	0.07389600020357978	0.007450199052810191	0.11060597612842571	0.007469528219092858	0.11089293717326143
6.486535232122802	0.4188248615518975	0.42233128189295405	0.4546322785835135	0.45682009582637595	0.47296493335159995	0.47449279013883505	0.49097275998499923	0.49186409596145536	0.5243844416922635	0.5241284220089217	0.07683546673104065	0.07385570626863613	0.007385415987751109	0.11030485653127187	0.007404563886366233	0.1105908393143551
6.525619869945995	0.41910961391220114	0.4226168386084043	0.45491863011311184	0.45710722109747437	0.4732523234479249	0.4747809250811978	0.49126134147045225	0.4921533824041435	0.5246757242127965	0.5244203023160834	0.07679351913702635	0.07381543666834446	0.007320998639627874	0.11000158756594658	0.00733996632539391	0.1102865857290567
6.564940012373588	0.41939368068797894	0.42290170321788045	0.455204224382602	0.4573935852141954	0.473538919513691	0.47506826341584385	0.49154909273003655	0.49244183731930397	0.5249661091288464	0.524711286031891	0.07675159706990832	0.07377519149164807	0.007256945717896812	0.109696167865863	0.007275734242039533	0.10998017505087887
6.604497078439295	0.41967705665414157	0.4231858704658434	0.45548905591161554	0.4576791826748753	0.47382471593591213	0.47535479951319826	0.49183600801904626	0.4927294549502836	0.5252555904471613	0.5250013671598107	0.07670970062344085	0.07373497082874227	0.007193255934596188	0.10938859612973317	0.007211866344762008	0.10967160597894576
6.644292495727218	0.41995973658031094	0.42346933509154255	0.45577311921581165	0.4579640079739056	0.47410970709829187	0.47564052774037896	0.4921220815901057	0.49301622953773944	0.5255441621729805	0.5252905397017418	0.0766678298927092	0.07369477477109894	0.00712992800434975	0.10907887112212222	0.007148361344615495	0.1093608772785899
6.684327700423376	0.4202417152309549	0.4237520918291502	0.4560564088070384	0.4582480556018923	0.47439388738139765	0.4759254424613686	0.4924073076933564	0.4933021553198246	0.5258318183102473	0.525578797658225	0.07662598497415506	0.07365460341149477	0.0070669606443809485	0.10876699167442894	0.007085217955249412	0.10904798778207692
6.724604137367524	0.4205229873655215	0.4240341354078993	0.45633891919349373	0.4585313200458201	0.4746772511628352	0.47620953803719174	0.4926916805766454	0.4935872265323764	0.52611855286182	0.525866135028656	0.07658416596560488	0.07361445684403421	0.0070043525744818425	0.10845295668498522	0.007022434892898666	0.10873293638894665
6.76512326010531	0.4208035477385736	0.4243154605522192	0.4566206448798864	0.458813795789213	0.4749597928174235	0.47649280882608913	0.4929751944857129	0.4938714374091051	0.5264043598296854	0.5261525458114956	0.07654237296629728	0.07357433516417976	0.006942102517016657	0.10813676511975245	0.006960010876372991	0.1084157220666242
6.805886530940724	0.42108339109992565	0.42459606198187566	0.4569015803676006	0.45909547731230127	0.4752415067173727	0.4767752491836972	0.4932578436643843	0.4941547821817856	0.5266892332151742	0.526438024004487	0.07650060607691168	0.0735342384687765	0.006880209196933329	0.1078184160130462	0.006897944627067609	0.10809634385114464
6.846895420988873	0.42136251219478094	0.4248759344121093	0.45718172015486014	0.45937635909218566	0.4755223872324628	0.4770568534632266	0.49353962235476195	0.494437255080449	0.5269731670191801	0.5267225636048709	0.07645886539959679	0.07349416685608096	0.006818671341729754	0.10749790846780627	0.0068362348689445795	0.10777480084746571
6.888151410229076	0.42164090576386937	0.42515507255377694	0.4574610587368946	0.45965643560300634	0.47580242873022327	0.47733761601564384	0.49382052479741906	0.49471885033357843	0.5272561552423766	0.5270061586096068	0.07641715103799954	0.07345412042578892	0.006757487681475105	0.1071752416564209	0.0067748803285292425	0.10745109223014992
6.92965598755826	0.4219185665435872	0.4254334711134917	0.4577395906061062	0.4599357013161092	0.47608162557611544	0.4776175311898521	0.49410054523159563	0.49499956216830254	0.5275381918854409	0.5272888030155899	0.0763754630972963	0.07341409927906414	0.006696656948787627	0.10685041482108204	0.006713879734908446	0.10712521724387614
6.971410650844719	0.4221954892661369	0.425711124793767	0.4580173102522393	0.4602141507002178	0.4763599721337148	0.4778965933328768	0.4943796778953953	0.4952793848105949	0.527819270949275	0.527570490819877	0.07633380168422091	0.07337410351856716	0.006636177878834637	0.10652342727453856	0.006653231819730543	0.10679717520424958
7.01341690698215	0.4224716686596684	0.42598802829315896	0.4582942121625497	0.46049177822160337	0.4766374627648963	0.47817479679004987	0.4946579170259847	0.495558312485472	0.5280993864352326	0.527851216019909	0.07629216690709771	0.07333413324848474	0.00657604920932453	0.1061942784003378	0.00659293531717875	0.10646696549777346
7.055676271944047	0.4227470994484206	0.4262641763064107	0.4585702908219752	0.4607685783442566	0.4769140918300191	0.47845213590519564	0.49493525685979267	0.49583633941719374	0.5283785323453443	0.5281309726137376	0.07625055887587111	0.07329418857456149	0.006516269680511222	0.10586296765376346	0.006532988964003117	0.1061345875831563
7.098190270838397	0.4230217763528657	0.4265395635245991	0.4588455407133097	0.4610445455300638	0.4771898536881157	0.4787286050208215	0.49521169163271406	0.49611345982946703	0.5286567026825482	0.5284097546002547	0.07620897770213857	0.07325426960412773	0.006456838035189705	0.10552949456234728	0.006473391499481451	0.10580004099138307
7.1409604379627405	0.4232956940898521	0.4268141846352794	0.45911995631737573	0.4613196742389792	0.47746474269707984	0.47900419847830455	0.4954872155803126	0.4963896679456479	0.5289338914509204	0.5286875559794207	0.07616742349918292	0.07321437644613289	0.0063977530186623	0.10519385872598264	0.006414141665422868	0.1054633253263404
7.183988316859528	0.4235688473727494	0.42708803432263387	0.45939353211319967	0.4615939589292029	0.4777387532138564	0.4792789106180851	0.49576182293802523	0.4966649579889483	0.529210092655907	0.5289643707524982	0.07612589638200348	0.0731745092111758	0.0063390133787661895	0.10485605981794777	0.006355238206171343	0.10512444026542767
7.227275460371831	0.4238412309115948	0.42736110726761883	0.4596662625781882	0.46186739405735766	0.47801187959463426	0.4795527357798571	0.4960355079413708	0.4969393241826423	0.5294853003045603	0.5292401929222852	0.07608439646735264	0.07313466801153799	0.0062806178658618705	0.10451609758544578	0.006296679868589727	0.10478338556013966
7.270823430699384	0.4241128394132395	0.42763339814811546	0.45993814218830625	0.4621399740786687	0.47828411619503913	0.47982566830276413	0.4963082648261578	0.49721276075027576	0.5297595084057743	0.5295150164933512	0.07604292387376756	0.0730948529612146	0.006222565232812727	0.10417397184984623	0.00623846540207218	0.10444016103681975
7.31463379945495	0.4243836675814962	0.4279049016390787	0.46020916541825496	0.4624116934471429	0.47855545737032795	0.48009770252559386	0.49658008782869406	0.4974852619158768	0.5300327109705242	0.5297888354722757	0.07600147872160536	0.07305506417595098	0.0061648542349983515	0.10382968250762303	0.006180593558513081	0.10409476659671668
7.358708147721062	0.4246537101172886	0.428175612412689	0.46047932674165326	0.46268254661575137	0.47882589747558607	0.48036883278697484	0.4968509711860003	0.49775682190416665	0.530304902012107	0.5300616438678877	0.07596006113307922	0.07301530177327174	0.006107483630293231	0.10348322953061029	0.006123063092320358	0.10374720221710731
7.403048066107065	0.4249229617187997	0.4284455251385041	0.46074862063121785	0.46295252803661124	0.47909543086592365	0.48063905342557595	0.4971209091360214	0.4980274349407749	0.530576075546384	0.5303334356915077	0.07591867123229247	0.07297556587251973	0.006050452179068522	0.1031346129667412	0.006065872760408375	0.10339746795158078
7.447655154806527	0.4251914170816232	0.42871463448361247	0.4610170415589471	0.4632216321611706	0.47936405189667597	0.48090835878030536	0.49738989591784394	0.49829709525245425	0.5308462255920259	0.530604204957192	0.07587730914527725	0.07293585659488867	0.005993758644193825	0.10278383294057392	0.006009021322178398	0.10304556393042219
7.49253102365499	0.4254590708989147	0.4289829351127868	0.4612845839963042	0.4634898534403934	0.4796317549236033	0.481176743190512	0.4976579257719111	0.49856579706729703	0.5311153461707588	0.5308739456819773	0.07583597500003003	0.07289617406345851	0.005937401791017649	0.10243088965380309	0.005952507539533691	0.10269149036152214
7.537677292188054	0.4257259178615431	0.42925042168863864	0.4615512424144029	0.46375718632494584	0.4798985343030931	0.48144420099618873	0.49792499294024206	0.498833534614955	0.5313834313076138	0.5311426518861302	0.07579466892654926	0.07285651840323411	0.005881380387372737	0.10207578338588519	0.005896330176859088	0.10233524753093093
7.583095589699846	0.425991952658245	0.4295170888717749	0.4618170112841941	0.4640236252653852	0.48016438439236414	0.48171072653817687	0.4981910916666525	0.49910030212685846	0.5316504750311769	0.5314103175933961	0.07575339105687492	0.07281688974117817	0.005825693203572513	0.10171851449464953	0.005840488001030764	0.1019768358031996
7.628787555301809	0.4262571699757776	0.42978293132095424	0.46208188507665354	0.46428916471234855	0.48042929954967084	0.4819763141583717	0.4984562161969758	0.4993660938364396	0.5319164713738422	0.5316769368312516	0.07571214152512684	0.07277728820625236	0.0057703390123871046	0.10135908341661093	0.005784979781389588	0.10161625562200527
7.674754837981857	0.42652156449907397	0.43004794369324395	0.4623458582629704	0.46455379911674294	0.4806932741345098	0.4822409581999297	0.4987203607792862	0.49963090397935517	0.5321814143720667	0.5319425036311579	0.07567092046754396	0.07273771392945391	0.005715316589059327	0.10099749066780817	0.005729804289744678	0.10125350751069107
7.720999096663877	0.42678513091139847	0.43031212064417884	0.4626089253147387	0.4648175229299376	0.48095630250782795	0.4825046530074767	0.49898351966412524	0.4998947267937119	0.5324452980666264	0.5322070120288165	0.07562972802252556	0.07269816704385385	0.005660624711286921	0.10063373684417343	0.005674960300382281	0.10088859207304779
7.767522000267617	0.4270478638945035	0.4305754568279209	0.4628710807041474	0.4650803306039569	0.4812183790322317	0.48276739292731996	0.49924568710472667	0.5001575565202941	0.5327081165028761	0.5324704560644281	0.07558856433067142	0.07265864768463774	0.005606262159231434	0.1002678226224134	0.005620446590044459	0.10052150999374021
7.814325227768903	0.4273097581287871	0.43083794689741867	0.46313231890417494	0.4653422165916746	0.48147949807219886	0.4830291723076578	0.4995068573572471	0.5004193874027919	0.5329698637310096	0.5327328297829519	0.07554742953482457	0.07261915598914485	0.005552227715499569	0.0998997487601514	0.005566261937927308	0.10015226203867655
7.861410468260233	0.42757080829345046	0.4310995855045693	0.4633926343887818	0.46560317534700985	0.48173965399428914	0.483289985498794	0.49976702468099454	0.500680213688032	0.5332305338063232	0.5329941272343682	0.07550632378011368	0.07257969209690904	0.005498520165124532	0.09952951609659522	0.0055124051256703055	0.09978084905586115
7.908779421011744	0.4278310090666573	0.43136036730037897	0.4636520216331069	0.46586320132512293	0.4819988411673593	0.4835498268533518	0.5000261833386608	0.5009400296262086	0.5334901207894798	0.533254342473941	0.07546524721399495	0.07254025614970103	0.005445138295598895	0.09915712555336142	0.0054588749373643	0.09940727197582078
7.956433795532517	0.4280903551256937	0.43162028693512655	0.46391047511366346	0.4661222889826144	0.482257053962778	0.4838086907264902	0.5002843275965547	0.5011988294711186	0.5337486187467769	0.5335134695624859	0.07542419998629757	0.07250084829156969	0.005392080896840845	0.09878257813477376	0.0054056701595381895	0.0990315318122299
8.004375311632296	0.42834884114712857	0.4318793390585275	0.4641679893085372	0.46638043277772434	0.4825142867546427	0.48406657147612203	0.5005414517248381	0.5014566074803962	0.5340060217504153	0.5337715025666375	0.07538318224926824	0.07246146866888559	0.0053393467611826395	0.09840587492843156	0.005352789581148265	0.09865362966239388
8.052605699483543	0.428606461806975	0.43213751831989683	0.464424558697585	0.46663762717053203	0.48277053391999697	0.48432346346313193	0.5007975499977614	0.5017133579157496	0.53426232387877	0.5340284355591194	0.0753421941576161	0.0724221174303846	0.005286934683398137	0.09802701710599138	0.005300231993587978	0.09827356670790266
8.101126699683881	0.4288632117808528	0.4323948193683158	0.4646801777626359	0.46689386662315935	0.48302578983905203	0.4845793610515983	0.5010526166939037	0.5019690750432009	0.5345175192166649	0.5342842626190172	0.07530123586855957	0.07238279472721228	0.0052348434606690475	0.09764600592353645	0.005247996190662185	0.09789134421505707
8.149940063318896	0.42911908574415075	0.43265123685279655	0.464934840987692	0.46714914559997195	0.4832800488954056	0.4848342586090133	0.5013066460964113	0.5022237531333251	0.5347716018556462	0.5345389778320524	0.07526030754187227	0.07234350071296947	0.00518307189257694	0.09726284272198882	0.005196080968593364	0.09750696353546573
8.199047552025359	0.4293740783721906	0.43290676542244927	0.46518854285913086	0.46740345856778515	0.48353330547626583	0.48508815050650794	0.5015596324932414	0.5024773864614934	0.5350245658942617	0.534792575290859	0.07521940933993394	0.07230423554375758	0.005131618781127223	0.0968775289281325	0.005144485126030496	0.09712042610699712
8.248450938054788	0.42962818434039196	0.4331613997266507	0.46544127786591066	0.4676567999960691	0.48378555397267536	0.4853410311190771	0.5018115701774044	0.5027299693081166	0.5352764054383399	0.5350450490952626	0.07517854142777478	0.07226499937822578	0.00508048293071095	0.09649006605461352	0.005093207464016203	0.09673173345362329
8.298152004337403	0.4298813983244363	0.4334151344152104	0.4656930404997735	0.4679091643571546	0.4840367887797353	0.485592894825804	0.5020624534472092	0.5029814959588904	0.5355271146012707	0.5352963933525607	0.07513770397312902	0.07222579237761959	0.005029663148119035	0.0961004557009062	0.0050422467859885245	0.09634088718645728
8.348152544546481	0.4301337150004339	0.4336679641385415	0.46594382525545375	0.4681605461264424	0.4842870042968345	0.4858437360100901	0.5023122766065115	0.5032319607050426	0.5357766875042912	0.5355466021778053	0.0750968971464829	0.07218661470582759	0.004979158242537807	0.0957086995538532	0.004991601897796016	0.09594788900430729
8.398454363163072	0.43038512904508985	0.43391988354782945	0.466193626630884	0.46841093978261167	0.48453619492787575	0.4860935490598831	0.5025610339649609	0.5034813578435824	0.5360251182767706	0.5357956696940885	0.07505612112112751	0.07214746652943198	0.004928967025525033	0.09531479938786447	0.004941271607660447	0.09555274069393249
8.449059275541144	0.43063563513587133	0.4341708872952029	0.46644243912740446	0.4686603398078302	0.4847843550815068	0.48634232836790775	0.5028087198382523	0.50372968167755	0.5362724010564985	0.536043590032829	0.07501537607320999	0.07210834801775788	0.004879088311024127	0.09491875706582675	0.0048912547262043304	0.09515544413105204
8.49996910797308	0.4308852279511755	0.43442097003390506	0.46669025724997276	0.4689087406879669	0.48503147917135087	0.48659006833189905	0.5030553285483773	0.5039769265162704	0.5365185299899753	0.536290357334062	0.07497466218178712	0.07206925934292546	0.004829520915350827	0.0945205745395441	0.004841550066425171	0.09475600128052974
8.551185697755594	0.4311339021704986	0.4346701264184651	0.4669370755073755	0.469156136912804	0.4852775616162403	0.4868367633548346	0.5033008544238787	0.5042230866756061	0.5367634992327052	0.5365359657467305	0.07493397962887857	0.0720302006799008	0.00478026365718609	0.09412025385022105	0.004792156443683915	0.09435441419699941
8.602710893256043	0.431381652474604	0.4349183511048707	0.4671828884124394	0.4694025229762505	0.48552259684044935	0.4870824078451703	0.5035452918001053	0.5044681564782129	0.5370073029494898	0.5367804094289774	0.07489332859952391	0.07199117220654933	0.0047313153575858635	0.0937177971292158	0.004743072675731597	0.09395068502566062
8.654546553979111	0.4316284735456939	0.43516563875074254	0.46742769048224636	0.4696478933765592	0.48576657927393163	0.48732699621707737	0.5037886350194702	0.5047121302537985	0.537249935314727	0.5370236825484447	0.0748527092818367	0.07195217410368963	0.0046826748399411144	0.09331320659825337	0.004694297582657825	0.0935448160024066
8.706694550633951	0.4318743600675774	0.43541198401550607	0.46767147623834593	0.46989224261654056	0.4860095033525542	0.48757052289067854	0.504030878431707	0.504955002339379	0.537491390512707	0.5372657792825665	0.07481212186706103	0.071913206555147	0.004634340930013359	0.09290648457034933	0.004645829986924532	0.09313680945469116
8.759156765201672	0.4321193067258446	0.4356573815605677	0.4679142402069738	0.47013556520378247	0.4862513635183402	0.48781298229228964	0.5042720163941345	0.5051967670795428	0.5377316627379175	0.5375066938188737	0.07477156654963173	0.07187426974781122	0.004586312455908015	0.09249763345016504	0.004597668713349101	0.09272666780209704
8.811935091003267	0.432363308208035	0.43590182604948974	0.4681559769192656	0.4703778556508675	0.48649215421970415	0.4880543688546589	0.504512043271915	0.5054374188267104	0.5379707461953429	0.5377464203552931	0.0747310435272317	0.0718353638716911	0.004538588248061082	0.09208665573440555	0.004549812589091928	0.09231439355680493
8.865031432767935	0.4326063592038126	0.4361453121481658	0.4683966809114778	0.47061910847559385	0.48673186991169654	0.4882946770172104	0.5047509534383208	0.5056769519414004	0.5382086351007734	0.5379849531004537	0.0746905530008512	0.0717964891199723	0.004491167139256902	0.09167355401271493	0.0045022604436537605	0.0918999893239203
8.918447706701835	0.43284845440513664	0.4363878345249968	0.46863634672520477	0.47085931820119487	0.4869705050562451	0.488533901226286	0.5049887412749989	0.505915360792494	0.5384453236811115	0.5382222862739919	0.07465009517485142	0.07175764568907855	0.004444047964605957	0.09125833096796043	0.004455011108873919	0.09148345780235445
8.972185840557227	0.4330895885064366	0.43662938785106936	0.4688749689076002	0.47109847935656324	0.48720805412239915	0.4887720359353924	0.5052254011722385	0.5061526397575035	0.5386808061746815	0.5384584141068618	0.07460967025702347	0.07171883377872666	0.004397229561540428	0.0908409893768436	0.004408063418929409	0.09106480178540721
9.02624777370205	0.4333297562047849	0.436869966800332	0.46911254201159847	0.47133658647647253	0.4874445115865754	0.4890090756054471	0.5054609275292398	0.5063887832228413	0.5389150768315435	0.5386933308416453	0.07456927845865269	0.07168005359199173	0.004350710769823074	0.0904215321105113	0.004361416210318936	0.09064402416096584
9.080635457189915	0.43356895220007186	0.4371095660497738	0.46934906059613646	0.4715736341018027	0.4876798719328047	0.48924501470502557	0.505695314754386	0.5066237855840909	0.5391481299138068	0.5389270307328656	0.07452891999458518	0.07164130533536574	0.0043044904315223675	0.08999996213499628	0.0043150683218620145	0.09022112791221559
9.135350853830497	0.43380717119518064	0.4373481802796033	0.46958451922637817	0.47180961677976524	0.48791412965298037	0.4894798477106116	0.5059285572655147	0.5068576412462797	0.539379959695947	0.5391595080473032	0.07448859508328955	0.07160258921882207	0.004258567391023149	0.08957628251174299	0.004269018594697194	0.0897961161182792
9.190395938260405	0.43404440789616217	0.43758580417342663	0.46981891247393853	0.47204452906412925	0.48814727924710805	0.4897135691068473	0.5061606494901919	0.5070903446241526	0.5396105604651256	0.5393907570643126	0.0744483039469254	0.07156390545587869	0.004212940495014195	0.08915049639841754	0.004223265872272286	0.0893689919546432
9.245772697014415	0.43428065701241175	0.4378224324184285	0.47005223491711	0.4722783655154504	0.4883793152235574	0.48994617338678637	0.5063915858659893	0.5073218901424491	0.539839926521511	0.5396207720761439	0.07440804681141099	0.07152525426366323	0.004167608592484662	0.08872260704900725	0.004177809000349697	0.08893975869388271
9.301483128597186	0.43451591325684447	0.43805805970555156	0.4702844811410889	0.47251112070129914	0.4886102320993134	0.490177655052147	0.5066213608407609	0.5075522722361813	0.5400680521786023	0.5398495473882637	0.07436782390649221	0.07148663586297975	0.004122570534712544	0.08829261781461639	0.004132646826981556	0.08850841970586032
9.357529243555355	0.4347501713460725	0.43829268072967725	0.4705156457382035	0.4727427891964907	0.4888400244002318	0.4904080086135666	0.5068499688729222	0.5077814853509122	0.5402949317635557	0.5400770773196807	0.07432763546581132	0.07144805047837498	0.004077825175277994	0.0878605321440773	0.004087778202524817	0.08807497845850776
9.413913064550128	0.43498342600058226	0.43852629018980654	0.47074572330814324	0.47297336558331593	0.48906868666129344	0.49063722859085923	0.5070774044317321	0.5080095239430377	0.5405205596175119	0.5403033562032719	0.07428748172697984	0.07140949833820759	0.004033371370034011	0.08742635358419193	0.00404320197962349	0.08763943851843692
9.47063662643026	0.43521567194491095	0.43875888278924213	0.4709747084581883	0.473202844451774	0.48929621342686125	0.4908653095132727	0.5073036619975752	0.5082363824800701	0.5407449300959276	0.5405283783861121	0.07424736293165127	0.07137097967471824	0.003989207977115328	0.08699008578052769	0.003998917013206871	0.0872018035511104
9.527701976305488	0.43544690390782564	0.43899045323576924	0.47120259580344115	0.47343122039980473	0.48952259925093855	0.4910922459197474	0.507528736062246	0.5084620554409209	0.5409680375689078	0.5407521382298046	0.07420727932559332	0.07133249472409878	0.003945333856941957	0.08655173247788639	0.003954922160486873	0.08676207732170838
9.585111173620431	0.4356771166225009	0.4392209962418389	0.4714293799670589	0.47365848803352323	0.4897478386974286	0.4913180323591778	0.5077526211292362	0.5086865373161894	0.5411898764215419	0.5409746301108161	0.07416723115876417	0.07129404372656718	0.0039017478721943277	0.0861112975208016	0.003911216280957142	0.08632026369575385
9.642866290228868	0.4359063048266972	0.43945050652475054	0.47165505558048576	0.4738846419674556	0.48997192634039544	0.4915426633906745	0.5079753117140214	0.5089098226084495	0.5414104410542404	0.5411958484208126	0.07412721868538874	0.07125562692643865	0.0038584488878186107	0.0856687848539508	0.0038677982363735097	0.08587636663918374
9.700969410468568	0.4361344632629395	0.43967897880683404	0.47187961728368727	0.4741096768247744	0.4901948567643255	0.491766133583826	0.5081968023443513	0.5091319058325393	0.5416297258830756	0.5414157875669964	0.07408724216403698	0.07121724457220083	0.0038154357710222797	0.08522419852283747	0.003824666890765549	0.08543039021920151
9.75942263123647	0.4363615866786973	0.4399064078156342	0.47210305972538624	0.4743335872375363	0.4904166245643922	0.49198843751896565	0.5084170875605409	0.5093527815158538	0.5418477253401229	0.5416344419724486	0.07404730185770166	0.07117889691659178	0.0037727073912705578	0.08477754267433113	0.0037818211104214683	0.0849823386048314
9.818228062064373	0.43658766982656294	0.44013278828409386	0.47232537756329784	0.4745563678469206	0.49063722434672036	0.49220956978743585	0.5086361619157641	0.5095724441986363	0.542064433873807	0.541851806076471	0.07400739803388091	0.07114058421667352	0.0037302626202713185	0.08432882155693733	0.003739259763882785	0.08453221606713157
9.877387825195074	0.43681270746443157	0.44035811495073757	0.47254656546436735	0.4747780133034679	0.490856650728652	0.4924295249918563	0.5088540199763474	0.509790888434275	0.5422798459492474	0.5420678743349321	0.0739675309646583	0.07110230673391511	0.0036881003319884087	0.08387803952170714	0.003696981721945214	0.08408002698014627
9.936904055658934	0.4370366943556811	0.44058238255985593	0.47276661810500814	0.4749985182673211	0.4910748983390154	0.49264829774639285	0.5090706563220678	0.5100081087895986	0.542493956048609	0.5422826412206145	0.07392770092678827	0.0710640647342698	0.0036462194026229966	0.0834252010224219	0.003654985857663995	0.08362577582117581
9.996778901350961	0.4372596252693521	0.4408055858616911	0.47298553017134054	0.47521787740846655	0.4912919618183926	0.4928658826770279	0.5092860655464496	0.5102240998451755	0.5427067586714535	0.5424961012235658	0.07388790820177854	0.07102585848825793	0.0036046187106020255	0.08297031061611904	0.003613271046313926	0.08316946717114604
10.05701452310831	0.43748149498032735	0.441027719612619	0.47320329635943176	0.47543608540697513	0.49150783581939034	0.4930822744218304	0.509500242257065	0.510438856195612	0.5429182483350937	0.5427082488514494	0.07384815307597854	0.07098768827104933	0.003563297136598642	0.08251337296381678	0.0035718361654222264	0.08271110571536155
10.117613094788254	0.4377022982695131	0.44124877857533684	0.4734199113755368	0.4756531369532476	0.4917225150069117	0.49329746763123056	0.5097131810758362	0.5106523724498568	0.5431284195749498	0.5429190786299021	0.07380843584066768	0.07094955436254792	0.003522253563501998	0.0820543928309263	0.0035306800947481065	0.08225069624413095
10.178576803346665	0.43792202992401896	0.4414687575190462	0.47363536993634076	0.4758690267482566	0.4919359940584293	0.49351145696829296	0.5099248766393376	0.5108646432315022	0.5433372669449096	0.5431285851028888	0.07376875679214194	0.07091145704747834	0.003481486876430573	0.08159337508770648	0.003489801716273	0.08178824365283788
10.239907848916916	0.43814068473733825	0.44168765121963904	0.4738496667692008	0.47608374950379273	0.49214826766425923	0.49372423710899205	0.5101353235991022	0.5110756631790898	0.5435447850176893	0.543336762833064	0.0737291162318085	0.0708733966154723	0.003440995962717963	0.0811303247097186	0.0034491999142116647	0.08132375294280791
10.301608444889292	0.43835825750952856	0.4419054544598829	0.47406279661238987	0.47629729994271053	0.4923593305278363	0.49393580274248916	0.510344516621927	0.5112854269464182	0.5437509683851972	0.5435436064021334	0.07368951446627642	0.07083537336115835	0.003400779711896007	0.08066524677832376	0.0034088735749833177	0.08085722922164962
10.363680817990868	0.43857474304739236	0.44212216202960575	0.4742747542153414	0.4765096727991747	0.4925691773659911	0.49414614857141004	0.5105524503901822	0.5114939292028505	0.5439558116589007	0.543749110411218	0.0736499518074505	0.07079738758425264	0.003360837015728535	0.08019814648149293	0.0033688215872373917	0.08038867770393665
10.426127208365882	0.43879013616465834	0.4423377687258823	0.4744855343388948	0.47672086281890874	0.4927778029092294	0.49435526931212564	0.5107591196021217	0.5117011646336255	0.5441593094701956	0.5439532694812222	0.07361042857262912	0.07075943958965045	0.0033211667681696255	0.07972902911403423	0.0033290428418242257	0.079918103711492
10.488949869656532	0.4390044316821605	0.4425522693532184	0.4746951317555411	0.47693086475944285	0.49298520190200945	0.4945631596950309	0.5109645189721947	0.5119071279401687	0.5443614564707768	0.5441560782532028	0.07357094508460091	0.07072152968752002	0.0032817678653693783	0.07925790007782041	0.003289536231796397	0.07944551267381428
10.552151069084381	0.4392176244280198	0.4427656587237372	0.4749035412496703	0.4771396733903632	0.4931913691030244	0.4947698144648277	0.5111686432313586	0.5121118138404067	0.5445622473330126	0.5443575313887402	0.073531501671743	0.07068365819339945	0.003242639205679243	0.07878476488279773	0.0032503006524180478	0.0789709101290299
10.615733087532126	0.43942970923782426	0.4429779316573647	0.47511075761781907	0.47734728349356337	0.49339629928548323	0.4949752283808089	0.5113714871273956	0.5123152170690827	0.5447616767503214	0.5445576235703146	0.07349209866812503	0.07064582542829143	0.003203779689637809	0.07830962914725603	0.0032113350011444552	0.07849430172389305
10.679698219625935	0.43964068095480935	0.44318908298201476	0.47531677566891967	0.4775536898634945	0.49359998723739507	0.4951793962171411	0.5115730454252287	0.5125173323780731	0.5449597394375504	0.5447563495016816	0.07345273641360886	0.07060803171876452	0.0031651882199694725	0.07783249859826924	0.0031726381776167045	0.07801569321439672
10.744048773818252	0.4398505344300381	0.4433991075337744	0.4755215902245487	0.47775888730741717	0.4938024277618526	0.49538231276315164	0.5117733129072413	0.5127181545367064	0.5451564301313567	0.5449537039082518	0.07341341525395612	0.07057027739705297	0.003126863701579108	0.07735337907209328	0.003134209083673234	0.07753509046644069
10.808787072471103	0.4400592645225811	0.44360800015708945	0.4757251961191781	0.477962870645655	0.4940036156773186	0.4955839728236153	0.5119722843735965	0.5129176783320839	0.545351743590593	0.5451496815374735	0.07337413554093283	0.07053256280115772	0.0030888050415480706	0.07687227651486239	0.0030960466233325157	0.07705249945617254
10.87391545193992	0.44026686609969673	0.44381575570494947	0.4759275882004254	0.47816563471184775	0.4942035458179126	0.49578437121904306	0.5121699546425609	0.5131158985694022	0.5455456745966922	0.5453442771592165	0.07333489763241971	0.07049488827495339	0.0030510111491337533	0.07638919698295865	0.0030581497027903914	0.0765679262704424
10.93943626265785	0.4404733340370103	0.4440223690390726	0.47612876132930626	0.4783671743532052	0.4944022130336993	0.49598350278597053	0.5123663185508269	0.5133128100722761	0.545738217954058	0.5455374855661594	0.07329570189252096	0.07045725416829211	0.0030134809357522663	0.07590414664331036	0.003020517230414299	0.07608137710717244
11.00535186922059	0.4406786632186933	0.4442278350300901	0.4763287103804852	0.47856748443076275	0.4945996121909772	0.4961813623772495	0.5125613709538385	0.5135084076830653	0.5459293684904557	0.5457293015741791	0.0732565486916778	0.0704196608371129	0.0029762133149939807	0.07541713177427312	0.00298314811674949	0.0755928582762806
11.071664650471687	0.4408828485376435	0.4444321485577316	0.47652743024253125	0.47876655981963734	0.4947957381725713	0.4963779448623403	0.51275510672612	0.5137026862632009	0.5461191210574081	0.5459197200227432	0.0732174384067826	0.07038210864355056	0.002939207202611094	0.07492815876578618	0.002946041274510147	0.0751023761996521
11.138376999588447	0.4410858848956624	0.44463530451100897	0.4767249158181693	0.4789643954092836	0.49499058587812267	0.4965732451276045	0.5129475207616031	0.5138956406935152	0.5463074705305909	0.5461087357753049	0.07317837142129528	0.07034459795604846	0.0029024615164998657	0.07443723411968506	0.0029091956185602896	0.07460993741172217
11.205491324168262	0.4412877672036347	0.4448372977884	0.47692116202453655	0.4791609861037514	0.4951841502243829	0.49676725807659855	0.5131386079739592	0.5140872658745717	0.5464944118102341	0.5462963437196996	0.07313934812536184	0.07030712914947149	0.0028659751767112773	0.07394436445052577	0.002872610065927539	0.07411554856010127
11.273010046315514	0.4414884903817053	0.44503812329803216	0.4771161637934358	0.47935632682194307	0.4953764261455077	0.4969599786303712	0.5133283632969302	0.5142775567269975	0.5466799398215217	0.5464825387685451	0.07310036891593576	0.07026970260522351	0.0028297471054523626	0.07344955648596851	0.0028362835358013427	0.07361921640598723
11.340935602728974	0.441688049359458	0.445237775957867	0.47730991607159323	0.47955041249787356	0.4955674085933532	0.49715140172775896	0.5135167816846643	0.5144665081918185	0.5468640495150002	0.5466673158596455	0.07306143419689907	0.07023231871136322	0.002793776227063116	0.07295281706693402	0.0028002149495089945	0.07312094782443523
11.409270444789758	0.4418864390760913	0.4454362506958812	0.4775024138209132	0.4797432380809275	0.4957570925377711	0.49734152232568424	0.51370385811205	0.5146541152307933	0.5470467358669828	0.5468506699563936	0.07302254437918841	0.07019497786272588	0.0027580614680293714	0.0724541531483851	0.0027644032305342847	0.0726207498050826
11.478017038649782	0.4420836544805966	0.44563354245025094	0.47769365201873604	0.4799347985361216	0.4959454729669084	0.4975303353994553	0.5138895875750557	0.5148403728267528	0.5472279938799622	0.5470325960481826	0.07298369988092372	0.0701576804610443	0.0027226017569752514	0.07195357179972461	0.002728847304497073	0.0721186294523477
11.547177865320764	0.4422796905319328	0.44582964616953236	0.47788362565809567	0.4801250888443626	0.49613254488750475	0.49771783594306546	0.5140739650910667	0.5150252759839372	0.5474078185830226	0.5472130891508123	0.07294490112753442	0.07012042691507418	0.0026873960246422968	0.07145108020482382	0.0026935460991559523	0.07161459398601266
11.616755420763786	0.44247454219920274	0.4460245568128445	0.47807232974797736	0.4803141040027107	0.49631830332519244	0.49790401896949565	0.5142569856992278	0.5152088197283391	0.5475862050322551	0.5473921443069059	0.07290614855189402	0.07008321764072013	0.0026524432039161105	0.07094668566311668	0.0026584985444060294	0.07110865074167805
11.686752215979308	0.44266820446182775	0.4462182693500489	0.4782597593135768	0.48050183902463917	0.4965027433247995	0.49808887951101594	0.5144386444607849	0.5153909991080442	0.5477631483111776	0.5475697565863237	0.07286744259445274	0.07004605306116539	0.002617742229798825	0.07044039558962822	0.0026237035722691537	0.07060080717099027
11.75717077709787	0.4428606723097219	0.4464107787619311	0.4784459093965592	0.48068828894029814	0.49668585995064957	0.4982724126194901	0.51461893645943	0.5155718091935764	0.5479386435311543	0.5477459210865825	0.07282878370337537	0.07000893360700128	0.0025832920394082137	0.06993221751527301	0.0025891601169010237	0.07009107084255106
11.82801364547121	0.44305194074346577	0.44660208004038043	0.4786307750553191	0.4808734487967769	0.49686764828686686	0.4984546133666809	0.5147978568016462	0.515751245078244	0.5481126858318212	0.5479206329332778	0.07279017233467788	0.06997185971636247	0.0025490915719861285	0.06942215908765093	0.0025548671145720903	0.06957944944167593
11.899283377763982	0.44324200477447884	0.44679216818856815	0.47881435136524036	0.48105731365836657	0.4970481034376802	0.49863547684455406	0.5149754006170567	0.5159293018784863	0.5482852703815118	0.548093887280505	0.07275160895237218	0.06993483183506176	0.002515139768884289	0.0689102280713314	0.0025208235036777715	0.0690659507714173
11.970982546046038	0.44343085942519245	0.44698103822112795	0.47899663341895765	0.48123987860682554	0.497227220527729	0.49881499816558833	0.5151515630587734	0.5161059747342248	0.548456392377688	0.5482656793112904	0.07271309402860718	0.06989785041672905	0.0024814355735638394	0.06839643234816606	0.0024870282247300146	0.06855058275273507
12.043113737885237	0.4436184997292198	0.44716868516433106	0.4791776163266164	0.48142113874164155	0.4974049947023695	0.49899317246308095	0.5153263393037479	0.5162812588092117	0.548626047047371	0.5484360042380171	0.07267462804381719	0.06986091592295156	0.0024479779315900174	0.0678807799177008	0.0024534802203457495	0.06803335342465289
12.115679556440844	0.4438049207315275	0.4473551040562653	0.4793572952161353	0.4816010891802979	0.4975814211279826	0.4991699948914582	0.515499724553125	0.5164551492913841	0.5487942296475778	0.5486048573028589	0.07263621148687044	0.06982402882341725	0.0024147657906294917	0.06736327889771587	0.0024201784352588795	0.0675142709452956
12.188682620557461	0.4439901174886043	0.44754028994701067	0.47953566523346774	0.48177972505853883	0.4977564949922829	0.49934546062658614	0.5156717140325956	0.5166276413932192	0.5489609354657589	0.5487722337782163	0.07259784485522001	0.06978718959606167	0.0023817981004476962	0.06684393752458107	0.0023871218163016295	0.06699334359169029
12.26212556485955	0.4441740850686301	0.447724237898814	0.47971272154286476	0.4819570415306337	0.49793021150462863	0.4995195648660805	0.5158423029927554	0.5167987303520879	0.5491261598202392	0.5489381289671524	0.07255952865506081	0.06975039872721533	0.0023490738129070543	0.06632276415362526	0.0023543093124129832	0.06647057976053361
12.336011039846525	0.4443568185516432	0.447906942986265	0.47988845932713703	0.4821330337696448	0.4981025658963323	0.4996923028296212	0.5160114867094603	0.516968411430615	0.549289898060662	0.5491025382038367	0.07252126340148461	0.06971365671175438	0.0023165918819563203	0.0657997672594206	0.00232173987462847	0.0659459879685187
12.41034171198835	0.44453831302970687	0.4480884002964675	0.48006287378791807	0.48230769696769193	0.4982735534209721	0.4998636697592636	0.5161792604841872	0.5171366799170368	0.5494521455684358	0.5492654568539853	0.07248304961864142	0.0696769640532561	0.0022843512636363528	0.06527495543640782	0.002289412456074391	0.06541957685242039
12.485120263821853	0.4447185636070752	0.4482686049292138	0.4802359601459281	0.4824810263362204	0.4984431693547064	0.5000336609197544	0.5163456196443952	0.5173035311255637	0.5496128977571846	0.5494268803153108	0.07244488783990216	0.06964032126415509	0.0022523509160743416	0.06474833739920882	0.002257326011975813	0.06489135517006162
12.560349394047481	0.44489756540035685	0.44844755199715514	0.48040771364123713	0.4826530171062675	0.49861140899658607	0.5002022715988472	0.5165105595438881	0.5174689603967414	0.5497721500731995	0.5495868040179697	0.07240677860802458	0.0696037288659009	0.0022205897994735935	0.06421992198285409	0.0022254794996401372	0.06436133180022807
12.63603181762671	0.44507531353867874	0.44862523662597265	0.4805781295335291	0.48282366452872993	0.49877826766887046	0.5003694971076179	0.5166740755631798	0.517632963097817	0.5499298979958955	0.5497452234250159	0.07236872247532272	0.06956718738912342	0.002189066876116641	0.06368971814325164	0.0021938718784597633	0.06382951574319407
12.712170265880024	0.44525180316384716	0.44880165395454585	0.4807472031023656	0.48299296387463125	0.49894374071734227	0.5005353327807833	0.5168361631098596	0.5177955346231036	0.5500861370382699	0.5499021340328551	0.07233072000383876	0.0695306973737948	0.00215778111036391	0.06315773495764176	0.002162502109916975	0.06329591612126251
12.78876748658549	0.4454270294305097	0.4489767991351219	0.4809149296474509	0.4831609104353903	0.49910782351162564	0.5006997739770195	0.5169968176189607	0.5179566703943496	0.5502408627473634	0.5500575313717051	0.0722927717655167	0.06949425936940067	0.0021267314686426175	0.06262398162489546	0.0021313691575621796	0.06276054217885019
12.865826244077915	0.44560098750631316	0.4491506673334808	0.4810813044888958	0.48332749952308834	0.4992705114455028	0.5008628160792802	0.5171560345533303	0.5181163658611069	0.5503940707047256	0.5502114110060544	0.07225487834238363	0.06945787393510941	0.0020959169194543215	0.06208846746581287	0.002100471987021457	0.06222340328284304
12.943349319348618	0.4457736725720626	0.44932325372910215	0.48124632296748276	0.483492726470738	0.4994317999372336	0.5010244544951179	0.5173138094040004	0.5182746165011025	0.5505457565268828	0.5503637685351285	0.07221704032672818	0.06942154163994693	0.002065336433359821	0.06155120192349273	0.002069809566002334	0.061684508923406156
13.0213395101458	0.44594507982187676	0.44949455351532946	0.48140998044493016	0.4836565866325518	0.49959168442987434	0.5011846846570059	0.5174701376905606	0.5184314178206121	0.5506959158658079	0.5505145995933569	0.07217925832128629	0.06938526306297453	0.002034988982985819	0.0610121945638582	0.0020393808642786837	0.06114386871399802
13.099799631075467	0.44611520446334435	0.4496645618995317	0.48157227230415767	0.4838190753842104	0.4997501603915994	0.5013435020226593	0.5176250149615342	0.5185867653548332	0.5508445444093959	0.5506638998508432	0.07214153293943115	0.06934903879346858	0.0020048735430235887	0.06047145507592688	0.002009184853682733	0.06060149239149837
13.178732513703073	0.4462840417176771	0.44983327410326635	0.481733193949552	0.48398018812313126	0.49990722331602255	0.5015009020753585	0.5177784367947538	0.5187406546682624	0.5509916378819407	0.5508116650138385	0.07210386480536075	0.0693128694311058	0.001974989090206325	0.05992899327176815	0.0019792205081183845	0.060057389816975615
13.258141006655675	0.4464515868198601	0.45000068536243804	0.4818927408072292	0.48413992026873803	0.500062868722517	0.5016568803242732	0.517930398797738	0.5188930813550732	0.5511371920446138	0.5509578908252183	0.07206625455429663	0.06927675558614992	0.0019453346033344587	0.059384819087412666	0.001949486803551892	0.05951157097602788
13.338027975724735	0.4466178350188049	0.45016679092745776	0.4820509083253038	0.484298267262729	0.5002170921565429	0.5018114323047886	0.5180808966080745	0.5190440410394949	0.5512812026959507	0.5511025730649626	0.07202870283267966	0.06924069787964113	0.0019159090632543396	0.05883894258296607	0.0019199827179985363	0.05896404597864091
13.418396303969553	0.44678278157749524	0.4503315860633987	0.4822076919741495	0.4844552245693457	0.5003698891899666	0.5019645535788283	0.5182299258937983	0.5191935293761939	0.5514236656723341	0.5512457075506371	0.07199121029837378	0.06920469694359187	0.0018867114528591244	0.05829137394276529	0.0018907072315346163	0.058414825060012276
13.49924889182131	0.4469464217731361	0.4504950660501527	0.4823630872466681	0.48461078767564275	0.5005212554213899	0.5021162397351843	0.5183774823537777	0.5193415420506577	0.5515645768484879	0.551387290137882	0.07195377762087042	0.06916875342118384	0.0018577407570936622	0.05774212347607488	0.0018616593262916759	0.057863918580821405
13.580588657187745	0.447108750897297	0.4506572261825825	0.4825170896585516	0.48476495209175624	0.500671186476473	0.502266486389842	0.5185235617180968	0.519488074779578	0.5517039321379671	0.5515273167208986	0.07191640548149886	0.06913286796696784	0.0018289959629314012	0.057191201616703324	0.0018328379864422928	0.057311337027130094
13.662418535558457	0.44726976425605525	0.45081806177067346	0.4826696947485483	0.4849177133511721	0.5008196780082609	0.5024152891863095	0.5186681597484435	0.5196331233112377	0.5518417274936551	0.5516657832329426	0.07187909457363892	0.06909704124707106	0.0018004760593952618	0.05663861892406885	0.0018042421982111811	0.056757091011121474
13.744741480110864	0.447429457170138	0.450977568139684	0.4828208980787276	0.48506906701099595	0.5009667256975127	0.5025626437959466	0.5188112722384974	0.5197766834258986	0.5519779589082652	0.5518026856468204	0.07184184560293752	0.06906127393940326	0.0017721800375514185	0.05608438608335575	0.001775870949868974	0.05620119127138423
13.827560461816718	0.44758782497506033	0.4511357406302929	0.4829706952347441	0.485219008652221	0.5011123252530283	0.502708545918295	0.51895289501432	0.5199187509361909	0.5521126224148416	0.5519380199753876	0.07180465928753045	0.06902556673386973	0.0017441068904897605	0.05552851390535807	0.0017477232317295588	0.055643648673068924
13.910878469549415	0.4477448630212627	0.4512925745987458	0.48311908182610225	0.4853675338799975	0.5012564724119776	0.5028529912814086	0.5190930239347459	0.5200593216875056	0.5522457140872673	0.5520717822720517	0.07176753635826774	0.06898992033258829	0.0017162556133349938	0.05497101332713328	0.0017197980361354226	0.05508447420801588
13.9946985101918	0.4479005666742454	0.45144806541699783	0.4832660534864203	0.4855146383238988	0.5013991629402297	0.5029959756421842	0.5192316548917764	0.5201983915583844	0.5523772300407734	0.5522039686312757	0.07173047755894119	0.06895433545010822	0.0016886252032413118	0.05441189541222968	0.001692094357478524	0.05452367899550836
14.079023608744702	0.4480549313147014	0.451602208472858	0.4834116058736943	0.4856603176381935	0.5015403926326838	0.5031374947866962	0.5193687838109743	0.520335956460919	0.5525071664324532	0.5523345751890915	0.0716934836465189	0.06891881281363486	0.0016612146593963928	0.05385117135099904	0.0016646111921825302	0.053961274282244176
14.163856808436103	0.4482079523386469	0.45175499917012535	0.48355573467056195	0.4858045675021091	0.5016801573136003	0.5032775445305263	0.5195044066518612	0.5204720123411423	0.5526355194617785	0.5524635981236063	0.07165655539138192	0.06888335316325725	0.0016340229830058561	0.05328885246080972	0.0016373475386948222	0.053397271442463534
14.24920117083096	0.4483596251575491	0.4519064329287296	0.4836984355845655	0.4859473836201027	0.501818452836932	0.5034161207190994	0.5196385194083154	0.52060655517943	0.5527622853711202	0.5525910336555243	0.07161969357756716	0.0688479572521809	0.00160704917729948	0.05272495018625989	0.0016103023975033715	0.05283168197871646
14.335059775941703	0.4485099451984516	0.45205650518486445	0.4838397043484149	0.48608876172212706	0.501955275086657	0.5035532192280173	0.5197711181089721	0.5207395809908987	0.552887460446272	0.5527168780486618	0.07158289900301194	0.06881262584696364	0.0015802922475276482	0.0521594760994617	0.0015834747711220842	0.052264517521692255
14.421435722339384	0.4486589079040974	0.45220521139112096	0.4839795367202498	0.48622869756389797	0.5020906199771114	0.5036888359633938	0.5199021988176252	0.520871085825808	0.5530110410169785	0.5528411276104714	0.07154617247980659	0.06877735972775799	0.001553751200962239	0.05159244190052448	0.0015568636640845845	0.0516957898306174
14.50833212726552	0.4488065087330502	0.45235254701661837	0.4841179284839031	0.48636718692716097	0.5022244834533239	0.50382296686219	0.5200317576336312	0.5210010657699623	0.5531330234574662	0.5529637786925693	0.07150951483444724	0.06874215968855325	0.0015274250468872985	0.051023859417483663	0.001530468082953984	0.05112551079359662
14.595752126744532	0.4489527431598115	0.45249850754713067	0.4842548754491608	0.4865042256199568	0.5023568614913491	0.5039556078925513	0.5201597906923138	0.5211295169451164	0.5532534041869774	0.5530848276912628	0.07147292690809855	0.06870702653742887	0.001501312796596821	0.05045374060645713	0.0015042870363086713	0.050553692427669716
14.683698875697011	0.4490976066749356	0.4526430884852136	0.484390373452024	0.48663980947688873	0.5024877500986028	0.5040867550541439	0.520286294165371	0.521256435509382	0.5533721796703093	0.5532042710480859	0.07143640955685612	0.06867196109680596	0.0014754134634067384	0.04988209755248363	0.0014783195347520817	0.049980346879237914
14.772175548053516	0.4492410947851427	0.45278628535032595	0.48452441835496995	0.4867739343593867	0.5026171453141988	0.5042164043784929	0.5204112642612841	0.5213818176576348	0.5534893464183565	0.5533221052503353	0.0713999636520167	0.06863696420370625	0.0014497260626362696	0.04930894246909645	0.0014525645909038154	0.04940548642422016
14.861185336869132	0.4493832030134278	0.45292809367895004	0.4846570060472112	0.48690659615597237	0.502745043209283	0.5043445519293197	0.5205346972257278	0.5215056596219253	0.5536049009886562	0.553438326831611	0.0713635900803529	0.06860203671001831	0.0014242496116110281	0.0487342876987924	0.001427021219394753	0.04882912346823787
14.95073145443871	0.44952392689916754	0.4530685090247092	0.48478813244495517	0.4870377907825238	0.502871439887372	0.5044711938028819	0.5206565893419817	0.521627957671889	0.5537188399859382	0.5535529323723615	0.07132728974439262	0.06856717948276152	0.0013989831296643551	0.048158145713344425	0.0014016884368719396	0.04825127054692757
15.040817132412794	0.44966326199822365	0.4532075269584812	0.4849177934916639	0.4871675141825386	0.5029963314846895	0.5045963261283115	0.5207769369313449	0.521748708115161	0.5538311600626787	0.5536659185004309	0.07129106356270204	0.06853239340436446	0.001373925638138207	0.047580529113915304	0.0013765652619976976	0.04767194032613986
15.131445621914246	0.44980120388304345	0.4533451430685107	0.4850459851583109	0.4872957623273978	0.5031197141705044	0.5047199450679564	0.520895736353551	0.52186790729779	0.5539418579196573	0.5537772818916122	0.07125491247017776	0.06849767937293885	0.0013490761603685009	0.04700145063115713	0.0013516507154380797	0.047091145602053075
15.222620193655578	0.4499377481427562	0.45348135296051617	0.4851727034436387	0.48742253121662715	0.5032415841474687	0.5048420468177187	0.5210129840071854	0.5219855516046539	0.5540509303065184	0.5538870192702017	0.07121883741834054	0.06846303830256487	0.0013244337216962165	0.04642092312550972	0.0013269438198695305	0.04650889930137225
15.31434413805701	0.45007289038326836	0.45361615225779595	0.48529794437441615	0.48754781687815935	0.503361937651957	0.5049626276073976	0.521128676330104	0.5221016374598795	0.5541583740223365	0.5539951274095591	0.07118283937563531	0.06842847112358047	0.0012999973494585149	0.04583895958748485	0.0013024435999740014	0.04592521448172704
15.406620765365147	0.4502066262273532	0.45374953660132983	0.4854217040056933	0.4876716153685951	0.5034807709544054	0.5050816837010298	0.5212428097998537	0.5222161613272619	0.5542641859161856	0.5541016031326714	0.07114691932773802	0.06839397878287456	0.0012757660729909581	0.04525557313762363	0.0012781490824385067	0.04534010433160063
15.499453405772549	0.45033895131473806	0.453881501649878	0.48554397842105673	0.4877939227734634	0.5035980803596513	0.5051992113972316	0.5213553809340956	0.5223291197106853	0.5543683628877124	0.5542064433127201	0.07111107827786733	0.06835956224418435	0.001251738923627066	0.04467077702689437	0.0012540592959520147	0.04475358217059977
15.592845409537835	0.45046986130218786	0.45401204308007564	0.4856647637328837	0.48791473520747985	0.503713862207274	0.5053152070295411	0.5214663862910281	0.5224405091545473	0.554470901887714	0.5543096448736523	0.07107531724710087	0.06832522248840427	0.0012279149346885454	0.04408458463656473	0.0012301732712090008	0.044165661449824256
15.686800147106629	0.4505993518635853	0.45414115658652565	0.48578405608259456	0.48803404881480666	0.5038281128719343	0.5054296669667623	0.5215758224698128	0.522550326244184	0.5545717999187189	0.554411204790757	0.07103963727469888	0.06829096051389309	0.0012042931414892877	0.04349700947859958	0.0012064900409010093	0.043576355751753226
15.781321009233178	0.4507274186900064	0.45426883788188593	0.4859018516409054	0.48815185976930875	0.5039408287637166	0.5055425876133065	0.521683686111003	0.5226585676062953	0.5546710540355733	0.5545111200912438	0.0710040394184348	0.06825677733679078	0.001180872581338921	0.0429080651958742	0.0011830086397157658	0.04298567879037307
15.87641140710273	0.450854057489793	0.4543950826969546	0.4860181466080787	0.48826816427481085	0.5040520063284698	0.5056539654095368	0.5217899738969719	0.522765229909375	0.5547686613460311	0.5546093878548273	0.07096852475492817	0.06822267399134203	0.0011576522935330402	0.04231776556201794	0.0011597281043385088	0.042393644411546916
15.972074772454643	0.45097926398862165	0.45451988678075017	0.4861329372141734	0.48838295856535324	0.504161642048149	0.505763796832112	0.5218946825523438	0.5228703098641397	0.5548646190113476	0.5547060052143141	0.07093309437998675	0.06818865153022123	0.001134631319350543	0.04172612448161317	0.001136647473455099	0.04180026659315672
16.06831455770623	0.45110303392956663	0.45464324590058924	0.48624621971929327	0.48849623890544597	0.5042697324411568	0.5058720783943317	0.5219978088444276	0.5229738042239621	0.5549589242468785	0.5548009693561965	0.0708977494089558	0.06815471102487017	0.0011118087020642875	0.04113315599067846	0.0011137657877409168	0.04120555944504645
16.165134236077357	0.4512253630731618	0.4547651558421588	0.4863579904138356	0.48860800159032225	0.504376274062688	0.5059788066464794	0.5220993495836509	0.5230757097853028	0.5550515743226835	0.5548942775212466	0.07086249097706977	0.06812085356583462	0.0010891834869286576	0.04053887425639857	0.0010910820898648588	0.040609537209235214
16.262537301715792	0.45134624719745536	0.45488561240958586	0.4864682456187365	0.488718242946191	0.5044812635050696	0.5060839781761693	0.5221993016239962	0.5231760233881471	0.5551425665641324	0.5549859270051194	0.07082732023981432	0.06808708026311242	0.0010667547211822281	0.03994329357733761	0.001068595424488894	0.04001221426010204
16.36052726982327	0.4514656820980617	0.45500461142550175	0.4865769816857164	0.4888269593304874	0.5045846973981056	0.5061875896086903	0.522297661863439	0.5232747419164417	0.5552318983525185	0.5550759151589564	0.0707922383732929	0.06805339224650743	0.0010445214540442116	0.03934642838348168	0.0010463048382658435	0.03941360510432901
16.459107676782416	0.4515836635882087	0.4551221487311027	0.48668419499752374	0.4889341471321231	0.5046865724094187	0.506289637607352	0.522394427244388	0.5233718622985334	0.555319567125674	0.5551642393899949	0.07075724657460258	0.06801979066598662	0.0010224827367131262	0.038748293236480436	0.0010242093798349394	0.03881372438119968
16.55828208028434	0.45170018749878	0.4552382201862064	0.4867898819681776	0.48903980277173464	0.5047868852447951	0.5063901188738308	0.5224895947541268	0.5234673815076096	0.5554055703785922	0.5552508971621837	0.07072234606221349	0.0679862766920473	0.0010006376223752333	0.03814890282971817	0.001002308099828042	0.03821258686261331
16.658054059457015	0.45181524967835357	0.4553528216693033	0.48689403904320866	0.4891439227019304	0.5048856326485274	0.506489030148516	0.5225831614252568	0.5235612965621412	0.5554899056640523	0.5553358859967997	0.07068753807635664	0.06795285151609055	0.0009789851661885507	0.03754827198817168	0.000980600050860314	0.037610207453113276
16.758427214994473	0.4519288459932337	0.4554659490776041	0.4869966626998982	0.48924650340753667	0.5049828114037582	0.5065863682108553	0.5226751243361429	0.5236536045263264	0.5555725705932506	0.5554192034730728	0.07065282387942123	0.06791951635080024	0.0009575244252930659	0.03694641566876555	0.0009590842875355499	0.037006601190014976
16.859405169286727	0.4520409723274806	0.45557759832708244	0.4870977494475168	0.4893475414058422	0.5050784183328251	0.5066821298797026	0.5227654806113606	0.5237443025105363	0.5556535628364359	0.5555008472288127	0.07061820475635587	0.06788627243052883	0.0009362544588009669	0.03634334896021585	0.0009377598664399578	0.03640178324344845
16.960991566550526	0.452151624582932	0.45568776535251143	0.48719729582756	0.4894470332468398	0.5051724502976033	0.5067763120136631	0.5228542274221442	0.523833387671763	0.555732880123549	0.5555808149610412	0.07058368201507867	0.06785312101169427	0.0009151743278055235	0.03573908708312956	0.0009166258461510424	0.03579576891648628
17.063190072960847	0.452260798679223	0.455796446107498	0.4872952984139837	0.4895449755134695	0.5052649041998512	0.5068689115114419	0.5229413619868392	0.5239208572140698	0.5558105202448698	0.5556591044266314	0.07054925698689749	0.0678200633731791	0.0008942830953735381	0.03513364539013253	0.0008956812872242814	0.03518857364524308
17.166004376783235	0.45236849055379696	0.4559036365645095	0.48739175381343663	0.489641364821857	0.5053557769815538	0.5069599253121893	0.5230268815713524	0.5240067083890414	0.5558864810516646	0.5557357134429481	0.07051493102693165	0.0677871008167401	0.0008735798265431249	0.03452703936591206	0.0008749252521913498	0.03458021299849179
17.26943818850684	0.45247469616191427	0.456009332714896	0.48748665866549207	0.4897361978215511	0.505445065625268	0.5070493503958479	0.5231107834896086	0.5240909384962364	0.5559607604568443	0.5558106398884954	0.07048070551454924	0.06775423466742436	0.0008530635883308157	0.033919284626975355	0.0008543568055787709	0.03397070267827473
17.37349524097843	0.4525794114766534	0.45611353056890896	0.48758000964287634	0.4898294711957616	0.5055327671544659	0.5071371837835013	0.5231930651040052	0.5241735448836446	0.5560333564356219	0.5558838817035697	0.07044658185380744	0.06772146627399475	0.0008327334497191252	0.033310396921905294	0.0008339750138874891	0.033360058519747326
17.478179289537028	0.4526826324889075	0.45621622615571167	0.4876718034516979	0.489921181661593	0.50561887863388	0.5072234225377195	0.5232737238258711	0.5242545249481417	0.5561042670261812	0.5559554368909162	0.07041256147390147	0.06768879700936042	0.0008125884816649886	0.03270039213140308	0.0008137789455973099	0.032748296490908047
17.583494112149474	0.452784355207375	0.456317415523386	0.48776203683167185	0.4900113259702765	0.5057033971698476	0.5073080637629067	0.5233527571159271	0.5243338761359486	0.5561734903303451	0.5560253035163916	0.07037864582962572	0.06765622827101943	0.0007926277571010942	0.0320892862682598	0.0007937676711722297	0.03213543269301056
17.689443509546752	0.45288457565854306	0.45641709473893355	0.4878507065563436	0.49009990090740224	0.5057863199106554	0.5073911046056491	0.5234301624847464	0.5244115959430922	0.5562410245142537	0.5560934797096314	0.07034483640183806	0.06762376148150531	0.0007728503509221163	0.031477095477043804	0.0007739402630524417	0.03152148336032212
17.79603130536116	0.4529832898866675	0.45651525988826996	0.487937809433311	0.49018690329314685	0.5058676440468829	0.5074725422550609	0.5235059374932198	0.5244876819158671	0.5563068678090447	0.5561599636647235	0.07031113469793779	0.06759139808884551	0.0007532553399971498	0.030863836034384917	0.0007542957956561125	0.030906464860095184
17.90326134626431	0.4530804939537436	0.4566119070762137	0.4880233423044431	0.4902723299825006	0.5059473668117481	0.5075523739431321	0.5235800797530202	0.5245621316513003	0.5563710185115411	0.5562247536408859	0.07027754225234856	0.0675591395670265	0.0007338418031652694	0.030249524349045487	0.000734833345379382	0.030290393692638418
18.011137502105942	0.45317618393947345	0.456707032426469	0.48810730204609826	0.4903561778654921	0.5060254854814511	0.5076305969450756	0.5236525869270716	0.5246349427976164	0.5564334749849451	0.5562878479631499	0.07024406062701423	0.06752698741646794	0.0007146088212293122	0.029634176961380376	0.0007155519905985841	0.029673286491274098
18.119663666053608	0.45327035594122334	0.4568006320816032	0.4881896855693376	0.49043844386741164	0.506101997375517	0.5077072085796736	0.5237234567300169	0.5247061130547072	0.5564942356595344	0.556349245023051	0.07021069141190117	0.0674949431645069	0.0006955554769625394	0.029017810543834344	0.0006964508116635848	0.029055160022366522
18.228843754733095	0.45336300607397884	0.45689270220301553	0.4882704898201401	0.4905191249490302	0.5061768998571423	0.5077822062096253	0.5237926869286911	0.5247756401746	0.556553299033369	0.5564089432793223	0.07017743622551002	0.06746300836588949	0.0006766808551090797	0.028400441900657825	0.000677528890903556	0.028436031185066213
18.338681708369887	0.4534541304702888	0.45698323897090243	0.48834971177961006	0.49059821810681836	0.5062501903335366	0.5078555872418927	0.5238602753425935	0.5248435219619303	0.5566106636729997	0.5564669412585951	0.07014429671540023	0.06743118460327348	0.0006579840423750483	0.027782087967594293	0.0006587853126198695	0.027815917011352553
18.44918149093129	0.45354372528020553	0.4570722385842129	0.48842734846418695	0.4906757203731618	0.5063218662562666	0.5079273491280475	0.5239262198443643	0.524909756274415	0.5566663282141849	0.5565232375561062	0.07011127455872139	0.0673994734877387	0.0006394641274320989	0.0271627658121929	0.0006402191630940912	0.02719483466614747
18.56034709026951	0.45363178667121606	0.4571596972606004	0.4885033969258497	0.4907516288165746	0.5063919251216001	0.5079974893646176	0.5239905183602607	0.5249743410233288	0.5567202913626127	0.5565778308364089	0.07007837146275471	0.06736787665930914	0.0006211202009263062	0.026542492633566894	0.0006218295305817634	0.026572801447017014
18.672182518265565	0.4537183108281674	0.4572456112363653	0.4885778542523202	0.4908259405419106	0.5064603644708486	0.5080660054934334	0.5240531688706378	0.5250372741739816	0.5567725518946296	0.5566307198340928	0.07004558916546672	0.06733639578748236	0.0006029513554586252	0.02592128576205255	0.0006036155053115166	0.02594983478395818
18.784691810974078	0.45380329395318214	0.45732997676639053	0.4886507175672614	0.4908986526905703	0.5065271818907091	0.5081328951019722	0.5241141694104287	0.5250985537461976	0.5568231086579738	0.556681903354506	0.0700129294360732	0.06730503257177252	0.0005849566856017674	0.02529916265949339	0.0005855761794881786	0.025325952239683147
18.897879028768923	0.45388673226557064	0.45741279012407143	0.48872198403047734	0.49096976244070833	0.5065923750136087	0.5081981558237061	0.5241735180696294	0.5251581778147979	0.556871960572519	0.5567313802744874	0.06998039407561106	0.06727378874225888	0.0005671352878957592	0.0246761409189844	0.0005677106472945503	0.02470117150934925
19.01174825648978	0.4539686220017304	0.45749404760123685	0.48879165083810516	0.4910392670074351	0.5066559415180446	0.5082617853384455	0.5242312129937837	0.5252161445100844	0.5569191066310181	0.5567791495431021	0.0699479849175249	0.06724266606015102	0.0005494862608403928	0.024052238264374637	0.0005500180048825243	0.02407551042009004
19.126303603589555	0.45404895941504064	0.45757374550806157	0.4888597152228072	0.4911071636430166	0.506717879128927	0.5083237813726841	0.5242872523844705	0.5252724520183233	0.55696454589986	0.5568252101823845	0.06991570382826236	0.06721166631835777	0.0005320087049009992	0.023427472550721973	0.0005324973503788577	0.023448986931413174
19.241549204282624	0.45412774077574847	0.4576518801729744	0.48892617445396014	0.49117344963707343	0.5067781856179201	0.5083841416999445	0.5243416344997948	0.5253270985822361	0.557008277519829	0.5568695612880884	0.0698835527078818	0.06718079134207273	0.0005147017225097805	0.02280186176363941	0.0005151477838913898	0.022821619134887783
19.357489217694134	0.45420496237084573	0.4577284479425546	0.4889910258378398	0.4912381223167738	0.5068368588037829	0.5084428641411222	0.5243943576548782	0.5253800825014874	0.5570503007068724	0.5569122020304429	0.06985153349066987	0.06715004298936772	0.0004975644180613692	0.022175424019351908	0.0004979684074939428	0.022193425253746568
19.474127828010037	0.4542806205039378	0.45780344518142213	0.48905426671780367	0.4913011790470251	0.5068938965527098	0.5084999465648281	0.5244454202223545	0.5254314021331775	0.557090614752875	0.5569531316549148	0.06981964814577458	0.0671194231518001	0.00048059589791771273	0.02154817756463956	0.0004809583252374239	0.02156442364291422
19.59146924462811	0.4543547114951041	0.4578768682721186	0.4891158944744696	0.4913626172306622	0.506949296778671	0.5085553868877333	0.5244948206328652	0.5254810558923365	0.5571292190264401	0.5569923494829778	0.06978789867784686	0.06708893375502904	0.0004637952703996362	0.02092014077616966	0.00046411664314760515	0.02093463278896479
19.709517702309874	0.4544272316807482	0.4579487136149809	0.4891759065258912	0.4914224343086332	0.5070030574437498	0.5086091830749113	0.5245425573755574	0.5255290422524208	0.5571661129736777	0.5570298549128901	0.06975628712769652	0.06705857675944511	0.0004471616457970562	0.020291332160908837	0.0004474424692255674	0.02030407130968115
19.828277461333414	0.45449817741344223	0.45801897762800464	0.48923430032773174	0.4914806277601798	0.5070551765584858	0.5086613331401806	0.5245886289985863	0.5255753597458108	0.5572012961190015	0.5570656474204765	0.0697248155729589	0.0670283541608124	0.0004306941363618755	0.019661770355497765	0.0004309349134441476	0.019672757953998143
19.94775280764713	0.45456754506175645	0.4580876567466999	0.48929107337343053	0.4915371951030176	0.5071056521822076	0.5087118351464461	0.5246330341096153	0.5256200069643123	0.5572347680659295	0.5570997265599198	0.06969348612877627	0.06699826799092086	0.0004143918563079829	0.019031474125981163	0.0004145930877523796	0.01904071160181786
20.067948053024427	0.45463533101008563	0.4581547474239366	0.48934622319437016	0.4915921338935096	0.5071544824233757	0.5087606872060413	0.5246757713763244	0.5256629825596595	0.5572665284978973	0.5571320919645587	0.06966230094849264	0.06696832031825536	0.00039825392181791486	0.018400462367921477	0.0003984161060710534	0.01840795126356909
20.188867535219305	0.45470153165846044	0.45822024612978157	0.4893997473600365	0.49164544172683833	0.5072016654399156	0.5088078874810672	0.5247168395269156	0.5257042852440188	0.5572965771790742	0.5571627433476927	0.06963126222436047	0.06693851324867248	0.00038227945103352923	0.017768754105745188	0.00038240308429449144	0.01777449608015047
20.31051561812294	0.4547661434223519	0.4582841493513259	0.4894516434781772	0.49169711623717394	0.5072471994395568	0.5088534341837341	0.5247562373506229	0.5257439137904973	0.55732491395519	0.5571916805033947	0.06960037218826004	0.06690884892609365	0.00036646756406444325	0.017136368492884912	0.00036655314029854225	0.017140365322873663
20.432896691921076	0.45482916273246515	0.45834645359250176	0.4895019091949561	0.49174715509783806	0.5072910826801669	0.5088973255767002	0.5247939636982262	0.5257818670336525	0.5573515387543694	0.5572189033073321	0.0695696331124368	0.06687932953321203	0.00035081738298359255	0.01650332481115413	0.0003508653939268136	0.01650557839282385
20.55601517325261	0.4548905860345213	0.4584071553738907	0.48955054219510147	0.49179555602146463	0.5073333134700876	0.5089395599734106	0.5248300174825632	0.5258181438700039	0.5573764515879723	0.5572444117175954	0.06953904731024883	0.06684995729221126	0.0003353280318250107	0.015869642470519807	0.0003353389670008866	0.015870154820760263
20.679875505368887	0.4549504097890308	0.45846625123251955	0.4895975402020526	0.49184231676015544	0.5073738901684675	0.5089801357384344	0.5248643976790484	0.5258527432585468	0.5573996525514453	0.5572682057755326	0.06950861713693195	0.06682073446549862	0.00031999863659093464	0.01523534100894608	0.00031997298331631896	0.015234114266846177
20.804482158294064	0.4550086304710546	0.45852373772164806	0.48964290097810215	0.4918874351056338	0.5074128111855968	0.5090190512878031	0.5248971033261919	0.5258856642212703	0.5574211418251801	0.5572902856065954	0.06947834499037664	0.0667916633564538	0.0003048283252473638	0.01460044009203898	0.00030476656864575347	0.014597476520435748
20.92983962898646	0.4550652445699542	0.4585796114105446	0.4896866223245325	0.4919309088893921	0.5074500749832388	0.5090563050893463	0.5249281335261216	0.5259169058436749	0.5574409196753796	0.557310651421191	0.06944823331192358	0.06676274631019015	0.0002898162277245042	0.013964959512634323	0.0002897188507366977	0.013960261499519788
21.055952441500814	0.4551202485891315	0.45863386888425145	0.48972870208174907	0.4919727359828362	0.5074856800749626	0.5090918956630271	0.5249574874451071	0.525946467275296	0.5574589864549347	0.5573293035155429	0.06941828458717143	0.06673398571433434	0.00027496147591721254	0.013328919190456645	0.00027482895931152385	0.013322489250654712
21.18282514715158	0.45517363904575464	0.45868650674333855	0.48976913812940853	0.49201291429742555	0.5075196250264722	0.5091258215812778	0.524985164314087	0.5259743477302263	0.5574753426043076	0.5573462422725611	0.06938850134680337	0.06670538399981567	0.00026026320368566225	0.012692339171749722	0.0002600960260712437	0.01268417994850779
21.31046232467717	0.45522541247047504	0.4587375216036463	0.4898079283865427	0.4920514417848084	0.5075519084559375	0.5091580814693325	0.5250111634291984	0.526000546487643	0.5574899886524257	0.5573614681627193	0.06935888616742704	0.06667694364167615	0.0002457205468542334	0.012055239629049197	0.0002455191846901794	0.012045353895487665
21.438868580405217	0.45527556540712966	0.4587869100960156	0.4898450708116781	0.4920883164369528	0.5075825290343223	0.5091886740055609	0.5250354841523095	0.5260250628923371	0.5575029252175849	0.5573749817449426	0.06932944167243361	0.06664866715989382	0.0002313326432155094	0.01141764086074204	0.00023109757082262483	0.011406031521460136
21.568048548418737	0.4553240944124321	0.45883466886600777	0.4898805634029492	0.4921235362862726	0.5076114854857131	0.5092175979217998	0.5250581259115537	0.5260478963552447	0.5575141530083603	0.5573867836675034	0.06930017053287206	0.06662055712022327	0.00021709863252561412	0.010779563290469696	0.00021683032209729447	0.010766233383250778
21.69800689072348	0.4553709960556511	0.45888079457361053	0.48991440419820925	0.49215709940574953	0.5076387765876442	0.5092448520036841	0.5250790882018678	0.5260690463539821	0.557523672824529	0.5573968746689273	0.06927107546834005	0.06659261613505175	0.00020301765650487802	0.010141027466872288	0.00020271657812465094	0.010125980164531256
21.828748297416116	0.4554162669182752	0.45892528389293286	0.4899465912751328	0.4921890039090497	0.5076644011714243	0.5092704350909776	0.5250983705855319	0.5260885124333823	0.557531485558	0.5574052555789072	0.06924215924789515	0.06656484686427298	0.00018908885884516557	0.009502054063347032	0.0001887554804897995	0.009485292675037726
21.960277486853503	0.4554599035936647	0.4589681335118856	0.48997712275131583	0.49221924795063504	0.507688358122461	0.5092943460779	0.5251159726927128	0.5261062942060348	0.557537592193756	0.5574119273192276	0.06921342469098146	0.06653725201617795	0.00017531138519988332	0.008862663877209798	0.00017494617275493063	0.008844191850315042
22.092599205822967	0.4555019026866897	0.45900934013185013	0.49000599678436907	0.4922478297258702	0.507710646380583	0.5093165839134562	0.5251318942220096	0.5261223913528283	0.5575419938108047	0.5574168909046994	0.06918487466837539	0.06650983434836305	0.0001616843831913073	0.008222877829524577	0.000161287800464871	0.008202698751446746
22.225718229713628	0.4555422608133555	0.45904890046733365	0.49003321157200685	0.49227474747112354	0.5077312649403638	0.5093371476017626	0.5251461349410033	0.526136803623496	0.5575446915831404	0.5574201474441032	0.06915651210315095	0.06648259666865754	0.00014820700240614215	0.0075827169644213654	0.00014777951114175458	0.007560834564429797
22.359639362688714	0.45558097460041064	0.45908681124561024	0.49005876535212806	0.49229999946386366	0.5077502128514398	0.509356036202372	0.5251586946868065	0.526149530837164	0.557545686780714	0.5574216981411442	0.06912833997166279	0.06645554183606765	0.00013487839440196048	0.006942202448868784	0.00013442045428635474	0.006918620599677183
22.494367437858962	0.4556180406849449	0.45912306920634827	0.4900826564028956	0.4923235840227493	0.5077674892188334	0.509373248830598	0.5251695733666213	0.5261605728829014	0.5575449807704193	0.557421544295416	0.06910036130455018	0.06642867276173994	0.000121697712703428	0.006301355572091438	0.00012120978138008276	0.006276078291620024
22.629907317457054	0.455653455713968	0.4591576711012235	0.4901048830428051	0.4923454995077146	0.5077830932032678	0.509388784657838	0.5251787709582938	0.5261699297202758	0.5575425750170828	0.5574196873033768	0.06907257918776055	0.06640199240994556	0.00010866411279941701	0.005660197744717266	0.0001081466458845437	0.00563322919823861
22.766263893012997	0.45568721634397624	0.4591906136935175	0.4901254436307513	0.49236574432004837	0.5077970240214853	0.5094026429118946	0.5251862875108774	0.5261776013799092	0.5575384710844709	0.5574161286593345	0.06904499676359395	0.06637550379908193	9.577675214678116e-05	0.005018750498507529	9.523020324042619e-05	0.0049900950004371225
22.903442085530802	0.4557193192405017	0.4592218937577009	0.4901443365660861	0.4923843169024664	0.507809280946562	0.509414822877296	0.5251921231451941	0.5261835879640379	0.5575326706363046	0.5574108699564436	0.06901761723176586	0.06634921000269509	8.30347901772388e-05	0.004377035486115233	8.245961087527398e-05	0.004346697501844687
23.041446845665973	0.4557497610776472	0.4592515080790028	0.4901615602886725	0.4924012157391806	0.5078198633082229	0.5094253238956155	0.5251962780544053	0.5261878896470776	0.5575251754372887	0.5574039128877152	0.06899044385049648	0.0663231141505249	7.04373882853826e-05	0.0037350744799624636	6.98340281928278e-05	0.0037030586277921884
23.180283153904217	0.45577853853760264	0.4592794534529616	0.4901771132789294	0.4924164393559576	0.5078287704931523	0.5094341453657872	0.5251987525045783	0.526190506676187	0.5575159873541495	0.5573952592470339	0.06896347993761634	0.06629721942956689	5.798370983267631e-05	0.003092889371743013	5.7352616577910354e-05	0.0030592004249001548
23.31995602074116	0.45580564831014764	0.45930572668496283	0.4901909940578718	0.4924299863201749	0.5078360019453058	0.5094412867444235	0.5251995468352626	0.5261914393718391	0.5575051083566877	0.5573849109301909	0.06893672887169829	0.06627152908515967	4.567292015544844e-05	0.0024505021722234233	4.5014539402421505e-05	0.0024151450609082303
23.460470486863187	0.4558310870921342	0.4593303245897595	0.4902032011871434	0.4924418552408694	0.507841557166219	0.5094467475461292	0.5251986614600653	0.5261906881283936	0.5574925405188417	0.5573728699359278	0.06891019409320957	0.06624604642209116	3.350418655712062e-05	0.0018079350102198077	3.2818962017122644e-05	0.0017709148235525163
23.60183162332936	0.4558548515869546	0.4593532439909741	0.49021373326904283	0.4924520447687775	0.5078454357153157	0.5094505273438135	0.5251960968672335	0.5261882534146727	0.557478286019765	0.5573591383669908	0.0688838791056907	0.06622077480573019	2.147667830509903e-05	0.0011652101318588848	2.0765051754967345e-05	0.001126532120068191
23.744044531754422	0.45587693850398836	0.4593744817205867	0.4902225889465414	0.4924605535963709	0.5078476372102113	0.509452625769002	0.5251918536202349	0.5261841357745409	0.5574623471449139	0.5573437184311989	0.06885778747695306	0.06619571766317893	9.589566642542735e-06	0.00052234990043587	8.851977938206801e-06	0.0004820194770474018
23.887114344492932	0.45589734455803504	0.4593940346184031	0.4902297669032965	0.4924673804578848	0.5078481613270205	0.5094530425121471	0.5251859323583494	0.5261783358274887	0.5574447262871527	0.5573266124425261	0.06883192284030634	0.06617087848444866	-2.1579752160771903e-06	-0.00012062320455186182	-2.9210881318242343e-06	-0.00016260046082550161
24.031046224824397	0.4559160664687249	0.45941189953150574	0.4902352658636543	0.49247252412933756	0.5078470078006566	0.5094517773229338	0.5251783337972575	0.5261708542692178	0.5574254259478676	0.5573078228221938	0.06880628889580723	0.06614626082366067	-1.3766772090972879e-05	-0.000763686588399537	-1.4554973170044505e-05	-0.000807304931413455
24.175845367139747	0.4559331009599114	0.45942807331368596	0.490239084592646	0.4924759834285442	0.507844176425133	0.5094488300105872	0.5251690587296356	0.5261616918722317	0.5574044487380969	0.5572873520997775	0.06878088941153593	0.06612186830027163	-2.5237646834153082e-05	-0.0014068175415786754	-2.6050501906960122e-05	-0.0014520710552687888
24.32151699712871	0.4559484447590448	0.45944255282485835	0.49024122189597735	0.4924777572151232	0.5078396670538609	0.5094442004441765	0.5251581080257545	0.5261508494864303	0.557381797379675	0.5572652029143287	0.06875572822489637	0.06609770460032337	-3.6571420321207526e-05	-0.0020499932403907906	-3.740849708377958e-05	-0.0020968758366990414
24.468066371968433	0.4559620945965262	0.45945533493045515	0.49024167662000984	0.49247784439049397	0.5078334795999472	0.509437888552918	0.5251454826340831	0.5261383280397065	0.5573574747063905	0.5572413780155088	0.06873080924394594	0.06607377347771816	-4.776891146107687e-05	-0.0026931907479763595	-4.862977945974123e-05	-0.002741696164477503
24.61549878051318	0.4559740472050391	0.4594664165008014	0.4902404476517318	0.49247624389786776	0.5078256140364871	0.509429894326475	0.5251311835818929	0.5261241285385483	0.5573314836651589	0.5572158802647373	0.06870613644874997	0.06605007875552121	-5.8830937193832256e-05	-0.0033363870150537878	-5.9715167812335324e-05	-0.0033865088127527088
24.763819543485244	0.4559842993188621	0.45947579441046893	0.4902375339187237	0.49247295472222946	0.5078160703968584	0.5094202178152557	0.5251152119758696	0.5261082520686428	0.5573038273172101	0.5571887126363555	0.06868171389276635	0.06602662432728836	-6.975831248601239e-05	-0.003979558880644163	-7.066547892997654e-05	-0.004031290441432134
24.91303401366693	0.45599284767315873	0.4594834655376118	0.4902329343891131	0.4924679758903124	0.5078048487750099	0.5094088591307114	0.5250975690027271	0.526090699795487	0.5572745088392904	0.557159878218804	0.06865754570425787	0.06600341415842391	-8.055185033484236e-05	-0.004622683072796008	-8.148152761311422e-05	-0.004676017597049054
25.063147576093755	0.4559996890032472	0.45948942676327903	0.4902266480715229	0.4924613064705643	0.5077919493257518	0.5093958184456303	0.5250782559298266	0.5260714729650007	0.5572435315248837	0.5571293802158167	0.06863363608773203	0.06598045228756372	-9.121236176712344e-05	-0.005265736209693728	-9.216412668067164e-05	-0.005320666713828359
25.214165648248784	0.4560048200438444	0.4594936749707054	0.4902186740150069	0.49245294557310315	0.5077773722650388	0.5093810959944294	0.5250572741057987	0.5260505729041428	0.5572108987854426	0.5570972219476273	0.06860998932541544	0.06595774282798882	-0.00010174065584389602	-0.005908694800538683	-0.00010271408696338469	-0.005965214114269202
25.366093680258146	0.456008237528291	0.4594962070445823	0.49020901130898076	0.49244289234966765	0.5077611178702558	0.5093646920734455	0.5250346249611708	0.5260280010215347	0.5571766141516419	0.557063406852196	0.06858660977875185	0.06593528996906678	-0.00011213753964867124	-0.006551535245932882	-0.00011313221730713252	-0.006609636010068698
25.518937155087716	0.4560099381877495	0.4594970198703038	0.4901976590831398	0.49243114599355453	0.5077431864804985	0.5093466070412226	0.5250103100089997	0.526003758808085	0.557140681274645	0.5570279384864486	0.06856350188994013	0.06591309797772618	-0.00012240381830075364	-0.007194233839427966	-0.0001234193245720494	-0.007253908503017215
25.672701588741027	0.4560099187503811	0.4594961103331907	0.49018461650737	0.4924177057395499	0.5077235784968518	0.5093268413187979	0.5249843308455067	0.5259778478376209	0.5571031039273888	0.5569908205275338	0.06854067018349523	0.0658911711999585	-0.00013254029494857988	-0.007836766768164694	-0.00013357621362919403	-0.007898007585723121
25.827392530458226	0.4560081759404946	0.4594934753176907	0.49016988279164564	0.49240257086384953	0.5077022943826661	0.5093053953899854	0.5249566891507189	0.5259502697675225	0.5570638860058852	0.5569520567740974	0.06851811926785131	0.06586951406235306	-0.0001425477707692746	-0.008479110113810862	-0.00014360368736654472	-0.008541909142849136
25.983015562916506	0.4560047064776741	0.4594891117065537	0.4901534571859215	0.4923857406839694	0.5076793346638321	0.509282269801656	0.5249273866891152	0.5259210263393626	0.5570230315305426	0.5569116511475733	0.06849585383698904	0.06584813107366518	-0.00015242704497353543	-0.009121239853541852	-0.0001535025466858908	-0.009185588951652335
26.139576302431465	0.45599950707587683	0.459483016379984	0.4901353389800101	0.49236721455864735	0.5076546999290505	0.5092574651640172	0.5248964253102759	0.5258901193795512	0.5569805446475025	0.5568696076934931	0.06847387867210526	0.06582702682641502	-0.0001621789148038566	-0.009763131861433294	-0.00016327359050083423	-0.009829022683248922
26.297080399159835	0.45599257444250696	0.4594751862147644	0.490115527503451	0.4923469918877332	0.5076283908301008	0.5092309821508875	0.5248638069495385	0.5258575507999848	0.5569364296299966	0.5568259305828126	0.06845219864331321	0.06580620599852317	-0.00017180417553275262	-0.010404761908887394	-0.00017291761574278475	-0.010472185903580566
26.455533537303385	0.45598390527746263	0.4594656180833566	0.4900940221253694	0.4923250721120693	0.5076004080821082	0.509202821499971	0.5248295336286591	0.5258233225986993	0.5568906908797251	0.5567806241132572	0.06843081871138096	0.06578567335497765	-0.00018130362046453463	-0.011046105665982964	-0.00018243541735452062	-0.011115054074082309
26.614941435314055	0.45597349627215233	0.45945430885297395	0.4900708222543213	0.4923014547133609	0.5075707524638048	0.5091729840131279	0.5247936074564764	0.5257874368605314	0.5568433329282494	0.556733692710688	0.06840974392950509	0.06576543374953915	-0.00019067804093930718	-0.011687138702868083	-0.00019182778829618385	-0.011757602553288393
26.77530984610034	0.45596134410848616	0.45944125538462643	0.4900459273381299	0.4922761392140335	0.5075394248177906	0.5091414705566412	0.5247560306295836	0.5257498957577803	0.5567943604384094	0.5566851409304837	0.06838897944512362	0.06574549212648136	-0.0001999282263287494	-0.012327836490428012	-0.00020109551954217153	-0.012399806597372276
26.93664455723489	0.4559474454578358	0.4594264545321389	0.4900193368637085	0.49224912517708197	0.5075064260507902	0.5091082820614836	0.5247168054330051	0.5257107015508795	0.5567437782057599	0.5566349734589466	0.0683685305017678	0.06572585352236811	-0.000209054964041	-0.012968174401677857	-0.00021023940008180197	-0.013041641361482448
27.098951391163432	0.45593179697996555	0.459409903141139	0.4899910503568725	0.4922204122059054	0.5074717571339066	0.5090734195235781	0.5246759342408781	0.5256698565890704	0.5566915911600278	0.5565831951147258	0.06834840244095257	0.06570652306786912	-0.0002180590395162163	-0.013608127712799956	-0.0002192602169226454	-0.013683081900907723
27.26223620541477	0.45591439532193284	0.45939159804801727	0.4899610673821385	0.4921899999441319	0.5074354191028729	0.5090368840040586	0.5246334195171402	0.5256273633110837	0.5566378043665905	0.5565298108502624	0.06832860070410748	0.06568750598961559	-0.00022694123623301365	-0.014247671604593393	-0.00022815875508652717	-0.01432410317205779
27.426504892812353	0.4558952371169557	0.45937153607885617	0.4899293875425104	0.49215788807543076	0.5073974130582981	0.5089986766295249	0.5245892638162224	0.5255832242458252	0.5565824230279762	0.5564748257532565	0.06830913083455095	0.06566880761209336	-0.00023570233570824328	-0.014886781163511387	-0.00023693579761641104	-0.014964680033827449
27.59176338168682	0.455874318983251	0.4593497140483281	0.48989601047925435	0.4921240763233122	0.5073577401659138	0.5089587985922968	0.5245434697837499	0.5255374420130675	0.5565254524853893	0.5564182450481545	0.06828999847950536	0.06565043335957972	-0.000244343117495216	-0.015525431382997112	-0.00024559212557018206	-0.015604787248577168
27.758017636089992	0.4558516375228368	0.45932612875856316	0.48986093587165813	0.4920885644509148	0.5073164016568127	0.5089172511506637	0.5244960401572459	0.5254900193241495	0.5564668982202544	0.5563600740976615	0.06827120939215685	0.0656323887581211	-0.0002528643591868107	-0.016163597164833732	-0.00025412851802575354	-0.01624439948351153
27.925273656010095	0.455827189320304	0.45930077699798233	0.48982416343677937	0.49205135226077973	0.5072733988276885	0.5088740356291311	0.5244469777668449	0.5254409589826783	0.5564067658557886	0.5563003184042732	0.06825276943375908	0.06561467943755142	-0.00026126683641591875	-0.016801253320281262	-0.000262545752081067	-0.01688349131198663
28.09353747758831	0.45580097094154964	0.45927365554009975	0.48978569292917745	0.4920124395946115	0.507228733041068	0.5088291534186645	0.5243962855360096	0.5253902638852418	0.5563450611585942	0.5562389836118343	0.06823468457578462	0.06559731113356045	-0.00026955132285966243	-0.01743837457182451	-0.0002708446028580891	-0.017522037214803277
28.2628151733366	0.45577297893247837	0.4592447611422884	0.48974552414063377	0.4919718263330245	0.5071824057255427	0.508782605976928	0.5243439664822568	0.5253379370221231	0.5562817900402789	0.5561760755071183	0.068216960902121	0.0655802896898005	-0.00027771859023784096	-0.018074935554309945	-0.0002790258434965942	-0.01816001158135805
28.43311285235687	0.45574320981766503	0.4592140905445139	0.4897036568998549	0.4919295123952783	0.5071344183759943	0.5087343948285227	0.5242900237178879	0.5252839814780259	0.5562169585591005	0.5561116000214356	0.06819960461131697	0.06556362106004304	-0.00028576940831559483	-0.018710910816494675	-0.0002870902451617141	-0.018797388711135454
28.604436660561465	0.45571166009898134	0.45918164046802995	0.4896600910721623	0.49188549773899476	0.5070847725538183	0.5086845215652175	0.5242344604507276	0.5252284004328034	0.5561505729216368	0.5560455632322621	0.06818262201887726	0.06554731131038316	-0.00029370454490296183	-0.019346274822325427	-0.00029503857704482606	-0.019434142815242694
28.77679278089485	0.455678326254184	0.4591474076140375	0.48961482655916727	0.49183978235986275	0.5070334698871429	0.5086329878461792	0.5241772799848695	0.5251711971621948	0.5560826394844841	0.5559779713648979	0.0681660195596067	0.0655313666214905	-0.0003015247658619824	-0.019981001952857014	-0.0003028716063615544	-0.020070248017631798
28.950187433556945	0.45564320473546244	0.4591113886623077	0.48956786329842744	0.4917923662913279	0.5069805120710432	0.5085797953981979	0.5241184857214277	0.5251123750385704	0.5560131647559813	0.5559088307941501	0.06814980379000977	0.06551579329091183	-0.00030923083510558946	-0.020615066507573943	-0.00031059009835532336	-0.02070567835657755
29.124626876227456	0.4556062919679485	0.45907358026976497	0.48951920126309023	0.49174324960426585	0.5069259008677518	0.5085249460159078	0.5240580811592981	0.5250519375316814	0.5559421553979627	0.5558381480460441	0.06813398139074067	0.06550059773542284	-0.00031682351459649816	-0.02124844270583992	-0.00031819481630113167	-0.02134040778641122
29.30011740429177	0.4555675843481834	0.4590339790690303	0.4894688404615192	0.4916924324066405	0.5068696381068668	0.5084684415620049	0.5239960698959257	0.5249898882094199	0.5558696182275411	0.5557659297995619	0.0681185591691072	0.06548578649343569	-0.0003243035643549774	-0.02188110468880211	-0.00032568652150488653	-0.02197441017895585
29.476665351068124	0.4555270782425423	0.45899258166692514	0.4894167809369001	0.4916399148431451	0.5068117256855518	0.5084102839674599	0.5239324556280789	0.5249262307385837	0.5557955602189167	0.5556921828884086	0.06810354406163407	0.0654713662274562	-0.00033167174245951614	-0.022513026521139068	-0.000333065973305402	-0.02260765932496156
29.654277088036206	0.4554847699856157	0.4589493846429321	0.4893630227668347	0.4915856970948278	0.5067521655687348	0.5083504752317279	0.5238672421526339	0.524860968885651	0.5557199885052206	0.5556169143028109	0.06808894313668039	0.06545734372659913	-0.0003389288050479333	-0.023144182192368135	-0.0003403339290755092	-0.023240128935754
29.832959025067048	0.45544065587854765	0.4589043845476146	0.4893075660629131	0.4915297793786994	0.5066909597893017	0.5082890174229535	0.5238004333673664	0.5247941065175626	0.5556429103803863	0.5555401311913418	0.06807476359711749	0.06544372590915845	-0.00034607550632093087	-0.023774545619161813	-0.00034749114422827354	-0.023871792645323353
30.0127176106544	0.45539473218732496	0.4588575779009907	0.489250410970268	0.4914721619473233	0.5066281104482828	0.5082259126781693	0.5237320332717502	0.5247256476025112	0.5555643333010535	0.5554618408627794	0.0680610127830681	0.06543051982523651	-0.0003531125985469785	-0.024404090646811483	-0.0003545383722185491	-0.024502624011645935
30.193559332147448	0.45534699514102367	0.45880896119086306	0.48919155766711286	0.4914128450883882	0.5065636197150388	0.5081611632034936	0.5236620459677677	0.5246555962107405	0.5554842648885067	0.5553820507879947	0.0680476981747046	0.06541773265943245	-0.0003600408320589832	-0.02503279105091849	-0.00036147636453875975	-0.025132596518275818
30.37549071598484	0.4552974409300041	0.45875853087110363	0.4891310063642574	0.49135182912426184	0.5064974898274384	0.5080947712743212	0.5235904756607261	0.5245839565153526	0.555402712930644	0.5553007686018749	0.06803482739511495	0.0654053717335908	-0.0003668609552689439	-0.025660620540151058	-0.00036830587073111154	-0.025761683576760674
30.55851832793038	0.45524606570405673	0.45870628335988817	0.4890687573046039	0.4912891144115258	0.5064297230920298	0.5080267392355089	0.5235173266600827	0.5245107327931235	0.5553196853839818	0.5552180021052766	0.06802240821322933	0.06539344450961472	-0.00037357371466084643	-0.026287552757253252	-0.0003750276383871487	-0.026389858528006016
30.742648773309874	0.45519286557050054	0.4586522150378848	0.48900481076262664	0.4912247013404906	0.5063603218842134	0.5079570695015578	0.5234426033802837	0.5244359294253287	0.5552351903756962	0.5551337592670155	0.0680104485468191	0.06538195859234165	-0.0003801798547986568	-0.026913561281531884	-0.0003816424131477536	-0.02701709464430735
30.92788869724955	0.45513783659222445	0.4585963222463908	0.48893916704382506	0.49115859033469195	0.5062892886484003	0.5078857645567895	0.5233663103416063	0.5243595508985773	0.5551492362056974	0.5550480482258907	0.06799895646555867	0.06537092173248539	-0.00038668011832987403	-0.027538619630931294	-0.00038815093870803175	-0.027643365131197584
31.114244784915854	0.4550809747856798	0.4585386012854197	0.4888718264841605	0.4910907818503649	0.5062166258981735	0.507812826955518	0.5232884521710166	0.5242816018056571	0.5550618313487449	0.554960877292745	0.0679879401941632	0.06536034182964724	-0.00039307524598863886	-0.028162701264065504	-0.0003945539568255274	-0.02826864312986288
31.30172376175672	0.4550222761188142	0.4584790484117332	0.48880278944946626	0.4910212763758976	0.5061423362164367	0.5077382593222136	0.5232090336030321	0.5242020868463859	0.5549729844565959	0.5548722549525602	0.06797740811559576	0.06535022693539347	-0.00039936597660394924	-0.028785779582520377	-0.00040085220731778115	-0.028892901718762687
31.4903323937443	0.45496173650895144	0.45841765983682164	0.48873205633483985	0.490950074431264	0.5060664222555628	0.5076620643516666	0.5231280594805992	0.5241210108284791	0.5548827043601988	0.554782189866594	0.0679673687743491	0.06534058525640982	-0.0004055530470985502	-0.029407827933027875	-0.0004070464280672148	-0.029516113915775577
31.68007748761912	0.45489935182061203	0.4583544317248274	0.4886596275640074	0.49087717656743357	0.5059888867375317	0.5075842448091394	0.5230455347559775	0.5240383786684212	0.5547910000719211	0.5546906908745526	0.06795783087980523	0.06533142515772293	-0.00041163719249737163	-0.030028819609697166	-0.0004131373550302353	-0.030138252680728783
31.870965891135747	0.4548351178632758	0.4582893601904111	0.48858550358866865	0.4908025833657587	0.5059097324540673	0.5075048035305174	0.5229614644916394	0.5239541953923521	0.5546978807878231	0.5545977669968047	0.06794880330967305	0.06532275516600093	-0.00041761914592974847	-0.03064872785645889	-0.00041912572223412603	-0.030759290917202975
32.063004493309954	0.4547690303890811	0.4582224412965596	0.48850968488781343	0.49072629543733803	0.5058289622667621	0.5074237434224516	0.5228758538611754	0.5238684661369627	0.5546033558899709	0.5545034274366367	0.06794029511350534	0.06531458397293091	-0.00042349963864118934	-0.03126752586977943	-0.0004250122617885932	-0.031379201475104423
32.25620022466719	0.45470108509046286	0.45815367105233384	0.4884321719670153	0.4906483134223565	0.5057465791072002	0.5073410674624959	0.5227887081502146	0.5237811961504018	0.5545074349487931	0.5544076815825485	0.06793231551629916	0.06530692043867421	-0.0004292793999904898	-0.0318851868007215	-0.00043079770388709804	-0.03199795715295295
32.45056005749291	0.4546312775977253	0.4580830454105538	0.4883529653576995	0.49056863798939965	0.5056625859770715	0.5072567786992382	0.5227000327573571	0.523692390793195	0.5544101277254841	0.5543105390105941	0.06792487392218298	0.06529977359540619	-0.00043495915746105673	-0.03250168375771523	-0.0004364827768119639	-0.032615530700226714
32.64609100608406	0.454559603476549	0.4580105602654212	0.4882720656163825	0.4904872698347442	0.5055769859482797	0.5071708802524253	0.5226098331951161	0.5236020555391756	0.5543114441744513	0.554212009486767	0.06791797991818871	0.06529315265093638	-0.0004405396366651271	-0.03311698980927247	-0.0004420682069412596	-0.03323189481993438
32.84280012700226	0.45448605822542865	0.45793621145007546	0.48818947332388607	0.49040420968162024	0.5054897821630425	0.5070833753130801	0.5225181150908741	0.5235101959764267	0.5542113944458097	0.5541121029694284	0.06791164327811385	0.06528706699241786	-0.0004460215613506513	-0.03373107798667263	-0.0004475547187530182	-0.03384702217118729
33.040694519328454	0.45441063727304126	0.4578599947340828	0.48810518908452244	0.49031945827944823	0.5054009778339863	0.5069942671436135	0.5224248841878526	0.523416817808236	0.5541099888879254	0.5540108296117865	0.06790587396647947	0.06528152619014226	-0.00045140565340684446	-0.034343921286605905	-0.0004529430348314545	-0.03446088537161529
33.239781324919136	0.45433333597554315	0.4577819058208571	0.4880192135252508	0.49023301640304884	0.5053105762442313	0.5069035590779294	0.5223301463460924	0.5233219268540659	0.554007238050009	0.5539081997644205	0.06790068214257634	0.06527654000142868	-0.00045669263287595463	-0.03495549267444176	-0.0004582338758734039	-0.03507345700026576
33.44006772866406	0.4542541496137901	0.45770194034500755	0.4879315472948032	0.49014488485182145	0.50521858074747	0.5068112545215204	0.5222339075434496	0.5232255290505321	0.5539031526847574	0.5538042239778556	0.06789607816461556	0.06527211837460481	-0.0004618832179552612	-0.03556576508685794	-0.00046342796069942516	-0.03568470960070158
33.64156095874556	0.4541730733904847	0.4576200938696149	0.48784219106278165	0.49005506444889685	0.5051249947680385	0.5067173569515577	0.5221361738766045	0.5231276304523991	0.5537977437510525	0.5536989130051869	0.06789207259397487	0.06526827145308142	-0.0004669781250064009	-0.0361747114348816	-0.00046852600625135743	-0.03629461568304748
33.84426828689945	0.45409010242724224	0.4575363618834331	0.4877511455187227	0.4899635560402593	0.5050298218009792	0.5066218699169757	0.5220369515620852	0.5230282372335914	0.55369102241671	0.5535922778047621	0.0678886761995488	0.06526500957953245	-0.00047197806856402735	-0.036782304607214655	-0.0004735287276063094	-0.03690314772751435
34.04819702867729	0.45400523176157837	0.45745073979801026	0.4876584113711294	0.48987036049383453	0.5049330654120944	0.5065247970385428	0.5219362469373053	0.5229273556882122	0.5535830000612851	0.5534843295429067	0.06788589996220691	0.06526234330016882	-0.00047688376134691346	-0.03738851747351646	-0.0004784368379848747	-0.03751027818756825
34.25335454371064	0.4539184563438114	0.45736322294473425	0.48756398934647116	0.48977547869855104	0.5048347292379921	0.5064261420089312	0.5218340664616166	0.5228249922315857	0.5534736882789354	0.5533750795967161	0.06788375507935708	0.06526028336912325	-0.00048169591426061587	-0.03799332288727442	-0.0004832510487544628	-0.03811597949237466
34.45974823597649	0.4538297710338819	0.457273806571793	0.48746788018814885	0.48967891156336446	0.5047348169861243	0.5063259085927733	0.5217304167173786	0.5227211534013066	0.5533630988813416	0.5532645395568965	0.06788225296962562	0.06525884075293752	-0.0004864152364136842	-0.0385966936898825	-0.0004879720694421774	-0.03872022405073494
34.66738555406454	0.4537391705980809	0.45718248584105287	0.48737008465542375	0.4895806600162509	0.5046333324348126	0.5062241006267115	0.5216253044110413	0.5226158458583108	0.5532512439006879	0.553152721230668	0.06788140527764787	0.06525802663516402	-0.0004910424351238785	-0.039198602713724995	-0.0004926006077412559	-0.03932298425390002
34.87627399144595	0.45364664970569163	0.4570892558248488	0.4872706035223126	0.4894807250031641	0.5045302794332687	0.5061207220194401	0.5215187363742471	0.5225090763879586	0.5531381355927069	0.5530396366447266	0.06788122387898081	0.06525785242107894	-0.0004955782159283828	-0.03979902278585712	-0.000497137369519951	-0.039924232479123134
35.086421086743854	0.45355220292553494	0.4569941115026853	0.4871694375764431	0.48937910748695784	0.504425661901602	0.5060157767517367	0.5214107195649474	0.5224008519011365	0.5530237864397846	0.552925298048267	0.06788172088513564	0.06525832974251296	-0.0005000232825951301	-0.04039792673189879	-0.0005015830588330772	-0.040523941093198346
35.29783442400536	0.4534558247224205	0.4568970477578471	0.48706658761787225	0.48927580844627194	0.5043194838308199	0.5059092688764849	0.521301261068538	0.522291179435375	0.5529082091541331	0.5528097179160718	0.06788290864873706	0.06525947046280257	-0.0005043783371339039	-0.04099528737984315	-0.0005059383779300042	-0.041122082456070075
35.51052163297529	0.4533575094534988	0.4567980593739131	0.4869620544578645	0.4891708288743796	0.5042117492828149	0.5058012025186875	0.5211903680990108	0.5221800661559838	0.5527914166810298	0.5526929089516632	0.06788479976881187	0.06526128668186505	-0.0005086440798087732	-0.04159107756383662	-0.0005102040272668695	-0.04171862892441425
35.72449038937153	0.453257251364512	0.45669714103117454	0.48685583891763107	0.4890641697779968	0.504102462390345	0.5056915818754708	0.5210780480001254	0.5220675193572051	0.5526734222021272	0.5525748840905232	0.06788740709620812	0.06526379074139996	-0.0005128212091489726	-0.042185270128570096	-0.0005143807055154603	-0.04231355285546101
35.93974841516195	0.4531550445859392	0.45659428730295193	0.48674794182702374	0.48895583217605104	0.5039916273569984	0.5055804112160768	0.5209643082465968	0.521953546463386	0.5525542391388306	0.5524556565033826	0.06789074373915373	0.06526699523022514	-0.0005169104219635567	-0.04277783793351375	-0.0005184691095787564	-0.042906826611385895
36.15630347884324	0.453050883129035	0.4564894926518085	0.4866383640231895	0.48884581709840846	0.5038792484571525	0.5054676948818453	0.5208491564453069	0.5218381550301672	0.5524338811557534	0.5523352395995804	0.0678948230689571	0.06527091298974265	-0.0005209124133525034	-0.04336875385683925	-0.0005224699345989237	-0.04349842256272041
36.374163395721176	0.4529447608817564	0.4563827514256585	0.4865271063491781	0.48873412558456053	0.5037653300359163	0.5053534372861885	0.5207326003365303	0.5217213527456956	0.5523123621642445	0.5522136470304992	0.06789965872584668	0.06527555711954917	-0.0005248278767198133	-0.04395799080023721	-0.0005263838739701932	-0.04408831309282846
36.59333602819267	0.4528366716045758	0.4562740578537646	0.48641416965250533	0.4886207586822645	0.5036498765090656	0.5052376429145493	0.5206146477951855	0.5216031474318528	0.5521896963259956	0.5520908926930725	0.06790526462496727	0.06528094098318513	-0.0005286575037906083	-0.04454552169356418	-0.0005302116193537376	-0.04467647060245383
36.813829286029524	0.45272660892617533	0.45616340604262345	0.48629955478366765	0.4885057174461412	0.5035328923629608	0.5051203163243524	0.5204953068321037	0.5214835470455073	0.5520658980567259	0.5519669907333723	0.06791165496252573	0.06528707821403495	-0.0005324019846295602	-0.045131319499830624	-0.0005339538606918826	-0.04526286751381292
37.03565112666392	0.4526145663390203	0.4560507899717326	0.4861832625946092	0.48838900293622295	0.5034143821544566	0.5050014621449408	0.5203745855953207	0.5213625596797846	0.5519409820299517	0.5518419555502739	0.06791884422209649	0.06529398272137657	-0.0005360620076468869	-0.045715357219535235	-0.0005376112862200966	-0.0458474762754264
37.25880955547555	0.45250053719480765	0.4559362034892407	0.48606529393713865	0.488270616216458	0.503294350510796	0.5048810850775023	0.520252492371391	0.5212401935653633	0.5518149631808391	0.5517158017992058	0.06792684718108921	0.06530166869658881	-0.0005396382596218885	-0.04629760789617876	-0.0005411845824832007	-0.046430269366751986
37.483312626080554	0.4523845146997846	0.45581964030747185	0.485945649661294	0.48815055835316273	0.503172802129492	0.5047591898949817	0.5201290355867252	0.5211164570717907	0.5516878567101443	0.5515885443959824	0.06793567891738723	0.06531015061951956	-0.0005431314257196007	-0.04687804462155043	-0.0005446744343511334	-0.04701121930330032
37.70916844062219	0.452266491909935	0.4557010939983219	0.4858243306136537	0.48802883041342215	0.5030497417781945	0.5046357814419803	0.5200042238089486	0.5209913587088211	0.5515596780882427	0.5514601985207238	0.06794535481615566	0.0653194432650209	-0.0005465421895058942	-0.04745664054092913	-0.000548081525034938	-0.04759029864128195
37.93638515006311	0.45214646172602885	0.45558055798852637	0.48570133763559503	0.4879054334634422	0.5029251742945438	0.5045108646346439	0.5198780657482885	0.5208649071277821	0.5514304430592535	0.551330779621867	0.06795589057683067	0.06532956170965414	-0.0005498712329699007	-0.04803336885900933	-0.0005514065361009735	-0.04816747998319215
38.164970954479706	0.45202441688852774	0.4554580255547891	0.4855766715614909	0.48778036856684276	0.5027991045860071	0.5043844444605338	0.5197505702589805	0.52073711112296	0.551300167645254	0.5512003034202679	0.0679673022202925	0.06534052133857181	-0.0005531192365400006	-0.04860820284537226	-0.0005546501474968935	-0.04874273598329637
38.39493410335793	0.4519003499723488	0.4553334898187733	0.48545033321685466	0.4876536367828982	0.5026715376297035	0.504256525978485	0.5196217463407066	0.5206079796330138	0.5511688681505986	0.5510687859133987	0.06797960609622684	0.06535233785258263	-0.0005562868791040287	-0.04918111584055396	-0.0005578130375591961	-0.04931603935273188
38.626282895891045	0.4517742533814734	0.4552069437419485	0.4853223234164189	0.48752523916471946	0.502542478472209	0.5041271143184517	0.5194916031400546	0.5204775217424151	0.5510365611663334	0.5509362433796444	0.06799281889068268	0.06536502727540273	-0.0005593748380334773	-0.04975208126245434	-0.0005608958830400912	-0.04988736286573214
38.859025681279114	0.4516461193434049	0.4550783801202871	0.48519264296215553	0.48739517675737654	0.5024119322293473	0.5039962146813324	0.5193601499520093	0.520345746682913	0.5509032635747179	0.5508026923826999	0.06800695763383373	0.06537860596109936	-0.0005623837892030359	-0.050321072612490525	-0.0005638993591234875	-0.050456679365296964
39.09317085903034	0.45151593990346206	0.45494779157880966	0.48506129264122916	0.48726345059596	0.5022799040859636	0.5038638323387858	0.5192273962214669	0.5202126638350287	0.5507689925538521	0.5506681497760713	0.06802203970794396	0.06539309060173719	-0.0005653144070130178	-0.050888063482304347	-0.0005668241394498619	-0.05102396176961577
39.328726879264174	0.4513837069189109	0.4548151705659692	0.4849282732238868	0.4871300617035779	0.50214639929568	0.5037299726330232	0.5190933515447824	0.5200782827295763	0.5506337655824164	0.5505326327076836	0.06803808285555007	0.06540849823522776	-0.0005681673644164498	-0.05145302756071146	-0.0005696708961353547	-0.051589183078277756
39.56570224301631	0.45124941205292246	0.45468050934787463	0.484793585461276	0.4869950110892901	0.5020114231806327	0.5035946409765907	0.5189580256713441	0.5199426130492147	0.5504976004445221	0.5503961586246011	0.06805510518786564	0.06542484625339011	-0.0005709433329379454	-0.052015938640536774	-0.0005724402997926425	-0.05215231637872364
39.80410550254544	0.45111304676835745	0.4545438000023433	0.48465723008319506	0.48685829974597195	0.5018749811311927	0.5034578428521286	0.51882142850518	0.5198056646300286	0.550360515234683	0.5502587452778599	0.06807312519341192	0.06544215241023411	-0.0005736429827065681	-0.05257677062608934	-0.0005751330195586934	-0.052713334853336846
40.04394526164196	0.4509746023213666	0.45440503441278096	0.48451920779576807	0.4867199286481112	0.5017370786056627	0.503319583812117	0.5186835701065949	0.5196674474631412	0.5502225283629049	0.5501204107274198	0.06809216174688605	0.06546043483046528	-0.0005762669824778133	-0.053135497540921506	-0.0005777497231160833	-0.05327221178632158
40.28523017593832	0.4508340697548041	0.4542642042618805	0.4843795192790459	0.4865798987495304	0.5015977211299583	0.5031798694785988	0.5185444606938402	0.5195279716963576	0.5500836585599014	0.5499811733472347	0.06811223411826978	0.06547971201822594	-0.0005788159996640285	-0.05369209353538906	-0.00058029107672386	-0.05382892057124877
40.52796895322162	0.4506914398914481	0.4541213010251352	0.48423816518452867	0.48643821098103635	0.5014569142972655	0.503038705542886	0.5184041106448176	0.5193872476358418	0.5499439248824385	0.549841051830451	0.06813336198219266	0.06550000286607446	-0.0005812907003603929	-0.05424653289483672	-0.0005827577452353072	-0.05438343471814733
40.77217035374772	0.45054670332701824	0.45397631596416155	0.4840951461326076	0.4862948662479935	0.5013146637676781	0.5028960977652452	0.5182625304988162	0.519245285747829	0.5498033467188109	0.5497000651947332	0.06815556542755075	0.06552132666421476	-0.0005836917493804439	-0.054798790048195656	-0.0005851503921339152	-0.054935727861746386
41.017843190557436	0.4503998504229889	0.45382924011982145	0.48395046270992353	0.4861498654278164	0.5011709752678116	0.5027520519745624	0.5181197309582852	0.5191020966603703	0.5496619437944551	0.5495582327877235	0.06817886496739481	0.06554370310997994	-0.0005860198102849434	-0.05534883957653847	-0.0005874696795604706	-0.055485773769476054
41.26499632979458	0.45025087129918745	0.4536800643051414	0.4838041154666407	0.4860032093673804	0.5010258545903952	0.502606574067985	0.5179757228906442	0.5189576911651138	0.5495197361777052	0.5494155742926363	0.06820328154909268	0.06556715231758156	-0.0005882755454122979	-0.0558966562221741	-0.000589716268341034	-0.05603354634979496
41.51363869102594	0.4500997558261708	0.4535287790980198	0.48365610491362926	0.4858548988803493	0.5008793075938387	0.502459670010544	0.5178305173301297	0.5188120802191256	0.5493767442856922	0.5492721097339973	0.0682288365647806	0.06559169482813365	-0.0005904596159176378	-0.05644221489801282	-0.0005918908180195803	-0.05657901966094414
41.763779247563185	0.44994649361737465	0.45337537483371454	0.483506431519558	0.48570493474441256	0.5007313402017751	0.5023113458347508	0.517684125479681	0.5186652749467449	0.5492329888903937	0.5491278594835259	0.06825555186210377	0.06561735161995626	-0.000592572681806236	-0.05698549069720116	-0.000593993986892638	-0.057122167919970934
42.0154270267867	0.4497910740210265	0.4532198415971059	0.4833550957078914	0.4855533176984348	0.5005819584025777	0.502161607640171	0.5175365587128655	0.5185172866414814	0.5490884911248411	0.5489828442661698	0.06828344975526407	0.06564414411917231	-0.0005946154019703664	-0.05752645890342478	-0.0005960264320419295	-0.05766296551206551
42.26859111047143	0.449633486111814	0.45306216921472503	0.4832020978537872	0.4854000484395097	0.5004311682488488	0.5020104615929737	0.517387828575846	0.5183681267679522	0.5489432724894824	0.5488370851662947	0.06831255303638337	0.06567209421060388	-0.0005965884342290506	-0.05806509500108348	-0.0005979888093669006	-0.05820138700009636
42.523280635114425	0.44947371868230107	0.4529023472465415	0.4830474382808941	0.4852451276199178	0.5002789758568835	0.501857913925455	0.5172379467893892	0.5182178069638602	0.5487973548587132	0.5486906036340339	0.0683428849871878	0.06570122424898163	-0.0005984924353680254	-0.05860137468621929	-0.0005998817736304618	-0.05873740713516895
42.77950479226489	0.4493117602340838	0.45274036497749853	0.48289111725804285	0.4850885558439827	0.500125387406102	0.5017039709355322	0.5170869252509188	0.5180663390420156	0.5486507604875771	0.5485434214918025	0.06837446939103085	0.06573155707047508	-0.0006003280611818207	-0.0591352738778852	-0.0006017059784890755	-0.05927100086654491
43.03727282885567	0.4491475989686751	0.4525762114087944	0.482733134995829	0.4849303336648262	0.49997040913845303	0.5015486389862157	0.516934776036613	0.5179137349924033	0.5485035120186413	0.5483955609409858	0.06840733054526191	0.06576311600455495	-0.0006020959665175019	-0.05966676872952803	-0.0006034620765372756	-0.05980214335262701
43.29659404753705	0.4489812227781114	0.4524098752488914	0.4825734916430832	0.4847704615810127	0.49981404735778767	0.5013919245050458	0.5167815114035481	0.5177600069842933	0.5483556324890545	0.5482470445688	0.06844149327395228	0.06579592488619855	-0.0006037968053195231	-0.06019583564130926	-0.0006051507193483019	-0.06033080997227103
43.55747780701245	0.44881261923526933	0.452241344904253	0.48241218728322405	0.48460894003308636	0.4996563084291983	0.5012338339835055	0.5166271437918911	0.5176051673684012	0.5482071453377908	0.5480978953553393	0.06847698294099565	0.06583000806845116	-0.0006054312306803533	-0.060722451272752664	-0.0006067725575173988	-0.06085697633628229
43.81993352237618	0.4486417755838843	0.4520706084697903	0.48224922193049097	0.48444576939998873	0.49949719877832593	0.5010743739763974	0.5164716858271396	0.5174492286790953	0.5480580744130888	0.5479481366808062	0.06851382546358667	0.06586539043535505	-0.0006069998948849964	-0.06124659255553411	-0.0006083282407102208	-0.0613806182998502
44.08397066545326	0.44846867872825885	0.4518976537190167	0.48208459552605165	0.48428094999536164	0.4993367248906332	0.5009135511011918	0.5163151503224145	0.517292203636655	0.5479084439800892	0.5477977923329418	0.06855204732610075	0.0659020974152575	-0.0006085034494658359	-0.06176823670720921	-0.0006098184177071309	-0.061901711974869045
44.349598765141174	0.44829331522265153	0.4517224680938919	0.48191830793397983	0.4841144820637229	0.4991748933106394	0.5007513720373389	0.516157550280803	0.5171341051495791	0.5477582787286791	0.5476468865146504	0.06859167559438112	0.0659401549945112	-0.0006099425452574803	-0.06228736124542422	-0.0006112437364539369	-0.062420233742997766
44.6168274077539	0.44811567126033314	0.4515450386943525	0.481750358937099	0.4839463657765176	0.49901171064111977	0.500587843525549	0.5159988988977571	0.5169749463169512	0.5476076037815492	0.5474954438518387	0.06863273793045112	0.06597958973158294	-0.0006113178324487212	-0.06280394400224054	-0.0006126048441135179	-0.0629361602694587
44.88566623736761	0.447935732662301	0.4513653522675102	0.4815807482326875	0.48377660122803406	0.49884718354226515	0.5004229723670327	0.5158392095635471	0.5168147404308546	0.5474564447024722	0.5473434894014615	0.06867526260766603	0.06602042877158106	-0.0006126299606432628	-0.06331796313970983	-0.0006139023871197802	-0.06344946851699262
45.15612495616904	0.447753484865636	0.45118339519651335	0.48140947542803925	0.4836051884311853	0.49868131873080124	0.5002567654227085	0.5156784958657723	0.51665350097885	0.5473048275048069	0.5471910486597953	0.06871927852631712	0.06606269986121917	-0.00061387957892034	-0.06382939716537805	-0.0006151370112319476	-0.06396013576048176
45.42821332480542	0.4475689129114926	0.45099915348905323	0.48123654003587457	0.483432127313146	0.4985141229790658	0.5000892296123659	0.5155167715919303	0.5164912416465063	0.5471527786602396	0.5470381475709368	0.06876481522970873	0.06610643136422953	-0.0006150673358974457	-0.06433822494901165	-0.0006163093615957349	-0.06446813960248221
45.701941162736816	0.4473820014327067	0.4508126127655066	0.4810619414695977	0.48325741771084396	0.4983456031140417	0.499920371913793	0.5153540507320488	0.5163279763199949	0.547000325107766	0.5468848125355387	0.06881190292071997	0.0661516522772425	-0.0006161938797961675	-0.06484442573965055	-0.0006174200828001908	-0.06497345798874221
45.97731834859046	0.44719273464100856	0.45062375824670003	0.4808856790383926	0.4830810593662979	0.49817576601634483	0.4997501993618581	0.5151903474813782	0.5161637190887458	0.5468474942629268	0.5467310704197906	0.06886057247887097	0.0661983922461499	-0.0006172598585122424	-0.06534797918340018	-0.0006184698189464211	-0.06547606922514149
46.25435482051728	0.447001096313825	0.45043257474128134	0.4807077519421528	0.48290305192179667	0.49800461861916434	0.4995787190475486	0.5150256762431507	0.515998484248166	0.5466943140273005	0.5465769485646509	0.06891085547791184	0.06624668158296664	-0.0006182659196838358	-0.06584886534189138	-0.0006194592137078736	-0.0659759519945311
46.533060576550575	0.44680706978065815	0.45023904663268627	0.4805281592662385	0.4827233949149155	0.49783216790715407	0.49940593811696526	0.5148600516314046	0.5158322863024272	0.5465408127982665	0.5464224747953422	0.06896278420395086	0.06629655128321135	-0.0006192127107685907	-0.06634706471167817	-0.0006203889104035021	-0.06647308537480967
46.813445674966815	0.4466106379090237	0.4500431578656823	0.4803468999760556	0.48254208777336016	0.4976584209152718	0.4992318637702667	0.5146934884738799	0.5156651399673186	0.5463870194790442	0.546267677431114	0.06901639167414364	0.0663480330438218	-0.0006201008791221208	-0.06684255824451668	-0.0006212595520665998	-0.06696744885748274
47.09552023464871	0.44641178308993174	0.4498448919324774	0.48016397291144763	0.4823591298096359	0.49748338472756476	0.49905650326056655	0.5145260018149815	0.5154970601731724	0.5462329634890205	0.5461125852952873	0.06907171165596107	0.06640115928162667	-0.0006209310720771688	-0.06733532736801351	-0.000622071781521516	-0.06745902236710322
47.37929443545016	0.44621048722289586	0.4496442318583749	0.4799793767808959	0.48217452021553214	0.49730706647590117	0.4988798638927767	0.5143576069188195	0.5153280620678612	0.5460786747743723	0.5459572277255861	0.06912877868705992	0.06645596315239269	-0.000621703937027096	-0.06782535400738254	-0.0006228262414610386	-0.0679477862815503
47.66477851856398	0.44600673170045013	0.44944116018695934	0.4797931101555197	0.4819882580564169	0.4971294733386421	0.49870195302239884	0.5141883192723214	0.5151581610198698	0.5459241838189979	0.545801634584768	0.06918762809577361	0.06651247857046812	-0.0006224201215170311	-0.06831262060855181	-0.0006235235745269962	-0.06843372145290516
47.951982786891236	0.4458004973921572	0.4492356589647959	0.47960517146286763	0.4818003422653343	0.4969506125392525	0.49852277805425815	0.5140181545884261	0.5149873726214457	0.5457695216557644	0.5456458362715663	0.06924829602225381	0.06657074022904398	-0.0006230802733344643	-0.0687971101616256	-0.0006241644233964116	-0.06891680922961996
48.24091760541319	0.44559176462808814	0.4490277097256225	0.4794155589804948	0.4816107716368959	0.49677049134485085	0.49834234644117975	0.5138471288093545	0.5148157126918282	0.5456147198780842	0.5454898637319472	0.06931081944027498	0.06663078362105751	-0.0006236850406032834	-0.0692788062254408	-0.0006247494308689872	-0.06939703147916987
48.53159340156531	0.4453805131817538	0.4488172934740199	0.4792242708293157	0.4814195448209602	0.4965891170646918	0.4981606656826039	0.5136752581099655	0.5146431972805606	0.5454598106518319	0.5453337484707028	0.06937523617973654	0.06669264506075714	-0.0006242350718844714	-0.0697576929534307	-0.0006252792399589202	-0.06987437061209789
48.82402066561362	0.4451667222524674	0.44860439066853625	0.4790313049667236	0.4812266603160896	0.49640649704858075	0.49797774332313727	0.5135025589011981	0.5144698426708875	0.5453048267276118	0.5451775225633838	0.06944158494988636	0.06675636170596157	-0.0006247310162827979	-0.07023375512058294	-0.0006257544939937132	-0.0703488096068412
49.11820995103327	0.4449503704471162	0.448388981204247	0.47883665917947	0.4810321164627795	0.4962226386852162	0.49779358695103837	0.5133290478335997	0.5142956653832387	0.5451498014533918	0.5450212186685877	0.06950990536328648	0.0668219715810258	-0.0006251735235519584	-0.07070697815134963	-0.0006261758367105408	-0.07082033203553806
49.41417187488941	0.4447314357613194	0.4481710443947286	0.478640331076291	0.48083591143644605	0.49603754940045874	0.49760820419663404	0.5131547418009463	0.5141206821788064	0.5449947687875106	0.5448648700406136	0.06958023796055672	0.06688951360055861	-0.0006255632442099257	-0.07117734814877963	-0.0006265439123657179	-0.0712889220913695
49.71191711822035	0.4445098955599503	0.4479505589534226	0.4784423180802747	0.480638043240168	0.4958512366555206	0.4974216027306625	0.5129796579439583	0.5139449100632119	0.5448397633120786	0.5447085105424971	0.06965262423592071	0.06695902759389889	-0.0006259008296569668	-0.07164485192515713	-0.0006268593658411703	-0.07175456461656893
50.01145642642306	0.4442857265569949	0.447727502974368	0.4782426174209558	0.4804385096971695	0.49566370794507575	0.49723379026254344	0.5128038136541108	0.5137683662902721	0.5446848202467807	0.5445521746594391	0.06972710666358624	0.06703055433039694	-0.0006261869322988778	-0.07210947703381976	-0.0006271228427565667	-0.07221724513183858
50.3128006096408	0.4440589047947261	0.44750185391227676	0.47804122612612915	0.4802373084430354	0.4954749707952827	0.4970447745385678	0.5126272265775461	0.5135910683658659	0.5445299754630981	0.5443958975126421	0.06980372872499144	0.06710413554552398	-0.0006264222056758806	-0.07257121180232673	-0.0006273349895953295	-0.07267694986774131
50.61596054315354	0.4438294056221611	0.4472735885619247	0.4778381410133698	0.4800344369176463	0.4952850327617222	0.4968545633400042	0.5124499146190883	0.5134130340518984	0.5443752654989641	0.5442397148735659	0.069882534936948	0.0671798139678365	-0.000626607304596627	-0.07303004536721858	-0.0006274964538226513	-0.07313366579610658
50.9209471677702	0.4435972036727786	0.4470426830368366	0.47763335868124757	0.4798298923568263	0.495093901427238	0.49666316448112396	0.512271895946365	0.5132342813703789	0.5442207275738666	0.5440836631786264	0.06996357088072139	0.06725763334683961	-0.0006267428852823054	-0.07348596771051064	-0.0006276078840179444	-0.07358738066403703
51.22777149022361	0.44336227284146396	0.44680911274723056	0.4774268755002249	0.479623671783686	0.4949015843996846	0.49647058580713127	0.5120931889940383	0.5130548286076014	0.5440663996044173	0.5439277795443397	0.07004688323207464	0.06733763848177458	-0.0006268296055078615	-0.07393896969716707	-0.0006276699300117317	-0.07403808302910875
51.53644458356769	0.44312458626065293	0.4465728523771981	0.47721868760322433	0.47941577199965374	0.494708089309572	0.4962768351920037	0.5119138124681508	0.5128746943184433	0.5439123202204019	0.5437721017829417	0.07013251979232428	0.06741987525137001	-0.0006268681247594277	-0.07438904311513284	-0.0006276832430243129	-0.0744857622956232
51.84697758757708	0.4428841162756413	0.44633387586108747	0.47700879087585185	0.47920618957518035	0.49451342380760516	0.4960819205362336	0.5117337853505868	0.512693897330778	0.5437585287813295	0.5436166684184909	0.07022052952043825	0.06750439064459252	-0.0006268591043926408	-0.0748361807165594	-0.0006276484758177547	-0.074930408753616
52.15938170914916	0.442640834419028	0.4460921563590562	0.4767971809462634	0.47899492084010126	0.4943175955621132	0.4958858497644651	0.5115531269036564	0.5125124567500081	0.5436050653934987	0.5434615187034753	0.07031096256622281	0.06759123279243995	-0.0006268032078012853	-0.07528037626116202	-0.0006275662828485462	-0.07537201361844836
52.47366822270851	0.44239471138425634	0.4458476662317652	0.4765838531746577	0.4787819618736489	0.4941206122563627	0.49568863082302844	0.5113718566748024	0.5123303919637263	0.5434519709276006	0.5433066926359429	0.07040387030463696	0.06768045100081169	-0.0006267011005909318	-0.07572162456159504	-0.0006274373204278039	-0.07581056907289963
52.789848470613855	0.44214571699821625	0.44560037701417293	0.4763688026423824	0.47856730849409274	0.49392248158575036	0.4954902716773579	0.5111899945014375	0.5121477226465002	0.5432992870368758	0.5431522309771724	0.07049930537128181	0.06777209578450334	-0.0006265534507619019	-0.07615992153063189	-0.0006272622468956879	-0.07624606831136305
53.107933863567155	0.4418938201928718	0.44535025938839873	0.47615202414063623	0.4783509562479972	0.4937232112548697	0.4952907803092953	0.5110075605159143	0.5119644687647934	0.5431470561758501	0.5429981752699056	0.07059732169911086	0.06786621890236978	-0.0006263609289017813	-0.07659526423124419	-0.0006270417227924874	-0.07667850558532052
53.42793588102576	0.4416389889758701	0.44509728315561453	0.4759335121587478	0.47813290039908013	0.49352280897444295	0.4950901647142706	0.5108245751506301	0.5117806505820218	0.5429953216196639	0.5428445678571633	0.0706979745564082	0.06796287339369927	-0.000626124208384593	-0.07702765092813024	-0.0006267764110466922	-0.07710787625177318
53.74986607161648	0.44138119040009544	0.4448414172069259	0.4757132608720198	0.4779131359166529	0.4933212824581183	0.4948884328983526	0.5106410591432768	0.5115962886637526	0.5428441274840248	0.5426914519016631	0.07080132058608744	0.0680621136158542	-0.0006258439655782988	-0.07745708114210004	-0.0006264669771682829	-0.07753417682353358
54.073736053552395	0.4411203905321194	0.44458262949320054	0.47549126412911236	0.4776916574636283	0.49311863941911843	0.49468559287516733	0.510457033542235	0.5114114038830482	0.5426935187457994	0.5425388714058645	0.07090741784636552	0.06816399528322017	-0.0006255208800649559	-0.07788355570724548	-0.0006261140894491257	-0.07795740502179171
54.399557515052166	0.44085655441950533	0.4443208869938025	0.4752675154389517	0.47746845938407473	0.49291488756673907	0.4944816526626745	0.5102725197121183	0.5112260174259624	0.542543541264273	0.5423868712326645	0.07101632585286247	0.06826857550752527	-0.0006251556348700893	-0.07830707683062599	-0.0006257184191769127	-0.07837755983160832
54.727342214761876	0.44058964605691847	0.44405615568418255	0.4750420079571417	0.4772435356902974	0.49271003460268675	0.49427662027979613	0.5100875393394738	0.5110401507971906	0.5423942418031001	0.542235497126764	0.07112810562218866	0.06837591283957922	-0.0006247489167000575	-0.07872764815446942	-0.0006252806408566514	-0.07879464155965366
55.057101982179326	0.4403196283509904	0.44378840050228174	0.4748147344718561	0.4770168800494292	0.49250408821725206	0.49407050374289146	0.5099021144386446	0.5108538258258823	0.5422456680529729	0.5420847957367376	0.07124281971708397	0.06848606731249329	-0.000624301416194295	-0.07914527482193989	-0.0006248014324403695	-0.07920865189484516
55.38884871808102	0.44004646308388734	0.4435175853136961	0.4745856873891916	0.47678848576950766	0.49229705608530444	0.4938633110620699	0.5097162673577948	0.5106670646716199	0.5420978686550318	0.5419348146378271	0.07136053229316057	0.0685991004864387	-0.000623813828186659	-0.0795599635458899	-0.0006242814755721415	-0.07961959397214002
55.722594394951685	0.4397701108755259	0.44324367287554833	0.47435485871795446	0.4765583457850147	0.49208894586210716	0.4936550502373326	0.5095300207851089	0.5104798898305671	0.5419508932250507	0.5417856023554877	0.07148130914733287	0.06871507549501235	-0.0006232868519807644	-0.07997172268065356	-0.0006237214558406645	-0.08002747243892827
56.058351057416104	0.4394905311443806	0.4429666247990166	0.47412224005386083	0.47632645264186024	0.4918797651789367	0.4934457292545388	0.5093433977551647	0.5102923241417973	0.5418047923784223	0.5416372083897181	0.07160521776798655	0.06883405709326969	-0.0006227211916367548	-0.08038056229784729	-0.0006231220630472656	-0.08043229352534809
56.39613082267415	0.43920768206682226	0.44268640151045696	0.4738878225631206	0.47609279848177893	0.49166952163850314	0.49323535608118135	0.5091564216554914	0.5101043907938017	0.5416596177559772	0.5414896832402005	0.07173232738697548	0.06895611170750049	-0.0006221175562726167	-0.08078649426539641	-0.0006224839914822367	-0.08083406511724434
56.7359458809379	0.43892152053492217	0.44240296221106556	0.4736515969653797	0.475857375026121	0.49145822281015605	0.49302393866197075	0.5089691162333125	0.5099161133311895	0.5415154220506648	0.5413430784322864	0.0718627090335114	0.06908130748681546	-0.0006214766603815924	-0.08118953233106652	-0.0006218079402192656	-0.0812327968335893
57.07780849587155	0.43863200211266007	0.4421162648350117	0.4734135535159922	0.4756201735590044	0.49124587622487004	0.49281148491420856	0.5087815056024844	0.5097275156615797	0.5413722590351336	0.5411974465438534	0.07199643559003097	0.06920971435662243	-0.0006207992241614724	-0.08158969220957601	-0.0006210946134220796	-0.08162850010735667
57.42173100503407	0.43833908099046315	0.44182626600598074	0.4731736819875928	0.4753811849098031	0.49103248936999555	0.49259800272294824	0.5085936142506344	0.5095386220626972	0.5412301835902417	0.5410528412330762	0.07213358185012586	0.06934140407407469	-0.0006200859738605402	-0.08198699167422774	-0.0006203447206631907	-0.08202118827000504
57.7677258203244	0.43804270993800537	0.4415329209920545	0.47293197165093687	0.47514039943494296	0.49081806968376657	0.49238349993592795	0.5084054670465061	0.5093494571896751	0.5410892517345368	0.5409093172671392	0.07227422457861991	0.06947645028556723	-0.0006193376421440577	-0.08238145065355695	-0.0006195589772620691	-0.08241087664106317
58.115805428429454	0.4377428402551888	0.4412361836588561	0.47268841125497507	0.47489780699896855	0.49060262454954673	0.49216798435826414	0.5082170892475152	0.509160046082571	0.5409495206547388	0.5407669305519301	0.07241844257388806	0.06961492858637866	-0.0006185549684727398	-0.08277309133224264	-0.0006187381046380835	-0.08279758262175108
58.465982391274686	0.43743942172123046	0.4409360064208871	0.47244298900613085	0.47465339695485537	0.4903861612898107	0.49195146374689586	0.5080285065075281	0.5089704141741074	0.5408110487372703	0.5406257381627563	0.0725663167325122	0.06975691658254274	-0.0006177386995049883	-0.08316193825758944	-0.0006178828306810935	-0.08318132579329074
58.818269346477535	0.43713240254176605	0.44063234019097036	0.47219569254673904	0.4744071581235256	0.4901686871598349	0.491733945804765	0.5078397448848643	0.5087805872976366	0.5406738956008696	0.5404857983761162	0.0727179301163772	0.06990249395505123	-0.0006168895895157789	-0.08354801845132442	-0.0006169938901391392	-0.08356212802046059
59.172679007803275	0.4368217292938875	0.440325134327722	0.4719465089326134	0.4741590787725385	0.489950209341095	0.4915154381747206	0.5076508308505343	0.5085905916953468	0.540538122130334	0.540347170702577	0.07287336802230887	0.0700517425264857	-0.0006160084008360878	-0.08393136152710667	-0.0006160720250271146	-0.08394001356056435
59.52922416562417	0.4365073468690165	0.4400143365809568	0.47169542460969677	0.4739091465939095	0.4897307349343442	0.49129594843313057	0.5074617912967174	0.5084004540267065	0.5404037905114335	0.5402099159207927	0.07303271805437263	0.07020474633018799	-0.000615095904318963	-0.0843119998144033	-0.0006151179850547583	-0.08431500917778578
59.887917687380885	0.43618919841352116	0.43969989303494034	0.47144242538975506	0.4736573486810243	0.4895102709523633	0.49107548408318885	0.507272653545487	0.5082102013771636	0.5402709642670435	0.5400740961127154	0.07319607019894127	0.07036159168207616	-0.0006141528798210283	-0.08468996848816346	-0.0006141325280768495	-0.08468714426358304
60.24877251804685	0.43586722526697225	0.43938174804938823	0.4711874964250711	0.4734036715046029	0.4892888243123635	0.49085405254789927	0.5070834453577947	0.5080198612671033	0.5401397082945473	0.5399397747000432	0.07336351690266187	0.07052236725522898	-0.0006131801167147399	-0.08506530570609527	-0.0006131164205644968	-0.08505645096356318
60.6118016805955	0.4355413668979291	0.43905984419810856	0.4709306221820867	0.47314810088766773	0.48906640182801936	0.49063166116272067	0.5068941949427156	0.5078294616610728	0.5400100889045513	0.5398070164819548	0.07353515315344748	0.0706871641573551	-0.0006121784144248466	-0.08543805275259331	-0.0006120704381011866	-0.08542296431053842
60.97701827647021	0.43521156083714724	0.43873412220518326	0.4706717864139492	0.47289062197947324	0.48884301020112086	0.4904083171678562	0.5067049309669667	0.5076390309772832	0.539882173860975	0.5396758876741834	0.07371107656462685	0.07085607601128098	-0.0006111485829893848	-0.08580825419046789	-0.0006109953659046985	-0.08578672236549778
61.34443548605718	0.4348777426080844	0.43840452087857257	0.4704109721319056	0.4726312192283417	0.4886186560128148	0.4901840277001634	0.5065156825647062	0.5074485980973948	0.539756032422563	0.5395464559494824	0.07389138746240129	0.07102919903859102	-0.0006100914436547589	-0.08617595802104461	-0.000609891999376444	-0.08614776636530053
61.71406656916102	0.43453984565458303	0.4380709770410256	0.4701481615754924	0.47236987635336025	0.488393345714421	0.4899587997846722	0.5063264793476208	0.5072581923765983	0.5396317353858815	0.5394187904795407	0.07407618897674945	0.07120663214656175	-0.0006090078294956891	-0.08654121585225028	-0.0006087611446744523	-0.08650614087841291
62.085924865483435	0.43419780126559676	0.4377334254581707	0.4698833361814614	0.4721065763148775	0.4881670856177971	0.4897326403256827	0.5061373514153104	0.5070678436539959	0.5395093551298551	0.5392929619784042	0.07426558713594528	0.07138847701853898	-0.0006078985860701325	-0.08690408307622022	-0.0006076036193224388	-0.08686189396946986
62.46002379510434	0.4338515384968236	0.4373917987636549	0.46961647655138195	0.4718413012837473	0.48793988188522797	0.4895055560974244	0.5059483293659801	0.5068775822632986	0.5393889656619111	0.5391690427474678	0.0744596909648473	0.0715748382079205	-0.0006067645721095083	-0.08726461905649785	-0.00060642025284674	-0.08721507737249112
62.83637685896657	0.4335009840890985	0.43704602738119297	0.469347562417853	0.4715740326092555	0.48771174051881344	0.4892775537342506	0.5057594443074475	0.5066874390438421	0.5392706426657911	0.5390471067220981	0.07465861258714121	0.07176582323590154	-0.0006056066602428967	-0.08762288732533818	-0.0006052118874465551	-0.08756574667336281
63.21499763936286	0.4331460623833948	0.43669603944338176	0.4690765726092592	0.47130475078566775	0.48748266734932816	0.48904863972034446	0.5055707278684723	0.5064974453519356	0.539154463551103	0.5389272295199575	0.07486246733170834	0.07196154269316102	-0.0006044257377593176	-0.0879789557918258	-0.000603979378699937	-0.08791396150245134
63.59589980042612	0.4327866952322721	0.43634176070712477	0.4688034850129996	0.4710334354173289	0.48725266802452377	0.48881882037890917	0.5053822122104246	0.5063076330725549	0.5390405075046825	0.538809488491098	0.0750713738433217	0.07216211034567595	-0.0006032227074109775	-0.0883328969613899	-0.0006027235963083077	-0.08825978573814552
63.979097088622495	0.43242280190759946	0.43598311446550614	0.4685282765371098	0.470760065182243	0.4870217479968429	0.4885881018608118	0.5051939300392926	0.5061180346313837	0.5389288555438372	0.5386939627698952	0.07528545419786971	0.07236764324484805	-0.0006019984882603691	-0.08868478816793868	-0.00060144542488072	-0.08860328772146886
64.36460333324754	0.4320542990043771	0.4356200214559433	0.46825092307020244	0.4704846177940594	0.4867899125105104	0.48835649013265336	0.5050059146180454	0.5059286830072206	0.5388195905715535	0.5385807333289047	0.07550483402231434	0.07257826184215024	-0.0006007540165718916	-0.08903471181845646	-0.0006001457647563102	-0.08894454048230216
64.75243244692527	0.4316811003404671	0.4352523997644391	0.46797139943963834	0.47020706996238454	0.48655716658797077	0.4881239909642324	0.5048181997793608	0.5057396117447596	0.5387127974337467	0.538469883034715	0.07572964261962112	0.0727940901085083	-0.0005994902467495455	-0.08938275565164133	-0.0005988255328750469	-0.08928362197896433
65.14259842611021	0.43130311685203276	0.43488016472574276	0.4676896793678399	0.469927397351334	0.48632351501563015	0.487890609915365	0.5046308199387228	0.5055508549677536	0.5386085629786377	0.5383614967058827	0.07596001309888474	0.07301525565863895	-0.0005982081523291383	-0.08972901301099512	-0.000597485663696995	-0.08962061535122245
65.53511535159264	0.4309202564844803	0.4345032288192221	0.46740573542665387	0.46964557453623845	0.48608896232886845	0.4876563523220279	0.5044438101079062	0.5053624473925746	0.5385069761183475	0.5382556611730379	0.07619608251090841	0.07324188988058182	-0.0005969087270217832	-0.09007358313357372	-0.0005961271101652121	-0.08995560918705792
65.92999738900669	0.43053242407867676	0.4341215015602347	0.4671195389896614	0.4693615749584077	0.4858535127962746	0.4874212232817867	0.5042572059088523	0.5051744243421815	0.5384081278928006	0.5381524653412492	0.07643799198949748	0.07347412807068066	-0.0005955929858163511	-0.09041657145533577	-0.0005947508447272654	-0.09028869780550508
66.32725878934137	0.4301395212522154	0.43373488938677607	0.4668310601823329	0.46907537087785395	0.48561717040306585	0.4871852276384636	0.5040710435879504	0.5049868217605041	0.538312111536034	0.5380520002547439	0.07668588689874382	0.07371210957426606	-0.0005942619661400972	-0.09075808993372902	-0.0005933578604115919	-0.09061998155536344
66.72691388945532	0.42974144627547833	0.43334329554116974	0.4665402678299139	0.468786933323868	0.48537993883363934	0.4869483699660058	0.5038853600307329	0.5047996762272601	0.5382190225450147	0.5379543591640851	0.07693991698659547	0.07395597793233427	-0.0005929167290888993	-0.09109825738934774	-0.0005919491719630354	-0.0909495671310907
67.12897711259382	0.42933809394223843	0.4329466199465542	0.46624712940292545	0.4684962320433398	0.4851418214532087	0.486710654551506	0.5037001927769947	0.5046130249732109	0.5381289587510704	0.5378596375959068	0.07720023654501941	0.07420588103449682	-0.0005915583607196684	-0.09143719986731469	-0.0005905258170407768	-0.09127756790739738
67.53346296890952	0.4289293554345236	0.4325447590779001	0.46595161096015314	0.46820323544670245	0.48490282128847007	0.48647208537732417	0.5035155800363481	0.5044269058958737	0.5380420203940437	0.5377679334253184	0.07746700457708423	0.07446197127852658	-0.0005901879734215854	-0.09177505101985162	-0.0005890888574873188	-0.09160410429348076
67.94038605598601	0.4285151181814549	0.4321376058272862	0.46565367708899397	0.467907910551377	0.48466294100724233	0.48623266610226035	0.5033315607042232	0.5042413575756962	0.537958310199288	0.5376793469510913	0.07774038497130784	0.07472440573681631	-0.0005888067073596126	-0.09211195251144488	-0.0005876393806643065	-0.09192930410775091
68.3497610593647	0.4280952657117496	0.43172504936313955	0.4653532908430191	0.46761022292258486	0.48442218289701905	0.48599240004172056	0.5031481743783233	0.504056419292711	0.5378779334576244	0.5375939809737474	0.07802054668363283	0.07499334633010193	-0.0005874157320046036	-0.09244805444807014	-0.000586178500868062	-0.09225330297493883
68.7616027530747	0.42766967749956564	0.4313069749831304	0.46505041367660604	0.46731013661138937	0.48418054884236905	0.48575129014681734	0.5029654613755458	0.5038721310436781	0.5378009981083862	0.5375119408766752	0.07830766392741528	0.07526896000881018	-0.0005860162477479003	-0.09278351583208178	-0.0005847073608249431	-0.09257624474750514
69.17592600016614	0.4272382288033429	0.43088326396039633	0.4647450053764811	0.4670076140898147	0.4839380403011148	0.48550933898233756	0.502783462749378	0.5036885335597269	0.5377276148256854	0.5374333347104017	0.07860191637183286	0.07555141894242032	-0.0005846094876112984	-0.09311850504438723	-0.0005832271332726346	-0.09289828195146299
69.59274575324658	0.4268007904972801	0.43045379338275125	0.46443702399000647	0.46670261618288994	0.4836946582792166	0.4852665487035159	0.5026022203077787	0.5035056683245139	0.537657897108038	0.5373582732801605	0.0789034893491444	0.07584090071724606	-0.0005831967190539356	-0.09345320035575355	-0.000581739022632255	-0.09321957625951427
70.01207705502031	0.4263572288950607	0.43001843598451045	0.4641264257500343	0.4663951019974464	0.48345040330428357	0.4850229210315341	0.5024217766315522	0.5033235775929022	0.5375919613714959	0.5372868702368955	0.07921257407125334	0.07613758854306792	-0.0005817792458869819	-0.09378779046953412	-0.0005802442667818264	-0.09354029899365912
70.43393503883172	0.42590740556542106	0.42957705997054696	0.4638131649961394	0.4660850288474934	0.4832052753976256	0.4847784572276722	0.502242175093225	0.5031423044101758	0.537529927046433	0.537219242171852	0.07952936785605805	0.07644167146907428	-0.0005803584103007964	-0.09412247509732197	-0.0005787441389299985	-0.09386063165734981
70.85833492921113	0.425451177139132	0.42912952883216954	0.4634971940920325	0.46577235217598595	0.4829592740447606	0.48453315806603015	0.5020634598764343	0.5029618926318024	0.5374719166781508	0.5371555087149128	0.07985407436409948	0.07675334460959299	-0.000578935595008101	-0.09445746556988865	-0.0005772399495991287	-0.09418076650116802
71.2852920424243	0.4249883951069345	0.42867570115438697	0.4631784633389405	0.4654570254727812	0.4827123981642784	0.4842870238047283	0.5018856759958334	0.5027823869437509	0.5374180560314645	0.5370957926368414	0.08018690384604528	0.07707280938012452	-0.0005775122255199383	-0.09479298548673398	-0.0005757330487333734	-0.09450090712371662
71.71482178702524	0.42451890560794675	0.4282154304140982	0.4628569208847287	0.46513900018857396	0.48246464607495915	0.484040054155493	0.5017088693175229	0.5026038328833771	0.5373684741994461	0.5370402199556056	0.08052807340158537	0.07740027374422181	-0.0005760897725567427	-0.09512927140572458	-0.0005742248279272388	-0.09482126910974387
72.14693966441222	0.4240425492080304	0.4277485647687232	0.46253251262852657	0.4648182256445846	0.4822160154610383	0.48379224825152756	0.5015330865800115	0.5024262768608837	0.5373233037165069	0.5369889200469614	0.0808778072503402	0.07773595247178576	-0.0005746697546020751	-0.09546657357603294	-0.0005727167227882468	-0.09514208070812913
72.58166126938723	0.42355916066757077	0.42727494683475464	0.4622051821206015	0.4644946489377613	0.4819665033355006	0.48354360461356005	0.5013583754157143	0.5022497661813679	0.5372826806760103	0.5369420257594862	0.08123633701543342	0.07808006740939069	-0.0005732537406137883	-0.09580515671754597	-0.0005712102154477039	-0.09546358355329687
73.01900229071879	0.4230685686980946	0.4267944134556832	0.4618748704572106	0.46416821484123927	0.4817161060012783	0.48329412111395	0.5011847843729886	0.5020743490674582	0.5372467448526156	0.5368996735342569	0.0816039020204023	0.07843284776328055	-0.0005718433529016131	-0.09614530085016781	-0.0005697068372195746	-0.09578603343221914
73.45897851170821	0.4225705957071138	0.4263067954587145	0.4615415161701396	0.4638388656997874	0.48146481901021765	0.48304379493873395	0.5010123629387131	0.5019000746825536	0.5372156398295587	0.5368620035293831	0.08198074960018177	0.07879453039572457	-0.0005704402701808275	-0.09648730217578816	-0.0005682081714268872	-0.09610970110048811
73.90160581075892	0.4220650575305441	0.42581191739966046	0.46120505511062687	0.4635065413199525	0.48121263711967505	0.4827926225474741	0.5008411615614077	0.5017269931546658	0.537189513131094	0.5368291597496077	0.08236713542691838	0.07916536013545865	-0.0005690462308139965	-0.09683147401757708	-0.0005667158564018893	-0.09643487315132404
74.34690016194996	0.421551763152008	0.42530959729534584	0.4608654203273393	0.46317117885459363	0.48095955424658277	0.4825405996307691	0.5006712316748955	0.501555155600871	0.537168516360323	0.5368012901812067	0.0827633238514442	0.0795455901029843	-0.0005676630362576596	-0.09717814782010237	-0.0005652315886708337	-0.09676185294058826
74.79487763561212	0.4210305144082913	0.4247996463428388	0.46052254193805686	0.4628327126814792	0.48070556341882564	0.48228772106527606	0.5005026257225041	0.5013846141523731	0.5371528053426514	0.5367785469324223	0.08316958826127362	0.07993548205154503	-0.0005662925547239572	-0.097527674214831	-0.0005637571263436003	-0.09709096157261854
75.24555439890803	0.4205011056801708	0.42428186862475864	0.46017634699469134	0.4624910742755968	0.4804506567237477	0.4820339808660774	0.5003353971817971	0.5012154219801797	0.5371425402751258	0.5367610863796795	0.08358621145604268	0.08033530672465504	-0.0005649367250732951	-0.09788042415584641	-0.0005622942927132613	-0.097422538950795
75.6989467164156	0.4199633235677872	0.42375606079987865	0.45982675934124423	0.4621461920748036	0.4801948252536026	0.48177937213622085	0.5001696005898324	0.5010476333213889	0.5371378858819142	0.5367490693198479	0.08401348604138358	0.08074534423110603	-0.000563597560957585	-0.0982367901309118	-0.0005608449800879045	-0.09775694489766806
76.15507095071504	0.4194169465496805	0.42322201177818247	0.4594736994642784	0.4617979913384185	0.4799380590477408	0.4815238870132417	0.500005291568933	0.5008813035060823	0.5371390115762054	0.5367426611288212	0.08445171484227475	0.08116588443843707	-0.0005622771552263872	-0.09859718745319412	-0.0005594111538652635	-0.09809456034982134
76.61394356297929	0.418861744624552	0.4226795023794877	0.4591170843354573	0.46144639399833415	0.4796803470313197	0.4812675166124681	0.4998425268529568	0.5007164889848192	0.5371460916288161	0.5367420319267013	0.08490121133697492	0.08159722738592105	-0.0005609776846188241	-0.09896205563970284	-0.0005579948568719129	-0.09843578863278424
77.07558111356816	0.41829747893475544	0.4221283049746849	0.4587568272456632	0.46109131850219315	0.4794216769502986	0.48101025096689043	0.4996813643140489	0.500553247356722	0.5371593053438098	0.5367473567498875	0.08536230011274261	0.0820396837181858	-0.0005597014147604717	-0.09933185988330706	-0.0005565982139846826	-0.09878105682251714
77.54000026262605	0.41772390137045323	0.4215681831085852	0.4583928376301836	0.4607326796481453	0.4791620353024676	0.4807520789633627	0.49952186298984974	0.5003916373981374	0.5371788372414414	0.5367588157303832	0.08583531734458827	0.08249357514065886	-0.0005584507054897658	-0.09970709262466926	-0.0005552234370546083	-0.09913081719921024
78.00721777068286	0.41714075415331026	0.4209988911033014	0.45802502088441355	0.4603703884106697	0.4789014072642399	0.4804929882748859	0.49936408311113634	0.5002317190918603	0.537204877248762	0.5367765942826533	0.08632061129842	0.08295923489810897	-0.0005572280165319077	-0.10008827523226671	-0.0005538728301544005	-0.09948554880097049
78.47725049925933	0.4165477693985157	0.42042017364101514	0.4576532781694833	0.46000435175690535	0.4786397766129151	0.48023296528870274	0.4992080861298607	0.5000735536568931	0.537237620898229	0.5368008832983727	0.08681854286001706	0.0834370082776372	-0.0005560359135526882	-0.10047595979816037	-0.0005525487951748564	-0.09984575908444526
78.95011541147531	0.4159446686538534	0.4198317653249141	0.457277506207184	0.459634472452902	0.4783771256441007	0.4799719950299149	0.49905393474754917	0.4999172035787199	0.5372772695346881	0.5368318793494334	0.08732948609136817	0.08392725313756524	-0.0005548770746168774	-0.10087073105901823	-0.000551253837795973	-0.10021198570123602
79.42582957266194	0.4153311624144456	0.4192333902169917	0.4568975970635119	0.45926064885915374	0.47811343508395154	0.4797100610803095	0.4989016929440141	0.49976273264005716	0.537324030531103	0.5368697848995819	0.0878538288160146	0.08443034046376371	-0.0005537542970834308	-0.10127320845157328	-0.0005499905738613475	-0.10058479839860013
79.90441015097758	0.4147069496117139	0.4186247613513253	0.4565134379201124	0.45888277471473976	0.47784868399586616	0.479447145492058	0.4987514260063271	0.49961020595204436	0.5373781175134353	0.5369148085250889	0.08839197323515095	0.08494665495506479	-0.0005526705049645475	-0.10168404831279076	-0.0005487617361814578	-0.10096480105377736
80.38587441802741	0.41407171707499496	0.41800558022134987	0.456124910832846	0.45850073890934373	0.4775828496812459	0.47918322869592783	0.4986032005579935	0.49945968998583035	0.5374397505950926	0.5369671651448674	0.08894433657636339	0.08547659563953076	-0.000551628756793765	-0.10210394623670993	-0.0005475701818058454	-0.10135263385308235
80.87023974948666	0.4134251389641487	0.41737553623954426	0.4557318924766464	0.4581144252423727	0.477315907573893	0.4789182894036105	0.4984570845882522	0.499311252604497	0.5375091566213753	0.53702707626047	0.0895113517770022	0.08602057652345255	-0.000550632254032013	-0.10253363960001138	-0.000546418899793566	-0.10174897562683327
81.35752362572781	0.4127668761713794	0.4167343061678411	0.45533425387577875	0.45772371216833807	0.4770478311275914	0.4786523045037499	0.49831314748142497	0.4991649630952586	0.5375865694243863	0.5370947702064245	0.09009346820434672	0.08657902727510186	-0.0005496843500611415	-0.10297391026935543	-0.0005453110195244859	-0.10215454635225285
81.8477436324513	0.41209657569037356	0.4160815535169564	0.45493186011854114	0.4573284725276036	0.47677859169637826	0.47838524895121043	0.498171460046217	0.49902089220186435	0.5376722300888758	0.5371704824113854	0.09069115241485433	0.08715239394539288	-0.0005487885598023934	-0.10342558750541286	-0.000544249819589282	-0.10257010983809778
82.34091746132043	0.4114138699507218	0.4154169279127078	0.45452457005538205	0.45692857326153624	0.4765081584069713	0.4781170956490965	0.49803209454486586	0.4988791121571159	0.5377663872295242	0.5372544556705996	0.09130488895496588	0.0877411397277631	-0.0005479485700162212	-0.10388955107939069	-0.0005432387373068281	-0.1029964766053979
82.83706291059936	0.41071837611545925	0.41474006442726014	0.45411223597932987	0.4565238751110238	0.47623649802277856	0.4778478153229894	0.49789512472201486	0.49873969671540586	0.5378692972801851	0.5373469404302104	0.09193518120610494	0.08834574575976097	-0.000547168250331409	-0.10436673461894941	-0.0005422813789167091	-0.10343450698040613
83.33619788579601	0.4100096953393983	0.4140505828730891	0.45369470328754485	0.4561142322972475	0.47596357479886664	0.47757737638682796	0.4977606258331742	0.49860272118516047	0.537981224795635	0.5374481950839461	0.09258255227671738	0.08896671196899023	-0.0005464516650639517	-0.10485812920271087	-0.0005413815304992076	-0.10388511441665571
83.83834040030794	0.409287411985776	0.41334808705730486	0.45327181012271966	0.4556994921835147	0.4756893503272144	0.4773057447998103	0.49762867467261435	0.49846826246106274	0.5381024427664006	0.5375584862827694	0.09324754594439152	0.08960455796626952	-0.000545803085888974	-0.10536478722355014	-0.0005405431696827723	-0.10434926906545172
84.34350857607244	0.4085510927985556	0.41263216399380476	0.45284338699295196	0.4552794949168621	0.47541378337152274	0.4770328839136445	0.497499349600514	0.49833639905590743	0.5382332329472628	0.5376780892580807	0.09393072765133663	0.09025982398907277	-0.0005452270054316921	-0.1058878265427694	-0.0005397704782000856	-0.10482800161511818
84.85172064422062	0.4078002860275353	0.411902383070548	0.45240925636860796	0.45485407304804404	0.4751368296907917	0.47675875430941705	0.4973727305691649	0.498207211131921	0.5383738862000575	0.537807288159111	0.0946326855567441	0.09093307189854082	-0.0005447281518541347	-0.10642843495975285	-0.0005390678553642836	-0.10532240742116983
85.36299494573534	0.40703452050321987	0.4111582951690531	0.4519692322545836	0.4544230511284133	0.47485844185080806	0.47648331362329194	0.4972488991480076	0.49808078053136196	0.5385247028514303	0.5379463764051493	0.09535403164981544	0.09162488623361213	-0.00054431150451828	-0.10698787502353468	-0.0005384399325352174	-0.10583365095241959
85.87734993211305	0.40625330465818504	0.41039943173300664	0.45152311973624204	0.4539862452820834	0.47457856902261525	0.4762065163601798	0.49712793854724713	0.4979571908061841	0.5386859930662179	0.538095657053298	0.0960954029275432	0.09233587532608054	-0.0005439823108139286	-0.10756748921509995	-0.0005378915886638524	-0.10636297057919819
86.39480416602983	0.4054561254914361	0.40962530378265266	0.4510707144971723	0.45354346275163837	0.4742971567669602	0.47592831369445227	0.497009933639764	0.4978365272465265	0.5388580772371736	0.5382554431824677	0.09685746264163952	0.09306667248068884	-0.0005437461042474001	-0.10816870553225044	-0.0005374279669971282	-0.10691168373300286
86.91537632201124	0.40464244747200506	0.40883540087138287	0.45061180230676506	0.45309450141551244	0.47401414680362153	0.4756486532566877	0.49689497098099983	0.4977188769077524	0.539041286391769	0.5384260582943577	0.0976409016193547	0.09381793722468096	-0.0005436087238974152	-0.1087930435115112	-0.0005370544930465293	-0.10748119247007537
87.43908518710603	0.4038117113777621	0.40802918998069676	0.450146158475444	0.4526391492750211	0.47372947676443344	0.47536747890535536	0.4967831388264622	0.4976043286357371	0.539235962616848	0.5386078367322054	0.09844643966330366	0.09459035663158713	-0.0005435763353507927	-0.10944212072523385	-0.0005367768939198991	-0.10807298947274546
87.9659496615646	0.4029633330651184	0.4072061143494084	0.4496735472752114	0.45217718390885225	0.47344307992871376	0.47508473048224614	0.49667452714644617	0.4974929730900559	0.5394424595019364	0.5388011241181135	0.09927482703583222	0.09538464672439542	-0.0005436554532472493	-0.11011765979482391	-0.0005366012191364011	-0.10868866452747739
88.4959887595208	0.40209670216498616	0.40636559223268104	0.44919372132298124	0.45170837189265806	0.4731548849396911	0.47480034355035405	0.4965692276375209	0.49738490276468417	0.5396611426020383	0.5390062778098084	0.10012684603389062	0.09620155396366509	-0.0005438529655673041	-0.11082149596630586	-0.000536533863052524	-0.10932991152189686
89.0292216096782	0.40121118070001605	0.4055070155861394	0.4487064209239612	0.4512324681811845	0.47286481550040493	0.474514249112797	0.49646733373028035	0.497280212005775	0.5398923899207945	0.5392236673777072	0.10100331266088514	0.09704185682661018	-0.0005441761598141137	-0.11155558529721077	-0.0005365815890319703	-0.10999853600569054
89.56566745600044	0.4003061016177691	0.4046297486699566	0.4482113733721218	0.45074921545017477	0.4725727900474135	0.47422637331124556	0.4963689405927915	0.49717899702602486	0.5401365924149022	0.5394536751032202	0.10190507840249974	0.09790636748365146	-0.0005446327512555471	-0.11232201351043614	-0.0005367515555139146	-0.11069646336643757
90.1053456584057	0.3993807672340789	0.40373312656743177	0.4477082922045383	0.4502583433950437	0.47227872140049443	0.4739366371021825	0.4962741451291104	0.4970813559150749	0.5403941545207366	0.539696696499239	0.10283303211407666	0.0987959335794839	-0.0005452309134055255	-0.11312300557428046	-0.0005370513441491087	-0.1114257476759235
90.6482756934654	0.398434447580438	0.40281645361216084	0.44719687640612577	0.4497595679830711	0.47198251638636424	0.47364495590917144	0.49618304597216	0.49698738864533554	0.5406654947041444	0.5399531408538113	0.10378810202777561	0.09971144012630652	-0.0005459793109400257	-0.11396093607488922	-0.000537488990178081	-0.11218858126687792
91.19447715510712	0.39746637864878	0.40187900171746144	0.44667680956098865	0.44925259065558915	0.47168407543425583	0.4733512392491451	0.4960957434701795	0.49689719707253993	0.5409510460344202	0.5402234317980299	0.10477125788843582	0.1006538115174837	-0.0005468871352677929	-0.11483834045404251	-0.0005380730152577118	-0.1129873051079926
91.74396975532183	0.39647576052653244	0.40092000860122956	0.4461477589462809	0.4487370974763309	0.47138329214099967	0.47305539033053773	0.4960123396658641	0.4968108849302529	0.5412512567835066	0.5405080078992107	0.10578351322784639	0.10162401367064314	-0.0005479641429930182	-0.11575792719125388	-0.0005388124629517876	-0.11382442004972404
92.29677332487483	0.39546175541428963	0.39993867589889576	0.44560937456412375	0.4482127582217858	0.4710800528030343	0.4727573056208925	0.4959329382672097	0.49672855781747055	0.5415665910514933	0.5408073232804687	0.10682592778796131	0.10262305630997465	-0.0005492206975280522	-0.11672259101935367	-0.0005397169371247346	-0.11470259902255009
92.85290781402206	0.39442348551786743	0.39893416715657776	0.44506128810673046	0.4476792254090349	0.47077423591253065	0.47245687438134426	0.4958576446089585	0.49665032317833385	0.5418975294195291	0.541121848267839	0.10789961010454686	0.1036519953983607	-0.000550667814148087	-0.11773542726865571	-0.000540796643509367	-0.11562470027669747
93.41239329322968	0.3933600308059027	0.3979056056959414	0.4445031118494713	0.44713613325615315	0.4704657116145531	0.47215397816514143	0.4957865656034168	0.49657629027287403	0.542244569631289	0.541452070066131	0.10900572026375732	0.10471193573090812	-0.00055231720879928	-0.1187997474480369	-0.0005420624347299285	-0.11659378176126722
93.97524995389855	0.39227042662348205	0.39685207234162034	0.4439344374661352	0.44658309656982376	0.47015434112188326	0.47184849027709935	0.4957198096792692	0.4965065701375682	0.5426082273041702	0.5417984934647352	0.1101454728452866	0.10580403370248409	-0.0005541813510117066	-0.1199190961798422	-0.0005435258591090508	-0.11761311675179797
94.54149810909283	0.3911536611515847	0.39577260300135414	0.4433548347601385	0.44601970955433284	0.4698399760838143	0.47154027519057795	0.49565748670685134	0.4964412755343458	0.5429890366714225	0.5421616415746456	0.11132014006697173	0.10692950026301477	-0.0005562735212992775	-0.12109726961911349	-0.0005451992136075723	-0.11868621084568076
95.11115819427312	0.3900086727013536	0.39466618608825066	0.4427638503048585	0.44544554453558877	0.4695224579048642	0.47122918791825297	0.495599707908167	0.49638052088651724	0.5433875513564432	0.5425420565979867	0.11253105514713044	0.1080896040755533	-0.0005586078734670652	-0.1223383355006149	-0.0005470956012845751	-0.11981682045795594
95.68425076803395	0.38883434683139917	0.3935317597737731	0.44216100598565805	0.4448601505932327	0.4692016170089645	0.47091507333258315	0.49554658574972843	0.49632442219992157	0.5438043451804931	0.5429403006313694	0.11377961590241152	0.10928567489353287	-0.0005611995022957172	-0.12364665497290162	-0.0005492289937107375	-0.12100897296376445
96.26079651284576	0.3876295132754626	0.3923682090591824	0.4415457974354746	0.44426305209326894	0.4688772720442443	0.47059776543147835	0.4954982338160798	0.4962730969673795	0.5442400130051047	0.5433569565044318	0.11506728860065996	0.11051910717515613	-0.0005640645171147707	-0.12502690639524872	-0.0005516142988049033	-0.12226698864958507
96.84081623580131	0.3863929426668405	0.3911743626522402	0.44091769235510453	0.44365374711294814	0.4685492290230465	0.47027708654422584	0.49545476666160626	0.49622666405431604	0.5446951716104754	0.5437926286549362	0.11639561209014222	0.11179136395458601	-0.0005672201218362427	-0.12648411129248416	-0.0005542674346200038	-0.12359550465262714
97.42433086936633	0.38512334304497714	0.3899489896349771	0.4402761287084748	0.4430317057488596	0.4682172803912806	0.46995284647224295	0.49541629963795314	0.49618524356315974	0.5451704606111428	0.5442479440418244	0.11776620222858646	0.11310398099150483	-0.000570684702073998	-0.12802366268381604	-0.0005572054096542045	-0.12499950108731639
98.01136147213543	0.3838193561285828	0.38869079590726985	0.4396205127822865	0.44239636829834156	0.4678812040206195	0.4696248415586761	0.49538294869406035	0.49614895667383674	0.54566654341024	0.5447235530976411	0.11918075663778199	0.11445857122270478	-0.0005744779200493322	-0.1296513560250787	-0.0005604464103318718	-0.12648432957942646
98.60192922959182	0.38247955333853034	0.387398420389841	0.43895021709840454	0.4417471433033791	0.4675407621163955	0.46929285368026236	0.4953548301454692	0.49611792545736455	0.5461841081936303	0.5452201307217399	0.1206410598120696	0.11585682954172839	-0.0005786208180494357	-0.13137342303116384	-0.0005640098963588525	-0.1280557444531496
99.1960554548718	0.381102431552607	0.38607043096908267	0.43826457816625075	0.44108340544512026	0.4671957000333138	0.46895664915419555	0.49533206040915384	0.49609227265918276	0.5467238689651914	0.5457383773156953	0.12214898861191112	0.11730053793517124	-0.0005831359312961637	-0.13319656867346907	-0.0005679167047430433	-0.12971993684284655
99.79376158953411	0.37968640857298114	0.3847053201648399	0.43756289406123045	0.4404044932759969	0.466845744990295	0.4686159775519931	0.49531475569969474	0.4960721214484616	0.5472865666245051	0.5462790198623194	0.12370651817692987	0.11879157100717579	-0.0005880474111709111	-0.13512801168199928	-0.0005721891633482801	-0.13148357203245098
100.39506920433367	0.37822981828596863	0.38330150050093464	0.43684442181385824	0.4397097067751674	0.4664906046748505	0.46827057041152576	0.4953030316821055	0.49605759512917197	0.5478729700881545	0.5468428130496696	0.1253157282963793	0.12033190192688147	-0.0005933811598493599	-0.1371755289177372	-0.0005768512149537108	-0.13335383035965265
101.00000000000001	0.3767309054923734	0.38185729955681247	0.43610837459274643	0.4389983047115959	0.46612996572639037	0.4679201398374475	0.49529700307606944	0.4960488168081943	0.5484838774557788	0.5474305404413885	0.1269788102789891	0.12192360883722034	-0.0005961656292648459	-0.13822931453332046	-0.0005792903528613267	-0.1343165463774386
