# Supplementary material for: White matter micro- and macrostructure brain charts for the human lifespan
Source: Nature. 2026 May 13;655(8124):979–89. doi: 10.1038/s41586-026-10454-2 (PMC13391363; doi:10.1038/s41586-026-10454-2)
Supplement: Supplementary file 12 — Centiles trajectories of brain charts. SDT.T9.1–5 contain the brain charts for the global metrics; SDT.T9.6–509 contain the brain charts for the tract-specific metrics (unnormalized); and SDT.T9.510–1157 contain the brain charts for the tract-specific macrostructural metrics (normalized). Included in each table are the male and female centile trajectories for the 2.5th, 25th, 50th, 75th and 97.5th percentiles; the interquartile range normalized by the 50th centile; and the derivatives of the 50th centiles with respect to both age and log(age). Charts are sampled in logarithmically spaced intervals. Age is reported in years, while centile trajectory values are reported in metric-specific units: diffusivities in mm2 s−1, volume in mm3, surface area in mm2, average length in mm, and FA is dimensionless (unitless). [file 41586_2026_10454_MOESM12_ESM.zip › plotted_curves/SDT.T9.226-OR_right_md-mean_curve_metrics.csv]

ages	male_0.025th_percentile	female_0.025th_percentile	male_0.25th_percentile	female_0.25th_percentile	male_0.5th_percentile	female_0.5th_percentile	male_0.75th_percentile	female_0.75th_percentile	male_0.975th_percentile	female_0.975th_percentile	male_normalized_quantile_range	fwmale_normalized_quantile_range	male_median_centile_d_age	male_median_centile_d_log_age	female_median_centile_d_age	female_median_centile_d_log_age
0.25	0.0010437289119465767	0.0010395534295417948	0.0010991101009356797	0.0010904643825078268	0.0011310781702587554	0.0011196354354029497	0.0011653100530005297	0.0011507006246849474	0.0012376773609105794	0.0012158064906433441	0.05852818470513449	0.053799871165601254	-0.0003654305463015675	-0.0002109918561583938	-0.0003617336094960216	-0.00020885732316273475
0.25150637576242696	0.001043220947525426	0.0010390474972567436	0.0010985751834953236	0.0010899336727864784	0.0011305276945409563	0.0011190905286611497	0.001164742917249703	0.001150140599081994	0.0012370750053147905	0.001215214779205913	0.05852818473522341	0.053799871193214076	-0.0003645159854649971	-0.00021109469192323593	-0.00036082830096328955	-0.00020895911857432559
0.2530218281966045	0.0010427124879480434	0.0010385410717963898	0.0010980397446256848	0.0010894024457374764	0.00112997668222812	0.0011185450907528554	0.0011641752286641396	0.0011495800275751352	0.0012364720625530742	0.0012146224909782197	0.05852818476576619	0.053799871221244445	-0.0003626845303298931	-0.0002112996347505558	-0.00035901537404198214	-0.00020916198806689157
0.25454641199404576	0.0010422035367231327	0.0010380341566554026	0.0010975037880216483	0.0010888707050266434	0.001129425137122601	0.0011179991254419562	0.0011636069911612782	0.0011490189140326958	0.0012358685367861552	0.0012140296300474657	0.05852818479677097	0.05379987124969814	-0.00036085945078734305	-0.00021150312005485672	-0.00035720875821354525	-0.00020936341478169918
0.2560801821758082	0.0010416940973599657	0.001037526755329015	0.0010969673173786964	0.0010883384543203926	0.0011288730630273716	0.0011174526364929496	0.0011630382086591892	0.0011484572623236258	0.0012352644321754315	0.0012134362005015113	0.058528184828244824	0.053799871278582365	-0.0003590407507049753	-0.00021170514762705595	-0.0003554084573067495	-0.00020956339851205263
0.25762319409447826	0.0010411841733682526	0.0010370188713128964	0.0010964303363927741	0.0010878056972855956	0.0011283204637458778	0.001116905627670803	0.001162468885076434	0.0011478950763173588	0.0012346597528828211	0.001212842206428728	0.05852818486019524	0.053799871307904194	-0.0003572284336778586	-0.00021190571731027896	-0.00035361447487974873	-0.0002097619391021599
0.2591755034361701	0.0010406737682580214	0.0010365105081030343	0.0010958928487601607	0.0010872724375894575	0.0011277673430819103	0.001116358102740827	0.001161899024331929	0.00114733235988368	0.0012340545030706202	0.0012122476519178598	0.05852818489263009	0.05379987133767051	-0.0003554225030277247	-0.00021210482899747252	-0.0003518268142206904	-0.00020995903644624447
0.2607371662225343	0.0010401628855394968	0.0010360016691956105	0.0010953548581773432	0.001086738678899388	0.0011272137048394734	0.0011158100654685406	0.0011613286303448103	0.0011467691168925904	0.0012334486869013575	0.0012116525410578777	0.05852818492555716	0.05379987136788825	-0.0003536229618051334	-0.0002123024826320985	-0.00035004547834993627	-0.00021015469048868418
0.2623082388127803	0.0010396515287229785	0.0010354923580868822	0.0010948163683408866	0.0010862044248828749	0.001126659552822653	0.001115261519619545	0.001160757707034297	0.0011462053512141742	0.0012328423085376512	0.0012110568779378419	0.05852818495898403	0.0537998713985647	-0.00035182981279330283	-0.0002124986782088556	-0.00034827047002228273	-0.00021034890122398342
0.2638887779057103	0.0010391397013187161	0.0010349825782730573	0.0010942773829473048	0.001085669679207355	0.001126104890835481	0.0011147124689593882	0.0011601862583195547	0.0011456410667184621	0.0012322353721420619	0.0012104606666467556	0.058528184992918994	0.05379987142970778	-0.00035004305850860895	-0.00021269341577231926	-0.0003465017917279045	-0.000210541668695996
0.26547884054176485	0.0010386274068367952	0.0010344723332501794	0.001093737905692938	0.0010851344455400929	0.0011255497226818107	0.001114162917253442	0.001159614288119564	0.0011450762672753022	0.0012316278818769544	0.0012098639112734285	0.05852818502737003	0.05379987146132439	-0.00034826270119908687	-0.00021288669541560945	-0.00034473944569296533	-0.00021073299299723125
0.2670784841050822	0.0010381146487870167	0.0010339616265140085	0.0010931979402738266	0.0010845987275480559	0.0011249940521651884	0.0011136128682667716	0.001159041800352989	0.0011445109567542295	0.001231019841904357	0.0012092666159063416	0.05852818506234566	0.053799871493422226	-0.0003464887428505925	-0.0002130785172818339	-0.0003429834338833371	-0.00021092287426954792
0.26868776632556873	0.0010376014306787754	0.0010334504615599016	0.001092657490385584	0.0010840625288977875	0.00112443788308872	0.001113062325764009	0.0011584687989380402	0.0011439451390243326	0.0012304112563858174	0.0012086687846335023	0.058528185097854415	0.053799871526009506	-0.0003447211851872467	-0.00021326888156383839	-0.00034123375800498845	-0.00021111131270340477
0.2703067452809827	0.0010370877560209448	0.0010329388418826944	0.0010921165597232749	0.0010835258532552866	0.0011238812192549462	0.0011125112935092257	0.0011578952877923472	0.0011433788179541242	0.001229802129482265	0.001208070421542311	0.05852818513390496	0.05379987155909369	-0.00034296002967104666	-0.00021345778850218045	-0.0003394904195052617	-0.00021129830853694465
0.2719354793990299	0.0010365736283217614	0.0010324267709765902	0.001091575151981293	0.0010829887042858868	0.0011233240644657173	0.0011119597752658106	0.0011573212708328273	0.0011428119974114164	0.0012291924653538742	0.0012074715307194273	0.05852818517050544	0.053799871592683284	-0.0003412052775034202	-0.0002136452383849352	-0.0003377534195737053	-0.00021148386205555036
0.27357402745947257	0.0010360590510887103	0.0010319142523350423	0.0010910332708532408	0.0010824510856541362	0.0011227664225220712	0.0011114077747963465	0.0011567467519755603	0.0011422446812631912	0.001228582268159929	0.0012068721162506347	0.05852818520766524	0.05379987162678567	-0.00033945692962961127	-0.00021383123154863903	-0.00033602275914634827	-0.00021166797359253864
0.2752224485962505	0.001035544027828406	0.0010314012894506377	0.0010904909200318035	0.001081913001023674	0.0011222082972241016	0.0011108552958624825	0.0011561717351356536	0.001141676873375473	0.0012279715420586814	0.0012062721822207038	0.05852818524539376	0.05379987166140971	-0.0003377149867389573	-0.00021401576837765113	-0.0003342984389047565	-0.0002118506435278278
0.27688080229961526	0.0010350285620464854	0.0010308878858149894	0.0010899481032086388	0.0010813744540571185	0.0011216496923708414	0.0011103023422248197	0.0011555962242271233	0.0011411085776132075	0.001227360291207225	0.0012056717327132674	0.0585281852836989	0.05379987169656334	-0.00033597944926644363	-0.00021419884930315436	-0.00033258045927986313	-0.00021203187228865938
0.2785491484182772	0.001034512657247485	0.0010303740449186145	0.0010894048240742437	0.0010808354484159368	0.001121090611760134	0.0011097489176427775	0.0011550202231627583	0.001140539797840128	0.001226748519761349	0.0012050707718106752	0.058528185322591506	0.05379987173225589	-0.00033425031739381383	-0.00021438047480304423	-0.00033086882045180177	-0.00021221166034796068
0.28022754716156506	0.0010339963169347397	0.001029859770250834	0.0010888610863178509	0.0010802959877603425	0.0011205310591885186	0.001109195025874489	0.0011544437358540045	0.0011399705379186431	0.0012261362318754172	0.0012044693035938795	0.05852818536208014	0.053799871768495586	-0.00033252759105123486	-0.00021456064540073538	-0.00032916352235085045	-0.00021239000822370624
0.2819160591015993	0.0010334795446102667	0.0010293450652996553	0.0010883168936273056	0.001079756075749172	0.001119971038451108	0.0011086406706766715	0.0011538667662108382	0.0011394008017097095	0.0012255234317022324	0.0012038673321422976	0.058528185402174714	0.053799871805291694	-0.0003308112699201282	-0.0002147393616663551	-0.0003274645646626495	-0.00021256691648074977
0.28361474517547763	0.0010329623437746536	0.0010288299335516628	0.0010877722496889478	0.001079215716039768	0.0011194105533414657	0.0011080858558045101	0.0011532893181416398	0.0011388305930727064	0.001224910123392903	0.0012032648615336809	0.058528185442885204	0.05379987184265235	-0.000329101353436112	-0.00021491662421646573	-0.0003257719468275355	-0.00021274238572890902
0.2853236666874746	0.00103244471792695	0.0010283143784919086	0.0010872271581874975	0.001078674912287867	0.0011188496076514878	0.0011075305850115403	0.0011527113955530723	0.00113825991586532	0.0012242963110967126	0.001202661895843991	0.05852818548422163	0.05379987188058753	-0.00032739784078605894	-0.00021509243371109488	-0.0003240856680410409	-0.00021291641662168903
0.2870428853112538	0.0010319266705645653	0.0010277984036038109	0.001086681622805948	0.0010781336681474907	0.0011182882051712936	0.0011069748620495374	0.0011521330023499673	0.0011376887739434263	0.0012236819989610008	0.0012020584391472789	0.05852818552619337	0.053799871919106394	-0.0003257007309137028	-0.0002152667908557615	-0.00032240572725761307	-0.0002130890098575311
0.28877246309209376	0.0010314082051831506	0.001027282012369038	0.0010861356472254412	0.001077591987270826	0.0011177263496890983	0.0011064186906683921	0.0011515541424351955	0.001137117171160965	0.0012230671911310244	0.0012014544955155477	0.05852818556881192	0.053799871958218226	-0.00032401002252191446	-0.00021543969640119842	-0.0003207321231929461	-0.00021326016617942423
0.2905124624491269	0.0010308893252764999	0.0010267652082674075	0.0010855892351251631	0.0010770498733081182	0.001117164044991103	0.001105862074616003	0.0011509748197095521	0.0011365451113698273	0.0012224518917498366	0.0012008500690186385	0.058528185612086815	0.05379987199793259	-0.00032232571407175836	-0.00021561115114165919	-0.0003190648543240915	-0.00021342988637376714
0.29226294617759224	0.0010303700343364404	0.0010262479947767775	0.0010850423901822292	0.0010765073299075574	0.001116601294861379	0.0011053050176381574	0.0011503950380716392	0.0011359725984197372	0.0012218361049581598	0.0012002451637241009	0.05852818565602969	0.0537998720382602	-0.00032064780378360247	-0.0002157811559137246	-0.00031740391888918085	-0.00021359817126859193
0.294023977451102	0.0010298503358527377	0.0010257303753729535	0.0010844951160715835	0.0010759643607151812	0.0011160381030817625	0.001104747523478433	0.0011498148014177547	0.0011353996361581447	0.0012212198348942713	0.001199639783697083	0.05852818570065056	0.05379987207920969	-0.0003189762896432802	-0.00021594971159907828	-0.0003157493148946977	-0.00021376502173672818
0.29579561982392083	0.0010293302333129718	0.0010252123535295654	0.0010839474164658694	0.0010754209693747442	0.0011154744734317237	0.001104189595878063	0.001149234113641759	0.0011348262284300928	0.0012206030856938587	0.0011990339330001905	0.05852818574596069	0.053799872120791806	-0.00031731116940159065	-0.00021611681912211966	-0.00031410104011386775	-0.00021393043869330497
0.29757793723326015	0.0010288097302024576	0.0010246939327179846	0.0010833992950353448	0.001074877159527633	0.0011149104096882753	0.0011036312385758501	0.0011486529786349827	0.0011342523790781258	0.0012199858614899233	0.0011984276156933877	0.05852818579197109	0.053799872163016925	-0.00031565244057368824	-0.00021628247944857626	-0.0003124590920867143	-0.00021409442309383575
0.29937099400158496	0.0010282888300041262	0.0010241751164072096	0.0010828507554477564	0.0010743329348127445	0.0011143459156258485	0.0011030724553080413	0.0011480714002860956	0.0011336780919421604	0.0012193681664126397	0.001197820835833864	0.058528185838693875	0.053799872205895466	-0.0003140001004448001	-0.00021644669358752977	-0.00031082346812666417	-0.00021425697593771553
0.3011748548389356	0.0010277675361984315	0.0010236559080637716	0.001082301801368244	0.001073788298866388	0.0011137809950161905	0.0011025132498082245	0.0011474893824810017	0.001133103370859383	0.001218750004589247	0.0011972135974759235	0.05852818588614013	0.053799872249437816	-0.0003123541460684498	-0.0002166094625884185	-0.0003091941653168284	-0.00021441809826364122
0.30298958484526295	0.001027245852263251	0.001023136311151636	0.001081752436459234	0.0010732432553221813	0.0011132156516282566	0.001101953625807227	0.00114690692910273	0.0011325282196641407	0.0012181313801439286	0.0011966059046708709	0.05852818593432185	0.053799872293655376	-0.0003107145742716755	-0.00021677078754309131	-0.0003075711805158865	-0.00021457779115213738
0.30481524951277783	0.001026723781673782	0.0010226163291320975	0.00108120266438033	0.0010726978078109412	0.001112649889228097	0.0011013935870329984	0.0011463240440313153	0.0011319526421878234	0.0012175122971976905	0.001195997761466887	0.058528185983250706	0.05379987233855834	-0.00030908138165502974	-0.00021693066958403118	-0.00030595451035930754	-0.00021473605572458476
0.3066519147283146	0.0010262013279024485	0.00102209596546369	0.001080652488788216	0.001072151959960588	0.0011120837115787575	0.0011008331372105145	0.001145740731143699	0.0011313766422587667	0.0012168927598682515	0.0011953891719089253	0.05852818603293932	0.05379987238415871	-0.0003074545645935789	-0.00021708910988393892	-0.00030434415125851766	-0.00021489289314152726
0.3084996467757088	0.0010256784944187999	0.001021575223602084	0.001080101913336548	0.0010716057153960386	0.0011115171224401693	0.0011002722800616694	0.0011451569943136115	0.001130800223702136	0.0012162727722699208	0.0011947801400385893	0.058528186083399915	0.053799872430467424	-0.0003058341192410663	-0.00021724610965589974	-0.0003027400994060625	-0.00021504830460386537
0.31035851233818973	0.0010251552846894186	0.0010210541069999946	0.0010795509416758593	0.0010710590777391106	0.001110950125569048	0.0010997110193051729	0.0011445728374114717	0.0011302233903398265	0.0012156523385134913	0.0011941706698940283	0.05852818613464491	0.053799872477496444	-0.0003042200415296348	-0.0002174016701526893	-0.0003011423507758293	-0.000215202291351968
0.3122285785007863	0.0010246317021778224	0.0010205326191070837	0.0010789995774534548	0.001070512050608419	0.0011103827247187883	0.0010991493586564463	0.0011439882643042775	0.001129646145990354	0.0012150314627061216	0.0011935607655098215	0.058528186186687606	0.05379987252525714	-0.0003026123271728798	-0.00021755579266638514	-0.0002995509011242681	-0.00021535485466456228
0.3141099127527488	0.0010241077503443715	0.0010200107633698708	0.0010784478243133148	0.0010699646376192812	0.0011098149236393633	0.0010985873018275276	0.001143403278855501	0.0011290684944687548	0.0012144101489512274	0.0011929504309168715	0.05852818623954064	0.05379987257376159	-0.0003010109716661824	-0.00021770847852703445	-0.0002979657459923346	-0.00021550599585820618
0.31600258298998396	0.0010235834326461787	0.0010194885432316377	0.001077895685896	0.0010694168423836204	0.0011092467260772278	0.001098024852526968	0.0011428178849249898	0.0011284904395864842	0.0012137884013483733	0.0011923396701422973	0.05852818629321761	0.05379987262302232	-0.00029941597029148337	-0.00021785972910470797	-0.00029638688070987573	-0.00021565571628923141
0.3179066575175057	0.001023058752537007	0.0010189659621323325	0.0010773431658385444	0.0010688686685098622	0.001108678135775206	0.0010974620144597281	0.0011422320863688517	0.0011279119851513057	0.0012131662239931531	0.001191728487209317	0.058528186347731916	0.053799872673051044	-0.00029782731811694996	-0.00021800954580705745	-0.00029481430039501877	-0.00021580401735116217
0.3198222050518999	0.0010225337134671902	0.0010184430235084863	0.0010767902677743704	0.0010683201196028476	0.0011081091564724074	0.001096898791327088	0.0011416458870393657	0.0011273331349672018	0.0012125436209770946	0.0011911168861371562	0.05852818640309674	0.05379987272386093	-0.00029624500999825276	-0.0002181579300788994	-0.0002932479999556703	-0.00021595090047418775
0.32174929472380437	0.001022008318883535	0.0010179197307931182	0.001076236995333186	0.0010677711992637341	0.0011075397919041174	0.0010963351868265455	0.0011410592907848739	0.0011267538928342673	0.0012119205963875435	0.0011905048709409303	0.058528186459326476	0.05379987277546446	-0.0002946690405821184	-0.00021830488340249254	-0.00029168797409184766	-0.0002160963671250793
0.32368799608040405	0.0010214825722292373	0.0010173960874156505	0.0010756833521408978	0.0010672219110899064	0.001106970045801711	0.001095771204651727	0.001140472301449688	0.0011261742625486165	0.0012112971543075648	0.0011898924456315513	0.058528186516435855	0.05379987282787486	-0.0002930994043076063	-0.0002184504072973159	-0.0002901342172996757	-0.00021624041880849432
0.3256383790879404	0.0010209564769437854	0.0010168720968018125	0.0010751293418195078	0.0010666722586748759	0.0011063999218925448	0.0010952068484922789	0.001139884922873979	0.0011255942479022766	0.0012106732988158284	0.0011892796142156119	0.05852818657443858	0.05379987288110544	-0.00029153609540888414	-0.00021859450331973562	-0.00028858672387133133	-0.00021638305706486727
0.32760051413423674	0.0010204300364628832	0.0010163477623735646	0.0010745749679870326	0.0010661222456082003	0.001105829423899873	0.0010946421220337898	0.001139297158893694	0.0011250138526831025	0.0012100490339865158	0.0011886663806952968	0.058528186633349834	0.05379987293516952	-0.0002899791079129521	-0.00021873717306022944	-0.00028704548789454387	-0.00021652428346866093
0.3295744720312385	0.001019903254218359	0.0010158230875490072	0.0010740202342574088	0.0010655718754753883	0.0011052585555427527	0.001094077028957691	0.0011387090133404539	0.001124433080674677	0.0012094243638892145	0.0011880527490682783	0.058528186693183964	0.05379987299008074	-0.000288428435648469	-0.00021887841814724474	-0.0002855105032600891	-0.00021666409963178035
0.33156032401756863	0.0010193761336380744	0.0010152980757422896	0.0010734651442403952	0.0010650211518578043	0.0011046873205359414	0.0010935115729411597	0.0011381204900414504	0.0011238519356562102	0.0012087992925888089	0.0011874387233276077	0.058528186753956296	0.053799873045853444	-0.00028688407224258805	-0.00021901824024356253	-0.0002839817636595132	-0.0002168025072001034
0.33355814176109866	0.0010188486781458521	0.0010147727303635387	0.001072909701541498	0.001064470078332594	0.0011041157225898195	0.001092945757657039	0.0011375315928193676	0.0011232704214024596	0.0012081738241453946	0.001186824307461632	0.05852818681568284	0.053799873102501096	-0.0002853460111228445	-0.00021915664104610322	-0.0002824592625872424	-0.00021693950785356408
0.33556799736153503	0.0010183208911613817	0.0010142470548187644	0.0010723539097618705	0.0010639186584725838	0.00110354376541029	0.0010923795867737406	0.001136942325492274	0.0011226885416836267	0.0012075479626141668	0.0011862095054538853	0.05852818687837893	0.05379987316003885	-0.00028381424552176293	-0.00021929362228695348	-0.00028094299334391337	-0.00021707510330659652
0.3375899633530214	0.001017792776100145	0.001013721052509786	0.0010717977724982362	0.0010633668958462056	0.0011029714526986957	0.0010918130639551616	0.001136352691873541	0.0011221063002652737	0.0012069217120453323	0.0011855943212830007	0.058528186942060155	0.05379987321848014	-0.00028228876847752327	-0.00021942918573236714	-0.00027943294903820526	-0.00021720929530760769
0.3396241127067558	0.0010172643363733276	0.001013194726834144	0.0010712412933427935	0.0010628147940174011	0.001102398788151723	0.0010912461928605903	0.0011357626957717447	0.001121523700908228	0.0012062950764840034	0.0011849787589226066	0.05852818700674324	0.05379987327784169	-0.0002807695728350712	-0.00021956333318179366	-0.0002779291225876168	-0.00021734208563792268
0.3416705188336247	0.0010167355753877452	0.0010126680811850261	0.0010706844758831408	0.001062262356545549	0.0011018257754613252	0.0010906789771446292	0.0011351723409905826	0.0011209407473684993	0.0012056680599701127	0.0011843628223412437	0.058528187072444664	0.053799873338137426	-0.000279256651248172	-0.00021969606646746187	-0.00027643150672024275	-0.00021747347611122958
0.343729255586852	0.0010162064965457606	0.0010121411189511849	0.0010701273237021856	0.0010617095869853734	0.0011012524183146282	0.0010901114204571025	0.0011345816313287798	0.0011203574433971874	0.001205040666538311	0.0011837465155022649	0.058528187139180954	0.05379987339938336	-0.00027774999618396246	-0.00021982738745596198	-0.0002749400939792146	-0.00021760346857507828
0.34580039726466444	0.001015677103245202	0.0010116138435168568	0.0010695698403780614	0.001061156488886863	0.0011006787203938454	0.0010895435264429724	0.0011339905705800004	0.0011197737927403939	0.001204412900217875	0.0011831298423637417	0.05852818720696983	0.05379987346159402	-0.00027624959992061937	-0.00021995729804485942	-0.00027345487672081337	-0.00021773206490788288
0.3478840186129729	0.0010151473988792943	0.001011086258261693	0.001069012029484055	0.0010606030657951957	0.0011001046853762015	0.0010889752987422617	0.0011333991625327687	0.0011191897991391464	0.0012037847650326224	0.0011825128068783852	0.058528187275827585	0.05379987352478687	-0.0002747554545511899	-0.00022008580016319446	-0.00027197584711802225	-0.00021785926701919922
0.34998019482807	0.0010146173868365764	0.0010105583665606789	0.0010684538945885179	0.0010600493212506558	0.0010995303169338438	0.0010884067409899685	0.0011328074109703788	0.0011186054663293067	0.0012031562650008161	0.0011818954129934485	0.058528187345772795	0.05379987358897714	-0.0002732675519869221	-0.00022021289577295322	-0.00027050299716463444	-0.000217985076851418
0.352089001559344	0.0010140870705008256	0.0010100301717840545	0.0010678954392547872	0.0010594952587885506	0.0010989556187337597	0.0010878378568159798	0.0011322153196708076	0.0011180207980414861	0.001202527404135072	0.0011812776646506382	0.05852818741682324	0.0537998736541817	-0.0002717858839583198	-0.00022033858686729135	-0.0002690363186740874	-0.00021810949637743327
0.3542105149120084	0.0010135564532509833	0.0010095016772972462	0.0010673366670411093	0.001058940881939137	0.0010983805944376963	0.001087268649845	0.0011316228924066348	0.0011174357980009667	0.0012018981864422738	0.001180659565786029	0.058528187488997026	0.05379987372041744	-0.0002703104420145874	-0.0002204628754685911	-0.00026757580328096164	-0.00021823252759861633
0.35634481144984936	0.0010130255384610879	0.0010089728864607953	0.0010667775815005659	0.0010583861942275491	0.001097805247702088	0.0010866991236964723	0.0011310301329449648	0.0011168504699276246	0.001201268615923491	0.0011800411203299862	0.058528187562312664	0.05379987378770096	-0.0002688412175285704	-0.00022058576363037652	-0.0002661214424459213	-0.0002183541725483129
0.35849196819798806	0.0010124943295001926	0.0010084438026302786	0.0010662181861809906	0.0010578311991737126	0.0010972295821779668	0.0010861292819844912	0.0011304370450473389	0.0011162648175358403	0.0012006386965738834	0.0011794223322070666	0.058528187636789575	0.05379987385604988	-0.0002673782016992532	-0.00022070725343720232	-0.00026467322745665767	-0.00021847443328995575
0.36065206264566085	0.0010119628297322982	0.0010079144291562404	0.0010656584846248957	0.001057275900292275	0.0010966536015108899	0.0010855591283177334	0.0011298436324696556	0.0011156788445344254	0.0012000084323826195	0.0011788032053359448	0.05852818771244653	0.053799873925482126	-0.0002659213855498166	-0.00022082734700157314	-0.0002632311494273343	-0.00021859331191445563
0.3628251727490157	0.0010114310425162851	0.0010073847693841253	0.0010650984803694027	0.0010567203010925345	0.0010960773093408663	0.001084988666299383	0.001129249898962099	0.001115092554626546	0.0011993778273327984	0.0011781837436293306	0.05852818778930305	0.053799873996015206	-0.0002644707599323004	-0.00022094604646519245	-0.0002617951993025003	-0.00021871081054200547
0.3650113769339257	0.0010108989712058405	0.0010068548266542055	0.0010645381769461637	0.0010561644050783633	0.0010955007093022778	0.001084417899527053	0.001128655848269055	0.0011145059515096434	0.001198746885401361	0.0011775639509938854	0.05852818786737948	0.05379987406766769	-0.00026302631552987954	-0.00022106335399915689	-0.0002603653678594775	-0.00021882693132169173
0.36721075409881926	0.0010103666191493906	0.001006324604301513	0.0010639775778812912	0.0010556082157481379	0.0010949238050238046	0.0010838468315927138	0.0011280614841290356	0.0011139190388753596	0.00119811561055901	0.0011769438313301431	0.05852818794669559	0.053799874140457615	-0.0002615880428575301	-0.00022117927180284602	-0.00025894164570933187	-0.0002189416764305785
0.3694233836175272	0.0010098339896900325	0.0010057941056557723	0.0010634166866952865	0.001055051736594667	0.0010943466001283526	0.001083275466082619	0.0011274668102746045	0.0011133318204094625	0.001197484006770132	0.0011763233885324317	0.05852818802727191	0.053799874214404735	-0.00026015593226436096	-0.00022129380210311744	-0.0002575240232985665	-0.0002190550480729303
0.37164934534214805	0.0010093010861654686	0.0010052633340413345	0.0010628555069029696	0.0010544949711051232	0.0010937690982329817	0.0010827038065772368	0.0011268718304323028	0.0011127442997917714	0.0011968520779927147	0.001175702626488795	0.05852818810912975	0.05379987428952749	-0.0002587299739348625	-0.00022140694715419573	-0.00025611249091125887	-0.00021916704848043422
0.3738887196059291	0.001008767911907941	0.001004732292777113	0.0010622940420134108	0.0010539379227609755	0.0010931913029488356	0.001082131856651176	0.0011262765483225751	0.001112156480696088	0.0011962198281782739	0.001175081549080918	0.0585281881922901	0.05379987436584555	-0.0002573101578921544	-0.00022151870923767247	-0.0002547070386715311	-0.0002192776799115892
0.3761415872261661	0.001008234470244165	0.0010042009851765157	0.0010617322955298616	0.0010533805950379174	0.001092613217881069	0.0010815596198731202	0.0011256809676596974	0.0011115683667901203	0.0011955872612717724	0.0011744601601840485	0.05852818827677466	0.05379987444337925	-0.0002558964739988179	-0.00022162909066175684	-0.0002533076565440773	-0.00021938694465087338
0.3784080295071193	0.0010077007644952684	0.0010036694145473862	0.001061170270949688	0.0010528229914058063	0.0010920348466287812	0.0010809870998057575	0.0011250850921517065	0.0011109799617354172	0.0011949543812115476	0.001173838463666927	0.058528188362605656	0.05379987452214843	-0.000254488911959061	-0.000221738093760665	-0.00025191433433760513	-0.000219494845009216
0.3806881282429484	0.0010071667979767262	0.0010031375841919369	0.0010606079717643056	0.0010522651153285932	0.001091456192784947	0.0010804143000057132	0.00112448892550033	0.0011103912691872956	0.0011943211919292363	0.0011732164633917101	0.05852818844980519	0.05379987460217347	-0.00025308746132030047	-0.00022184572089439802	-0.00025052706170528016	-0.0002196013833227206
0.38298196572066395	0.0010066325739983022	0.0010026054974066924	0.0010600454014591143	0.0010517069702642627	0.0010908772599363514	0.0010798412240234855	0.0011238924714009186	0.0011098022927947774	0.0011936876973497018	0.0011725941632139015	0.05852818853839656	0.0537998746834758	-0.00025169211147696435	-0.00022195197444951908	-0.0002491458281486947	-0.00021970656195366423
0.3852896247230969	0.001006098095863979	0.00100207315748242	0.0010594825635134276	0.00105114855966476	0.0010902980516635163	0.0010792678754033738	0.0011232957335423693	0.001109213036200511	0.001193053901390955	0.001171971566982274	0.05852818862840219	0.053799874766076526	-0.00025030285166940947	-0.00022205685683651666	-0.0002477706230170629	-0.00021981038328827696
0.38761118853188686	0.001005563366871912	0.0010015405677040819	0.001058919461400422	0.001050589886975942	0.0010897185715406483	0.0010786942576834248	0.0011226987156070741	0.0011086235030407204	0.0011924198079640972	0.0011713486785388117	0.0585281887198461	0.053799874849996834	-0.0002489196709863084	-0.00022216037048983228	-0.0002464014355094968	-0.00021991284973632563
0.3899467409304866	0.0010050283903143625	0.0010010077313507707	0.0010583560985870674	0.0010500309556375081	0.0010891388231355668	0.0010781203743953636	0.001122101421270845	0.001108033696945133	0.0011917854209732418	0.0011707255017186352	0.05852818881275251	0.05379987493525866	-0.00024754255836939576	-0.00022226251786969242	-0.000245038254679808	-0.00022001396373333426
0.39229636620718694	0.001004493169477638	0.001000474651695648	0.001057792478534066	0.0010494717690829368	0.001088558810009641	0.0010775462290645286	0.0011215038542028474	0.0011074436215369123	0.001191150744315443	0.0011701020403499295	0.05852818890714514	0.05379987502188531	-0.0002461715026125244	-0.00022236330145961047	-0.0002436810694348701	-0.00022011372773733662
0.3946601491581577	0.0010039577076420415	0.000999941332005897	0.0010572286046957946	0.0010489123307394358	0.0010879785357177313	0.0010769718252098188	0.001120906018065543	0.0011068532804326032	0.0011905157818806365	0.001169478298253888	0.0585281890030495	0.05379987510989828	-0.0002448064923647464	-0.00022246272376663656	-0.000242329868538671	-0.00022021214423026403
0.3970381750905084	0.0010034220080818077	0.0009994077755426537	0.001056664480520242	0.0010483526440278695	0.0010873980038081253	0.001076397166343622	0.0011203079165146195	0.0011062626772420606	0.0011898805375515627	0.0011688542792446341	0.058528189100490166	0.05379987519932242	-0.0002434475161305072	-0.0002225607873198865	-0.00024098464061222957	-0.00022030921571578044
0.39943052982536675	0.0010028860740650598	0.0009988739855609702	0.0010561001094489613	0.0010477927123627212	0.0010868172178224863	0.0010758222559717732	0.0011197095531989424	0.0011056718155684024	0.0011892450152037168	0.0011682299871291768	0.05852818919949298	0.05379987529017976	-0.000242094562274503	-0.00022265749467265117	-0.00023964537413731501	-0.00022040494472075345
0.4018372997009759	0.0010023499088537393	0.0009983399653097406	0.001055535494916995	0.0010472325391520144	0.001086236181295779	0.001075247097593475	0.0011191109317604752	0.0011050806990079323	0.0011886092187052644	0.001167605425707323	0.05852818930008444	0.05379987538249452	-0.00024074761902120878	-0.00022275284839975984	-0.00023831205745805661	-0.00022049933379450493
0.40425857157581063	0.0010018135157035693	0.0009978057180316648	0.0010549706403528392	0.0010466721277972758	0.0010856548977562313	0.0010746716947012602	0.0011185120558342403	0.001104489331150099	0.001187973151916999	0.0011669805987716377	0.058528189402290556	0.05379987547629176	-0.00023940667445626618	-0.00022284685109683067	-0.00023698467878069396	-0.00022059238550650728
0.4066944328317112	0.0010012768978639919	0.0009972712469631872	0.0010544055491783747	0.0010461114816934702	0.0010850733707252636	0.0010740960507809236	0.0011179129290482476	0.001103897715577426	0.0011873368186922674	0.0011663555101073706	0.05852818950613872	0.053799875571595504	-0.00023807171653120185	-0.0002229395053829908	-0.00023566322617832314	-0.000220684102448937
0.4091449713770379	0.0010007400585781202	0.000996736555334449	0.0010538402248088186	0.001045550604228951	0.001084491603717438	0.0010735201693114723	0.0011173135550234421	0.0011033058558654618	0.0011867002228769118	0.0011657301634924004	0.05852818961165639	0.05379987566843148	-0.00023674273306298343	-0.00022303081389746238	-0.00023434768759125757	-0.0002207744872344819
0.411610275649843	0.0010002030010826854	0.0009962016463692352	0.0010532746706526678	0.0010449894987854043	0.0010839096002404033	0.001072944053765068	0.0011167139373736438	0.0011027137555827185	0.001186063368309209	0.0011651045626971735	0.05852818971887107	0.05379987576682494	-0.0002354197117352408	-0.0002231207792993961	-0.0002330380508279717	-0.00022086354249564732
0.41409043462106226	0.0009996657286079952	0.0009956665232849315	0.001052708890111655	0.0010444281687378046	0.0010833273637948456	0.0010723677076069818	0.0011161140797055023	0.0011021214182906276	0.00118542625881982	0.0011644787114846542	0.05852818982781141	0.05379987586680234	-0.00023410264010201298	-0.0002232094042687871	-0.00023173430356801528	-0.00022095127088500588
0.41658553779772634	0.0009991282443778775	0.0009951311892924721	0.0010521428865806896	0.0010438666174543575	0.00108274489787443	0.0010717911342955342	0.0011155139856184333	0.0011015288475434769	0.0011847888982317231	0.001163852613610261	0.05852818993850673	0.05379987596838966	-0.00023279150558935813	-0.00022329669150628062	-0.0002304364333648723	-0.00022103767507594685
0.41909567522619073	0.000998590551609634	0.0009945956475962893	0.001051576663447809	0.0010433048482964506	0.0010821622059657508	0.0010712143372820463	0.0011149136587045665	0.0011009360468883613	0.001184151290360159	0.0011632262728218108	0.05852819005098573	0.05379987607161451	-0.00023148629549610278	-0.00022338264373142347	-0.00022914442764593312	-0.00022112275776056678
0.4216209374953856	0.0009980526535139974	0.0009940599013942733	0.0010510102240941334	0.0010427428646186082	0.0010815792915482825	0.0010706373200107915	0.0011143131025486994	0.001100343019865133	0.001183513439012581	0.0011625996928594708	0.058528190165279284	0.053799876176504044	-0.00023018699699570155	-0.0002234672636824142	-0.00022785827371427092	-0.00022120652164939192
0.42416141574008476	0.000997514553295083	0.0009935239538777238	0.0010504435718938152	0.0010421806697684423	0.0010809961580943311	0.0010700600859189474	0.0011137123207282404	0.0010997497700063503	0.0011828753479885962	0.0011619728774557002	0.05852819028141654	0.05379987628308621	-0.00022889359713854085	-0.00022355055411640845	-0.00022657795875136166	-0.0002212889694715725
0.4267172016441951	0.0009969762541503467	0.000992987808231307	0.0010498767102139937	0.001041618267086606	0.001080412809068985	0.0010694826384365468	0.0011131113168131655	0.0010991563008372295	0.0011822370210799167	0.0011613458303352032	0.05852819039942933	0.05379987639138955	-0.0002276060828547144	-0.0002236325178096299	-0.00022530346981952665	-0.00022137010397546564
0.42928838744406506	0.0009964377592705355	0.0009924514676330082	0.0010493096424147445	0.001041055659906746	0.0010798292479300632	0.0010689049809864263	0.0011125100943659605	0.0010985626158755927	0.0011815984620703003	0.0011607185552148702	0.05852819051934897	0.05379987650144276	-0.00022632444095380122	-0.00022371315755567722	-0.0002240347938615994	-0.00022144992792602625
0.43187506593181346	0.0009958990718396533	0.000991914935254095	0.001048742371849042	0.0010404928515554616	0.0010792454781280777	0.0010683271169841914	0.0011119086569415834	0.001097968718631827	0.001180959674735511	0.0011600910558037384	0.05852819064120752	0.05379987661327502	-0.0002250486581276412	-0.0002237924761654131	-0.00022277191770425642	-0.0002215284441060561
0.4344773304586784	0.0009953601950349106	0.0009913782142590703	0.0010481749018627074	0.001039929845352257	0.0010786615031061803	0.0010677490498381581	0.0011113070080874083	0.001097374612608832	0.0011803206628432578	0.0011594633358029325	0.05852819076503781	0.05379987672691651	-0.00022377872095263873	-0.00022387047646763025	-0.00022151482805995992	-0.00022160565531578746
0.4370952749383861	0.0009948211320266894	0.000990841307805635	0.0010476072357943724	0.0010393666446095013	0.0010780773263001223	0.00106717078294932	0.0011107051513431871	0.00109678030130198	0.0011796814301531554	0.0011588353989056257	0.05852819089087226	0.053799876842397835	-0.00022251461589045674	-0.00022394716130730297	-0.00022026351152679147	-0.00022168156437099573
0.4397289938505404	0.000994281885978501	0.0009903042190446477	0.0010470393769754322	0.0010388032526323868	0.0010774929511382107	0.001066592319711301	0.0011101030902410003	0.0010961857881990687	0.001179041980416671	0.0011582072487969879	0.05852819101874462	0.053799876959749554	-0.00022125632929118066	-0.00022402253354666946	-0.0002190179545931148	-0.0002217561741051921
0.4423785822440318	0.0009937424600469438	0.0009897669511200807	0.001046471328730004	0.001038239672718883	0.0010769083810412616	0.0010660136635103092	0.0011095008283052129	0.0010955910767802756	0.0011784023173770778	0.0011575788891541395	0.05852819114868971	0.053799877079003286	-0.0002200038473934296	-0.00022409659606328902	-0.00021777814363685422	-0.0002218294873668203
0.4450441357404687	0.0009932028573816727	0.0009892295071689912	0.0010459030943748928	0.0010376759081597057	0.001076323619422567	0.001065434817725105	0.0011088983690524378	0.0010949961705181241	0.0011777624447694153	0.0011569503236461129	0.05852819128074238	0.053799877200190915	-0.00021875715632707626	-0.00022416935175054165	-0.00021654406492835343	-0.00022190150702017242
0.44772575053762753	0.0009926630811253527	0.0009886918903214744	0.0010453346772195439	0.0010371119622382676	0.001075738669687845	0.0010648557857269511	0.0011082957159914847	0.0010944010728774322	0.0011771223663204374	0.0011563215559338008	0.05852819141493784	0.05379987732334543	-0.00021751624211494014	-0.00022424080351740594	-0.0002153157046315135	-0.00022197223594447313
0.4504235234129248	0.0009921231344136314	0.0009881541037006366	0.0010447660805660126	0.0010365478382306516	0.0010751535352352092	0.0010642765708795841	0.0011076928726233297	0.0010938057873152826	0.001176482085748578	0.001155692589669923	0.058528191551312496	0.05379987744849957	-0.00021628109067411971	-0.00022431095428732117	-0.0002140930488059023	-0.000222041677033602
0.4531375517269096	0.0009915830203750951	0.000987616150422551	0.0010441973077089195	0.001035983539405563	0.001074568219455123	0.0010636971765391667	0.0011070898424410665	0.0010932103172809743	0.001175841606763899	0.0011550634284989757	0.058528191689902774	0.05379987757568718	-0.00021505168781876804	-0.00022437980699915872	-0.00021287608340950226	-0.0002221098331970095
0.4558679334267773	0.0009910427421312392	0.000987078033596227	0.0010436283619354174	0.0010354190690242985	0.001073982725730365	0.0010631176060542538	0.0011064866289298722	0.0010926146662159884	0.0011752009330680564	0.0011544340760571959	0.05852819183074651	0.0537998777049423	-0.0002138280192605646	-0.00022444736460547343	-0.00021166479429862717	-0.00022217670735752426
0.45861476704990445	0.0009905023027964321	0.0009865397563235776	0.001043059246525156	0.0010348544303407094	0.0010733970574359922	0.0010625378627657567	0.0011058832355669685	0.001092018837553951	0.0011745600683542563	0.0011538045359725218	0.05852819197388077	0.05379987783630056	-0.00021261007061099124	-0.00022451363007278125	-0.00021045916722978175	-0.0002222423024510478
0.4613781517274047	0.0009899617054778848	0.0009860013216993857	0.0010424899647502464	0.001034289626601171	0.0010728112179393037	0.0010619579500069111	0.0011052796658215863	0.0010914228347205976	0.0011739190163072195	0.0011531748118645555	0.05852819211934477	0.05379987796979611	-0.00021139782738210933	-0.00022457860638036564	-0.00020925918786182662	-0.00022230662142691537
0.4641581871877068	0.0009894209532756186	0.0009854627328112734	0.0010419205198752308	0.001033724661044545	0.0010722252105998115	0.0010613778711032387	0.001104675923154932	0.0010908266611337387	0.0011732777806031432	0.0011525449073445252	0.05852819226717796	0.05379987810546642	-0.0002101912749907231	-0.00022464229652185974	-0.00020806484175941997	-0.0002223696672488673
0.4669549737601532	0.0009888800492824275	0.0009849239927396654	0.0010413509151570395	0.0010331595369021452	0.001071639038769193	0.00106079762937251	0.0011040720110201423	0.0010902303202032176	0.0011726363649096556	0.0011519148260152434	0.05852819241742042	0.05379987824334724	-0.0002089903987581021	-0.00022470470350385852	-0.00020687611439182407	-0.0002224314428924956
0.46976861237862133	0.0009883389965838559	0.0009843851045577654	0.001040781153844971	0.0010325942573977103	0.0010710527057912727	0.0010602172281247207	0.0011034679328622624	0.0010896338153308868	0.0011719947728857918	0.001151284571471079	0.05852819257011224	0.053799878383476454	-0.00020779518391081386	-0.00022476583034361508	-0.00020569299113548656	-0.0002224919513451329
0.4725992045851658	0.0009877977982581665	0.0009838460713315234	0.001040211239180654	0.0010320288257473717	0.0010704662150019834	0.0010596366706620535	0.001102863692118208	0.0010890371499105705	0.0011713530081819525	0.0011506541472979203	0.05852819272529564	0.05379987852589169	-0.0002066056155845264	-0.00022482568007170523	-0.00020451545727620535	-0.00022255119560626868
0.4754468525336833	0.0009872564573763117	0.0009833068961196106	0.0010396411743980216	0.0010314632451596246	0.0010698795697293363	0.0010590559602788525	0.001102259292216734	0.0010884403273280362	0.0011707110744398727	0.0011500235570731424	0.05852819288301195	0.05379987867063165	-0.0002054216788247576	-0.00022488425573030657	-0.000203343498010794	-0.0002226091786873552
0.47831165899359906	0.000986714977001904	0.0009827675819733853	0.001039070962723276	0.0010308975188352948	0.0010692927732933904	0.0010584751002615865	0.001101654736578402	0.001087843350960959	0.0011700689752925854	0.0011493928043655724	0.0585281930433047	0.05379987881773594	-0.0002042433585882908	-0.00022494156037258795	-0.00020217709844846943	-0.00022266590361100236
0.4811937273535759	0.0009861733601911917	0.0009822281319368735	0.0010385006073748671	0.0010303316499675167	0.001068705829006225	0.001057894093888828	0.0011010500286155538	0.0010872462241788981	0.001169426714364394	0.0011487618927354618	0.05852819320621706	0.05379987896724427	-0.00020307063974536743	-0.00022499759706334777	-0.00020101624361226755	-0.0002227213734106448
0.4840931616252451	0.0009856316099930297	0.0009816885490467355	0.0010379301115634582	0.0010297656417416984	0.0010681187401719078	0.0010573129444312174	0.0011004451717322758	0.0010866489503432604	0.001168784295270836	0.0011481308257344505	0.058528193371793234	0.053799879119197265	-0.00020190350708099158	-0.00022505236887770952	-0.0001998609184412914	-0.00022277559113051404
0.4870100664469608	0.000985089729448858	0.0009811488363322476	0.0010373594784919059	0.0010291994973355041	0.0010675315100864716	0.0010567316551514424	0.0010998401693243793	0.0010860515328072824	0.0011681417216186586	0.0011474996069055444	0.05852819354007865	0.05379987927363711	-0.00020074194529592915	-0.0002251058789005389	-0.0001987111077909054	-0.00022282855982411198
0.4899445470875755	0.0009845477215926761	0.0009806089968152746	0.0010367887113552304	0.0010286332199188229	0.0010669441420378873	0.0010561502293042104	0.0010992350247793678	0.0010854539749159953	0.0011674989970057886	0.0011468682397830833	0.05852819371111926	0.05379987943060503	-0.00019958593900934463	-0.0002251581302270822	-0.00019756679643603836	-0.0002228802825555154
0.49289670945023945	0.0009840055894510182	0.0009800690335102465	0.001036217813340593	0.0010280668126537462	0.001066356639306037	0.0010555686701362206	0.0010986297414764127	0.0010848562800062033	0.0011668561250213014	0.0011462367278927135	0.05852819388496138	0.053799879590144	-0.0001984354727608273	-0.0002252091259630773	-0.00019642796907248794	-0.0002229307623987653
0.4958666600762229	0.0009834633360429278	0.0009795289494241332	0.0010356467876272667	0.0010275002786945397	0.001065769005162686	0.0010549869808861403	0.0010980243227863232	0.001084258451406454	0.0011662131092453948	0.001145605074751359	0.05852819406165302	0.053799879752298024	-0.00019729053101016913	-0.0002252588692222557	-0.000195294610317448	-0.00022298000243636817
0.4988545061487607	0.0009829209643799446	0.000978988747556429	0.0010350756373866225	0.0010269336211876296	0.001065181242871469	0.001054405164784584	0.0010974187720715315	0.0010836604924370217	0.0011655699532493679	0.0011449732838672035	0.05852819424124201	0.05379987991711083	-0.0001961510981397241	-0.00022530736312703636	-0.00019416670471153474	-0.0002230280057594347
0.5018603554969207	0.0009823784774660761	0.0009784484308991276	0.0010345043657821011	0.0010263668432715727	0.0010645933556878583	0.00105382322505409	0.001096813092686062	0.0010830624064098787	0.0011649266605955925	0.001144341358739659	0.05852819442377773	0.05379988008462802	-0.0001950171584577387	-0.00022535461081019115	-0.00019304423672111826	-0.000223074775468457
0.5048843165994948	0.0009818358782977758	0.000977908002436699	0.0010339329759691883	0.0010257999480770353	0.0010640053468591417	0.001053241164909094	0.0010962072879755066	0.0010824641966286712	0.0011642832348374836	0.001143709302859342	0.05852819460931008	0.053799880254895564	-0.0001938886961974362	-0.00022540061541159728	-0.00019192719073932163	-0.00022312031467172644
0.5079264985889148	0.00098129316986393	0.0009773674651460764	0.0010333614710954025	0.0010252329387267784	0.0010634172196244084	0.0010526589875559157	0.0010956013612770103	0.0010818658663887038	0.0011636396795194875	0.0011430771197080557	0.05852819479788991	0.05379988042795971	-0.00019276569551940348	-0.00022544538007868153	-0.00019081555108696469	-0.0002231646264851117
0.5109870112551897	0.000980750355145836	0.0009768268219966332	0.0010327898543002706	0.0010246658183356335	0.0010628289772145222	0.0010520766961927322	0.0010949953159192464	0.0010812674189769151	0.0011629959981770519	0.0011424448127587644	0.05852819498956901	0.05379988060386866	-0.000191648140513756	-0.0002254889079672806	-0.00018970930201508973	-0.0002232077140323363
0.5140659650498691	0.0009802074371171835	0.0009762860759501667	0.0010322181287153085	0.0010240985900104855	0.001062240622852106	0.0010514942940095637	0.0010943891552223958	0.0010806688576718577	0.001162352194336607	0.0011418123854755751	0.058528195184400576	0.05379988078266988	-0.00019053601520108154	-0.00022553120223980927	-0.00018860842770576647	-0.00022324958044367404
0.5171634710900281	0.0009796644187440391	0.000975745229960882	0.0010316462974640061	0.0010235312568502562	0.0010616521597515214	0.0010509117841882535	0.0010937828824981299	0.0010800701857436828	0.0011617082715155455	0.0011411798413137164	0.05852819538243746	0.05379988096441275	-0.00018942930353438303	-0.00022557226606648162	-0.00018751291227442346	-0.00022329022885739236
0.5202796411622786	0.0009791213029848268	0.0009752042869753717	0.0010310743636618056	0.0010229638219458814	0.0010610635911188497	0.0010503291699024463	0.0010931765010495894	0.0010794714064541163	0.0011610642332222007	0.0011405471837195166	0.0585281955837345	0.05379988114914802	-0.00018832798939982798	-0.00022561210262320164	-0.0001864227397704865	-0.00022332966241739305
0.5234145877268029	0.000978578092790319	0.000974663249932607	0.0010305023304160918	0.0010223962883803047	0.0010604749201518807	0.0010497464543175806	0.0010925700141713726	0.001078872523056449	0.0011604200829558346	0.001139914416130394	0.058528195788346844	0.05379988133692574	-0.0001872320566193575	-0.0002256507150927567	-0.00018533789417937707	-0.00022336788427418375
0.5265684239214125	0.0009780347911036117	0.0009741221217639146	0.0010299302008261672	0.001021828659228451	0.0010598861500400877	0.001049163640590862	0.0010919634251495107	0.0010782735387955124	0.0011597758242066106	0.0011392815419748272	0.058528195996331536	0.053799881527797834	-0.00018614148895143567	-0.0002256881066637073	-0.00018425835942381674	-0.00022340489758398974
0.5297412635656308	0.000977491400860123	0.0009735809053929733	0.001029357977983249	0.0010212609375572221	0.0010592972839646227	0.0010485807318712595	0.001091356737261462	0.0010776744569076728	0.001159131460455588	0.001138648564672354	0.058528196207745346	0.05379988172181752	-0.00018505627009204884	-0.00022572428052966553	-0.00018318411936477097	-0.0002234407055082266
0.5329332211648017	0.0009769479249875695	0.0009730396037357916	0.0010287856649704452	0.0010206931264254762	0.0010587083250982949	0.001047997731299483	0.0010907499537760896	0.0010770752806208079	0.0011584869951746985	0.0011380154876335436	0.0585281964226468	0.05379988191903775	-0.0001839763836783137	-0.00022575923989107127	-0.00018211515780505727	-0.00022347531121499897
0.5361444119142209	0.0009764043664059565	0.0009724982197006969	0.0010282132648627444	0.0010201252288840144	0.0010581192766055563	0.00104741464200797	0.0010901430779536483	0.0010764760131542952	0.0011578424318267316	0.0011373823142599852	0.05852819664109568	0.053799882119513115	-0.00018290181328739497	-0.00022579298795222247	-0.00018105145848781867	-0.0002235087178760753
0.5393749517032939	0.0009758607280275699	0.0009719567561883291	0.0010276407807270067	0.0010195572479755738	0.0010575301416424964	0.0010468314671208804	0.0010895361130457762	0.0010758766577190044	0.0011571977738653258	0.0011367490479442786	0.058528196863152394	0.053799882323299734	-0.00018183254243914204	-0.00022582552792199673	-0.00017999300509949356	-0.0002235409286677481
0.5426249571197181	0.0009753170127569612	0.0009714152160916252	0.001027068215621949	0.0010189891867348128	0.0010569409233568234	0.0010462482097540779	0.0010889290622954776	0.001075277217517279	0.0011565530247349524	0.001136115692070018	0.05852819708887771	0.0537998825304531	-0.00018076855459778218	-0.00022585686301426766	-0.0001789397812718696	-0.00022357194677175007
0.5458945454536906	0.0009747732234909396	0.0009708736022958087	0.001026495572598134	0.0010184210481882993	0.0010563516248878564	0.00104566487301512	0.001088321928937114	0.0010746776957429281	0.0011559081878709035	0.0011354822500117803	0.05852819731833485	0.05379988274103127	-0.00017970983317303069	-0.00022588699644673915	-0.00017789177058244454	-0.00022360177537297798
0.5491838347021408	0.0009742293631185615	0.0009703319176783838	0.0010259228546979629	0.0010178528353545044	0.001055762249366514	0.0010450814600032514	0.0010877147161963941	0.0010740780955812168	0.0011552632666992817	0.001134848725135116	0.05852819755158705	0.05379988295509276	-0.0001786563615215897	-0.00022591593144102862	-0.00017684895655614707	-0.0002236304176604087
0.5524929435729888	0.0009736854345211212	0.0009697901651091223	0.0010253500649556621	0.0010172845512437885	0.0010551727999153048	0.0010444979738093902	0.0010871074272903614	0.001073478420208852	0.0011546182646369877	0.0011342151207965347	0.05852819778869998	0.05379988317269658	-0.00017760812294784212	-0.00022594367122158454	-0.0001758113226664748	-0.00022365787682615546
0.55582199148943	0.0009731414405721458	0.0009692483474500606	0.0010247772063972814	0.0010167161988583993	0.0010545832796483225	0.0010439144175161245	0.0010865000654273892	0.001072878672793981	0.0011539731850917158	0.0011335814403435032	0.05852819802973824	0.05379988339390309	-0.0001765651007065161	-0.0002259702190162971	-0.00017477885233746493	-0.0002236841560653291
0.5591710985942444	0.0009725973841373859	0.0009687064675554895	0.0010242042820406809	0.0010161477811924593	0.0010539936916712327	0.0010433307941977003	0.0010858926338071714	0.0010722788564961792	0.001153328031461942	0.0011329476871144322	0.05852819827476987	0.05379988361877457	-0.00017552727800407286	-0.00022599557805708104	-0.000173751528945415	-0.00022370925857700952
0.5625403857541326	0.0009720532680748042	0.0009681645282719431	0.0010236312948955207	0.0010155793012319564	0.0010534040390812647	0.001042747106920013	0.001085285135620708	0.001071678974466437	0.0011526828071369095	0.0011323138644386635	0.05852819852386304	0.053799883847372616	-0.00017449463799873444	-0.00022601975157701681	-0.00017272933581888306	-0.00022373318756160887
0.565929974564078	0.0009715090952345814	0.0009676225324382049	0.001023058247963267	0.0010150107619547482	0.001052814324967214	0.0010421633587406084	0.001084677574050312	0.0010710790298471679	0.0011520375154966385	0.001131679975636477	0.05852819877708639	0.05379988407976153	-0.00017346716380250982	-0.00022604274281171066	-0.00017171225624096342	-0.00022375594622214834
0.569339987351735	0.0009709648684590978	0.0009670804828852894	0.0010224851442371726	0.0010144421663305441	0.0010522245524094268	0.0010415795527086691	0.0010840699522695907	0.0010704790257721883	0.0011513921599119025	0.0011310460240190705	0.05852819903451087	0.053799884316006436	-0.00017244483848324887	-0.00022606455499898925	-0.00017070027345064687	-0.00022377753776370302
0.5727705471818436	0.0009704205905829409	0.0009665383824364494	0.001021911986702285	0.0010138735173209127	0.001051634724479804	0.0010409956918650176	0.0010834622734434527	0.001069878965366724	0.0011507467437442374	0.0011304120128885666	0.058528199296208956	0.05379988455617303	-0.0001714276450653085	-0.00022608519137837235	-0.00016969337064401402	-0.00022379796539281904
0.5762217778606706	0.0009698762644328911	0.0009659962339071618	0.0010213387783354307	0.0010133048178792656	0.001051044844241787	0.0010404117792421036	0.0010828545407280908	0.0010692788517473947	0.0011501012703459244	0.0011297779455379973	0.058528199562252706	0.053799884800327644	-0.0001704155665308571	-0.0002261046551904622	-0.00016869153097542888	-0.00022381723231756911
0.5796938039404782	0.0009693318928279285	0.0009654540401051341	0.0010207655221052237	0.0010127360709508671	0.001050454914750368	0.0010398278178640104	0.0010822467572709931	0.0010686786880222243	0.0011494557430599996	0.001129143825251311	0.058528199832717155	0.05379988504853922	-0.00016940858582112361	-0.00022612294967677693	-0.0001676947375588711	-0.0002238353417466643
0.5831867507240184	0.0009687874785792225	0.0009649118038302959	0.0010201922209720532	0.0010121672794728219	0.0010498649390520746	0.0010392438107464444	0.0010816389262109283	0.001068078477290627	0.001148810165220241	0.0011285096553033634	0.05852820010767806	0.053799885300877134	-0.00016840668583931184	-0.0002261400780811107	-0.00016670297347007312	-0.00022385229689067532
0.5867007442690553	0.0009682430244901335	0.0009643695278747973	0.0010196188778880866	0.0010115984463740762	0.001049274920184972	0.0010386597608967368	0.0010810310506779485	0.0010674782226434095	0.001148164540151169	0.0011278754389599146	0.05852820038721198	0.05379988555741196	-0.0001674098494491294	-0.0002261560436460086	-0.00016571622174646472	-0.00022386810095986753
0.5902359113929144	0.0009676985333562129	0.0009638272150230123	0.0010190454957972681	0.0010110295745754197	0.001048684861178669	0.001038075671313843	0.00108042313379339	0.001066877927162772	0.0011475188711680489	0.001127241179477634	0.058528200671397634	0.053799885818215716	-0.00016641805947811839	-0.00022617084961490397	-0.00016473446538931014	-0.00022388275716472839
0.5937923796770596	0.0009671540079652009	0.0009632848680515339	0.0010184720776353182	0.001010460666989481	0.0010480947650543064	0.001037491544988341	0.00107981517866987	0.0010662775939223046	0.001146873161576888	0.001126606880104095	0.05852820096031422	0.0537998860833617	-0.00016543129871865458	-0.00022618449923172967	-0.00016375768736487384	-0.0002238962687161894
0.597370277471697	0.0009666094510970281	0.0009627424897291772	0.0010178986263297337	0.001009891726520731	0.001047504634824566	0.001036907384902432	0.0010792071884112892	0.0010656772259869892	0.0011462274146744349	0.001125972544077777	0.058528201254043455	0.053799886352923855	-0.00016444954992822503	-0.00022619699573891983	-0.0001627858706053642	-0.00022390863882418288
0.6009697339004076	0.0009660648655238176	0.0009622000828169813	0.0010173251447997908	0.0010093227560654843	0.00104691447349367	0.0010363231940299451	0.0010785991661128329	0.0010650768264132031	0.0011455816337481853	0.001125338174628069	0.05852820155266731	0.05379988662697807	-0.000163472795832037	-0.0002262083423792416	-0.0001618189980104323	-0.0002239198706983636
0.6045908788648067	0.0009655202540098833	0.0009616576500682081	0.0010167516359565435	0.0010087537585118992	0.0010463242840573793	0.0010357389753363336	0.001077991114860971	0.0010644763982487172	0.0011449358220763791	0.001124703774975268	0.05852820185626995	0.05379988690560119	-0.00016250101912407278	-0.00022621854239493477	-0.00016085705244917037	-0.00022392996754827532
0.6082338430492322	0.0009649756193117344	0.0009611151942283443	0.0010161781027028273	0.0010081847367399775	0.001045734069502998	0.0010351547317786786	0.0010773830377334612	0.0010638759445326979	0.0011442899829280043	0.0011240693483305824	0.05852820216493715	0.05379988718887241	-0.00016153420246689532	-0.00022622759902612977	-0.00015990001675988963	-0.0002239389325814911
0.611898757925461	0.0009644309641780801	0.0009605727180351095	0.001015604547933266	0.0010076156936215763	0.0010451438328093804	0.0010345704663056966	0.0010767749377993557	0.0010632754682957165	0.0011436441195628053	0.0011234348978961394	0.05852820247875516	0.053799887476870735	-0.00016057232849434055	-0.00022623551551170795	-0.00015894787375186903	-0.000223946769004002
0.6155857557574533	0.00096388629134983	0.0009600302242184543	0.0010150309745342702	0.0010070466320204038	0.00104455357694693	0.0010339861818577402	0.001076166818119001	0.0010626749725597471	0.0011429982352312807	0.0011228004268649834	0.05852820279781297	0.05379988776967705	-0.00015961537981304397	-0.0002262422950899401	-0.00015800060620765888	-0.00022395348002118842
0.6192949696061266	0.0009633416035600982	0.0009594877155005659	0.0010144573853840431	0.0010064775547920241	0.001043963304877604	0.0010334018813667998	0.0010755586817440426	0.0010620744603381728	0.0011423523331746907	0.0011221659384210853	0.058528203122199904	0.053799888067375116	-0.00015866333900174667	-0.00022624794099573853	-0.00015705819688233147	-0.0002239590688354054
0.6230265333341571	0.0009627969035342151	0.0009589451945958778	0.0010138837833525917	0.0010059084647838707	0.001043373019554926	0.0010328175677565188	0.0010749505317174386	0.001061473934635796	0.0011417064166250688	0.00112153143573935	0.05852820345200826	0.053799888370048	-0.00015771618861465386	-0.00022625245646279435	-0.00015612062850650643	-0.00022396353864739815
0.6267805816108112	0.0009622521939897218	0.0009584026642110658	0.0010133101713017212	0.00100533936483524	0.0010427827239239801	0.0010322332439421855	0.001074342371073452	0.0010608733984488348	0.0011410604888052165	0.001120896921985614	0.05852820378733094	0.0537998886777815	-0.00015677391118126827	-0.0002262558447220786	-0.0001551878837864895	-0.00022396689265577474
0.6305572499168048	0.0009617074776363868	0.0009578601270450658	0.0010127365520850547	0.0010047702577773102	0.0010421924209214307	0.0010316489128307537	0.0010737342028376722	0.0010602728547649425	0.0011404145529287247	0.0011202624003166667	0.05852820412826244	0.053799888990662605	-0.00015583648920772242	-0.00022625810900128718	-0.00015425994540546606	-0.0002239691340554517
0.634356674549194	0.0009611627571762062	0.0009573175857890703	0.0010121629285480297	0.0010042011464331388	0.0010416021134755195	0.00103106457732084	0.0010731260300270125	0.001059672306563203	0.0011397686121999706	0.0011196278738802446	0.05852820447489962	0.05379988930877904	-0.00015490390517883257	-0.00022625925252606205	-0.0001533367960253884	-0.00022397026603951375
0.6381789926262927	0.0009606180353034137	0.0009567750431265419	0.001011589303527912	0.0010036320336176741	0.0010410118045060797	0.0010304802403027372	0.0010725178556497234	0.0010590717568141478	0.0011391226698141326	0.0011189933458150485	0.05852820482734072	0.05379988963222275	-0.0001539761415581542	-0.00022625927851838146	-0.00015241841828719793	-0.00022397029179721528
0.642024342092622	0.0009600733147044874	0.0009562325017332188	0.0010110156798538007	0.0010030629221377653	0.0010404214969245412	0.0010298959046584203	0.0010719096827053979	0.001058471208479759	0.001138476728957197	0.0011183588192507498	0.05852820518568505	0.05379988996108353	-0.00015305318079028574	-0.00022625819019733706	-0.00015150479481312873	-0.00022396921451509066
0.6458928617238878	0.0009595285980581584	0.0009556899642771223	0.001010442060346639	0.0010024938147921664	0.0010398311936339396	0.0010293115732615547	0.0010713015141849836	0.0010578706645134807	0.0011378307928059683	0.0011177242973079995	0.05852820555003421	0.0537998902954555	-0.00015213500530023016	-0.00022625599077680247	-0.00015059590820587498	-0.00022396703737462276
0.6497846911319898	0.0009589838880354251	0.0009551474334185734	0.0010098684478192274	0.0010019247143715556	0.0010392408975289352	0.001028727248977515	0.0010706933530707976	0.001057270127860236	0.0011371848645280868	0.0011170897830984458	0.05852820592049179	0.053799890635433244	-0.00015122159749605957	-0.00022625268346768146	-0.00014969174105164407	-0.0002239637635541858
0.6536999707700591	0.0009584391872995542	0.0009546049118101914	0.0010092948450762258	0.0010013556236585335	0.0010386506114958088	0.0010281429346633813	0.0010700852023365277	0.0010566696014564256	0.0011365389472820302	0.0011164552797247366	0.058528206297163654	0.053799890981113596	-0.00015031293977046944	-0.00022624827147729731	-0.0001487922759211835	-0.0002239593962286568
0.6576388419375281	0.0009578944985060978	0.0009540624020969123	0.0010087212549141722	0.0010007865454276417	0.001038060338412485	0.0010275586331679619	0.0010694770649472504	0.0010560690882299472	0.0011358930442171321	0.0011158207902805363	0.05852820668015558	0.05379989133259434	-0.0001494090144999738	-0.00022624275800750548	-0.00014789749536933683	-0.00022395393856755597
0.661601446785229	0.0009573498243029002	0.0009535199069159952	0.0010081476801214891	0.001000217482445371	0.0010374700811485375	0.0010269743473317985	0.0010688689438594424	0.0010554685911002056	0.0011352471584735926	0.0011151863178505376	0.05852820706957777	0.05379989168997601	-0.00014850980404737535	-0.00022623614625566502	-0.00014700738193726415	-0.0002239473937358516
0.6655879283205246	0.0009568051673301149	0.0009529774288970399	0.0010075741234785009	0.0009996484374701787	0.0010368798425652074	0.0010263900799871847	0.0010682608420209936	0.0010548681129781286	0.001134601293182497	0.0011145518655104785	0.05852820746553986	0.05379989205335987	-0.00014761529076254276	-0.00022622843941424997	-0.00014612191815346898	-0.00022393976489379352
0.6695984304124688	0.0009562605302202095	0.0009524349706619905	0.0010070005877574398	0.000999079413252493	0.0010362896255154096	0.001025805833958172	0.0010676527623712188	0.001054267656766174	0.0011339554514658225	0.0011139174363271503	0.05852820786815555	0.053799892422849514	-0.00014672545698346529	-0.00022621964067084943	-0.00014524108653465873	-0.0002239310551967466
0.6736330977969988	0.0009557159155979861	0.0009518925348251561	0.0010064270757224679	0.000998510412534734	0.0010356994328437528	0.0010252216120605893	0.0010670447078408756	0.0010536672253583508	0.0011333096364364607	0.001113283033358418	0.05852820827753859	0.05379989279855046	-0.00014584028503736302	-0.00022620975320736258	-0.0001443648695866051	-0.00022392126779410826
0.6776920760821589	0.0009551713260805877	0.0009513501239932189	0.0010058535901296816	0.0009979414380513229	0.0010351092673865489	0.0010246374171020548	0.0010664366813521755	0.001053066821640228	0.0011326638511982288	0.001112648659653233	0.05852820869380726	0.053799893180569366	-0.00014495975724143628	-0.00022619878019969342	-0.00014349324980567069	-0.00022391040583000232
0.6817755117533548	0.0009546267642775172	0.0009508077407652502	0.0010052801337271358	0.000997372492528699	0.0010345191319718345	0.0010240532518819914	0.0010658286858188021	0.001052466448488955	0.0011320180988458883	0.0011120143182516509	0.05852820911707876	0.05379989356901595	-0.0001440838559047808	-0.00022618672481886093	-0.00014262620967990525	-0.00022389847244347338
0.6858835521786408	0.0009540822327906461	0.0009502653877327212	0.0010047067092548482	0.0009968035786853302	0.0010339290294193752	0.0010234691191916376	0.0010652207241459229	0.0010518661087732695	0.0011313723824651583	0.0011113800121848431	0.05852820954747508	0.05379989396400069	-0.00014321256332819332	-0.00022617359022905625	-0.00014176373168900414	-0.00022388547076637733
0.6900163456140378	0.0009535377342142382	0.000949723067479526	0.001004133319444828	0.0009962346992317382	0.0010333389625406969	0.0010228850218140745	0.0010646127992302147	0.0010512658053535272	0.0011307267051327422	0.0011107457444751259	0.05852820998511885	0.05379989436563647	-0.00014234586180553177	-0.00022615937958753163	-0.00014090579830607075	-0.0002238714039241585
0.6941740412088835	0.0009529932711349571	0.0009491807825819892	0.0010035599670210817	0.000995665856870505	0.0010327489341390912	0.001022300962524232	0.0010640049139598723	0.0010506655410817069	0.0011300810699163375	0.001110111518135967	0.058528210430135244	0.05379989477403836	-0.00014148373362589395	-0.00022614409604629349	-0.00014005239199937902	-0.0002238562750370987
0.6983567890112157	0.0009524488461318846	0.0009486385356088838	0.0010029866546996341	0.0009950970542962933	0.001032158947009636	0.0010217169440889097	0.0010633970712146295	0.0010500653188014327	0.0011294354798746568	0.001109477336172009	0.05852821088265135	0.053799895189323696	-0.00014062616107328452	-0.00022612774275004854	-0.00013920349523208198	-0.00022384008721793025
0.702564739973187	0.0009519044617765383	0.0009480963291214488	0.0010024133851885453	0.0009945282941958644	0.0010315690039392146	0.0010211329692667954	0.0010627892738657788	0.001049465141347992	0.0011287899380574495	0.0011088432015790885	0.0585282113427975	0.05379989561161056	-0.00013977312642783624	-0.00022611032283628707	-0.0001383590904636689	-0.00022382284357241877
0.7067980459565127	0.0009513601206328887	0.0009475541656734068	0.0010018401611879295	0.0009939595792480963	0.0010309791077065338	0.0010205490408084828	0.0010621815247761894	0.0010488650115483555	0.0011281444475055224	0.001108209117344257	0.05852821181070531	0.05379989604102017	-0.00013892461196714223	-0.00022609183943525513	-0.0001375191601509368	-0.00022380454719919674
0.7110568597379514	0.0009508158252573751	0.0009470120478109797	0.0010012669853899727	0.0009933909121240003	0.0010303892610821423	0.001019965161456491	0.001061573826800327	0.0010482649322211956	0.001127499011250758	0.0011075750864457997	0.0585282122865086	0.05379989647767598	-0.00013808059996753275	-0.00022607229567070397	-0.00013668368674954468	-0.0002237852011904018
0.7153413350148182	0.0009502715781989222	0.0009464699780729046	0.001000693860478948	0.0009928222954867384	0.001029799466828448	0.0010193813339452794	0.0010609661827842708	0.001047664906176903	0.0011268536323161356	0.0011069411118532547	0.0585282127703445	0.05379989692170357	-0.00013724107270346453	-0.00022605169465694797	-0.00013585265271341684	-0.0002237648086289845
0.7196516264105322	0.0009497273819989691	0.0009459279589904634	0.0010001207891312484	0.0009922537319916533	0.0010292097276997489	0.0010187975610012796	0.0010603585955657458	0.001047064936217619	0.0011262083137157626	0.0011063071965274462	0.05852821326235129	0.053799897373229794	-0.0001364060124501021	-0.0002260300395012238	-0.00013502604049688005	-0.00022374337259059573
0.7239878894801961	0.000949183239191474	0.0009453859930874869	0.00099954777401539	0.000991685224286274	0.0010286200464422392	0.0010182138453429027	0.0010597510679741298	0.0010464650251372418	0.0011255630584548842	0.0011056733434204908	0.05852821376267099	0.05379989783238479	-0.0001355754014845112	-0.00022600733330410683	-0.00013420383255630108	-0.000223720896144447
0.7283502807162107	0.000948639152302941	0.0009448440828803819	0.0009989748177920415	0.0009911167750103426	0.0010280304257940388	0.0010176301896805654	0.001059143602830482	0.0010458651757214552	0.0011249178695299132	0.0011050395554758287	0.05852821427144709	0.05379989829930079	-0.00013474922208481233	-0.00022598357915612488	-0.00013338601134914307	-0.0002236973823498689
0.7327389575539218	0.0009480951238524426	0.0009443022308781537	0.0009984019231140471	0.0009905483867958394	0.0010274408684852153	0.001017046596716715	0.0010585362029475684	0.0010452653907477541	0.0011242727499284567	0.0011044058356282501	0.05852821478882663	0.05379989877411228	-0.00013392745653256766	-0.0002259587801403673	-0.00013257255933617207	-0.00022367283425872575
0.7371540783773028	0.0009475511563516321	0.000943760439582418	0.0009978290926264408	0.0009899800622669957	0.0010268513772378005	0.0010164630691458438	0.0010579288711298764	0.001044665672985458	0.0011236277026293318	0.00110377218680391	0.05852821531495847	0.053799899256955504	-0.00013311008711271166	-0.00022593293933026448	-0.00013176345898165132	-0.00022364725491355597
0.74159580252467	0.0009470072523047774	0.0009432187114874345	0.0009972563289664803	0.000989411804040327	0.0010262619547658257	0.0010158796096545232	0.0010573216101736511	0.0010440660251957474	0.0011229827306026047	0.001103138611920367	0.0585282158499938	0.053799899747970024	-0.00013229709611471685	-0.00022590605979003198	-0.0001309586927542017	-0.00022362064734757214
0.746064290294433	0.0009464634142087714	0.0009426770490801189	0.0009966836347636595	0.0009888436147246474	0.0010256726037753334	0.001015296220921418	0.0010567144228669086	0.0010434664501316774	0.0011223378368096042	0.0011025051138865954	0.05852821639408673	0.053799900247297146	-0.00013148846583486973	-0.00022587814457675215	-0.00013015824312906377	-0.00022359301458654834
0.7505597029508803	0.0009459196445531575	0.0009421354548400654	0.0009961110126397344	0.0009882754969210926	0.001025083326964403	0.0010147129056173113	0.0010561073119894648	0.0010428669505382043	0.0011216930242029521	0.0011018716956030165	0.05852821694739539	0.05379990075508141	-0.00013068417857517445	-0.00022584919673696024	-0.00012936209258734843	-0.00022356435964648869
0.7550822027299987	0.0009453759458201532	0.0009415939312395731	0.0009955384652087483	0.0009877074532231482	0.0010244941270231803	0.0010141296664051306	0.0010555002803129586	0.0010422675291522118	0.0011210482957265903	0.001101238359961525	0.05852821751007816	0.05379990127146872	-0.000129884216644921	-0.0002258192193076436	-0.0001285702236174524	-0.0002235346855337661
0.7596319528453285	0.0009448323204846725	0.0009410524807436661	0.0009949659950770557	0.0009871394862166695	0.001023905006633898	0.0010135465059399717	0.001054893330600882	0.0010416681887025362	0.0011204036543158082	0.0011006051098455146	0.05852821808229879	0.053799901796609	-0.0001290885623618926	-0.00022578821531632487	-0.0001277826187159603	-0.0002235039952452056
0.7642091174938536	0.0009442887710143504	0.0009405111058101188	0.0009943936048433476	0.0009865715984799096	0.001023315968470904	0.001012963426869125	0.0010542864656086033	0.0010410689319099928	0.0011197591028972716	0.0010999719481299085	0.05852821866422252	0.05379990233065366	-0.00012829719805258766	-0.00022575618778022943	-0.00012699926038806097	-0.00022347229176733485
0.7688138618619275	0.0009437452998695652	0.0009399698088894789	0.0009938212970986757	0.000986003792583543	0.001022727015200687	0.001012380431832102	0.0010536796880833937	0.0010404697614874031	0.00111911464438905	0.0010993388776811845	0.05852821925601735	0.05379990287375794	-0.000127510106053913	-0.00022572313970745106	-0.00012622013114950426	-0.0002234395780780496
0.7734463521312342	0.000943201909503462	0.0009394285924250892	0.000993249074426477	0.0009854360710906877	0.0010221381494818994	0.001011797523460655	0.0010530730007644541	0.001039870680139616	0.0011184702817006436	0.0010987059013574014	0.058528219857854454	0.053799903426078245	-0.00012672726871287843	-0.0002256890740947315	-0.00012544521352587934	-0.00022340585714381023
0.7781067554847866	0.0009426586023619844	0.0009388874588531209	0.0009926769394026057	0.000984868436556941	0.0010215493739653926	0.0010112147043788164	0.00105246640638295	0.0010392716905635478	0.0011178260177330218	0.0010980730220082387	0.058528220469909326	0.05379990398777512	-0.00012594866838817886	-0.00022565399392843188	-0.00012467449005426623	-0.00022337113192058555
0.7827952401129585	0.0009421153808838904	0.0009383464106025877	0.0009921048945953528	0.0009843008915303953	0.001020960691294236	0.0010106319772029144	0.0010518599076620287	0.001038672795448197	0.0011171818553786417	0.0010974402424750132	0.05852822109235816	0.05379990455901123	-0.00012517428745174863	-0.0002256179021862259	-0.00012390794328502597	-0.0002233354053560732
0.7875119752195561	0.0009415722475007799	0.0009378054500953743	0.0009915329425654732	0.000983733438551665	0.001020372104103744	0.0010100493445416002	0.0010512535073168518	0.0010380739974746743	0.0011165377975214815	0.0010968075655907112	0.05852822172538207	0.05379990513995259	-0.00012440410828738757	-0.00022558080183246454	-0.00012314555578006592	-0.0002232986803845649
0.792257131027923	0.0009410292046371313	0.000937264579746273	0.0009909610858662243	0.0009831660801539288	0.0010197836150215177	0.0010094668089958912	0.0010506472080546343	0.0010374752993162458	0.0011158938470370828	0.0010961749941800327	0.05852822236916465	0.05379990573076686	-0.0001236381132928427	-0.00022554269582081288	-0.00012238731011533777	-0.000223260959929944
0.7970308787870847	0.0009404862547103147	0.000936723801962996	0.0009903893270433804	0.0009825988188629392	0.0010191952266674594	0.0010088843731591815	0.0010500410125746612	0.001036876703638345	0.0011152500067925684	0.0010955425310594053	0.05852822302389355	0.05379990633162668	-0.00012287628488177882	-0.00022550358709577667	-0.00012163318888244734	-0.00022322224690710102
0.8018333907779276	0.000939943400130624	0.0009361831191462081	0.0009898176686352672	0.0009820316571970589	0.001018606941653806	0.001008302039617279	0.0010494349235683211	0.0010362782130986094	0.001114606279646678	0.0010949101790370228	0.0585282236897577	0.05379990694270619	-0.00012211860548212716	-0.00022546347858851123	-0.00012088317468693377	-0.00022318254421721528
0.8066648403194178	0.0009394006433013091	0.0009356425336895582	0.0009892461131727932	0.0009814645976672933	0.0010180187625851648	0.0010077198109484393	0.0010488289437191448	0.0010356798303469152	0.0011139626684498092	0.0010942779409128824	0.058528224366952236	0.05379990756418292	-0.00012136505753836124	-0.00022542237321931946	-0.00012013725015097565	-0.00022314185475119652
0.8115254017748545	0.0009388579866185954	0.0009351020479796993	0.0009886746631794746	0.000980897642777311	0.0010174306920585352	0.0010071376897233858	0.001048223075702826	0.0010350815580254013	0.001113319176044039	0.0010936458194788076	0.05852822505567331	0.05379990819623878	-0.00012061562351182997	-0.00022538027389662485	-0.00011939539791332165	-0.00022310018138804733
0.8164152505581643	0.000938315432471721	0.0009345616643963255	0.00098810332117147	0.0009803307950234845	0.0010168427326633477	0.001006555678505351	0.0010476173221872621	0.001034483398768507	0.0011126758052631682	0.0010930138175184929	0.058528225756121724	0.053799908839056484	-0.00011987028588184012	-0.00022533718351747112	-0.0001186576006305673	-0.0002230575269955848
0.8213345631402307	0.0009377729832429546	0.0009340213853121894	0.0009875320896576023	0.0009797640568949052	0.0010162548869814853	0.0010059737798500947	0.001047011685832576	0.0010338853552029949	0.0011120325589327436	0.0010923819378075219	0.058528226468501574	0.05379990949282452	-0.00011912902714586449	-0.000225293104966523	-0.00011792384097730757	-0.0002230138944293858
0.8262835170552626	0.0009372306413076369	0.0009334812130931426	0.0009869609711394007	0.0009791974308734296	0.0010156671575873263	0.0010053919963059486	0.0010464061692911611	0.001033287429947993	0.001111389439870107	0.0010917501831134184	0.058528227193020504	0.05379991015773246	-0.00011839182982020802	-0.0002252480411157609	-0.00011719410164670596	-0.00022296928653225967
0.8312622909072027	0.0009366884090342006	0.0009329411500981586	0.0009863899681111224	0.000978630919433701	0.0010150795470477679	0.001004810330413839	0.001045800775207704	0.0010326896256150219	0.0011107464508844185	0.0010911185561956692	0.058528227929890334	0.05379991083397445	-0.0001176586764415205	-0.00022520199482556347	-0.00011646836535186833	-0.0002229237061354694
0.8362710643761712	0.000936146288784206	0.0009324011986793645	0.0009858190830597917	0.0009780645250431826	0.001014492057922263	0.001004228784707324	0.001045195506219225	0.0010320919448080302	0.0011101035947766993	0.0010904870598057654	0.05852822867932513	0.053799911521749	-0.00011692954956650514	-0.00022515496894320863	-0.00011574661482618986	-0.00022287715605778802
0.8413100182249524	0.0009356042829123676	0.0009318613611820698	0.000985248318465224	0.0009774982501621898	0.0010139046927628516	0.001003647361712622	0.0010445903649551071	0.0010314943901234238	0.001109460874339864	0.0010898556966872327	0.058528229441544746	0.05379991222125573	-0.00011620443177322304	-0.0002251069663034011	-0.00011502883282410448	-0.00022282963910544296
0.8463793343055166	0.0009350623937665882	0.0009313216399448002	0.000984677676800067	0.0009769320972439243	0.0010133174541141954	0.001003066063948648	0.0010439853540371348	0.0010308969641501073	0.0011088182923587604	0.0010892244695756737	0.05852823021677093	0.05379991293269965	-0.000115483305661912	-0.0002250579897285221	-0.00011431500212151502	-0.00022278115807164434
0.8514791955655843	0.0009345206236879858	0.0009307820372993237	0.0009841071605298237	0.0009763660687345012	0.001012730344513607	0.001002484893927045	0.0010433804760795241	0.0010302996694695095	0.0011081758516102017	0.001088593381198797	0.05852823100523182	0.05379991365628828	-0.00011476615385462574	-0.00022500804202668645	-0.0001136051055165288	-0.00022273171573661266
0.8566097860552276	0.0009339789750109321	0.0009302425555706888	0.0009835367721128976	0.0009758001670729894	0.0010121433664910956	0.0010019038541522216	0.0010427757336889645	0.0010297025086556282	0.0011075335548630123	0.0010879624342764627	0.0585282318071568	0.05379991439223397	-0.00011405295899716283	-0.0002249571259938521	-0.0001128991258305817	-0.00022268131486810616
0.861771290933513	0.0009334374500630734	0.0009297031970772469	0.0009829665140006119	0.0009752343946914366	0.0010115565225693843	0.001001322947121378	0.0010421711294646449	0.0010291054842750539	0.0011068914048780536	0.0010873316315207094	0.05852823262278167	0.053799915140751414	-0.00011334370375938596	-0.00022490524441290405	-0.00011219704590861856	-0.00022262995822047715
0.8669638964751838	0.0009328960511653751	0.0009291639641306944	0.0009823963886372578	0.0009746687540149106	0.0010109698152639616	0.0010007421753245515	0.0010415666659983006	0.0010285085988870168	0.0011062494044082763	0.0010867009756358019	0.05852823345234463	0.05379991590206082	-0.00011263837083452799	-0.0002248524000512675	-0.00011149884861913484	-0.0002225776485334785
0.8721877900773816	0.0009323547806321484	0.0009286248590361008	0.0009818263984601215	0.0009741032474615318	0.00101038324708311	0.0010001615412446457	0.0010409623458742451	0.0010279118550434183	0.0011056075561987524	0.001086070469318266	0.058528234296089145	0.05379991667638478	-0.00011193694294213408	-0.00022479859566504334	-0.00011080451685643866	-0.00022252438853515022
0.877443160266411	0.0009318136407710791	0.0009280858840919373	0.0009812565458995164	0.0009735378774425014	0.001009796820527937	0.0009995810473574633	0.001040358171669402	0.001027315255288862	0.0011049658629867082	0.001085440115256921	0.05852823515426236	0.053799917463950506	-0.00011123940282695144	-0.0002247438339952612	-0.00011011403353985982	-0.00022247018093896065
0.8827301967045416	0.0009312726338832707	0.0009275470415901186	0.0009806868333788264	0.0009729726463621458	0.0010092105380924217	0.0009990006961317485	0.0010397541459533526	0.0010267188021607014	0.0011043243275015789	0.0010848099161329299	0.05852823602711626	0.05379991826498943	-0.00011054573326008121	-0.00022468811776943376	-0.00010942738161490162	-0.00022241502844497218
0.8880490901968541	0.0009307317622632678	0.000927008333816028	0.0009801172633145314	0.0009724075566179431	0.0010086244022634405	0.000998420490029216	0.0010391502712883626	0.0010261224981890655	0.001103682952465033	0.001084179874619827	0.05852823691490713	0.05379991907973616	-0.00010985591703963071	-0.00022463144970058524	-0.00010874454405347678	-0.000222358933738398
0.8934000326981257	0.0009301910281991003	0.0009264697630485604	0.000979547838116255	0.0009718426106005682	0.0010080384155208154	0.0009978404315045982	0.0010385465502294328	0.0010255263458969091	0.0011030417405910272	0.0010835499933835701	0.05852823781789631	0.05379991990843035	-0.00010916993699079669	-0.00022457383248694618	-0.000108065503854754	-0.00022230189949057344
0.8987832173197573	0.0009296504339723106	0.0009259313315601484	0.0009789785601867918	0.0009712778106939202	0.0010074525803373435	0.0009972605230056707	0.0010379429853243265	0.0010249303478000408	0.0011024006945858382	0.0010829202750825718	0.0585282387363488	0.053799920751315566	-0.00010848777596778048	-0.0002245152688140073	-0.00010739024404626818	-0.00022224392835956674
0.904198838336744	0.0009291099818579898	0.0009253930416168005	0.0009784094319221462	0.0009707131592751622	0.0010068668991788342	0.000996680766973296	0.0010373395791136127	0.0010243345064071645	0.0011017598171481052	0.001082290722367742	0.058528239670534284	0.05379992160863977	-0.00010780941685305245	-0.00022445576135193823	-0.00010671874768357348	-0.00022218502298843035
0.9096470911946843	0.0009285696741248131	0.000924854895478135	0.0009778404557115698	0.0009701486587147578	0.0010062813745041518	0.0009961011658414592	0.0010367363341307059	0.0010237388242199182	0.0011011191109688736	0.001081661337882529	0.05852824062072814	0.05379992248065484	-0.0001071348425577684	-0.00022439531275478264	-0.00010605099785103433	-0.00022212518600500664
0.915128172516836	0.0009280295130350798	0.0009243168953974201	0.0009772716339376028	0.0009695843113765118	0.0010056960087652562	0.0009955217220373098	0.001036133252901909	0.0010231433037329186	0.0011004785787316414	0.0010810321242629684	0.05852824158721035	0.05379992336761841	-0.00010646403602379562	-0.00022433392566373334	-0.0001053869776628108	-0.0002220644200232602
0.9206422801112097	0.0009274895008447401	0.0009237790436216002	0.0009767029689761032	0.0009690201196175998	0.0010051108044072307	0.0009949424379811934	0.0010355303379464443	0.0010225479474337891	0.0010998382231123913	0.00108040308413771	0.05852824257026547	0.053799924269790904	-0.00010579698022315787	-0.00022427160270468982	-0.00010472667026314997	-0.00022200272764236195
0.9261896129777101	0.0009269496398034392	0.0009232413423913411	0.0009761344631962928	0.0009684560857886134	0.0010045257638683334	0.0009943633160866977	0.001034927591776503	0.0010219527578032115	0.001099198046779644	0.001079774220128075	0.058528243570183235	0.053799925187438945	-0.00010513365815810471	-0.0002242083464866762	-0.00010407005882656639	-0.00022194011144571757
0.931770371315315	0.0009264099321545517	0.0009227037939410624	0.0009755661189607944	0.0009678922122335964	0.0010039408895800332	0.0009937843587606876	0.0010343250168972844	0.0010213577373149605	0.0010985580523944986	0.0010791455348480915	0.05852824458725837	0.053799926120832675	-0.00010447405286312383	-0.00022414415960550493	-0.0001034171265590772	-0.00022187657400254968
0.9373847565293029	0.0009258703801352141	0.0009221664004989721	0.0009749979386256643	0.0009673285012900795	0.0010033561839670438	0.0009932055684033448	0.0010337226158070305	0.0010207628884359434	0.0010979182426106716	0.0010785170309045363	0.058528245621791174	0.053799927070247805	-0.00010381814740460793	-0.0002240790446411678	-0.00010276785669816046	-0.0002218121178662602
0.9430329712385201	0.0009253309859763687	0.0009216291642871081	0.0009744299245404403	0.0009667649552891249	0.0010027716494473715	0.0009926269474082104	0.0010331203909970774	0.001020168213626246	0.0010972786200745491	0.0010778887108969838	0.058528246674087264	0.053799928035964714	-0.00010316592488103515	-0.00022401300415730852	-0.00010212223251347685	-0.00022174674557515206
0.9487152192826929	0.0009247917519027957	0.000921092087521372	0.0009738620790481745	0.0009662015765553608	0.0010021872884323527	0.0009920484981622215	0.0010325183449518887	0.001019573715339168	0.001096639187425225	0.001077260577417844	0.0585282477444569	0.05379992901826836	-0.00010251736842399606	-0.00022394604070238855	-0.0001014802373073137	-0.00022168045965190175
0.9544317057297852	0.0009242526801331546	0.0009205551724115685	0.0009732944044854778	0.0009656383674070245	0.0010016031033266968	0.000991470223045756	0.0010319164801491053	0.0010189793960212708	0.0010959999472945515	0.0010766326330524123	0.05852824883321726	0.0537999300174491	-0.00010187246119888749	-0.00022387815680940948	-0.00010084185441520954	-0.00022161326260367042
0.9601826368833979	0.0009237137728800185	0.0009200184211614421	0.0009727269031825547	0.0009650753301559986	0.0010010190965285223	0.000990892124432669	0.0010313147990595802	0.0010183852581124148	0.0010953609023071778	0.001076004880378908	0.05852824994069043	0.05379993103380309	-0.00010123118640484319	-0.0002238093549951914	-0.00010020706720642591	-0.00022154515692199284
0.9659682202902156	0.0009231750323499159	0.0009194818359687158	0.0009721595774632497	0.0009645124671078542	0.0010004352704294057	0.0009903142046903367	0.001030713304147427	0.0010177913040458038	0.001094722055080602	0.001075377321968525	0.05852825106720289	0.05379993206763049	-0.00010059352727531667	-0.00022373963776020633	-9.957585908404454e-05	-0.00022147614508213898
0.9717886647474951	0.0009226364607433676	0.0009189454190251305	0.000971592429645084	0.0009639497805618905	0.0009998516274144188	0.000989736466179699	0.001030111997870063	0.0010171975362480287	0.0010940834082252143	0.0010747499603854732	0.05852825221308945	0.053799933119237434	-9.995946707899717e-05	-0.0002236690075889669	-9.89482134858416e-05	-0.00022140622954319733
0.9776441803106027	0.0009220980602549279	0.0009184091725164839	0.0009710254620393	0.0009633872728111764	0.0009992681698621731	0.0009891589112553001	0.0010295108826782519	0.00101660395713911	0.0010934449643443462	0.001074122798187028	0.05852825337868878	0.05379993418893479	-9.932898911990673e-05	-0.00022359746695016502	-9.832411388491225e-05	-0.0002213354127491296
0.9835349783005937	0.0009215598330732187	0.0009178730986226661	0.000970458676950897	0.000962824946142587	0.0009986849001448596	0.0009885815422653278	0.0010289099610161442	0.001016010569132539	0.0010928067260343114	0.0010734958379235704	0.05852825456434638	0.053799935277041015	-9.870207673778886e-05	-0.00022352501829508986	-9.770354378957347e-05	-0.00022126369712674454
0.9894612713118381	0.0009210217813809765	0.0009173371995177059	0.0009698920766786813	0.0009622628028368537	0.0009981018206282985	0.0009880043615516632	0.0010283092353213302	0.001015417374635327	0.001092168695884461	0.0010728690821386409	0.05852825577041395	0.0537999363838777	-9.80787133087746e-05	-0.00022345166405912664	-9.708648674401632e-05	-0.00022119108508628083
0.9954232732196957	0.0009204839073550856	0.0009168014773698026	0.0009693256635152996	0.0009617008451685973	0.0009975189336719735	0.0009874273714499174	0.0010277087080248753	0.0010148243760480422	0.0010915308764772244	0.0010722425333689794	0.05852825699724963	0.0537999375097729	-9.745888224614585e-05	-0.00022337740666161787	-9.647292632938842e-05	-0.00022111757902290585
1.0014211991882311	0.0009199462131666205	0.0009162659343413704	0.0009687594397472866	0.000961139075406373	0.0009969362416290802	0.0009868505742894737	0.0010271083815513694	0.0010142315757648594	0.001090893270388159	0.0010716161941445742	0.058528258245216944	0.05379993865506205	-9.684256699975247e-05	-0.00022330224850372615	-9.586284616297513e-05	-0.0002210431813134961
1.0074552656779823	0.0009194087009808899	0.0009157305725890811	0.000968193407655108	0.0009605774958127168	0.0009963537468465733	0.0009862739723935407	0.001026508258318975	0.0010136389761736051	0.0010902558801860033	0.0010709900669887142	0.05852825951468689	0.05379993982008463	-9.62297510573723e-05	-0.00022322619197032156	-9.525622989965676e-05	-0.0002209678943188853
1.013525690453769	0.0009188713729574703	0.0009151953942638973	0.0009676275695131996	0.0009600161086441816	0.000995771451665204	0.0009856975680791822	0.0010259083407394662	0.0010130465796557972	0.001089618708432717	0.0010703641544180284	0.05852826080603649	0.05379994100518628	-9.56204179450304e-05	-0.0002231492394298984	-9.465306123201955e-05	-0.00022089172038347593
1.0196326925925556	0.0009183342312502543	0.0009146604015111211	0.0009670619275900147	0.0009594549161513848	0.0009951893584195688	0.000985121363657375	0.0010253086312182812	0.0010124543885866974	0.0010889817576835372	0.001069738458942542	0.05852826211964957	0.053799942210720174	-9.501455122680469e-05	-0.00022307139323271552	-9.405332389041121e-05	-0.00022081466183371257
1.0257764924913542	0.0009177972780074873	0.0009141255964704305	0.0009664964841480652	0.0009588939205790493	0.000994607469438155	0.0009845453614330429	0.0010247091321545646	0.0010118624053353513	0.0010883450304870247	0.0010691129830657188	0.0585282634559171	0.05379994343704422	-9.441213450601948e-05	-0.00022299265571260052	-9.345700164427317e-05	-0.00022073672098044117
1.0319573118751795	0.0009172605153718092	0.00091359098127592	0.0009659312414439645	0.0009583331241660464	0.0009940257870433811	0.0009839695637051048	0.0010241098459412134	0.0010112706322646357	0.0010877085293851112	0.0010684877292845112	0.05852826481523651	0.05379994468452346	-9.381315142499569e-05	-0.00022291302918545086	-9.286407830111365e-05	-0.00022065790011546738
1.0381753738050519	0.0009167239454803008	0.0009130565580561494	0.000965366201728477	0.0009577725291454449	0.00099344431355165	0.0009833939727665257	0.0010235107749649297	0.0010106790717313108	0.0010870722569131569	0.0010678627000894148	0.0585282661980125	0.05379994595352967	-9.321758566592508e-05	-0.0002228325159504274	-9.227453770829785e-05	-0.00022057820151472063
1.0444309026860459	0.0009161875704645165	0.0009125223289341738	0.000964801367246553	0.0009572121377445443	0.0009928630512733834	0.000982818590904349	0.001022911921606258	0.0010100877260860533	0.0010864362155999885	0.0010672378979645059	0.05852826760465708	0.053799947244440115	-9.262542095081483e-05	-0.00022275111828803928	-9.168836375263167e-05	-0.00022049762743614476
1.05072412427539	0.0009156513924505407	0.0009119882960276001	0.0009642367402373865	0.0009566519521849341	0.0009922820025130843	0.0009822434203997574	0.0010223132882396452	0.0010094965976735217	0.001085800407967966	0.0010666133253875072	0.0585282690355889	0.05379994855764032	-9.20366410422091e-05	-0.0002226688384619202	-9.110554036086127e-05	-0.0002204161801203086
1.057055265690613	0.0009151154135590141	0.0009114544614486146	0.0009636723229344446	0.0009560919746825216	0.0009917011695693633	0.0009816684635281037	0.001021714877233475	0.0010089056888323838	0.0010851648365330156	0.0010659889848298205	0.05852827049123561	0.05379994989352144	-9.145122974367481e-05	-0.00022258567871816237	-9.052605150038084e-05	-0.00022033386179057257
1.0634245554177415	0.0009145796359051899	0.0009109208273040373	0.0009631081175655264	0.0009555322074475909	0.000991120554735003	0.000981093722558969	0.001021116690950127	0.0010083150018953795	0.0010845295038046947	0.0010653648787565897	0.05852827197203118	0.05379995125248198	-9.086917089927427e-05	-0.00022250164128356786	-8.99498811787608e-05	-0.00022025067465128445
1.0698322233195456	0.0009140440615989704	0.0009103873956953605	0.0009625441263528013	0.0009549726526848416	0.000990540160296995	0.0009805191997562033	0.0010205187317460186	0.0010077245391893624	0.001083894412286238	0.0010647410096267479	0.05852827347841671	0.053799952634927546	-9.029044839520273e-05	-0.0002224167283681744	-8.937701344514937e-05	-0.0002201666208900832
1.0762785006438331	0.0009135086927449526	0.0009098541687187916	0.0009619803515128573	0.0009544133125934347	0.0009899599885365893	0.0009799448973779735	0.0010199210019716575	0.0010071343030353475	0.0010832595644746105	0.0010641173798930654	0.05852827501084265	0.05379995404127075	-8.97150461594276e-05	-0.00022233094216403404	-8.880743239012001e-05	-0.00022008170267678873
1.0827636200317978	0.0009129735314424669	0.0009093211484652944	0.0009614167952567418	0.0009538541893670357	0.0009893800417293396	0.0009793708176768067	0.0010193235039716842	0.001006544295748558	0.0010826249628605538	0.001063493992002201	0.058528276569766946	0.053799955471932566	-8.91429481616468e-05	-0.00022224428484360348	-8.82411221455881e-05	-0.0002199959221622083
1.089287815526412	0.0009124385797856329	0.0009087883370206416	0.0009608534597900208	0.0009532952851938706	0.0009888003221451606	0.0009787969628996475	0.001018726240084934	0.001005954519638482	0.0010819906099286526	0.001062870848394763	0.05852827815565503	0.05379995692733918	-8.857413841431572e-05	-0.00022215675856171457	-8.767806688576851e-05	-0.0002199092814792747
1.0958513225808764	0.0009119038398633888	0.0009082557364654471	0.0009602903473128094	0.0009527366022567584	0.0009882208320483611	0.0009782233352878928	0.001018129212644472	0.0010053649770089103	0.001081356508157372	0.0010622479515053449	0.05852827976898184	0.05379995840792666	-8.800860097324392e-05	-0.000222068365456074	-8.711825082771685e-05	-0.00021982178274393416
1.1024543780671139	0.0009113693137595445	0.0009077233488752168	0.0009597274600198276	0.0009521781427331658	0.0009876415736977024	0.0009776499370774468	0.0010175324239776484	0.001004775670157992	0.0010807226600191165	0.0010616253037625894	0.05852828141022919	0.05379995991413812	-8.744631993651275e-05	-0.00022197910764351625	-8.656165823046902e-05	-0.00021973342805198248
1.1090972202843215	0.0009108350035528262	0.0009071911763203947	0.0009591648001004493	0.0009516199087952549	0.0009870625493464474	0.0009770767704987706	0.0010169358764061547	0.0010041866013782853	0.0010800890679802887	0.001061002907589239	0.05852828307988865	0.05379996144642408	-8.688727944625163e-05	-0.00022188898722366734	-8.600827339649841e-05	-0.00021964421948153512
1.115780088967567	0.0009103009113169178	0.000906659220866402	0.0009586023697387422	0.0009510619026099244	0.000986483761242401	0.0009765038377769244	0.0010163395722460648	0.001003597772956801	0.0010794557345013332	0.0010603807654021836	0.05852828477846095	0.05379996300524319	-8.633146368840217e-05	-0.0002217980062776681	-8.545808067179916e-05	-0.00021955415909274967
1.1225032252964444	0.0009097670391205071	0.0009061274845736854	0.0009580401711135219	0.0009505041263388609	0.0009859052116279673	0.0009759311411316197	0.001015743513807889	0.0010030091871750574	0.0010788226620367972	0.0010597588796125179	0.058528286506453274	0.05379996459106257	-8.577885689259324e-05	-0.00022170616686653655	-8.491106444552532e-05	-0.00021946324892602176
1.1292668719037753	0.0009092333890273336	0.0009055959694977635	0.0009574782063983962	0.0009499465821385868	0.0009853269027401967	0.0009753586827772698	0.0010151477033966284	0.001002420846309131	0.0010781898530353839	0.0010591372526255946	0.058528288264385296	0.053799966204357966	-8.522944333307081e-05	-0.0002216134710331108	-8.436720915101781e-05	-0.0002193714910034006
1.1360712728843656	0.0009086999630962315	0.0009050646776892689	0.0009569164777618158	0.0009493892721605052	0.0009847488368108337	0.0009747864649230353	0.0010145521433118211	0.001001832752629703	0.0010775573099400045	0.0010585158868410764	0.058528290052783156	0.05379996784561267	-8.46832073289755e-05	-0.00022151992080199356	-8.382649926605423e-05	-0.00021927888732914402
1.1429166738038161	0.0009081667633811724	0.0009045336111939931	0.0009563549873671167	0.0009488321985509473	0.0009841710160663649	0.0009742144897728716	0.001013956835847592	0.00100124490840211	0.001076925035187831	0.0010578947846529851	0.05852829187218313	0.05379996951531906	-8.414013324399561e-05	-0.00022142551817730394	-8.328891931248805e-05	-0.00021918543988702632
1.1498033217073829	0.0009076337919313208	0.0009040027720529397	0.0009557937373725786	0.0009482753634512274	0.0009835934427280763	0.0009736427595255878	0.0010133617832927143	0.0010006573158864024	0.0010762930312103608	0.0010572739484497684	0.058528293723132216	0.05379997121397828	-8.360020548710267e-05	-0.00022133026514445375	-8.275445385713676e-05	-0.00021909115064250306
1.1567314651288954	0.0009071010507910689	0.000903472162302359	0.0009552327299314632	0.00094771876899768	0.0009830161190120957	0.0009730712763748832	0.0010127669879306483	0.0010000699773373841	0.0010756613004334588	0.001056653380614338	0.05852829560618543	0.053799972942100656	-8.306340851284288e-05	-0.0002212341636695092	-8.222308751178187e-05	-0.00021899602154193398
1.1637013540997225	0.0009065685420000937	0.0009029417839738073	0.0009546719671920727	0.0009471624173217218	0.0009824390471294495	0.0009725000425094109	0.001012172452039606	0.0009994828950046766	0.001075029845277426	0.001056033083524141	0.05852829752190917	0.053799974700205255	-8.252972682155912e-05	-0.00022113721569941291	-8.169480493341874e-05	-0.00021890005451230543
1.1707132401577995	0.0009060362675933939	0.0009024116390941799	0.0009541114512977904	0.0009466063105498872	0.000981862229286107	0.000971929060112816	0.001011578177892592	0.0009988960711327579	0.0010743986681570434	0.0010554130595511965	0.05852829947087859	0.053799976488820206	-8.199914495952976e-05	-0.00022103942316156755	-8.116959082488107e-05	-0.00021880325146175772
1.177767376356704	0.0009055042296013439	0.0009018817296857688	0.0009535511843871364	0.0009460504508038873	0.0009812856676830368	0.0009713583313637942	0.0010109841677574643	0.0009983095079610241	0.0010737677714816364	0.0010547933110621672	0.05852830145367949	0.05379997830848344	-8.14716475193572e-05	-0.00022094078796383587	-8.064742993443841e-05	-0.00021870561427861368
1.1848640172747877	0.0009049724300497355	0.0009013520577663015	0.0009529911685938125	0.0009454948402006527	0.0009807093645162535	0.0009707878584361377	0.0010103904238969823	0.0009977232077238356	0.0010731371576551242	0.0010541738404184022	0.05852830347090925	0.053799980159742244	-8.094721913988467e-05	-0.0002208413119937913	-8.012830705650398e-05	-0.00021860714483171173
1.1920034190243662	0.000904440870959832	0.0009008226253489957	0.0009524314060467589	0.0009449394808523892	0.0009801333219768764	0.0009702176434987903	0.0010097969485688648	0.000997137172650575	0.0010725068290760873	0.0010535546499760022	0.058528305523173785	0.053799982043153706	-8.042584450684842e-05	-0.00022074099711968942	-7.961220703175953e-05	-0.00021850784497060016
1.1991858392609598	0.000903909554348408	0.0009002934344425997	0.0009518718988701957	0.0009443843748666214	0.000979557542251171	0.0009696476887158938	0.0010092037440258377	0.0009965514049656945	0.0010718767881378103	0.0010529357420858677	0.05852830761109217	0.053799983959285216	-7.99075083529055e-05	-0.00022063984518996826	-7.909911474721087e-05	-0.0002184077165245657
1.2064115371925936	0.0009033784822278045	0.0008997644870514461	0.0009513126491836825	0.0009438295243462493	0.000978982027520612	0.0009690779962468465	0.0010086108125156932	0.0009959659068887743	0.0010712470372283526	0.001052317119093762	0.05852830973529226	0.05379998590871379	-7.939219545785581e-05	-0.0002205378580327766	-7.858901513671523e-05	-0.0002183067613037437
1.2136807735891502	0.0009028476566059696	0.0008992357851754928	0.00095075365910216	0.0009432749313895905	0.0009784067799619258	0.0009685085682463448	0.0010080181562813382	0.0009953806806345675	0.001070617578730594	0.0010516987833403605	0.05852831189641447	0.05379998789202625	-7.887989064921108e-05	-0.00022043503745752813	-7.808189318130043e-05	-0.000218204981099146
1.2209938107917835	0.0009023170794865102	0.0008987073308103752	0.0009501949307360053	0.0009427205980904352	0.0009778318017471452	0.0009679394068644419	0.00100742577756085	0.0009947957284130607	0.0010699884150222984	0.0010510807371613097	0.058528314095110515	0.053799989909821384	-7.837057880177856e-05	-0.00022033138525218154	-7.757773390866529e-05	-0.00021810237768046803
1.2283509127223842	0.0009017867528687412	0.0008981791259474544	0.0009496364661910839	0.0009421665265380981	0.0009772570950436668	0.0009673705142465995	0.0010068336785875336	0.000994211052429525	0.0010693595484761711	0.0010504629828872866	0.058528316332043515	0.053799991962707086	-7.786424483799403e-05	-0.00022022690318443394	-7.707652239390128e-05	-0.00021799895279778214
1.2357523448931043	0.0009012566787477341	0.0008976511725738657	0.0009490782675687998	0.0009416127188174679	0.0009766826620143006	0.0009668018925337397	0.001006241861589973	0.0009936266548845718	0.0010687309814599185	0.0010498455228440554	0.058528318607887944	0.05379999405130321	-7.736087372861578e-05	-0.0002201215930022482	-7.657824375979783e-05	-0.00021789470818148193
1.2431983744159416	0.000900726859114363	0.0008971234726725642	0.000948520336966146	0.0009410591770090562	0.0009761085048173215	0.0009662335438622943	0.0010056503287920872	0.0009930425379742023	0.0010681027163363017	0.0010492283593525199	0.05852832092333123	0.05379999617623976	-7.68604504927245e-05	-0.00022001545643357545	-7.60828831770366e-05	-0.00021778964554214353
1.2506892700123766	0.000900197295955354	0.0008965960282223757	0.0009479626764757556	0.0009405059031890504	0.0009755346256065233	0.0009656654703642601	0.0010050590824131833	0.000992458703889865	0.001067474755463197	0.0010486114947287862	0.05852832327907258	0.05379999833815881	-7.636296019740418e-05	-0.000219908495184995	-7.559042586367803e-05	-0.00021768376656886024
1.2582253020230734	0.0008996679912533391	0.0008960688411980473	0.0009474052881859584	0.0009399528994293679	0.0009749610265312761	0.000965097674167255	0.001004468124668016	0.0009918751548185119	0.0010668471011936608	0.001047994931284219	0.05852832567582342	0.053800000537713125	-7.586838795869966e-05	-0.000219800710943574	-7.510085708645198e-05	-0.0002175770729319071
1.2658067424176331	0.0008991389469868958	0.0008955419135702898	0.0009468481741808233	0.0009394001677976992	0.0009743877097365707	0.0009645301573945605	0.001003877457766834	0.0009912918929426454	0.0010662197558759736	0.0010473786713254948	0.05852832811430756	0.05380000277556784	-7.537671894131126e-05	-0.0002196921053751466	-7.46141621600499e-05	-0.00021746956628018732
1.2734338648044117	0.0008986101651306085	0.0008950152473058378	0.0009462913365402231	0.0009388477103575727	0.0009738146773630845	0.0009639629221651903	0.00100328708391545	0.0009907089204403855	0.0010655927218537191	0.0010467627171546713	0.058528330595263856	0.05380000505239921	-7.488793835874752e-05	-0.0002195826801249523	-7.413032644762452e-05	-0.00021736124824237035
1.2811069444403917	0.0008980816476551064	0.0008944888443674867	0.0009457347773398748	0.0009382955291683923	0.0009732419315472238	0.0009633959705939277	0.0010026970053152787	0.0009901262394855104	0.001064966001465824	0.0010461470710692307	0.058528333119440765	0.05380000736889614	-7.440203147381086e-05	-0.00021947243681774697	-7.364933536112978e-05	-0.00021725212042703057
1.2888262582411194	0.0008975533965271241	0.000893962706714154	0.0009451784986514018	0.0009377436262855028	0.0009726694744211882	0.0009628293047913931	0.0010021072241634104	0.0009895438522475259	0.001064339597046635	0.0010455317353621535	0.05852833568760392	0.05380000972575932	-7.391898359837556e-05	-0.00021936137705691472	-7.317117436090453e-05	-0.00021714218442095423
1.296592084790695	0.0008970254137095426	0.0008934368363009203	0.0009446225025423803	0.0009371920037602326	0.0009720973081130174	0.0009622629268640896	0.0010015177426526533	0.0009889617608917103	0.0010637135109259658	0.0010449167123219659	0.05852833830052974	0.05380001212370279	-7.343878009381105e-05	-0.00021924950242507846	-7.26958289565538e-05	-0.00021703144179122114
1.3044047043518285	0.0008964977011614476	0.0008929112350790864	0.0009440667910763986	0.0009366406636399535	0.0009715254347466526	0.0009616968389144606	0.0010009285629716006	0.0009883799675791773	0.001063087745429167	0.0010443020042328072	0.05852834095900949	0.05380001456345208	-7.296140637125942e-05	-0.0002191368144846273	-7.222328470678219e-05	-0.00021691989408448298
1.312264398875954	0.0008959702608381696	0.0008923859049962145	0.0009435113663130996	0.0009360896079681247	0.0009709538564419816	0.0009611310430409394	0.0010003396873046752	0.0009877984744669237	0.001062462302877174	0.0010436876133744792	0.05852834366384883	0.053800017045746815	-7.248684789152443e-05	-0.00021902331477632875	-7.175352721939393e-05	-0.00021680754282557557
1.320171452013404	0.0008954430946913461	0.0008918608479961883	0.0009429562303082476	0.0009355388387843562	0.0009703825753149053	0.0009605655413380121	0.0009997511178322	0.0009872172837078952	0.0010618371855865836	0.0010430735420225165	0.058528346415867516	0.053800019571339085	-7.201509016493274e-05	-0.0002189090048191067	-7.128654215142471e-05	-0.00021669438951851805
1.3281261491236485	0.0008949162046689641	0.0008913360660192579	0.0009424013851137718	0.0009349883581244543	0.0009698115934773859	0.0009600003358962644	0.0009991628567304453	0.000986636397451036	0.001061212395869702	0.0010424597924482398	0.058528349215900694	0.053800022140994996	-7.154611875234695e-05	-0.00021879388611209527	-7.082231520978699e-05	-0.0002165804356472345
1.3361287772855897	0.0008943895927154135	0.0008908115610020914	0.0009418468327778245	0.000934438168020478	0.0009692409130375025	0.0009594354288024394	0.0009985749061716884	0.000986055817841347	0.0010605879360346114	0.0010418463669188166	0.05852835206479657	0.05380002475549374	-7.107991926440238e-05	-0.00021867796013205765	-7.036083215064548e-05	-0.00021646568267350008
1.3441796253079266	0.0008938632607715403	0.0008902873348778269	0.0009412925753448353	0.0009338882705007927	0.0009686705360995111	0.0009588708221394954	0.0009979872683242741	0.0009854755470199439	0.0010599638083852315	0.0010412332676973239	0.05852835496342032	0.053800027415628594	-7.06164773621662e-05	-0.00021856122833466274	-6.990207878017352e-05	-0.00021635013203838427
1.352278983739575	0.0008933372107746933	0.0008897633895761219	0.0009407386148555622	0.0009333386675901226	0.0009681004647638945	0.0009583065179866554	0.0009973999453526676	0.0009848955871241125	0.0010593400152213784	0.0010406204970428048	0.05852835791265146	0.053800030122207534	-7.015577875715134e-05	-0.00021844369215467951	-6.944604095444201e-05	-0.0002162337851623064
1.3604271448801535	0.0008928114446587791	0.0008892397270232056	0.0009401849533471482	0.0009327893613096048	0.0009675307011274231	0.0009577425184194668	0.0009968129394175155	0.000984315940287365	0.0010587165588388276	0.0010400080572103318	0.05852836091338602	0.0538000328760521	-6.969780921108754e-05	-0.0002183253530042284	-6.899270457927376e-05	-0.00021611664344309278
1.3686244027905345	0.0008922859643543145	0.0008887163491419324	0.000939631592853178	0.0009322403536768466	0.0009669612472832111	0.0009571788255098581	0.0009962262526757048	0.0009837366086395019	0.0010580934415293788	0.0010393959504510688	0.058528363966535366	0.05380003567799876	-6.924255453670536e-05	-0.0002182062122750017	-6.854205561080545e-05	-0.00021599870825822487
1.3768710533034536	0.0008917607717884732	0.0008881932578518278	0.0009390785354037269	0.0009316916467059735	0.0009663921053207666	0.000956615441326189	0.0009956398872804164	0.0009831575943066626	0.0010574706655809118	0.0010387841790123263	0.05852836707302739	0.05380003852889943	-6.879000059739626e-05	-0.00021808627133693137	-6.809408005555712e-05	-0.00021587998096411765
1.3851673940341884	0.0008912358688851423	0.0008876704550691444	0.000938525783025419	0.0009311432424076878	0.0009658232773260559	0.000956052367933311	0.0009950538453811874	0.0009825788994113876	0.001056848233277453	0.0010381727451376282	0.05852837023380723	0.0538000414296214	-6.834013330712235e-05	-0.00021796553153716203	-6.764876397002267e-05	-0.00021576046289442652
1.3935137243912972	0.0008907112575649743	0.0008871479427069154	0.0009379733377414853	0.0009305951427893258	0.0009652547653815575	0.0009554896073926241	0.0009944681291239703	0.000982000526072677	0.00105622614689924	0.001037561651066773	0.058528373449835316	0.053800044381045756	-6.78929386309507e-05	-0.0002178439942019661	-6.720609346116263e-05	-0.00021564015536174042
1.4019103455874267	0.0008901869397454368	0.000886625722675002	0.0009374212015718131	0.0009300473498549064	0.0009646865715663176	0.000954927161762131	0.0009938827406511888	0.000981422476406046	0.0010556044087227788	0.0010369508990358924	0.058528376722090866	0.05380004738407151	-6.744840258515045e-05	-0.00021772166063582787	-6.676605468676489e-05	-0.00021551905965758178
1.410357560650181	0.0008896629173408663	0.0008861037968801482	0.0009368693765330052	0.0009294998656051896	0.0009641186979560079	0.0009543650330964927	0.0009932976821017986	0.0009808447525235832	0.0010549830210209105	0.001036340491277514	0.05852838005156936	0.05380005043961232	-6.700651123684592e-05	-0.00021759853212069413	-6.632863385498677e-05	-0.00021539717705121308
1.4188556744330574	0.0008891391922625207	0.0008855821672260329	0.0009363178646384331	0.0009289526920377315	0.0009635511466229848	0.0009538032234470884	0.0009927129556113461	0.0009802673565340104	0.001054361986062874	0.0010357304300206245	0.058528383439285236	0.053800053548598126	-6.656725070462027e-05	-0.00021747460991719536	-6.589381722472976e-05	-0.00021527450879033072
1.4274049936264492	0.0008886157664186315	0.0008850608356133223	0.0009357666678982951	0.0009284058311469388	0.0009629839196363425	0.0009532417348620694	0.0009921285633120273	0.0009796902905427414	0.0010537413061143671	0.0010351207174907305	0.058528386886269594	0.053800056711976935	-6.613060715801589e-05	-0.00021734989526298043	-6.54615911055284e-05	-0.0002151510561001213
1.4360058267687137	0.0008880926417144604	0.000884539803939725	0.0009352157883196733	0.0009278592849241274	0.0009624170190619795	0.0009526805693864213	0.000991544507332752	0.0009791135566519418	0.001053120983437617	0.0010345113559099256	0.05852839039357339	0.05380005993071203	-6.569656681834624e-05	-0.00021722438937468724	-6.503194185809164e-05	-0.00021502682018514907
1.4446584842573071	0.0008875698200523427	0.0008840190741000364	0.0009346652279065804	0.0009273130553575689	0.0009618504469626413	0.0009521197290620102	0.0009909607897991915	0.0009785371569605802	0.0010525010202914302	0.0010339023474969407	0.05852839396226593	0.05380006320578524	-6.526511595827955e-05	-0.0002170980934465272	-6.4604855893928e-05	-0.0002149018022274407
1.453363278359986	0.0008870473033317529	0.0008834986479862041	0.0009341149886600305	0.0009267671444325593	0.0009612842053979953	0.000951559215927654	0.0009903774128338539	0.000977961093564499	0.001051881418931273	0.0010332936944672227	0.05852839759343532	0.053800066538194274	-6.483624090155432e-05	-0.00021697100864900842	-6.41803196752555e-05	-0.00021477600338606906
1.4621205232260774	0.0008865250934493496	0.0008829785274873723	0.0009335650725780845	0.0009262215541314657	0.0009607182964246793	0.0009509990320191706	0.0009897943785561337	0.0009773853685564671	0.001051262181609325	0.0010326853990329874	0.05852840128818926	0.05380006992895659	-6.440992802407564e-05	-0.00021684313613201667	-6.375831971571627e-05	-0.00021464942479917926
1.470930534897817	0.0008860031922990316	0.0008824587144899375	0.0009330154816559108	0.0009256762864337854	0.0009601527220963603	0.0009504391793694393	0.000989211689082375	0.0009768099840262393	0.0010506433105745463	0.0010320774634032842	0.05852840504765483	0.053800073379106854	-6.398616375313804e-05	-0.00021671447702259483	-6.333884257987699e-05	-0.00021452206758218462
1.4797936313217521	0.0008854816017719921	0.0008819392108776025	0.0009324662178858416	0.0009251313433162026	0.0009595874844637956	0.0009498796600084575	0.0009886293465259336	0.0009762349420606175	0.001050024808072743	0.0010314698897840625	0.058528408872980636	0.05380007688969776	-6.356493456754347e-05	-0.00021658503242444338	-6.292187488347173e-05	-0.00021439393282818298
1.48871013236022	0.0008849603237567725	0.0008814200185314307	0.0009319172832574307	0.0009245867267526453	0.0009590225855748928	0.0009493204759634009	0.0009880473529972362	0.0009756602447435121	0.0010494066763466314	0.0010308626803782334	0.058528412765334284	0.053800080461801625	-6.314622699828132e-05	-0.00021645480342014078	-6.25074032936726e-05	-0.00021426502160870609
1.4976803598028874	0.0008844393601393132	0.0008809011393298957	0.0009313686797575067	0.0009240424387143376	0.0009584580274747608	0.0009487616292586759	0.0009874657106038378	0.0009750858941559965	0.0010487889176359	0.0010302558373857292	0.058528416725904364	0.053800084096510374	-6.27300276279455e-05	-0.00021632379106906185	-6.20954145287983e-05	-0.00021413533497238735
1.5067046373783677	0.0008839187128030125	0.000880382575148941	0.0009308204093702354	0.0009234984811698628	0.0009578938122057788	0.0009482031219159861	0.0009868844214504905	0.0009745118923763736	0.0010481715341772802	0.001029649363003576	0.0585284207559024	0.05380008779493428	-6.231632309067897e-05	-0.00021619199640701692	-6.168589535827246e-05	-0.00021400487394473977
1.5157832907659001	0.000883398383628779	0.0008798643278620315	0.0009302724740771748	0.0009229548560852177	0.000957329941807651	0.0009476449559543867	0.0009863034876391988	0.0009739382414802336	0.0010475545282046083	0.0010290432594259522	0.05852842485655995	0.0538000915582037	-6.190510007293704e-05	-0.00021605942044841675	-6.1278832603269e-05	-0.00021387363953018212
1.5249166476071065	0.0008828783744950829	0.000879346399340205	0.0009297248758573308	0.0009224115654238665	0.0009567664183174637	0.0009470871333903408	0.0009857229112692802	0.0009733649435405123	0.00104693790194889	0.001028437528844252	0.05852842902913079	0.05380009538746995	-6.149634531290443e-05	-0.00021592606418424642	-6.08742131360529e-05	-0.00021374163270948543
1.5341050375178134	0.000882358687278017	0.000878828791452133	0.0009291776166872202	0.0009218686111468047	0.00095620324376975	0.0009465296562377856	0.000985142694437433	0.0009727920006275575	0.0010463216576383704	0.001027832173447155	0.05852843327489167	0.05380009928390443	-6.109004560069659e-05	-0.0002157919285825094	-6.047202388043821e-05	-0.0002136088544409387
1.5433487920999491	0.0008818393238513457	0.0008783115060641687	0.0009286306985409225	0.0009213259952126105	0.0009556404201965453	0.0009459725265081835	0.0009845628392377913	0.000972219414809184	0.0010457057974985948	0.0010272271954206858	0.058528437595141945	0.05380010324869962	-6.0686187778526135e-05	-0.00021565701458869935	-6.0072251811829624e-05	-0.00021347530566098727
1.5526482449535108	0.0008813202860865619	0.0008777945450404048	0.0009280841233901411	0.0009207837195775048	0.000955077949627449	0.0009454157462105861	0.0009839833477619895	0.0009716471881507372	0.0010450903237524782	0.0010266225969482803	0.05852844199120415	0.053800107283069214	-6.028475874055028e-05	-0.00021552132312513406	-5.967488395687559e-05	-0.00021334098728237327
1.5620037316886017	0.0008808015758529428	0.0008772779102427287	0.0009275378932042619	0.0009202417861954098	0.0009545158340896839	0.0009448593173516928	0.0009834042220992257	0.0009710753227151553	0.0010444752386203709	0.0010260183802108538	0.05852844646442474	0.05380011138824852	-5.988574543294711e-05	-0.00021538485509084437	-5.9279907393808284e-05	-0.00021320590019499597
1.5714155899375468	0.0008802831950176048	0.0008767616035308774	0.0009269920099504117	0.0009197001970180069	0.000953954075608158	0.0009443032419359116	0.0009828254643363232	0.0009705038205630312	0.0010438605443201256	0.0010254145473868625	0.0585284510161739	0.05380011556549571	-5.9489134854026626e-05	-0.0002152476113622681	-5.888730925256852e-05	-0.0002130700452668277
1.580884159367074	0.000879765145445555	0.0008762456267624883	0.0009264464755935116	0.0009191589539947897	0.0009533926762055213	0.000943747521965413	0.0009822470765577882	0.0009699326837526674	0.0010432462430671596	0.0010248111006523682	0.05852845564784663	0.05380011981609043	-5.909491405418216e-05	-0.00021510959279247288	-5.849707671454207e-05	-0.00021293342334241516
1.5904097816905756	0.0008792474289997537	0.0008757299817931617	0.0009259012920963447	0.0009186180590731309	0.0009528316379022304	0.0009431921594401982	0.0009816690608458814	0.0009693619143401482	0.0010426323370745292	0.0010242080421811097	0.05852846036086278	0.053800124141335816	-5.870307013568915e-05	-0.00021497080021068427	-5.810919701241396e-05	-0.00021279603524232416
1.5999928006804371	0.0008787300475411659	0.0008752146704765123	0.0009253564614196087	0.0009180775141983347	0.0009522709627166083	0.0009426371563581558	0.0009810914192806739	0.0009687915143793953	0.0010420188285529932	0.001023605374144564	0.058528465156667465	0.05380012854255846	-5.831359025317007e-05	-0.00021483123442375684	-5.772365743085539e-05	-0.00021265788176572098
1.6096335621804478	0.0008782130029288144	0.0008746996946642218	0.0009248119855219741	0.0009175373213136948	0.0009517106526649015	0.000942082514715117	0.0009805141539401107	0.0009682214859222285	0.0010414057197110753	0.0010230030987120101	0.05852847003673223	0.053800133021108476	-5.7926461613191926e-05	-0.00021469089621445336	-5.734044530589233e-05	-0.00021251896368762457
1.6193324141182788	0.0008776962970198424	0.0008741850562061019	0.00092426786636015	0.0009169974823605588	0.0009511507097613484	0.0009415282365049263	0.0009799372669000786	0.0009676518310184342	0.0010407930127551428	0.0010224012180506043	0.05852847500255407	0.05380013757835965	-5.75416714744606e-05	-0.0002145497863425272	-5.695954802504427e-05	-0.00021237928175993348
1.6290897065180392	0.0008771799316695627	0.0008736707569501431	0.000923724105888934	0.00091645799927838	0.0009505911360182317	0.0009409743237194922	0.0009793607602344623	0.0009670825517158218	0.0010401807098894622	0.0010217997343254354	0.05852848005565789	0.05380014221571168	-5.7159207147973456e-05	-0.00021440790554466682	-5.658095302771976e-05	-0.00021223883671198096
1.6389057915129117	0.0008766639087315171	0.0008731567987425727	0.0009231807060612784	0.0009159188740047796	0.000950031933445945	0.0009404207783488525	0.000978784636015212	0.0009665136500602874	0.001039568813316273	0.0010211986496995976	0.05852848519759507	0.05380014693458789	-5.677905599643651e-05	-0.0002142652545327195	-5.620464780451556e-05	-0.00021209762924875863
1.6487810233578566	0.0008761482300575353	0.0008726431834279156	0.0009226376688283503	0.0009153801084756091	0.000949473104053057	0.0009398676023812377	0.0009782088963124094	0.0009659451280958821	0.0010389573252358596	0.0010205979663342596	0.05852849042994464	0.05380015173643824	-5.640120543492361e-05	-0.00021412183399599494	-5.583061989779259e-05	-0.00021195566005258182
1.6587157584424002	0.000875632897497785	0.0008721299128490423	0.0009220949961395849	0.000914841704625002	0.0009489146498463645	0.0009393147978031253	0.0009776335431943256	0.0009653769878648657	0.0010383462478466094	0.001019997686388723	0.058528495754315416	0.05380015662273813	-5.60256429306058e-05	-0.00021397764460007185	-5.5458856901530185e-05	-0.00021181292978239563
1.6687103553034934	0.0008751179129008339	0.0008716169888472321	0.000921552689942753	0.0009143036643854412	0.000948356572830963	0.000938762366599307	0.0009770585787274887	0.000964809231407778	0.0010377355833450907	0.0010193978120204986	0.05852850117234253	0.053800161594988766	-5.565235600250851e-05	-0.00021383268698615954	-5.508934646106939e-05	-0.0002116694390732199
1.6787651746384535	0.0008746032781137037	0.0008711044132622263	0.000921010752184015	0.0009137659896878129	0.0009477988750103039	0.0009382103107529474	0.000976484004976748	0.0009642418607634977	0.0010371253339261153	0.0010187983453853677	0.05852850668569305	0.05380016665471957	-5.528133222192089e-05	-0.00021368696177234692	-5.4722076273383546e-05	-0.00021152518853681523
1.6888805793179813	0.0008740889949819277	0.0008705921879322854	0.0009204691848079849	0.0009132286824614686	0.0009472415583862574	0.0009376586322456457	0.0009759098240053355	0.0009636748779693065	0.00103651550178281	0.0010181992886374516	0.05852851229606154	0.053800171803486486	-5.491255921201421e-05	-0.00021354046955227024	-5.4357034086897904e-05	-0.00021138017876104476
1.6990569343992543	0.0008735750653496095	0.0008700803146942478	0.0009199279897577907	0.0009126917446342867	0.0009466846249591767	0.0009371073330574991	0.000975336037874936	0.0009631082850609556	0.0010359060891066874	0.0010176006439292814	0.058528518005174786	0.053800177042873924	-5.4546024648133296e-05	-0.00021339321089652863	-5.3994207701614505e-05	-0.0002112344103106234
1.7092946071391046	0.0008730614910594743	0.0008695687953835811	0.0009193871689751285	0.0009121551781327264	0.0009461280767279553	0.0009365564151671596	0.0009747626486457418	0.0009625420840727219	0.0010352970980877074	0.0010170024134118585	0.05852852381478971	0.05380018237449396	-5.4181716257512e-05	-0.00021324518635118528	-5.363358496900117e-05	-0.0002110878837265906
1.7195939670072704	0.0008725482739529335	0.0008690576318344463	0.0009188467244003333	0.0009116189848818954	0.0009455719156900971	0.0009360058805519022	0.0009741896583765291	0.000961976277037481	0.0010346885309143552	0.001016404599234732	0.058528529726694964	0.05380018779998807	-5.381962181912753e-05	-0.00021309639643751765	-5.327515379163761e-05	-0.00021094059952489475
1.7299553856997325	0.0008720354158701398	0.000868546825879753	0.0009183066579724345	0.0009110831668056083	0.0009450161438417752	0.0009354557311876863	0.0009736170691247167	0.0009614108659867683	0.0010340803897737091	0.001015807203546064	0.05852853574271091	0.05380019332102678	-5.34597291642e-05	-0.00021294684165398814	-5.291890212388156e-05	-0.00021079255819911324
1.7403792371521247	0.00087152291865004	0.0008680363793512117	0.0009177669716292137	0.000910547725826441	0.0009444607631778928	0.0009349059690492112	0.0009730448829464288	0.0009608458529508383	0.001033472676851504	0.0010152102284926912	0.05852854186469079	0.05380019893931146	-5.310202617578308e-05	-0.0002127965224745787	-5.256481797134144e-05	-0.00021064376021853737
1.7508658975532332	0.0008710107841304394	0.0008675262940793972	0.0009172276673072718	0.0009100126638657994	0.0009439057756921494	0.0009343565961099879	0.0009724731018965654	0.0009602812399587354	0.0010328653943322088	0.001014613676220204	0.05852854809452043	0.05380020465657267	-5.274650078859744e-05	-0.00021264543934843005	-5.2212889390813866e-05	-0.00021049420602781144
1.76141574535857	0.0008704990141480559	0.0008670165718938046	0.0009166887469420871	0.0009094779828439767	0.0009433511833771049	0.000933807614342395	0.0009719017280288666	0.0009597170290383564	0.0010322585443990936	0.0010140175488730075	0.05852855443412121	0.053800210474572945	-5.239314098932912e-05	-0.00021249359270111845	-5.1863104490595946e-05	-0.0002103438960486259
1.7720291613040315	0.0008699876105385771	0.0008665072146229046	0.0009161502124680759	0.0009089436846802122	0.0009427969882242384	0.0009332590257177439	0.0009713307633959745	0.0009591532222165125	0.0010316521292342965	0.0010134218485943931	0.05852856088544724	0.05380021639510583	-5.204193481646302e-05	-0.00021234098293365644	-5.1515451430124426e-05	-0.00021019283067785777
1.7827065284196406	0.0008694765751367222	0.0008659982240942055	0.0009156120658186575	0.0009084097712927573	0.0009422431922240167	0.0009327108322063418	0.0009707602100495037	0.0009585898215189998	0.001031046151018902	0.0010128265775266095	0.058528567450487706	0.05380022241999784	-5.169287036003306e-05	-0.00021218761042232637	-5.1169918419947946e-05	-0.00021004101028818112
1.7934482320433673	0.0008689659097762969	0.0008654896021343075	0.0009150743089263123	0.0009078762445989327	0.0009416897973659559	0.0009321630357775555	0.0009701900700401053	0.000958026828970659	0.0010304406119330035	0.0010122317378109284	0.05852857413126906	0.053800228551107034	-5.1345935761830386e-05	-0.00021203347551909668	-5.082649372186582e-05	-0.000209888435228206
1.8042546598350382	0.0008684556162902536	0.000864981350568964	0.0009145369437226467	0.0009073431065151916	0.0009411368056386862	0.0009316156383998732	0.0009696203454175325	0.0009574642465954447	0.0010298355141557802	0.0010116373315877181	0.05852858092985158	0.05380023479032644	-5.100111921548661e-05	-0.00021187857855220482	-5.048516564887945e-05	-0.0002097351058227559
1.8151262017903238	0.0008679456965107462	0.000864473471223135	0.0009139999721384497	0.0009068103589571788	0.0009405842190300109	0.0009310686420409669	0.0009690510382307058	0.0009569020764164855	0.0010292308598655623	0.0010110433609965064	0.05852858784833557	0.05380024113958142	-5.065840896593954e-05	-0.0002117229198243531	-5.014592256494255e-05	-0.00020958102237200738
1.8260632502548164	0.0008674361522691944	0.0008639659659210517	0.0009134633961037626	0.0009062780038397966	0.0009400320395269805	0.0009305220486677585	0.000968482150527783	0.0009563403204561562	0.0010286266512399085	0.001010449828176059	0.058528594888856644	0.05380024760083276	-5.031779330953029e-05	-0.00021156649961309726	-4.980875288480152e-05	-0.00020942618515071287
1.8370661999381863	0.0008669269853963415	0.000863458836486274	0.0009129272175479388	0.0009057460430772664	0.0009394802691159504	0.0009299758602464863	0.0009679136843562255	0.0009557789807361426	0.001028022890455676	0.001009856735264447	0.0585286020535896	0.053800254176076326	-4.997926059446822e-05	-0.00021140931817290043	-4.947364507447427e-05	-0.00020927059441067097
1.848135447928429	0.0008664181977223062	0.0008629520847417419	0.0009123914383997004	0.0009052144785831827	0.0009389289097826429	0.0009294300787427584	0.0009673456417628588	0.0009552180592774984	0.0010274195796890846	0.0010092640843991096	0.05852860934474797	0.05380026086734308	-4.964279922015785e-05	-0.00021125137573266284	-4.91405876508616e-05	-0.00020911425037911657
1.8592713937061955	0.00086590979107665	0.0008624457125098435	0.0009118560605872079	0.0009046833122705856	0.0009383779635122193	0.0009288847061216271	0.0009667780247939466	0.0009546575581007238	0.0010268167211157995	0.0010086718777169356	0.058528616764585234	0.05380026767670198	-4.930839763719885e-05	-0.00021109267249577734	-4.880956918132395e-05	-0.00020895715325716657
1.8704744391592067	0.0008654017672884347	0.0008619397216124711	0.0009113210860381226	0.0009041525460520187	0.0009378274322893406	0.0009283397443476511	0.000966210835495257	0.0009540974792258253	0.0010262143169109984	0.0010080801173543283	0.05852862431539504	0.05380027460625756	-4.89760443477677e-05	-0.00021093320864210008	-4.8480578284326725e-05	-0.00020879930322290075
1.8817449885967616	0.0008648941281862759	0.0008614341138710758	0.0009107865166796624	0.0009036221818395886	0.0009372773180982299	0.000927795195384954	0.0009656440759121242	0.0009535378246723798	0.001025612369249439	0.0010074888054472744	0.05852863199951305	0.053800281658152566	-4.86457279050001e-05	-0.00021077298432545244	-4.815360362893373e-05	-0.00020864070042916905
1.8930834487643238	0.0008643868755984109	0.0008609288911067336	0.000910252354438675	0.0009030922215450331	0.0009367276229227448	0.0009272510611972963	0.0009650777480895238	0.0009529785964596078	0.0010250108803055407	0.0010068979441314207	0.05852863981931535	0.05380028883456853	-4.8317436913254685e-05	-0.0002106119996749256	-4.7828633934800246e-05	-0.00020848134500395243
1.9044902288582053	0.0008638800113527518	0.0008604240551402002	0.0009097186012416927	0.0009025626670797795	0.0009361783487464353	0.0009267073437481343	0.0009645118540721342	0.0009524197966064349	0.00102440985225345	0.0010063075355421405	0.0585286477772221	0.053800296137726356	-4.799116002812687e-05	-0.00021045025479532464	-4.7505657972166104e-05	-0.00020832123705064043
1.9159657405403292	0.0008633735372769464	0.0008599196077919705	0.0009091852590149984	0.0009020335203550083	0.0009356294975526121	0.0009261640450006887	0.0009639463959044055	0.0009518614271315588	0.0010238092872671143	0.0010057175818146047	0.05852865587569591	0.05380030356988583	-4.7666885955775784e-05	-0.00021028774976442066	-4.7184664561578105e-05	-0.00020816037664683762
1.9275103979530908	0.0008628674551984453	0.0008594155508823454	0.0009086523296846958	0.0009015047832817229	0.0009350810713244193	0.0009256211669180107	0.0009633813756306357	0.0009513034900535245	0.0010232091875203625	0.0010051280850838634	0.05852866411724427	0.053800311133347926	-4.734460345365982e-05	-0.0002101244846364203	-4.68656425742231e-05	-0.00020799876384636207
1.9391246177343011	0.0008623617669445481	0.0008589118862314786	0.0009081198151767595	0.000900976457770799	0.0009345330720448848	0.0009250787114630406	0.0009628167952950233	0.0009507459873907773	0.001022609555186964	0.0010045390474848993	0.05852867250441914	0.05380031883045532	-4.702430133007168e-05	-0.00020996045944032815	-4.654858093158798e-05	-0.00020783639867791304
1.9508088190322228	0.0008618564743424765	0.0008584086156594488	0.000907587717417111	0.0009004485457330618	0.0009339855016970011	0.0009245366805986798	0.0009622526569417504	0.0009501889211617438	0.0010220103924407158	0.001003950471152718	0.058528681039819265	0.05380032666359201	-4.670596844393721e-05	-0.00020979567417916956	-4.623346860536254e-05	-0.00020767328114484895
1.9625634235206988	0.000861351579219425	0.000857905740986311	0.0009070560383316752	0.0008999210490793391	0.0009334383622637809	0.0009239950762878509	0.0009616889626150401	0.0009496322933848887	0.0010214117014555053	0.0010033623582224058	0.05852868972608836	0.05380033463518488	-4.638959370485002e-05	-0.00020963012883054577	-4.5920294617342317e-05	-0.00020750941122515965
1.9743888554143678	0.0008608470834026297	0.0008574032640321639	0.0009065247798464499	0.0008993939697205334	0.0009328916557283332	0.0009234539004935702	0.0009611257143592348	0.0009490761060787926	0.0010208134844053936	0.001002774710829213	0.058528698565919204	0.05380034274770507	-4.607516607295359e-05	-0.00020946382334635638	-4.560904803933841e-05	-0.00020734478887127206
1.9862855414839768	0.0008603429887194231	0.0008569011866172058	0.0009059939438875671	0.000898867309567681	0.0009323453840739217	0.0009229131551790082	0.0009605629142188591	0.0009485203612622136	0.0010202157434646834	0.0010021875311086216	0.058528707562052466	0.05380035100366722	-4.576267455914246e-05	-0.00020929675765407607	-4.5299717993441124e-05	-0.00020717941401166007
1.9982539110717792	0.0008598392969972956	0.000856399510561795	0.0009054635323813568	0.0008983410705320146	0.0009317995492840337	0.0009223728423075552	0.0009600005642386887	0.0009479650609541554	0.001019618480807993	0.0010016008211964154	0.05852871671727731	0.05380035940563204	-4.545210822452794e-05	-0.00020912893165467294	-4.499229365145796e-05	-0.0002070132865486518
2.010294396107033	0.0008593360100639577	0.0008558982376865123	0.0009049335472544135	0.0008978152545250311	0.0009312541533424497	0.0009218329638428907	0.0009594386664638222	0.0009474102071739378	0.0010190216986103347	0.0010010145832287582	0.05852872603443373	0.0538003679562052	-4.514345618057691e-05	-0.00020896034522371876	-4.4686764235052356e-05	-0.00020684640635926232
2.0224074311215867	0.0008588331297474007	0.0008553973698122211	0.0009044039904336602	0.000897289863458555	0.0009307091982333068	0.0009212935217490469	0.0009588772229397501	0.0009468558019412655	0.0010184253990471856	0.0010004288193422642	0.05852873551641286	0.05380037665803957	-4.483670758906322e-05	-0.00020879099821111136	-4.438311901561187e-05	-0.00020667877329502704
2.0345934532655616	0.0008583306578759568	0.0008548969087601281	0.000903874863846413	0.0008967648992448003	0.0009301646859411678	0.0009207545179904783	0.0009583162357124224	0.0009463018472762947	0.0010178295842945642	0.0009998435316740711	0.05852874516615742	0.05380038551383638	-4.45318516618734e-05	-0.00020862089044085264	-4.408134731415797e-05	-0.000206510387181863
2.0468529023231294	0.0008578285962783619	0.0008543968563518447	0.0009033461694204473	0.0008962403637964388	0.0009296206184510889	0.0009202159545321248	0.0009577557068283213	0.0009457483451997043	0.0010172342565291054	0.0009992587223619156	0.05852875498666311	0.053800394526345004	-4.422887766096506e-05	-0.00020845002171146487	-4.3781438501359904e-05	-0.00020634124782073493
2.059186220728381	0.000857326946783814	0.0008538972144094468	0.0009028179090840607	0.0008957162590266612	0.0009290769977486839	0.00091967783333948	0.0009571956383345269	0.000945195297732761	0.0010166394179281341	0.0009986743935442033	0.05852876498097892	0.05380040369836296	-4.392777489829053e-05	-0.0002082783917953801	-4.348338199725715e-05	-0.00020617135498640637
2.0715938535812968	0.0008568257112220388	0.0008533979847555381	0.000902290084766141	0.0008951925868492444	0.0009285338258201966	0.000919140156378659	0.0009566360322787922	0.0009446427068973935	0.0010160450706697428	0.0009980905473600868	0.058528775152209625	0.05380041303274	-4.3628532735540126e-05	-0.00020810600043874583	-4.31871672711831e-05	-0.00020600070842788365
2.084076248663807	0.0008563248914233487	0.000852899169213311	0.0009017626983962306	0.0008946693491786166	0.0009279911046525653	0.0009186029256164649	0.0009560768907096107	0.0009440905747162589	0.0010154512169328665	0.000997507185949539	0.05852878550351522	0.053800422532375686	-4.333114058426707e-05	-0.0002079328473620079	-4.2892783841827486e-05	-0.00020582930786874898
2.0966338564559543	0.0008558244892187048	0.0008524007696066071	0.0009012357519045917	0.0008941465479299208	0.0009274488362334925	0.0009180661430204553	0.0009555182156762868	0.0009435389032128124	0.0010148578588973572	0.000996924311453425	0.05852879603811273	0.05380043220022235	-4.303558790558215e-05	-0.00020775893225905007	-4.260022127696578e-05	-0.00020565715300621679
2.109267130152151	0.0008553245064397811	0.000851902787759982	0.0009007092472222755	0.0008936241850190833	0.0009269070225515138	0.0009175298105590132	0.0009549600092290086	0.00094298769441138	0.0010142649987440642	0.0009963419260135811	0.058528806759275694	0.05380044203928546	-4.2741864210292524e-05	-0.00020758425479847076	-4.230946919351469e-05	-0.00020548424351246597
2.1219765256775314	0.0008548249449190213	0.0008514052254987612	0.0009001831862811805	0.0008931022623628734	0.0009263656655960609	0.0009169939302014067	0.0009544022734189142	0.0009424369503372212	0.0010136726386549024	0.0009957600317728823	0.05852881767033854	0.05380045205262375	-4.244995905863108e-05	-0.0002074088146222508	-4.202051725733097e-05	-0.00020531057903330763
2.1347625017044103	0.0008543258064897073	0.0008509080846491093	0.0008996575710141278	0.0008925807818789763	0.0009258247673575375	0.0009164585039178671	0.0009538450102981684	0.0009418866730166078	0.0010130807808129366	0.000995178630875326	0.058528828774694404	0.05380046224335137	-4.215986205999972e-05	-0.0002072326113453371	-4.173335518289911e-05	-0.0002051361591876577
2.147625519668832	0.0008538270929860188	0.0008504113670380878	0.0008991324033549223	0.0008920597454860547	0.0009252843298273847	0.0009159235336796508	0.0009532882219200312	0.00094133686447689	0.0010124894274024562	0.0009945977254661017	0.05852884007579796	0.05380047261463888	-4.18715628732122e-05	-0.00020705564455736347	-4.144797273376161e-05	-0.00020496098356981296
2.160566043787228	0.0008533288062430938	0.0008499150744937178	0.0008986076852384197	0.000891539155103814	0.0009247443549981474	0.000915389021459106	0.0009527319103389276	0.0009407875267465649	0.0010118985806090487	0.0009940173176916675	0.05852885157716517	0.05380048316971319	-4.158505120621658e-05	-0.00020687791382131837	-4.116435972194993e-05	-0.00020478505174736927
2.1735845410731627	0.0008528309480970937	0.000849419208845043	0.0008980834186005929	0.0008910190126530711	0.0009242048448635473	0.0009148549692297458	0.0009521760776105211	0.0009402386618553506	0.0010113082426196796	0.0009934374096998246	0.058528863282376095	0.05380049391185964	-4.130031681580382e-05	-0.00020669941867287878	-4.088250600788046e-05	-0.0002046083632608886
2.1866814813541975	0.0008523335203852676	0.0008489237719221943	0.000897559605378603	0.0008904993200558211	0.0009236658014185515	0.0009143213789663154	0.0009516207257917876	0.0009396902718342571	0.0010107184156227717	0.000992858003639798	0.05852887519507424	0.05380050484442212	-4.101734950776037e-05	-0.00020652015862185347	-4.06024015005349e-05	-0.00020443091762542553
2.199857337288837	0.0008518365249460116	0.000848428765556449	0.0008970362475108602	0.000889980079235301	0.00092312722665944	0.0009137882526448584	0.0009510658569410837	0.0009391423587156549	0.0010101291018082788	0.0009922791016623064	0.0585288873189699	0.05380051597080516	-4.073613913672253e-05	-0.00020634013315135036	-4.032403615717578e-05	-0.00020425271432972236
2.213112584383593	0.0008513399636189342	0.0008479341915802966	0.0008965133469370949	0.0008894612921160581	0.0009225891225838766	0.0009132555922427872	0.0009505114731182202	0.0009385949245333478	0.0010095403033677658	0.0009917007059196423	0.05852889965783887	0.05380052729447465	-4.045667560589189e-05	-0.00020615934171760997	-4.0047399983152154e-05	-0.00020407375283568174
2.2264477010101436	0.0008508438382449197	0.000847440051827501	0.0008959909055984252	0.0008889429606240187	0.000922051491190979	0.0009127233997389543	0.0009499575763845365	0.0009380479713226455	0.0010089520224944872	0.0009911228185657483	0.058528912215525676	0.053800538818957855	-4.01789488671464e-05	-0.00020597778375056053	-3.977248303201064e-05	-0.0002038940325791161
2.2398631684225956	0.0008503481506661878	0.0008469463481331607	0.0008954689254374198	0.0008884250866865481	0.0009215143344813855	0.0009121916771137153	0.0009494041688029675	0.0009375015011204295	0.00100836426138346	0.0009905454417562893	0.05852892499594342	0.05380055054784662	-3.990294892066565e-05	-0.00020579545865254123	-3.949927540514847e-05	-0.00020371355296899818
2.2533594707748548	0.0008498529027263646	0.0008464530823337793	0.000894947408398174	0.0008879076722325289	0.0009209776544573326	0.0009116604263490067	0.0009488512524381249	0.0009369555159652349	0.001007777022231553	0.0009899685776487384	0.05852893800307526	0.05380056248479652	-3.962866581493779e-05	-0.00020561236579896836	-3.922776725171634e-05	-0.00020353231338712807
2.2669370951380965	0.0008493580962705395	0.000845960256267322	0.0008944263564263696	0.000887390719192419	0.0009204414531227173	0.0009111296494284098	0.0009482988293563633	0.0009364100178973136	0.001007190307237556	0.0009893922284024458	0.0585289512409772	0.05380057463352931	-3.9356089646808146e-05	-0.00020542850453922346	-3.895794876875025e-05	-0.00020335031318982622
2.2805965315183476	0.0008488637331453315	0.0008454678717732821	0.0008939057714693466	0.0008868742294983223	0.0009199057324831714	0.0009105993483372203	0.0009477469016258554	0.0009358650089587098	0.0010066041186022605	0.0009888163961787192	0.058528964713777124	0.05380058699783388	-3.9085210561048966e-05	-0.00020524387419451617	-3.868981020078294e-05	-0.00020316755170560197
2.294338272874165	0.0008483698151989542	0.0008449759306927458	0.000893385655476172	0.0008863582050840579	0.0009193704945461333	0.0009100695250625227	0.0009471954713166676	0.0009353204911933331	0.001006018458528544	0.0009882410831409027	0.05852897842567802	0.053800599581566536	-3.8816018750449655e-05	-0.00020505847405968836	-3.842334183977447e-05	-0.00020298402823643036
2.308162815134429	0.0008478763442812784	0.0008444844348684545	0.0008928660103977068	0.0008858426478852259	0.0009188357413209148	0.0009095401815932553	0.0009466445405008299	0.0009347764666470302	0.0010054333292214429	0.000987666291454453	0.0585289923809574	0.05380061238865352	-3.854850445553226e-05	-0.00020487230340171525	-3.8158534025070634e-05	-0.00020279974205739126
2.3220706572162446	0.0008473833222438976	0.0008439933861448702	0.0008923468381866754	0.0008853275598392776	0.0009183014748187789	0.0009090113199202853	0.0009460941112524138	0.0009342329373676587	0.0010048487328882375	0.0009870920232870185	0.058529006583970866	0.0538006254230913	-3.8282657964586186e-05	-0.0002046853614606492	-3.78953771431878e-05	-0.00020261469241625307
2.336062301042938	0.0008468907509401922	0.0008435027863682391	0.0008918281407977337	0.0008848129428855802	0.0009177676970530031	0.0009084829420364759	0.0009455441856476025	0.0009336899054051589	0.0010042646717385287	0.0009865182808085173	0.058529021039151474	0.05380063868894994	-3.801846961356409e-05	-0.00020449764744953636	-3.7633861627847653e-05	-0.00020242887853436087
2.3501382515621807	0.0008463986322253921	0.0008430126373866547	0.0008913099201875379	0.0008842987989654893	0.0009172344100389562	0.0009079550499367574	0.0009449947657647669	0.0009331473728116262	0.0010036811479843186	0.0009859450661912144	0.05852903575101261	0.05380065219036937	-3.775592978570025e-05	-0.00020430916055319548	-3.737397795959552e-05	-0.00020224229960519313
2.3642990167642037	0.0008459069679566455	0.0008425229410501268	0.0008907921783148154	0.0008837851300224157	0.0009167016157941698	0.0009074276456182014	0.0009444458536845413	0.0009326053416413888	0.0010030981638400934	0.0009853723816098047	0.05852905072414847	0.053800665931566856	-3.74950289115869e-05	-0.00020411989992943913	-3.711571666586977e-05	-0.00020205495479536095
2.378545107700138	0.0008454157599930804	0.0008420336992106403	0.0008902749171404318	0.0008832719380018928	0.0009161693163384071	0.0009069007310800869	0.000943897451489896	0.000932063813951076	0.001002515721522901	0.0009848002292414868	0.058529065963236836	0.05380067991683484	-3.723575746901464e-05	-0.00020392986470810226	-3.685906832082836e-05	-0.0002018668432439974
2.392877038500453	0.0008449250101958729	0.0008415449137222272	0.000889758138627463	0.00088275922485165	0.00091563751369374	0.0009063743083239774	0.0009433495612662137	0.0009315227917996978	0.0010019338232524354	0.0009842286112660473	0.05852908147303793	0.0538006941505425	-3.697810598283363e-05	-0.00020373905399168057	-3.6604023545168396e-05	-0.0002016779640628963
2.4072953263935135	0.0008444347204283076	0.0008410565864410239	0.0008892418447412619	0.0008822469925216752	0.0009151062098846148	0.0009058483793537867	0.0009428021851013637	0.0009309822772487125	0.0010013524712511128	0.0009836575298659356	0.05852909725839929	0.053800708637138574	-3.6722065024932804e-05	-0.00020354746685552483	-3.6350573006164316e-05	-0.0002014883163369563
2.4218004917242455	0.000843944892555847	0.0008405687192253406	0.0008887260374495282	0.000881735242964289	0.0009145754069379287	0.0009053229461758529	0.0009422553250857747	0.0009304422723621043	0.0010007716677441572	0.000983086987226346	0.05852911332425482	0.05380072338115052	-3.6467625213726373e-05	-0.00020335510234575915	-3.6098707417202974e-05	-0.00020129789912259888
2.436393057972914	0.0008434555284461976	0.0008400813139357296	0.0008882107187223843	0.000881223978134215	0.0009140451068831051	0.0009047980107990138	0.000941708983312519	0.0009299027792064616	0.001000191414959683	0.0009825169855353013	0.05852912967562816	0.053800738387188886	-3.621477721439323e-05	-0.00020316195948091864	-3.584841753788079e-05	-0.00020110671144851766
2.4510735517740176	0.0008429666299693746	0.0008395943724350468	0.0008876958905324398	0.0008807131999886476	0.0009135153117521619	0.0009042735752346752	0.0009411631618773789	0.0009293637998510464	0.0009996117151287757	0.000981947526983728	0.05852914631763158	0.05380075365994534	-3.5963511738762444e-05	-0.00020296803725283752	-3.559969417400374e-05	-0.00020091475231698297
2.46584250293529	0.0008424781989977643	0.0008391078965885165	0.0008871815548548607	0.0008802029104873193	0.0009129860235797841	0.0009037496414968821	0.000940617862878926	0.0009288253363678695	0.0009990325704855698	0.0009813786137655375	0.058529163255471854	0.053800769204197775	-3.571381954490388e-05	-0.00020277333462395686	-3.53525281771884e-05	-0.00020072202070151035
2.4807004444568266	0.0008419902374061963	0.000838621888263801	0.0008866677136674465	0.0008796931115925759	0.0009124572444034027	0.0009032262116023955	0.000940073088418599	0.0009282873908317689	0.0009984539832673391	0.00098081024807771	0.058529180494447	0.05380078502480895	-3.546569143718717e-05	-0.0002025778505292397	-3.510691044483413e-05	-0.0002005285155480263
2.4956479125503126	0.000841502747072004	0.0008381363493310634	0.0008861543689506939	0.0008791838052694422	0.0009119289762632604	0.0009027032875707605	0.0009395288406007768	0.000927749965320482	0.000997875955714572	0.0009802424321203717	0.05852919803995187	0.05380080112672995	-3.5219118266021504e-05	-0.00020238158387503313	-3.486283191994968e-05	-0.000200334235774563
2.510685446658382	0.0008410157298750975	0.0008376512816630385	0.0008856415226878748	0.000878674993485698	0.0009114012212024948	0.0009021808714243845	0.0009389851215328617	0.0009272130619147253	0.000997298490071063	0.0009796751680968816	0.05852921589747908	0.05380081751500034	-3.4974090927820944e-05	-0.00020218453353931798	-3.462028359109068e-05	-0.00020013918027084188
2.5258135894740787	0.0008405291876980234	0.0008371666871350926	0.0008851291768651012	0.0008781666782119422	0.0009108739812672035	0.0009016589651886054	0.0009384419333253468	0.0009266766826982652	0.000996721588583987	0.000979108458213907	0.058529234072617974	0.05380083419475105	-3.4730600364827474e-05	-0.00020198669837198646	-3.437925649205781e-05	-0.0001999433478984125
2.54103288696045	0.0008400431224260382	0.0008366825676252991	0.0008846173334714034	0.0008776588614216719	0.000910347258506525	0.0009011375708917713	0.0009378992780919044	0.0009261408297580012	0.0009961452535039931	0.0009785423046815127	0.05852925257106064	0.053800851171204984	-3.448863756498263e-05	-0.00020178807719434255	-3.4139741702059884e-05	-0.00019974673749126315
2.556343888370238	0.0008395575359471676	0.0008361989250144932	0.0008841059944987921	0.0008771515450913421	0.0009098210549727073	0.0009006166905653044	0.0009373571579494502	0.0009256055051840312	0.0009955694870852755	0.0009779767097132326	0.05852927139859994	0.0538008684496789	-3.424819356184772e-05	-0.00020158866879960158	-3.390173034537036e-05	-0.00019954934785509915
2.571747146265715	0.0008390724301522804	0.0008357157611863503	0.0008835951619423398	0.0008766447312004486	0.0009092953727211861	0.0009000963262437843	0.0009368155750182336	0.0009250707110697395	0.0009949942915856702	0.0009774116755261637	0.05852929056113493	0.05380088603558536	-3.4009259434156225e-05	-0.00020138847195119713	-3.366521359100122e-05	-0.00019935117776631595
2.5872432165386163	0.000838587806935154	0.0008352330780274482	0.0008830848378002493	0.0008761384217315937	0.0009087702138106618	0.0008995764799650183	0.0009362745314219095	0.0009245364495118696	0.0009944196692667346	0.0009768472043410433	0.05852931006466942	0.053800903934435804	-3.377182630611569e-05	-0.00020118748538469622	-3.343018265300132e-05	-0.00019915222597391424
2.602832658430207	0.0008381036681925383	0.0008347508774273321	0.0008825750240739222	0.0008756326186705565	0.0009082455803031678	0.0008990571537701134	0.0009357340292876136	0.000924002722610596	0.0009938456223938285	0.0009762832983823289	0.058529329915315564	0.05380092215183861	-3.35358853469879e-05	-0.00020098570780680003	-3.319662878992907e-05	-0.00019895249119769587
2.6185160345514573	0.0008376200158242298	0.0008342691612785886	0.0008820657227680391	0.0008751273240063713	0.000907721474264153	0.000898538349703557	0.0009351940707460498	0.0009234695324696118	0.0009932721532362077	0.0009757199598782908	0.05852935011929663	0.053800940693504565	-3.33014277709362e-05	-0.0002007831378947056	-3.296454330487669e-05	-0.0001987519721288744
2.6342939109033563	0.0008371368517331338	0.000833787931476907	0.0008815569358906256	0.0008746225397313917	0.0009071978977625529	0.0008980200698132853	0.0009346546579315602	0.0009229368811961972	0.000992699264067102	0.0009751571910610866	0.05852937068294691	0.053800959565247816	-3.306844483704635e-05	-0.00020057977429732698	-3.2733917545411245e-05	-0.00019855066743065808
2.6501668568973313	0.000836654177825335	0.0008333071899211506	0.0008810486654531273	0.0008741182678413691	0.0009066748528708665	0.0008975023161507612	0.000934115792982207	0.0009224047709013018	0.000992126957163804	0.0009745949941668495	0.058529391612715004	0.05380097877298583	-3.283692784908365e-05	-0.00020037561563437944	-3.250474290327626e-05	-0.00019834857573702847
2.666135445375801	0.0008361719960101641	0.0008328269385134225	0.0008805409134704834	0.0008736145103355209	0.0009061523416652316	0.0008969850907710485	0.0009335774780398522	0.0009218732036996199	0.0009915552348077538	0.0009740333714357708	0.058529412915165877	0.0538009983227434	-3.26068681553264e-05	-0.00020017066049618504	-3.2277010814263374e-05	-0.00019814569565296258
2.6822002526328483	0.0008356903082002683	0.000832347179159137	0.0008800336819612002	0.0008731112692166074	0.0009056303662255028	0.0008964683957328898	0.0009330397152502376	0.0009213421817096733	0.000990984099284628	0.0009734723251121871	0.058529434596983086	0.05380101822065418	-3.237825714834386e-05	-0.0001999649074435894	-3.205071275808047e-05	-0.00019794202575443287
2.6983618584350144	0.0008352091163116795	0.0008318679137670855	0.0008795269729474242	0.0008726085464910021	0.0009051089286353276	0.0008959522330987792	0.0009325025067630628	0.0009208117070538855	0.0009904135528844239	0.000972911857444663	0.05852945666496979	0.053801038472961776	-3.215108626505869e-05	-0.00019975835500835037	-3.182584025831353e-05	-0.00019773756458854597
2.71462084604223	0.0008347284222638818	0.0008313891442495065	0.0008790207884550163	0.0008721063441687657	0.0009045880309822217	0.00089543660493504	0.0009319658547320669	0.0009202817818586634	0.0009898435979015482	0.0009723519706860766	0.05852947912605216	0.05380105908602274	-3.192534698643473e-05	-0.00019955100169266604	-3.1602384882107454e-05	-0.00019753231067315413
2.730977802228858	0.0008342482279798816	0.0008309108725221538	0.0008785151305136253	0.0008716046642637201	0.0009040676753576481	0.0008949215133119007	0.000931429761315108	0.0009197524082544752	0.0009892742366349027	0.0009717926670937061	0.0585295019872818	0.05380108006630799	-3.170103083739717e-05	-0.0001993428459692581	-3.1380338240155625e-05	-0.00019732626249693852
2.747433317304874	0.0008337685353862757	0.000830433100504365	0.0008780100011567618	0.0008711035087935206	0.0009035478638570916	0.0008944069603035705	0.0009308942286742422	0.0009192235883759291	0.0009887054713879728	0.0009712339489293133	0.05852952525583615	0.05380110142040495	-3.1478129386742354e-05	-0.00019913388628173267	-3.1159691986561155e-05	-0.00019711941851971448
2.763987985137163	0.0008332893464133198	0.0008299558301191299	0.0008775054024218712	0.0008706028797797294	0.0009030285985801371	0.0008938929479883149	0.0009303592589758047	0.0009186953243618518	0.0009881373044689132	0.0009706758184592295	0.05852954893902304	0.05380112315501912	-3.125663424676309e-05	-0.00019892412104302593	-3.094043781853503e-05	-0.0001969117771710993
2.780642403170963	0.0008328106629950022	0.0008294790632931634	0.0008770013363504139	0.0008701027792478932	0.00090250988163055	0.0008933794784485365	0.000929824854390495	0.0009181676183553744	0.000987569738190642	0.0009701182779544466	0.05852957304428149	0.05380114527697873	-3.103653707325904e-05	-0.00019871354863629231	-3.0722567476267754e-05	-0.00019670333685087305
2.797397172451417	0.0008323324870691103	0.0008290028019569735	0.0008764978049879354	0.0008696032092276162	0.000901991715116352	0.000892866553770851	0.0009292910170934541	0.0009176404725040073	0.000987002774870924	0.0009695613296907008	0.05852959757918468	0.05380116779323289	-3.0817829565498583e-05	-0.0001985021674156262	-3.0506072743036877e-05	-0.00019649409593047729
2.8142528976452668	0.0008318548205772986	0.0008285270480449271	0.0008759948103841404	0.0008691041717526297	0.0009014741011498971	0.0008923541760461591	0.0009287577492643447	0.0009171138889597195	0.0009864364168324594	0.0009690049759485556	0.058529622551442416	0.053801190710857864	-3.060050346586837e-05	-0.00019828997570464635	-3.0290945444842732e-05	-0.0001962840527513221
2.831210187062679	0.0008313776654651625	0.0008280518034953253	0.0008754923545929714	0.0008686056688608737	0.000900957041847954	0.000891842347369731	0.0009282250530874362	0.000916587869879023	0.0009858706664029764	0.0009684492190134949	0.05852964796890288	0.05380121403705595	-3.0384550559738044e-05	-0.0001980769717964126	-3.007717745012739e-05	-0.0001960732056238701
2.848269652679189	0.0008309010236823089	0.0008275770702504729	0.0008749904396726846	0.0008681077025945702	0.0009004405393317837	0.0008913310698412831	0.0009276929307516893	0.0009160624174230545	0.000985305525915321	0.0009678940611760116	0.05852967383955764	0.053801237779160384	-3.0169962675418577e-05	-0.0001978631539541198	-2.9864760669885693e-05	-0.00019586155282949602
2.865431910157798	0.0008304248971824232	0.0008271028502567456	0.0008744890676859234	0.0008676102750002955	0.0008999245957272172	0.0008908203455650534	0.000927161384450831	0.000915537533757652	0.0009847409977075427	0.0009673395047316893	0.058529700171539176	0.05380126194463587	-2.995673168402005e-05	-0.00019764852041115333	-2.9653687057533407e-05	-0.00019564909262020924
2.882697578871184	0.0008299492879233408	0.0008266291454646616	0.0008739882406997929	0.0008671133881290576	0.000899409213164734	0.0008903101766498795	0.0009266304163834424	0.0009150132210534391	0.0009841770841229874	0.0009667855519812946	0.0585297269731299	0.053801286541081995	-2.974484949905612e-05	-0.0001974330693692572	-2.9443948608428444e-05	-0.00019543582321668307
2.900067281924058	0.0008294741978671232	0.0008261559578289571	0.0008734879607859445	0.0008666170440363749	0.0008988943937795483	0.0008898005652092837	0.0009261000287530437	0.0009144894814859095	0.0009836137875103915	0.0009662322052308687	0.05852975425275844	0.05380131157623493	-2.953430807660362e-05	-0.00019721679900056022	-2.923553736001311e-05	-0.00019522174280978133
2.9175416461756507	0.0008289996289801208	0.0008256832893086494	0.0008729882300206408	0.0008661212447823465	0.0008983801397116773	0.0008892915133615434	0.0009255702237681713	0.0009139663172355041	0.0009830511102239653	0.0009656794667918095	0.058529782019008145	0.053801337057971146	-2.93250994150146e-05	-0.0001969997074465768	-2.9028445391612867e-05	-0.00019500684956058612
2.9351213022623317	0.0008285255832330514	0.000825211141867115	0.0008724890504848418	0.0008656259924317332	0.0008978664531060326	0.0008887830232297769	0.0009250410036424671	0.0009134437304876975	0.0009824890546234932	0.0009651273389809683	0.05852981028061554	0.0538013629943086	-2.9117215554645692e-05	-0.0001967817928174298	-2.8822664824172672e-05	-0.00019479114159898225
2.952806884620376	0.000828052062601067	0.0008247395174721566	0.000871990424264277	0.0008651312890540312	0.0008973533361124933	0.0008882750969420195	0.0009245123705947591	0.0009129217234330781	0.000981927623074417	0.0009645758241207333	0.058529839046475546	0.05380138939341029	-2.891064857800038e-05	-0.0001965630531932938	-2.861818782028472e-05	-0.0001945746170251561
2.970599031508854	0.0008275790690638275	0.0008242684180960758	0.0008714923534495242	0.0008646371367235495	0.0008968407908859881	0.0008877677366313026	0.0009239843268491453	0.0009124002982674312	0.0009813668179479334	0.0009640249245391231	0.05852986832564154	0.053801416263585346	-2.8705390609229386e-05	-0.00019634348662270207	-2.841500658381027e-05	-0.0001943572739080135
2.9884983850326714	0.0008271066046055738	0.0008237978457157477	0.0008709948401360874	0.0008641435375194885	0.000896328819586579	0.0008872609444357383	0.000923456874635083	0.0009118794571918263	0.0009808066416210864	0.0009634746425698784	0.0585298981273336	0.05380144361329447	-2.8501433814102917e-05	-0.0001961230911226297	-2.8213113359817216e-05	-0.00019413911028526298
3.006505591165733	0.0008266346712151992	0.0008233278023126902	0.000870497886424476	0.0008636504935260171	0.0008958174243795417	0.0008867547224985966	0.0009229300161874692	0.0009113592024126969	0.0009802470964768598	0.0009629249805525515	0.058529928460934584	0.053801471451148955	-2.8298770400083523e-05	-0.0001959018646804922	-2.8012500434628634e-05	-0.0001939201241653865
3.0246212997742656	0.0008261632708863175	0.0008228582898731338	0.0008700014944202762	0.0008631580068323447	0.0008953066074354406	0.0008862490729683819	0.0009224037537467242	0.000910839536141922	0.0009796881849042651	0.0009623759408325929	0.05852995933599951	0.053801499785916654	-2.809739261582997e-05	-0.00019567980525103668	-2.7813160135340548e-05	-0.000193700313524503
3.0428461646402667	0.0008256924056173444	0.0008223893103881019	0.0008695056662342409	0.0008626660795328093	0.0008947963709302228	0.0008857439979989241	0.0009218780895588844	0.00091032046059692	0.0009791299092984462	0.0009618275257614537	0.05852999076225309	0.05380152862652381	-2.7897292751107028e-05	-0.00019545691075747995	-2.761508482974906e-05	-0.00019347967630742313
3.0611808434850984	0.0008252220774115637	0.000821920865853477	0.0008690104039823581	0.0008621747137269471	0.0008942867170452898	0.0008852394997494523	0.0009213530258756819	0.0009098019780007241	0.000978572272060765	0.0009612797376966684	0.0585300227495976	0.05380155798205676	-2.769846313702834e-05	-0.0001952331790934514	-2.7418266926575868e-05	-0.00019325821042989744
3.079625997993227	0.0008247522882771974	0.0008214529582700704	0.00086851570978593	0.0008616839115195693	0.0008937776479675791	0.0008847355803846714	0.0009208285649546271	0.0009092840905820659	0.000978015275598892	0.0009607325790019453	0.05853005530811241	0.05380158786176627	-2.75008961452064e-05	-0.00019500860811860754	-2.7222698874646012e-05	-0.00019303591377389795
3.0981822938360946	0.000824283040227493	0.0008209855896437106	0.0008680215857716653	0.0008611936750208545	0.0008932691658896612	0.0008842322420748632	0.0009203047090591119	0.0009087668005754759	0.0009774589223269198	0.0009601860520472752	0.05853008844805998	0.053801618275070316	-2.7304584188134196e-05	-0.0001947831956617685	-2.702837316323481e-05	-0.00019281278419094883
3.116850400696155	0.0008238143352807775	0.000820518761985296	0.0008675280340717375	0.0008607040063464079	0.0008927612730098023	0.0008837294869959419	0.0009197814604584729	0.000908250110221346	0.0009769032146654329	0.0009596401592090014	0.05853012217988727	0.05380164923155549	-2.7109519718914593e-05	-0.00019455693952055708	-2.6835282321825e-05	-0.00019258881950168227
3.135630992291033	0.0008233461754605499	0.0008200524773108874	0.0008670350568238857	0.0008602149076173582	0.0008922539715320649	0.0008832273173295623	0.0009192588214281005	0.000907734021766038	0.0009763481550416267	0.0009590949028699361	0.058530156514229686	0.05380168074098274	-2.6915695230958492e-05	-0.00019432983745978905	-2.6643418919784084e-05	-0.0001923640174941732
3.1545247463978408	0.0008228785627955391	0.0008195867376417666	0.0008665426561714772	0.0008597263809604229	0.0008917472636663786	0.00088272573526318	0.0009187367942495085	0.0009072185374619517	0.0009757937458893854	0.0009585502854194346	0.058530191461914294	0.053801712813288737	-2.6723103257946662e-05	-0.0001941018872125	-2.6452775566399023e-05	-0.0001921383759254658
3.1735323448776414	0.0008224114993197916	0.0008191215450045229	0.0008660508342636015	0.000859238428508	0.0008912411516286346	0.0008822247429901535	0.0009182153812104368	0.0009067036595676253	0.0009752399896493933	0.0009580063092535058	0.058530227033963766	0.05380174545858886	-2.6531736373597292e-05	-0.0001938730864790572	-2.6263344910505e-05	-0.0001919118925196861
3.192654473700048	0.0008219449870727358	0.0008186569014311186	0.0008655595932551411	0.0008587510523982384	0.0008907356376407618	0.0008817243427098137	0.0009176945846049295	0.0009061893903478126	0.0009746868887692201	0.0009574629767748963	0.05853026324160021	0.053801778687181834	-2.634158719171109e-05	-0.00019364343292885278	-2.6075119640662364e-05	-0.0001916845649705401
3.211891822967991	0.0008214790280992616	0.0008181928089589673	0.0008650689353068561	0.0008582642547751231	0.0008902307239308132	0.0008812245366275538	0.0009171744067334263	0.0009056757320735749	0.0009741344457034253	0.0009569202903931895	0.05853030009624754	0.0538018125095513	-2.615264836566822e-05	-0.0001934129241971949	-2.5888092484622344e-05	-0.00019145639093828826
3.2312450869426166	0.0008210136244497957	0.0008177292696310098	0.0008645788625854677	0.0008577780377885556	0.0008897264127330559	0.0008807253269549131	0.0009166548499028546	0.0009051626870223698	0.0009735826629136548	0.0009563782525249035	0.0585303376095357	0.05380184693637176	-2.5964912588490735e-05	-0.0001931815578872509	-2.5702256209375607e-05	-0.00019122736805121665
3.2507149640683446	0.0008205487781803742	0.0008172662854957866	0.0008640893772637354	0.0008572924035944342	0.0008892227062880497	0.0008802267159096602	0.000916135916426715	0.000904650257478135	0.0009730315428687379	0.0009558368655935832	0.05853037579330542	0.05380188197850747	-2.5778372592762805e-05	-0.0001929493315701858	-2.551760362102043e-05	-0.00019099749390569243
3.2703021569980693	0.0008200844913527196	0.0008168038586075144	0.0008636004815205408	0.0008568073543547334	0.0008887196068427353	0.0008797287057158768	0.000915617608625172	0.0009041384457313806	0.0009724810880447862	0.0009552961320298984	0.05853041465961037	0.05380191764702239	-2.5593021150318446e-05	-0.0001927162427840523	-2.533412756459269e-05	-0.0001907667660657475
3.2900073726185273	0.0008196207660343145	0.0008163419910261598	0.0008631121775409674	0.0008563228922375855	0.0008882171166505192	0.0008792312986040423	0.0009150999288251422	0.0009036272540792725	0.0009719313009252919	0.0009547560542717394	0.0585304542207219	0.05380195395317735	-2.5408851072054178e-05	-0.00019248228903359643	-2.515182092369464e-05	-0.00019053518206180176
3.3098313220758016	0.0008191576042984814	0.0008158806848175203	0.0008626244675163882	0.0008558390194173679	0.000887715237971362	0.0008787344968111243	0.0009145828793603906	0.0009031166848257301	0.0009713821840012329	0.0009542166347643198	0.05853049448913327	0.05380199090843712	-2.5225855207883924e-05	-0.00019224746779045176	-2.4970676620623272e-05	-0.00019030273939221742
3.329774720800988	0.0008186950082244544	0.0008154199420532936	0.0008621373536445422	0.0008553557380747769	0.0008872139730718631	0.0008782383025806561	0.000914066462571614	0.0009026067402815071	0.0009708337397711648	0.0009536778759602658	0.05853053547756246	0.053802028524474174	-2.504402644651696e-05	-0.000192011776493195	-2.4790687616110113e-05	-0.0001900694355226329
3.349838288536016	0.0008182329798974589	0.0008149597648111594	0.0008616508381296218	0.0008548730503969159	0.0008867133242253486	0.0008777427181628295	0.0009135506808065378	0.000902097422764287	0.0009702859707413292	0.0009531397803197228	0.05853057719895748	0.05380206681317126	-2.4863357715409345e-05	-0.00019177521254756802	-2.461184690915469e-05	-0.00018983526788557414
3.370022749359618	0.0008177715214087851	0.0008145001551748512	0.0008611649231823516	0.0008543909585773743	0.0008862132937119549	0.0008772477458145745	0.0009130355364200025	0.0009015887345987687	0.0009697388794257474	0.0009526023503104471	0.05853061966650018	0.05380210578662539	-2.4683841980458615e-05	-0.00019153777332553412	-2.443414753686146e-05	-0.00018960023388067682
3.390328831713469	0.0008173106348558667	0.0008140411152342358	0.0008606796110200756	0.0008539094648163124	0.0008857138838187211	0.0008767533877996518	0.0009125210317740597	0.0009010806781167598	0.0009691924683463272	0.0009520655884079093	0.05853066289361057	0.05380214545715162	-2.4505472245806015e-05	-0.00019129945616444544	-2.425758257417615e-05	-0.00018936433087315963
3.4107572684284713	0.0008168503223423609	0.0008135826470853937	0.0008601949038668423	0.0008534285713205477	0.000885215096839677	0.0008762596463887398	0.0009120071692380653	0.0009005732556572717	0.0009686467400329669	0.0009515294970953961	0.058530706893950436	0.05380218583728892	-2.4328241553885077e-05	-0.00019106025836920781	-2.4082145133958593e-05	-0.00018912755619607258
3.431308796751202	0.0008163905859782184	0.0008131247528306882	0.0008597108039534829	0.0008529482803036305	0.0008847169350759249	0.000875766523859515	0.000911493951188766	0.0009000664695666009	0.0009681016970236489	0.0009509940788641028	0.058530751681428114	0.053802226939801134	-2.4152142985209984e-05	-0.00019082017721072653	-2.3907828366764167e-05	-0.00018888990714910348
3.4519841583705158	0.0008159314278797671	0.0008126674345788488	0.0008592273135176997	0.0008524685939859347	0.0008842194008357346	0.0008752740224967459	0.0009109813800103977	0.0008995603221984279	0.0009675573418645518	0.0009504593362132407	0.05853079727020436	0.05380226877768246	-2.3977169657973113e-05	-0.0001905792099250736	-2.3734625460437864e-05	-0.00018865138099710688
3.47278409944432	0.0008154728501697901	0.0008122106944450504	0.0008587444348041543	0.0008519895145947412	0.0008837224964346313	0.0008747821445923813	0.0009104694580947796	0.0008990548159139107	0.0009670136771101511	0.0009499252716501375	0.05853084367469346	0.053802311364162914	-2.3803314728235853e-05	-0.00019033735371490335	-2.356252964031552e-05	-0.00018841197497213025
3.4937093706264992	0.0008150148549775978	0.0008117545345509841	0.0008582621700645432	0.0008515110443643173	0.0008832262241954805	0.0008742908924456327	0.0009099581878414017	0.0008985499530817698	0.000966470705323319	0.0009493918876903342	0.058530890909571594	0.053802354712710804	-2.363057138951921e-05	-0.00019009460574828663	-2.339153416879708e-05	-0.00018817168627180414
3.514760727094002	0.0008145574444391152	0.0008112989570249451	0.0008577805215576945	0.0008510331855360099	0.0008827305864485845	0.0008738002683630716	0.0009094475716575288	0.0008980457360783901	0.0009659284290754374	0.0009488591868576941	0.05853093898977935	0.05380239883703725	-2.345893287271708e-05	-0.00018985096315859984	-2.322163234532229e-05	-0.00018793051205961975
3.535938928574102	0.0008141006206969524	0.000810843964001903	0.0008572994915496445	0.000850555940358322	0.0008822355855317672	0.0008733102746587099	0.0009089376119582865	0.0008975421672879066	0.0009653868509464945	0.000948327171684499	0.05853098793052787	0.05380244375110186	-2.3288392446047662e-05	-0.0001896064230452188	-2.3052817506242357e-05	-0.0001876884494656228
3.557244739371806	0.000813644385900488	0.0008103895576235857	0.0008568190823137283	0.0008500793110870049	0.0008817412237904657	0.000872820913654095	0.0009084283111667606	0.0008970392491023027	0.000964845973525196	0.0009477958447115565	0.05853103774730236	0.053802489469114985	-2.3118943414692644e-05	-0.00018936098247238076	-2.2885083024514613e-05	-0.00018744549558460943
3.578678928397448	0.0008131887422059476	0.0008099357400385566	0.0008563392961306664	0.00084960329998514	0.0008812475035778231	0.0008723321876783984	0.0009079196717140921	0.0008965369839215036	0.000964305799409069	0.0009472652084883018	0.05853108845586713	0.05380253600554581	-2.2950579120804143e-05	-0.00018911463846960075	-2.2718422309650488e-05	-0.00018720164747704215
3.600242269194432	0.0008127336917764824	0.0008094825134022946	0.0008558601352886492	0.0008491279093232273	0.0008807544272547765	0.0008718440990685051	0.0009074116960395731	0.0008960353741534687	0.0009637663312045695	0.0009467352655729027	0.05853114007227304	0.05380258337512211	-2.2783292943251432e-05	-0.0001888673880310887	-2.25528288075455e-05	-0.00018695690216885552
3.6219355399671502	0.0008122792367822515	0.0008090298798772755	0.0008553816020834279	0.0008486531413792722	0.0008802619971901527	0.0008713566501691057	0.0009069043865907443	0.0008955344222142918	0.0009632275715271901	0.0009462060185323649	0.0585311926128585	0.05380263159283998	-2.2617078297544613e-05	-0.00018861922811647114	-2.2388296000413338e-05	-0.00018671125665173371
3.643759523609069	0.0008118253794004954	0.0008085778416330458	0.0008549036988183949	0.0008481789984388673	0.0008797702157607538	0.0008708698433327825	0.0009063977458234869	0.000895034130528287	0.0009626895230015635	0.0009456774699426321	0.058531246094258985	0.05380268067396514	-2.2451928635532775e-05	-0.0001883701556491535	-2.2224817406348713e-05	-0.0001864647078811954
3.6657150077309777	0.0008113721218156284	0.000808126400846315	0.0008544264278046839	0.0008477054827952911	0.0008792790853514601	0.000870383680920112	0.0009058917762021314	0.0008945345015281	0.0009621521882615821	0.0009451496223887041	0.05853130053340923	0.05380273063403987	-2.2287837445410935e-05	-0.00018812016751759697	-2.2062386579455723e-05	-0.00018621725277831458
3.6878027846894206	0.0008109194662193043	0.0008076755597010212	0.0008539497913612423	0.0008472325967495804	0.0008787886083553096	0.0008698981652997426	0.00090538648019954	0.0008940355376547853	0.0009616155699504907	0.000944622478464726	0.05853135594755107	0.05380278148888609	-2.212479825156391e-05	-0.00018786926057529074	-2.1900997109681325e-05	-0.00018596888822972057
3.710023651615288	0.0008104674148105086	0.0008072253203884236	0.0008534737918149331	0.0008467603426106303	0.0008782987871736012	0.0008694132988484958	0.0009048818602972169	0.0008935372413579185	0.0009610796707210099	0.000944096040774109	0.05853141235423647	0.05380283325461247	-2.196280461418121e-05	-0.0001876174316387258	-2.174064262244063e-05	-0.00018571961108551638
3.732378410442586	0.0008100159697956344	0.0008067756851071783	0.0008529984315006169	0.0008462887226952766	0.0008778096242159843	0.0008689290839514565	0.0009043779189854018	0.000893039615095686	0.0009605444932354387	0.0009435703119296311	0.058531469771335096	0.05380288594761909	-2.1801850129312544e-05	-0.00018736467748869945	-2.1581316778568338e-05	-0.0001854694181600558
3.7548678679373717	0.0008095651333885677	0.0008063266560634235	0.0008525237127612448	0.0008458177393283896	0.0008773211219005551	0.0008684455230020688	0.0009038746587631723	0.0008925426613349871	0.0009600100401657705	0.0009430452945535497	0.05853152821704001	0.05380293958460088	-2.1641928428666607e-05	-0.0001871109948702876	-2.1423013274249336e-05	-0.00018521830623269286
3.777492835726878	0.0008091149078107649	0.0008058782354708565	0.0008520496379479451	0.0008453473948429564	0.0008768332826539477	0.0008679626184022229	0.0009033720821385399	0.0008920463825515271	0.0009594763141937995	0.0009425209912777043	0.058531587709872324	0.05380299418255582	-2.14830331794931e-05	-0.00018685638049270592	-2.126572584084871e-05	-0.00018496627204719895
3.8002541303288	0.0008086652952913348	0.0008054304255508169	0.0008515762094201124	0.0008448776915801733	0.0008763461089114295	0.0008674803725623535	0.0009028701916285499	0.0008915507812299173	0.0009589433180112321	0.0009419974047436279	0.05853164826868843	0.05380304975878772	-2.1325158084242735e-05	-0.0001866008310275613	-2.1109448244571727e-05	-0.00018471331231018073
3.823152573180761	0.0008082162980671281	0.0008049832285323754	0.0008511034295455054	0.0008444086318895398	0.000875859603117002	0.000866998787901536	0.0009023689897593883	0.0008910558598637802	0.0009584110543198079	0.000941474537602662	0.05853170991268409	0.05380310633091461	-2.116829688059152e-05	-0.00018634434311046166	-2.095417428648466e-05	-0.00018445942369263446
3.8461889906699622	0.0008077679183828099	0.0008045366466524067	0.0008506313007003276	0.000843940218128942	0.0008753737677234879	0.0008665178668475756	0.0009018684790664749	0.0008905616209558397	0.0009578795258314017	0.0009409523925160584	0.058531772661403296	0.05380316391687116	-2.1012443341333203e-05	-0.00018608691334104366	-2.0799897802428052e-05	-0.00018420460282997375
3.8693642141629967	0.0008073201584909487	0.000804090682155677	0.0008501598252693241	0.000843472452664745	0.0008748886051926315	0.0008660376118371041	0.0009013686620945685	0.0008900680670180257	0.0009573487352681424	0.0009404309721550933	0.058531836534742955	0.05380322253491803	-2.085759127392825e-05	-0.0001858285382805025	-2.0646612662576086e-05	-0.0001839488463197536
3.892679080035866	0.0008068730206521014	0.0008036453372949318	0.0008496890056458756	0.0008430053378718899	0.0008744041179951996	0.000865558025315681	0.0009008695413978725	0.0008895752005715789	0.0009568186853625323	0.000939910279201185	0.058531901552958884	0.053803282203644574	-2.070373452060445e-05	-0.00018556921445339603	-2.049431277147129e-05	-0.00018369215072286393
3.9161344297041563	0.0008064265071348912	0.0008032006143309715	0.0008492188442320845	0.0008425388761339766	0.0008739203086110708	0.0008650791097378826	0.0009003711195401321	0.0008890830241471432	0.000956289378857553	0.0009393903163459969	0.05853196773667422	0.05380334294197607	-2.055086695824243e-05	-0.00018530893834817208	-2.0342992067969023e-05	-0.00018343451256461196
3.9397311096534064	0.0008059806202160944	0.0008027565155327392	0.0008487493434388693	0.0008420730698433598	0.0008734371795293355	0.0008646008675673995	0.0008998733990947377	0.0008885915402848726	0.0009557608185067856	0.0009388710862915536	0.05853203510688342	0.05380340476917983	-2.039898249796626e-05	-0.00018504770641439294	-2.0192644524876652e-05	-0.00018317592833216878
3.963469971469652	0.0008055353621807262	0.0008023130431774067	0.0008482805056860607	0.0008416079214012418	0.0008729547332483982	0.0008641233012771381	0.0008993763826448334	0.0008881007515345343	0.0009552330070745296	0.0009383525917503577	0.05853210368496094	0.0538034677048727	-2.0248075085205902e-05	-0.00018478551506478924	-2.0043264148908446e-05	-0.00018291639447609587
3.987351871870168	0.0008050907353221205	0.0008018701995504538	0.0008478123334024882	0.0008411434332177619	0.0008724729722760678	0.00086364641334931	0.0008988800727834147	0.0008876106604556056	0.0009547059473359132	0.0009378348354454971	0.05853217349266799	0.05380353176902452	-2.0098138699450874e-05	-0.00018452236067406647	-1.989484498050864e-05	-0.00018265590740917936
4.01137767273438	0.0008046467419420205	0.0008014279869457596	0.0008473448290260805	0.0008406796077120928	0.0008719918991296652	0.0008631702062755392	0.0008983844721134396	0.0008871212696173835	0.0009541796420770177	0.0009373178201107674	0.05853224455215896	0.053803596981967315	-1.9949167354035152e-05	-0.00018425823957862741	-1.974738109363286e-05	-0.00018239446350640232
4.035548241134971	0.0008042033843506598	0.0008009864076656827	0.0008468779950039554	0.0008402164473125327	0.0008715115163361163	0.0008626946825569528	0.000897889583247929	0.000886632581599084	0.0009536540940949926	0.0009368015484907812	0.058532316885988166	0.05380366336439901	-1.9801155096157985e-05	-0.00018399314807723832	-1.9600866595723826e-05	-0.00018213205910552754
4.059864449369175	0.0008037606648668496	0.0008005454640211499	0.0008464118337925162	0.0008397539544565982	0.0008710318264320545	0.0008622198447042842	0.0008973954088100757	0.0008861445989899487	0.000953129306198176	0.0009362860233410881	0.05853239051711793	0.0538037309373935	-1.9654096006568172e-05	-0.0001837270824301407	-1.945529562749279e-05	-0.000181868690506376
4.08432717499025	0.0008033185858180624	0.0008001051583317392	0.000845946347857543	0.000839292131591119	0.0008705528319639199	0.000861745695237968	0.0008969019514333473	0.0008856573243893474	0.0009526052812062117	0.0009357712474282876	0.058532465468926535	0.0538037997224051	-1.95079841994808e-05	-0.00018346003885905127	-1.931066236274606e-05	-0.00018160435397041041
4.108937300839158	0.000802877149540521	0.0007996654929257677	0.0008454815396742929	0.0008388309811723329	0.0008700745354880612	0.0008612722366882452	0.0008964092137615966	0.000885170760406884	0.0009520820219501724	0.0009352572235301499	0.05853254176521346	0.053803869741275184	-1.9362813822369068e-05	-0.00018319201354663472	-1.9166961008208055e-05	-0.00018133904572070758
4.133695715076422	0.0008024363583792842	0.0007992264701403801	0.0008450174117275932	0.0008383705056659814	0.0008695969395708368	0.0008607994715952585	0.0008959171984491677	0.0008846849096625039	0.0009515595312726819	0.0009347439544357326	0.058532619430209265	0.053803941016240794	-1.92185790559192e-05	-0.00018292300263744732	-1.9024185803472732e-05	-0.00018107276194220812
4.15860331121418	0.0008019962146883302	0.0007987880923216299	0.0008445539665119351	0.0008379107075474028	0.0008691200467887131	0.0008603274025091556	0.0008954259081610024	0.0008841997747865971	0.0009510378120280323	0.0009342314429454988	0.058532698488583446	0.05380401356994051	-1.907527411375287e-05	-0.00018265300223635483	-1.888233102075726e-05	-0.0001808054987810781
4.183660988148428	0.0008015567208306484	0.0007983503618245721	0.0008440912065315747	0.0008374515893016303	0.0008686438597283736	0.0008598560319901885	0.0008949353455727499	0.0008837153584201077	0.000950516867082311	0.0009337196918714367	0.05853277896544885	0.05380408742542298	-1.893289324232661e-05	-0.00018238200840917096	-1.874139096481181e-05	-0.00018053725234484785
4.208869650191461	0.0008011178791783227	0.0007979132810133473	0.0008436291343006257	0.0008369931534234865	0.0008681683809868128	0.0008593853626088154	0.000894445513370877	0.0008832316632146392	0.0009499966993135214	0.0009332087040371799	0.058532860886375875	0.0538041626061532	-1.8791430720747904e-05	-0.00018211001718179687	-1.8601359972635068e-05	-0.00018026801870110742
4.2342302071045115	0.0008006796921126259	0.0007974768522612746	0.0008431677523431635	0.000836535402417686	0.0008676936131714514	0.0008589153969458081	0.0008939564142527791	0.0008827486918325682	0.0009494773116117127	0.000932698482278133	0.05853294427739445	0.05380423913602043	-1.8650880860664187e-05	-0.00018183702454069306	-1.8462232413498508e-05	-0.00017999779387903314
4.259743574130585	0.0008002421620240978	0.0007970410779509312	0.000842707063193313	0.0008360783387989217	0.0008672195589002261	0.0008584461375923442	0.0008934680509268843	0.0008822664469471424	0.0009489587068790944	0.0009321890294415826	0.05853302916500673	0.0538043170393462	-1.8511238006207326e-05	-0.00018156302643351774	-1.8324002688783342e-05	-0.00017972657386886026
4.285410672027485	0.0007998052913126405	0.0007966059604742479	0.0008422470693953543	0.0008356219650919721	0.0008667462208017029	0.0008579775871501183	0.00089298042611277	0.0008817849312425982	0.0009484408880301716	0.0009316803483868281	0.05853311557619425	0.05380439634089071	-1.8372496533539118e-05	-0.00018128801876615697	-1.8186665231630095e-05	-0.00017945435461996784
4.311232427101037	0.0007993690823876074	0.0007961715022325971	0.0008417877735038208	0.0008351662838317956	0.0008662736015151812	0.0008575097482314444	0.0008924935425412734	0.0008813041474142688	0.0009479238579918667	0.0009311724419853039	0.05853320353842503	0.05380447706586362	-1.8234650851007422e-05	-0.00018101199740530594	-1.8050214506973306e-05	-0.0001791811320425718
4.337209771238533	0.0007989335376678886	0.0007957377056368793	0.0008413291780835949	0.0008347112975636293	0.0008658017036907948	0.0008570426234593573	0.0008920074029546023	0.0008808240981686925	0.0009474076197036485	0.0009306653131207001	0.058533293079665975	0.053804559239929065	-1.809769539880962e-05	-0.00018073495817660934	-1.791464501132642e-05	-0.00017890690200650372
4.363343641942354	0.0007984986595820044	0.0007953045731076167	0.0008408712857100127	0.0008342570088430897	0.0008653305299896244	0.0008565762154677219	0.0008915220101064499	0.0008803447862237274	0.0009468921761176608	0.0009301589646890917	0.058533384228387886	0.05380464288921694	-1.796162464891629e-05	-0.000180456896865272	-1.7779951272674233e-05	-0.00017863166034187694
4.389634982363801	0.000798064450568191	0.0007948721070750387	0.0008404140989689588	0.0008338034202362683	0.0008648600830837972	0.0008561105269013316	0.0008910373667621047	0.0008798662143086565	0.0009463775301988475	0.0009296533995990576	0.0585334770135772	0.05380472804032814	-1.782643310496365e-05	-0.0001801778092159756	-1.764612785028208e-05	-0.00017835540283817064
4.416084741337141	0.0007976309130744942	0.0007944403099791758	0.0008399576204569704	0.0008333505343198365	0.0008643903656565976	0.0008556455604160218	0.0008905534756985682	0.0008793883851643071	0.000945863684925087	0.000929148620771813	0.05853357146474529	0.05380481472034589	-1.7692115301989886e-05	-0.00017989769093190722	-1.7513169334532758e-05	-0.00017807812524409106
4.442693873413836	0.0007971980495588563	0.0007940091842699469	0.0008395018527813363	0.000832898353681141	0.0008639213804025733	0.0008551813186787689	0.0008900703397046655	0.0008789113015431563	0.0009453506432873189	0.0009286446311413311	0.05853366761193607	0.053804902956842	-1.7558665806365753e-05	-0.00017961653767528674	-1.7381070346843275e-05	-0.00017779982326796007
4.469463338897009	0.0007967658624892109	0.0007935787324072545	0.0008390467985601997	0.0008324468809183087	0.0008634531300276436	0.0008547178043678024	0.0008895879615811647	0.0008784349662094514	0.0009448384082896772	0.000928141433654475	0.05853376548573851	0.053804992777888944	-1.7426079215541318e-05	-0.00017933434506589574	-1.7249825539366465e-05	-0.00017752049257599434
4.49639410387609	0.0007963343543435734	0.0007931489568610747	0.0008385924604226629	0.0008319961186403487	0.0008629856172492117	0.0008542550201727123	0.0008891063441408923	0.0008779593819393208	0.0009443269829496257	0.0009276390312711268	0.058533865117293256	0.05380508421206495	-1.7294350158032074e-05	-0.00017905110868249308	-1.7119429595022218e-05	-0.00017724012879366535
4.523487140261684	0.0007959035276101298	0.0007927198601115471	0.0008381388410088837	0.0008315460694672503	0.0008625188447962674	0.0008537929687945539	0.0008886254902088465	0.0008774845515208875	0.0009438163702980846	0.0009271374269643124	0.05853396653830564	0.053805177288466684	-1.7163473293259346e-05	-0.00017876682406242628	-1.6989877227318803e-05	-0.00017695872750578268
4.550743425820648	0.0007954733847873298	0.0007922914446490677	0.0008376859429701821	0.000831096736030086	0.0008620528154094993	0.0008533316529459561	0.000888145402622316	0.0008770104777543841	0.0009433065733795672	0.0009266366237203337	0.058534069781054285	0.05380527203671654	-1.7033443311241514e-05	-0.00017848148669971642	-1.6861163180068375e-05	-0.000176676284254218
4.578163944211368	0.0007950439283839829	0.0007918637129743845	0.0008372337689691461	0.00083064812097112	0.0008615875318414097	0.0008528710753512362	0.0008876660842310008	0.0008765371634522743	0.0009427975952523189	0.0009261366245389042	0.058534174878400694	0.05380536848697321	-1.690425493261309e-05	-0.0001781950920467512	-1.6733282227362686e-05	-0.00017639279453962597
4.605749685019276	0.0007946151609193444	0.000791436667598685	0.0008367823216797291	0.0008302002269439027	0.0008611229968564166	0.000852411238746501	0.0008871875378971251	0.0008760646114393606	0.0009422894389884446	0.0009256374324332724	0.05853428186380271	0.053805466669940884	-1.67759029084235e-05	-0.0001779076355132858	-1.660622917342043e-05	-0.00017610825382041728
4.633501643792551	0.0007941870849232139	0.0007910103110436947	0.0008363316037873615	0.0008297530566133822	0.0008606592132309738	0.0008519521458797653	0.0008867097664955617	0.0008755928245529094	0.0009417821076740526	0.0009251390504303619	0.05853439077132183	0.053805566616879526	-1.6648382019925426e-05	-0.00017761911246555462	-1.6479998852356528e-05	-0.00017582265751223125
4.6614208220780515	0.0007937597029360267	0.0007905846458417678	0.0008358816179890508	0.0008293066126560053	0.0008601961837536784	0.0008514937995110574	0.0008862327729139496	0.0008751218056427646	0.0009412756044093887	0.0009246414815709013	0.05853450163563744	0.053805668359613666	-1.6521687078469016e-05	-0.00017732951822693743	-1.635458612807804e-05	-0.0001755360009880469
4.689508227457455	0.0007933330175089504	0.0007901596745359849	0.0008354323669934928	0.0008288608977598249	0.0008597339112253868	0.0008510362024125354	0.0008857565600528177	0.000874651557571471	0.0009407699323089795	0.0009241447289095644	0.058534614492055353	0.05380577193054518	-1.639581292546717e-05	-0.000177038848078237	-1.6229985894251203e-05	-0.00017524827957896005
4.717764873583629	0.0007929070312039709	0.0007897353996802393	0.0008349838535211673	0.0008284159146245982	0.0008592723984593206	0.0008505793573685904	0.0008852811308256973	0.0008741820832143838	0.0009402650945017593	0.0009236487955150924	0.058534729376520434	0.05380587736266128	-1.6270754432107584e-05	-0.00017674709725654103	-1.6106193074001338e-05	-0.00017495948857249033
4.746191780217212	0.0007924817465939971	0.000789311823839342	0.000834536080304457	0.0008279716659619026	0.000858811648281189	0.0008501232671759698	0.0008848064881592559	0.0008737133854598007	0.0009397610941312265	0.0009231536844704466	0.05853484632562827	0.053805984689547205	-1.6146506499106414e-05	-0.00017645426095358463	-1.5983202619718542e-05	-0.0001746696232117484
4.774789973263409	0.000792057166262952	0.0007888889495891124	0.0008340890500877476	0.0008275281544952384	0.000858351663529303	0.0008496679346438857	0.0008843326349934144	0.0008732454672090761	0.0009392579343555762	0.0009226593988729367	0.058534965376637334	0.05380609394539388	-1.6023064056845324e-05	-0.00017616033431869238	-1.5861009513153113e-05	-0.000174378678697934
4.803560484809025	0.0007916332928058647	0.0007884667795164712	0.000833642765627536	0.0008270853829601316	0.0008578924470546827	0.0008492133625941261	0.000883859574281468	0.000872778331376742	0.000938755618347841	0.000922165941834358	0.05853508656747879	0.05380620516501332	-1.5900422065090458e-05	-0.00017586531245708525	-1.573960876509982e-05	-0.00017408665018806002
4.832504353159697	0.0007912101288289699	0.0007880453162195405	0.000833197229692539	0.0008266433541042462	0.0008574340017211797	0.0008487595538611736	0.000883387308990214	0.000872311980890632	0.0009382541492960379	0.0009216733164811346	0.05853520993677104	0.0538063183838465	-1.577857551269754e-05	-0.00017556919042799324	-1.5618995415188006e-05	-0.00017379353279395326
4.861622622877388	0.0007907876769498066	0.0007876245623077418	0.0008327524450638061	0.0008262020706874943	0.0008569763304055955	0.0008483065112923225	0.0008829158421000805	0.0008718464186920076	0.0009377535304033165	0.0009211815259544608	0.058535335523832645	0.053806433637976006	-1.5657519417726362e-05	-0.00017527196324715333	-1.54991645319371e-05	-0.00017349932158464143
4.890916344818065	0.0007903659397973061	0.000787204520401886	0.0008323084145348205	0.000825761535482137	0.0008565194359977889	0.0008478542377477852	0.0008824451766052418	0.0008713816477356727	0.0009372537648880928	0.0009206905734104342	0.058535463368691996	0.05380655096413695	-1.5537248827154557e-05	-0.00017497362588528298	-1.538011121253631e-05	-0.00017320401158460452
4.9203865761696335	0.0007899449200118964	0.0007867851931342763	0.0008318651409116153	0.0008253217512729001	0.0008560633214008042	0.000847402736100818	0.0008819753155137541	0.0008709176709901069	0.0009367548559842054	0.0009202004620202055	0.05853559351210371	0.05380667039973089	-1.541775881663647e-05	-0.00017467417326647028	-1.526183058250634e-05	-0.00017290759777194298
4.950034380490085	0.0007895246202455996	0.0007863665831488067	0.0008314226270128851	0.0008248827208570847	0.0008556079895309864	0.0008469520092378376	0.0008815062618476814	0.0008704544914375886	0.0009362568069410624	0.0009197111949701214	0.058535725995558265	0.05380679198283435	-1.5299044490598573e-05	-0.00017437360027072746	-1.5144317795867668e-05	-0.000172610075081292
4.979860827745887	0.000789105043162123	0.0007859486931010549	0.0008309808756700902	0.0008244444470446707	0.0008551534433180957	0.0008465020600585312	0.0008810380186432185	0.0008699921120743164	0.0009357596210237824	0.0009192227754618617	0.05853586086129842	0.05380691575221481	-1.5181100981930679e-05	-0.00017407190173202025	-1.5027568034845645e-05	-0.0001723114384019897
5.009866994350591	0.0007886861914369648	0.0007855315256583856	0.0008305398897275751	0.0008240069326584351	0.0008546996857054336	0.000846052891475983	0.0008805705889508269	0.0008695305359105418	0.000935263301513353	0.0009187352067125927	0.05853599815233181	0.05380704174734089	-1.5063923451810735e-05	-0.00017376907243718542	-1.491157650964324e-05	-0.0001720116825766338
5.040053963203681	0.0007882680677575093	0.0007851150835000486	0.0008300996720426776	0.0008235701805340605	0.0008542467196499619	0.0008456045064167913	0.0008801039758353604	0.0008690697659706945	0.0009347678517067766	0.0009182484919551089	0.0585361379124436	0.05380717000839593	-1.494750708973605e-05	-0.00017346510712829	-1.479633845847747e-05	-0.00017171080240319103
5.070422823729659	0.000787850674823124	0.000784699369317275	0.0008296602254858394	0.0008231341935202451	0.0008537945481224185	0.0008451569078211844	0.0008796381823761946	0.0008686098052935076	0.0009342732749172208	0.0009177626344379789	0.05853628018621328	0.053807300576290226	-1.483184711322319e-05	-0.0001731600005001055	-1.4681849147327869e-05	-0.00017140879263327635
5.100974671917351	0.0007874340153452633	0.0007842843858133815	0.0008292215529407247	0.0008226989744788196	0.0008533431741074472	0.0008447100986431466	0.000879173211667363	0.000868150656932152	0.0009337795744741757	0.0009172776374256981	0.05853642501902614	0.05380743349267529	-1.4716938767665722e-05	-0.00017285374720008018	-1.4568103869783827e-05	-0.0001711056479717643
5.131710610359471	0.0007870180920475653	0.0007838701357038678	0.0008287836573043303	0.0008222645262848579	0.0008528926006037161	0.0008442640818505363	0.0008787090668176849	0.000867692323954363	0.0009332867537236047	0.0009167935041988348	0.058536572457089216	0.05380756879995682	-1.4602777326329017e-05	-0.00017254634182947703	-1.4455097947004697e-05	-0.0001708013630777605
5.1626317482924104	0.0007866029076659517	0.0007834566217165173	0.0008283465414870997	0.0008218308518267904	0.0008524428306240392	0.000843818860425206	0.000878245750950899	0.0008672348094425705	0.0009327948160280986	0.0009163102380541798	0.0585367225474464	0.05380770654130767	-1.448935809006402e-05	-0.0001722377789414864	-1.4342826727447439e-05	-0.0001704959325625477
5.193739201636265	0.0007861884649487322	0.0007830438465915016	0.0008279102084130425	0.0008213979540065221	0.0008519938671955057	0.0008433744373631325	0.0008777832672058016	0.0008667781164940349	0.0009323037647670369	0.0009158278423049022	0.05853687533799437	0.053807846760683196	-1.4376676387250001e-05	-0.0001719280530420031	-1.4231285586823253e-05	-0.00017018935099097354
5.225034093035115	0.0007857747666566995	0.0007826318130814757	0.0008274746610198438	0.0008209658357395419	0.000851545713359598	0.0008429308156745291	0.0008773216187363736	0.0008663222482209727	0.0009318136033367376	0.0009153463202806953	0.05853703087749555	0.053807989502834545	-1.4264727573631494e-05	-0.00017161715858904358	-1.4120469927981355e-05	-0.00016988161288078452
5.256517551897525	0.0007853618155632362	0.0007822205239516859	0.0008270399022589854	0.0008205344999550436	0.0008510983721723231	0.0008424879983839785	0.0008768608087119228	0.0008658672077506949	0.0009313243351506219	0.0009148656753279364	0.058537189215596384	0.053808134813322486	-1.415350703211013e-05	-0.00017130508999160798	-1.401037518058805e-05	-0.00016957271270068297
5.288190714437326	0.000784949614454416	0.0007818099819800711	0.0008266059350958637	0.0008201039495960418	0.0008506518467043373	0.0008420459885305565	0.0008764008403172205	0.0008654129982257423	0.0009308359636393739	0.0009143859108098409	0.058537350402842414	0.053808282738533976	-1.4043010172751572e-05	-0.00017099184161120662	-1.390099680121347e-05	-0.00016926264487263087
5.320054723714605	0.0007845381661291017	0.0007814001899573624	0.0008261727625099009	0.0008196741876194839	0.0008502061400410692	0.0008416047891679518	0.0008759417167526318	0.0008649596228040135	0.000930348492251096	0.000913907030106613	0.05853751449069376	0.053808433325695355	-1.3933232432527046e-05	-0.00017067740776013918	-1.3792330273106057e-05	-0.0001689514037702955
5.352110729676963	0.000784127473399053	0.0007809911506871894	0.00082574038749467	0.0008192452169963738	0.000849761255282853	0.0008411644033645983	0.000875483441234262	0.0008645070846589077	0.0009298619244514766	0.0009134290366156087	0.05853768153154326	0.053808586622888066	-1.3824169275179765e-05	-0.00017036178270116165	-1.3684371105973994e-05	-0.00016863898371796693
5.384359889201005	0.0007837175390890285	0.0007805828669861846	0.0008253088130580111	0.0008188170407118868	0.0008493171955450545	0.0008407248342038003	0.0008750260169940925	0.0008640553869794588	0.0009293762637239526	0.0009129519337514924	0.058537851578732196	0.05380874267906512	-1.3715816191185032e-05	-0.0001700449606486798	-1.3577114835986934e-05	-0.00016832537899211242
5.41680336613411	0.0007833083660368849	0.0007801753416840831	0.0008248780422221471	0.0008183896617654878	0.000848873963958197	0.0008402860847838571	0.0008745694472801178	0.0008636045329704705	0.0009288915135698691	0.0009124757249463929	0.0585380246865691	0.053808901544065375	-1.3608168697503906e-05	-0.0001697269357668063	-1.3470557025567834e-05	-0.0001680105838198498
5.44944233133642	0.0007828999570936879	0.0007797685776238322	0.0008244480780238116	0.0008179630831710525	0.0008484315636680976	0.000839848158218196	0.0008741137353564918	0.0008631545258526593	0.0009284076775086526	0.0009120004136500698	0.05853820091034376	0.05380906326863173	-1.3501222337430549e-05	-0.0001694077021689444	-1.3364693263172647e-05	-0.00016769459237778173
5.482277962723094	0.000782492315123815	0.0007793625776616971	0.0008240189235143651	0.0008175373079569911	0.0008479899978359962	0.0008394110576355024	0.0008736588845036703	0.0008627053688627938	0.0009279247590779768	0.0009115260033300746	0.05853838030635094	0.05380922790442443	-1.3394972680593961e-05	-0.0001690872539193422	-1.3259519163333691e-05	-0.00016737739879404967
5.515311445306831	0.0007820854430050549	0.00077895734466736	0.000823590581759915	0.0008171123391663598	0.000847549269638682	0.0008389747861798425	0.0008732048980185462	0.0008622570652538284	0.0009274427618339245	0.0009110524974719074	0.05853856293190154	0.05380939550404018	-1.3289415322690831e-05	-0.00016876558503126082	-1.3155030366427192e-05	-0.00016705899714675176
5.548543971240616	0.0007816793436287203	0.0007785528815240328	0.0008231630558414413	0.0008166881798569912	0.0008471093822686339	0.0008385393470108028	0.0008727517792146018	0.0008618096182950539	0.0009269616893511659	0.0009105798995791901	0.05853874884534683	0.053809566121029544	-1.318454588544217e-05	-0.0001684426894672797	-1.3051222538524102e-05	-0.00016673938146327671
5.581976739860765	0.0007812740198997472	0.0007781491911285586	0.0008227363488549151	0.0008162648331016102	0.0008466703389341443	0.0008381047433036144	0.0008722995314220474	0.0008613630312722307	0.0009264815452231229	0.0009101082131738239	0.05853893810609492	0.05380973980991186	-1.3080360016334835e-05	-0.00016811856113810308	-1.2948091371242643e-05	-0.00016641854571997072
5.615610957730194	0.0007808694747368096	0.0007777462763915256	0.00082231046391143	0.0008158423019879646	0.0008462321428594656	0.0008376709782492946	0.0008718481579879758	0.000860917307487742	0.0009260023330621507	0.0009096374417961673	0.058539130774630195	0.053809916626194575	-1.297685338859031e-05	-0.00016779319390328173	-1.2845632581677188e-05	-0.00016609648384277587
5.649447838681973	0.0007804657110724155	0.0007773441402373652	0.0008218854041373157	0.0008154205896189386	0.0008457947972849312	0.000837238055054769	0.0008713976622764969	0.000860472450260727	0.0009255240564996995	0.0009091675890051899	0.05853932691253184	0.05381009662639048	-1.2874021701010305e-05	-0.00016746658157057448	-1.2743841912254278e-05	-0.0001657731897064807
5.6834886038631165	0.0007800627318530257	0.0007769427856044696	0.000821461172674273	0.0008149996991126865	0.0008453583054671046	0.0008368059769430164	0.000870948047668898	0.0008600284629272369	0.0009250467191865032	0.0009086986583786574	0.05853952658249559	0.05381027986803764	-1.2771860677848398e-05	-0.00016713871789569845	-1.2642715130547003e-05	-0.0001654486571340541
5.717734481778674	0.0007796605400391488	0.0007765422154452898	0.0008210377726794889	0.0008145796336027489	0.0008449226706789014	0.000836374747153194	0.0008704993175637811	0.0008595853488403694	0.0009245703247927421	0.0009082306535132873	0.05853972984835344	0.05381046640971464	-1.2670366068664313e-05	-0.00016680959658216254	-1.2542248029231637e-05	-0.00016512287989706165
5.75218670833605	0.0007792591386054608	0.0007761424327264543	0.0008206152073257726	0.0008141603962381858	0.0008444878962097405	0.0008359443689407801	0.0008700514753772224	0.0008591431113704264	0.0009240948770082334	0.0009077635780249341	0.05853993677509344	0.053810656311062785	-1.2569533648081055e-05	-0.0001664792112790192	-1.2442436425775388e-05	-0.0001647958517135284
5.786846526889619	0.0007788585305409088	0.0007757434404288744	0.000820193479801679	0.0008137419901837006	0.0008440539853656763	0.0008355148455777111	0.0008696045245429207	0.0008587017539050582	0.0009236203795426062	0.0009072974355487582	0.058540147428881535	0.05381084963280385	-1.2469359215852571e-05	-0.00016614755558369554	-1.2343276162526604e-05	-0.00016446756625010384
5.821715188285586	0.0007784587188488182	0.0007753452415478511	0.0008197725933116331	0.000813324418619764	0.0008436209414695362	0.0008350861803525132	0.000869158468512344	0.0008582612798494093	0.0009231468361254795	0.0009068322297393983	0.058540361877081615	0.053811046436759616	-1.2369838596683336e-05	-0.0001658146230405222	-1.2244763106515275e-05	-0.00016413801712089615
5.856793950907131	0.0007780597065470036	0.000774947839093189	0.0008193525510760605	0.0008129076847427444	0.0008431887678610602	0.0008346583765704435	0.0008687133107548883	0.0008578216926262718	0.0009226742505066479	0.0009063679642711495	0.058540580188280456	0.053811246785872034	-1.2270967639924774e-05	-0.00016548040713859624	-1.214689314919977e-05	-0.00016380719788575138
5.892084080719833	0.0007776614966678825	0.0007745512360893084	0.0008189333563315205	0.0008124917917650384	0.0008427574678970498	0.0008342314375536336	0.0008682690547580321	0.0008573829956762397	0.000922202626456268	0.0009059046428381463	0.058540802432305895	0.05381145074422482	-1.2172742219575261e-05	-0.00016514490131283588	-1.2049662206425199e-05	-0.0001634751020508085
5.927586851317345	0.0007772640922585805	0.0007741554355753527	0.0008185150123308306	0.0008120767429151969	0.0008423270449515012	0.0008338053666412247	0.000867825704027488	0.0008569451924578557	0.0009217319677650404	0.0009054422691545349	0.05854102868025161	0.05381165837706226	-1.2075158234257574e-05	-0.00016480809894514614	-1.1953066218395661e-05	-0.00016314172306972075
5.963303543967366	0.0007768674963810435	0.0007737604406053007	0.0008180975223431975	0.000811662541438054	0.0008418975024157487	0.0008333801671895076	0.0008673832620873604	0.0008565082864477646	0.0009212622782443956	0.0009049808469546564	0.05854125900450104	0.05381186975081062	-1.1978211606868475e-05	-0.0001644699933613658	-1.1857101149381072e-05	-0.00016280705434101872
5.999235447657878	0.0007764717121121509	0.0007733662542480825	0.0008176808896543526	0.0008112491905948629	0.0008414688436986146	0.0008329558425720698	0.0008669417324803039	0.0008560722811408736	0.000920793561726688	0.0009045203799932316	0.05854149347874717	0.053812084933100766	-1.1881898284533607e-05	-0.00016413057783179474	-1.176176298760788e-05	-0.00016247108920805498
6.035383859143656	0.0007760767425438272	0.0007729728795876893	0.0008172651175666804	0.0008108366936634227	0.0008410410722265483	0.0008325323961799358	0.0008665011187676823	0.0008556371800505028	0.000920325822065383	0.0009040608720455427	0.058541732178020625	0.05381230399278946	-1.1786214238584947e-05	-0.0001637898455723874	-1.1667047745250389e-05	-0.00016213382096025297
6.071750082993084	0.0007756825907831513	0.0007725803197232861	0.0008168502093993509	0.000810425053938212	0.0008406141914437713	0.0008321098314217095	0.0008660614245297256	0.0008552029867085429	0.0009198590631352478	0.0009036023269076184	0.0585419751787125	0.053812526999981604	-1.169115546425549e-05	-0.00016344778974206053	-1.1572951458191372e-05	-0.00016179524283130298
6.108335431635222	0.0007752892599524744	0.0007721885777693281	0.0008164361684884583	0.0008100142747305238	0.0008401882048124297	0.0008316881517237215	0.000865622653365695	0.0008547697046656143	0.0009193932888325496	0.0009031447483964231	0.0585422225585962	0.05381275402605209	-1.1596717980689661e-05	-0.00016310440344416421	-1.1479470185961349e-05	-0.00016145534799977268
6.145141225407182	0.000774896753189525	0.00077179765685567	0.0008160229981871456	0.0008096043593685925	0.0008397631158127317	0.00083126736053017	0.0008651848088940378	0.0008543373374912211	0.0009189285030752418	0.0009026881403500388	0.05854247439685756	0.053812985143670944	-1.1502897830726472e-05	-0.0001627596797247055	-1.1386600011530426e-05	-0.00016111412958724758
6.182168792601758	0.0007745050736475347	0.0007714075601276893	0.0008156107018657529	0.0008091953111977409	0.0008393389279431085	0.0008308474613032765	0.0008647478947525612	0.0008539058887739216	0.0009184647098031743	0.0009022325066278676	0.05854273077411569	0.0538132204268244	-1.1409691080786766e-05	-0.0001624136115727648	-1.1294337041238903e-05	-0.00016077158065930242
6.2194194695153895	0.0007741142244953412	0.0007710182907463928	0.0008151992829119417	0.0008087871335805027	0.0008389156447203523	0.0008304284575234237	0.0008643119145985879	0.0008534753621214779	0.0009180019129782798	0.0009017778511108107	0.058542991772453694	0.053813459950840706	-1.1317093820810767e-05	-0.00016206619192027372	-1.1202677404684516e-05	-0.00016042769422500158
6.256894600496366	0.0007737242089175091	0.0007706298518885378	0.0008147887447308388	0.0008083798298967671	0.0008384932696797743	0.0008300103526893111	0.0008638768721091257	0.0008530457611610262	0.0009175401165847819	0.0009013241777014693	0.05854325747544029	0.05381370379241334	-1.122510216407073e-05	-0.00016171741364143233	-1.1111617254595807e-05	-0.00016008246323651054
6.294595537993358	0.0007733350301144415	0.0007702422467467436	0.0008143790907451681	0.0008079734035439091	0.0008380718063753494	0.000829593150318097	0.0008634427709810306	0.0008526170895392338	0.0009170793246293904	0.0009008714903243343	0.058543527968161084	0.053813952029626376	-1.1133712247042571e-05	-0.0001613672695518764	-1.1021152766629155e-05	-0.00015973588058776356
6.332523642604218	0.0007729466913025013	0.000769855478529616	0.0008139703243953966	0.0008075678579369361	0.0008376512583798769	0.0008291768539455604	0.0008630096149311831	0.0008521893509224737	0.0009166195411415148	0.0009004197929259914	0.058543803337244	0.05381420474198044	-1.1042920229275763e-05	-0.00016101575240845545	-1.0931280139327149e-05	-0.0001593879391150188
6.370680283125076	0.0007725591957141205	0.0007694695504618555	0.0008135624491398657	0.0008071631965086166	0.0008372316292851258	0.0008287614671262396	0.0008625774076966474	0.0008517625489969785	0.000916160770173459	0.0008999690894753082	0.058544083670887294	0.053814462010416224	-1.0952722293334355e-05	-0.00016066285490981547	-1.0841995593988477e-05	-0.00015903863159677512
6.40906683659976	0.0007721725465979219	0.0007690844657843828	0.0008131554684549367	0.0008067594227096275	0.0008368129227019942	0.0008283469934335954	0.0008621461530348499	0.0008513366874690184	0.0009157030158006384	0.0008995193839636443	0.058544369058889136	0.05381472391734402	-1.0863114644602684e-05	-0.00016030856969473373	-1.0753295374501398e-05	-0.00015868795075241193
6.447684688369473	0.000771786747218832	0.0007687002277544504	0.0008127493858351266	0.0008063565400086878	0.0008363951422606616	0.0008279334364601562	0.0008617158547237443	0.0008509117700650599	0.0009152462821217797	0.000899070680405045	0.058544659592675366	0.053814990546666136	-1.0774093511170882e-05	-0.00015995288934214646	-1.0665175747250066e-05	-0.0001583358892422726
6.486535232122802	0.000771401800858204	0.0007683168396457684	0.0008123442047932565	0.0008059545518927061	0.000835978291610749	0.0008275207998176809	0.000861286516561993	0.0008504878005319455	0.0009147905732591426	0.0008986229828364523	0.05854495536533049	0.05381526198380859	-1.0685655143701303e-05	-0.00015959580637056603	-1.057763300094279e-05	-0.00015798243966691494
6.525619869945995	0.000771017710813932	0.0007679343047486189	0.0008119399288605882	0.000805553461866919	0.0008355623744214744	0.0008271090871373082	0.0008608581423691351	0.0008500647826370574	0.0009143358933587251	0.0008981762953179055	0.05854525647162706	0.053815538315744565	-1.0597795815409441e-05	-0.00015923731323891355	-1.0490663446631118e-05	-0.00015762759456813824
6.564940012373588	0.0007706344804005677	0.0007675526263699749	0.0008115365615869675	0.0008051532734550303	0.0008351473943818077	0.0008266983020697138	0.0008604307359857613	0.0008496427201684907	0.000913882246590478	0.0008977306219327465	0.058545563008055815	0.05381581963102746	-1.0510511821775967e-05	-0.00015887740234443726	-1.040426341739932e-05	-0.00015727134642654073
6.604497078439295	0.0007702521129494462	0.0007671718078336266	0.0008111341065409739	0.0008047539901993628	0.0008347333552006382	0.0008262884482852723	0.0008600043012736982	0.0008492216169352304	0.0009134296371485284	0.0008972859667878355	0.05854587507285818	0.05381610601981374	-1.0423799480494683e-05	-0.00015851606602218515	-1.0318429268319287e-05	-0.0001569136876615751
6.644292495727218	0.0007698706118088008	0.0007667918524802985	0.0008107325673100615	0.0008043556156609974	0.0008343202606069312	0.0008258795294742144	0.0008595788421161821	0.0008488014767673248	0.000912978069251395	0.0008968423340137577	0.05854619276605727	0.05381639757389706	-1.0337655131437834e-05	-0.00015815329654697563	-1.0233157376427979e-05	-0.00015655461063307508
6.684327700423376	0.0007694899803438807	0.0007664127636677683	0.0008103319475007022	0.0008039581534199169	0.0008339081143498856	0.0008254715493467813	0.0008591543624180352	0.0008483823035160574	0.0009125275471422044	0.0008963997277650329	0.05854651618949045	0.0538166943867352	-1.0252075136380281e-05	-0.00015778908613009457	-1.0148444140442928e-05	-0.00015619410763814678
6.724604137367524	0.0007691102219370812	0.0007660345447709967	0.0008099322507385419	0.00080356160707516	0.0008334969201991087	0.0008250645116333974	0.000858730866105858	0.0008479641010541342	0.0009120780750889247	0.0008959581522203397	0.05854684544684209	0.05381699655348118	-1.0167055878997772e-05	-0.00015742342692071087	-1.0064285980755303e-05	-0.00015583217091241774
6.76512326010531	0.0007687313399880512	0.0007656571991822393	0.0008095334806685348	0.0008031659802449568	0.0008330866819447646	0.0008246584200848178	0.0008583083571281972	0.00084754687327585	0.0009116296573845769	0.0008955176115827185	0.05854718064367801	0.05381730417101483	-1.008259376471081e-05	-0.0001570563110050438	-9.980679339282456e-06	-0.00015546879262928748
6.805886530940724	0.000768353337913828	0.0007652807303111804	0.0008091356409551056	0.0008027712765668887	0.0008326774033977542	0.0008242532784723059	0.0008578868394557447	0.0008471306240972807	0.0009111822983474747	0.0008950781100798042	0.058547521887478866	0.05381761733797261	-9.998685220518125e-06	-0.00015668773040514172	-9.897620679318736e-06	-0.0001551039648991226
6.846895420988873	0.0007679762191489483	0.0007649051415850467	0.0008087387352822871	0.0008023774996980263	0.0008322690883898709	0.000823849090587785	0.0008574663170815095	0.0008467153574564542	0.0009107360023214432	0.0008946396519640338	0.05854786928767469	0.05381793615478119	-9.915326694935958e-06	-0.0001563176770793817	-9.81510648544702e-06	-0.00015473767976914576
6.888151410229076	0.0007675999871455805	0.0007645304364487418	0.0008083427673538813	0.0008019846533150907	0.0008318617407739764	0.0008234458602440162	0.0008570467940210176	0.000846301077313545	0.0009102907736760594	0.0008942022415128811	0.05854822295568184	0.053818260723688435	-9.832514657841934e-06	-0.0001559461429213871	-9.733133263389523e-06	-0.00015436992922238102
6.92965598755826	0.0007672246453736405	0.0007641566183649609	0.0008079477408936016	0.0008015927411145939	0.0008314553644241629	0.0008230435912747545	0.0008566282743124903	0.0008458877876510483	0.0009098466168068784	0.000893765883029071	0.05854858300493749	0.05381859114879791	-9.750245600416083e-06	-0.00015557311976063803	-9.651697539980048e-06	-0.00015400070517909703
6.971410650844719	0.0007668501973209173	0.0007637836908143216	0.0008075536596452296	0.0008012017668129955	0.000831049963235926	0.0008226422875349218	0.0008562107620170378	0.0008454754924739706	0.0009094035361356713	0.0008933305808408109	0.05854894955093692	0.05381892753610202	-9.668516034923996e-06	-0.00015519859936025115	-9.570795862914178e-06	-0.00015362999949347644
7.01341690698215	0.0007664766464932002	0.00076341165729549	0.0008071605273727691	0.0008008117341468562	0.0008306455411263374	0.0008222419529007771	0.0008557942612188538	0.0008450641958100194	0.0009089615361106648	0.0008928963393020207	0.058549322711271626	0.05381926999351657	-9.587322494683873e-06	-0.00015482257341811745	-9.49042480070765e-06	-0.00015325780395530897
7.055676271944047	0.0007661039964143988	0.0007630405213253035	0.0008067683478605965	0.0008004226468729886	0.0008302421020342135	0.0008218425912700832	0.0008553787760254032	0.0008446539017097868	0.0009085206212067795	0.0008924631627925607	0.0585497026056666	0.05381961863091422	-9.506661533903449e-06	-0.00015444503356551453	-9.410580942602678e-06	-0.00015288411028901994
7.098190270838397	0.0007657322506266712	0.000762670286438901	0.0008063771249136195	0.0008000345087686133	0.0008298396499202932	0.0008214442065622809	0.0008549643105676209	0.0008442446142469452	0.0009080807959258729	0.0008920310557184658	0.058550089356019845	0.05381997356016398	-9.42652972760541e-06	-0.0001540659713673842	-9.331260898404886e-06	-0.00015250891015308743
7.1409604379627405	0.0007653614126905469	0.0007623009561898466	0.0008059868623574292	0.0007996473236315123	0.0008294381887674074	0.0008210468027186591	0.0008545508690001035	0.0008438363375184335	0.0009076420647969815	0.0008916000225121792	0.058550483086440855	0.05382033489516312	-9.346923671488608e-06	-0.00015368537832155527	-9.252461298408718e-06	-0.00015213219513976473
7.183988316859528	0.0007649914861850545	0.0007619325341502599	0.0008055975640384594	0.0007992610952801873	0.0008290377225806591	0.0008206503837025298	0.0008541384555013103	0.0008434290756446542	0.0009072044323765706	0.0008911700676327913	0.05855088392329249	0.053820702751876094	-9.267839981737247e-06	-0.00015330324585682842	-9.174178793197943e-06	-0.00015175395677355374
7.227275460371831	0.0007646224747078513	0.0007615650239109469	0.0008052092338241476	0.000798875827554019	0.0008286382553876032	0.000820254953499407	0.0008537270742737653	0.0008430228327696713	0.0009067679032487872	0.0008907411955662819	0.058551291995230154	0.05382107724837309	-9.189275295029553e-06	-0.0001529195653348081	-9.09641005362137e-06	-0.00015137418651206547
7.270823430699384	0.0007642543818753438	0.000761198429081523	0.0008048218756030866	0.0007984915243134215	0.000828239791238418	0.0008198605161171768	0.0008533167295442504	0.0008426176130614002	0.000906332482025703	0.0008903134108257563	0.058551707433245066	0.05382145850486607	-9.11122626838512e-06	-0.00015253432804851474	-9.019151770669684e-06	-0.00015099287574532605
7.31463379945495	0.0007638872113228203	0.0007608327532905475	0.0008044354932851907	0.0007981081894400031	0.000827842334206091	0.0008194670755862797	0.0008529074255640149	0.0008422134207118103	0.0009058981733475762	0.0008898867179516945	0.05855213037070544	0.05382184664375016	-9.033689579015722e-06	-0.00015214752522163533	-8.942400655341867e-06	-0.00015061001579499966
7.358708147721062	0.0007635209667045763	0.0007604680001856496	0.0008040500908018519	0.0007977258268367266	0.0008274458883865955	0.0008190746359598853	0.0008524991666089747	0.0008418102599371219	0.0009054649818831027	0.0008894611215121931	0.058552560943401145	0.0538222417896412	-8.95666192423164e-06	-0.00015175914800810708	-8.86615343852204e-06	-0.0001502255979139444
7.403048066107065	0.0007631556516940434	0.0007601041734336618	0.0008036656721061041	0.0007973444404280703	0.0008270504578990773	0.0008186832013140765	0.0008520919569799213	0.0008414081349780098	0.0009050329123296792	0.0008890366261032173	0.05855299928958691	0.05382264406941832	-8.880140021295946e-06	-0.0001513691874909795	-8.790406870847617e-06	-0.0001498396132848523
7.447655154806527	0.0007627912699839224	0.0007597412767207524	0.0008032822411727889	0.0007969640341601943	0.0008266560468860382	0.0008182927757480314	0.0008516858010027311	0.0008410070500998077	0.0009046019694136659	0.000888613236348855	0.058553445550027	0.05382305361226259	-8.804120607382865e-06	-0.00015097763468341352	-8.715157722659003e-06	-0.00014945205302124842
7.49253102365499	0.0007624278252863063	0.0007593793137525523	0.0008028998019987127	0.0007965846120010971	0.0008262626595135171	0.0008179033633842024	0.0008512807030285688	0.0008406070095927082	0.0009041721578906459	0.0008881909569015629	0.05855389986804142	0.05382347054970112	-8.728600439418185e-06	-0.00015058448052726603	-8.640402783869489e-06	-0.00014906290816674161
7.537677292188054	0.0007620653213328142	0.0007590182882542907	0.0008025183586028166	0.0007962061779407841	0.000825870299971281	0.0008175149683685019	0.0008508766674341031	0.0008402080177719729	0.0009037434825456969	0.0008877697924424293	0.05855436238955208	0.05382389501565009	-8.653576293957826e-06	-0.00015018971589214614	-8.566138863814327e-06	-0.00014867216969319252
7.583095589699846	0.0007617037618747221	0.0007586582039709281	0.0008021379150263413	0.0007958287359914343	0.0008254789724730116	0.0008171275948704908	0.0008504736986217194	0.0008398100789781391	0.0009033159481936584	0.0008873497476814298	0.058554833263131226	0.053824327146454465	-8.579044967094163e-06	-0.00014979333157560948	-8.492362791158795e-06	-0.0001482798285012965
7.628787555301809	0.0007613431506830922	0.0007582990646672873	0.000801758475332993	0.0007954522901875629	0.0008250886812564932	0.0008167412470835618	0.0008500718010197319	0.0008394131975772302	0.0009028895596794051	0.0008869308273576895	0.05855531264004801	0.05382476708093772	-8.50500327436235e-06	-0.0001493953183026031	-8.419071413847887e-06	-0.00014788587542044485
7.674754837981857	0.0007609834915489053	0.0007579408741281889	0.000801380043609112	0.0007950768445861921	0.000824699430583805	0.0008163559292251277	0.0008496709790826012	0.0008390173779609664	0.0009024643218781214	0.0008865130362397456	0.05855580067431849	0.053825214960442486	-8.431448050592871e-06	-0.00014899566672438302	-8.346261598899882e-06	-0.00014749030120692064
7.720999096663877	0.0007606247882831924	0.0007575836361585843	0.0008010026239638417	0.0007947024032670171	0.0008243112247415129	0.0008159716455368143	0.0008492712372911533	0.0008386226245469772	0.000902040239695579	0.0008860963791258148	0.058556297522756144	0.05382567092887854	-8.358376149814398e-06	-0.00014859436741820886	-8.273930232347362e-06	-0.00014709309654412084
7.767522000267617	0.0007602670447171691	0.0007572273545836938	0.0008006262205293007	0.0007943289703325802	0.0008239240680408636	0.0008155884002846492	0.0008488725801527999	0.0008382289417790211	0.0009016173180684201	0.0008856808608440639	0.05855680334502181	0.05382613513276957	-8.285784445170516e-06	-0.0001481914108873439	-8.202074219157418e-06	-0.00014669425204230646
7.814325227768903	0.0007599102647023638	0.0007568720332491361	0.0008002508374607483	0.0007939565499084343	0.000823537964817977	0.0008152061977592529	0.0008484750122017565	0.0008378363341271939	0.0009011955619644354	0.0008852664862528765	0.05855731830367655	0.05382660772129976	-8.213669828753198e-06	-0.00014778678755933417	-8.130690483035621e-06	-0.000146293758236965
7.861410468260233	0.0007595544521107593	0.0007565176760210726	0.0007998764789367664	0.0007935851461433248	0.0008231529194340484	0.000814825042276039	0.0008480785379992743	0.0008374448060881588	0.0009007749763828595	0.0008848532602411353	0.058557842564233194	0.05382708884636314	-8.142029211583718e-06	-0.00014738048778695223	-8.05977596644164e-06	-0.00014589160558980963
7.908779421011744	0.0007591996108349151	0.0007561642867863329	0.0007995031491594196	0.0007932147632093501	0.0008227689362755369	0.0008144449381753985	0.0008476831621338536	0.0008370543621853528	0.0009003555663546472	0.0008844411877284879	0.058558376295211656	0.05382757866261239	-8.070859523395812e-06	-0.00014697250184611543	-7.989327630367193e-06	-0.0001454877844867808
7.956433795532517	0.0007588457447881159	0.000755811869452565	0.0007991308523544454	0.0007928454053021493	0.0008223860197543779	0.0008140658898229107	0.0008472888892214868	0.0008366650069692254	0.0008999373369427823	0.0008840302736656421	0.05855891966819276	0.05382807732751033	-8.000157712604455e-06	-0.0001465628199362745	-7.91934245427707e-06	-0.00014508228523810174
8.004375311632296	0.0007584928579044925	0.0007554604279483595	0.000798759592771414	0.0007924770766410649	0.0008220041743081696	0.0008136879016095281	0.0008468957239058725	0.0008362767450174468	0.0008995202932425555	0.000883620523034632	0.05855947285787413	0.053828585001378604	-7.92992074619657e-06	-0.00014615143217974746	-7.849817436048415e-06	-0.00014467509807822299
8.052605699483543	0.0007581409541391689	0.000755109966223399	0.0007983893746839183	0.0007921097814693286	0.0008216234044003888	0.0008133109779517863	0.0008465036708586599	0.000835889580935147	0.0008991044403818781	0.0008832119408491174	0.05856003604212677	0.053829101847453105	-7.860145609547148e-06	-0.00014573832862016523	-7.78074959175215e-06	-0.00014426621316374066
8.101126699683881	0.0007577900374683905	0.0007547604882485899	0.0007980202023897436	0.0007917435240542344	0.000821243714520586	0.0008129351232920005	0.0008461127347796756	0.0008355035193551373	0.0008986897835215742	0.000882804532154665	0.05856060940205397	0.053829628031934106	-7.790829306459149e-06	-0.00014532349922405374	-7.712135955668595e-06	-0.00014385562057461776
8.149940063318896	0.0007574401118896631	0.0007544119980162026	0.0007976520802110483	0.0007913783086873156	0.0008208651091845923	0.0008125603420984687	0.0008457229203971591	0.0008351185649381396	0.0008982763278556867	0.0008823983020290408	0.05856119312204904	0.053830163724041764	-7.72196885888074e-06	-0.00014490693387747555	-7.64397358010531e-06	-0.00014344331031229673
8.199047552025359	0.0007570911814218914	0.0007540644995400151	0.0007972850124945476	0.0007910141396845309	0.0008204875929347331	0.0008121866388656788	0.0008453342324680058	0.0008347347223730252	0.0008978640786117904	0.0008819932555825085	0.05856178738985553	0.053830709096071294	-7.653561306920909e-06	-0.00014448862238705673	-7.57625953532251e-06	-0.00014302927229956075
8.248450938054788	0.0007567432501055126	0.0007537179968554474	0.0007969190036116892	0.000790651021386438	0.0008201111703400275	0.0008118140181145109	0.0008449466757780004	0.000834351996377041	0.0008974530410512962	0.0008815893979581216	0.05856239239662882	0.05383126432344836	-7.585603708741909e-06	-0.00014406855448009792	-7.5089909094237794e-06	-0.00014261349638028387
8.298152004337403	0.0007563963220026368	0.0007533724940197064	0.0007965540579588392	0.0007902889581583798	0.000819735845996404	0.0008114424843924478	0.0008445602551420626	0.0008339703916960499	0.0008970432204697689	0.0008811867343320281	0.058563008336997825	0.05383182958478661	-7.518093140394463e-06	-0.00014364671980193755	-7.442164808265858e-06	-0.00014219597231832082
8.348152544546481	0.0007560504011971837	0.0007530279951119249	0.000796190179957465	0.0007899279543906665	0.0008193616245269124	0.0008110720422737816	0.00084417497540449	0.0008335899131047683	0.0008966346221972451	0.0008807852699137712	0.05856363540912812	0.05383240506194572	-7.451026695731028e-06	-0.00014322310791631265	-7.375778355309462e-06	-0.00014177668979650782
8.398454363163072	0.0007557054917950239	0.0007526845042333069	0.0007958273740543211	0.0007895680144987632	0.000818988510581937	0.0008107026963598298	0.0008437908414392073	0.0008332105654070086	0.0008962272515985554	0.0008803850099466017	0.058564273814788376	0.0538329909400901	-7.384401486345074e-06	-0.00014279770830541438	-7.309828691574177e-06	-0.00014135563841702337
8.449059275541144	0.0007553615979241137	0.0007523420255072641	0.0007954656447216324	0.0007892091429234693	0.0008186165088394094	0.00081033445127914	0.000843407858150009	0.0008328323534359161	0.0008958211140736447	0.0008799859597077805	0.05856492375941266	0.053833587407750086	-7.318214641435783e-06	-0.00014237051036847248	-7.244312975527439e-06	-0.00014093280770072214
8.49996910797308	0.0007550187237346374	0.0007520005630795631	0.0007951049964572833	0.0007888513441311106	0.0008182456240050286	0.0008099673116877099	0.0008430260304708133	0.0008324552820542184	0.0008954162150579043	0.0008795881245088977	0.05856558545216929	0.05383419465688226	-7.252463307684878e-06	-0.00014194150342070055	-7.179228382933611e-06	-0.0001405081870852476
8.551185697755594	0.0007546768733991482	0.0007516601211184688	0.0007947454337850067	0.0007884946226137261	0.0008178758608124795	0.0008096012822692011	0.0008426453633659178	0.0008320793561544715	0.0008950125600225027	0.0008791915096961884	0.058566259106030076	0.05383481288293334	-7.187144649194177e-06	-0.00014151067669346262	-7.114572106805411e-06	-0.0001400817659255038
8.602710893256043	0.0007543360511127058	0.0007513207038148859	0.0007943869612545726	0.0007881389828892577	0.0008175072240236512	0.0008092363677351573	0.0008422658618302501	0.0008317045806593069	0.0008946101544747199	0.0008787961206508517	0.058566944937837435	0.05383544228490133	-7.122255847353751e-06	-0.00014107801933332942	-7.050341357263401e-06	-0.00013965353349257303
8.654546553979111	0.0007539962610930212	0.000750982315382506	0.0007940295834419796	0.0007877844295017399	0.0008171397184288616	0.0008088725728252233	0.0008418875308896288	0.0008313309605216858	0.0008942090039582886	0.0008784019627893757	0.05856764316837648	0.05383608306540415	-7.0577941007994235e-06	-0.00014064352040191186	-6.986533361524709e-06	-0.00013922347897418752
8.706694550633951	0.0007536575075805903	0.0007506449600579466	0.000793673304949643	0.000787430967021489	0.0008167733488470764	0.0008085099023073612	0.000841510375601017	0.0008309585007251458	0.0008938091140537294	0.00087800904156386	0.058568354022445666	0.053836735430742425	-6.993756625223689e-06	-0.00014020716887411244	-6.923145363681854e-06	-0.000138791591472176
8.759156765201672	0.0007533197948388455	0.0007503086421009047	0.0007933181304065951	0.0007870786000453032	0.000816408120126142	0.0008081483609780819	0.0008411344010527944	0.0008305872062840655	0.0008934104903787078	0.0008776173624623531	0.05856907772893198	0.05383739959096726	-6.9301406533002485e-06	-0.00013976895363737585	-6.860174624623815e-06	-0.0001383578600019919
8.811935091003267	0.000752983127154293	0.0007499733657942992	0.0007929640644686772	0.0007867273331966535	0.0008160440371430093	0.0008077879536626649	0.0008407596123650162	0.0008302170822439194	0.0008930131385883788	0.0008772269310091845	0.058569814520883445	0.05383807575995046	-6.86694343466146e-06	-0.00013932886349299345	-6.7976184220455704e-06	-0.00013792227349421204
8.865031432767935	0.0007526475088366519	0.0007496391354444124	0.0007926111118187303	0.0007863771711258744	0.0008156811048039594	0.0008074286852153811	0.0008403860146896772	0.0008298481336815322	0.0008926170643757372	0.0008768377527652962	0.05857056463558654	0.05383876415545223	-6.804162235730937e-06	-0.00013888688715371633	-6.7354740502737626e-06	-0.0001374848207923718
8.918447706701835	0.0007523129442190029	0.0007493059553810435	0.0007922592771667985	0.0007860281185103683	0.0008153193280448398	0.0008070705605197244	0.0008400136132109874	0.0008294803657053489	0.0008922222734719821	0.0008764498333285911	0.058571328314643574	0.05383946499919272	-6.741794339584772e-06	-0.0001384430132425063	-6.6737388201088335e-06	-0.0001370454906509666
8.972185840557227	0.00075197943765793	0.0007489738299576543	0.0007919085652503266	0.0007856801800548013	0.0008149587118312967	0.0008067135844886441	0.0008396424131456412	0.0008291137834556986	0.0008918287716468758	0.0008760631783342771	0.05857210580404952	0.05384017851692521	-6.679837045951535e-06	-0.00013799723029347954	-6.61241005883717e-06	-0.00013660427173689538
9.02624777370205	0.000751646993533662	0.0007486427635515143	0.0007915589808343565	0.000785333360491301	0.0008145992611590064	0.0008063577620647703	0.0008392724197430915	0.0008287483921050591	0.0008914365647091096	0.0008756777934552132	0.05857289735427532	0.05384090493850886	-6.618287671058751e-06	-0.00013754952675038012	-6.551485110084521e-06	-0.00013616115262818362
9.080635457189915	0.0007513156162502187	0.000748312760563851	0.0007912105287117311	0.0007849876645796588	0.0008142409810539153	0.000806003098220652	0.0008389036382858266	0.0008283841968583284	0.0008910456585066734	0.0008752936844022631	0.05857370322034622	0.05384164449798349	-6.5571435475314174e-06	-0.00013709989096569175	-6.49096133371798e-06	-0.00013571612181265125
9.135350853830497	0.0007509853102355549	0.0007479838254199985	0.0007908632137032951	0.000784643097107532	0.0008138838765724764	0.0008056495979589894	0.0008385360740896518	0.000828021202953098	0.0008906560589272308	0.0008749108569246529	0.058574523661928585	0.053842397433647195	-6.496402024322619e-06	-0.00013664831120036025	-6.430836105763595e-06	-0.00013526916768791253
9.190395938260405	0.0007506560799417042	0.0007476559625695454	0.0007905170406580988	0.0007842996628906466	0.0008135279528018904	0.0008052972663128726	0.0008381697325039681	0.0008276594156599252	0.0008902677718984963	0.0008745293168103295	0.05857535894341137	0.053843163988132284	-6.436060466581683e-06	-0.00013619477562229476	-6.3711068182901315e-06	-0.00013482027855993284
9.245772697014415	0.0007503279298449266	0.0007473291764864865	0.0007901720144536044	0.000783957366773004	0.0008131732148603496	0.0008049461083460212	0.000837804618912062	0.0008272988402826144	0.0008898808033886199	0.0008741490698863278	0.05857620933399509	0.05384394440848616	-6.37611625556745e-06	-0.00013573927230611793	-6.311770879300661e-06	-0.0001343694426421682
9.301483128597186	0.0007500008644458537	0.0007470034716693729	0.0007898281399958933	0.0007836162136270879	0.0008128196678972812	0.0008045961291530271	0.0008374407387313904	0.0008269394821584965	0.0008894951594065748	0.0008737701220191393	0.058577075107776634	0.05384473894625068	-6.316566788621379e-06	-0.0001352817892333047	-6.2528257127264855e-06	-0.00013391664805664782
9.357529243555355	0.0007496748882696289	0.0007466788526414571	0.0007894854222198663	0.0007832762083540648	0.0008124673170935898	0.000804247333859589	0.0008370780974138668	0.0008265813466587047	0.0008891108460025413	0.0008733924791150779	0.05857795654384235	0.05384554785754563	-6.257409478952446e-06	-0.00013482231428957325	-6.194268758226776e-06	-0.00013346188283097637
9.413913064550128	0.0007493500058660651	0.0007463553239508536	0.000789143866089465	0.0007829373558840051	0.0008121161676619149	0.0008038997276227704	0.0008367167004461648	0.0008262244391884729	0.0008887278692683154	0.0008730161471206693	0.05857885392635654	0.05384637140315115	-6.198641755631069e-06	-0.0001343608352653014	-6.136097471151278e-06	-0.0001330051348986394
9.47063662643026	0.0007490262218097774	0.0007460328901706791	0.0007888034765978686	0.0007825996611760811	0.0008117662248468706	0.0008035533156312329	0.0008363565533500007	0.0008258687651874088	0.0008883462353376953	0.0008726411320230177	0.05857976754465532	0.053847209848592925	-6.140261063464214e-06	-0.00013389733985463836	-6.0783093224336254e-06	-0.00013254639209830943
9.527701976305488	0.0007487035407003439	0.0007457115558992154	0.000788464258767719	0.0007822631292187894	0.0008114174939253084	0.0008032081031054978	0.0008359976616824455	0.0008255143301297981	0.0008879659503868999	0.0008722674398502045	0.058580697693340615	0.05384806346423015	-6.08226486289911e-06	-0.00013343181565431128	-6.020901798479451e-06	-0.0001320856421722083
9.585111173620431	0.0007483819671624407	0.0007453913257600518	0.0007881262176513224	0.0007819277650301555	0.0008110699802065617	0.0008028640952981872	0.0008356400310362155	0.0008251611395248884	0.0008875870206349669	0.0008718950766716677	0.05858164467237754	0.05384893252534334	-6.02465062996254e-06	-0.00013296425016362523	-5.963872401141233e-06	-0.0001316228727669677
9.642866290228868	0.0007480615058459979	0.0007450722044022436	0.0007877893583308709	0.0007815935736579537	0.0008107236890327109	0.0008025212974942823	0.0008352836670399826	0.0008248091989171888	0.0008872094523441749	0.0008715240485986014	0.05858260878719111	0.0538498173122228	-5.967415856114253e-06	-0.00013249463078263135	-5.907218647537016e-06	-0.0001311580714310756
9.700969410468568	0.0007477421614263423	0.0007447541965004627	0.0007874536859186551	0.0007812605601799219	0.0008103786257788359	0.0008021797150113768	0.0008349285753586795	0.00082445851388677	0.0008868332518204583	0.0008711543617843528	0.05858359034876738	0.053850718110262194	-5.910558048161964e-06	-0.00013202294481123866	-5.8509380699896946e-06	-0.0001306912256144599
9.75942263123647	0.000747423938604352	0.0007444373067551552	0.0007871192055572877	0.000780928729703981	0.0008100347958532853	0.000801839353199938	0.0008345747616938154	0.0008241090900495677	0.0008864584254138385	0.00087078602242483	0.058584589673753774	0.05385163521005147	-5.8540747282344666e-06	-0.00013154917944996347	-5.795028215994057e-06	-0.0001302223226690713
9.818228062064373	0.0007471068421065945	0.000744121539892686	0.0007867859224199107	0.0007805980873684473	0.0008096922046979271	0.0008015002174435569	0.0008342222317837771	0.0008237609330576802	0.0008860849795188417	0.0008704190367588997	0.058585607084563146	0.05385256890747189	-5.797963433645456e-06	-0.00013107332179806974	-5.7394866480649925e-06	-0.00012975134984669068
9.877387825195074	0.0007467908766854854	0.0007438069006655031	0.0007864538417104269	0.0007802686383422614	0.0008093508577884252	0.0008011623131592206	0.000833870991404159	0.0008234140485996845	0.0008857129205749437	0.00087005341106881	0.05858664290948029	0.053853519503791816	-5.7422217167642925e-06	-0.00013059535885184825	-5.684310943640351e-06	-0.00012927829429801307
9.936904055658934	0.0007464760471194307	0.0007434933938522845	0.0007861229686637153	0.000779940387825204	0.0008090107606345008	0.0008008256457975677	0.0008335210463680736	0.0008230684424009411	0.0008853422550670033	0.0008696891516806021	0.058587697482768146	0.053854487305766134	-5.686847144976102e-06	-0.0001301152775050607	-5.629498695015889e-06	-0.00012880314307234242
9.996778901350961	0.0007461623582129807	0.0007431810242580989	0.0007857933085458588	0.0007796133410481242	0.0008086719187802062	0.0008004902208431616	0.0008331724025264803	0.0008227241202239132	0.0008849729895257117	0.0008693262649645364	0.05858877114477741	0.053855472625737005	-5.631837300585502e-06	-0.0001296330645475796	-5.575047509268939e-06	-0.0001283258831167866
10.05701452310831	0.0007458498147969748	0.0007428697967145556	0.0007854648666543633	0.0007792875032731588	0.0008083343378041926	0.000800156043814751	0.0008328250657685054	0.0008223810878684772	0.0008846051305280366	0.000868964757335515	0.05858986424205867	0.05385647578173554	-5.577189780727257e-06	-0.00012914870666494438	-5.520955008153465e-06	-0.00012784650127559138
10.117613094788254	0.0007455384217286937	0.0007425597160799633	0.0007851376483183881	0.000778962879793963	0.0008079980233199867	0.0007998231202655454	0.0008324790420217744	0.0008220393511722467	0.0008842386846976818	0.0008686046352535174	0.05859097712747494	0.05385749709758589	-5.522902197245723e-06	-0.000128662190436446	-5.467218827989034e-06	-0.0001273649842880864
10.178576803346665	0.0007452281838920104	0.0007422507872394866	0.0007848116588989742	0.0007786394759359389	0.0008076629809762689	0.0007994914557834876	0.0008321343372527462	0.0008216989160108965	0.0008838736587055488	0.0008682459052240385	0.058592110160317616	0.05385853690301183	-5.468972176657545e-06	-0.00012817350233557123	-5.4138366196287285e-06	-0.00012688131878954567
10.239907848916916	0.0007449191061975343	0.0007419430151052963	0.000784486903789267	0.0007783172970564588	0.000807329216457147	0.000799161055991524	0.0008317909574670422	0.0008213597882984823	0.0008835100592701965	0.000867888573798525	0.05859326370642513	0.05385959553374433	-5.415397359998138e-06	-0.00012768262872778213	-5.360806048296078e-06	-0.00012639549130863403
10.301608444889292	0.0007446111935827714	0.0007416364046167361	0.0007841633884147582	0.0007779963485451068	0.0008069967354824461	0.0007988319265478903	0.0008314489087097947	0.0008210219739877804	0.0008831478931583245	0.0008675326475748332	0.05859443813830037	0.053860673331631276	-5.362175402800866e-06	-0.00012718955587057157	-5.30812479357292e-06	-0.00012590748826765696
10.363680817990868	0.0007443044510122627	0.0007413309607404681	0.0007838411182335053	0.0007776766358238992	0.0008066655438079824	0.0007985040731463814	0.0008311081970659791	0.0008206854790706086	0.000882787167185238	0.0008671781331976714	0.05859563383523566	0.05386177064475043	-5.3093039749877585e-06	-0.00012669426991268606	-5.255790549277099e-06	-0.00012541729598161688
10.426127208365882	0.0007439988834777434	0.0007410266884706368	0.0007835200987363744	0.0007773581643475276	0.0008063356472258562	0.0007981775015166411	0.000830768828660767	0.0008203503095781713	0.0008824278882153406	0.0008668250373590646	0.058596851183435425	0.05386288782752343	-5.256780760732466e-06	-0.00012619675689165555	-5.203801023360988e-06	-0.00012492490065615924
10.488949869656532	0.0007436944959982902	0.0007407235928290252	0.0007832003354472721	0.000777040939603592	0.0008060070515647394	0.0007978522174244424	0.0008304308096598732	0.0008200164715813946	0.0008820700631626205	0.0008664733667988178	0.05859809057614359	0.05386402524083035	-5.204603458448982e-06	-0.00012569700273482032	-5.152153937866381e-06	-0.00012443028838837744
10.552151069084381	0.000743391293620471	0.0007404216788652095	0.000782881833923382	0.0007767249671128352	0.0008056797626901639	0.0007975282266719748	0.0008300941462699072	0.000819683971191268	0.0008817136989911448	0.0008661231283049822	0.058599352413772114	0.05386518325213071	-5.1527697806632786e-06	-0.00012519499325727712	-5.100847028803937e-06	-0.00012393344516442584
10.615733087532126	0.0007430892814184968	0.0007401209516567198	0.0007825645997554038	0.000776410252429386	0.0008053537865048176	0.000797205535098135	0.0008297588447387307	0.0008193528145591934	0.0008813588027155628	0.0008657743287143336	0.05860063710403201	0.05386636223558229	-5.101277453913554e-06	-0.00012469071416046362	-5.049878046054293e-06	-0.0001234343568585483
10.679698219625935	0.000742788464494375	0.0007398214163091989	0.0007822486385677952	0.0007760968011409996	0.0008050291289488422	0.0007968841485788207	0.0008294249113558204	0.000819023007877335	0.0008810053814016151	0.0008654269749128545	0.05860194506206879	0.05386756257216418	-5.0501242186981946e-06	-0.00012418415103226943	-4.999244753346385e-06	-0.0001229330092334946
10.744048773818252	0.0007424888479780551	0.0007395230779565561	0.0007819339560190103	0.0007757846188692952	0.0008047057960001279	0.0007965640730272178	0.0008290923524526267	0.0008186945573789678	0.0008806534421666436	0.0008650810738362158	0.05860327671059654	0.0538687846498023	-4.999307829402916e-06	-0.00012367528934612015	-4.9489449281438225e-06	-0.0001224293879391325
10.808787072471103	0.000742190437027582	0.0007392259417611276	0.0007816205578017427	0.0007754737112700027	0.0008043837936746153	0.000796245314394103	0.0008287611744029428	0.0008183674693388371	0.0008803029921801136	0.0008647366324702717	0.058604632480038686	0.05387002886349677	-4.948826054171525e-06	-0.000123164114458979	-4.89897636151565e-06	-0.00012192347850986662
10.87391545193992	0.0007418932368292482	0.0007389300129138372	0.0007813084496431732	0.0007751640840332102	0.0008040631280266018	0.0007959278786681437	0.0008284313836232786	0.0008180417500735206	0.0008799540386641431	0.000864393657851561	0.05860601280866891	0.05387129561545094	-4.898676674818317e-06	-0.00012265061161040314	-4.84933685810339e-06	-0.00012141526636533229
10.93943626265785	0.000741597252597744	0.0007386352966343522	0.000780997637305215	0.0007748557428836077	0.0008037438051490482	0.0007956117718761961	0.0008281029865732336	0.0008177174059417889	0.0008796065888940334	0.0008640521570678085	0.058607418142754254	0.05387258531520428	-4.8488574868124634e-06	-0.00012213476592282113	-4.8000242360542525e-06	-0.00012090473680956282
11.00535186922059	0.0007413024895763046	0.0007383417981712409	0.0007806881265847577	0.0007745486935807346	0.0008034258311738824	0.000795297000083611	0.0008277759897558724	0.0008173944433449729	0.0008792606501988075	0.0008637121372584349	0.05860884893670245	0.053873898379767284	-4.7993662991149474e-06	-0.00012161656239881302	-4.751036326872821e-06	-0.00012039187502838056
11.071664650471687	0.0007410089530368691	0.0007380495228021374	0.0007803799233139265	0.0007742429419192371	0.0008031092122723212	0.0007949835693945448	0.0008274503997181173	0.0008170728687273406	0.0008789162299617653	0.0008633736056150808	0.058610305653211674	0.0538752352337577	-4.750200934139533e-06	-0.0001210959859213323	-4.702370975386352e-06	-0.00011987666608984093
11.138376999588447	0.0007407166482802215	0.0007377584758338923	0.0007800730333603211	0.0007739384937291111	0.0008027939546551735	0.0007946714859522633	0.0008271262230511228	0.0008167526885764638	0.0008785733356210261	0.000863036569382121	0.058611788763422636	0.05387659630954031	-4.70135922766169e-06	-0.00012057302125201286	-4.654026039657179e-06	-0.00011935909494245611
11.205491324168262	0.000740425580636151	0.0007374686626027408	0.0007797674626272808	0.0007736353548759646	0.0008024800645731693	0.0007943607559394609	0.0008268034663906786	0.0008164339094236064	0.0008782319746701002	0.0008627010358572043	0.0586132987470732	0.05387798204737031	-4.652839028738802e-06	-0.00012004765303030851	-4.605999390901172e-06	-0.00011883914641458437
11.273010046315514	0.0007401357554635929	0.0007371800884744519	0.0007794632170541281	0.000773333531261265	0.0008021675483172687	0.0007940513855785685	0.0008264821364175927	0.0008161165378440973	0.0008778921546584481	0.0008623670123917805	0.05861483609265624	0.053879392895535796	-4.604638199621688e-06	-0.00011951986577254936	-4.558288913395804e-06	-0.00011831680521309784
11.340935602728974	0.0007398471781507882	0.0007368927588444974	0.000779160302616435	0.0007730330288226038	0.000801856412218995	0.0007937433811320797	0.000826162239858102	0.0008158005804577282	0.0008775538831920637	0.0008620345063916533	0.05861640129758075	0.05388082931050964	-4.556754615667007e-06	-0.00011898964387022093	-4.5108925043960135e-06	-0.00011779205592213349
11.409270444789758	0.0007395598541154272	0.0007366066791382034	0.0007788587253262732	0.0007727338535339501	0.0008015466626507533	0.0007934367489028657	0.0008258437834842671	0.0008154860439291343	0.0008772171679340501	0.0008617035253175243	0.05861799486833621	0.053882291757093914	-4.509186165293881e-06	-0.00011845697159013069	-4.463808074090837e-06	-0.00011726488300281557
11.478017038649782	0.0007392737888048016	0.0007363218548109126	0.0007785584912324769	0.0007724360114059128	0.0008012383060261622	0.0007931314952345014	0.0008255267741143833	0.0008151729349681956	0.0008768820166052138	0.0008613740766855514	0.05861961732065859	0.05388378070857842	-4.4619307498407895e-06	-0.00011792183307177129	-4.417033545479378e-06	-0.00011673527079125723
11.547177865320764	0.0007389889876959559	0.0007360382913481442	0.0007782596064209051	0.0007721395084860045	0.000800931348800387	0.0007928276265115915	0.000825211218613393	0.0008148612603304346	0.0008765484369846617	0.0008610461680679156	0.058621269179700196	0.053885296646894065	-4.414986283523062e-06	-0.00011738421232679319	-4.370566854295342e-06	-0.00011620320349742252
11.616755420763786	0.0007387054562958368	0.0007357559942657529	0.0007779620770147047	0.0007718443508589056	0.0008006257974704731	0.0007925251491601033	0.0008248971238933032	0.0008145510268174201	0.0008762164369104082	0.0008607198070933918	0.058622950980204216	0.05388684006277139	-4.368350693377369e-06	-0.00011684409323872713	-4.3244059489723485e-06	-0.00011566866520515418
11.686752215979308	0.0007384232001414385	0.0007354749691100836	0.0007776659091745708	0.0007715505446467259	0.000800321658575681	0.0007922240696476916	0.0008245844969136003	0.0008142422412771713	0.0008758860242799833	0.0008603950014479236	0.0586246632666792	0.053888411455903756	-4.322021919116875e-06	-0.00011630145956012528	-4.278548790509484e-06	-0.00011513163986973107
11.75717077709787	0.0007381422247999604	0.0007351952214581395	0.0007773711090990231	0.0007712580960092815	0.0008000189386978352	0.0007919243944840451	0.0008242733446816869	0.000813934910604578	0.0008755572070510641	0.0008600717588752186	0.058626406593580156	0.053890011335111426	-4.275997913107815e-06	-0.00011575629491286654	-4.232993352419265e-06	-0.00011459211131703562
11.82801364547121	0.0007378625358689451	0.0007349167569177297	0.0007770776830246616	0.0007709670111443527	0.0007997176444616566	0.0007916261302212144	0.0008239636742532979	0.0008136290417418056	0.0008752299932420919	0.0008597500871773307	0.058628181525491235	0.05389164021850985	-4.230276640303579e-06	-0.00011520858278735169	-4.187737620691204e-06	-0.00011405006324405331
11.899283377763982	0.0007375841389764332	0.0007346395811276344	0.0007767856372264447	0.0007706772962879625	0.000799417782535117	0.000791329283453957	0.0008236554927329427	0.0008133246416787229	0.0008749043909329171	0.0008594299942152676	0.05862998863731074	0.05389329863368037	-4.184856078065166e-06	-0.00011465830653831222	-4.142779593613137e-06	-0.00011350547921457066
11.970982546046038	0.0007373070397811144	0.0007343636997577658	0.000776494978017963	0.0007703889577146519	0.0007991193596297916	0.0007910338608200875	0.0008233488072743494	0.0008130217174533292	0.0008745804082654495	0.0008591114879096036	0.05863182851444412	0.05389498711784431	-4.139734216206288e-06	-0.00011410544938719736	-4.098117281779029e-06	-0.0001129583426603964
12.043113737885237	0.0007370312439724655	0.0007340891185093179	0.0007762057117517044	0.0007701020017377471	0.0007988223825012023	0.0007907398690008162	0.0008230436250808959	0.0008127202761521765	0.000874258053444302	0.0008587945762410878	0.05863370175299383	0.053896706218041164	-4.094909056853724e-06	-0.0001135499944193985	-4.053748707991828e-06	-0.0001124086368796684
12.115679556440844	0.0007367567572709083	0.0007338158431149344	0.0007759178448193385	0.0007698164347096442	0.0007985268579491847	0.0007904473147211074	0.0008227399534060719	0.000812420324910812	0.0008739373347374655	0.0008584792672512777	0.05863560895995938	0.05389845649130917	-4.050378614350175e-06	-0.00011299192458197327	-4.009671907161984e-06	-0.00011185634503477204
12.188682620557461	0.0007364835854279488	0.0007335438793388589	0.0007756313836519885	0.0007695322630220828	0.0007982327928182424	0.0007901562047500294	0.000822437799553925	0.0008121218709142114	0.0008736182604769737	0.0008581655690431664	0.05863755075343583	0.05390023850486883	-4.006140915253399e-06	-0.00011243122268489447	-3.965884926289236e-06	-0.00011130145015295079
12.26212556485955	0.0007362117342263249	0.0007332732329770945	0.0007753463347205094	0.0007692494931064268	0.0007979401939979085	0.0007898665459011105	0.0008221371708795195	0.0008118249213972238	0.0008733008390595853	0.000857853489781826	0.0586395277628197	0.053902052836312	-3.962193998187022e-06	-0.00011186787139763621	-3.92238582432123e-06	-0.00011074393512314207
12.336011039846525	0.0007359412094801546	0.0007330039098575635	0.0007750627045357733	0.0007689681314339502	0.0007976490684231166	0.0007895783450327041	0.0008218380747894046	0.0008115294836450219	0.0008729850789474781	0.0008575430376950584	0.05864154062901635	0.05390390007379044	-3.918535913766813e-06	-0.0001113018532478971	-3.879172672085866e-06	-0.0001101837826948393
12.41034171198835	0.0007356720170350818	0.0007327359158402635	0.0007747804996489517	0.0007686881845161202	0.0007973594230745698	0.0007892916090483513	0.0008215405187420835	0.0008112355649935576	0.0008726709886689483	0.0008572342210740564	0.05864359000465306	0.053905780816214145	-3.87516472458941e-06	-0.00011073315062229416	-3.836243552278289e-06	-0.00010962097547870253
12.485120263821853	0.000735404162768414	0.0007324692568174195	0.0007744997266517935	0.0007684096589048791	0.0007970712649791087	0.0007890063448971426	0.0008212445102484803	0.0008109431728300127	0.0008723585768191131	0.0008569270482740622	0.05864567655429405	0.05390769567344666	-3.832078505115223e-06	-0.0001101617457636428	-3.7935965593403204e-06	-0.0001090554959438661
12.560349394047481	0.0007351376525892734	0.0007322039387136452	0.0007742203921769179	0.0007681325611929383	0.0007967846012100925	0.000788722559574095	0.0008209500568724281	0.0008106523145932699	0.0008720478520606373	0.0008566215277150523	0.05864780095466312	0.05390964526650786	-3.7892753415660896e-06	-0.0001095876207689861	-3.751229799359851e-06	-0.00010848732641596803
12.63603181762671	0.000734872492438737	0.0007319399674860968	0.0007739425028981013	0.0007678568980140652	0.0007964994388877792	0.0007884402601205235	0.0008206571662311491	0.000810362997774379	0.0008717388231244582	0.0008563176678824192	0.05864996389486412	0.05391163022778188	-3.7467533318801677e-06	-0.00010901075758901202	-3.7091413900508866e-06	-0.00010791644907726106
12.712170265880024	0.0007346086882899804	0.0007316773491246289	0.0007736660655305671	0.0007675826760433769	0.000796215785179709	0.0007881594536244176	0.0008203658459957483	0.0008100752299170306	0.0008714314988105261	0.000856015477327667	0.05865216607661308	0.053913651201223364	-3.7045105856572946e-06	-0.00010843113802738724	-3.667329460659008e-06	-0.00010734284596478072
12.78876748658549	0.000734346246148417	0.0007314160896519463	0.0007733910868312758	0.0007673099019976314	0.0007959336473010879	0.0007878801472208228	0.0008200761038917048	0.0008097890186180335	0.0008711258879885493	0.0008557149646691115	0.058654408214468746	0.05391570884257389	-3.662545224069648e-06	-0.00010784874373867548	-3.6257921518841746e-06	-0.00010676649896879109
12.865826244077915	0.0007340851720518404	0.0007311561951237613	0.0007731175735992209	0.0007670385826355258	0.0007956530325151823	0.0007876023480922247	0.0008197879476993777	0.0008095043715278015	0.000870821999598756	0.0008554161385925965	0.05865669103607206	0.053917803819578204	-3.620855379757662e-06	-0.00010726355622647787	-3.5845276158130712e-06	-0.0001061873898317578
12.943349319348618	0.0007338254720705649	0.0007308976716289458	0.0007728455326757237	0.0007667687247579931	0.0007953739481337122	0.0007873260634689364	0.0008195013852545102	0.0008092212963508417	0.0008705198426526629	0.0008551190078522165	0.0586590152823852	0.05391993681220682	-3.5794391967875275e-06	-0.0001066755568424893	-3.543534015832371e-06	-0.00010560550014632186
13.0213395101458	0.0007335671523075644	0.0007306405252896849	0.0007725749709447328	0.0007665003352085029	0.0007950964015172502	0.0007870513006294929	0.0008192164244487455	0.0008089398008462511	0.0008702194262338554	0.0008548235812710479	0.058661381707939705	0.053922108512881727	-3.5382948305922104e-06	-0.00010608472678566572	-3.5028095265818987e-06	-0.0001050208113546891
13.099799631075467	0.0007333102188986083	0.0007303847622616268	0.0007723058953331193	0.0007662334208733611	0.00079482040007562	0.0007867780669010409	0.0008189330732301411	0.0008086598928282146	0.0008699207594987764	0.0008545298677418905	0.05866379108108656	0.053924319626705845	-3.4974204478829818e-06	-0.00010549104710033674	-3.4623523338913123e-06	-0.0001044333047476309
13.178732513703073	0.0007330546780123999	0.0007301303887340361	0.0007720383128109815	0.0007659679886820142	0.0007945459512683047	0.0007865063696597408	0.0008186513396036966	0.0008083815801665125	0.0008696238516775289	0.000854237876228021	0.058666244184251946	0.05392657087169856	-3.4568142265401294e-06	-0.00010489449867362444	-3.422160634643061e-06	-0.00010384296146087602
13.258141006655675	0.0007328005358507154	0.0007298774109299459	0.0007717722303919498	0.0007657040456073581	0.0007942730626048582	0.000786236216331172	0.0008183712316318864	0.0008081048707870358	0.0008693287120746926	0.0008539476157639584	0.058668741814197914	0.05392886297903371	-3.4164743555921417e-06	-0.00010429506223536	-3.3822326367645775e-06	-0.00010324976247574891
13.338027975724735	0.0007325477986485351	0.0007296258351063055	0.0007715076551334885	0.0007654415986660428	0.0007940017416453151	0.0007859676143907341	0.0008180927574351927	0.0008078297726723005	0.0008690353500701433	0.0008536590954562346	0.05867128478228699	0.05393119669328382	-3.3763990351489206e-06	-0.00010369271835700133	-3.342566559164095e-06	-0.00010265368861769875
13.418396303969553	0.0007322964726741766	0.0007293756675541283	0.0007712445941372034	0.0007651806549187807	0.0007937319960006073	0.0007857005713640588	0.0008178159251926482	0.000807556293861971	0.0008687437751198893	0.0008533723244841763	0.05867387391475292	0.053933572772667915	-3.3365864763011677e-06	-0.00010308744744880194	-3.3031606316204914e-06	-0.00010205472055382914
13.49924889182131	0.0007320465642294307	0.0007291269145986422	0.0007709830545491527	0.0007649212214706615	0.000793463833332988	0.0007854350948274246	0.0008175407431423883	0.0008072844424533912	0.0008684539967569214	0.0008530873121007037	0.05867651005297559	0.05393599198930342	-3.2970349010301783e-06	-0.0001024792297580901	-3.26401309471043e-06	-0.00010145283879114952
13.580588657187745	0.0007317980796496924	0.0007288795825994388	0.0007707230435601592	0.0007646633054714665	0.0007931972613564584	0.0007851711924081773	0.0008172672195822079	0.0008070142266021233	0.0008681660245920736	0.0008528040676331375	0.05867919405376256	0.05393845512946475	-3.257742542207842e-06	-0.0001018680453697407	-3.2251221997918814e-06	-0.000100848023676825
13.662418535558457	0.0007315510253040853	0.0007286336779506114	0.0007704645684061163	0.000764406914115978	0.0007929322878371883	0.0007849088717851433	0.0008169953628701158	0.0008067456545224813	0.000867879868314887	0.0008525226004840072	0.058681926789634783	0.053940962993845334	-3.2187076434578646e-06	-0.00010125387420242826	-3.186486208880089e-06	-0.00010024025539476233
13.744741480110864	0.0007313054075956002	0.0007283892070809121	0.0007702076363683152	0.0007641520546443086	0.0007926689205939631	0.0007846481406890685	0.0008167251814249157	0.0008064787344880911	0.0008675955376945074	0.0008522429201318934	0.05868470914911604	0.05394351639782349	-3.1799284591123994e-06	-0.00010063669600773872	-3.148103394595529e-06	-9.962951396477737e-05
13.827560461816718	0.0007310612329612119	0.0007281461764538841	0.0007699522547737492	0.0007638987343422085	0.0007924071674986078	0.0007843890069030352	0.0008164566837267696	0.0008062134748324332	0.0008673130425805685	0.0008519650361322542	0.058687542037032504	0.053946116171737175	-3.1414032541695475e-06	-0.00010001649036978089	-3.1099720401257455e-06	-9.901577924195659e-05
13.910878469549415	0.0007308185078720133	0.0007279045925680136	0.0007696984309954421	0.0007636469605413973	0.0007921470364764385	0.0007841314782629059	0.000816189878317789	0.0008059498839494127	0.0008670323929041122	0.0008516889581182869	0.05869042637481319	0.05394876316115956	-3.103130304171059e-06	-9.939323670152267e-05	-3.072090439112593e-06	-9.839903091338198e-05
13.9946985101918	0.0007305772388333328	0.0007276644619568645	0.0007694461724527629	0.0007633967406198812	0.0007918885355067022	0.0007838755626577549	0.0008159247738026176	0.0008056879702939203	0.0008667535986785035	0.0008514146958017853	0.05869336310079877	0.05395145822718256	-3.0651078951884556e-06	-9.876691424492989e-05	-3.034456895614074e-06	-9.777924849788122e-05
14.079023608744702	0.0007303374323848613	0.0007274257911892236	0.0007691954866117521	0.0007631480820022836	0.0007916316726230302	0.0007836212680303146	0.0008156613788490312	0.0008054277423824102	0.0008664766700003714	0.0008511422589740198	0.058696353170555764	0.0539542022467044	-3.027334323697263e-06	-9.813750206780214e-05	-2.9970697240071925e-06	-9.715641134325215e-05
14.163856808436103	0.0007300990951007721	0.0007271885868692388	0.000768946380985447	0.0007629009921601723	0.0007913764559138933	0.0007833686023774225	0.0008153997021885418	0.0008051692087934812	0.0008662016170505591	0.000850871657506626	0.058699397557196394	0.05395699611272433	-2.9898078965561944e-06	-9.750497906296784e-05	-2.9599272489602008e-06	-9.653049862570762e-05
14.24920117083096	0.0007298622335898393	0.0007269528556365548	0.0007686988631342066	0.0007626554786123888	0.0007911228935230598	0.000783117573750469	0.0008151397526170041	0.000804912378168462	0.0008659284500950842	0.0008506029013525033	0.058702497251703886	0.05395984073464032	-2.952526930924751e-06	-9.686932394681325e-05	-2.9230278053441264e-06	-9.59014893480159e-05
14.335059775941703	0.0007296268544955552	0.0007267186041664512	0.000768452940666042	0.000762411548925381	0.0007908709936500578	0.0007828681902558548	0.0008148815389952368	0.0008046572592120072	0.0008656571794861184	0.0008503360005467315	0.058705653263265864	0.053962737038555045	-2.9154897541964347e-06	-9.623051525700643e-05	-2.886369738157313e-06	-9.526936233700267e-05
14.421435722339384	0.0007293929644962456	0.0007264858391699765	0.0007682086212369467	0.000762169210713539	0.0007906207645506456	0.0007826204600554518	0.000814625070249646	0.0008044038606926983	0.0008653878156629787	0.0008500709652074967	0.0587088666196117	0.05396568596758485	-2.878694703914615e-06	-9.558853135063772e-05	-2.8499514024759795e-06	-9.463409624255181e-05
14.50833212726552	0.0007291605703051846	0.0007262545673940821	0.0007679659125512303	0.0007619284716395309	0.0007903722145372839	0.0007823743913670647	0.0008143703553728591	0.0008041521914436543	0.0008651203691531351	0.0008498078055370334	0.05871213836735874	0.05396868848217886	-2.8421401277439057e-06	-9.494335040310942e-05	-2.8137711633952414e-06	-9.399566953627314e-05
14.595752126744532	0.0007289296786707016	0.0007260247956217505	0.0007677248223618515	0.0007616893394146395	0.0007901253519796107	0.0007821299924649002	0.0008141174034243622	0.000803902260363143	0.0008648548505732276	0.0008495465318225749	0.058715469572362115	0.05397174556043888	-2.8058243833617436e-06	-9.429495040569336e-05	-2.77782739592676e-06	-9.335406050842154e-05
14.683698875697011	0.0007287002963762982	0.0007257965306721316	0.0007674853584707594	0.0007614518217991091	0.0007898801853049287	0.0007818872716800446	0.0008138662235311547	0.000803654076415212	0.0008645912706301104	0.0008492871544373283	0.0587188613200751	0.05397485819844944	-2.769745838409818e-06	-9.3643309163699e-05	-2.7421184849683866e-06	-9.270924726717533e-05
14.772175548053516	0.0007284724302407482	0.0007255697794006645	0.0007672475287292289	0.0007612159266024824	0.0007896367229986868	0.000781646237400935	0.0008136168248883993	0.000803407648630313	0.0008643296401218963	0.0008490296838414503	0.05872231471591213	0.05397802741061347	-2.7339028704541704e-06	-9.298840429580735e-05	-2.7066428252460473e-06	-9.206120773744275e-05
14.861185336869132	0.0007282460871182039	0.0007253445486992053	0.0007670113410382008	0.0007609816616839482	0.0007893949736049728	0.0007814068980738455	0.0008133692167600869	0.000803162986105941	0.0008640699699390252	0.0008487741305830447	0.05872583088562252	0.053981254229990866	-2.698293866874174e-06	-9.233021323062918e-05	-2.6713988212096612e-06	-9.140991965714274e-05
14.95073145443871	0.000728021273898302	0.0007251208454961538	0.0007667768033486304	0.0007607490349526895	0.0007891549457270131	0.0007811692622033762	0.0008131234084797134	0.0008029200980072844	0.000863812271065352	0.0008485205052991774	0.05872941097566834	0.05398453970864987	-2.662917224826103e-06	-9.166871320548386e-05	-2.636384886997578e-06	-9.075536057673306e-05
15.040817132412794	0.0007277979975062594	0.0007248986767565727	0.000766543923661827	0.0007605180543682323	0.0007889166480276706	0.0007809333383529424	0.0008128794094509553	0.0008026789935678758	0.000863556554579241	0.0008482688187168979	0.05873305615361174	0.05398788491801955	-2.6277713511772133e-06	-9.100388126523362e-05	-2.6015994463749956e-06	-9.009750785771153e-05
15.131445621914246	0.0007275762649029713	0.0007246780494823084	0.0007663127100298031	0.0007602887279407965	0.0007886800892299512	0.0007806991351452716	0.0008126372291483601	0.000802439682090253	0.0008633028316546828	0.0008480190816542815	0.058736767608507996	0.05399129094925039	-2.5928546624268134e-06	-9.033569425881405e-05	-2.567040932655029e-06	-8.943633866942413e-05
15.222620193655578	0.0007273560830851096	0.000724458970712111	0.0007660831705556266	0.0007600610637316519	0.0007884452781175195	0.000780466661262909	0.0008123968771180471	0.0008022021729466332	0.0008630511135624313	0.0008477713050214884	0.05874054655130723	0.05399475891358481	-2.5581655846464157e-06	-8.966412883837371e-05	-2.5327077886336605e-06	-8.877182998789923e-05
15.31434413805701	0.0007271374590852096	0.0007242414475217469	0.0007658553133937667	0.0007598350698534721	0.0007882122235352101	0.0007802359254487206	0.0008121583629784088	0.0008019664755795867	0.0008628014116711482	0.0008475254998218326	0.058744394215263895	0.05399828994273032	-2.5237025534407057e-06	-8.898916145738678e-05	-2.498598466556777e-06	-8.810395859440434e-05
15.406620765365147	0.0007269203999717631	0.0007240254870241142	0.0007656291467504523	0.0007596107544706935	0.0007879809343895528	0.0007800069365064066	0.0008119216964208295	0.0008017325995027262	0.0008625537374485734	0.0008472816771528713	0.05874831185635216	0.05400188518924379	-2.4894640138451926e-06	-8.831076836790519e-05	-2.4647114280160892e-06	-8.743270107236523e-05
15.499453405772549	0.0007267049128493034	0.0007238110963693537	0.000765404678884024	0.000759388125799877	0.0007877514196492989	0.0007797797033010204	0.0008116868872104082	0.0008015005543014018	0.0008623081024627106	0.0008470398482075103	0.058752300753692914	0.05400554582691933	-2.45544842029672e-06	-8.762892561939295e-05	-2.431045143920507e-06	-8.675803380647773e-05
15.592845409537835	0.0007264910048584868	0.0007235982827449544	0.0007651819181052924	0.0007591671921100667	0.000787523688345951	0.0007795542347594861	0.0008114539451866899	0.0008012703496334011	0.000862064518383028	0.0008468000242751217	0.05875636220998437	0.0540092730511872	-2.4216542365380553e-06	-8.694360905570075e-05	-2.3975980944154762e-06	-8.6079932980071e-05
15.686800147106629	0.0007262786831761772	0.0007233870533758644	0.0007649608727778999	0.0007589479617231606	0.0007872977495743073	0.0007793305398711319	0.0008112228802644137	0.0008010419952296675	0.0008618229969816839	0.0008465622167426874	0.05876049755194606	0.05401306807951795	-2.388079935586665e-06	-8.625479431376148e-05	-2.3643687688265982e-06	-8.539837457322008e-05
15.781321009233178	0.0007260679550155179	0.0007231774155245888	0.0007647415513186785	0.0007587304430142719	0.0007870736124929964	0.000779108627688218	0.0008109937024342577	0.000800815500895016	0.0008615835501347636	0.0008463264370959485	0.05876470813076674	0.05401693215183548	-2.3547239996575195e-06	-8.556245682136976e-05	-2.3313556655963144e-06	-8.471333436096962e-05
15.87641140710273	0.0007258588276260085	0.0007229693764912931	0.0007645239621980158	0.000758514644412101	0.0007868512863250335	0.0007788885073264777	0.0008107664217636048	0.0008005908765088661	0.0008613461898235419	0.0008460926969205808	0.05876899532256351	0.054020866530937954	-2.3215849200945715e-06	-8.486657179454515e-05	-2.298557292224057e-06	-8.402478791050272e-05
15.972074772454643	0.000725651308293574	0.0007227629436138992	0.0007643081139402203	0.0007583005743993067	0.0007866307803583696	0.0007786701879656608	0.0008105410483973137	0.0008003681320259808	0.0008611109281357608	0.0008458610079033851	0.05877336052885043	0.05402487250292584	-2.288661197327388e-06	-8.416711423625545e-05	-2.2659721652098716e-06	-8.333271058030833e-05
16.06831455770623	0.0007254454043406302	0.0007225581242681797	0.000764094015123888	0.0007580882415128782	0.0007864121039464539	0.0007784536788500799	0.0008103175925584968	0.0008001472774772137	0.0008608777772669293	0.0008456313818334941	0.058777805177012	0.05402895137763937	-2.255951340787883e-06	-8.3464058933308e-05	-2.2335988099919657e-06	-8.263707751710037e-05
16.165134236077357	0.0007252411231261491	0.0007223549258678504	0.0007638816743822741	0.0007578776543445133	0.0007861952665087996	0.0007782389892891688	0.0008100960645493159	0.0007999283229702704	0.0008606467495216431	0.0008454038306036025	0.058782330720792475	0.05403310448910504	-2.2234538688634814e-06	-8.275738045446235e-05	-2.2014357608738516e-06	-8.193786365354172e-05
16.262537301715792	0.0007250384720457153	0.0007221533558646561	0.0007636711004036623	0.0007576688215409931	0.0007859802775315553	0.0007780261286580408	0.0008098764747517793	0.000799711278690473	0.0008604178573149237	0.0008451783662112095	0.05878693864078788	0.05403733319598892	-2.191167308837269e-06	-8.204705314859839e-05	-2.1694815609783757e-06	-8.123504370666224e-05
16.36052726982327	0.0007248374585315827	0.000721953421748457	0.0007634623019317406	0.0007574617518045652	0.0007857671465680813	0.0007778151063980557	0.0008096588336285565	0.0007994961549015388	0.0008601911131735812	0.0008449550007598864	0.05879163044495305	0.05404163888205844	-2.1590901968168708e-06	-8.133305114194078e-05	-2.1377347621800644e-06	-8.052859217538844e-05
16.459107676782416	0.0007246380900527259	0.0007217551310473101	0.0007632552877659767	0.0007572564538933244	0.0007855558832395354	0.0007776059320173911	0.0008094431517237998	0.0007992829619463695	0.0008599665297375967	0.000844733746460562	0.058796407669114564	0.054046022956657634	-2.1272210776798056e-06	-8.061534833578299e-05	-2.1061939250617556e-06	-7.981848333851738e-05
16.55828208028434	0.0007244403741148846	0.0007215584913275444	0.0007630500667619945	0.0007570529366215966	0.0007853464972354602	0.0007773986150916196	0.0008092294396639753	0.0007990717102478455	0.0008597441197615246	0.0008445146156328243	0.05880127187749518	0.05405048685518537	-2.0955585050214456e-06	-7.989391840465543e-05	-2.074857618831333e-06	-7.910469125210762e-05
16.658054059457015	0.0007242443182606079	0.0007213635101938365	0.0007628466478319545	0.0007568512088603262	0.0007851389983143791	0.0007771931652642934	0.0008090177081587087	0.0007988624103096348	0.0008595238961159212	0.0008442976207062476	0.05880622466324975	0.05405503203958598	-2.0641010410791215e-06	-7.91687347932446e-05	-2.0437244212809583e-06	-7.838718974742531e-05
16.758427214994473	0.0007240499300692932	0.0007211701952892809	0.0007626450399449373	0.0007566512795374651	0.0007849333963044001	0.0007769895922475333	0.0008088079680016408	0.0007986550727170132	0.0008593058717887957	0.0008440827742217387	0.05881126764900873	0.0540596599988517	-2.032847256682249e-06	-7.843977071453345e-05	-2.0127929187155162e-06	-7.766595242847396e-05
16.859405169286727	0.000723857217157217	0.0007209785542954546	0.0007624452521273241	0.0007564531576383629	0.0007847297011038207	0.0007767879058226254	0.0008086002300712913	0.0007984497081376899	0.0008590900598870789	0.0008438700888329024	0.0588164024874354	0.05406437224952963	-2.001795731192916e-06	-7.770699914705359e-05	-1.982061705900137e-06	-7.694095266949641e-05
16.960991566550526	0.0007236661871775667	0.0007207885949324812	0.0007622472934631869	0.0007562568522061617	0.0007845279226817464	0.000776588115840623	0.00080839450533194	0.0007982463273226505	0.0008588764736381249	0.0008436595773074324	0.058821630861790604	0.05406917033624315	-1.9709450524438635e-06	-7.697039283285911e-05	-1.951529386011626e-06	-7.621216361355931e-05
17.063190072960847	0.0007234768478204597	0.0007206003249590852	0.0007620511730946702	0.0007560623723421875	0.000784328071078706	0.0007763902322229514	0.000808190804834511	0.000798044941107003	0.0008586651263912248	0.0008434512525285171	0.05882695448651192	0.05407405583222177	-1.9402938166842784e-06	-7.62299242744735e-05	-1.921194570565169e-06	-7.547955816877838e-05
17.166004376783235	0.0007232892068129683	0.0007204137521726497	0.0007618569002223883	0.0007558697272063535	0.0007841301564072863	0.0007761942649620287	0.0008079891397174811	0.0007978455604108449	0.00085845603161916	0.0008432451274962792	0.05883237510780193	0.05407903033984017	-1.9098406285221123e-06	-7.548556573297449e-05	-1.8910558793683654e-06	-7.474310900684733e-05
17.26943818850684	0.0007231032719191255	0.0007202288844092595	0.0007616644841058074	0.0007556789260175523	0.0007839341888527575	0.0007760002241218786	0.0008077895212077838	0.0007976481962401295	0.0008582492029197617	0.0008430412153292229	0.05883789450422837	0.0540840954911702	-1.8795841008403813e-06	-7.47372892244691e-05	-1.861111940434923e-06	-7.400278855948517e-05
17.37349524097843	0.0007229190509399431	0.0007200457295437544	0.0007614739340636521	0.0007554899780540683	0.0007837401786737257	0.0007758081198387701	0.0008075919606217481	0.0007974528596875603	0.0008580446540175205	0.0008428395292657239	0.058843514487337746	0.05408925294854198	-1.849522854777217e-06	-7.398506651851156e-05	-1.8313613899759856e-06	-7.32585690174925e-05
17.478179289537028	0.0007227365517134017	0.0007198642954897562	0.0007612852594742862	0.0007553028926539678	0.0007835481362027669	0.0007756179623218349	0.00080739646936602	0.0007972595619334742	0.000857842398765192	0.0008426400826655188	0.05884923690227633	0.05409450440511702	-1.819655519661248e-06	-7.322886913560533e-05	-1.801802872319902e-06	-7.251042232744864e-05
17.583494112149474	0.000722555782114459	0.0007196845901997149	0.0007610984697761226	0.0007551176792155178	0.0007833580718470928	0.000775429761853724	0.0008072030589385284	0.0007970683142467613	0.0008576424511454594	0.0008424428890112438	0.05885506362843111	0.05409985158547079	-1.7899807329257306e-06	-7.246866834334509e-05	-1.7724350398350304e-06	-7.175832018840866e-05
17.689443509546752	0.0007223767500550312	0.0007195066216649277	0.0007609135744680131	0.000754934347197584	0.0007831699960892043	0.0007752435287912429	0.0008070117409294371	0.0007968791279857764	0.0008574448252725969	0.0008422479619099765	0.05886099658007502	0.054105296246190586	-1.760497140075156e-06	-7.170443515464031e-05	-1.7432565529028506e-06	-7.100223405037687e-05
17.79603130536116	0.0007221994634839865	0.0007193303979155731	0.0007607305831096588	0.0007547529061200504	0.0007829839194875676	0.000775059273566016	0.0008068225270221319	0.0007966920145992794	0.0008572495353941838	0.0008420553150948223	0.05886703770703039	0.054110840176479394	-1.7312033946106573e-06	-7.09361403243014e-05	-1.7142660798351306e-06	-7.024213511064303e-05
17.90326134626431	0.0007220239303871169	0.0007191559270207212	0.0007605495053220058	0.000754573365564224	0.0007827998526772841	0.0007748770066851408	0.0008066354289942034	0.0007965069856273744	0.0008570565958928281	0.0008418649624265089	0.05887318899534454	0.05411648519877877	-1.7020981580174316e-06	-7.01637543480127e-05	-1.6854622968665543e-06	-6.947799431300528e-05
18.011137502105942	0.0007218501587871102	0.0007189832170883478	0.0007603703507876511	0.0007543957351732507	0.0007826178063707731	0.0007746967387318566	0.0008064504587184506	0.0007963240527024669	0.0008568660212879257	0.0008416769178950154	0.058879452467975886	0.05412223316939606	-1.6731800996515507e-06	-6.938724745736424e-05	-1.6568438880419645e-06	-6.870978234282954e-05
18.119663666053608	0.0007216781567435202	0.000718812276265345	0.0007601931292512533	0.0007542200246525347	0.0007824377913584669	0.0007745184803662237	0.000806267628163904	0.0007961432275502396	0.0008566778262374556	0.0008414911956212317	0.058885830185497846	0.05412808597915181	-1.6444478966965922e-06	-6.8606589617215e-05	-1.628409545174729e-06	-6.793746962469038e-05
18.228843754733095	0.0007215079323527223	0.0007186431127375209	0.0007600178505199394	0.0007540462437701566	0.0007822598185095075	0.0007743422423258054	0.0008060869493968552	0.0007959645219906346	0.0008564920255397972	0.0008413078098586393	0.05889232424681402	0.05413404555403397	-1.6159002341354506e-06	-6.78217505245271e-05	-1.6001579678215881e-06	-6.716102632106646e-05
18.338681708369887	0.0007213394937478635	0.0007184757347295915	0.0007598445244637131	0.0007538744023572905	0.0007820838987724483	0.0007741680354263539	0.0008059084345818998	0.0007957879479388474	0.0008563086341355765	0.0008411267749950193	0.058898936789886856	0.05414011385586859	-1.5875358046870194e-06	-6.703269960453562e-05	-1.5720878632110961e-06	-6.638042232884334e-05
18.44918149093129	0.0007211728490988072	0.0007183101505051703	0.0007596731610158672	0.0007537045103086279	0.0007819100431759692	0.00077399587056251	0.0008057320959830002	0.0007956135174063399	0.0008561276671095497	0.0008409481055541917	0.05890566999248454	0.05414629288300227	-1.5593533087263946e-06	-6.623940600708478e-05	-1.5441979461724986e-06	-6.559562727526114e-05
18.56034709026951	0.0007210080066120706	0.0007181463683667519	0.0007595037701734003	0.0007535365775828039	0.0007817382628295997	0.0007738257587085101	0.0008055579459645621	0.000795441242501867	0.0008559491396925168	0.0008407718161977835	0.05891252607293769	0.054152584670999614	-1.5313514542280617e-06	-6.544183860374142e-05	-1.5164869390871596e-06	-6.480661051605496e-05
18.672182518265565	0.0007208449745307549	0.0007179843966556869	0.0007593363619974317	0.000753370614202824	0.000781568568924447	0.0007736577109188963	0.000805385996992526	0.0007952711354325156	0.0008557730672632682	0.0008405979217270285	0.058919507290915454	0.05415899129335267	-1.5035289567520184e-06	-6.463996598596311e-05	-1.4889535718556023e-06	-6.401334113276258e-05
18.784691810974078	0.0007206837611344617	0.0007178242437521456	0.0007591709466136148	0.0007532066302564886	0.0007814009727339297	0.000773491738329237	0.0008052162616354693	0.0007951032085047535	0.0008555994653505582	0.0008404264370845874	0.058926615948215785	0.05416551486220485	-1.4758845393626763e-06	-6.383375646151768e-05	-1.4615965818311552e-06	-6.321578792964355e-05
18.897879028768923	0.0007205243747392079	0.0007176659180750827	0.0007590075342125591	0.0007530446358968262	0.0007812354856145244	0.0007733278521568531	0.0008050487525657298	0.0007949374741255012	0.0008554283496351208	0.0008402573773564099	0.05893385438956918	0.0541721575290915	-1.4484169325512317e-06	-6.302317805001456e-05	-1.434414713749263e-06	-6.241391942965469e-05
19.01174825648978	0.0007203668236973327	0.000717509428082191	0.0007588461350502525	0.0007528846413425277	0.0007810721190065231	0.0007731660637015595	0.000804883482560547	0.000794773944803217	0.0008552597359517196	0.0008400907577736267	0.0589412250034622	0.054178921485693296	-1.421124874213548e-06	-6.220819848118397e-05	-1.407406719689322e-06	-6.160770387228509e-05
19.126303603589555	0.0007202111163973875	0.0007173547822698434	0.0007586867594484794	0.0007527266568783756	0.0007809108844347879	0.0007730063843464028	0.0008047204645032107	0.0007946126331489894	0.0008550936402912235	0.0008399265937144638	0.05894873022297523	0.05418580896460447	-1.3940071096037523e-06	-6.138878519199031e-05	-1.3805713590378174e-06	-6.079710921091941e-05
19.241549204282624	0.0007200572612640256	0.0007172019891730319	0.000758529417795245	0.0007525706928556826	0.0007807517935095237	0.0007728488255584164	0.000804559711384233	0.0007944535518776536	0.0008549300788027286	0.0008397649007061998	0.05895637252663777	0.0541928222401177	-1.3670623912323196e-06	-6.0564905321497386e-05	-1.3539073983924801e-06	-5.998210310823038e-05
19.357489217694134	0.0007199052667578805	0.0007170510573653	0.0007583741205452047	0.0007524167596927322	0.0007805948579270608	0.0007726933988893829	0.0008044012363025395	0.000794296713808924	0.0008547690677957156	0.0008396056944271563	0.05896415443930024	0.054199963629024336	-1.3402894788643385e-06	-5.9736525709730426e-05	-1.3274136115570823e-06	-5.916265293465228e-05
19.474127828010037	0.0007197551413754274	0.0007169019954586564	0.000758220878220082	0.0007522648678752092	0.0007804400894706323	0.0007725401159765958	0.0008042450524666647	0.0007941421318685296	0.0008546106237422339	0.0008394489907087091	0.058972078533024296	0.05420723549143059	-1.3136871394284384e-06	-5.8903612892458046e-05	-1.3010887794455937e-06	-5.833872576363475e-05
19.59146924462811	0.0007196068936488521	0.0007167548121034984	0.0007580697014091092	0.0007521150279566551	0.0007802875000111838	0.0007723889885436479	0.0008040911731959881	0.0007939898190893913	0.0008544547632791467	0.0008392948055373595	0.058980147427991986	0.05421464023159077	-1.2872541469742885e-06	-5.8066133098666484e-05	-1.2749316900518247e-06	-5.75102883689782e-05
19.709517702309874	0.0007194605321458863	0.000716609515988503	0.0007579206007694435	0.0007519672505588969	0.000780137101508165	0.0007722400284012063	0.0008039396119219585	0.0007938397886127832	0.0008543015032103859	0.0008391431550568092	0.05898836379342916	0.05422218029875562	-1.2609892826448421e-06	-5.7224052248006085e-05	-1.2489411384103942e-06	-5.667730722253017e-05
19.828277461333414	0.0007193160654696535	0.0007164661158405291	0.0007577735870266062	0.0007518215463725002	0.0007799889060103524	0.0007720932474478132	0.0008037903821893622	0.0007936920536895387	0.000854150860509272	0.0008389940555700991	0.05899673034855339	0.05422985818804052	-1.2348913345592433e-06	-5.63773359445463e-05	-1.2231159264974173e-06	-5.58397484883566e-05
19.94775280764713	0.0007191735022584955	0.000716324620424503	0.0007576286709749161	0.0007516779261572166	0.0007798429256566726	0.0007719486576706908	0.0008036434976575995	0.0007935466276812624	0.0008540028523208659	0.0008388475235417736	0.059005249863536634	0.0542376764413091	-1.2089590978401482e-06	-5.552594947677569e-05	-1.1974548632378776e-06	-5.49975780222145e-05
20.067948053024427	0.0007190328511857802	0.0007161850385432833	0.0007574858634779126	0.000751536400742423	0.0007796991726770263	0.0007718062711465453	0.0008034989721019697	0.0007934035240615508	0.0008538574959643515	0.000838703575600073	0.0590139251604889	0.05424563764807551	-1.1831913745079074e-06	-5.466985781168998e-05	-1.1719567644158553e-06	-5.4150761366167366e-05
20.188867535219305	0.0007188941209597164	0.0007160473790375389	0.0007573451754688022	0.0007513969810275814	0.0007795576593931418	0.0007716661000423998	0.000803356819414999	0.000793262756417252	0.0008537148089354838	0.0008385622285391886	0.059022759114464037	0.054253744446425965	-1.1575869734211514e-06	-5.380902559085077e-05	-1.146620452615113e-06	-5.3299263745171244e-05
20.31051561812294	0.0007187573203231396	0.0007159116507855938	0.0007572066179508875	0.0007512596779826834	0.0007794183982194193	0.0007715281566164162	0.000803217053607765	0.0007931243384497225	0.0008535748089090596	0.0008384234993215326	0.05903175465448124	0.05426199952395661	-1.1321447102590095e-06	-5.2943417128081816e-05	-1.1214447571987127e-06	-5.2443050064326924e-05
20.432896691921076	0.0007186224580532971	0.0007157778627032759	0.0007570702019980072	0.0007511245026487066	0.0007792814016637966	0.0007713924532187416	0.0008030796888112559	0.0007929882839761189	0.0008534375137414472	0.0008382874050800659	0.059040914764572426	0.05427040561873521	-1.1068634074543234e-06	-5.2072996405305716e-05	-1.0964285142448307e-06	-5.158208490513294e-05
20.55601517325261	0.0007184895429616113	0.0007156460237437457	0.0007569359387549701	0.0007509914661380641	0.000779146682328616	0.0007712590022923516	0.0008029447392777395	0.0007928546069306926	0.000853302941473148	0.0008381539631206532	0.059050242484847776	0.0542789655202753	-1.0817418941368347e-06	-5.1197727068408305e-05	-1.0715705664834409e-06	-5.0716332521100194e-05
20.679875505368887	0.0007183585838934408	0.0007155161428973214	0.0007568038394379984	0.0007508605796350649	0.0007790142529115101	0.0007711278163739172	0.0008028122193821637	0.000792723321366121	0.0008531711103314199	0.0008380231909244745	0.05905974091258566	0.054287682070538835	-1.0567790060690002e-06	-5.031757242274226e-05	-1.046869763244706e-06	-4.9845756834032695e-05
20.804482158294064	0.0007182295897278217	0.0007153882291912883	0.0007566739153351668	0.0007507318543963697	0.0007788841262062932	0.0007709989080946697	0.0008026821436235704	0.0007925944414548455	0.000853042038732938	0.0008378951061504688	0.059069413203342025	0.05429655816495091	-1.0319735856234406e-06	-4.9432495430712375e-05	-1.0223249604385948e-06	-4.897032143172386e-05
20.92983962898646	0.0007181025693771934	0.0007152622916896924	0.00075654617780684	0.0007506053017514441	0.0007787563151038594	0.0007708722901812783	0.0008025545266265301	0.0007924679814904323	0.0008529157452865033	0.0008377697266378231	0.05907926257208477	0.05430559675344367	-1.0073244817135514e-06	-4.854245870691831e-05	-9.979350204746516e-07	-4.808998956257193e-05
21.055952441500814	0.0007179775317871187	0.0007151383394931302	0.0007564206382861176	0.0007504809331030243	0.0007786308325930993	0.0007707479754567434	0.0008024293831426058	0.0007923439558889577	0.0008527922487958093	0.0008376470704085109	0.05908929229435183	0.05431480084151428	-9.828305497366907e-07	-4.7647424513824754e-05	-9.736988122134235e-07	-4.720472413205501e-05
21.18282514715158	0.0007178544859359815	0.0007150163817385183	0.0007562973082792747	0.0007503587599275725	0.0007785076917618207	0.0007706259768412925	0.0008023067280518314	0.0007922223791904095	0.0008526715682622502	0.0008375271556698738	0.0590995057074311	0.05432417349131054	-9.58490651529944e-07	-4.674735475809766e-05	-9.496152109243934e-07	-4.6314487699095075e-05
21.31046232467717	0.0007177334408346761	0.0007148964275988553	0.0007561761993662064	0.0007502387937757425	0.0007783869057976845	0.0007705063073532928	0.000802186576364219	0.0007921032660601141	0.0008525537228877893	0.0008374100008172499	0.05910990621156658	0.05433371782273537	-9.343036553111431e-07	-4.5842210985858056e-05	-9.256830982265658e-07	-4.541924247147833e-05
21.438868580405217	0.0007176144055262776	0.0007147784862829668	0.000756057323200871	0.0007501210462728406	0.0007782684879891499	0.0007703889801101712	0.0008020689432212858	0.0007919866312901803	0.000852438732077874	0.000837295624436652	0.05912049727118881	0.05434343701457503	-9.102684356441723e-07	-4.493195437965669e-05	-9.019013620563746e-07	-4.451895030282982e-05
21.568048548418737	0.0007174973890856962	0.0007146625670352348	0.0007559406915117314	0.0007500055291192865	0.0007781524517264268	0.0007702740083293416	0.0008019538438976035	0.0007918724898009661	0.0008523266154444067	0.0008371840453074879	0.05913128241617209	0.05435333430565242	-8.863838733734822e-07	-4.401654575314495e-05	-8.782688965995947e-07	-4.3613572687728475e-05
21.69800689072348	0.0007173824006193199	0.0007145486791353187	0.0007558263161022038	0.0007498922540910822	0.0007780388105024481	0.0007701614053291519	0.0008018412938023774	0.0007917608566425723	0.0008522173928087753	0.0008370752824053436	0.059142265243115125	0.054363412996002114	-8.626488555672773e-07	-4.309594554646745e-05	-8.547846022414693e-07	-4.270307075715518e-05
21.828748297416116	0.0007172694492646359	0.0007144368318978561	0.0007557142088510987	0.0007497812330402736	0.000777927577913846	0.0007700511845298331	0.000801731308481044	0.0007916517469963529	0.0008521110842049337	0.0008369693549048039	0.059153449416651904	0.054373676448071374	-8.390622754862916e-07	-4.2170113823042366e-05	-8.314473855285456e-07	-4.178740527543967e-05
21.960277486853503	0.0007171585441898383	0.0007143270346721507	0.0007556043817130687	0.0007496724778954185	0.0007778187676619417	0.0007699433594544647	0.0008016239036168983	0.0007915451761764534	0.0008520077098825472	0.0008368662821823356	0.059164838670787624	0.054384128087945745	-8.156230325048579e-07	-4.123901026348298e-05	-8.082561591036229e-07	-4.0866536634515116e-05
22.092599205822967	0.0007170496945934188	0.0007142192968418463	0.0007554968467190535	0.0007495660006620534	0.0007777123935537532	0.0007698379437299516	0.000801519095032746	0.0007914411596313728	0.0008519072903101937	0.0008367660838192202	0.05917643681026352	0.05439477140660219	-7.923300320840203e-07	-4.030259416223925e-05	-7.852098416701904e-07	-3.994042485067073e-05
22.225718229713628	0.0007169429097037351	0.0007141136278245788	0.0007553916159767234	0.0007494618134231592	0.0007776084695030026	0.0007697349510880074	0.0008014168986925773	0.0007913397129455433	0.0008518098461786239	0.0008366687796045395	0.05918824771194978	0.05440560996118254	-7.691821857121195e-07	-3.93608244226018e-05	-7.62307357933447e-07	-3.900902955963903e-05
22.359639362688714	0.0007168381987785673	0.0007140100370716202	0.0007552887016709276	0.0007493599283396313	0.0007775070095311497	0.0007696343953661573	0.0008013173307032762	0.0007912408518409452	0.0008517153984040907	0.0008365743895382237	0.05920027532626962	0.05441664737630247	-7.461784108531849e-07	-3.84136595519835e-05	-7.395476385599689e-07	-3.8072310012321475e-05
22.494367437858962	0.0007167355711046471	0.0007139085340674943	0.0007551881160641347	0.0007492603576507428	0.000777408027768424	0.0007695362905087425	0.0008012204073163448	0.0007911445921787366	0.0008516239681317302	0.0008364829338341453	0.05921252367864956	0.05442788734538315	-7.233176308953267e-07	-3.746105765686791e-05	-7.169296201139583e-07	-3.713022506976471e-05
22.629907317457054	0.00071663503599718	0.0007138091283295897	0.0007550898714968844	0.000749163113674621	0.0007773115384548851	0.0007694406505679508	0.0008011261449296721	0.0007910509499609193	0.0008515355767390258	0.0008363944329232887	0.059224996871006276	0.05443933363200851	-7.005987750934896e-07	-3.650297643792433e-05	-6.944522450164775e-07	-3.6182733198719674e-05
22.766263893012997	0.000716536602799332	0.0007137118294077378	0.0007549939803882252	0.0007490682088087074	0.0007772175559414792	0.0007693474897048428	0.0008010345600893121	0.0007909599413320192	0.0008514502458393182	0.0008363089074569613	0.05923769908325847	0.05445099007131799	-6.780207785429988e-07	-3.553937318606648e-05	-6.721144615055505e-07	-3.522979246758928e-05
22.903442085530802	0.0007164402808817078	0.0007136166468837865	0.0007549004552361625	0.0007489756555302324	0.0007771260946911216	0.0007692568221904048	0.0008009456694913072	0.0007908715825808038	0.0008513679972854001	0.0008362263783100801	0.05925063457487666	0.05446286057142217	-6.555825820910889e-07	-3.457020477559691e-05	-6.499152235598347e-07	-3.4271360540127915e-05
23.041446845665973	0.0007163460796418043	0.0007135235903711469	0.0007548093086181025	0.0007488854663966825	0.0007770371692797872	0.000769168662406607	0.0008008594899835318	0.0007907858901420235	0.0008512888531731742	0.0008361468665845155	0.05926380768646101	0.054474949114854995	-6.332831323152197e-07	-3.359542766062651e-05	-6.278534908799732e-07	-3.330739467222177e-05
23.180283153904217	0.0007162540085034389	0.000713432669514322	0.0007547205531912929	0.0007487976540462674	0.000776950794397613	0.0007690830248474737	0.0008007760385675703	0.000790702880598178	0.000851212835845382	0.0008360703936124983	0.05927722284135796	0.054487259760051775	-6.111213814675651e-07	-3.261499786944011e-05	-6.05928228819639e-07	-3.233785170581038e-05
23.31995602074116	0.0007161640769161599	0.0007133438939884154	0.0007546342016932658	0.0007487122311983908	0.0007768669848500174	0.0007689999241201731	0.0008006953324006222	0.000790622570681315	0.0008511399678954069	0.0008359969809600948	0.059290884547306404	0.05449979664285989	-5.890962874129969e-07	-3.1628870998862135e-05	-5.84138408339565e-07	-3.1362688064195954e-05
23.460470486863187	0.0007160762943546309	0.0007132572734986192	0.0007545502669422798	0.000748629210654117	0.0007767857555588324	0.0007689193749461118	0.0008006173887974444	0.0007905449772748557	0.0008510702721711538	0.0008359266504307499	0.059304797398123235	0.05451256397808453	-5.672068135874515e-07	-3.063700220928833e-05	-5.624830059672119e-07	-3.0381859747213857e-05
23.60183162332936	0.0007159906703179935	0.0007131728177796805	0.0007544687618377588	0.0007485486052966388	0.0007767071215634484	0.0007688413921620499	0.0008005422252323195	0.0007904701174154526	0.0008510037717790039	0.000835859424068897	0.059318966075421746	0.05452556606106602	-5.454519289476226e-07	-2.9639346219190177e-05	-5.409610037321495e-07	-2.9395322325348472e-05
23.744044531754422	0.0007159072143292039	0.0007130905365953452	0.0007543896993607308	0.0007484704280917455	0.000776631098021976	0.0007687659907212264	0.000800469859341062	0.0007903980082948743	0.0008509404900878488	0.0008357953241636406	0.05933339535037168	0.05453880726928875	-5.23830607914149e-07	-2.8635857299202927e-05	-5.19571389137434e-07	-2.840303093551433e-05
23.887114344492932	0.000715825935934345	0.0007130104397377778	0.000754313092574266	0.0007483946920882879	0.00077655770021242	0.0007686931856944964	0.0008004003089230556	0.0007903286672619243	0.0008508804507332042	0.0008357343732525092	0.05934809008549249	0.05455229206403071	-5.023418303395227e-07	-2.7626489267768006e-05	-4.983131551045301e-07	-2.7404940275338463e-05
24.031046224824397	0.0007157468447019099	0.0007129325370269584	0.0007542389546239085	0.0007483214104186418	0.000776486943533866	0.0007686229922714854	0.000800333591943321	0.0007902621118243851	0.0008508236776214043	0.0008356765941252818	0.05936305523648786	0.054566024992041044	-4.809845814178829e-07	-2.6611195483083883e-05	-4.771852998948153e-07	-2.6401004596388056e-05
24.175845367139747	0.0007156699502220697	0.0007128568383100624	0.0007541672987381201	0.0007482505962991804	0.0007764188435076945	0.0007685554257617632	0.0008002697265346336	0.000790198359651011	0.0008507701949338931	0.0008356220098279008	0.0593782958541199	0.054580010687262495	-4.597578516715717e-07	-2.5589928839026e-05	-4.561868271013396e-07	-2.5391177700312406e-05
24.32151699712871	0.000715595262105895	0.0007127833534607999	0.0007540981382287001	0.0007481822630307268	0.0007763534157787899	0.0007684905015960173	0.000800208730999654	0.0007901374285735294	0.0008507200271315797	0.0008355706436664414	0.05939381708612511	0.05459425387258435	-4.3866063689215404e-07	-2.456264175934586e-05	-4.3531674558594177e-07	-2.437541293309753e-05
24.468066371968433	0.0007155227899845683	0.0007127120923787457	0.0007540314864912251	0.0007481164239990244	0.0007762906761167846	0.0007684282353272574	0.0008001506238131173	0.000790079336588698	0.0008506731989593054	0.0008355225192111835	0.05940962417917032	0.05460875936163694	-4.176919380775336e-07	-2.3529286190593357e-05	-4.145740694211364e-07	-2.3353663178210526e-05
24.61549878051318	0.0007154525435085543	0.0007126430649886317	0.0007539673570054713	0.0007480530926751925	0.0007762306404173053	0.0007683686426320238	0.0008000954236240447	0.0007900241018603827	0.0008506297354503869	0.0008354776603007492	0.059425722480852754	0.05462353206062618	-3.9685076139422265e-07	-2.2489813596815456e-05	-3.9395781785064865e-07	-2.232588085188114e-05
24.763819543485244	0.0007153845323467477	0.0007125762812396186	0.0007539057633358428	0.0007479922826161889	0.000776173324703244	0.0007683117393116176	0.0008000431492580014	0.0007899717427216789	0.0008505896619312595	0.000835436091046333	0.05944211744174334	0.05463857697020512	-3.7613611811879513e-07	-2.1444174952894857e-05	-3.734670152395411e-07	-2.129201789699553e-05
24.91303401366693	0.0007153187661855844	0.0007125117511045347	0.0007538467191317912	0.0007479340074652613	0.0007761187451260392	0.0007682575412933405	0.0007999938197193891	0.0007899222776770607	0.0008505530040262111	0.0008353978358360108	0.059458814617476805	0.054653899187391386	-3.555470245880134e-07	-2.0392320738304992e-05	-3.531006910165342e-07	-2.0252025776351656e-05
25.063147576093755	0.0007152552547281296	0.0007124494845790921	0.0007537902381282406	0.0007478782809524097	0.0007760669179669805	0.0007682060646317593	0.000799947454193784	0.0007898757254045782	0.0008505197876622234	0.000835362919339146	0.059475819670884694	0.054669503907522614	-3.350825021493885e-07	-1.933420093067073e-05	-3.3285787963367383e-07	-1.920585546735798e-05
25.214165648248784	0.0007151940076931223	0.000712389491681066	0.0007537363341459992	0.0007478251168948328	0.0007760178596385218	0.0007681573255099748	0.000799904072050308	0.000789832104758078	0.0008504900390739003	0.0008353313665108742	0.059493138374178994	0.0546853964262556	-3.1474157711694484e-07	-1.826976499974542e-05	-3.127376205303359e-07	-1.815345745645458e-05
25.366093680258146	0.0007151350348139953	0.0007123317824494471	0.000753685021092175	0.0007477745291973795	0.0007759715866856185	0.0007681113402409149	0.0007998636928440474	0.0007897914347694743	0.0008504637848085093	0.0008353032025966874	0.05951077661118208	0.05470158214161556	-2.9452328069706074e-07	-1.719896189933401e-05	-2.9273895804302064e-07	-1.7094781730314645e-05
25.518937155087716	0.00071507834583786	0.0007122763669435685	0.0007536363129605891	0.0007477265318530025	0.0007759281157870829	0.0007680681252686484	0.0007998263363185169	0.0007897537346510575	0.0008504410517311301	0.0008352784531371174	0.05952874037960813	0.05471806655608192	-2.7442664896158014e-07	-1.6121740061825207e-05	-2.7286094139364336e-07	-1.6029777771958686e-05
25.672701588741027	0.0007150239505244485	0.0007122232552421857	0.0007535902238321767	0.0007476811389431948	0.0007758874637569492	0.0007680276971697005	0.0007997920224081573	0.0007897190237978326	0.0008504218670298992	0.0008352571439725024	0.05954703579339377	0.05473485527872734	-2.544507227923015e-07	-1.5038047391308096e-05	-2.531026246357579e-07	-1.4958394553649113e-05
25.827392530458226	0.0007149718586450268	0.0007121724574425373	0.0007535467678753932	0.0007476383646384369	0.0007758496475458649	0.0007679900726544008	0.0007997607712408873	0.0007896873217899127	0.0008504062582213789	0.0008352393012478637	0.05956566908508153	0.05475195402740327	-2.345945478211299e-07	-1.3947831255661791e-05	-2.334630665890708e-07	-1.3880580529507247e-05
25.983015562916506	0.000714922079981268	0.0007121239836593644	0.0007535059593466113	0.0007475982231986332	0.0007758146842424978	0.000767955268568241	0.0007997326031406977	0.0007896586483949455	0.0008503942531560334	0.0008352249514178841	0.059584646608257893	0.054769368630973585	-2.1485717437239732e-07	-1.2851038479422261e-05	-2.139413308004101e-07	-1.2796283629018523e-05
26.139576302431465	0.0007148746243240874	0.0007120778440238976	0.0007534678125905162	0.0007475607289735499	0.0007757825910749637	0.000767923301893253	0.0007997075386302936	0.0007896330235705872	0.0008503858800238253	0.0008352141212519863	0.05960397484004537	0.05478710503159812	-1.9523765742946939e-07	-1.1747615337398543e-05	-1.9453648549081631e-07	-1.170545125053768e-05
26.297080399159835	0.000714829501472436	0.000712034048682804	0.0007534323420404935	0.0007475258964032434	0.0007757533854122679	0.000767894189749403	0.0007996855984337809	0.0007896104674670162	0.0008503811673599283	0.0008352068378395223	0.05962366038364942	0.054805169287069154	-1.757350565731626e-07	-1.0637507546679137e-05	-1.7524760350740368e-07	-1.0608030253905776e-05
26.455533537303385	0.0007147867212320549	0.0007119926077971021	0.0007533995622190137	0.0007474937400184896	0.0007757270847657729	0.0007678679493960071	0.0007996668034794083	0.0007895910004294974	0.0008503801440505664	0.0008352031285950709	0.05964370997096842	0.054823567573201684	-1.5634843593057002e-07	-9.520660259110247e-06	-1.5607376228129327e-07	-9.503966953983145e-06
26.614941435314055	0.000714746293414186	0.0007119535315410305	0.0007533694877380097	0.0007474642744412048	0.0007757037067906804	0.0007678445982331597	0.0007996511749023514	0.000789574643000984	0.000850382839338977	0.000835203021263847	0.0596641304652557	0.05484230618627363	-1.3707686411608064e-07	-8.397018053385441e-06	-1.3701404376125978e-07	-8.393207112461498e-06
26.77530984610034	0.0007147082278342443	0.0007119168301008882	0.0007533421332992543	0.0007474375143848686	0.0007756832692875409	0.0007678241538031915	0.0007996387340475588	0.0007895614159247791	0.0008503892828315095	0.0008352065439272346	0.05968492886384878	0.054861391545527965	-1.1791941418497556e-07	-7.266524927440621e-06	-1.1806753436906237e-07	-7.275695930786252e-06
26.93664455723489	0.0007146725343104364	0.0007118825136738212	0.0007533175136947223	0.000747413474654933	0.0007756657902037735	0.0007678066337921343	0.0007996295024726389	0.0007895513401472321	0.000850399504503846	0.0008352137250084265	0.05970611230095639	0.05488083019572726	-9.887516359222831e-08	-6.129124290987775e-06	-9.923332496865334e-08	-6.151378043606215e-06
27.098951391163432	0.0007146392226623418	0.0007118505924665753	0.0007532956438069542	0.000747392170149233	0.0007756512876352157	0.0007677920560312143	0.0007996235019508085	0.000789544436820491	0.0008504135347073706	0.0008352245932781956	0.05972768805051216	0.05490062880976768	-7.994319410620232e-08	-4.984758955772772e-06	-8.05105107764062e-08	-5.020197509225666e-06
27.26223620541477	0.0007146083027094462	0.0007118210766942076	0.000753276538609414	0.0007473736158583934	0.0007756397798276936	0.0007677804384983661	0.0007996207544739001	0.0007895407273053118	0.0008504314041756763	0.0008352391778607924	0.059749663529095165	0.05492079419135673	-6.112259179130372e-08	-3.8333711293025985e-06	-6.189819134767155e-08	-3.88209780374793e-06
27.426504892812353	0.0007145797842696165	0.0007117939765787408	0.0007532602131668294	0.0007473578268662183	0.0007756312851786052	0.0007677717993197564	0.0007996212822554108	0.0007895402331739004	0.0008504531440312059	0.0008352575082399591	0.05977204629891354	0.05494133327774675	-4.241244693468926e-08	-2.6749024048255965e-06	-4.33954705108576e-08	-2.737021812082574e-06
27.59176338168682	0.0007145536771575412	0.0007117693023477897	0.000753246682635541	0.0007473448183500927	0.0007756258222385415	0.0007677661567713453	0.0007996251077336283	0.0007895429762128324	0.000850478785792059	0.0008352796142650945	0.05979484407086144	0.05496225314253738	-2.3811853995091975e-08	-1.5092937534488815e-06	-2.5001456310617953e-08	-1.5849118199795509e-06
27.758017636089992	0.0007145299911831039	0.0007117470642331212	0.0007532359622638273	0.0007473346055813578	0.0007756234097129125	0.0007677635292804513	0.0007996322535747987	0.0007895489784260029	0.0008505083613789329	0.0008353055261575348	0.05981806470764522	0.05498356099853874	-5.319911554248907e-09	-3.364855155341129e-07	-6.7152609705550814e-09	-4.2570950625764326e-07
27.925273656010095	0.0007145087361497161	0.0007117272724691832	0.0007532280673922358	0.0007473272039256972	0.000775624066463612	0.0007677639354273532	0.0007996427426763702	0.000789558262037653	0.0008505419031222347	0.0008353352745169915	0.05984171622698346	0.055005264200706575	1.3064277744681552e-08	8.435826089336906e-07	1.146399917226551e-08	7.40644066132834e-07
28.09353747758831	0.0007144899218525861	0.0007117099372915682	0.0007532230134538944	0.0007473226288435021	0.0007756278115106939	0.0007677673939469019	0.000799656598170287	0.0007895708494954349	0.0008505794437693436	0.0008353688903281185	0.05986580680488199	0.05502737024913903	3.134160724439089e-08	2.030971568783846e-06	2.9537203708514953e-08	1.91420845815915e-06
28.2628151733366	0.0007144735580769395	0.0007116950689354374	0.0007532208159748236	0.00074732089589024	0.0007756346640340824	0.0007677739237301645	0.0007996738434263555	0.0007895867634735511	0.000850621016492045	0.000835406404967237	0.05989034477898313	0.05504988679215091	4.951296634801358e-08	3.2257429721793685e-06	4.7505228223821555e-08	3.0950438643928546e-06
28.43311285235687	0.000714459654596176	0.0007116826776338845	0.0007532214905742332	0.0007473220207168089	0.0007756446433753012	0.0007677835438260859	0.0007996945020556737	0.0007896060268759434	0.0008506666548941323	0.0008354478502092063	0.0599153386519994	0.0550728216294154	6.75792405460153e-08	4.427959094249756e-06	6.536894432609269e-08	4.283211120226227e-06
28.604436660561465	0.0007144482211699679	0.0007116727736162442	0.0007532250529648095	0.0007473260190698827	0.0007756577690392251	0.0007677962734431708	0.000799718597914123	0.000789628662839544	0.0008507163930191787	0.0008354932582344471	0.059940797095222986	0.055096182715182684	8.554131148167873e-08	5.637682887749129e-06	8.312921971750584e-08	5.478771711919794e-06
28.77679278089485	0.0007144392675422984	0.0007116653671063476	0.0007532315189529947	0.0007473329067922515	0.0007756740606958638	0.0007678121319511983	0.000799746155105935	0.0007896546947375922	0.0008507702653584942	0.0008355426616361306	0.05996672895212153	0.055119978161572804	1.0340005702959981e-07	6.854977993631106e-06	1.0078691824611657e-07	6.681787786150251e-06
28.950187433556945	0.0007144328034394382	0.0007116604683207196	0.0007532409044392576	0.0007473426998231528	0.0007756935381821698	0.0007678311388829535	0.0007997771979873292	0.0007896841461830175	0.0008508283068592675	0.0008355960934275303	0.05999314324201921	0.05514421624195055	1.2115635133081587e-07	8.079908750485698e-06	1.1834289996136976e-07	7.892322159114284e-06
29.124626876227456	0.0007144288385678539	0.0007116580874667139	0.0007532532254183489	0.0007473554141985917	0.0007757162215038698	0.0007678533139359892	0.0007998117511702188	0.000789717041031883	0.0008508905529328917	0.0008356535870495402	0.06002004916386508	0.05516890539437422	1.3881106484311262e-07	9.31254020394845e-06	1.3579802115009504e-07	9.110438325382608e-06
29.30011740429177	0.0007144273826120472	0.0007116582347405844	0.0007532684979795436	0.0007473710660516463	0.0007757421308373237	0.0007678786769744035	0.0007998498395259902	0.0007897534033868974	0.0008509570394634866	0.0008357151763783635	0.060047456100092725	0.05519405422513622	1.5636506442082143e-07	1.0552938118579824e-05	1.531531344071968e-07	1.0336200468280543e-05
29.476665351068124	0.0007144284452323345	0.0007116609203254993	0.0007532867383068801	0.0007473896716127734	0.0007757712865314162	0.0007679072480306569	0.0007998914881893667	0.0007897932576010025	0.0008510278028166271	0.0008357808957333912	0.06007537362057197	0.055219671512380636	1.7381921336165687e-07	1.1801168988051502e-05	1.704090886924664e-07	1.1569673470213093e-05
29.654277088036206	0.0007144320360625432	0.000711666154389483	0.0007533079626793752	0.0007474112472100921	0.0007758037091094699	0.0007679390473074028	0.0007999367225623396	0.0007898366282810229	0.0008511028798482689	0.0008358507798852486	0.06010381148665646	0.055245766209812336	1.9117437146526362e-07	1.3057300046026565e-05	1.8756672937004712e-07	1.2810922922129597e-05
29.832959025067048	0.0007144381647076451	0.0007116739470832953	0.0007533321874712361	0.0007474358092696636	0.0007758394192711932	0.0007679740951793538	0.0007999855683181899	0.0007898835402913963	0.0008511823079138949	0.0008359248640640436	0.060132779655329954	0.05527234745049486	2.0843139509696754e-07	1.4321399277372748e-05	2.046268982795578e-07	1.4060015134209625e-05
30.0127176106544	0.0007144468407413076	0.0007116843085382362	0.0007533594291520508	0.0007474633743157538	0.0007758784378946527	0.0007680124121951685	0.0008000380514055842	0.0007899340187579737	0.0008512661248778736	0.0008360031839678003	0.060162288283453144	0.0552994245507418	2.2559113724805735e-07	1.5593535429847538e-05	2.2159043378813456e-07	1.531701714693745e-05
30.193559332147448	0.0007144580737033726	0.000711697248863886	0.0007533897042869709	0.0007474939589710886	0.0007759207860382815	0.0007680540190793756	0.0008000941980527623	0.0007899880890719013	0.0008513543691230478	0.0008360857757710997	0.060192347732113974	0.05532700701410042	2.426544475839232e-07	1.6873778024922848e-05	2.3845817083726836e-07	1.6581996740705485e-05
30.37549071598484	0.0007144718730972458	0.0007117127781457595	0.0007534230295368695	0.000747527579957086	0.0007759664849429073	0.0007680989367343101	0.0008001540347718009	0.0007900457768935708	0.0008514470795605445	0.0008361726761339138	0.060222968571084154	0.055355104535435726	2.5962217251778233e-07	1.8162197370191757e-05	2.552309409987498e-07	1.7855022446944258e-05
30.55851832793038	0.0007144882483872174	0.0007117309064428981	0.0007534594216584958	0.0007475642540940876	0.0007760155560338273	0.000768147186242097	0.0008002175883629804	0.0007901071081566659	0.0008515442956398365	0.000836263922210666	0.060254161583387554	0.05538372700511336	2.7649515528744076e-07	1.945886457302426e-05	2.719095725696452e-07	1.9136163562250008e-05
30.742648773309874	0.000714507208995689	0.0007117516437853768	0.0007534988975046082	0.0007476039983015685	0.000776068020922906	0.0007681987888666591	0.0008002848859192372	0.0007901721090722837	0.0008516460573590427	0.000836359551659502	0.06028593776997896	0.055412884513287075	2.932742359756761e-07	2.076385154964333e-05	2.88494890570562e-07	2.0425490155157044e-05
30.92788869724955	0.0007145287643003073	0.0007117750001717208	0.0007535414740240794	0.0007476468295983246	0.0007761239014106979	0.0007682537660557379	0.0008003559548306987	0.0007902408061331313	0.0008517524052754707	0.000836459602651775	0.06031830835454027	0.05544258735428884	3.099602516130201e-07	2.2077231040862344e-05	3.0498771684756357e-07	2.172307308145882e-05
31.114244784915854	0.0007145529236310273	0.0007118009855662613	0.0007535871682620083	0.0007476927651026643	0.000776183219488628	0.0007683121394429802	0.0008004308227893403	0.0007903132261178361	0.0008518633805164441	0.0008365641138817846	0.060351284788395715	0.05547284603113431	3.265540362328359e-07	2.3399076624103232e-05	3.2138887012334375e-07	2.302898399506037e-05
31.30172376175672	0.0007145796962670567	0.0007118296098963785	0.0007536359973597851	0.0007477418220325585	0.0007762459973411761	0.0007683739308500166	0.0008005095177937138	0.0007903893960953156	0.0008519790247903665	0.0008366731245767264	0.060384878755550896	0.05550367126013512	3.4305642092162525e-07	2.472946272619181e-05	3.376991660427632e-07	2.4343295359885442e-05
31.4903323937443	0.0007146090914337301	0.0007118608830496808	0.0007536879785551642	0.0007477940177057986	0.0007763122573481249	0.0007684391622886087	0.0008005920681538014	0.0007904693434292663	0.0008520993803980912	0.0008367866745069102	0.060419102177854546	0.05553507397562823	3.5946823389709087e-07	2.6068464637124533e-05	3.5391941724874365e-07	2.5666080462866114e-05
31.68007748761912	0.0007146411182992592	0.0007118948148710691	0.0007537431291822882	0.0007478493695401108	0.0007763820220868163	0.0007685078559627969	0.0008006785024959529	0.0007905530957827237	0.0008522244902445467	0.0008369048039962064	0.06045396722029754	0.05556706533482741	3.7579030057015295e-07	2.74161585241961e-05	3.700504334321411e-07	2.6997413426099737e-05
31.870965891135747	0.0007146757859714065	0.0007119314151597285	0.0007538014666717221	0.0007479078950532765	0.0007764553143344721	0.0007685800342711112	0.0008007688497679533	0.0007906406811227422	0.0008523543978506825	0.0008370275539327761	0.06048948629643753	0.05559965672279224	3.920234436299505e-07	2.8772621446987445e-05	3.860930214163137e-07	2.833736922169816e-05
32.063004493309954	0.0007147131034940339	0.0007119706936660075	0.0007538630085504401	0.0007479696118632158	0.0007765321570705296	0.0007686557198087943	0.0008008631392441818	0.0007907321277251589	0.0008524891473656946	0.0008371549657800489	0.06052567207396776	0.05563285975752635	4.0816848308070433e-07	3.0137931369966786e-05	4.0204798518270884e-07	2.968602368233486e-05
32.25620022466719	0.0007147530798435539	0.0007120126600882023	0.0007539277724418034	0.0007480345376880565	0.0007766125734790279	0.0007687349353700698	0.0008009614005308956	0.0007908274641794668	0.0008526287835795732	0.0008372870815879853	0.060562537480424	0.05566668629520496	4.2422623633625936e-07	3.1512167179031936e-05	4.179161259654056e-07	3.1043453517037856e-05
32.45056005749291	0.0007147957239252653	0.0007120573240692382	0.0007539957760655098	0.0007481026903461814	0.0007766965869510295	0.000768817703950447	0.0008010636635716264	0.0007909267193937926	0.0008527733519359672	0.000837423944004621	0.06060009570903935	0.055701148435535225	4.401975182864379e-07	3.289540869641505e-05	4.336982423126974e-07	3.240973632515076e-05
32.64609100608406	0.0007148410445695783	0.0007121046951932459	0.0007540670372375224	0.0007481740877562578	0.0007767842210870841	0.0007689040487490608	0.0008011699586527029	0.0007910299225999884	0.0008529228985453838	0.0008375655962879055	0.060638360224750096	0.05573625852725491	4.560831413594896e-07	3.428773669553187e-05	4.493951301339297e-07	3.3784950608961584e-05
32.84280012700226	0.0007148890505281137	0.0007121547829820208	0.0007541415738699659	0.0007482487479372326	0.0007768754996997283	0.0007689939931710444	0.0008012803164088866	0.0007911371033588235	0.0008530774701987195	0.0008377120823178368	0.06067734477035304	0.05577202917377192	4.7188391560665927e-07	3.568923291785708e-05	4.6500758278363377e-07	3.51691757900785e-05
33.040694519328454	0.0007149397504696889	0.0007122075968913787	0.0007542194039710054	0.0007483266890083173	0.0007769704468160375	0.0007690875608299528	0.0008013947678291492	0.0007912482915653063	0.0008532371143811559	0.0008378634466089142	0.06071706337282796	0.055808473238951654	4.876006487711422e-07	3.7099980089105866e-05	4.805363911274466e-07	3.656249222375174e-05
33.239781324919136	0.0007149931529761707	0.0007122631463073863	0.0007543005456446894	0.0007484079291889365	0.0007770690866802091	0.0007691847755502115	0.000801513344262568	0.0007913635174541117	0.0008534018792864035	0.0008380197343229055	0.060757530349818525	0.055845603853051165	5.032341463585572e-07	3.852006193516555e-05	4.959823435974047e-07	3.7964981213667315e-05
33.44006772866406	0.0007150492665382028	0.000712321440542476	0.0007543850170907701	0.0007484924867986577	0.000777171443756199	0.0007692856613696166	0.0008016360774243663	0.0007914828116051388	0.0008535718138313333	0.0008381809912819493	0.06079876031628742	0.055883434418811634	5.187852117275859e-07	3.994956320063636e-05	5.113462262782472e-07	3.937672502848932e-05
33.64156095874556	0.0007151080995507972	0.0007123824888314341	0.0007544728366044904	0.00074858038025709	0.0007772775427304003	0.0007693902425418698	0.0008017629994020868	0.00079160620494919	0.0008537469676709845	0.0008383472639819957	0.06084076819134229	0.055921978617708513	5.342546461545913e-07	4.1388569665484765e-05	5.266288229696485e-07	4.0797806917625135e-05
33.84426828689945	0.0007151696603087897	0.0007124463003272618	0.0007545640225763422	0.0007486716280837567	0.0007773874085143667	0.0007694985435391611	0.0008018941426619128	0.0007917337287737809	0.0008539273912139766	0.0008385185996066007	0.060883569205245194	0.05596125041636638	5.496432489190527e-07	4.283716816322336e-05	5.418309152569085e-07	4.222831112735137e-05
34.04819702867729	0.0007152339570021494	0.0007125128840969013	0.0007546585934917893	0.0007487662488979355	0.0007775010662475868	0.0007696105890547876	0.000802029540055131	0.0007918654147290805	0.0008541131356383272	0.0008386950460410804	0.06092717890660354	0.056001264073143965	5.649518173809782e-07	4.429544659922957e-05	5.56953282584028e-07	4.3668322917633784e-05
34.25335454371064	0.000715300997711145	0.0007125822491168281	0.0007547565679309604	0.0007488642614184715	0.0007776185413003036	0.0007697264040058241	0.0008021692248247517	0.000792001294833991	0.000854304252907701	0.0008388766518870435	0.060971613169755114	0.05604203414489214	5.801811470674233e-07	4.576349397028556e-05	5.719967023306866e-07	4.5117928579807565e-05
34.45974823597649	0.0007153707904013573	0.0007126544042685008	0.0007548579645683046	0.0007489656844635571	0.0007777398592763887	0.0007698460135358342	0.000802313230612283	0.0007921414014823672	0.0008545007957880909	0.0008390634664773099	0.0610168882023494	0.056083575493893756	5.953320317635645e-07	4.724140038411817e-05	5.869619498957267e-07	4.657721545450744e-05
34.66738555406454	0.0007154433429185404	0.0007127293583336682	0.0007549628021722159	0.0007490705369504795	0.0007778650460162654	0.0007699694430176347	0.0008024615914646687	0.000792285767449384	0.0008547028178649591	0.0008392555398912295	0.06106302055313019	0.056125903294989184	6.104052635853407e-07	4.872925707877229e-05	6.018497987645907e-07	4.8046271949458985e-05
34.87627399144595	0.0007155186629833137	0.0007128071199895216	0.0007550710996046128	0.0007491788378953331	0.0007779941275998837	0.0007700967180560987	0.000802614341841388	0.0007924344258980469	0.0008549103735608371	0.0008394529229704101	0.061110027119929994	0.05616903304288963	6.254016330642376e-07	5.022715644245612e-05	6.166610205715541e-07	4.952518755646507e-05
35.086421086743854	0.0007155967581856896	0.0007128876978036903	0.000755182875820479	0.0007492906064126887	0.0007781271303497471	0.0007702278644910095	0.0008027715166217245	0.0007925874103858566	0.0008551235181534099	0.0008396556673348678	0.06115792515787965	0.05621298055969412	6.403219292557081e-07	5.173519203638399e-05	6.31396385217687e-07	5.101405287338823e-05
35.29783442400536	0.0007156776359794412	0.0007129711002290918	0.0007552981498673777	0.0007494058617152469	0.000778264080834006	0.0007703629083999785	0.0008029331511122271	0.0007927447548716467	0.000855342307794114	0.000839863825399635	0.06120673228784076	0.05625776200260402	6.551669398243906e-07	5.3253458615704075e-05	6.460566609320026e-07	5.251295962235836e-05
35.51052163297529	0.0007157613036762743	0.0007130573355985962	0.0007554169408849028	0.0007495246231134246	0.0007784050058695942	0.000770501876101393	0.0008030992810543309	0.0007929064937225619	0.0008555667995272262	0.0008400774503917972	0.061256466505068004	0.056303393871851556	6.699374511154495e-07	5.4782052149982e-05	6.606426143386784e-07	5.4022000668396686e-05
35.72449038937153	0.0007158477684398299	0.0007131464121195346	0.0007555392681041013	0.0007496469100149223	0.00077854993252543	0.0007706447941574323	0.0008032699426321795	0.0007930726617212218	0.000855797051309505	0.0008402965963680178	0.06130714618810806	0.05634989301884282	6.846342482816434e-07	5.632106984851393e-05	6.751550105743662e-07	5.554127004250842e-05
35.93974841516195	0.0007159370372794966	0.0007132383378680282	0.0007556651508468475	0.0007497727419242423	0.0007786988881256828	0.0007707916893771353	0.000803445172480641	0.0007932432940730545	0.000856033122030377	0.000840521318232543	0.06135879010794444	0.056397276654526596	6.992581153707125e-07	5.787061018264206e-05	6.895946133590996e-07	5.7070862961361435e-05
36.15630347884324	0.0007160291170440234	0.0007133331207831342	0.000755794608525167	0.0007499021384421621	0.0007788519002530929	0.000770942588819521	0.0008036250076935175	0.0007934184264138048	0.0008562750715326906	0.0008407516717557056	0.061411417437394346	0.056445562357990225	7.138098354047412e-07	5.943077290873622e-05	7.039621850717537e-07	5.861087584843605e-05
36.374163395721176	0.0007161240144149341	0.0007134307686608018	0.000755927660640511	0.0007500351192651615	0.0007790089967523563	0.0007710975197967634	0.0008038094858319613	0.000793598094817229	0.0008565229606340585	0.0008409877135929453	0.06146504776076637	0.056494768085299185	7.28290190514817e-07	6.100165909475597e-05	7.182584868660555e-07	6.0161406357783775e-05
36.59333602819267	0.0007162217358997408	0.0007135312891476447	0.0007560643267829898	0.0007501717041848127	0.0007791702057335843	0.0007712565098774383	0.0008039986449331126	0.0007937823358029875	0.0008567768511488184	0.0008412295013043779	0.06151970108378684	0.05654491217857599	7.426999620258144e-07	6.258337114464774e-05	7.324842787534164e-07	6.172255339612076e-05
36.813829286029524	0.00071632228782493	0.0007136346897344988	0.000756204626630537	0.0007503119130871051	0.0007793355555758142	0.0007714195868898137	0.0008041925235189415	0.0007939711863447201	0.0008570368059106076	0.0008414770933748966	0.06157539784380629	0.05659601337533984	7.57039930566767e-07	6.417601282451835e-05	7.466403196857655e-07	6.32944171457539e-05
37.03565112666392	0.0007164256763287436	0.000713740977749788	0.0007563485799480371	0.0007504557659517362	0.0007795050749306071	0.0007715867789252146	0.0008043911606053326	0.0007941646838783383	0.0008573028887956088	0.0008417305492348693	0.06163215892028977	0.05664809081810165	7.713108761805889e-07	6.577968928933586e-05	7.607273676672223e-07	6.487709908942207e-05
37.25880955547555	0.0007165319073537152	0.0007138501603526636	0.0007564962065863797	0.0007506032828513346	0.000779678792725697	0.0007717581143414436	0.0008045945957113872	0.0007943628663105137	0.0008575751647464503	0.0008419899292814097	0.06169000564560598	0.05670116406423545	7.855135784403007e-07	6.7394507111046e-05	7.747461798512413e-07	6.647070203527616e-05
37.483312626080554	0.0007166409866389903	0.0007139622445259376	0.0007566475264814711	0.0007507544839506441	0.0007798567381687353	0.0007719336217662767	0.0008048028688689847	0.0007945657720273983	0.0008578536997968262	0.0008422552949002785	0.06174895981612243	0.056755253096125995	7.996488165700269e-07	6.902057430749342e-05	7.886975126420934e-07	6.807533014191458e-05
37.70916844062219	0.0007167529197123842	0.0007140772370687744	0.00075680255965317	0.0007509093895056347	0.000780038940751091	0.0007721133301010147	0.0008050160206325766	0.0007947734399035506	0.0008581385610968195	0.0008425267084884042	0.061809043703616014	0.05681037833160736	8.137173695458265e-07	7.065800037028835e-05	8.025821217904922e-07	6.969108894464004e-05
37.93638515006311	0.0007168677118822041	0.0007141951445891587	0.0007569613262041714	0.0007510680198625686	0.0007802254302517405	0.0007722972685241138	0.0008052340920892511	0.0007949859093111067	0.0008584298169389895	0.0008428042334770742	0.06187028006701142	0.05686656063469782	8.277200162377235e-07	7.230689629625364e-05	8.164007625165431e-07	7.131808538271556e-05
38.164970954479706	0.0007169853682288004	0.000714315973496112	0.0007571238463188158	0.0007512303954569945	0.0007804162367412322	0.0007724854664948823	0.0008054571248690549	0.0007952032201291785	0.0008587275367852212	0.0008430879343557937	0.061932692164457466	0.05692382132664415	8.416575355185609e-07	7.396737461770608e-05	8.301541896012492e-07	7.295642782653711e-05
38.39493410335793	0.0007171058935958595	0.0007144397299916653	0.0007572901402618372	0.0007513965368126839	0.000780611390585734	0.0007726779537572511	0.0008056851611555958	0.0007954254127535064	0.000859031791294388	0.0008433778766968587	0.061996303765751215	0.05698218219728686	8.555307064058142e-07	7.563954943512474e-05	8.438431575166164e-07	7.460622610708234e-05
38.626282895891045	0.0007172292925814148	0.000714566420062569	0.000757460228377037	0.0007515664645405005	0.0007808109224511682	0.0007728747603436245	0.0008059182436969289	0.0007956525281063602	0.0008593426523508411	0.0008436741271806558	0.06206113916512551	0.057041665516750384	8.693403081830222e-07	7.732353644943069e-05	8.574684205249657e-07	7.626759154427676e-05
38.859025681279114	0.0007173555695285711	0.0007146960494717323	0.0007576341310858818	0.0007517401993371966	0.0007810148633074282	0.0007730759165787984	0.000806156415816732	0.000795884607646703	0.0008596601930937574	0.000843976753621709	0.0621272231944074	0.057102294047478366	8.830871205496235e-07	7.901945299718105e-05	8.71030732819229e-07	7.794063697885711e-05
39.09317085903034	0.0007174847285159429	0.0007148286237493975	0.0007578118688860361	0.0007519177619841501	0.0007812232444326959	0.000773281453083978	0.0008063997214257982	0.0007961216933806367	0.0008599844879473937	0.000844285824995528	0.062194581236564885	0.0571640910566182	8.967719237458569e-07	8.072741808437534e-05	8.845308486224793e-07	7.962547680184784e-05
39.328726879264174	0.0007176167733477715	0.0007149641481840088	0.0007579934623497969	0.000752099173346006	0.0007814360974178358	0.0007734914007808492	0.0008066482050338217	0.000796363827872106	0.0008603156126522438	0.0008446014114662421	0.062263239239649576	0.05722708032877196	9.103954987028148e-07	8.244755242284296e-05	8.979695223208534e-07	8.132222698709057e-05
39.56570224301631	0.0007177517075437454	0.0007151026278128065	0.0007581789321224673	0.0007522844543692668	0.0007816534541709019	0.0007737057908957667	0.0008069019117615333	0.000796611054253919	0.0008606536442971807	0.0008449235844150989	0.062333223731156365	0.057291286179120555	9.239586271959661e-07	8.417997846837943e-05	9.113475086031976e-07	8.30310051254668e-05
39.80410550254544	0.0007178895343284804	0.0007152440674120986	0.0007583682989206282	0.000752473626080781	0.0007818753469217305	0.0007739246549640032	0.0008071608873531528	0.0007968634162390469	0.0008609986613525728	0.0008452524164698139	0.06240456183280703	0.057356733466942665	9.374620919962943e-07	8.592482045904903e-05	9.246655625829315e-07	8.475193045817675e-05
40.04394526164196	0.0007180302566206759	0.0007153884714872304	0.0007585615835303365	0.0007526667095861655	0.0007821018082266477	0.0007741480248341118	0.0008074251781892054	0.0007971209581322502	0.00086135074370445	0.0008455879815348425	0.06247728127577553	0.057423447609532566	9.50906677020134e-07	8.768220445390384e-05	9.379244399372599e-07	8.648512391176699e-05
40.28523017593832	0.0007181738770219074	0.0007155358442622122	0.0007587588068052125	0.0007528637260681242	0.0007823328709732629	0.0007743759326723573	0.0008076948312996823	0.0007973837248420084	0.0008617099726897184	0.0008459303548225646	0.06255141041637535	0.05749145459653743	9.64293167495054e-07	8.945225837481141e-05	9.511248970424813e-07	8.823070813446243e-05
40.52796895322162	0.0007183203978050803	0.0007156861896690269	0.0007589599896644565	0.0007530646967846981	0.0007825685683853967	0.0007746084109672693	0.0008079698943775946	0.0007976517618928035	0.0008620764311325115	0.0008462796128854672	0.06262697825221351	0.05756078100472556	9.776223501487252e-07	9.123511205025303e-05	9.642676911439906e-07	8.998880753549598e-05
40.77217035374772	0.0007184698209024957	0.0007158395113365754	0.0007591651530907484	0.0007532696430674074	0.0007828089340281009	0.0007748454925342774	0.000808250415792899	0.0007979251154377322	0.0008624502033816757	0.0008466358336493155	0.06270401443883943	0.0576314540132004	9.908950133422773e-07	9.303089725623548e-05	9.773535804718549e-07	9.175954832091326e-05
41.017843190557436	0.0007186221478935377	0.0007159958125792636	0.0007593743181280493	0.0007534785863192986	0.0007830540018128005	0.0007750872105204517	0.0008085364446068276	0.0007982038322714769	0.0008628313753494554	0.0008469990964473728	0.06278254930690094	0.057703501419080906	1.0041119472778155e-06	9.483974776350323e-05	9.90383324407998e-07	9.354305853467859e-05
41.26499632979458	0.0007187773799919652	0.0007161550963852188	0.000759587505879302	0.0007536915480128978	0.0007833038060025604	0.0007753335984093529	0.0008088280305866366	0.0007984879598436502	0.0008632200345514232	0.0008473694820557107	0.06286261387982274	0.05777695165365609	1.0172739441827346e-06	9.666179938452868e-05	1.00335768366119e-06	9.533946810114102e-05
41.51363869102594	0.0007189355180327947	0.0007163173654041214	0.0007598047375040207	0.0007539085496880591	0.0007835583812174729	0.000775584690025994	0.0008091252242207846	0.0007987775462725228	0.0008636162701477038	0.0008477470727296446	0.06294423989203067	0.05785183379903993	1.0303817984868777e-06	9.849719002094637e-05	1.0162774204173185e-06	9.71489088665567e-05
41.763779247563185	0.0007190965624587531	0.0007164826219346309	0.0007600260342157605	0.0007541296129497	0.0007838177624401708	0.0007758405195419068	0.0008094280767345521	0.0007990726403591412	0.0008640201729855254	0.000848131952241332	0.06302745980774144	0.05792817760533794	1.043436307029185e-06	0.00010034605971440125	1.0291432985041864e-06	9.897151464294263e-05
42.0154270267867	0.000719260513306298	0.0007166508679114043	0.0007602514172794769	0.0007543547594654297	0.0007840819850214807	0.0007761011214803325	0.0008097366401061308	0.0007993732916018602	0.0008644318356431751	0.0008485242059185918	0.06311230684033403	0.05800601350834579	1.0564382692602233e-06	0.00010220855069786872	1.0419560835756101e-06	0.00010080742125367914
42.26859111047143	0.0007194273701911779	0.0007168221048916822	0.0007604809080087553	0.0007545840109630577	0.0007843510846862047	0.0007763665307215273	0.0008100509670831817	0.0007996795502112984	0.0008648513524753886	0.0008489239206849791	0.0631988149723257	0.0580853726478014	1.069388487451653e-06	0.00010408480744963922	1.0547165432953e-06	0.00010265676658147149
42.523280635114425	0.0007195971322935318	0.0007169963340414408	0.0007607145277629223	0.0007548173892279896	0.0007846250975390539	0.0007766367825082013	0.000810371111199905	0.000799991467125741	0.0008652788196602551	0.0008493311851011775	0.06328701897597797	0.05816628688620513	1.0822877669161048e-06	0.00010597497674882939	1.0674254475181392e-06	0.0001045196906163115
42.77950479226489	0.0007197697983424942	0.0007171735561210755	0.0007609522979440149	0.0007550549161004858	0.0007849040600707216	0.0007769119124510759	0.0008106971267946098	0.000800309094026991	0.0008657143352476707	0.0008497460894077424	0.06337695443454938	0.05824878882823784	1.0951369162287908e-06	0.00010787920773230875	1.080083568479051e-06	0.00010639633550518779
43.03727282885567	0.0007199453666003018	0.0007173537714706172	0.0007611942399936197	0.0007552966134727996	0.0007851880091641117	0.0007771919565345812	0.0008110290690278307	0.0008006324833566998	0.000866157999209423	0.000850168725569265	0.06346865776422603	0.05833291184078667	1.1079367474744854e-06	0.00010979765195598401	1.0926916810122256e-06	0.00010828684560640345
43.29659404753705	0.0007201238348458878	0.0007175369799944645	0.0007614403753895738	0.0007555425032861821	0.0007854769821007335	0.0007774769511226977	0.0008113669939009983	0.0008009616883331956	0.0008666099134909692	0.0008505991873200131	0.06356216623674618	0.05841869007361167	1.1206880764769427e-06	0.00011173046345472337	1.1052505627415048e-06	0.00011019136754131242
43.55747780701245	0.000720305200357922	0.0007177231811455906	0.0007616907256425043	0.0007557926075277334	0.0007857710165672419	0.000777766932964923	0.0008117109582756756	0.000801296762968806	0.0008670701820649524	0.0008510375702110807	0.06365751800275374	0.058506158480672775	1.1333917230504312e-06	0.00011367779880683271	1.1177609942972233e-06	0.00011211005025107967
43.81993352237618	0.0007204894598973143	0.0007179123739092465	0.0007619453122922344	0.0007560469482271278	0.0007860701506621689	0.0007780619392024095	0.0008120610198934093	0.0008016377620877303	0.0008675389109865675	0.0008514839716591528	0.06375475211590022	0.05859535284213693	1.1460485112775066e-06	0.00011563981720202898	1.1302237595525646e-06	0.00011404304505555074
44.08397066545326	0.0007206766096891295	0.000718104556786107	0.0007622041569040167	0.0007563055474531747	0.0007863744229028177	0.0007783620073742388	0.0008124172373961911	0.0008019847413444491	0.000868016208450813	0.0008519384909969051	0.06385390855773017	0.058686309787101064	1.158659269758595e-06	0.00011761668050808138	1.1426396458386664e-06	0.000115990505711705
44.349598765141174	0.0007208666454039111	0.0007182997277748577	0.000762467281064609	0.0007565684273102265	0.0007866838722323439	0.0007786671754238644	0.0008127796703475677	0.0008023377572427087	0.0008685021848517261	0.0008524012295251329	0.06395502826337225	0.058779066817049135	1.171224831902993e-06	0.0001196085533436142	1.1550094441911685e-06	0.00011795258847688284
44.6168274077539	0.0007210595621383896	0.0007184978843542003	0.0007627347063781793	0.0007568356099344263	0.0007869985380270274	0.0007789774817057158	0.0008131483792544233	0.0008026968671550997	0.0008689969528436794	0.0008528722905666682	0.0640581531480719	0.05887366233007357	1.1837460362259383e-06	0.00012161560315274156	1.1673339496030485e-06	0.00011992945217356721
44.88566623736761	0.0007212553543955537	0.000718699023464257	0.0007630064544620361	0.0007571071174897876	0.0007873184601037433	0.0007792929649919788	0.0008135234255894594	0.0008030621293432537	0.0008695006274048239	0.0008533517795221646	0.06416332613459459	0.05897013564589167	1.196223726641129e-06	0.00012363800028103444	1.179613961274856e-06	0.00012192125825566391
45.15612495616904	0.0007214540160640567	0.0007189031414873438	0.0007632825469421706	0.0007573829721640939	0.0007876436787276319	0.0007796136644795464	0.0008139048718143957	0.000803433602978674	0.0008700133259027593	0.000853839803927815	0.0642705911815365	0.059068527031683735	1.2086587527779594e-06	0.00012567591805606737	1.1918502828840282e-06	0.00012392817087825136
45.42821332480542	0.0007216555403969465	0.0007191102342281047	0.0007635630054486166	0.0007576631961646241	0.0007879742346199885	0.0007799396197971625	0.0008142927814039306	0.0008038113481642409	0.000870535168162543	0.0008543364735150981	0.06437999331257215	0.05916887772878934	1.221051970311986e-06	0.0001277295328708794	1.2040437228648306e-06	0.00012595035696982837
45.701941162736816	0.0007218599199896805	0.000719320296892969	0.0007638478516106077	0.0007579478117136823	0.0007883101689663685	0.00078027087101275	0.0008146872188704782	0.0008041954259563991	0.0008710662765371144	0.0008548419002726235	0.06449157864667793	0.05927122998028862	1.2334042413016805e-06	0.00012979902427007195	1.2161950946956712e-06	0.00012798798630714314
45.97731834859046	0.0007220671467574152	0.0007195333240689217	0.0007641371070515349	0.0007582368410439388	0.0007886515234249274	0.0007806074586409442	0.0008150882497897286	0.0008045858983880745	0.000871606775980254	0.0008553561985101748	0.06460539442937345	0.05937562705950877	1.2457164345505527e-06	0.00013188457504073603	1.2283052172072303e-06	0.0001300412315940469
46.25435482051728	0.0007222772119115353	0.0007197493097015524	0.0007644307933836946	0.0007585303063935677	0.0007889983401350006	0.0007809494236508337	0.000815495940827052	0.0008049828284923354	0.00087215679412218	0.0008558794849250376	0.06472148906500852	0.05948211329948659	1.2579894259588664e-06	0.00013398637130426772	1.240374914879749e-06	0.0001321102685407083
46.533060576550575	0.000722490105935389	0.0007199682470723534	0.0007647289322028072	0.000758828230001164	0.000789350661725921	0.0007812968074739057	0.0008159103597647815	0.0008053862803268245	0.0008727164613478798	0.0008564118786707003	0.06483991215015356	0.05959073412342791	1.2702240989219751e-06	0.00013610460261551105	1.2524050181806495e-06	0.00013419527594896175
46.813445674966815	0.0007227058185592286	0.0007201901287752626	0.0007650315450823267	0.0007591306341004615	0.0007897085313261174	0.0007816496520122335	0.0008163315755304291	0.00080579631899902	0.0008732859108783325	0.0008569535014280571	0.06496071450811965	0.05970153607620128	1.282421344720201e-06	0.00013823946206270588	1.2643963638921812e-06	0.00013629643579901596
47.09552023464871	0.0007229243387342828	0.0007204149466923832	0.0007653386535674913	0.0007594375409147997	0.0007900719925724539	0.0007820079996468739	0.0008167596582258353	0.0008062130106923128	0.0008738652788546915	0.0008575044774791749	0.06508394822466561	0.05981456685690579	1.2945820629323493e-06	0.00014039114637343086	1.2763497954674727e-06	0.0001384139333409362
47.37929443545016	0.000723145654605984	0.0007206426919689017	0.0007656502791691559	0.0007597489726513805	0.0007904410896198796	0.0007823718932465308	0.0008171946791573429	0.0008066364226929906	0.0008744547044256191	0.0008580649337837902	0.06520966668493229	0.059929875352558906	1.3067071618828342e-06	0.00014255985602548704	1.2882661634056655e-06	0.00014054795718995705
47.66477851856398	0.0007233697534862697	0.0007208733549871263	0.0007659664433573498	0.000760064951495261	0.0007908158671513481	0.000782741376176452	0.0008176367108669877	0.0008070666234181138	0.000875054329837856	0.0008586350000586004	0.06533792461165822	0.06004751167294538	1.31879755907254e-06	0.00014474579535958543	1.3001463256131704e-06	0.00014269869942332147
47.951982786891236	0.0007235966218249582	0.0007211069253396469	0.0007662871675545844	0.0007603854996031033	0.0007911963703880544	0.0007831164923075967	0.0008180858271647789	0.0008075036824443529	0.0008756643005302039	0.0008592148088595109	0.06546877810471889	0.06016752718667334	1.3308541816647607e-06	0.00014694917270036134	1.3119911478191339e-06	0.00014486635568472517
48.24091760541319	0.0007238262451801535	0.0007213433918015712	0.0007666124731288852	0.0007607106390966602	0.0007915826450999861	0.0007834972860260779	0.0008185421031621107	0.00080794767053782	0.0008762847652310582	0.0008598044956669485	0.06560228468205766	0.06028997455849202	1.3428779669687543e-06	0.00014917020048005325	1.3238015039811462e-06	0.0001470511252905926
48.53159340156531	0.0007240586081876415	0.0007215827423018023	0.0007669423813865425	0.0007610403920559846	0.0007919747376168052	0.0007838838022428839	0.0008190056153063429	0.0008083986596849266	0.0008769158760596497	0.000860404198974379	0.06573850332204793	0.060414907787912364	1.354869862948884e-06	0.0001514090953678715	1.3355782767184889e-06	0.0001492532113412659
48.82402066561362	0.0007242936945292443	0.0007218249638933272	0.000767276913564567	0.0007613747805123586	0.0007923726948390753	0.0007842760864039013	0.00081947644141661	0.000808856723124324	0.0008775577886311643	0.0008610140603801756	0.06587749450735979	0.06054238224919211	1.3668308287673701e-06	0.00015366607840683333	1.3473223577633794e-06	0.00015147282083796676
49.11820995103327	0.0007245314869001023	0.0007220700427224801	0.0007676160908228496	0.00076171382644093	0.0007927765642498566	0.000784674184500247	0.0008199546607209144	0.0008093219353799693	0.0008782106621659208	0.0008616342246829874	0.06601932027038256	0.060672454732737954	1.3787618353283421e-06	0.00015594137515315132	1.3590346484256607e-06	0.00015371016480286714
49.41417187488941	0.0007247719669748221	0.0007223179639971321	0.0007679599342359938	0.000762057551753036	0.0007931863939266607	0.0007850781430789168	0.0008204403538945398	0.0008097943722953508	0.0008788746596027703	0.0008622648399807524	0.06616404424027279	0.06080518348797828	1.3906638658708979e-06	0.0001582352158255862	1.3707160600902324e-06	0.00015596545840668163
49.71191711822035	0.000725015115372485	0.0007225687119537907	0.0007683084647848412	0.0007624059782882243	0.0007936022325538246	0.0007854880092537847	0.000820933603099877	0.000810274111068955	0.0008795499477169499	0.0008629060577735499	0.06631173169169051	0.06094062826777653	1.4025379165875321e-06	0.00016054783546018414	1.3823675147361675e-06	0.00015823892110117255
50.01145642642306	0.0007252609116204369	0.0007228222698235414	0.0007686617033476446	0.0007627591278059355	0.0007940241294352741	0.0007859038307169415	0.0008214344920276886	0.0008107612302909955	0.0008802366972425504	0.0008635580330704325	0.06646244959530016	0.06107885037444082	1.4143849972278206e-06	0.00016287947406856684	1.393989945451925e-06	0.00016053077675498573
50.3128006096408	0.0007255093341168368	0.0007230786197968031	0.0007690196706908931	0.0007631170219768435	0.0007944521345077211	0.000786325655750403	0.0008219431059398924	0.000811255809981471	0.0008809350829998388	0.0008642209245004356	0.06661626667010345	0.06121991270739838	1.4262061317918753e-06	0.0001652303768086283	1.405584297009977e-06	0.00016284125379892322
50.61596054315354	0.0007257603600919178	0.0007233377429868576	0.0007693823874597835	0.0007634796823738519	0.0007948862983543215	0.0007867535332382083	0.0008224595317139409	0.0008117579316296258	0.0008816452840276627	0.0008648948944279684	0.06677325343768618	0.06136387981260775	1.4380023592205481e-06	0.00016760079416106022	1.417151526450543e-06	0.00016517058537690588
50.9209471677702	0.0007260139655679034	0.0007235996193920949	0.0007697498741683072	0.0007638471304627156	0.0007953266722187905	0.0007871875126789132	0.0008229838578888463	0.0008122676782348512	0.0008823674837211608	0.0008655801090727672	0.06693348227845516	0.06151081793377721	1.4497747341116543e-06	0.00016999098211173402	1.4286926036870089e-06	0.00016751900950195964
51.22777149022361	0.0007262701253175361	0.0007238642278569333	0.0007701221511889503	0.0007642193875922833	0.0007957733080200129	0.000787627644198504	0.000823516174712942	0.000812785134349106	0.0008831018699750365	0.0008662767386346377	0.06709702748995557	0.06166079506546978	1.4615243274936594e-06	0.00017240120234612855	1.4402085121536286e-06	0.00016988676922169432
51.53644458356769	0.0007265288128211693	0.0007241315460313673	0.000770499238741994	0.0007645964749843503	0.0007962262583671739	0.0007880739785637545	0.000824056574193456	0.0008133103861209257	0.0008838486353326693	0.0008669849574232118	0.0672639653473529	0.061813881008170465	1.4732522276162795e-06	0.00017483172245033596	1.4517002494668883e-06	0.00017227411278952776
51.84697758757708	0.0007267900002223575	0.000724401550329081	0.0007708811568843881	0.0007649784137230915	0.0007966855765754178	0.0007885265671960326	0.0008246051501479687	0.0008138435213410789	0.0008846079771413169	0.000867704943992944	0.06743437416617366	0.0619701474254059	1.4849595407853168e-06	0.00017728281612261476	1.4631688281321886e-06	0.00017468129384515252
52.15938170914916	0.0007270536582819077	0.0007246742158840898	0.0007712679254982031	0.0007653652247440815	0.0007971513166820816	0.0007889854621855991	0.0008251619982578601	0.0008143846294899645	0.0008853800977137358	0.0008684368812836153	0.06760833436740207	0.062129667902995955	1.4966473922417307e-06	0.00017975476339529561	1.4746152762787172e-06	0.00017710857160330162
52.47366822270851	0.0007273197563303158	0.0007249495165058346	0.0007716595642786215	0.0007657569288228625	0.0007976235334635126	0.0007894507163063994	0.0008257272161238207	0.0008149338017868127	0.0008861652044964987	0.0008691809567665885	0.06778592854503904	0.06229251801054015	1.5083169270775718e-06	0.00018224785086656814	1.4860406384244618e-06	0.00017955621105039676
52.789848470613855	0.0007275882622185425	0.000725227424632691	0.0007720560927214758	0.0007661535465630649	0.0007981022824525123	0.0007899223830313882	0.0008263009033235363	0.0008154911312407856	0.0008869635102453596	0.0008699373625971098	0.06796724153622262	0.062458775365225046	1.5199693111955011e-06	0.0001847623719440361	1.4974459762858924e-06	0.00018202448315193798
53.107933863567155	0.000727859142267056	0.0007255079112838136	0.0007724575301102941	0.0007665550983840444	0.0007985876199564228	0.0007904005165484036	0.0008268831614716347	0.000816056712704054	0.0008877752332079939	0.000870706295772933	0.06815236049403128	0.06262851969806134	1.531605732311243e-06	0.00018729862709904177	1.5088323696177842e-06	0.0001845136650685808
53.42793588102576	0.0007281323612130818	0.0007257909460092664	0.0007728638955028523	0.0007669616045080314	0.0007990796030758992	0.0007908851717766194	0.0008274740942820126	0.0008166306429269522	0.0008886005973144912	0.0008714879582995894	0.06834137496308143	0.06280183292265523	1.5432274010228255e-06	0.00018985692413581168	1.5202009171074674e-06	0.00018702404038434262
53.74986607161648	0.000728407882155998	0.0007260764968383706	0.0007732752077172116	0.0007673730849467719	0.0007995782897244003	0.0007913764043836096	0.0008280738076326554	0.0008172130206153071	0.0008894398323759826	0.0008722825573626239	0.06853437695804857	0.06297879920662379	1.5548355519155992e-06	0.00019243757847217657	1.531552737302688e-06	0.00018955589934477324
54.073736053552395	0.0007286856665007915	0.0007263645302261972	0.0007736914853172168	0.0007677895594876343	0.0008000837386484255	0.0007918742708030439	0.0008286824096330589	0.0008178039464900386	0.0008902931742918055	0.0008730903055071403	0.06873146104523728	0.06315950504577496	1.5664314447219e-06	0.000195040913433836	1.5428889695782814e-06	0.00019210953910597794
54.399557515052166	0.0007289656738995152	0.0007266550109981355	0.0007741127465974389	0.0007682110476791671	0.0008005960094485407	0.0007923788282530506	0.0008293000106943847	0.0008184035233491412	0.0008911608652656366	0.0008739114208250181	0.06893272442734176	0.0633440393411734	1.5780163655531362e-06	0.0001976672605653873	1.5542107751724543e-06	0.00019468526399854524
54.727342214761876	0.0007292478621906693	0.000726947902292471	0.0007745390095675515	0.0007686375688160928	0.0008011151626012385	0.000792890134755291	0.0008299267236024888	0.0008190118561321727	0.0008920431540310596	0.000874746127150198	0.06913826703153668	0.06353249347922182	1.5895916281837008e-06	0.00020031695995628707	1.5655193382605771e-06	0.00019728338580327076
55.057101982179326	0.0007295321873364218	0.0007272431655008845	0.0007749702919361061	0.0007690691419237048	0.0008016412594816651	0.0007934082491547595	0.0008305626635939509	0.0008196290519873514	0.0008929402960870324	0.0008755946542624262	0.0693481916010541	0.06372496141489513	1.6011585753966835e-06	0.0002029903605820227	1.5768158670782014e-06	0.00019990422403992625
55.38884871808102	0.0007298186033575909	0.0007275407602068002	0.0007754066110936943	0.0007695057857416532	0.0008021743623872606	0.0007939332311403651	0.0008312079484352554	0.0008202552203414029	0.0008938525539437743	0.0008764572380998958	0.06956260379039919	0.06392153975826877	1.6127185804115478e-06	0.000205687820665712	1.5881015951193199e-06	0.00020254810627268194
55.722594394951685	0.0007301070622663078	0.0007278406441215004	0.000775847984095477	0.0007699475187071004	0.0008027145345623725	0.0007944651412663265	0.0008318626985052906	0.0008208904729722898	0.0008947801973796133	0.0008773341209812464	0.06978161226437983	0.06412232786449212	1.624273048377728e-06	0.00020840970805680037	1.5993777823788621e-06	0.0002052153684302116
56.058351057416104	0.0007303975139962638	0.0007281427730179146	0.0007762944276430504	0.000770394358937211	0.0008032618402238719	0.0007950040409744207	0.0008325270368813133	0.0008215349240849584	0.0008957235037093553	0.0008782255518373891	0.07000532880111761	0.06432742792736675	1.635823417940217e-06	0.00021115640062899232	1.6106457166678318e-06	0.00020790635514167377
56.39613082267415	0.0007306899063304575	0.0007284471006619999	0.0007767459580656339	0.0007708463242109651	0.0008038163445878443	0.0007955499926171358	0.000833201089428568	0.0008221886903902597	0.0008966827580647935	0.0008791317864536792	0.0702338683992316	0.06453694507669169	1.6473711629031666e-06	0.00021392828670152575	1.6219067150013023e-06	0.00021062142009284357
56.7359458809379	0.0007309841848263457	0.0007287535787416163	0.000777202591300554	0.0007713034319502644	0.0008043781138974034	0.0007961030594817742	0.0008338849848937393	0.0008228518911872043	0.0008976582536879927	0.000880053087722975	0.07046734938938798	0.06475098747955517	1.6589177939633094e-06	0.00021672576548065203	1.6331621250456098e-06	0.00021336092639748228
57.07780849587155	0.0007312802927382919	0.0007290621567927968	0.0007776643428729953	0.0007717656992002992	0.0008049472154516844	0.0007966633058155446	0.0008345788550024278	0.0008235246484487079	0.0008986502922380245	0.0008809897259101462	0.07070589355041844	0.06496966644575528	1.6704648605476817e-06	0.0002195492475255134	1.6444133266494635e-06	0.00021612524699068936
57.42173100503407	0.000731578170937221	0.0007293727821233179	0.0007781312278750008	0.0007722331426091636	0.000805523717636091	0.000797230796851717	0.0008352828345608628	0.0008242070869110184	0.0008996591841118877	0.0008819419789286499	0.07094962623022505	0.06519309653754107	1.6820139527513097e-06	0.00022239915524074894	1.6556617334706827e-06	0.0002189147650441814
57.7677258203244	0.0007318777578273677	0.0007296853997334629	0.0007786032609436969	0.0007727057784066812	0.0008061076899538582	0.0007978055988368834	0.0008359970615620729	0.0008248993341670058	0.0009006852487803725	0.0008829101326298151	0.07119867647170229	0.06542139568388261	1.6935667033690042e-06	0.00022527592339388613	1.6669087946666848e-06	0.0002217298744018048
58.115805428429454	0.0007321789892600039	0.0007299999522338636	0.0007790804562387049	0.0007731836223824144	0.0008066992030589977	0.000798387779059383	0.0008367216772967296	0.0008256015207635087	0.0009017288151396789	0.0008838944811055103	0.07145317714390881	0.06565468529947976	1.7051247900388283e-06	0.0002281799996611822	1.6781559966786482e-06	0.0002245709800383633
58.465982391274686	0.0007324817984440342	0.0007303163797603109	0.0007795628274187251	0.0007736666898628275	0.0008072983287907107	0.0007989774058789586	0.000837456826468924	0.0008263137803029533	0.0009027902218796585	0.0008848953270049254	0.07171326507874844	0.06589309040874383	1.716689937520657e-06	0.00023111184520671624	1.6894048651390579e-06	0.00022743849854767184
58.818269346477535	0.0007327861158533481	0.0007306346198854253	0.0007800503876172685	0.0007741549956875877	0.0008079051402093545	0.0007995745487577282	0.00083820265731714	0.0008270362495494753	0.0009038698178696063	0.0008859129818662471	0.07197908121342358	0.06613673977498087	1.7282639200788194e-06	0.00023407193529081938	1.7006569668596982e-06	0.00023033285865403652
59.172679007803275	0.0007330918691307822	0.0007309546075270394	0.0007805431494174865	0.0007746485541849439	0.0008085197116340287	0.0008001792782925091	0.0008389593217406754	0.0008277690685397563	0.0009049679625625525	0.0008869477664640165	0.0722507707389459	0.0663857660350385	1.7398485639993997e-06	0.00023706075991214437	1.7119139119226457e-06	0.00023325450175123996
59.52922416562417	0.0007333989829885844	0.0007312762748531927	0.0007810411248260964	0.0007751473791461818	0.0008091421186818949	0.0008007916662486044	0.0008397269754318265	0.0008285123806988505	0.0009060850264191205	0.0008880000111730681	0.0725284832549939	0.06664030583967342	1.7514457502636627e-06	0.00024007882448998097	1.7231773559156765e-06	0.00023620388247641566
59.887917687380885	0.0007337073791052388	0.0007315995511835858	0.0007815443252463587	0.0007756514837991044	0.0008097724383093205	0.0008014117855951183	0.0008405057780141386	0.0008292663329612535	0.000907221391352044	0.0008890700563499555	0.07281237293144023	0.06690049999992864	1.763057417363944e-06	0.00024312665058306981	1.734449002277396e-06	0.00023918146931334316
60.24877251804685	0.0007340169760185098	0.0007319243628873684	0.0007820527614500804	0.0007761608807805146	0.0008104107488549509	0.0008020397105418937	0.0008412958931870473	0.0008300310758974989	0.0009083774511925164	0.0008901582527328526	0.07310259867687212	0.06716649363980634	1.7746855642695927e-06	0.000246204776649106	1.7457306047659674e-06	0.00024218774522966058
60.6118016805955	0.0007343276890145573	0.000732250633277102	0.0007825664435486085	0.0007766755821076519	0.0008110571300848149	0.0008026755165781507	0.0008420974888772565	0.0008308067638465709	0.0009095536121796235	0.0008912649618609653	0.0733993243144569	0.06743843635555638	1.7863322535672556e-06	0.00024931375884923446	1.7570239700759414e-06	0.0002452232083517414
60.97701827647021	0.0007346394300129819	0.0007325782824987635	0.0007830853809627904	0.0007771955991485637	0.0008117116632395962	0.0008033192805129459	0.0008429107373972356	0.0008315935550544652	0.0009107502934742034	0.0008923905565145793	0.0737027187655259	0.06771648238190749	1.797999614804556e-06	0.00025245417190203345	1.7683309606233554e-06	0.00024828837268117687
61.34443548605718	0.0007349521074476423	0.0007329072274176302	0.0007836095823918745	0.0007777209425913714	0.0008123744310841941	0.0008039710805175498	0.0008437358156112256	0.0008323916118192306	0.0009119679276985536	0.0008935354211769254	0.07401295624125764	0.06800079076559006	1.8096898479877301e-06	0.0002556266099836557	1.7796534974576835e-06	0.00025138376884861757
61.71406656916102	0.000735265626143069	0.0007332373814998687	0.0007841390557812962	0.0007782516224123791	0.0008130455179596918	0.0008046309961698394	0.000844572905109159	0.0008332011006428309	0.0009132069615034852	0.0008946999525191077	0.0743302164428866	0.06829152554651668	1.8214052273108489e-06	0.0002588316876838137	1.7909935633630882e-06	0.0002545099449149102
62.085924865483435	0.0007355798871863272	0.0007335686546896857	0.0007846738082893489	0.0007787876478430118	0.0008137250098379065	0.0008052991085008564	0.0008454221923889619	0.0008340221923902378	0.0009144678561643709	0.0008958845599094686	0.07465468477085896	0.06858885594701634	1.8331481051001453e-06	0.00026207004101977405	1.8023532061435532e-06	0.0002576674672201684
62.46002379510434	0.0007358947877941375	0.0007339009532818426	0.0007852138462526815	0.000779329027335524	0.0008144129943786462	0.000805975500043629	0.0008462838690476938	0.000834855062456129	0.0009157510882078886	0.0008970896659487985	0.07498655254341252	0.0688929565695227	1.8449209159864585e-06	0.0002653423285099987	1.8137345420923302e-06	0.00026085692128233195
62.83637685896657	0.0007362102211750843	0.000734234179789368	0.0007857591751506092	0.0007798757685274537	0.0008151095609898655	0.0008066602548844207	0.0008471581319820428	0.0008356998909396477	0.000917057150071328	0.0008983157070329425	0.07532601722505985	0.06920400760316689	1.8567261813281274e-06	0.0002686492323139833	1.8251397596710708e-06	0.00026407891275079254
63.21499763936286	0.0007365260763867125	0.0007345682328062662	0.00078630979956819	0.0007804278782047693	0.0008158148008908673	0.0008073534587165266	0.0008480451835987003	0.0008365568628276536	0.0009183865507964113	0.0008995631339444225	0.0756732826654965	0.06952219503972178	1.8685665138979974e-06	0.00027199145944106773	1.8365711234057981e-06	0.00026733406841744634
63.59589980042612	0.0007368422381873319	0.0007349030068650375	0.0007868657231580464	0.0007809853622636815	0.0008165288071787673	0.0008080551988967979	0.0008489452320352023	0.0008374261681869809	0.0009197398167597554	0.000900832412474832	0.07602855934948591	0.06984771089939837	1.8804446228564385e-06	0.00027536974303513095	1.8480309780224882e-06	0.0002706230372905294
63.979097088622495	0.0007371585868823102	0.000735238392288794	0.0007874269486008922	0.0007815482256710661	0.0008172516748983988	0.0008087655645050423	0.0008498584913918326	0.000838308002366196	0.000921117492442217	0.0009021240240798603	0.07639206465829748	0.07018075346700295	1.8923633190329279e-06	0.00027878484373952683	1.8595217528361366e-06	0.0002739464917351775
64.36460333324754	0.0007374749981646701	0.0007355742750377782	0.0007879934775647461	0.000782116472423477	0.0008179835011159003	0.0008094846464064996	0.000850785181975263	0.0008392025662074359	0.0009225201412395541	0.0009034384665689615	0.07676402314332255	0.07052152753900653	1.9043255205240025e-06	0.00028223755114675786	1.8710459664011189e-06	0.0002773051286845407
64.75243244692527	0.0007377913429497407	0.0007359105365500384	0.0007885653106627802	0.0007826901055046796	0.0008187243849961834	0.0008102125373175608	0.0008517255305545917	0.0008401100662688878	0.0009239483463169646	0.0009047762548317706	0.07714466681251461	0.07087024468210933	1.9163342586247124e-06	0.00028572868533818796	1.882606231437805e-06	0.00028069967092470005
65.14259842611021	0.0007381074872036635	0.0007362470535760512	0.0007891424474097881	0.0007832691268416821	0.0008194744278845549	0.0008109493318749497	0.0008526797706305464	0.0008410307150585566	0.000925402711510288	0.0009061379216035775	0.07753423543035717	0.07122712350391519	1.928392684163397e-06	0.0002892590985263399	1.894205260095927e-06	0.0002841308684663757
65.53511535159264	0.0007384232917655208	0.000736583698007059	0.0007897248861772518	0.0007838535372592288	0.0008202337333927555	0.0008116951267085988	0.0008536481427186505	0.00084196473128	0.0009268838622768547	0.0009075240182723074	0.07793297683209294	0.07159238993636753	1.9405040742031393e-06	0.0002928296767991667	1.9058458695193556e-06	0.00028759949999954126
65.92999738900669	0.0007387386121628212	0.0007369203366968509	0.0007903126241469524	0.0007844433364326865	0.0008210024074896815	0.0008124500205184211	0.0008546308946471655	0.0008429123400907213	0.0009283924466991345	0.0009089351157296058	0.0783411472529957	0.0719662775326487	1.9526718391755984e-06	0.00029644134197726046	1.917530987760206e-06	0.0002911063744419906
66.32725878934137	0.0007390532984201221	0.0007372568312767625	0.0007909056572631263	0.0007850385228393124	0.0008217805585971158	0.0008132141141552667	0.000855628281870752	0.000843873773374012	0.0009299291365446406	0.0009103718052688672	0.07875901167352452	0.07234902777826885	1.9648995304795327e-06	0.0003000950535950453	1.9292636600932306e-06	0.00029465233259182155
66.72691388945532	0.0007393671948605178	0.0007375930379636123	0.0007915039801831301	0.0007856390937078483	0.0008225682976907865	0.0008139875107063163	0.0008566405678008007	0.0008448492700250554	0.0009314946283857493	0.0009118346995332133	0.07918684418124297	0.07274089041713802	1.9771908485474807e-06	0.00030379181100861907	1.94104705570383e-06	0.00029823824888319805
67.12897711259382	0.0007396801398997192	0.0007379288073603013	0.0007921075862265888	0.0007862450449663955	0.0008233657384070978	0.0008147703155852015	0.000857668024153463	0.0008458390762521552	0.0009330896447833756	0.0009133244335166495	0.07962492835044235	0.0731421237934483	1.9895496514499896e-06	0.0003075326556459812	1.9528844748266556e-06	0.0003018650332616557
67.53346296890952	0.0007399919658324727	0.0007382639842488057	0.000792716467323024	0.0007868563711885533	0.000824172997155929	0.0008155626366271805	0.0008587109313165121	0.0008468434458940519	0.0009347149355387748	0.0009148416656219034	0.0800735576404748	0.07355299521025101	2.0019799640491e-06	0.0003113186734061135	1.9647793563335077e-06	0.0003055336331809766
67.94038605598601	0.0007403024986110051	0.000738598407375247	0.0007933306139579227	0.0007874730655377528	0.0008249901932398839	0.0008163645841896807	0.0008597695787362011	0.0008478626407542978	0.0009363712790180121	0.0009163870787786495	0.08053303581386924	0.07397378130567418	2.0144859877589856e-06	0.00031515099721987627	1.976735285825603e-06	0.00030924503573526163
68.3497610593647	0.0007406115576152327	0.0007389319092267614	0.0007939500151172644	0.0007880951197097858	0.0008258174489804533	0.0008171762712585986	0.0008608442653254148	0.000848896930953802	0.0009380594835540504	0.0009179613816261783	0.08100367737535386	0.07440476844777999	2.0270721109482207e-06	0.00031903080978501475	1.9887560042560187e-06	0.00031300026993510977
68.7616027530747	0.0007409189554144033	0.000739264315799831	0.0007945746582304697	0.0007887225238734639	0.0008266548898515351	0.0008179978135607187	0.0008619352998944627	0.0008499465953026624	0.0009397803889317295	0.0009195653097648037	0.08148580803301204	0.0748462531491277	2.0397429200342057e-06	0.00032295934648760016	2.0008454171211235e-06	0.00031680040913711904
69.17592600016614	0.000741224497519885	0.0007395954463597683	0.0007952045291117955	0.0007893552666094026	0.0008275026446208408	0.0008188293296826915	0.0008630430016060031	0.0008510119216925509	0.0009415348679613798	0.0009211996270806912	0.08197976518285444	0.07529854250218562	2.0525032113209198e-06	0.0003269378985246707	2.0130076042656694e-06	0.000320646573640504
69.59274575324658	0.0007415279821287584	0.0007399251131910046	0.000795839611900153	0.0007899933348468828	0.0008283608454997097	0.0008196709411970015	0.0008641677004556481	0.0008520932075109496	0.0009433238281472089	0.0009228651271491078	0.08248589841819016	0.07576195463679562	2.0653580036381156e-06	0.00033096781624417093	2.025246830349896e-06	0.0003245399334630972
70.01207705502031	0.0007418291998579055	0.0007402531213378512	0.000796479888997387	0.0007906367137987861	0.0008292296283019422	0.0008205227727954292	0.0008653097377799746	0.000853190760078687	0.0009451482134571492	0.0009245626347215239	0.08300457006527147	0.07623681920099101	2.07831255184354e-06	0.00033505051271850994	2.0375675560264624e-06	0.0003284817113103633
70.43393503883172	0.0007421279334682369	0.0007405792683353573	0.0007971253410050113	0.000791285386894569	0.0008301091326122628	0.0008213849524305129	0.0008664694667937316	0.0008543048971122805	0.0009470090062013358	0.0009262930073023917	0.08353615574677743	0.07672347786654003	2.0913723612447747e-06	0.0003391874675699458	2.049974449875561e-06	0.0003324731857527463
70.85833492921113	0.0007424239575787239	0.0007409033439299134	0.0007977759466594422	0.0007919393357112754	0.000830999501965112	0.0008222576114655892	0.0008676472531582287	0.0008554359472127438	0.000948907229027006	0.0009280571368219166	0.08408104497482592	0.07722228486069257	2.1045432030286247e-06	0.000343380231068835	2.0624724011743256e-06	0.00033651569462844755
71.2852920424243	0.0007427170383698718	0.0007412251297892077	0.0007984316827657603	0.0007925985399025742	0.0008319008840344955	0.0008231408848340101	0.0008688434755829994	0.0008565842503826197	0.0009508439470382304	0.0009298559514116275	0.08463964177530482	0.07773360752570135	2.1178311307538944e-06	0.00034763042852442583	2.0750665335337107e-06	0.00034061063868681685
71.71482178702524	0.0007430069332762705	0.0007415443992011475	0.0007990925241300482	0.0007932629771258229	0.0008328134308356854	0.0008240349112081952	0.0008700585264630132	0.0008577501585731351	0.0009528202700495816	0.000931690417290109	0.08521236534544628	0.0782578269077962	2.1312424980111976e-06	0.0003519397649934253	2.087762219503018e-06	0.00034475948549519964
72.14693966441222	0.0007432933906678537	0.0007418609167613488	0.0007997584434903695	0.000793932622967171	0.000833737298939641	0.0008249398331792349	0.0008712928125538906	0.0008589340362635364	0.0009548373549836232	0.0009335615407668767	0.08579965074670348	0.07879533837741418	2.1447839773343705e-06	0.00035631003033281816	2.100565096202901e-06	0.0003489637736291684
72.58166126938723	0.0007435761495194829	0.0007421744380487765	0.0008004294114464627	0.0007946074508647204	0.0008346726497010738	0.0008258557974478064	0.0008725467556877597	0.0008601362610748044	0.0009568964084229201	0.0009354703703730139	0.08640194963513523	0.07934655228260408	2.1584625804513084e-06	0.00036074310462136383	2.1134810820560125e-06	0.0003532251171665113
73.01900229071879	0.0007438549390684629	0.000742484709289106	0.0008011053963882352	0.0007952874320297642	0.0008356196495011571	0.0008267829550272264	0.0008738207935325942	0.0008613572244201196	0.0009589986893281761	0.0009374179991279204	0.08701973103165805	0.07991189463766793	2.172285680005089e-06	0.0003652409639843812	2.126516394734346e-06	0.00035754521051445387
73.45897851170821	0.0007441294784596106	0.0007427914670053914	0.000801786364423182	0.0007959725353661664	0.0008365784700059868	0.0008277214614595572	0.0008751153803981331	0.0008625973321946649	0.0009611455119351455	0.0009394055669523293	0.08765348213470797	0.0804918078492445	2.1862610328412255e-06	0.0003698056868529642	2.1396775703870193e-06	0.0003619258335944009
73.90160581075892	0.0007443994763774554	0.0007430944376555723	0.0008024722793028428	0.0007966627273879152	0.0008375492884419489	0.0008286714770457102	0.0008764309880916801	0.000863857005507509	0.0009633382488440004	0.0009414342632385776	0.08830370917802216	0.08108675148220094	2.200396804994298e-06	0.0003744394606922663	2.1529714842660275e-06	0.00036636885741267444
74.34690016194996	0.0007446646306651789	0.0007433933372563823	0.0008031631023484603	0.0007973579721349403	0.0008385322878892909	0.0008296331670906227	0.0008777681068274003	0.0008651366814585813	0.0009655783343161043	0.0009435053295900986	0.08897093833647339	0.08169720306786786	2.214701598531499e-06	0.0003791445892439571	2.1664053728797468e-06	0.0003708762500551632
74.79487763561212	0.0007449246279298857	0.0007436878709931987	0.0008038587923760233	0.0007980582310872849	0.0008395276575952781	0.0008306067021646409	0.0008791272461930032	0.0008664368139639691	0.000967867267794429	0.000945620062743133	0.08965571668308941	0.08232365895734173	2.2291844803738704e-06	0.00038392350031915545	2.1799868577676443e-06	0.0003754500831352481
75.24555439890803	0.0007451791431337816	0.00074397773281535	0.0008045593056208908	0.0007987634630777322	0.0008405355933084296	0.0008315922583823403	0.0008805089361780162	0.000867757874633026	0.0009702066176653127	0.0009477798176847867	0.09035861320063823	0.08296663522277804	2.2438550132823686e-06	0.00038877875419354724	2.1937239710489607e-06	0.00038009253873586
75.6989467164156	0.0007454278391708517	0.0007442626050164156	0.0008052645956622487	0.000799473624203036	0.0008415562976354801	0.0008325900177001338	0.0008819137282682285	0.00086910035370109	0.000972598025280886	0.0009499860109828388	0.09108021985141199	0.08362666860982092	2.258723289193937e-06	0.0003937130526574517	2.2076251829033318e-06	0.00038480591689130095
76.15507095071504	0.0007456703664286317	0.0007445421577990398	0.0008059746133476788	0.0008001886677339205	0.0008425899804228384	0.0008336001682341316	0.000883342196611263	0.0008704647610219182	0.0009750432092632485	0.0009522401243440879	0.09182115270912512	0.08430431754454652	2.2737999650890815e-06	0.0003987292487739047	2.221699431122887e-06	0.0003895926436502106
76.61394356297929	0.0007459063623346442	0.0007448160488237572	0.0008066893067181507	0.0008009085440240277	0.0008436368591644668	0.0008346229045998216	0.0008847949392586431	0.000871851627124269	0.0009775439701134251	0.0009545437084195219	0.09258205315714604	0.08500016319856031	2.2890963016123462e-06	0.0004038303574082358	2.235956152923284e-06	0.0003944552797729983
77.07558111356816	0.0007461354508871048	0.000745083922741355	0.0008074086209338074	0.0008016332004180567	0.0008446971594382835	0.0008356584282753123	0.0008862725794902045	0.0008732615043374782	0.0009801021951503096	0.0009568983868763105	0.0933635891576112	0.08571481061616625	2.3046242046863763e-06	0.00040901956659802896	2.250405319201461e-06	0.0003993965301182234
77.54000026262605	0.0007463572421694835	0.000745345410708265	0.0008081324982009565	0.0008023625811593439	0.0008457711153733693	0.0008367069479899921	0.0008877757672271957	0.0008746949679912489	0.000982719863807173	0.0009593058607584421	0.0941664565963337	0.08644888990783205	2.320396270389432e-06	0.0004143002498399606	2.2650574714660554e-06	0.00040441925378228993
78.00721777068286	0.0007465713318485515	0.0007456001298845203	0.0008088608777007562	0.0008030966272972179	0.0008468589701504829	0.000837768680140678	0.0008893051805409977	0.0008761526176953783	0.0009853990533159923	0.0009617679131599231	0.09499138070881738	0.08720305751450734	2.336425833361329e-06	0.00041967597937223045	2.2799237616579838e-06	0.00040952647505504425
78.47725049925933	0.0007467773006555013	0.0007458476829137572	0.0008095936955201106	0.0008038352765944572	0.0008479609765385751	0.0008388438492374454	0.0008908615272649579	0.0008776350787055814	0.0009881419448127292	0.0009642864142366562	0.09583911759310806	0.08797799754771073	2.3527270190547202e-06	0.00042515054054359513	2.2950159951078304e-06	0.0004147213952667428
78.95011541147531	0.0007469747138498017	0.0007460876573848099	0.0008103308845854092	0.0008045784634352893	0.0008490773974702816	0.0008399326883815906	0.0008924455467175648	0.00087914300338218	0.0009909508299000046	0.0009668633265856946	0.09671045581569578	0.08877442321070288	2.369314800188633e-06	0.0004307279473711456	2.3103466769321124e-06	0.00042000740560843575
79.42582957266194	0.0007471631206654266	0.0007463196252744059	0.0008110723745997812	0.0008053261187343845	0.000850208506659617	0.0008410354397783588	0.000894058011545889	0.0008806770727489786	0.0009938281177071732	0.0009695007110232955	0.0976062181171886	0.089593078306488	2.386205057761082e-06	0.0004364124593926877	2.3259290621485728e-06	0.0004253881010125027
79.90441015097758	0.0007473420537391406	0.0007465431423705127	0.0008118180919846615	0.0008060781698474009	0.0008513545892654031	0.0008421523552873338	0.0008956997296990682	0.0008822379981603441	0.0009967763424918656	0.0009722007327963233	0.09852726322505004	0.09043473883886277	2.4034146470551868e-06	0.00044220859993723827	2.3417772098677497e-06	0.00043086729519350997
80.38587441802741	0.0007475110285205503	0.0007467577476758919	0.00081256795982654	0.0008068345404836947	0.0008525159426042979	0.0008432836970136499	0.0008973715465425014	0.000883826523085222	0.0009997981718315031	0.000974965668264962	0.09947448778130782	0.09130021471324748	2.420961469074435e-06	0.0004481211759441439	2.357906041912318e-06	0.0004364490369560825
80.87023974948666	0.0007476695426636575	0.0007469629627914346	0.0008133218978298938	0.0008075951506219001	0.0008536928769176398	0.0008444297379434756	0.000899074347124417	0.000885443425017622	0.0010028964154583035	0.0009777979120985166	0.10044882839381622	0.09219035154459815	2.4388645479176373e-06	0.00045415529947723243	2.374331406275877e-06	0.00044213762788758437
81.35752362572781	0.0007478170753996958	0.0007471582912788814	0.0008140798222774113	0.0008083599164291827	0.0008548857161967377	0.0008455907626275446	0.0009008090586075933	0.0008870895175240006	0.0010060740347968443	0.000980699985030332	0.10145126382041775	0.09310603258032017	2.4571441146620243e-06	0.0004603164111010305	2.3910701458827255e-06	0.00044793764157166627
81.8477436324513	0.0007479530868910954	0.0007473432180025804	0.0008148416459987932	0.0008091287501850935	0.0008560947990716905	0.0008467670679168969	0.0009025766528802399	0.0008887656524389686	0.0010093341532695112	0.0009836745422226235	0.10248281729614815	0.09404818074678695	2.4758216983339874e-06	0.0004666103052898274	2.4081401731164626e-06	0.0004538539444617351
82.34091746132043	0.0007480770175664266	0.0007475172084499255	0.0008156072783495056	0.0008099015602110247	0.0008573204797692625	0.0008479589637553267	0.0009043781493613561	0.0008904727222217764	0.001012680067442043	0.0009867243822972336	0.10354455901454973	0.09501776082881294	2.494920224661466e-06	0.00047304315807350505	2.4255605506712198e-06	0.0004598917185776319
82.83706291059936	0.0007481882874363088	0.0007476797080302306	0.0008163766252011193	0.0008106782508064793	0.0008585631291459566	0.0008491667740335525	0.0009062146180174676	0.0008922116624873167	0.001016115259089303	0.0009898524570943396	0.10463760877515593	0.09601578179225347	2.514464123359655e-06	0.0004796215571392648	2.443351579346992e-06	0.00046605648620540174
83.33619788579601	0.0007482862953902778	0.0007478301413517919	0.0008171495889449945	0.0008114587221934497	0.0008598231358029623	0.0008503908375105512	0.000908087182609226	0.0008939834547266429	0.0010196434082700514	0.000993061882227684	0.10576313881029463	0.097043299260817	2.5344794447534295e-06	0.0004863525346295028	2.4615348934179044e-06	0.00047235413679230787
83.83834040030794	0.0007483704184747331	0.0007479679114769855	0.0008179260685113312	0.00081224287047042	0.0008611009072903664	0.0008516315088080638	0.0009099970241882698	0.0008957891292335216	0.0010232684075094159	0.0009963559485123444	0.10692237680559305	0.09810141815916625	2.5549939866669445e-06	0.0004932436029083387	2.4801335643308362e-06	0.00047879095625733004
84.34350857607244	0.000748440011152155	0.0007480923991553092	0.000818705959405828	0.0008130305875776739	0.0008623968714087287	0.0008528891594848707	0.000911945384866773	0.0008976297682551566	0.0010269943771987655	0.0009997381343493917	0.10811660912989875	0.0991912955354938	2.576037432577556e-06	0.000500302793593338	2.4991722135406192e-06	0.00048537365895817697
84.85172064422062	0.0007484944045419097	0.0007482029620343649	0.0008194891537664804	0.0008138217612758171	0.0008637114776169618	0.000854164179198102	0.0009139335718844327	0.0008995065093870677	0.001030825682335225	0.001003212119161148	0.10934718429183185	0.10031414357798558	2.597641502175615e-06	0.000507538700190685	2.518677135388632e-06	0.0004921094225851519
85.36299494573534	0.0007485329056430772	0.0007482989338488826	0.0008202755404433552	0.0008146162751396764	0.0008650451985563752	0.0008554569769595879	0.0009159629620001991	0.0009014205492341274	0.00103476695073711	0.0010067817979812826	0.11061551664182544	0.10147123284091421	2.619840115565368e-06	0.0005149605246994871	2.538676431023128e-06	0.0004990059262783841
85.87734993211305	0.0007485547965398703	0.0007483796235879827	0.0008210650051045049	0.0008154140085699815	0.0008663985317017352	0.0008567679824960634	0.0009180350062389119	0.0009033731473620264	0.0010388230928874808	0.0010104512973158647	0.11192309034035827	0.10266389569763018	2.6426695724756635e-06	0.0005225781285977671	2.559200154452217e-06	0.0005060713922985516
86.39480416602983	0.000748559333590372	0.0007484443146410106	0.0008218574303715828	0.0008162148368255624	0.0008677720011513534	0.0008580976477229563	0.0009201512350262143	0.0009053656305659629	0.0010429993235760307	0.0010142249924048928	0.11327146361511552	0.10389353003935	2.6661687480664283e-06	0.0005304020886764405	2.5802804720043105e-06	0.0005133146316269321
86.91537632201124	0.0007485457465995214	0.0007484922639224403	0.0008226526959891671	0.0008170186310791507	0.0008691661595694872	0.0008594464483425322	0.0009223132637487323	0.0009073993974862103	0.0010473011855299688	0.0010181075260290058	0.11466227333209654	0.10516160324050623	2.6903793070164224e-06	0.000538443758229562	2.6019518365409796e-06	0.0005207450939026248
87.43908518710603	0.0007485132379774287	0.0007485227009764674	0.0008234506790322373	0.0008178252585002187	0.0008705815902957172	0.0008608148855782529	0.0009245227987804665	0.000909475923603329	0.0010517345752476938	0.0010221038290231974	0.11609723990820572	0.10646965641346208	2.715345937806318e-06	0.0005467153341746356	2.624251177948348e-06	0.0005283729221563227
87.9659496615646	0.0007484609818843679	0.0007485348270621373	0.0008242512541568343	0.0008186345823687571	0.0008720189096375812	0.0008622034880585227	0.0009267816440209265	0.0009115967666493768	0.0010563057712754975	0.00102621914267887	0.11757817259571218	0.10781930897768507	2.7411166093667004e-06	0.0005552299307505781	2.647218111642832e-06	0.0005362090128603336
88.4959887595208	0.0007483881233640282	0.0007485278142200499	0.0008250542938995188	0.0008194464622243685	0.0008734787693645059	0.000863612813864386	0.0009290917079955824	0.0009137635724754334	0.0010610214651975542	0.0010304590432376525	0.11910697517211011	0.10921226357101693	2.767742852459107e-06	0.0005640016605082399	2.670895166972313e-06	0.0005442650818653361
89.0292216096782	0.0007482937774668745	0.0007485008043219117	0.0008258596690319187	0.0008202607540555887	0.0008749618594230468	0.0008650434527573299	0.0009314550115749204	0.0009159780814202174	0.0010658887956437684	0.0010348294687055866	0.12068565207245907	0.11065031133352818	2.7952800684765376e-06	0.0005730457234009723	2.6953280376524214e-06	0.000552553736870548
89.56566745600044	0.0007481770283658005	0.0007484529081044894	0.0008266672489774323	0.0008210773105349762	0.0008764689108956942	0.0008664960286051299	0.0009338736963748656	0.0009182421352296147	0.0010709153856592881	0.0010393367482449689	0.12231631500525822	0.11213533759762606	2.823787868661042e-06	0.0005823785048811037	2.72056585661764e-06	0.0005610885571477875
90.1053456584057	0.0007480369284665775	0.0007483832041897938	0.000827476902297994	0.0008218959813061792	0.0008780006992279778	0.0008679712020256518	0.0009363500339085744	0.000920557684582581	0.001076109383824405	0.001043987634433887	0.1240011900973565	0.1136693280216524	2.8533304471092726e-06	0.0005920176840203684	2.7466614979662976e-06	0.0005698841813336353
90.6482756934654	0.000747872497516016	0.0007482907380936893	0.000828288497259794	0.0008227166133299941	0.0008795580477514432	0.000869469673270794	0.0009388864355678768	0.0009229267972853033	0.0010814795095651505	0.001048789338720996	0.12574262561842528	0.11525437520820694	2.883976991357247e-06	0.0006019823528015389	2.7736719089993273e-06	0.0005789564042001649
91.19447715510712	0.0007476827217111689	0.0007481745212254737	0.0008291019024879072	0.0008235390512972789	0.0008811418315332178	0.0008709921853752387	0.0009414854635219424	0.0009253516672027041	0.0010870351031541734	0.001053749570445995	0.12754310034116065	0.11689268585293057	2.915802134765004e-06	0.0006122931478649563	2.801658475690724e-06	0.0005883222834249524
91.74396975532183	0.0007474665528133602	0.0007480335298813791	0.0008299169877209924	0.0008243631381175566	0.0008827529815864388	0.0008725395275975174	0.0009441498426313146	0.0009278346240045304	0.001092786180969758	0.0010588765798455824	0.12940523259975703	0.11858658847453712	2.9488864555178356e-06	0.0006229723961723443	2.8306874253991544e-06	0.0005980002575217969
92.29677332487483	0.0007472229072713983	0.0007478667042354551	0.0008307336246786342	0.000825188715493292	0.0008843924894798884	0.00087411253918412	0.0009468824734875162	0.000930378143812586	0.001098743496659739	0.0010641792055214392	0.1313317901163874	0.1203385417825899	2.983317027648513e-06	0.0006340442762316767	2.8608302710856444e-06	0.0006080102762331674
92.85290781402206	0.0007469506653588613	0.0007476729473317611	0.0008315516880553954	0.0008260156245910329	0.0008860614123896924	0.0008757121134909505	0.0009496864467020733	0.0009329848608461357	0.001104918608948224	0.0010696669269121585	0.1333257006735803	0.12215114374595	3.019188030143694e-06	0.0006455349967386392	2.8921643018072927e-06	0.000618373944854339
93.41239329322968	0.0007466486703310096	0.0007474511240823918	0.0008323710566574098	0.0008268437068220221	0.0008877608786411022	0.000877339202500513	0.0009525650585844021	0.000935657580174488	0.0011113239569287329	0.0010753499223865827	0.1353900637196061	0.1240271414321102	3.0566014210662478e-06	0.0006574729947471658	2.924773124945426e-06	0.0006291146841565787
93.97524995389855	0.0007463157276075901	0.0007472000602765067	0.0008331916146993089	0.0008276728047464955	0.0008894920937942419	0.0008789948217778437	0.000955521828365841	0.0009383992916994054	0.0011179729438101848	0.00108123913366348	0.13752816300448156	0.12596944169586347	3.095667684473299e-06	0.0006698891557560815	2.9587472662751793e-06	0.0006402579077933179
94.54149810909283	0.0007459506039885572	0.000746918541606209	0.0008340132532814659	0.0008285027631176399	0.0008912563473343	0.0008806800559134002	0.000958560517147441	0.0009412131855055106	0.001124880030225069	0.00108734633736388	0.13974348035611672	0.1279811228051176	3.1365066589910664e-06	0.0006828170584285143	2.994184834823315e-06	0.0006518312193287412
95.11115819427312	0.000745552026910617	0.0007466053127159333	0.0008348358720700698	0.0008293334300832451	0.0008930550200342173	0.0008823960645070844	0.0009616851487725289	0.0009441026687346666	0.0011320608383759527	0.00109368422462034	0.1420397107197257	0.13006544710229737	3.179248458087618e-06	0.0006962932470302996	3.031192260376258e-06	0.0006638646313153196
95.68425076803395	0.00074511868375341	0.0007462590762828255	0.0008356593812053224	0.0008301646585653321	0.0008948895920664562	0.0008841440887542735	0.0009649000328518069	0.0009470713841606178	0.0011395322684914812	0.0011002664898047217	0.14442077859911773	0.13222587481187925	3.224034493484046e-06	0.000710357535110423	3.0698851125778156e-06	0.0006763908091864113
96.26079651284576	0.0007446492212052338	0.0007458784921365983	0.0008364837034663073	0.0008309963078406968	0.0008967616519502887	0.0008859254587024707	0.0009682097901996797	0.0009501232306635945	0.0011473126292917569	0.0011071079295965761	0.146890856056225	0.13446607911840733	3.2710186147140484e-06	0.0007250533444365936	3.1103890117708914e-06	0.0006894453431094405
96.84081623580131	0.0007441422446992743	0.0007454621764283348	0.0008373087767246206	0.0008318282453481625	0.0008986729064321236	0.0008877416012558609	0.0009716193809759556	0.0009532623858313535	0.001155421784431581	0.0011142245538019039	0.1494543824455215	0.136789962655126	3.3203683796712924e-06	0.0007404280837735033	3.152840643134286e-06	0.0007030670513879234
97.42433086936633	0.0007435963179326195	0.0007450087008589191	0.00083813455672302	0.0008326603487517404	0.0009006251914092515	0.0008895940490151051	0.000975134135868215	0.0009564933309440984	0.0011638813172066688	0.0011216337095524768	0.15211608608329638	0.13920167556140578	3.372266473135083e-06	0.0007565335727611477	3.197388887329921e-06	0.000717298319519416
98.01136147213543	0.0007430099624816357	0.0007445165919790013	0.0008389610202199445	0.0008334925082926156	0.0009026204840219638	0.0008914844500510972	0.0009787597906975923	0.0009598208786363719	0.0011727147161817637	0.0011293542207750525	0.1548810080785249	0.14170563528787916	3.4269122926672497e-06	0.000773426516913478	3.2441960827133375e-06	0.0007321854796030758
98.60192922959182	0.000742381657528809	0.0007439843305738228	0.0008397881685460655	0.0008343246294672017	0.0009046609160558293	0.0008934145787244986	0.0009825025248858625	0.0009632502035702598	0.0011819475848423204	0.0011374065451254466	0.15775452858293892	0.144306548351966	3.4845237241523663e-06	0.0007911690406539051	3.2934394363569016e-06	0.0007477792354793622
99.1960554548718	0.0007417098397177243	0.0007434103511477248	0.0008406160316249894	0.0008351566360733414	0.0009067487888151824	0.000895386347677864	0.0009863690042857158	0.0009667868765020391	0.0011916078788971178	0.0011458129509438193	0.16074239575348853	0.1470094342739015	3.5453391325361615e-06	0.0008098292863487067	3.345312603657345e-06	0.0007641351397865148
99.79376158953411	0.000740992903154662	0.000742793041524862	0.0008414446725170863	0.0008359884736723161	0.0009088865896511448	0.0008974018211444499	0.000990366428950744	0.0009704369021799307	0.0012017261754851813	0.0011545977172160203	0.16385075776155733	0.14981965195496652	3.6096195971766377e-06	0.000829482088509359	3.400027459225406e-06	0.0007813141300448967
100.39506920433367	0.0007402291995771533	0.000742130742584437	0.0008422741925531363	0.0008368201135205901	0.0009110770103530879	0.000899463229737617	0.0009945025865086598	0.0009742067615751552	0.0012123359792878211	0.0011637873600351253	0.16708619823095677	0.1527429287961468	3.677651425664603e-06	0.0008502097337480807	3.457816085145212e-06	0.0007993831319600686
101.00000000000001	0.0007394170387119272	0.0007414217481507713	0.0008431047371333411	0.0008376515570324274	0.0009133229676420889	0.000901572986907662	0.0009987859119031579	0.0009781034590238473	0.001223474071441876	0.0011734108896646123	0.17045577554206953	0.15578539289776305	3.7127507891659185e-06	0.0008608530438970612	3.4876008713047114e-06	0.0008086488957787502
