# Supplementary material for: White matter micro- and macrostructure brain charts for the human lifespan
Source: Nature. 2026 May 13;655(8124):979–89. doi: 10.1038/s41586-026-10454-2 (PMC13391363; doi:10.1038/s41586-026-10454-2)
Supplement: Supplementary file 12 — Centiles trajectories of brain charts. SDT.T9.1–5 contain the brain charts for the global metrics; SDT.T9.6–509 contain the brain charts for the tract-specific metrics (unnormalized); and SDT.T9.510–1157 contain the brain charts for the tract-specific macrostructural metrics (normalized). Included in each table are the male and female centile trajectories for the 2.5th, 25th, 50th, 75th and 97.5th percentiles; the interquartile range normalized by the 50th centile; and the derivatives of the 50th centiles with respect to both age and log(age). Charts are sampled in logarithmically spaced intervals. Age is reported in years, while centile trajectory values are reported in metric-specific units: diffusivities in mm2 s−1, volume in mm3, surface area in mm2, average length in mm, and FA is dimensionless (unitless). [file 41586_2026_10454_MOESM12_ESM.zip › plotted_curves/SDT.T9.227-OR_right_rd-mean_curve_metrics.csv]

ages	male_0.025th_percentile	female_0.025th_percentile	male_0.25th_percentile	female_0.25th_percentile	male_0.5th_percentile	female_0.5th_percentile	male_0.75th_percentile	female_0.75th_percentile	male_0.975th_percentile	female_0.975th_percentile	male_normalized_quantile_range	fwmale_normalized_quantile_range	male_median_centile_d_age	male_median_centile_d_log_age	female_median_centile_d_age	female_median_centile_d_log_age
0.25	0.0008080347332802146	0.0008044272289735752	0.0008762985502283339	0.0008671726511988253	0.0009154975195937497	0.000902960777940185	0.0009572753371393479	0.0009409177920942766	0.0010448389847082192	0.0010198821541810264	0.08845112649452863	0.08167037007263721	-0.00042947403618795216	-0.000247969210522302	-0.00042359285704405	-0.0002445735422714385
0.25150637576242696	0.000807463724061528	0.0008038587690516743	0.0008756793014410779	0.0008665598513583582	0.0009148505703150445	0.0009023226879271967	0.0009565988649916708	0.0009402528792354952	0.0010441006345088726	0.0010191614400731676	0.08845112652957828	0.08167037010498276	-0.00042835189101264604	-0.0002480625096141498	-0.00042248607842604313	-0.0002446655637346751
0.2530218281966045	0.0008068922851547889	0.000803289881360116	0.000875059586665537	0.0008659465903824888	0.0009142031342034776	0.0009016841177479882	0.0009559218837952322	0.0009395874660263564	0.0010433617286976996	0.0010184401836246591	0.08845112656515722	0.08167037013781522	-0.0004261049892114732	-0.00024824816308915976	-0.0004202699455005954	-0.00024484867488919204
0.25454641199404576	0.0008063204209108277	0.000802720570230308	0.0008744394106201129	0.0008653328729404785	0.0009135552161885208	0.0009010450722645275	0.0009552443987044589	0.0009389215575332076	0.0010426222729006162	0.0010177183903270373	0.08845112660127509	0.081670370171144	-0.0004238664135196579	-0.00024843192763615574	-0.00041806202466621034	-0.00024502992298183757
0.2560801821758082	0.0008057481356782265	0.000802150839991419	0.0008738187780207661	0.0008647187036991778	0.0009129068211970924	0.0009004055563362679	0.000954566414871107	0.0009382551588197808	0.0010418822727406307	0.001016996065669	0.08845112663793735	0.08167037020497893	-0.0004216361658176404	-0.0002486138042642194	-0.00041586231777734906	-0.0002452093090076213
0.25762319409447826	0.0008051754338031711	0.0008015806949702303	0.0008731976935808598	0.0008641040873228632	0.0009122579541533985	0.0008997655748199846	0.0009538879374441022	0.0009375882749470106	0.0010411417338376545	0.00101627321513622	0.08845112667515768	0.0816703702393252	-0.0004194142476352525	-0.0002487937940460483	-0.0004136708263466349	-0.0002453868340267784
0.2591755034361701	0.0008046023196292972	0.0008010101394909871	0.0008725761620109929	0.000863489028473077	0.0009116086199787606	0.0008991251325695994	0.000953208971569341	0.0009369209109728682	0.0010404006618083006	0.0010155498442111525	0.08845112671293831	0.08167037027419197	-0.0004172006601596001	-0.00024897189812023157	-0.0004114875515434102	-0.00024556249916143913
0.2607371662225343	0.0008040287974975495	0.0008004391778752524	0.0008719541880188423	0.0008628735318084703	0.000910958823591443	0.0008984842344360319	0.0009525295223895406	0.0009362530719521886	0.001039659062265702	0.0010148259583728546	0.08845112675129607	0.08167037030958903	-0.0004149954042335091	-0.00024914811768886325	-0.0004093124941956239	-0.0002457363055953232
0.2623082388127803	0.0008034548717460291	0.0007998678144417625	0.0008713317763090056	0.0008622576019846462	0.0009103085699064951	0.0008978428852670274	0.0009518495950440415	0.000935584762936496	0.0010389169408193176	0.001014101563096799	0.08845112679023394	0.08167037034552163	-0.0004127984803559137	-0.000249322454016071	-0.0004071456547992125	-0.0002459082545774316
0.2638887779057103	0.0008028805467098535	0.0007992960535062811	0.0008707089315828412	0.0008616412436540048	0.0009096578638355848	0.0008972010899069879	0.0009511691946686554	0.0009349159889738439	0.0010381743030747463	0.0010133766638546894	0.08845112682976473	0.08167037038200155	-0.0004106098886895171	-0.0002494949084302922	-0.00040498703351443677	-0.0002460783474178829
0.26547884054176485	0.0008023058267210106	0.0007987238993814536	0.0008700856585383179	0.0008610244614655834	0.0009090067102868301	0.0008965588531968228	0.0009504883263954842	0.0009342467551086335	0.0010374311546335424	0.0010126512661142782	0.08845112686989501	0.08167037041903547	-0.0004084296290597367	-0.000249665482322331	-0.0004028366301667141	-0.00024624658548699774
0.2670784841050822	0.000801730716108211	0.000798151356376669	0.0008694619618698446	0.0008604072600649106	0.0009083551141646413	0.0008959161799737839	0.0009498069953527495	0.0009335770663814623	0.001036687501093022	0.001011925375339187	0.08845112691063929	0.08167037045663444	-0.0004062577009540935	-0.00024983417714255496	-0.0004006944442531135	-0.0002464129702167972
0.26868776632556873	0.0008011552191967581	0.0007975784287979195	0.0008688378462681402	0.0008597896440938516	0.0009077030803695687	0.0008952730750713079	0.0009491252066646324	0.0009329069278289497	0.0010359433480460955	0.0010111989969887336	0.08845112695200226	0.08167037049480609	-0.00040409410353126063	-0.000250000994404892	-0.0003985604749429106	-0.0002465775031001427
0.2703067452809827	0.0008005793403083943	0.0007970051209476523	0.0008682133164200583	0.0008591716181904513	0.0009070506137981227	0.0008946295433188577	0.0009484429654511001	0.0009322363444835723	0.0010351987010810688	0.0010104721365177412	0.08845112699399825	0.08167037053356035	-0.00040193883562117394	-0.0002501659356849151	-0.00039643472108030764	-0.0002467401856896534
0.2719354793990299	0.0008000030837611691	0.0007964314371246415	0.0008675883770084532	0.0008585531869887962	0.0009063977193426325	0.0008939855895417675	0.0009477602768277432	0.0009315653213735085	0.0010344535657814762	0.001009744799376375	0.08845112703663345	0.08167037057290416	-0.00039979189572036944	-0.0002503290026148741	-0.00039431718118454473	-0.0002469010195966792
0.27357402745947257	0.000799426453869302	0.0007958573816238446	0.0008669630327120172	0.0008579343551188554	0.0009057444018910915	0.0008933412185610927	0.0009470771459056132	0.0009308938635224757	0.0010337079477258956	0.0010090169910099624	0.08845112707992096	0.08167037061285086	-0.00039765328200402905	-0.00025049019688921925	-0.00039220785345611686	-0.00024706000649263316
0.2752224485962505	0.0007988494549430393	0.0007952829587362663	0.0008663372882051431	0.0008573151272063405	0.0009050906663269869	0.0008926964351934463	0.0009463935777910588	0.0009302219759495648	0.001032961852487771	0.0010082887168588216	0.08845112712386909	0.0816703706534075	-0.00039552299232409327	-0.00025064952026152	-0.0003901067357746091	-0.0002472171481059937
0.27688080229961526	0.0007982720912885266	0.0007947081727488276	0.0008657111481577699	0.0008566955078725573	0.0009044365175291624	0.000892051244250864	0.0009457095775855688	0.0009295496636690916	0.0010322152856352413	0.0010075599823580908	0.08845112716849073	0.08167037069458553	-0.0003934010242090391	-0.00025080697454238354	-0.0003880138257038035	-0.0002473724462233873
0.2785491484182772	0.0007976943672076685	0.0007941330279442266	0.0008650846172352397	0.0008560755017342637	0.0009037819603716576	0.0008914056505406365	0.000945025150385607	0.0009288769316904351	0.0010314682527309657	0.0010068307929375561	0.08845112721379586	0.0816703707363953	-0.00039128737487315046	-0.00025096256160295205	-0.0003859291204943993	-0.0002475259026893939
0.28022754716156506	0.0007971162869979942	0.0007935575286008096	0.0008644577000981501	0.000855455113403523	0.000903126999723552	0.0008907596588651747	0.0009443403012824554	0.0009282037850178793	0.0010307207593319438	0.0010061011540214875	0.08845112725979554	0.08167037077884504	-0.0003891820412124103	-0.00025111628337060043	-0.00038385261708689944	-0.00024767751940624194
0.2819160591015993	0.0007965378549525322	0.0007929816789924369	0.0008638304014022186	0.0008548343474875637	0.0009024716404488289	0.0008901132740218433	0.0009436550353620657	0.0009275302286504632	0.001029972810989356	0.0010053710710284662	0.08845112730650194	0.081670370821945	-0.0003870850198078868	-0.00025126814182890866	-0.0003817843121087239	-0.00024782729832997785
0.28361474517547763	0.0007959590753596741	0.0007924054833883559	0.0008632027257981308	0.0008542132085886412	0.0009018158874062169	0.0008894665008028465	0.0009429693577048914	0.0009268562675818352	0.0010292244132483882	0.001004640549371226	0.0884511273539255	0.08167037086571016	-0.00038499630693150655	-0.00025141813901921606	-0.0003797242018815372	-0.0002479752414731584
0.2853236666874746	0.0007953799525030462	0.0007918289460530701	0.0008625746779314095	0.0008535917013039006	0.0009011597454490482	0.0008888193439950476	0.0009422832733857466	0.0009261819068000883	0.0010284755716480649	0.0010039095944564874	0.088451127402077	0.0816703709101455	-0.00038291589854538843	-0.00025156627703820655	-0.0003776722824252454	-0.0002481213509053781
0.2870428853112538	0.0007948004906613855	0.0007912520712462129	0.0008619462624422712	0.0008529698302252317	0.0009005032194251105	0.0008881718083798517	0.0009415967874736505	0.0009255071512876227	0.0010277262917210881	0.0010031782116847944	0.08845112745097003	0.08167037095526496	-0.00038084379030678406	-0.00025171255803876913	-0.0003756285494537215	-0.0002482656287482732
0.28877246309209376	0.0007942206941084046	0.000790674863222418	0.0008613174839654854	0.0008523475999391387	0.0008998463141765025	0.0008875238987330517	0.0009409099050316702	0.0009248320060209912	0.001026976578993663	0.001002446406450358	0.0884511275006156	0.08167037100107916	-0.0003787799775681333	-0.0002518569842281382	-0.00037359299838396476	-0.0002484080771793795
0.2905124624491269	0.0007936405671126708	0.000790097326231197	0.0008606883471302424	0.0008517250150266024	0.0008991890345394946	0.0008868756198246898	0.0009402226311167785	0.0009241564759707539	0.0010262264389853447	0.0010017141841408889	0.0884511275510253	0.08167037104759874	-0.00037672445538017296	-0.00025199955786781025	-0.0003715656243351573	-0.0002485486984295793
0.29226294617759224	0.0007930601139374834	0.0007895194645168165	0.000860058856560017	0.0008511020800629488	0.0008985313853443847	0.0008862269764189189	0.0009395349707797066	0.0009234805661013382	0.001025475877208875	0.0010009815501374527	0.08845112760221333	0.08167037109483799	-0.0003746772184941016	-0.0002521402812724616	-0.0003695464221305511	-0.0002486874947821016
0.294023977451102	0.0007924793388407472	0.0007889412823181722	0.0008594290168724365	0.0008504787996177188	0.000897873371415366	0.0008855779732738667	0.0009388469290647964	0.0009228042813708867	0.0010247248991700213	0.001000248509814305	0.08845112765419154	0.0816703711428029	-0.0003726382613663537	-0.00025227915681125257	-0.0003675353863014652	-0.00024882446857293905
0.29579561982392083	0.0007918982460748515	0.0007883627838686681	0.0008587988326791444	0.000849855178254528	0.0008972149975703733	0.0008849286151414972	0.0009381585110098537	0.0009221276267311237	0.0010239735103674179	0.0009995150685387397	0.08845112770697382	0.08167037119151091	-0.00037060757815915446	-0.0002524161869059405	-0.00036553251109078255	-0.00024895962219115275
0.29757793723326015	0.000791316839886549	0.0007877839733960997	0.0008581683085856762	0.0008492312205309475	0.0008965562686209639	0.0008842789067674724	0.0009374697216460104	0.0009214506071272082	0.0010232217162924133	0.0009987812316709394	0.08845112776057162	0.08167037124097234	-0.0003685851627409087	-0.00025255137402857564	-0.0003635377904518122	-0.0002490929580756529
0.29937099400158496	0.0007907351245168386	0.0007872048551225313	0.0008575374491913209	0.000848606930998373	0.0008958971893721729	0.0008836288528910295	0.0009367805659975756	0.0009207732274975993	0.0010224695224289166	0.0009980470045638221	0.08845112781499716	0.08167037129119854	-0.0003665710086932228	-0.0002526847207046101	-0.0003615512180515368	-0.00024922447871547626
0.3011748548389356	0.000790153104200845	0.0007866254332641814	0.0008569062590890038	0.000847982314201895	0.00089523776462238	0.000882978458244843	0.0009360910490819096	0.0009200954927739176	0.001021716934253241	0.0009973123925628947	0.08845112787026661	0.08167037134220341	-0.0003645651093120983	-0.00025281622951095484	-0.000359572787279272	-0.00024935418665328335
0.30298958484526295	0.0007895707831677003	0.0007860457120313015	0.0008562747428651456	0.0008473573746801757	0.0008945779991631742	0.0008823277275548825	0.0009354011759092649	0.0009194174078808035	0.0010209639572339494	0.0009965774010060981	0.08845112792639381	0.08167037139399601	-0.0003625674576074045	-0.00025294590307345377	-0.0003576024912414766	-0.00024948208447969633
0.30481524951277783	0.0007889881656404331	0.000785465695628067	0.0008556429050995551	0.0008467321169653222	0.0008939178977792334	0.0008816766655403047	0.0009347109514826682	0.000918738977735795	0.001020210596831718	0.0009958420352236732	0.08845112798338912	0.08167037144659592	-0.0003605780463081243	-0.0002530737440683828	-0.0003556403227650551	-0.00024960817483302145
0.3066519147283146	0.0007884052558358493	0.0007848853882524592	0.0008550107503652839	0.0008461065455827691	0.000893257465248182	0.0008810252769133127	0.0009340203807977716	0.0009180602072491782	0.0010194568584991734	0.0009951063005380041	0.0884511280412705	0.08167037150000961	-0.0003585968678651852	-0.0002531997552219223	-0.0003536862744047409	-0.00024973246040260744
0.3084996467757088	0.0007878220579644237	0.0007843047940961554	0.0008543782832285248	0.000845480665051153	0.0008925967063404726	0.0008803735663790303	0.0009333294688427318	0.0009173811013238728	0.0010187027476807574	0.000994370202263486	0.08845112810005354	0.08167037155425472	-0.00035662391445145936	-0.0002533239393077702	-0.00035174033844148633	-0.00024985494392465446
0.31035851233818973	0.0007872385762301854	0.0007837239173444162	0.0008537455082484776	0.0008448544798821935	0.0008919356258192566	0.0008797215386353829	0.0009326382205980621	0.0009167016648552877	0.001017948269812576	0.0009936337457063787	0.08845112815974843	0.08167037160934244	-0.0003546591779683417	-0.00025344629914975103	-0.000349802506885849	-0.0002499756281830745
0.3122285785007863	0.0007866548148306057	0.000783142762175975	0.000853112429977233	0.0008442279945805773	0.000891274228440252	0.0008790691983729679	0.0009319466410365141	0.0009160219027312032	0.0010171934303222592	0.0009928969361646667	0.08845112822037117	0.08167037166528665	-0.00035270265004519463	-0.0002535668376186795	-0.00034787277148276563	-0.0002500945160101298
0.3141099127527488	0.0007860707779564936	0.0007825613327629312	0.0008524790529596518	0.0008436012136438334	0.0008906125189516303	0.0008784165502749322	0.0009312547351229432	0.0009153418198316347	0.001016438234628821	0.000992159778927925	0.08845112828193885	0.08167037172210322	-0.0003507543220395426	-0.000253685557630251	-0.000345951123710192	-0.000250211610282991
0.31600258298998396	0.0007854864697918834	0.0007819796332706407	0.0008518453817332535	0.0008429741415622269	0.0008899505020938954	0.00087776359901686	0.0009305625078141835	0.000914661421028715	0.0010156826881425167	0.0009914222792771776	0.08845112834446707	0.08167037177980668	-0.00034881418504711936	-0.0002538024621500101	-0.00034403755478334963	-0.0002503269139249309
0.3179066575175057	0.0007849018945139313	0.0007813976678576121	0.0008512114208280938	0.0008423467828186411	0.0008892881825997446	0.0008771103492666447	0.0009298699640589135	0.0009139807111865624	0.0010149267962647078	0.0009906844424847703	0.08845112840796936	0.08167037183840638	-0.00034688222989942563	-0.0002539175541889649	-0.00034213205565908344	-0.0002504404299055185
0.3198222050518999	0.0007843170562928088	0.0007808154406753969	0.0008505771747666571	0.0008417191418884564	0.0008886255651939703	0.0008764568056843755	0.0009291771087975438	0.0009132996951611655	0.0010141705643877238	0.0009899462738142278	0.08845112847246271	0.08167037189792363	-0.00034495844716397883	-0.00025403083680147764	-0.00034023461703475144	-0.00025055216123776036
0.32174929472380437	0.0007837319592915977	0.000780232955868495	0.0008499426480637391	0.0008410912232394543	0.0008879626545933326	0.0008758029729222236	0.0009284839469620871	0.0009126183778002595	0.0010134139978947314	0.0009892077785201346	0.08845112853796562	0.08167037195837105	-0.0003430428271531949	-0.0002541423130891507	-0.00033834522935466405	-0.0002506621109803209
0.32368799608040405	0.0007831466076661871	0.0007796502175742431	0.0008493078452263328	0.0008404630313316947	0.0008872994555064393	0.0008751488556243186	0.0009277904834760277	0.0009119367639432016	0.0010126571021595921	0.0009884689618479953	0.08845112860449099	0.08167037201976178	-0.0003411353599202249	-0.00025425198619574707	-0.00033646388281011186	-0.00025077028223524644
0.3256383790879404	0.0007825610055651785	0.0007790672299227187	0.0008486727707535298	0.0008398345706174112	0.000886635972633647	0.0008744944584266452	0.0009270967232542236	0.0009112548584208622	0.0010118998825467478	0.0009877298290341106	0.08845112867205784	0.08167037208211411	-0.00033923603526717083	-0.00025435985931010485	-0.00033459056734205794	-0.00025087667814707726
0.32760051413423674	0.000781975157129775	0.0007784839970366404	0.0008480374291363996	0.0008392058455409055	0.0008859722106669239	0.0008738397859569245	0.0009264026712027673	0.0009105726660555009	0.0010111423444110741	0.0009869903853054521	0.08845112874068306	0.081670372145442	-0.00033734484274697274	-0.00025446593566572084	-0.0003327252726455787	-0.00025098130190448487
0.3295744720312385	0.0007813890664936884	0.0007779005230312638	0.0008474018248578871	0.0008385768605384336	0.000885308174289754	0.0008731848428345031	0.0009257083322188742	0.0009098901916606519	0.0010103844930977603	0.000986250635879531	0.08845112881038193	0.08167037220976409	-0.00033546177166066116	-0.0002545702185357823	-0.00033086798816911456	-0.00025108415673641415
0.33156032401756863	0.000780802737783044	0.0007773168120142948	0.0008467659623927049	0.0008379476200381135	0.0008846438681770263	0.0008725296336702533	0.0009250137111907734	0.0009092074400410136	0.001009626333942188	0.0009855105859642868	0.08845112888117632	0.08167037227509294	-0.00033358681106576693	-0.0002546727112371916	-0.0003290187031196601	-0.00025118524591402625
0.33355814176109866	0.0007802161751162785	0.0007767328680857853	0.0008461298462072374	0.0008373181284598111	0.0008839792969949175	0.0008718741630664528	0.0009243188129975889	0.0009085244159923375	0.0010088678722697956	0.0009847702407579533	0.08845112895308122	0.08167037234144899	-0.00033171994977601593	-0.00025477341712784596	-0.0003271774064642907	-0.0002512845727494495
0.33556799736153503	0.0007796293826040497	0.0007761486953380397	0.0008454934807594259	0.0008366883902150441	0.0008833144654007949	0.0008712184356166918	0.0009236236425092246	0.0009078411243013118	0.0010081091133959628	0.0009840296054489483	0.0884511290261141	0.08167037240884628	-0.000329861176366103	-0.00025487233960760913	-0.0003253440869331603	-0.0002513821405951966
0.3375899633530214	0.0007790423643491375	0.0007755642978555258	0.0008448568704986686	0.0008360584097068782	0.0008826493780430949	0.0008705624559057543	0.000922928204586254	0.0009071575697454566	0.0010073500626258882	0.000983288685215749	0.08845112910029557	0.08167037247730267	-0.0003280104791720251	-0.0002549694821160631	-0.0003235187330232481	-0.000251477952844692
0.3396241127067558	0.0007784551244463589	0.0007749796797147759	0.000844220019865732	0.0008354281913298282	0.0008819840395612368	0.0008699062285095235	0.0009222325040798197	0.0009064737570930136	0.0010065907252544684	0.0009825474852267744	0.08845112917564447	0.08167037254683547	-0.00032616784629321827	-0.0002550648481316753	-0.000321701332997526	-0.0002515720129292187
0.3416705188336247	0.0007778676669824704	0.0007743948449843059	0.0008435829332926401	0.0008347977394697646	0.0008813184545855069	0.0008692497579948793	0.0009215365458315132	0.0009057896911028466	0.0010058311065661838	0.0009818060106402805	0.08845112925217875	0.08167037261746374	-0.00032433326559855313	-0.00025515844117388053	-0.0003198918748897328	-0.0002516643243190564
0.343729255586852	0.0007772799960360816	0.0007738097977245151	0.0008429456152025789	0.0008341670585038113	0.0008806526277369601	0.000868593048919597	0.0009208403346732746	0.000905105376524327	0.001005071211834977	0.0009810642666042348	0.08845112932991996	0.08167037268920428	-0.0003225067247263902	-0.0002552502648003607	-0.0003180903465078433	-0.0002517548905234257
0.34580039726466444	0.0007766921156775641	0.0007732245419876051	0.0008423080700098049	0.0008335361528002523	0.0008799865636273183	0.0008679361058322451	0.0009201438754272844	0.0009044208180972373	0.0010043110463241408	0.0009803222582562105	0.0884511294088845	0.08167037276207696	-0.00032068821108749423	-0.00025534032260712825	-0.0003162967354344848	-0.0002518437150887398
0.3478840186129729	0.0007761040299689661	0.0007726390818174896	0.0008416703021195439	0.000832905026718441	0.0008793202668588728	0.0008672789332720946	0.0009194471729058656	0.0009037360205516674	0.001003550615286207	0.000979579990723276	0.08845112948909728	0.08167037283609918	-0.0003188777118656172	-0.00025542861822613894	-0.0003145110290302955	-0.00025193080159818804
0.34998019482807	0.0007755157429639286	0.0007720534212497139	0.0008410323159279096	0.0008322736846087061	0.0008786537420243943	0.0008666215357690161	0.0009187502319113796	0.0009030509886079159	0.0010027899239628347	0.0009788374691218865	0.08845112957057469	0.08167037291128927	-0.00031707521402574157	-0.00025551515532909463	-0.0003127332144371442	-0.0002520161536719301
0.352089001559344	0.0007749272587075926	0.00077146756431136	0.0008403941158217932	0.000831642130812255	0.0008779869937070149	0.0008659639178433911	0.00091805305723612	0.0009023657269763866	0.001002028977584695	0.0009780946985577725	0.0884511296533416	0.08167037298766748	-0.00031528070431111055	-0.00025559993762269695	-0.0003109632785798233	-0.00025209977496601366
0.3542105149120084	0.0007743385812365271	0.000770881515020977	0.0008397557061787933	0.0008310103696610975	0.0008773200264801634	0.0008653060840060131	0.0009173556536622223	0.000901680240357502	0.0010012677813713755	0.0009773516841258436	0.08845112973741476	0.0816703730652533	-0.0003134941692470583	-0.00025568296884917463	-0.000309201208170351	-0.0002521816691731238
0.35634481144984936	0.0007737497145786339	0.000770295277388486	0.0008391170913671066	0.0008303784054779407	0.0008766528449074459	0.0008646480387579952	0.0009166580259615594	0.0009009945334415914	0.001000506340531257	0.0009766084309100742	0.08845112982281979	0.0816703731440664	-0.00031171559514509006	-0.0002557642527866999	-0.0003074469897060561	-0.0002522618400182808
0.35849196819798806	0.000773160662753082	0.0007697088554151126	0.0008384782757454597	0.0008297462425761198	0.0008759854535425765	0.0008639897865906934	0.0009159601788956544	0.0009003086109088163	0.000999744660261428	0.0009758649439834118	0.08845112990957765	0.08167037322412786	-0.0003099449681053801	-0.0002558437932488611	-0.00030570060947759936	-0.000252340291263059
0.36065206264566085	0.0007725714297702126	0.0007691222530932948	0.0008378392636630098	0.0008291138852594952	0.0008753178569292616	0.0008633313319855935	0.0009152621172155752	0.0008996224774290568	0.000998982745747564	0.0009751212284076669	0.0884511299977081	0.08167037330545786	-0.0003081822740202411	-0.0002559215940848847	-0.0003039620535701948	-0.00025241702670378285
0.3628251727490157	0.0007719820196314688	0.0007685354744066145	0.0008372000594592591	0.0008284813378223826	0.0008746500596011305	0.0008626726794142422	0.0009145638456618503	0.0008989361376618378	0.0009982206021638379	0.0009743772892334192	0.0884511300872393	0.08167037338807832	-0.00030642749856912843	-0.00025599765917300177	-0.00030223130785991814	-0.00025249205016597553
0.3650113769339257	0.0007713924363293208	0.0007679485233297171	0.0008365606674639837	0.0008278486045494649	0.0008739820660816531	0.0008620138333381639	0.0009138653689643738	0.0008982495962562312	0.000997458234672818	0.0009736331314999222	0.08845113017818818	0.08167037347200935	-0.00030468062723126854	-0.000256071992427942	-0.00030050835802561404	-0.00025256536551124253
0.36721075409881926	0.0007708026838471847	0.0007673614038282354	0.0008359210919971361	0.0008272156897157076	0.0008733138808840314	0.0008613547982087549	0.0009131666918423166	0.0008975628578507659	0.0009966956484253648	0.0009728887602350021	0.08845113027058138	0.08167037355727275	-0.00030294164528704703	-0.0002561445977996013	-0.00029879318954686984	-0.0002526369766336356
0.3694233836175272	0.0007702127661593472	0.0007667741198587154	0.0008352813373687715	0.0008265825975862822	0.0008726455085111253	0.0008606955784672213	0.0009124678190040374	0.0008968759270733456	0.0009959328485605382	0.0009721441804549664	0.08845113036444607	0.08167037364389164	-0.0003012105378121799	-0.000256215479265437	-0.0002970857877049593	-0.00025270688745704373
0.37164934534214805	0.0007696226872308976	0.0007661866753685462	0.0008346414078789722	0.0008259493324164874	0.0008719769534553821	0.0008600361785444843	0.0009117687551469946	0.0008961888085411602	0.000995169840205507	0.0009713993971645123	0.0884511304598016	0.08167037373188792	-0.0002994872896864842	-0.00025628464083532476	-0.0002953861375887268	-0.0002527751019381075
0.3738887196059291	0.0007690324510176539	0.0007655990742958848	0.0008340013078177648	0.0008253158984516722	0.0008713082201987383	0.0008593766028611043	0.0009110695049576653	0.0008955015068606037	0.000994406628475447	0.0009706544153566355	0.0884511305566725	0.08167037382128396	-0.0002977718855981526	-0.00025635208655205854	-0.0002936942240940599	-0.00025284162406258304
0.3761415872261661	0.0007684420614660887	0.0007650113205695867	0.000833361041465038	0.0008246822999271585	0.0008706393132125462	0.000858716855827205	0.000910370073111456	0.0008948140266271934	0.0009936432184734563	0.0009699092400125375	0.08845113065508681	0.08167037391210484	-0.00029606431004286504	-0.00025641782048851924	-0.00029201003192760866	-0.0002529064578463136
0.3784080295071193	0.0007678515225132614	0.0007644234181091372	0.0008327206130904773	0.000824048541068167	0.00086997023695749	0.000858056941842392	0.0009096704642726256	0.0008941263724254813	0.0009928796152904615	0.0009691638761015424	0.08845113075507244	0.08167037400437016	-0.00029436454732625905	-0.00025648184674628705	-0.00029033354561219804	-0.000252969607336867
0.3806881282429484	0.0007672608380867543	0.0007638353708245834	0.0008320800269534885	0.000823414626089741	0.0008693009958835198	0.0008573968652956692	0.0009089706830941972	0.0008934385488289852	0.000992115824005133	0.0009684183285810084	0.08845113085664928	0.08167037409811005	-0.00029267258156734366	-0.00025654416945680714	-0.0002886647494849681	-0.0002530310766095112
0.38298196572066395	0.000766670012104596	0.0007632471826164636	0.000831439287303117	0.0008227805591966822	0.0008686315944297623	0.0008567366305653771	0.0009082707342178854	0.0008927505604001006	0.0009913518496837907	0.0009676726023962402	0.08845113095984791	0.08167037419334318	-0.000290988396702746	-0.0002566047927814452	-0.0002870036277004828	-0.0002530908697670198
0.3852896247230969	0.0007660790484752058	0.0007626588573757506	0.0008307983983779874	0.00082214634458347	0.0008679620370244535	0.0008560762420191118	0.0009075706222740168	0.0008920624116900313	0.0009905876973803293	0.0009669267024804141	0.08845113106469484	0.08167037429009798	-0.0002893119764862673	-0.0002566637209091005	-0.0002853501642351708	-0.00025314899094092125
0.38761118853188686	0.00076548795109732	0.000762070398983776	0.0008301573644062237	0.0008215119864341979	0.0008672923280848626	0.0008554157040136555	0.0009068703518814474	0.0008913741072387103	0.0009898233721361254	0.0009661806337544853	0.08845113117121625	0.08167037438840047	-0.0002876433044917692	-0.00025672095805553963	-0.00028370434288871316	-0.0002532054442900833
0.3899467409304866	0.0007648967238599375	0.0007614818113121762	0.0008295161896053883	0.0008208774889225087	0.0008666224720172277	0.0008547550208949031	0.0009061699276474994	0.0008906856515747265	0.0009890588789799634	0.0009654344011271173	0.08845113127944278	0.08167037448827229	-0.00028598236411861433	-0.0002567765084655893	-0.00028206614728748525	-0.0002532602340009904
0.39229636620718694	0.0007643053706422495	0.0007608930982228278	0.0008288748781824125	0.0008202428562115197	0.0008659524732166687	0.0008540941969977923	0.0009054693541678756	0.000889997049215255	0.0009882942229279493	0.0009646880094946009	0.0884511313893996	0.08167037458974293	-0.0002843291385909996	-0.00025683037641005546	-0.0002804355608852782	-0.0002533133642856622
0.3946601491581577	0.0007637138953135832	0.0007603042635677828	0.0008282334343335233	0.0008196080924537601	0.0008652823360671385	0.0008534332366462393	0.0009047686360265917	0.0008893083046659819	0.0009875294089834324	0.0009639414637407736	0.0884511315011172	0.08167037469284025	-0.00028268361096128736	-0.00025688256618547345	-0.00027881256696671297	-0.0002533648393821253
0.3970381750905084	0.0007631223017333378	0.0007597153111892135	0.0008275918622441906	0.000818973201791111	0.0008646120649413382	0.000852772144153068	0.0009040677777959094	0.000888619422421034	0.0009867644421369304	0.0009631947687369456	0.08845113161462484	0.08167037479758706	-0.0002810457641130859	-0.00025693308211446886	-0.000277197148649988	-0.0002534146635539969
0.39943052982536675	0.0007625305937509341	0.0007591262449193555	0.0008269501660890531	0.0008183381883547382	0.000863941664200665	0.0008521109238199473	0.0009033667840362593	0.0008879304069629183	0.0009859993273660529	0.0009624479293418303	0.08845113172995105	0.08167037490401317	-0.00027941558076391426	-0.00025698192854536894	-0.0002755892888889888	-0.00025346284108968
0.4018372997009759	0.0007619387752057482	0.0007585370685804459	0.0008263083500318629	0.0008177030562650323	0.0008632711381951303	0.000851449579937324	0.0009026656592961823	0.0008872412627624503	0.0009852340696354287	0.000961700950401469	0.08845113184712998	0.0816703750121491	-0.000277793043466118	-0.0002570291098502875	-0.0002739889704750087	-0.0002535093763015306
0.40425857157581063	0.0007613468499270596	0.00075794778598467	0.0008256664182254222	0.0008170678096315467	0.0008626004912633182	0.0008507881167843655	0.0009019644081122523	0.0008865519942786815	0.000984468673896627	0.0009609538367491551	0.08845113196618767	0.08167037512201848	-0.00027617813461117136	-0.0002570746304260685	-0.000272396176040246	-0.000253554273525719
0.4066944328317112	0.0007607548217339943	0.0007573584009341058	0.0008250243748115205	0.0008164324525529408	0.000861929727732297	0.0008501265386288923	0.0009012630350090204	0.0008858626059588498	0.0009837031450880946	0.000960206593205373	0.08845113208716077	0.08167037523365384	-0.00027457083643095404	-0.0002571184946931204	-0.0002708108880607185	-0.00025359753712292377
0.4091449713770379	0.0007601626944354753	0.0007567689172206725	0.0008243822239208852	0.0008157969891169219	0.0008612588519175857	0.0008494648497273182	0.0009005615444989456	0.0008851731022383066	0.0009829374881350822	0.0009594592245777264	0.08845113221007574	0.08167037534708446	-0.00027297113099900017	-0.00025716070709319583	-0.0002692330888558192	-0.00025363917147452897
0.411610275649843	0.0007595704718301658	0.0007561793386260766	0.000823739969673114	0.0008151614234001875	0.0008605878681230751	0.0008488030543246014	0.0008998599410823363	0.0008844834875404574	0.0009821717079495766	0.0009587117356608712	0.08845113233496824	0.08167037546233842	-0.00027137900023790906	-0.00025720127209427623	-0.0002676627605940063	-0.0002536791809856498
0.41409043462106226	0.0007589781577064163	0.0007555896689217574	0.0008230976161766232	0.0008145257594683705	0.0008599167806409706	0.0008481411566541701	0.0008991582292472848	0.0008837937662767044	0.0009814058094302317	0.0009579641312364506	0.08845113246187267	0.08167037557944844	-0.0002697944259157925	-0.00025724019418385535	-0.00026609988529349704	-0.00025371757008266216
0.41658553779772634	0.0007583857558422228	0.0007549999118688443	0.0008224551675285994	0.0008138900013759885	0.0008592455937517472	0.0008474791609378856	0.000898456413469613	0.000883103942846387	0.0009806397974623108	0.0009572164160730351	0.0884511325908199	0.08167037569844322	-0.0002682173896506046	-0.0002572774778704656	-0.0002645444448252099	-0.0002537543432137579
0.41909567522619073	0.0007577932700051663	0.0007544100712181015	0.0008218126278149368	0.000813254153166382	0.0008585743117240851	0.0008468170713859655	0.0008977544982128097	0.0008824140216367215	0.0009798736769176149	0.0009564685949260554	0.08845113272184406	0.08167037581935743	-0.0002666478729145272	-0.0002573131276851215	-0.00026299642091476283	-0.0002537895048473071
0.4216209374953856	0.0007572007039523744	0.0007538201507098846	0.000821170001110188	0.0008126182188716778	0.0008579029388148167	0.0008461548921969553	0.0008970524879279792	0.0008817240070227527	0.0009791074526544284	0.0009557206725377476	0.0884511328549848	0.08167037594222105	-0.000265085857034969	-0.00025734714817929327	-0.0002614557951437224	-0.00025382305947135864
0.42416141574008476	0.0007566080614304696	0.0007532301540740913	0.0008205272914775213	0.0008119822025127251	0.0008572314792688721	0.0008454926275576543	0.0008963503870537791	0.0008810339033672922	0.0009783411295174527	0.0009549726536370892	0.08845113299027103	0.08167037606706812	-0.000263531323196009	-0.00025737954392385243	-0.000259922548955821	-0.00025385501159577717
0.4267172016441951	0.0007560153461755242	0.0007526400850301154	0.0008198845029686565	0.0008113461080990527	0.0008565599373192335	0.000844830281643075	0.000895648200016371	0.0008803437150208666	0.0009775747123377475	0.0009542245429397441	0.08845113312774265	0.08167037619393017	-0.0002619842524423377	-0.0002574103195096822	-0.00025839666365373715	-0.00025388536574721954
0.42928838744406506	0.0007554225619130179	0.000752049947286807	0.00081924163962383	0.0008107099396288216	0.0008558883171868758	0.0008441678586163972	0.0008949459312293677	0.0008796534463216703	0.0009768082059326804	0.0009534763451480078	0.08845113326743577	0.08167037632284173	-0.0002604446256804782	-0.00025743947954623425	-0.0002568781204061732	-0.00025391412647279843
0.43187506593181346	0.0007548297123577916	0.0007514597445424244	0.0008185987054717421	0.000810073701088775	0.0008552166230807287	0.0008435053626289069	0.0008942435850937809	0.0008789631015955083	0.0009760416151058609	0.0009527280649507476	0.08845113340938675	0.08167037645383733	-0.00025891242368114575	-0.0002574670286613623	-0.0002553669002478276	-0.00025394129833741785
0.4344773304586784	0.000754236801214009	0.0007508694804845956	0.0008179557045295115	0.0008094373964541991	0.0008545448591976197	0.0008428427978199635	0.0008935411659979721	0.0008782726851557566	0.0009752749446470945	0.0009519797070233574	0.0884511335536346	0.081670376586953	-0.00025738762708388263	-0.00025749297150254313	-0.00025386298408167085	-0.00025396688592332906
0.4370952749383861	0.000753643832175111	0.0007502791587902762	0.0008173126408026292	0.0008088010296888736	0.0008538730297222279	0.0008421801683169434	0.0008928386783175998	0.0008775822013033037	0.0009745081993323234	0.0009512312760276982	0.08845113370021745	0.08167037672222319	-0.00025587021639492114	-0.0002575173127322694	-0.0002523663526826092	-0.0002539908938310187
0.4397289938505404	0.0007530508089237824	0.0007496887831257075	0.0008166695182849223	0.0008081646047450301	0.0008532011388270517	0.000841517478235201	0.0008921361264155828	0.0008768916543265116	0.0009737413839235824	0.000950482776612053	0.08845113384917556	0.081670376859686	-0.0002543601719946498	-0.00025754005703282346	-0.0002508769866988725	-0.0002540133266776823
0.4423785822440318	0.0007524577351319024	0.000749098357146383	0.0008160263409584999	0.0008075281255633135	0.0008525291906723381	0.0008408547316780196	0.0008914335146420372	0.0008762010485011661	0.0009729745031689368	0.0009497342134110744	0.08845113400054748	0.08167037699937556	-0.0002528574741362255	-0.00025756120910183644	-0.00024939486665381816	-0.00025403418909636377
0.4450441357404687	0.0007518646144605187	0.0007485078844970038	0.000815383112793726	0.0008068915960727353	0.000851857189406074	0.000840191932736579	0.0008907308473342493	0.0008755103880904352	0.0009722075618024456	0.0009489855910457379	0.08845113415437239	0.08167037714133063	-0.00025136210294768313	-0.00025758077365162224	-0.00024791997294812407	-0.0002540534857355392
0.44772575053762753	0.0007512714505598045	0.0007479173688114525	0.0008147398377491675	0.000806255020190645	0.000851185139163917	0.0008395290854899066	0.0008900281288166249	0.0008748196773448304	0.0009714405645441099	0.0009482369141233026	0.08845113431069744	0.08167037728558803	-0.0002498740384378473	-0.00025759875541267463	-0.00024645228586406276	-0.00025407122126047677
0.4504235234129248	0.0007506782470690226	0.0007473268137127454	0.0008140965197715671	0.0008056184018226772	0.0008505130440691704	0.0008388661940048387	0.0008893253634006417	0.0008741289205021563	0.0009706735160998239	0.0009474881872372508	0.08845113446955714	0.08167037743218913	-0.0002483932604938899	-0.0002576151591280884	-0.00024499178556491863	-0.0002540874003500726
0.4531375517269096	0.0007500850076164973	0.0007467362228130088	0.000813453162795797	0.0008049817448627307	0.000849840908232743	0.0008382032623359889	0.0008886225553848226	0.00087343812178748	0.0009699064211613392	0.0009467394149672631	0.08845113463099988	0.08167037758117068	-0.000246919748889185	-0.00025762998955891625	-0.00024353845209978964	-0.0002541020276989603
0.4558679334267773	0.00074949173581957	0.0007461455997134403	0.0008128097707448263	0.0008043450531929197	0.0008491687357530944	0.0008375402945256968	0.0008879197090546796	0.0008727472854130874	0.0009691392844062079	0.0009459906018791635	0.08845113479506664	0.08167037773257722	-0.00024545348328006145	-0.0002576432514780902	-0.0002420922654037816	-0.000254115108014874
0.45861476704990445	0.0007488984352845778	0.0007455549480042766	0.0008121663475296857	0.0008037083306835452	0.0008484965307162284	0.000836877294604011	0.0008872168286826879	0.0008720564155784414	0.0009683721104977546	0.0009452417525248806	0.08845113496180239	0.08167037788644604	-0.00024399444320913344	-0.0002576549496711156	-0.00024065320530045065	-0.0002541266460184821
0.4613781517274047	0.0007483051096068188	0.0007449642712647688	0.000811522897049436	0.0008030715811930671	0.0008478242971956343	0.0008362142665886385	0.0008865139185282463	0.0008713655164701571	0.0009676049040850312	0.000944492871442417	0.0884511351312526	0.08167037804281575	-0.00024254260811126804	-0.0002576650889394294	-0.000239221251506605	-0.00025413664644594047
0.4641581871877068	0.0007477117623705192	0.000744373573063142	0.0008108794231911328	0.0008024348085680568	0.0008471520392522619	0.0008355512144849151	0.0008858109828376372	0.0008706745922619594	0.0009668376698027747	0.0009437439631557998	0.08845113530346069	0.08167037820173573	-0.0002410979573126415	-0.0002576736740964036	-0.00023779638363077837	-0.0002541451140439521
0.4669549737601532	0.000747118397148808	0.0007437828569565771	0.0008102359298297953	0.0008017980166431822	0.0008464797609344843	0.0008348881422857795	0.0008851080258439986	0.0008699836471146482	0.0009660704122713749	0.0009429950321750523	0.08845113547847516	0.08167037836324453	-0.00023966047003276536	-0.00025768070996745607	-0.00023637858117653288	-0.00025415205357118276
0.46976861237862133	0.0007465250175036867	0.0007431921264911759	0.0008095924208283768	0.0008011612092411697	0.0008458074662780725	0.0008342250539717369	0.0008844050517672878	0.0008692926851760702	0.0009653031360968347	0.000942246082996155	0.08845113565634469	0.08167037852738564	-0.00023823012538756738	-0.00025768620138963416	-0.0002349678235464836	-0.00025415746979934317
0.4725992045851658	0.0007459316269860039	0.0007426013852019349	0.0008089489000377356	0.0008005243901727719	0.0008451351593061597	0.0008335619535108273	0.0008837020648142479	0.0008686017105810825	0.0009645358458707368	0.0009414971201010112	0.0884511358371166	0.08167037869420504	-0.00023680690239147317	-0.0002576901532116427	-0.00023356409004265943	-0.0002541613675108856
0.4754468525336833	0.0007453382291354294	0.0007420106366127266	0.0008083053712966085	0.0007998875632367512	0.000844462844029217	0.0008328988448586009	0.0008829990691783805	0.0008679107274515313	0.0009637685461702139	0.0009407481479574191	0.08845113602083794	0.08167037886374809	-0.00023539077995976543	-0.0002576925702935662	-0.00023216735986869574	-0.0002541637514988926
0.47831165899359906	0.0007447448274804292	0.000741419884236265	0.0008076618384315798	0.0007992507322198416	0.0008437905244450174	0.0008322357319580879	0.0008822960690399157	0.0008672197398962121	0.0009630012415579093	0.0009399991710190346	0.08845113620756137	0.08167037903606085	-0.00023398173691049906	-0.0002576934575057588	-0.00023077761213310954	-0.0002541646265676878
0.4811937273535759	0.0007441514255382398	0.0007408291315740869	0.0008070183052570578	0.0007986139008967297	0.0008431182045386185	0.0008315726187397695	0.0008815930685657797	0.0008665287520108492	0.0009622339365819493	0.0009392501937253436	0.08845113639733555	0.0816703792111902	-0.00023257975196597225	-0.0002576928197284001	-0.00022939482584893867	-0.00025416399752961616
0.4840931616252451	0.0007435580268148501	0.0007402383821165328	0.0008063747755752552	0.0007979770730300304	0.0008424458882823289	0.0008309095091215649	0.0008808900719095776	0.0008658377678780676	0.0009614666357759198	0.0009385012205016384	0.08845113659021166	0.08167037938918198	-0.00023118480375652894	-0.00025769066185205025	-0.0002280189799390986	-0.0002541618692084302
0.4870100664469608	0.0007429646348049746	0.0007396476393427166	0.0008057312531761545	0.0007973402523702611	0.000841773579635687	0.0008302464070087855	0.0008801870832115588	0.0008651467915673697	0.0009606993436588298	0.0009377522557589808	0.08845113678624626	0.08167037957008721	-0.00022979687082058664	-0.00025768698877579044	-0.0002266500532361604	-0.0002541582464362646
0.4899445470875755	0.0007423712529920355	0.0007390569067205146	0.000805087741837496	0.0007967034426558197	0.0008411012825454387	0.0008295833162941361	0.0008794841065985942	0.0008644558271351056	0.0009599320647350883	0.000937003303894185	0.08845113698549044	0.08167037975395311	-0.00022841593160766172	-0.0002576818054071395	-0.00022528802448515406	-0.0002541531340539416
0.49289670945023945	0.000741777884848144	0.0007384661877065371	0.0008044442453247508	0.0007960666476129656	0.0008404290009455145	0.000828920240857669	0.0008787811461841541	0.0008637648786244561	0.0009591648034944794	0.0009362543692897855	0.08845113718799738	0.08167037994083039	-0.0002270419644810895	-0.00025767511666258125	-0.00022393287234562242	-0.0002541465369106377
0.4958666600762229	0.0007411845338340786	0.000737875485746115	0.000803800767391104	0.0007954298709557947	0.0008397567387570061	0.0008282571845667863	0.0008780782060682881	0.0008630739500654075	0.000958397564412136	0.0009355054563140178	0.0884511373938223	0.08167038013077245	-0.0002256749477194675	-0.00025766692746653774	-0.0002225845753931477	-0.00025413845986257955
0.4988545061487607	0.0007405912033992693	0.0007372848042732821	0.000803157311777431	0.0007947931163862289	0.0008390844998881489	0.0008275941512762	0.0008773752903376017	0.0008623830454747319	0.0009576303519485207	0.0009347565693207958	0.0884511376030234	0.08167038032382816	-0.00022431485951834862	-0.00025765724275042534	-0.0002212431121223768	-0.0002541289077744313
0.5018603554969207	0.0007399978969817802	0.0007366941467107585	0.0008025138822122839	0.0007941563875939917	0.0008384122882343024	0.000826931144827929	0.000876672403065237	0.0008616921688559715	0.0009568631705494007	0.0009340077126496921	0.08845113781565753	0.08167038052005271	-0.00022296167799296107	-0.00025764606745307117	-0.00021990846094768757	-0.0002541178855167414
0.5048843165994948	0.0007394046180082969	0.0007361035164699318	0.0008018704824118736	0.0007935196882565937	0.0008377401076779311	0.0008262681690512707	0.0008759695483108535	0.0008610013241994116	0.0009560960246458314	0.0009332588906259141	0.08845113803178123	0.08167038071949571	-0.0002216153811799848	-0.0002576334065200192	-0.00021858060020732428	-0.0002541053979681629
0.5079264985889148	0.0007388113698941037	0.0007355129169508438	0.0008012271160800464	0.0007928830220393112	0.0008370679620885892	0.0008256052277627873	0.0008752667301206091	0.0008603105154820727	0.0009553289186541276	0.0009325101075602848	0.08845113825145653	0.08167038092221811	-0.00022027594703924458	-0.0002576192649025588	-0.00021725950816178785	-0.00025409145001092925
0.5109870112551897	0.0007382181560430803	0.0007349223515421804	0.0008005837869082858	0.0007922463925951825	0.0008363958553229051	0.0008249423247663009	0.000874563952527153	0.0008596197466676873	0.0009545618569758612	0.0009317613677492341	0.08845113847474279	0.08167038112826981	-0.00021894335345615246	-0.00025760364755814114	-0.00021594516299994204	-0.0002540760465353509
0.5140659650498691	0.0007376249798476812	0.0007343318236212536	0.000799940498575681	0.0007916098035649847	0.000835723791224565	0.000824279463852856	0.0008738612195495938	0.0008589290217066915	0.0009537948439978318	0.0009310126754747728	0.0884511387016978	0.08167038133771107	-0.0002176175782432621	-0.0002575865594491855	-0.00021463754283868042	-0.0002540591924363733
0.5171634710900281	0.0007370318446889261	0.0007337413365539933	0.0007992972547489234	0.0007909732585772253	0.0008350517736243039	0.0008236166488007329	0.0008731585351935031	0.0008582383445362072	0.0009530278840920569	0.0009302640350044829	0.08845113893238728	0.08167038155059936	-0.00021629859914273908	-0.0002575680055436347	-0.00021333662572378675	-0.0002540408926126614
0.5202796411622786	0.0007364387539363902	0.0007331508936949334	0.0007986540590822903	0.0007903367612481275	0.000834379806339885	0.0008229538833754152	0.000872455903450891	0.0008575477190800253	0.000952260981615756	0.0009295154505915017	0.08845113916687661	0.08167038176699086	-0.00021498639382749873	-0.00025754799081301183	-0.00021204238963512534	-0.0002540211519689861
0.5234145877268029	0.0007358457109481933	0.0007325604983872067	0.0007980109152176412	0.000789700315181625	0.0008337078931761022	0.00082229117132959	0.0008717533283001983	0.0008568571492486055	0.0009514941409113402	0.000928766926474511	0.0884511394052265	0.08167038198694553	-0.000213680939904759	-0.0002575265202346133	-0.00021075481248591932	-0.0002539999754137823
0.5265684239214125	0.000735252719070989	0.0007319701539625274	0.0007973678267843962	0.0007890639239693426	0.0008330360379247472	0.0008216285164031288	0.0008710508137062843	0.0008561666389390544	0.0009507273663063953	0.0009280184668777224	0.08845113964750743	0.08167038221052712	-0.00021238221491562403	-0.0002575035987876506	-0.00020947387212483237	-0.0002539773678580659
0.5297412635656308	0.0007346597816399612	0.0007313798637411943	0.0007967247973995446	0.0007884275911905987	0.0008323642443646326	0.0008209659223230933	0.0008703483636204195	0.0008554761920351226	0.0009499606621136797	0.0009272700760108733	0.08845113989377804	0.08167038243779468	-0.00021109019633810955	-0.0002574792314548602	-0.00020819954633879978	-0.00025395333421690536
0.5329332211648017	0.0007340669019788102	0.0007307896310320745	0.0007960818306676145	0.0007877913204123913	0.0008316925162615501	0.0008203033928037082	0.0008696459819802764	0.0008547858124071937	0.0009491940326311056	0.0009265217580692104	0.08845114014411495	0.0816703826688104	-0.0002098048615917225	-0.0002574534232247516	-0.00020693181285544315	-0.0002539278794093103
0.5361444119142209	0.0007334740833997524	0.0007301994591325985	0.000795438930180685	0.0007871551151893897	0.0008310208573682825	0.0008196409315463677	0.0008689436727099185	0.0008540955039122768	0.0009484274821417373	0.0009257735172334853	0.08845114039858397	0.08167038290363891	-0.0002085261880331868	-0.0002574261790841692	-0.0002056706493425431	-0.0002539010083549009
0.5393749517032939	0.0007328813292035141	0.0007296093513287613	0.0007947960995183739	0.0007865189790639344	0.0008303492714245998	0.0008189785422396262	0.0008682414397198005	0.0008534052703940053	0.0009476610149137848	0.0009250253576699521	0.08845114065725514	0.08167038314234677	-0.00020725415296379834	-0.00025739750402456463	-0.00020441603341239678	-0.00025387272597687804
0.5426249571197181	0.0007322886426793194	0.0007290193108951058	0.0007941533422478285	0.0007858829155660225	0.0008296777621572403	0.0008183162285591885	0.0008675392869067539	0.0008527151156826184	0.0009468946352005887	0.0009242772835303477	0.0884511409201989	0.0816703833849996	-0.00020598873362942527	-0.00025736740303902716	-0.00020316794262199844	-0.0002538430371997191
0.5458945454536906	0.0007316960271048982	0.0007284293410947339	0.0007935106619237284	0.0007852469282133205	0.0008290063332799194	0.0008176539941679138	0.0008668372181539942	0.0008520250435949762	0.0009461283472406291	0.000923529298951907	0.08845114118749033	0.08167038363166379	-0.0002047299072224229	-0.00025733588112222816	-0.00020192635447530138	-0.0002538119469484845
0.5491838347021408	0.0007311034857464748	0.0007278394451792912	0.0007928680620882758	0.0007846110205111419	0.0008283349884933138	0.0008169918427158072	0.0008661352373311066	0.0008513350579345361	0.0009453621552575112	0.000922781408057342	0.08845114145920469	0.08167038388240601	-0.0002034776508820918	-0.00025730294326853365	-0.00020069124642577152	-0.0002537794601506771
0.5524929435729888	0.0007305110218587705	0.0007272496263889727	0.0007922255462712014	0.0007839751959524598	0.0008276637314850781	0.0008163297778400168	0.0008654333482940498	0.0008506451624913704	0.0009445960634599692	0.0009220336149548509	0.08845114173541423	0.08167038413729964	-0.0002022319416982582	-0.00025726859447361416	-0.00019946259587695636	-0.00025374558173352213
0.55582199148943	0.0007299186386849989	0.0007266598879525172	0.0007915831179897574	0.000783339458017897	0.0008269925659298219	0.0008156678031648374	0.0008647315548851548	0.000849955361042146	0.0009438300760418606	0.0009212859237381092	0.08845114201619653	0.0816703843964118	-0.00020099275671386918	-0.0002572328397349166	-0.00019824038018495527	-0.0002537103166245225
0.5591710985942444	0.0007293263394568683	0.0007260702330872095	0.0007909407807487146	0.0007827038101757292	0.0008263214954891229	0.0008150059223017054	0.0008640298609331195	0.00084926565735014	0.0009430641971821681	0.0009205383384862731	0.08845114230163098	0.081670384659819	-0.00019976007292304976	-0.00025719568404722337	-0.0001970245766601264	-0.0002536736697514863
0.5625403857541326	0.0007287341273945843	0.0007254806649988831	0.0007902985380403764	0.00078206825588189	0.0008256505238115285	0.0008143441388492027	0.0008633282702530213	0.0008485760551652311	0.0009422984310450037	0.0009197908632639832	0.08845114259179634	0.08167038492758985	-0.00019853386727589073	-0.0002571571324052613	-0.00019581516256877984	-0.00025363564604161115
0.565929974564078	0.0007281420057068459	0.0007248911868819159	0.000789656393344562	0.0007814327985799629	0.0008249796545325536	0.0008136824563930553	0.000862626786646301	0.0008478865582239055	0.0009415327817796048	0.0009190435021213608	0.08845114288677229	0.0816703851998029	-0.00019731411668108545	-0.000257117189805367	-0.00019461211513453758	-0.00025359625042109535
0.569339987351735	0.0007275499775908505	0.0007243018019192363	0.0007890143501286241	0.000780797441701192	0.000824308891274675	0.0008130208785061407	0.0008619254139007839	0.0008471971702492553	0.0009407672535203389	0.0009182962590940116	0.08845114318664371	0.08167038547652969	-0.0001961007980050139	-0.0002570758612410462	-0.00019341541154002662	-0.0002535554878143331
0.5727705471818436	0.0007269580462323003	0.0007237125132823291	0.0007883724118474441	0.0007801621886644822	0.0008236382376473516	0.0008123594087484891	0.0008612241557906709	0.0008465078949509904	0.0009400018503867121	0.0009175491382030361	0.08845114349149355	0.08167038575785021	-0.00019489388807349128	-0.00025703315170305663	-0.00019222502892995985	-0.00025351336314582973
0.5762217778606706	0.0007263662148053993	0.0007231233241312311	0.0007877305819434411	0.0007795270428763999	0.0008229676972470184	0.0008116980506672821	0.0008605230160765472	0.0008458187360254339	0.0009392365764833672	0.0009168021434550252	0.08845114380140372	0.08167038604384569	-0.00019369336367568157	-0.0002569890661817398	-0.0001910409444109834	-0.00025346988133712056
0.5796938039404782	0.0007257744864728647	0.0007225342376145446	0.0007870888638465719	0.000778892007731188	0.0008222972736570948	0.0008110368077968697	0.0008598219985053922	0.0008451296971555324	0.0009384714359000957	0.000916055278842074	0.08845114411646542	0.08167038633459185	-0.00019249920156420852	-0.0002569436096648281	-0.0001898631350535085	-0.0002534250473068267
0.5831867507240184	0.0007251828643859288	0.0007219452568694403	0.0007864472609743435	0.0007782570866107643	0.0008216269704479901	0.0008103756836587682	0.0008591211068105785	0.0008444407820108655	0.0009377064327118449	0.0009153085483417879	0.08845114443676282	0.0816703866301715	-0.00019131137845741775	-0.0002568967871375283	-0.00018869157789488944	-0.00025337886597215364
0.5867007442690553	0.0007245913516843485	0.0007213563850216594	0.0007858057767318145	0.0007776222828847271	0.0008209567911771107	0.000809714681761669	0.0008584203447118881	0.0008437519942476439	0.000936941570978722	0.000914561955917283	0.08845114476238976	0.08167038693066621	-0.00019012987104055634	-0.0002568486035819384	-0.00018752624994000655	-0.00025333134224750364
0.5902359113929144	0.0007239999514964074	0.0007207676251855259	0.0007851644145116062	0.0007769875999103683	0.0008202867393888697	0.000809053805601446	0.0008577197159155096	0.0008430633375087289	0.000936176854746006	0.0009138155055172072	0.0884511450934322	0.08167038723616198	-0.0001889546559679378	-0.0002567990639771034	-0.00018636712816268164	-0.0002532824810435319
0.5937923796770596	0.0007234086669389276	0.0007201789804639519	0.0007845231776939076	0.0007763530410326785	0.0008196168186146926	0.0008083930586611669	0.0008570192241140611	0.0008423748154236332	0.0009354122880441588	0.0009130692010757394	0.08845114542998941	0.0816703875467434	-0.0001877857098643576	-0.00025674817329868205	-0.00018521418950716295	-0.0002532322872667858
0.597370277471697	0.0007228175011172798	0.0007195904539484512	0.000783882069646492	0.0007757186095843598	0.00081894703237303	0.0008077324444111028	0.0008563188729865883	0.0008416864316085379	0.0009346478748888358	0.0009123230465126119	0.08845114577214974	0.08167038786249768	-0.00018662300932539844	-0.00025669593651658773	-0.00018406741089067868	-0.0002531807658207319
0.6009697339004076	0.0007222264571253876	0.0007190020487191376	0.0007832410937247186	0.0007750843088858297	0.0008182773841693743	0.0008070719663087352	0.0008556186661985861	0.0008409981896662971	0.0009338836192808975	0.000911577045733108	0.08845114612001327	0.0816703881835154	-0.0001854665309213993	-0.0002566423585980415	-0.00018292676920395046	-0.00025312792160392394
0.6045908788648067	0.0007216355380457443	0.0007184137678447494	0.0007826002532715514	0.0007744501422452396	0.0008176078774962574	0.0008064116277987754	0.0008549186074020044	0.0008403100931864542	0.000933119525206426	0.0009108312026280907	0.08845114647367633	0.08167038850988492	-0.00018431625119862127	-0.00025658744450648974	-0.00018179224131342764	-0.0002530737595105581
0.6082338430492322	0.0007210447469494166	0.0007178256143826482	0.0007819595516175641	0.0007738161129584817	0.0008169385158332722	0.0008057514323131661	0.0008542187002352618	0.0008396221457452528	0.0009323555966367329	0.0009100855210740033	0.08845114683323982	0.08167038884169764	-0.00018317214667795678	-0.00025653119919771816	-0.00018066380406307758	-0.00025301828443063945
0.611898757925461	0.0007204540868960646	0.0007172375913788387	0.0007813189920809608	0.0007731822243092053	0.0008162693026470914	0.0008050913832711032	0.0008535189483232622	0.0008389343509056537	0.0009315918375283834	0.0009093400049328935	0.08845114719880205	0.08167038917904709	-0.0001820341938601755	-0.0002564736276244317	-0.0001795414342748991	-0.00025296150124823336
0.6155857557574533	0.0007198635609339463	0.0007166497018679785	0.000780678577967581	0.0007725484795688245	0.0008156002413914651	0.0008044314840790444	0.000852819355277407	0.0008382467122173444	0.0009308282518232047	0.0009085946580524269	0.08845114757046829	0.0816703895220296	-0.00018090236922620184	-0.00025641473473397847	-0.0001784251087512262	-0.00025290341484213164
0.6192949696061266	0.0007192731720999363	0.0007160619488733881	0.0007800383125709188	0.0007719148819965373	0.0008149313355072507	0.0008037717381307281	0.0008521199246956115	0.000837559233216759	0.0009300648434483052	0.0009078494842658981	0.08845114794834304	0.08167038987074356	-0.0001797766492359909	-0.0002563545254648525	-0.00017731480427521373	-0.0002528440300842427
0.6230265333341571	0.0007186829234195405	0.00071547433540707	0.0007793981991721443	0.0007712814348393429	0.0008142625884224293	0.0008031121488071905	0.0008514206601623286	0.0008368719174270909	0.0009293016163160995	0.0009071044873922571	0.0884511483325327	0.08167039022528201	-0.00017865701033432935	-0.0002562930047517731	-0.00017621049761398777	-0.0002527833518415068
0.6267805816108112	0.0007180928179069032	0.0007148868644697217	0.0007787582410401035	0.00077064814133205	0.0008135940035521091	0.0008024527194767742	0.0008507215652485507	0.0008361847683583145	0.000928538574324316	0.0009063596712361237	0.08845114872314576	0.08167039058574885	-0.0001775434289509048	-0.00025623017752413046	-0.0001751121655197141	-0.0002527213849753962
0.6305572499168048	0.0007175028585648313	0.0007142995390507486	0.0007781184414313492	0.0007700150046972977	0.0008129255842985498	0.0008017934534951488	0.0008500226435118417	0.0008354977895071985	0.000927775721356025	0.0009056150395878054	0.08845114912029312	0.0816703909522467	-0.00017643588149883482	-0.0002561660487006012	-0.0001740197847294317	-0.00025265813433858475
0.634356674549194	0.0007169130483848071	0.0007137123621282844	0.0007774788035901541	0.0007693820281455756	0.0008122573340511935	0.0008011343542053354	0.0008493238984963524	0.0008348109843573279	0.0009270130612796584	0.0009048705962233231	0.08845114952408689	0.08167039132487695	-0.0001753343443800931	-0.0002561006231955598	-0.00017293333196699567	-0.00025259360477619675
0.6381789926262927	0.0007163233903470041	0.0007131253366692028	0.0007768393307485277	0.0007687492148752374	0.0008115892561866576	0.0008004754249377219	0.0008486253337328381	0.0008341243563791235	0.0009262505979490301	0.0009041263449044263	0.0884511499346417	0.08167039170374576	-0.00017423879398559272	-0.00025603390591585895	-0.00017185278394661607	-0.0002525278011279719
0.642024342092622	0.0007157338874203052	0.0007125384656291403	0.0007762000261262378	0.0007681165680725198	0.0008109213540687801	0.0007998166690100756	0.0008479269527386813	0.0008334379090298588	0.0009254883352033574	0.0009033822893786194	0.08845115035207202	0.08167039208896021	-0.00017314920669468659	-0.00025596590175822054	-0.00017077811737287174	-0.00025246072822621146
0.6458928617238878	0.0007151445425623213	0.0007119517519525087	0.0007755608929308258	0.0007674840909115649	0.0008102536310486268	0.0007991580897275696	0.0008472287590179132	0.0008327516457536881	0.0009247262768672895	0.0009026384333791824	0.08845115077649846	0.08167039248063264	-0.00017206555888051034	-0.0002558966156148701	-0.00016970930894052993	-0.00025239239089322463
0.6497846911319898	0.000714555358719409	0.0007113651985725189	0.0007749219343576313	0.0007668517865544383	0.000809586090464509	0.0007984996903828089	0.0008465307560612334	0.0008320655699816574	0.0009239644267509244	0.0009018947806251965	0.08845115120803984	0.08167039287886879	-0.0001709878269072762	-0.00025582605236670886	-0.00016864633533801576	-0.0002523227939439099
0.6536999707700591	0.0007139663388266938	0.0007107788084111978	0.0007742831535898158	0.0007662196581511515	0.0008089187356420235	0.0007978414742558418	0.0008458329473460426	0.0008313796851317423	0.0009232027886498441	0.000901151334821569	0.08845115164682026	0.08167039328378674	-0.00016991598713410327	-0.00025575421688683875	-0.00016758917324898037	-0.000252251942185866
0.6576388419375281	0.0007133774858080847	0.0007101925843794085	0.0007736445537983764	0.0007655877088396839	0.0008082515698940539	0.0007971834446141878	0.000845135336336451	0.0008306939946088578	0.0009224413663451319	0.0009004080996590562	0.08845115209296242	0.081670393695498	-0.0001688500159159334	-0.00025568111403995175	-0.00016653779935123236	-0.0002521798404158393
0.661601446785229	0.0007127888025762994	0.000709606529376873	0.000773006138142176	0.0007649559417460018	0.0008075845965208134	0.0007965256047128661	0.0008444379264833187	0.0008300085018048904	0.0009216801636034042	0.000899665078814294	0.08845115254659489	0.08167039411412134	-0.00016778988960476637	-0.00025560674868130295	-0.0001654921903206097	-0.0002521064934224715
0.6655879283205246	0.000712200292032885	0.0007090206462921905	0.000772367909767962	0.0007643243599840873	0.0008069178188098507	0.0007958679577944086	0.0008437407212242709	0.0008293232100987222	0.000920919184176839	0.0008989222759498227	0.08845115300784782	0.08167039453977579	-0.0001667355845508811	-0.0002555311256566828	-0.0001644523228317707	-0.0002520319059860776
0.6695984304124688	0.0007116119570682389	0.0007084349380028607	0.0007717298718103944	0.0007636929666559548	0.0008062512400360941	0.0007952105070888912	0.0008430437239837263	0.0008286381228562519	0.0009201584318031986	0.0008981796947141124	0.08845115347684845	0.08167039497258219	-0.00016568707710379327	-0.0002554542498013901	-0.00016341817355816635	-0.0002519560828758982
0.6736330977969988	0.0007110238005616323	0.000707849407375309	0.0007710920273920665	0.0007630617648516827	0.0008055848634618614	0.0007945532558139602	0.0008423469381729292	0.000827953243430428	0.0009193979102058675	0.0008974373387415981	0.08845115395373378	0.08167039541266348	-0.00016464434361466995	-0.00025537612594181414	-0.00016238971917387213	-0.00025187902885062674
0.6776920760821589	0.000710435825381234	0.0007072640572649076	0.000770454379623533	0.0007624307576494364	0.0008049186923368972	0.0007938962071748605	0.0008416503671899724	0.0008272685751612763	0.0009186376230938788	0.0008966952116527049	0.08845115443864052	0.08167039586014671	-0.00016360736043613544	-0.00025529675889246484	-0.00016136693635648847	-0.0002518007486607965
0.6817755117533548	0.0007098480343841349	0.0007066788905159978	0.0007698169316033366	0.0007617999481154899	0.0008042527298983969	0.00079323936436445	0.0008409540144198261	0.0008265841213759185	0.0009178775741619426	0.00089595331705388	0.08845115493170468	0.08167039631515793	-0.0001625761039255741	-0.0002552161534594144	-0.00016034980178669667	-0.000251721247045783
0.6858835521786408	0.0007092604304163689	0.0007060939099619166	0.0007691796864180294	0.0007611693393042557	0.0008035869793710276	0.0007925827305632439	0.0008402578832343664	0.0008258998853886117	0.0009171177670904818	0.0008952116585376206	0.08845115543306867	0.08167039677782985	-0.0001615505504441589	-0.00025513431443616175	-0.00015933829214874462	-0.0002516405287325829
0.6900163456140378	0.0007086730163129455	0.0007055091184250248	0.0007685426471422106	0.0007605389342583166	0.0008029214439669721	0.0007919263089394346	0.0008395619769924105	0.0008252158705007724	0.0009163582055456674	0.000894470239682514	0.08845115594287369	0.08167039724829019	-0.00016053067635879437	-0.000255051246604604	-0.00015833238413442974	-0.000251558598439533
0.6941740412088835	0.000708085794897869	0.000704924518716726	0.0007679058168385441	0.0007599087360084436	0.0008022561268859457	0.0007912701026489173	0.0008388662990397433	0.0008245320800010092	0.000915598893179445	0.0008937290640532613	0.08845115646126747	0.0816703977266769	-0.00015951645804539172	-0.00025496695473781195	-0.00015733205444240506	-0.00025147546087322947
0.6983567890112157	0.0007074987689841669	0.0007043401136374979	0.0007672691985577926	0.0007592787475736319	0.0008015910313152251	0.0007906141148353252	0.0008381708527091471	0.0008238485171651505	0.0009148398336295714	0.0008929881352007147	0.08845115698839753	0.0816703982131254	-0.00015850787188709248	-0.000254881443595284	-0.00015633727977915068	-0.0002513911207278896
0.702564739973187	0.0007069119413739199	0.0007037559059769191	0.0007666327953388459	0.0007586489719611268	0.0008009261604296908	0.0007899583486300596	0.0008374756413204391	0.0008231651852562804	0.000914081030519656	0.0008922474566619138	0.08845115752441711	0.0816703987077764	-0.00015750489427630854	-0.00025479471792400066	-0.0001553480368606669	-0.00025130558268576797
0.7067980459565127	0.0007063253148582835	0.0007031718985136942	0.0007659966102087513	0.0007580194121664558	0.0008002615173918503	0.0007893028071523214	0.0008367806681804969	0.0008224820875247686	0.0009133224874591872	0.0008915070319601191	0.08845115806947645	0.0816703992107717	-0.00015650750161778915	-0.0002547067824608118	-0.00015436430241426435	-0.00025121885141818345
0.7110568597379514	0.000705738892217525	0.000702588094015685	0.0007653606461827463	0.0007573900711734557	0.0007995971053518665	0.0007886474935091368	0.0008360859365833019	0.0008217992272082996	0.0009125642080435784	0.0008907668646048449	0.08845115862373287	0.08167039972225267	-0.0001555156703274274	-0.0002546176419288837	-0.0001533860531792025	-0.00025113093158427024
0.7153413350148182	0.0007051526762210408	0.0007020044952399342	0.0007647249062642809	0.0007567609519543049	0.0007989329274476024	0.0007879924107953963	0.0008353914498099627	0.0008211166075319156	0.0009118061958541931	0.000890026958091899	0.08845115918734799	0.08167040024237086	-0.00015452937683409218	-0.00025452730103808774	-0.00015241326590788307	-0.000251041827830506
0.7196516264105322	0.000704566669627398	0.0007014211049327012	0.0007640893934450654	0.0007561320574695562	0.0007982689868046443	0.0007873375620938802	0.0008346972111287602	0.0008204342317080397	0.0009110484544583981	0.0008892873159034201	0.08845115976048092	0.08167040077127204	-0.00015354859758234807	-0.0002544357644876094	-0.00015144591736621082	-0.0002509515447898514
0.7239878894801961	0.0007039808751843556	0.0007008379258294868	0.0007634541107050855	0.0007555033906681683	0.0007976052865363348	0.0007866829504753042	0.0008340032237951723	0.0008197521029365205	0.0009102909874095897	0.000888547941507913	0.08845116034329716	0.08167040130910923	-0.00015257330903109545	-0.0002543430369615629	-0.00015048398433553656	-0.0002508600870823885
0.7283502807162107	0.0007033952956288978	0.0007002549606550658	0.0007628190610126487	0.0007548749544875388	0.0007969418297438189	0.0007860285789983415	0.0008333094910519212	0.0008190702244046619	0.0009095337982472394	0.00088780883836029	0.08845116093596446	0.08167040185603554	-0.00015160348765576315	-0.00025424912313037895	-0.00014952744361436399	-0.0002507674593160425
0.7327389575539218	0.0007028099336872654	0.0006996722121235179	0.0007621842473244093	0.0007542467518535342	0.0007962786195160691	0.0007853744507096636	0.0008326160161290018	0.0008183885992872624	0.0009087768904969341	0.0008870700099019083	0.08845116153865434	0.08167040241221202	-0.00015063910995098684	-0.00025415402765344153	-0.00014857627201847468	-0.0002506736660852771
0.7371540783773028	0.0007022247920749887	0.0006990896829382576	0.0007615496725854095	0.0007536187856805286	0.0007956156589299176	0.0007847205686439698	0.0008319228022437231	0.0008177072307466478	0.0009080202676704141	0.0008863314595606112	0.08845116215153886	0.08167040297779718	-0.0001496801524288882	-0.00025405775517381435	-0.00014763044638217704	-0.00025057871197048387
0.74159580252467	0.0007016398734969146	0.0006985073757920669	0.0007609153397291071	0.0007529910588714353	0.0007949529510501094	0.0007840669358240315	0.0008312298526007439	0.0008170261219327121	0.0009072639332656159	0.0008855931907507653	0.08845116277479491	0.08167040355295399	-0.0001487265916218089	-0.00025396031032118294	-0.00014668994355841736	-0.00025048260153659463
0.746064290294433	0.0007010551806472465	0.0006979252933671319	0.0007602812516774196	0.0007523635743177469	0.0007942904989293193	0.0007834135552607278	0.0008305371703921165	0.0008163452759829575	0.0009065078907667182	0.0008848552068733102	0.08845116340860165	0.08167040413784626	-0.00014777840408355947	-0.0002538616977114938	-0.00014575474042265169	-0.00025038533933746665
0.7505597029508803	0.0007004707162095688	0.0006973434383350642	0.0007596474113407478	0.0007517363348995561	0.0007936283056082062	0.0007827604299530684	0.0008298447587973175	0.0008156646960225234	0.0009057521436441744	0.0008841175113157866	0.08845116405314335	0.08167040473264618	-0.00014683556638954431	-0.0002537619219456222	-0.00014482481387101398	-0.00025028692991069246
0.7550822027299987	0.00069988648285689	0.0006967618133569512	0.0007590138216180279	0.0007511093434856146	0.0007929663741154379	0.0007821075628882553	0.0008291526209832983	0.0008149843851642406	0.0009049966953547735	0.000883380107452396	0.0884511647086057	0.08167040533752286	-0.00014589805513867682	-0.0002536609876103435	-0.000143900140822259	-0.00025018737777932065
0.7596319528453285	0.0006993024832516689	0.0006961804210833741	0.0007583804853967535	0.0007504826029333506	0.0007923047074677395	0.0007814549570416972	0.0008284607601045162	0.0008143043465086589	0.0009042415493416649	0.0008826429986440274	0.08845116537518001	0.08167040595265278	-0.0001449658469531434	-0.0002535588992758908	-0.00014298069821958026	-0.0002500866874525498
0.7642091174938536	0.0006987187200458541	0.0006955992641544534	0.0007577474055530267	0.000749856116088914	0.0007916433086699312	0.000780802615377067	0.000827769179302981	0.0008136245831440902	0.0009034867090344197	0.0008819061882383138	0.08845116605305539	0.08167040657821178	-0.00014403891848126238	-0.0002534556614993688	-0.000142066463030735	-0.0002499848634243962
0.7688138618619275	0.0006981351958809154	0.0006950183451998762	0.0007571145849515829	0.000749229885787211	0.0007909821807149594	0.0007801505408463237	0.0008270778817082918	0.0008129450981466527	0.0009027321778490619	0.0008811696795696665	0.088451166742429	0.08167040721438476	-0.00014311724639672063	-0.00025335127882092356	-0.00014115741224889067	-0.00024988191017302763
0.7734463521312342	0.0006975519133878846	0.0006944376668389401	0.0007564820264458401	0.0007486039148519517	0.0007903213265839535	0.0007794987363897733	0.0008263868704376889	0.0008122658945803129	0.0009019779591881313	0.0008804334759593321	0.08845116744350302	0.08167040786135185	-0.00014220080740096064	-0.00025324575576646247	-0.00014025352289417925	-0.0002497778321616795
0.7781067554847866	0.0006969688751873843	0.0006938572316805783	0.0007558497328779333	0.0007479782060956724	0.0007896607492462446	0.0007788472049360857	0.0008256961485960828	0.0008115869754969198	0.0009012240564407107	0.0008796975807154224	0.08845116815647738	0.08167040851930298	-0.00014128957822309718	-0.00025313909684510083	-0.000139354772014752	-0.0002496726338384325
0.7827952401129585	0.0006963860838896732	0.000693277042323408	0.0007552177070787574	0.000747352762319792	0.0007890004516594329	0.0007781959494023568	0.0008250057192761125	0.0008109083439362575	0.0009004704729824912	0.0008789619971329782	0.08845116888155934	0.08167040918842514	-0.00014038353562075	-0.0002530313065493839	-0.0001384611366865851	-0.00024956631963432563
0.7875119752195561	0.0006958035420946763	0.000692697101355757	0.0007545859518679997	0.0007467275863146366	0.0007883404367694079	0.0007775449726941354	0.0008243155855581772	0.0008102300029260852	0.0008997172121758101	0.0008782267284940021	0.08845116961896204	0.08167040986892042	-0.0001394826563828333	-0.00025292238935772926	-0.00013757259401588062	-0.00024945889396560395
0.792257131027923	0.0006952212523920249	0.0006921174113557094	0.0007539544700541918	0.0007461026808594962	0.0007876807075104015	0.0007768942777054738	0.0008236257505104869	0.0008095519554821755	0.0008989642773697018	0.0008774917780675149	0.08845117036889606	0.0816704105609765	-0.00013858691732787642	-0.00025281234972990285	-0.0001366891211393717	-0.00024935036123230336
0.7970308787870847	0.0006946392173610936	0.0006915379748911349	0.0007533232644347415	0.0007454780487226474	0.0007870212668050318	0.0007762438673189615	0.000822936217189108	0.0008088742046083667	0.0008982116718999472	0.0008767571491095967	0.08845117113158214	0.08167041126480117	-0.0001376962953070493	-0.0002527011921106548	-0.00013581069522478062	-0.00024924072581736234
0.8018333907779276	0.0006940574395710419	0.0006909587945197351	0.000752692337795979	0.0007448536926614096	0.0007863621175643386	0.0007755937444057802	0.0008222469886380031	0.0008081967532966038	0.000897459399089124	0.000876022844863442	0.0884511719072393	0.08167041198059727	-0.0001368107672038016	-0.0002525889209269161	-0.00013493729347203998	-0.0002491299920871215
0.8066648403194178	0.0006934759215808485	0.0006903798727890768	0.0007520616929131993	0.0007442296154221783	0.0007857032626878398	0.0007749439118257362	0.0008215580678890864	0.000807519604526981	0.0008967074622466576	0.0008752888685594044	0.0884511726960946	0.08167041270857153	-0.00013593030993530597	-0.0002524755405890755	-0.0001340688931149303	-0.00024901816439243385
0.8115254017748545	0.0006928946659393542	0.0006898012122366337	0.0007514313325507029	0.0007436058197404693	0.0007850447050635627	0.0007742943724273089	0.0008208694579622618	0.0008068427612677944	0.0008959558646688687	0.0008745552234150479	0.08845117349837633	0.08167041344893892	-0.00013505490045361002	-0.0002523610554908684	-0.00013320547142035843	-0.0002489052470654729
0.8164152505581643	0.0006923136751852991	0.0006892228153898259	0.0007508012594618373	0.0007429823083409655	0.000784386447568098	0.0007736451290476987	0.0008201811618654738	0.000806166226475582	0.0008952046096390303	0.0008738219126351986	0.08845117431432065	0.08167041420191104	-0.00013418451574526147	-0.0002522454700069898	-0.0001323470056902587	-0.00024879124442156453
0.8213345631402307	0.000691732951847367	0.0006886446847660601	0.0007501714763890489	0.0007423590839375549	0.0007837284930666462	0.0007729961845128684	0.0008194931825947581	0.0008054900030951764	0.0008944537004274166	0.0008730889394119946	0.08845117514416351	0.08167041496770878	-0.00013331913283369523	-0.0002521287884960921	-0.00013149347326320282	-0.000248676160760547
0.8262835170552626	0.0006911524984442187	0.0006880668228727649	0.000749541986063916	0.000741736149233372	0.0007830708444130547	0.0007723475416375815	0.0008188055231342818	0.000804814094059746	0.0008937031402913532	0.0008723563069249334	0.08845117598814675	0.081670415746559	-0.00013245872877924725	-0.0002520110152986199	-0.00013064485151351168	-0.0002485600003631072
0.8312622909072027	0.0006905723174845405	0.0006874892322074413	0.0007489127912072019	0.0007411135069208529	0.0007824135044498756	0.0007716992032254643	0.0008181181864564003	0.0008041385022908463	0.0008929529324752762	0.0008716240183409313	0.08845117684651617	0.08167041653868296	-0.00013160328067991778	-0.0002518921547366437	-0.00012980111785258763	-0.00024844276749183547
0.8362710643761712	0.0006899924114670811	0.0006869119152576965	0.0007482838945288939	0.0007404911596817674	0.0007817564760084038	0.0007710511720690385	0.0008174311755217035	0.0008034632306984706	0.0008922030802107819	0.0008708920768143707	0.08845117771952592	0.081670417344317	-0.00013075276567306449	-0.0002517722111156362	-0.00012896224973053816	-0.0002483244663925299
0.8413100182249524	0.0006894127828806951	0.0006863348745012867	0.000747655298728254	0.0007398691101872706	0.0007810997619087253	0.0007704034509497755	0.0008167444932790599	0.0008027882821810902	0.0008914535867166806	0.0008701604854871528	0.08845117860742506	0.08167041816369196	-0.00012990716093458365	-0.00025165118872069736	-0.00012812822463625917	-0.000248205101292559
0.8463793343055166	0.0006888334342043867	0.0006857581124061624	0.0007470270064938612	0.0007392473610979491	0.0007804433649597761	0.0007697560426381389	0.000816058142665679	0.0008021136596257174	0.0008907044551990551	0.0008694292474887561	0.08845117951047697	0.08167041899705044	-0.00012906644368124165	-0.00025152909181977434	-0.00012729902009850358	-0.00024808467640133336
0.8514791955655843	0.0006882543679073473	0.0006851816314305067	0.0007463990205036587	0.00073862591506386	0.0007797872879593715	0.0007691089498936355	0.0008153721266071502	0.0008014393659079393	0.0008899556888513112	0.0008686983659362825	0.08845118042894429	0.08167041984463466	-0.00012823059117095248	-0.00025140592466219025	-0.000126474613686256	-0.00024796319590938976
0.8566097860552276	0.0006876755864490046	0.0006846054340227817	0.0007457713434249994	0.0007380047747245868	0.0007791315336942747	0.0007684621754648627	0.0008146864480175004	0.000800765403891983	0.0008892072908542378	0.0008679678439345198	0.08845118136309803	0.08167042070669338	-0.00012739958070269453	-0.0002512816914772009	-0.00012565498301018996	-0.00024784066398961246
0.861771290933513	0.0006870970922790611	0.0006840295226217681	0.0007451439779146973	0.0007373839427092763	0.0007784761049402329	0.000767815722089553	0.0008140011097992417	0.0008000917764307549	0.0008884592643760609	0.0008672376845759906	0.08845118231320774	0.08167042158348094	-0.00012657338961892528	-0.0002511563964766872	-0.00012484010572245963	-0.000247717084795096
0.8669638964751838	0.0006865188878375427	0.0006834538996566136	0.0007445169266190683	0.0007367634216366958	0.000777821004462032	0.0007671695924946335	0.0008133161148434281	0.0007994184863658962	0.0008877116125724998	0.0008665078909410115	0.08845118327955626	0.08167042247524779	-0.0001257519953054287	-0.0002510300438535451	-0.00012402995951794893	-0.00024759246246019995
0.8721877900773816	0.0006859409755548381	0.0006828785675468717	0.0007438901921739871	0.0007361432141152695	0.0007771662350135406	0.0007665237893962635	0.0008126314660297024	0.0007987455365278393	0.0008869643385868286	0.0008657784660977481	0.08845118426242185	0.08167042338226344	-0.00012493537519137066	-0.0002509026377799095	-0.00012322452213572865	-0.00024746680110154795
0.877443160266411	0.000685363357851745	0.0006823035287025485	0.0007432637772049217	0.0007355233227431345	0.0007765117993377746	0.0007658783154998896	0.0008119471662263536	0.0007980729297358469	0.0008862174455499249	0.0008650494131022684	0.08845118526209968	0.08167042430478824	-0.00012412350675072847	-0.0002507741824085141	-0.0001224237713582793	-0.00024734010481514135
0.8827301967045416	0.0006847860371395185	0.0006817287855241495	0.0007426376843270013	0.0007349037501081865	0.0007758577001669331	0.0007652331735002982	0.0008112632182903668	0.000797400668798079	0.0008854709365803396	0.0008643207349986037	0.0884511862788757	0.08167042524309506	-0.0001233163675037341	-0.0002506446818743291	-0.0001216276850130732	-0.0002472123776781632
0.8880490901968541	0.0006842090158199108	0.0006811543404027214	0.0007420119161450494	0.0007342844987881302	0.0007752039402224566	0.0007645883660816613	0.0008105796250674819	0.0007967287565116373	0.0008847248147843496	0.0008635924348188069	0.08845118731305208	0.08167042619745768	-0.00012251393501561125	-0.00025051414028989805	-0.00012083624097318502	-0.0002470836237479235
0.8934000326981257	0.0006836322962852213	0.0006805801957198983	0.0007413864752536384	0.0007336655713505222	0.0007745505222150847	0.0007639438959175942	0.0008098963893922415	0.0007960571956626206	0.0008839790832560152	0.0008628645155830043	0.08845118836493218	0.08167042716816016	-0.00012171618689971186	-0.00025038256175058393	-0.00012004941715823558	-0.0002469538470632193
0.8987832173197573	0.0006830558809183382	0.0006800063538479484	0.0007407613642371403	0.00073304697035283	0.0007738974488448882	0.0007632997656711948	0.0008092135140880487	0.0007953859890261772	0.0008832337450772432	0.0008621369802994593	0.08845118943482691	0.08167042815548411	-0.00012092310081632252	-0.00025024995033035013	-0.00011926719153411425	-0.0002468230516417258
0.904198838336744	0.0006824797720927884	0.0006794328171498195	0.0007401365856697787	0.0007324286983424725	0.0007732447228013491	0.0007626559779951144	0.0008085310019672231	0.0007947151393665597	0.0008824888033178433	0.0008614098319646281	0.08845119052304905	0.08167042915972031	-0.00012013465447334448	-0.0002501163100819548	-0.00011848954211472751	-0.00024669124148202215
0.9096470911946843	0.0006819039721727833	0.0006788595879791838	0.0007395121421156759	0.0007318107578568725	0.0007725923467633912	0.0007620125355315857	0.0008078488558310515	0.0007940446494371782	0.0008817442610355938	0.0008606830735632176	0.08845119162991655	0.08167043018116614	-0.00011935082562865296	-0.00024998164503989284	-0.00011771644696199901	-0.00024655842056242605
0.915128172516836	0.0006813284835132667	0.0006782866686804897	0.0007388880361289055	0.0007311931514235154	0.000771940323399444	0.0007613694409125017	0.0008071670784698531	0.0007933745219806625	0.0008810001212763009	0.0008599567080682512	0.08845119275575966	0.08167043122012178	-0.00011857159208880641	-0.00024984595921678787	-0.00011694788418631363	-0.00024642459284032747
0.9206422801112097	0.0006807533084599594	0.0006777140615890029	0.0007382642702535434	0.0007305758815599869	0.0007712886553674939	0.0007607266967594457	0.0008064856726630246	0.0007927047597289048	0.000880256387073856	0.0008592307384411226	0.08845119390090853	0.08167043227689434	-0.00011779693171057315	-0.0002497092566045578	-0.00011618383194822446	-0.0002462897622542426
0.9261896129777101	0.0006801784493494071	0.0006771417690308576	0.0007376408470237206	0.000729958950774035	0.0007706373453151401	0.000760084305683759	0.0008058046411791029	0.0007920353654031232	0.0008795130614502999	0.0008585051676316556	0.08845119506569951	0.08167043335179158	-0.0001170268224016946	-0.000249571541175192	-0.00011542426845720377	-0.00024615393271998354
0.931770371315315	0.0006796039085090337	0.0006765697933231046	0.0007370177689636749	0.0007293423615636148	0.000769986395879644	0.0007594422702865927	0.0008051239867758238	0.0007913663417139198	0.00087877014741589	0.0008577799985781729	0.08845119625047837	0.08167043444513415	-0.00011626124212089917	-0.00024943281687889174	-0.00011466917197432147	-0.0002460171081347662
0.9373847565293029	0.0006790296882571821	0.0006759981367737548	0.0007363950385878003	0.0007287261164169447	0.0007693358096879925	0.0007588005931589525	0.0008044437122001725	0.0007906976913613305	0.0008780276479691556	0.0008570552342075461	0.08845119745559434	0.08167043555724274	-0.00011550016887899861	-0.00024929308764504166	-0.00011391852081192588	-0.0002458792923751285
0.9430329712385201	0.000678455790903166	0.0006754268016818327	0.000735772658400706	0.0007281102178125534	0.0007686855893569433	0.0007581592768817617	0.0008037638201884459	0.0007900294170348846	0.0008772855660969629	0.0008563308774352652	0.08845119868139979	0.08167043668844776	-0.00011474358073929047	-0.0002491523573819876	-0.00011317229333283885	-0.0002457404892939885
0.9487152192826929	0.0006778822187473236	0.000674855790337425	0.0007351506308972655	0.0007274946682193408	0.00076803573749309	0.0007575183240259213	0.0008030843134663153	0.0007893615214136652	0.0008765439047745843	0.0008556069311654999	0.08845119992825991	0.08167043783908172	-0.0001139914558180577	-0.0002490106299765926	-0.00011243046795367251	-0.0002456007027263618
0.9544317057297852	0.0006773089740810559	0.0006742851050217233	0.0007345289585626643	0.0007268794700966212	0.0007673862566929085	0.000756877737152344	0.0008024051947488716	0.0007886940071663583	0.000875802666965751	0.000854883398291155	0.08845120119654416	0.08167043900948441	-0.00011324377228580373	-0.0002488679092952639	-0.00011169302314344154	-0.00024545993648489306
0.9601826368833979	0.000676736059186887	0.0006737147480070809	0.0007339076438724687	0.0007262646258941824	0.0007667371495428173	0.0007562375188120365	0.0008017264667406976	0.0007880268769513188	0.0008750618556227271	0.0008541602816939414	0.08845120248662439	0.08167044020000208	-0.00011250050836612846	-0.0002487241991807887	-0.0001109599374239656	-0.0002453181943598004
0.9659682202902156	0.0006761634763385073	0.00067314472155706	0.0007332866892926644	0.0007256501380523407	0.0007660884186192411	0.0007555976715461339	0.0008010481321359208	0.0007873601334166277	0.0008743214736863725	0.000853437584244439	0.08845120379888546	0.08167044141098728	-0.00011176164233786534	-0.00024857950345522073	-0.00011023118937183995	-0.000245175480121429
0.9717886647474951	0.0006755912278008291	0.0006725750279264793	0.0007326660972797204	0.0007250360090019876	0.000765440066488655	0.0007549581978859695	0.0008003701936182727	0.000786693779200146	0.0008735815240862041	0.0008527153088021513	0.08845120513371477	0.0816704426428009	-0.00011102715253538675	-0.0002484338259193253	-0.00010950675761804696	-0.0002450317975182803
0.9776441803106027	0.0006750193158300279	0.0006720056693614655	0.0007320458702806393	0.0007244222411646519	0.000764792095707651	0.0007543191003531184	0.0007996926538611493	0.0007860278169295751	0.000872842009740462	0.0008519934582155788	0.08845120649150727	0.08167044389580466	-0.00011029701734847908	-0.0002482871703513856	-0.00010878662084815027	-0.0002448871502767347
0.9835349783005937	0.0006744477426736045	0.000671436648099505	0.0007314260107330156	0.0007238088369525475	0.0007641445088229895	0.0007536803814594704	0.0007990155155276731	0.0007853622492225176	0.0008721029335561806	0.0008512720353222771	0.08845120787266472	0.08167044517037118	-0.00010957121522330027	-0.0002481395405074527	-0.00010807075780334963	-0.00024474154210099575
0.9894612713118381	0.0006738765105704272	0.0006708679663694942	0.0007308065210650866	0.000723195798768634	0.0007634973083716634	0.0007530420437072715	0.0007983387812707514	0.0007846970786865374	0.0008713642984292476	0.0008505510429489268	0.08845120927759814	0.08167044646687846	-0.00010884972466279619	-0.0002479909401218172	-0.0001073591472813551	-0.0002445949766751443
0.9954232732196957	0.0006733056217507852	0.0006702996263917874	0.0007301874036957915	0.0007225831290066666	0.000762850496880948	0.0007524040895891886	0.0007976624537331364	0.0007840323079192146	0.0008706261072444727	0.0008498304839113911	0.08845121070672282	0.08167044778570928	-0.00010813252422683939	-0.0002478413729052886	-0.00010665176813560301	-0.00024444745765914155
1.0014211991882311	0.0006727350784364444	0.0006697316303782528	0.0007295686610348268	0.0007219708300512545	0.0007622040768684728	0.0007517665215883697	0.0007969865355474908	0.000783367939508213	0.0008698883628756592	0.000849110361014789	0.08845121216046407	0.08167044912725781	-0.00010741959253361688	-0.00024769084254774865	-0.00010594859927673395	-0.0002442989886915492
1.0074552656779823	0.0006721648828406916	0.0006691639805323208	0.0007289502954827003	0.0007213589042779148	0.0007615580508422594	0.0007511293421784958	0.0007963110293364427	0.0007827039760313321	0.0008691510681856628	0.000848390677053554	0.08845121363925389	0.08167045049192004	-0.0001067109082595677	-0.000247539352716597	-0.00010524961967330743	-0.0002441495733897514
1.013525690453769	0.0006715950371683935	0.0006685966790490378	0.0007283323094307916	0.0007207473540531309	0.000760912421300801	0.0007504925538238395	0.0007956359377126537	0.0007820404200565771	0.0008684142260264661	0.0008476714348115053	0.08845121514353078	0.08167045188010397	-0.00010600645013913307	-0.00024738690705494726	-0.00010455480835105946	-0.0002439992153473458
1.0196326925925556	0.0006710255436160428	0.0006680297281151138	0.0007277147052614025	0.0007201361817344042	0.0007602671907331097	0.0007498561589793309	0.0007949612632788742	0.0007813772741422101	0.0008676778392392421	0.0008469526370619089	0.0884512166737424	0.08167045329222124	-0.0001053061969662275	-0.00024723350918409714	-0.00010386414439427644	-0.00024384791813586437
1.0257764924913542	0.0006704564043718182	0.0006674631299089831	0.0007270974853478219	0.0007195253896703161	0.0007596223616187822	0.0007492201600906057	0.0007942870086280141	0.0007807145408368189	0.0008669419106544273	0.0008462342865675499	0.08845121823034391	0.08167045472869139	-0.0001046101275941555	-0.00024707916270197416	-0.00010317760694592004	-0.00024369568530407948
1.0319573118751795	0.0006698876216156283	0.0006668968866008462	0.0007264806520543763	0.0007189149802005802	0.0007589779364280577	0.000748584559594077	0.000793613176343198	0.000780052222679375	0.0008662064430917817	0.0008455163860807949	0.08845121981379914	0.08167045618994162	-0.000103918220936354	-0.000246923871183774	-0.0001024951752081546	-0.00024354252037830926
1.0381753738050519	0.0006693191975191731	0.000666331000352734	0.0007258642077364942	0.0007183049556561026	0.0007583339176218766	0.0007479493599169799	0.0007929397689978338	0.0007793903221992985	0.0008654714393604682	0.0008447989383436614	0.08845122142457705	0.08167045767640774	-0.00010323045596716263	-0.00024676763818290426	-0.00010181682844332546	-0.00024338842686350004
1.0444309026860459	0.0006687511342459882	0.0006657654733185477	0.0007252481547407521	0.0007176953183590328	0.000757690307651937	0.0007473145634774392	0.0007922667891556679	0.0007787288419165122	0.0008647369022591112	0.00084408194608788	0.08845122306316006	0.0816704591885315	-0.00010254681172091468	-0.0002466104672274039	-0.00010114254597262673	-0.00024323340823875772
1.05072412427539	0.0006681834339515094	0.0006652003076441271	0.0007246324954049484	0.0007170860706228301	0.0007570471089607699	0.0007466801726845357	0.0007915942393708605	0.0007780677843415164	0.0008640028345758785	0.0008433654120349748	0.08845122473003471	0.08167046072676483	-0.00010186726729325551	-0.0002464523618225245	-0.0001004723071780303	-0.00024307746796142782
1.057055265690613	0.0006676160987831162	0.0006646355054672901	0.000724017232058149	0.0007164772147523181	0.0007564043239817834	0.000746046189938354	0.0007909221221880391	0.0007774071519754435	0.0008632692390885357	0.0008426493388963159	0.0884512264256984	0.08167046229156413	-0.00010119180184239157	-0.00024629332545206273	-9.980609150321562e-05	-0.00024292060946798366
1.0634245554177415	0.0006670491308801889	0.0006640710689178933	0.0007234023670207493	0.0007158687530437334	0.0007557619551393298	0.000745412617630044	0.0007902504401423657	0.0007767469473101187	0.0008625361185645268	0.0008419337293731968	0.08845122815065824	0.0816704638834002	-0.00010052039458743195	-0.0002461333615738359	-9.914387845172401e-05	-0.0002427628361683365
1.0698322233195456	0.0006664825323741672	0.0006635070001178897	0.0007227879026045389	0.000715260687784803	0.0007551200048487742	0.0007447794581418965	0.0007895791957596064	0.0007760871728281326	0.0008618034757610462	0.000841218586156906	0.08845122990542897	0.08167046550274337	-9.985302480985947e-05	-0.0002459724736219304	-9.848564758930395e-05	-0.000242604151450998
1.0762785006438331	0.0006659163053886003	0.0006629433011813719	0.0007221738411127532	0.0007146530212547816	0.0007544784755165504	0.0007441467138473806	0.0007889083915561873	0.0007754278310028964	0.0008610713134251009	0.0008405039119287842	0.08845123169053234	0.08167046715008311	-9.918967185491151e-05	-0.0002458106650093106	-9.783137854339069e-05	-0.0002424445586806656
1.0827636200317978	0.0006653504520391978	0.0006623799742146354	0.0007215601848401333	0.0007140457557245269	0.0007538373695402143	0.0007435143871112305	0.0007882380300392639	0.000774768924298706	0.0008603396342935842	0.0008397897093603039	0.08845123350650438	0.08167046882590442	-9.853031512998406e-05	-0.00024564793912279503	-9.718105100348096e-05	-0.00024228406119797263
1.089287815526412	0.0006647849744338954	0.000661817021316234	0.0007209469360729926	0.000713438893456549	0.0007531966893085275	0.0007428824802894834	0.0007875681137067864	0.0007741104551708144	0.0008596084410933549	0.0008390759811131371	0.08845123535388258	0.08167047053071318	-9.787493410619297e-05	-0.00024548429932597093	-9.65346447222501e-05	-0.00024212266232159774
1.0958513225808764	0.000664219874672899	0.0006612544445770253	0.0007203340970892644	0.0007128324367050735	0.0007525564372014946	0.0007422509957295567	0.0007868986450475677	0.0007734524260654858	0.0008588777365412953	0.0008383627298392211	0.08845123723322951	0.0816704722650174	-9.722350831880416e-05	-0.00024531974895938835	-9.589213951465003e-05	-0.00024196036534487875
1.1024543780671139	0.0006636551548487456	0.0006606922460802344	0.0007197216701585764	0.0007122263877160985	0.0007519166155904466	0.0007416199357703036	0.0007862296265413389	0.0007727948394200656	0.0008581475233443925	0.0008376499581808311	0.08845123914509695	0.0816704740293369	-9.657601736645649e-05	-0.0002451542913377014	-9.525351525912357e-05	-0.00024179717353825514
1.1090972202843215	0.000663090817046358	0.0006601304279015071	0.0007191096575422988	0.0007116207487274564	0.0007512772268380922	0.0007409893027420763	0.0007855610606588287	0.0007721376976630419	0.0008574178041998087	0.0008369376687706519	0.08845124109006278	0.08167047582419727	-9.593244091280623e-05	-0.0002449879297526103	-9.461875189748642e-05	-0.00024163309014757495
1.115780088967567	0.0006625268633430992	0.0006595689921089617	0.0007184980614936105	0.0007110155219688722	0.0007506382732985861	0.0007403590989667906	0.0007848929498618192	0.0007714810032141168	0.0008566885817949532	0.0008362258642318455	0.08845124306870833	0.08167047765013939	-9.529275868606218e-05	-0.00024482066747144593	-9.39878294358848e-05	-0.00024146811839614868
1.1225032252964444	0.0006619632958088301	0.0006590079407632505	0.0007178868842575615	0.0007104107096620241	0.0007499997573175887	0.0007397293267579801	0.0007842252966032186	0.000770824758484263	0.000855959858807551	0.0008355145471781231	0.08845124508162466	0.08167047950770881	-9.465695047963796e-05	-0.00024465250773716973	-9.336072794426109e-05	-0.0002413022614822513
1.1292668719037753	0.0006614001165059615	0.0006584472759176085	0.0007172761280711252	0.0007098063140206043	0.0007493616812323323	0.0007390999884208718	0.0007835581033271209	0.0007701689658757942	0.0008552316379057202	0.0008348037202138153	0.08845124712941604	0.08167048139746017	-9.402499615206172e-05	-0.0002444834537680407	-9.273742755682574e-05	-0.00024113552257956639
1.1360712728843656	0.0006608373274895183	0.0006578869996179181	0.0007166657951632707	0.0007092023372503786	0.000748724047371685	0.0007384710862524392	0.0007828913724688839	0.0007695136277824342	0.0008545039217480475	0.0008340933859339491	0.08845124921269851	0.08167048331996411	-9.339687562763543e-05	-0.0002443135087579762	-9.211790847291762e-05	-0.00024096790483882358
1.1429166738038161	0.0006602749308071861	0.0006573271139027559	0.000716055887755016	0.0007085987815492462	0.0007480868580562131	0.0007378426225414694	0.0007822251064551833	0.0007688587465893743	0.0008537767129836528	0.0008333835469243094	0.08845125133209486	0.08167048527579644	-9.277256889673319e-05	-0.00024414267587666294	-9.150215095688613e-05	-0.0002407994113859946
1.1498033217073829	0.0006597129284993721	0.0006567676208034547	0.0007154464080594896	0.0007079956491073019	0.0007474501155982454	0.0007372145995686233	0.0007815593077040854	0.0007682043246733417	0.0008530500142522681	0.0008326742057615171	0.0884512534882415	0.08167048726554053	-9.215205601552368e-05	-0.00024397095826811377	-9.089013533817442e-05	-0.00024063004532262622
1.1567314651288954	0.000659151322599269	0.0006562085223441619	0.000714837358282002	0.0007073929421068989	0.0007468138223019425	0.0007365870196065052	0.0007808939786251238	0.0007675503644026758	0.000852323828184317	0.0008319653650131032	0.08845125568178706	0.08167048928979734	-9.153531710678897e-05	-0.00024379835905199987	-9.028184201172185e-05	-0.0002404598097255628
1.1637013540997225	0.000658590115132897	0.0006556498205418892	0.0007142287406200909	0.0007067906627227038	0.000746177980463355	0.0007359598849197207	0.0007802291216193479	0.0007668968681373802	0.0008515981574009747	0.0008312570272375747	0.08845125791339035	0.0816704913491758	-9.092233236016739e-05	-0.00024362488132348425	-8.96772514384081e-05	-0.00024028870764747357
1.1707132401577995	0.0006580293081191752	0.0006550915174065767	0.0007136205572636012	0.0007061888131217678	0.0007455425923704934	0.000735333197764946	0.0007795647390794078	0.0007662438382291986	0.0008508730045142562	0.0008305491949844928	0.08845126018371852	0.08167049344429	-9.031308203254901e-05	-0.0002434505281535826	-8.90763441452197e-05	-0.00024011674211657508
1.177767376356704	0.0006574689035699682	0.0006545336149411439	0.0007130128103947301	0.0007055873954635766	0.0007449076603033834	0.0007347069603909846	0.0007789008333896127	0.0007655912770216791	0.0008501483721270807	0.0008298418707945412	0.08845126249345843	0.08167049557577423	-8.970754644768708e-05	-0.00024327530258738683	-8.847910072558307e-05	-0.0002399439161369643
1.1848640172747877	0.0006569089034901525	0.0006539761151415517	0.0007124055021881057	0.0007049864119001221	0.0007442731865341463	0.000734081175038838	0.0007782374069260064	0.0007649391868502417	0.0008494242628333538	0.0008291350571996022	0.08845126484330287	0.08167049774426885	-8.910570599636458e-05	-0.0002430992076438987	-8.788550183898292e-05	-0.00023977023268667574
1.1920034190243662	0.0006563493098776661	0.0006534190199968568	0.0007117986348108374	0.0007043858645759584	0.0007436391733270547	0.0007334558439417697	0.0007775744620564294	0.0007642875700422451	0.0008487006792180374	0.0008284287567228277	0.08845126723395948	0.08167049995042691	-8.850754113769177e-05	-0.0002429222463184999	-8.729552821189895e-05	-0.00023959569471970754
1.1991858392609598	0.0006557901247235728	0.0006528623314892715	0.0007111922104225835	0.0007037857556282682	0.0007430056229385999	0.0007328309693253683	0.000776912001140591	0.0007636364289170542	0.0008479776238572265	0.0008277229718787144	0.08845126966614959	0.08167050219491054	-8.791303239837761e-05	-0.00024274442158089826	-8.670916063790307e-05	-0.0002394203051653554
1.2064115371925936	0.0006552313500121173	0.0006523060515942197	0.0007105862311756159	0.0007031860871869217	0.0007423725376175592	0.0007322065534076114	0.0007762500265301374	0.0007629857657861093	0.0008472550993182272	0.0008270177051731776	0.08845127214060397	0.08167050447839652	-8.73221603734653e-05	-0.00024256573637590484	-8.612637997756217e-05	-0.00023924406692776845
1.2136807735891502	0.0006546729877207812	0.0006517501822803945	0.0007099806992148791	0.00070258686137454	0.0007417399196050575	0.0007315825983989344	0.0007755885405687193	0.000762335582952993	0.0008465331081596257	0.0008263129591036206	0.08845127465806796	0.08167050680157353	-8.673490572604775e-05	-0.00024238619362237923	-8.554716715881289e-05	-0.00023906698288589379
1.2209938107917835	0.0006541150398203454	0.000651194725509817	0.0007093756166780572	0.0007019880803065578	0.0007411077711346416	0.0007309591065022921	0.000774927545592065	0.0007616858827134977	0.0008458116529313711	0.0008256087361590142	0.08845127721930017	0.08167050916514258	-8.615124918779499e-05	-0.0002422057962138957	-8.497150317715585e-05	-0.00023888905589364295
1.2283509127223842	0.0006535575082749473	0.000650639683237897	0.0007087709856956355	0.0007013897460912883	0.0007404760944323373	0.0007303360799132283	0.0007742670439280485	0.0007610366673556952	0.0008450907361748491	0.000824905038819969	0.08845127982507454	0.08167051156981533	-8.55711715592386e-05	-0.00024202454701913179	-8.439936909591245e-05	-0.00023871028878011402
1.2357523448931043	0.0006530003950421375	0.0006500850574134864	0.0007081668083909641	0.0007007918608299838	0.0007398448917167236	0.0007297135208199364	0.0007736070378967564	0.0007603879391600044	0.0008443703604229567	0.0008242018695588096	0.0884512824761768	0.08167051401631696	-8.499465370941095e-05	-0.00024184244888009188	-8.383074604653012e-05	-0.00023853068434953606
1.2431983744159416	0.0006524437020729403	0.0006495308499789413	0.0007075630868803226	0.0007001944266169	0.0007392141651989965	0.0007290914314033272	0.000772947529810562	0.0007597397003992614	0.0008436505282001795	0.0008234992308396476	0.0884512851734083	0.08167051650538665	-8.44216765766223e-05	-0.00024165950461357832	-8.326561522828402e-05	-0.0002383502453800479
1.2506892700123766	0.0006518874313119126	0.0006489770628701796	0.0007069598232729841	0.000699597445539356	0.0007385839170830365	0.0007284698138370975	0.0007722885219741901	0.000759091953338784	0.0008429312420226682	0.0008227971251184583	0.08845128791758036	0.08167051903777632	-8.385222116882168e-05	-0.00024147571701227388	-8.270395790876267e-05	-0.00023816897462475284
1.2582253020230734	0.0006513315846971997	0.0006484236980167378	0.0007063570196712758	0.0006990009196778024	0.0007379541495654681	0.0007278486702877926	0.0007716300166847907	0.0007584447002364455	0.0008422125043983157	0.0008220955548431549	0.08845129070952423	0.08167052161425106	-8.328626856270172e-05	-0.00024129108884096695	-8.214575542386804e-05	-0.0002379868748109415
1.2658067424176331	0.0006507761641606043	0.0006478707573418365	0.000705754678170653	0.0006984048511058879	0.0007373248648357446	0.0007272280029148789	0.0007709720162320152	0.0007577979433427462	0.0008414943178268383	0.000821394522453668	0.08845129355008355	0.08167052423558854	-8.272379990455908e-05	-0.00024110562283879977	-8.15909891786204e-05	-0.0002378039486418959
1.2734338648044117	0.0006502211716276293	0.0006473182427624286	0.0007051528008597483	0.0006978092418905101	0.0007366960650761978	0.0007266078138707956	0.0007703145228980717	0.0007571516849008705	0.0008407766847998418	0.0008206940303820085	0.08845129644011814	0.08167052690258099	-8.21647964108288e-05	-0.0002409193217206007	-8.103964064627017e-05	-0.0002376201987938642
1.2811069444403917	0.0006496666090175544	0.0006467661561892695	0.0007045513898204528	0.0006972140940918927	0.0007360677524621157	0.0007259881053010445	0.0007696575389578114	0.0007565059271467727	0.0008400596078009108	0.0008199940810523601	0.08845129938050032	0.08167052961603766	-8.160923936756381e-05	-0.00024073218817433073	-8.049169136882528e-05	-0.00023743562791730954
1.2888262582411194	0.0006491124782434848	0.0006462144995269708	0.0007039504471279695	0.0006966194097636451	0.0007354399291618035	0.000725368879344235	0.0007690010666787904	0.0007558606723092358	0.0008393430893056804	0.0008192946768811423	0.08845130237211958	0.08167053237677818	-8.105711013051825e-05	-0.00024054422486136096	-7.994712295810585e-05	-0.00023725023863924166
1.296592084790695	0.0006485587812124139	0.0006456632746740578	0.00070334997485088	0.0006960251909528233	0.000734812597336663	0.0007247501381321608	0.0007683451083213432	0.0007552159226099411	0.0008386271317819135	0.0008185958202770903	0.0884513054158828	0.08167053518563683	-8.050839012593153e-05	-0.00024035543441799923	-7.94059170942385e-05	-0.0002370640335586094
1.3044047043518285	0.0006480055198252856	0.0006451124835230371	0.0007027499750512158	0.0006954314396999999	0.0007341857591412429	0.0007241318837898704	0.0007676896661386571	0.0007545716802635482	0.0008379117376895835	0.0008178975136413339	0.08845130851271149	0.08167053804346737	-7.99630608502716e-05	-0.00024016581945451865	-7.886805552700937e-05	-0.00023687701524979787
1.312264398875954	0.0006474526959770472	0.0006445621279604446	0.0007021504497845112	0.000694838158039323	0.0007335594167233242	0.0007235141184357242	0.0007670347423768347	0.0007539279474777505	0.0008371969094809437	0.0008171997593674664	0.08845131166354563	0.08167054095113274	-7.942110386987417e-05	-0.0002399753825536033	-7.833352007547562e-05	-0.0002366891862609355
1.320171452013404	0.0006469003115567215	0.0006440122098669182	0.0007015514010998862	0.0006942453479985861	0.0007329335722239796	0.0007228968441814747	0.0007663803392749765	0.0007532847264533591	0.000836482649600616	0.0008165025598416302	0.08845131486933581	0.08167054390951498	-7.888250082195569e-05	-0.0002397841262729572	-7.780229262815963e-05	-0.00023650054911425467
1.3281261491236485	0.0006463483684474556	0.0006434627311172487	0.0007009528310400959	0.0006936530115992912	0.0007323082277776442	0.0007222800631323212	0.0007657264590652478	0.0007526420193843683	0.0008357689604856636	0.0008158059174425875	0.0884513181310583	0.0816705469195131	-7.834723341450939e-05	-0.00023959205314472154	-7.727435514334052e-05	-0.00023631110630667473
1.3361287772855897	0.000645796868526584	0.0006429136935804415	0.0007003547416416018	0.0006930611508567101	0.0007316833855121779	0.0007216637773869875	0.0007650731039729433	0.0007519998284580196	0.0008350558445656666	0.0008151098345417966	0.0884513214496988	0.08167054998203689	-7.781528342560434e-05	-0.00023939916567286557	-7.674968964901246e-05	-0.00023612086030905255
1.3441796253079266	0.0006452458136656967	0.0006423650991197801	0.0006997571349346424	0.0006924697677799551	0.0007310590475489501	0.0007210479890377799	0.0007644202762165773	0.0007513581558548838	0.0008343433042628113	0.0008144143135034922	0.08845132482626883	0.0816705530980175	-7.728663270432923e-05	-0.00023920546633571238	-7.622827824273204e-05	-0.00023592981356551634
1.352278983739575	0.0006446952057306871	0.0006418169495928836	0.0006991600129432896	0.0006918788643720398	0.0007304352160028886	0.0007204327001706686	0.0007637679780079334	0.0007507170037489234	0.0008336313419919557	0.0008137193566847611	0.08845132826179113	0.08167055626839952	-7.67612631708478e-05	-0.0002390109575860222	-7.571010309180559e-05	-0.0002357379684940486
1.3604271448801535	0.0006441450465818229	0.0006412692468517681	0.0006985633776855237	0.0006912884426299461	0.0007298118929825649	0.0007198179128653436	0.0007631162115521523	0.0007500763743075676	0.0008329199601607187	0.0008130249664356175	0.08845133175730632	0.0816705594941466	-7.623915681568422e-05	-0.0002388156418482723	-7.519514643409414e-05	-0.0002355453274879571
1.3686244027905345	0.0006435953380738034	0.0006407219927429061	0.0006979672311732938	0.0006906985045446904	0.0007291890805902556	0.0007192036291952863	0.000762464979047803	0.0007494362696917846	0.0008322091611695557	0.0008123311450990828	0.08845133531388091	0.0816705627762412	-7.572029570090955e-05	-0.00023861952152204324	-7.468339057680601e-05	-0.0002353518929124887
1.3768710533034536	0.0006430460820558219	0.0006401751891072923	0.0006973715754125892	0.0006901090521013907	0.0007285667809220109	0.0007185898512278448	0.0007618142826869504	0.0007487966920561489	0.0008314989474118405	0.0008116378950112649	0.08845133893259326	0.08167056611567687	-7.520466195950343e-05	-0.00023842259897993712	-7.417481789762786e-05	-0.00023515766710796582
1.3851673940341884	0.0006424972803716207	0.0006396288377804941	0.0006967764124034967	0.0006895200872793257	0.000727944996067728	0.0007179765810242893	0.0007611641246552268	0.0007481576435489139	0.000830789321273939	0.000810945218501428	0.08845134261454482	0.0816705695134706	-7.4692237795361e-05	-0.00023822487656707803	-7.366941084449574e-05	-0.00023496265238834302
1.3935137243912972	0.0006419489348595625	0.0006390829405927238	0.0006961817441402779	0.000688931612052008	0.0007273237281112199	0.0007173638206398929	0.0007605145071319104	0.0007475191263120878	0.0008300802851352958	0.0008102531178920802	0.08845134636085317	0.08167057297065726	-7.41830054837439e-05	-0.00023802635660252758	-7.316715193506768e-05	-0.00023476685104018014
1.4019103455874267	0.0006414010473526819	0.0006385374993688923	0.000695587572611429	0.0006883436283872458	0.0007267029791302825	0.0007167515721239954	0.0007598654322899983	0.0007468811424814983	0.00082937184136851	0.0008095615954990445	0.08845135017266197	0.08167057648828671	-7.36769473713289e-05	-0.0002378270413792849	-7.266802375781312e-05	-0.0002345702653249182
1.410357560650181	0.000640853619678753	0.0006379925159286729	0.0006949938997997497	0.0006877561382472113	0.0007260827511967649	0.0007161398375200693	0.0007592169022962709	0.0007462436941868703	0.000828663992339416	0.0008088706536315411	0.0884513540511267	0.08167058006742978	-7.317404587579845e-05	-0.00023762693316228822	-7.217200897127046e-05	-0.00023437289747701984
1.4188556744330574	0.0006403066536603497	0.0006374479920865629	0.0006944007276824102	0.0006871691435885053	0.0007254630463766437	0.000715528618865795	0.0007585689193113788	0.0007456067835518961	0.0008279567404071659	0.0008081802945922629	0.0884513579974327	0.08167058370917714	-7.267428348634725e-05	-0.00023742603419055208	-7.167909030433156e-05	-0.0002341747497044966
1.4274049936264492	0.0006397601511149035	0.0006369039296519422	0.0006938080582310146	0.0006865826463622224	0.0007248438667300855	0.0007149179181931239	0.0007579214854899008	0.0007449704126943052	0.0008272500879243055	0.0008074905206774552	0.08845136201278025	0.08167058741463848	-7.217764276329364e-05	-0.00023722434667525216	-7.118925055630415e-05	-0.00023397582418879792
1.4360058267687137	0.0006392141138547711	0.000636360330429139	0.0006932158934116771	0.0006859966485140214	0.0007242252143115287	0.0007143077375283535	0.0007572746029804328	0.00074433458372594	0.0008265440372368593	0.0008068013341769932	0.08845136609839241	0.0816705911849415	-7.168410633864863e-05	-0.00023702187280152942	-7.07024725968286e-05	-0.00023377612308447815
1.4446584842573071	0.0006386685436872931	0.0006358171962174892	0.0006926242351850791	0.0006854111519841893	0.000723607091169738	0.0007136980788921925	0.00075662827392565	0.0007436992987528266	0.0008258385906844097	0.0008061127373744643	0.08845137025551537	0.08167059502123457	-7.119365691594243e-05	-0.00023681861472796273	-7.021873936628731e-05	-0.0002335756485205842
1.453363278359986	0.0006381234424148541	0.0006352745288113954	0.0006920330855065409	0.000684826158707705	0.0007229894993478886	0.0007130889442998297	0.0007559825004623854	0.0007430645598752485	0.0008251337506001745	0.0008054247325472412	0.08845137448541739	0.08167059892469207	-7.070627726954437e-05	-0.0002366145745839321	-6.973803387536753e-05	-0.00023337440259879605
1.4621205232260774	0.000637578811834949	0.0006347323300003925	0.0006914424463260904	0.0006842416706143126	0.0007223724408836337	0.0007124803357610067	0.0007553372847217029	0.0007424303691878147	0.0008244295193110942	0.0008047373219665642	0.08845137878938732	0.08167060289649995	-7.022195024603689e-05	-0.00023640975447417056	-6.926033920506836e-05	-0.00023317238739345436
1.470930534897817	0.0006370346537402402	0.00063419060156921	0.000690852319588527	0.0006836576896285824	0.0007217559178091663	0.0007118722552800886	0.0007546926288289709	0.0007417967287795407	0.0008237258991379056	0.0008040505078976217	0.08845138316873964	0.08167060693787442	-6.974065876309832e-05	-0.00023620415647518378	-6.878563850705455e-05	-0.00023296960495286512
1.4797936313217521	0.0006364909699186273	0.0006336493452978308	0.0006902627072334969	0.0006830742176699833	0.0007211399321513042	0.0007112647048561292	0.0007540485349039407	0.0007411636407339132	0.0008230228923952329	0.0008033642925996275	0.08845138762480947	0.0816706110500449	-6.926238580989841e-05	-0.0002359977826362769	-6.831391500375372e-05	-0.0002327660572993273
1.48871013236022	0.0006359477621532976	0.0006331085629615524	0.0006896736111955471	0.0006824912566529413	0.0007205244859315474	0.000710657686482941	0.0007534050050608119	0.0007405311071289663	0.0008223205013916552	0.0008026786783258967	0.08845139215896056	0.0816706152342703	-6.878711444744529e-05	-0.00023579063498058161	-6.784515198773183e-05	-0.00023256174642696803
1.4976803598028874	0.0006354050322228008	0.0006325682563310541	0.0006890850334042068	0.0006819088084869168	0.0007199095811661571	0.0007100512021491727	0.0007527620414083138	0.0007398991300373569	0.0008216187284298018	0.000801993667323933	0.08845139677257628	0.08167061949182795	-6.831482780773196e-05	-0.00023558271550230825	-6.737933282217196e-05	-0.00023235667430335227
1.5067046373783677	0.0006348627819011056	0.000632028427172457	0.0006884969757840512	0.0006813268750764669	0.0007192952198662272	0.0007094452538383698	0.0007521196460497825	0.0007392677115264358	0.0008209175758064278	0.0008013092618355038	0.08845140146706883	0.0816706238240186	-6.784550909440246e-05	-0.0002353740261691606	-6.691644094093674e-05	-0.0002321508428699548
1.5157832907659001	0.0006343210129576599	0.0006314890772473822	0.0006879094402547644	0.0006807454583213093	0.0007186814040377519	0.0007088398435290506	0.0007514778210832225	0.0007386368536583189	0.0008202170458124919	0.0008006254640967172	0.0884514062438701	0.08167062823216863	-6.737914158278652e-05	-0.000235164568921864	-6.645645984804105e-05	-0.0002319442540398564
1.5249166476071065	0.0006337797271574581	0.0006309502083130192	0.0006873224287312151	0.0006801645601163973	0.0007180681356816982	0.0007082349731947782	0.0007508365686013969	0.0007380065584899644	0.0008195171407332454	0.000799942276338108	0.08845141110444157	0.08167063271762409	-6.691570861949714e-05	-0.00023495434567349927	-6.59993731182279e-05	-0.0002317369097002142
1.5341050375178134	0.0006332389262611029	0.0006304118221221861	0.0006867359431235202	0.000679584182351982	0.000717455416794078	0.0007076306448042239	0.0007501958906918947	0.0007373768280732434	0.0008188178628483105	0.0007992597007847133	0.08845141605027235	0.08167063728175669	-6.645519362274283e-05	-0.00023474335831003001	-6.554516439694763e-05	-0.00023152881171178974
1.5433487920999491	0.0006326986120248643	0.0006298739204233898	0.0006861499853371127	0.0006790043269136824	0.000716843249366017	0.000707026860321241	0.0007495557894372013	0.0007367476644550179	0.0008181192144317619	0.000798577739656154	0.08845142108287313	0.08167064192596514	-6.599758008194595e-05	-0.00023453160868941447	-6.509381739953912e-05	-0.0002313199619065065
1.5526482449535108	0.0006321587862007492	0.0006293365049608931	0.0006855645572728139	0.0006784249956825504	0.0007162316353838327	0.0007064236217049422	0.0007489162669147851	0.0007361190696772071	0.0008174211977522118	0.0007978963951667166	0.08845142620378758	0.08167064665166912	-6.554285155802725e-05	-0.00023431909864254918	-6.46453159120347e-05	-0.00023111036209019775
1.5620037316886017	0.000631619450536558	0.0006287995774747722	0.0006849796608268993	0.0006778461905351405	0.0007156205768290972	0.0007058209309097579	0.0007482773251971627	0.000735491045776869	0.0008167238150728888	0.0007972156695254281	0.08845143141458321	0.08167065146031866	-6.509099168322541e-05	-0.00023410582997249185	-6.419964379104914e-05	-0.00023090001404210692
1.5714155899375468	0.0006310806067759522	0.0006282631397009857	0.000684395297891169	0.0006772679133435805	0.0007150100756787194	0.0007052187898855164	0.0007476389663519787	0.0007348635947862707	0.0008160270686517248	0.000796535564936146	0.08845143671685471	0.08167065635338519	-6.464198416102074e-05	-0.00023389180445465563	-6.375678496302328e-05	-0.0002306889195126116
1.580884159367074	0.0006305422566585144	0.0006277271933714334	0.0006838114703530139	0.0006766901659756361	0.0007144001339050075	0.0007046172005775151	0.0007470011924420807	0.0007342367187329628	0.0008153309607414339	0.0007958560835976293	0.08845144211222809	0.0816706613323669	-6.419581276646824e-05	-0.0002336770238378083	-6.331672342514694e-05	-0.00023047708022647106
1.5904097816905756	0.0006300044019198143	0.0006271917402140182	0.0006832281800954865	0.0006761129502947774	0.0007137907534757456	0.0007040161649265827	0.0007463640055255923	0.0007336104196398532	0.0008146354935895952	0.0007951772277036249	0.08845144760235547	0.08167066639879193	-6.375246134544821e-05	-0.00023346148984174087	-6.287944324479683e-05	-0.00023026449788085546
1.5999928006804371	0.000629467044291468	0.0006266567819527134	0.000682645428997368	0.0006755362681602509	0.0007131819363542679	0.0007034156848691604	0.0007457274076559933	0.0007329846995252821	0.0008139406694387378	0.0007944989994429455	0.08845145318892354	0.08167067155421336	-6.331191381534623e-05	-0.00023324520415951566	-6.24449285593423e-05	-0.00023005117414487408
1.6096335621804478	0.000628930185501207	0.0006261223203076217	0.0006820632189332388	0.0006749601214271473	0.0007125736844995238	0.0007028157623373675	0.0007450914008821913	0.0007323595604030979	0.0008132464905264224	0.0007938214009995531	0.0884514588736466	0.08167067680021323	-6.287415416453973e-05	-0.00023302816845613417	-6.201316357640207e-05	-0.00022983711066068557
1.6193324141182788	0.0006283938272729388	0.0006255883569950428	0.0006814815517735527	0.0006743845119464672	0.0007119659998661599	0.0007022163992590765	0.0007444559872486007	0.0007317350042827276	0.000812552959085327	0.0007931444345526405	0.08845146465826506	0.08167068213840077	-6.243916645236325e-05	-0.0002328103843685092	-6.158413257370543e-05	-0.00022962230904308156
1.6290897065180392	0.0006278579713268092	0.0006250548937275332	0.0006809004293846945	0.0006738094415651941	0.0007113588844045843	0.000701617597557981	0.0007438211687952155	0.0007311110331692572	0.0008118600773433272	0.0007924681022767089	0.08845147054455703	0.0816706875704151	-6.200693480937214e-05	-0.00023259185350626987	-6.115781989930735e-05	-0.00022940677088051364
1.6389057915129117	0.000627322619379266	0.0006245219322139686	0.0006803198536290568	0.0006732349121263562	0.0007107523400610441	0.0007010193591536649	0.000743186947557686	0.0007304876490634988	0.0008111678475235764	0.000791792406341649	0.08845147653432943	0.08167069309792445	-6.157744343703725e-05	-0.00023237257745137296	-6.0734209970582376e-05	-0.00022919049773148514
1.6487810233578566	0.0006267877731431273	0.0006239894741596135	0.000679739826365111	0.0006726609254691049	0.0007101463687776934	0.000700421685961689	0.0007425533255673988	0.0007298648539620753	0.0008104762718446	0.000791117348912831	0.0884514826294229	0.08167069872262528	-6.115067660753676e-05	-0.00023215255775718702	-6.0313287275383376e-05	-0.0002289734911294361
1.6587157584424002	0.0006262534343276398	0.0006234575212661776	0.0006791603494474725	0.0006720874834287732	0.0007095409724926737	0.0006998245798936367	0.0007419203048515485	0.000729242649857485	0.0008097853525203674	0.0007904429321511756	0.08845148883170942	0.08167070444624658	-6.072661866399903e-05	-0.0002319317959495748	-5.9895036371430954e-05	-0.00022875575257999547
1.6687103553034934	0.0006257196046385448	0.0006229260752318832	0.0006785814247269705	0.0006715145878369507	0.0007089361531401766	0.0006992280428572117	0.0007412878874332146	0.000728621038738184	0.0008090950917603833	0.0007897691582132397	0.08845149514309675	0.08167071027054758	-6.030525402025977e-05	-0.00023171029352656025	-5.947944188566118e-05	-0.00022853728355953784
1.6787651746384535	0.0006251862857781434	0.0006223951377515296	0.0006780030540507224	0.0006709422405215517	0.0007083319126505275	0.0006986320767562942	0.000740656075331441	0.0007280000225886588	0.0008084054917697669	0.0007890960292513001	0.08845150156552378	0.08167071619731939	-5.988656716075791e-05	-0.0002314880519581064	-5.906648851496804e-05	-0.00022831808551765365
1.6888805793179813	0.0006246534794453599	0.0006218647105165546	0.0006774252392621988	0.0006703704433068823	0.0007077282529502479	0.0006980366834910236	0.0007400248705613092	0.0007273796033895013	0.00080771655474934	0.0007884235474134344	0.08845150810096465	0.0816707222283858	-5.947054264054952e-05	-0.00023126507268594887	-5.86561610261202e-05	-0.0002280981598773435
1.6990569343992543	0.0006241211873358035	0.0006213347952150994	0.0006768479822012929	0.000669799198013714	0.0007071251759621399	0.000697441864957855	0.000739394275134016	0.0007267597831174838	0.0008070282828957061	0.0007877517148436004	0.08845151475143054	0.08167072836559905	-5.905716508518982e-05	-0.00023104135712423424	-5.8248444255226683e-05	-0.00022787750803351936
1.7092946071391046	0.0006235894111418359	0.0006208053935320728	0.0006762712847043933	0.0006692285064593456	0.000706522683605346	0.0006968476230496493	0.0007387642910569542	0.0007261405637456357	0.0008063406784013423	0.0007870805336817227	0.08845152151897312	0.08167073461085075	-5.864641919047647e-05	-0.00023081690665832655	-5.78433231074732e-05	-0.0002276561313517833
1.7195939670072704	0.0006230581525526346	0.000620276507149215	0.0006756951486044562	0.0006686583704576806	0.0007059207777954397	0.0006962539596557359	0.000738134920333781	0.0007255219472433195	0.0008056537434546738	0.0007864100060637703	0.0884515284056682	0.08167074096606242	-5.823828972264383e-05	-0.0002305917226459453	-5.74407825578091e-05	-0.00022743403117173044
1.7299553856997325	0.0006225274132542559	0.0006197481377451622	0.0006751195757310662	0.0006680887918192896	0.0007053194604444788	0.0006956608766619857	0.0007375061649645023	0.0007249039355763043	0.0008049674802401664	0.0007857401341218436	0.08845153541364263	0.08167074743319312	-5.783276151808542e-05	-0.00023036580641649929	-5.704080765029512e-05	-0.00022721120880481172
1.7403792371521247	0.0006219971949297018	0.0006192202869955104	0.0006745445679105208	0.0006675197723514873	0.0007047187334611	0.000695068375950885	0.0007368780269455498	0.0007242865307068434	0.0008042818909384094	0.0007850709199842535	0.08845154254505105	0.08167075401423139	-5.742981948340942e-05	-0.000230139159271725	-5.664338349823522e-05	-0.00022698766553480576
1.7508658975532332	0.0006214674992589795	0.0006186929565728764	0.0006739701269658835	0.0006669513138583901	0.0007041185987505687	0.0006944764594016056	0.0007362505082698496	0.0007236697345937456	0.0008035969777261922	0.0007844023657756033	0.08845154980209335	0.08167076071120802	-5.7029448595168064e-05	-0.000229911782484854	-5.6248495283788e-05	-0.00022676340261715278
1.76141574535857	0.0006209383279191743	0.0006181661481469692	0.0006733962547170694	0.0006663834181410014	0.000703519058214878	0.0006938851288900833	0.0007356236109269115	0.000723053549192461	0.0008029127427766042	0.0007837344736168759	0.0884515571870063	0.081670767526186	-5.663163389939274e-05	-0.0002296836772991695	-5.5856128257994464e-05	-0.0002265384212790933
1.7720291613040315	0.0006204096825845055	0.0006176398633846498	0.0006728229529809076	0.0006658160869972697	0.0007029201137528057	0.0006932943862890862	0.0007349973369028972	0.000722437976455147	0.0008022291882591074	0.0007830672456255132	0.08845156470206558	0.08167077446126535	-5.62363605125446e-05	-0.00022945484493222534	-5.546626774095842e-05	-0.00022631272272086167
1.7827065284196406	0.0006198815649263986	0.000617114103949995	0.0006722502235712143	0.0006652493222221617	0.0007023217672599918	0.0006927042334682873	0.0007343716881807037	0.0007218230183307508	0.0008015463163396247	0.0007824006839154999	0.08845157234959045	0.0816707815185874	-5.584361362055701e-05	-0.00022922528657245977	-5.507889912146485e-05	-0.00022608630811460362
1.7934482320433673	0.0006193539766135426	0.0006165888715043635	0.000671678068298862	0.0006646831256077319	0.0007017240206290127	0.0006921146722943383	0.0007337466667400349	0.0007212086767650795	0.0008008641291806268	0.0007817347905974454	0.08845158013193809	0.08167078870032791	-5.5453378478648174e-05	-0.00022899500337894563	-5.469400785692441e-05	-0.000225859178604626
1.8042546598350382	0.0006188269193119629	0.0006160641677064607	0.0006711064889718504	0.0006641174989431941	0.0007011268757494607	0.0006915257046309414	0.0007331222745574846	0.000720594953700884	0.0008001826289412169	0.0007810695677786691	0.08845158805151095	0.08167079600870532	-5.50656404117722e-05	-0.00022876399648319445	-5.4311579472866856e-05	-0.000225631335305565
1.8151262017903238	0.0006183003946850784	0.0006155399942124035	0.0006705354873953775	0.0006635524440149919	0.0007005303345080077	0.000690937332338932	0.0007324985136066138	0.0007199818510779304	0.0007995018177772158	0.0007804050175632815	0.08845159611075766	0.08167080344597406	-5.46803848141611e-05	-0.00022853226698851814	-5.393159956364191e-05	-0.00022540277930596653
1.8260632502548164	0.0006177744043937735	0.0006150163526757829	0.0006699650653719137	0.0006629879626068658	0.000699934398788489	0.0006903495572763323	0.000731875385858023	0.0007193693708330759	0.000798821697841246	0.0007797411420522707	0.0884516043121604	0.08167081101442904	-5.429759714899868e-05	-0.00022829981596839133	-5.355405379185024e-05	-0.0002251735116662601
1.8370661999381863	0.0006172489500964596	0.000614493244747734	0.0006693952247012683	0.0006624240564999259	0.0006993390704719751	0.0006897623812984445	0.0007312528932794403	0.0007187575149003517	0.0007981422712828217	0.000779077943343584	0.08845161265825609	0.08167081871641182	-5.3917262948892375e-05	-0.00022806664446944902	-5.317892788777451e-05	-0.0002249435334167882
1.848135447928429	0.0006167240334491385	0.0006139706720769926	0.0006688259671806593	0.0006618607274727193	0.0006987443514368404	0.0006891758062579147	0.0007306310378357869	0.000718146285211028	0.0007974635402484254	0.0007784154235322065	0.0884516211516226	0.08167082655429804	-5.3539367815221006e-05	-0.00022783275350887755	-5.2806207650041986e-05	-0.00022471284556124793
1.8592713937061955	0.0006161996561054737	0.0006134486363099711	0.0006682572946047904	0.0006612979773013095	0.0006981502435588473	0.0006885898340048072	0.0007300098214892678	0.0007175356836937088	0.0007967855068816072	0.0007777535847102592	0.08845162979488698	0.08167083453051198	-5.3163897418079253e-05	-0.00022759814407499745	-5.243587894516663e-05	-0.00022448144907530332
1.8704744391592067	0.000615675819716847	0.0006129271390908108	0.000667689208765919	0.0006607358077593305	0.0006975567487112131	0.0006880044663866777	0.0007293892461994395	0.0007169257122743874	0.0007961081733230579	0.0007770924289670642	0.08845163859071799	0.08167084264751927	-5.2790837496461546e-05	-0.0002273628171283737	-5.2067927707333955e-05	-0.00022424934490589132
1.8817449885967616	0.0006151525259324346	0.0006124061820614604	0.0006671217114539281	0.0006601742206180752	0.0006969638687646882	0.0006874197052486491	0.0007287693139232977	0.0007163163728765421	0.0007954315417107059	0.0007764319583892448	0.08845164754183737	0.08167085090783009	-5.242017385761327e-05	-0.000227126773599734	-5.170233993836981e-05	-0.00022401653397211008
1.8930834487643238	0.0006146297763992625	0.0006118857668617292	0.0006665548044563955	0.0006596132176465516	0.0006963716055876335	0.0006868355524334813	0.0007281500266153472	0.0007157076674212006	0.0007947556141797928	0.0007757721750607988	0.0884516566510126	0.08167085931400093	-5.205189237753732e-05	-0.00022689001439249457	-5.133910170743855e-05	-0.0002237830171639421
1.9044902288582053	0.000614107572762278	0.0006113658951293608	0.0006659884895586679	0.0006590528006115649	0.000695779961046085	0.0006862520097816534	0.0007275313862276858	0.0007150995978270248	0.0007940803928629684	0.0007751130810631897	0.08845166592106214	0.08167086786863104	-5.1685979000383464e-05	-0.00022665254038095606	-5.097819915099444e-05	-0.000223548795342976
1.9159657405403292	0.000613585916664413	0.0006108465685000947	0.0006654227685439307	0.0006584929712777802	0.0006951889370038419	0.0006856690791314295	0.0007269133947100844	0.000714492166010384	0.0007934058798903734	0.000774454678475426	0.08845167535485957	0.08167087657436836	-5.1322419738094455e-05	-0.00022641435240919328	-5.061961847284066e-05	-0.00022331386934318354
1.9275103979530908	0.0006130648097466523	0.0006103277886077334	0.0006648576431932837	0.0006579337314078001	0.0006945985353225358	0.0006850867623189371	0.0007262960540100599	0.000713885373885437	0.0007927320773897279	0.0007737969693741506	0.0884516849553207	0.08167088543390803	-5.096120067095422e-05	-0.00022617545129396954	-5.026334594394194e-05	-0.0002230782399704756
1.9391246177343011	0.000612544253648095	0.0006098095570842056	0.000664293115285808	0.0006573750827622271	0.0006940087578617036	0.0006845050611782349	0.0007256793660729583	0.0007132792233642011	0.0007920589874864153	0.0007731399558337185	0.08845169472541858	0.0816708944499936	-5.06023079469807e-05	-0.00022593583782312687	-4.990936790180353e-05	-0.0002228419080009536
1.9508088190322228	0.0006120242500060246	0.0006092918755596355	0.0006637291865986393	0.000656817027099745	0.0006934196064788665	0.0006839239775414008	0.0007250633328420344	0.0007126737163566416	0.0007913866123035712	0.0007724836399262918	0.0884517046681812	0.08167090362541835	-5.024572778192585e-05	-0.0002256955127555027	-4.955767075092571e-05	-0.00022260487418321317
1.9625634235206988	0.0006115048004559712	0.000608774745662402	0.0006631658589070387	0.0006562595661771808	0.0006928310830296014	0.0006833435132385873	0.0007244479562585262	0.0007120688547707372	0.0007907149539621701	0.0007718280237219117	0.08845171478668952	0.08167091296302498	-4.989144645880031e-05	-0.00022545447682015274	-4.9208240962439476e-05	-0.00022236713923759477
1.9743888554143678	0.0006109859066317822	0.0006082581690192137	0.0006626031339844696	0.0006557027017495825	0.0006922431893676257	0.0006827636700981139	0.0007238332382617417	0.0007114646405125685	0.0007900440145811131	0.0007711731092885961	0.08845172508408028	0.08167092246570912	-4.953945032814058e-05	-0.00022521273071768322	-4.886106507356186e-05	-0.000222128703854102
1.9862855414839768	0.0006104675701656848	0.0006077421472551672	0.0006620410136026674	0.0006551464355702889	0.0006916559273448602	0.0006821844499465321	0.0007232191807891326	0.0007108610754863886	0.0007893737962773148	0.000770518898692416	0.08845173556354366	0.08167093213641337	-4.918972580796044e-05	-0.00022497027512100032	-4.851612968827593e-05	-0.00022188956869637066
1.9982539110717792	0.0006099497926883502	0.0006072266819938161	0.0006614794995317048	0.0006545907693909966	0.0006910692988115111	0.0006816058546086992	0.0007226057857763706	0.0007102581615947042	0.0007887043011657885	0.0007698653939975841	0.08845174622833005	0.08167094197813997	-4.884225938288703e-05	-0.0002247271106720905	-4.817342147634546e-05	-0.00022164973439794955
2.010294396107033	0.000609432575828967	0.000606711774857236	0.000660918593540076	0.0006540357049618404	0.0006904833056161498	0.0006810278859078605	0.0007219930551574387	0.0007096559007383558	0.0007880355313597379	0.0007692125972665403	0.08845175708174904	0.08167095199394007	-4.849703760453558e-05	-0.00022448323798418546	-4.783292717357168e-05	-0.00022140920156379917
2.0224074311215867	0.0006089159212153002	0.0006061974274660909	0.0006603582973947607	0.0006534812440314556	0.0006898979496057821	0.0006804505456657165	0.0007213809908646984	0.0007090542948165903	0.0007873674889706407	0.0007685605105600352	0.08845176812716574	0.08167096218692135	-4.815404709140533e-05	-0.00022423865764215067	-4.7494633581748186e-05	-0.00022116797077109673
2.0345934532655616	0.0006083998304737613	0.0006056836414396997	0.0006597986128612993	0.0006529273883470561	0.0006893132326259277	0.0006798738357025009	0.0007207695948289775	0.000708453345727144	0.0007867001761083402	0.0007679091359372184	0.08845177936800985	0.08167097256024566	-4.7813274528421545e-05	-0.00022399337020118093	-4.715852756815783e-05	-0.00022092604256757076
2.0468529023231294	0.0006078843052294754	0.0006051704183961033	0.0006592395417038665	0.0006523741396545045	0.0006887291565206957	0.0006792977578370563	0.0007201588689796473	0.000707853055366324	0.0007860335948811306	0.0007672584754557237	0.08845179080777049	0.08167098311713737	-4.7474706666987554e-05	-0.0002237473761876052	-4.6824596065517254e-05	-0.0002206834174720007
2.059186220728381	0.000607369347106343	0.0006046577599521277	0.0006586810856853407	0.000651821499698382	0.000688145723132859	0.0006787223138869095	0.000719548815244701	0.0007072534256290761	0.000785367747395844	0.0007666085311717514	0.08845180245000044	0.0816709938608712	-4.7138330324689864e-05	-0.0002235006760984426	-4.6492826071980325e-05	-0.0002204400959747166
2.0715938535812968	0.0006068549577271134	0.0006041456677234534	0.0006581232465673797	0.0006512694702220631	0.0006875629343039338	0.0006781475056683444	0.0007189394355508365	0.0007066544584090739	0.0007847026357579431	0.0007659593051401601	0.08845181429831603	0.08167100479478485	-4.680413238507611e-05	-0.00022325327040093046	-4.616320465080162e-05	-0.00022019607853712708
2.084076248663807	0.0006063411387134471	0.0006036341433246815	0.0006575660261104963	0.0006507180529677874	0.0006869807918742544	0.00067757333499648	0.0007183307318235372	0.0007060561555987945	0.000784038262071606	0.0007653107994145483	0.08845182635639588	0.08167101592227596	-4.647209979753361e-05	-0.00022300515953280198	-4.5835718930031105e-05	-0.00021995136559080364
2.0966338564559543	0.0006058278916859823	0.0006031231883693996	0.0006570094260741224	0.0006501672496767317	0.0006863992976830532	0.0006769998036853485	0.0007177227059871487	0.0007054585190895971	0.0007833746284398144	0.0007646630160473432	0.08845183862798876	0.08167102724680163	-4.6142219577546134e-05	-0.00022275634390431232	-4.5510356102850674e-05	-0.00021970595753992295
2.109267130152151	0.0006053152182644038	0.0006026128044702475	0.0006564534482166894	0.0006496170620890798	0.0006858184535685239	0.0006764269135479598	0.0007171153599649619	0.0007048615507718008	0.0007827117369644443	0.0007640159570898863	0.08845185111690983	0.08167103877188363	-4.581447880577447e-05	-0.00022250682389482468	-4.518710342683169e-05	-0.00021945985475865792
2.1219765256775314	0.00060480312006751	0.0006021029932389864	0.0006558980942957007	0.0006490674919441001	0.0006852382613679193	0.0006758546663963939	0.0007165086956792949	0.0007042652525347658	0.0007820495897463553	0.0007633696245925192	0.08845186382704197	0.08167105050110261	-4.5488864628091125e-05	-0.00022225659985333768	-4.486594822412579e-05	-0.00021921305759256549
2.1347625017044103	0.0006042915987132766	0.0006015937562865609	0.0006553433660678024	0.0006485185409802091	0.0006846587229176118	0.0006752830640418573	0.0007159027150515701	0.0007036696262669705	0.0007813881888854737	0.0007627240206046698	0.08845187676233698	0.08167106243811095	-4.5165364255795454e-05	-0.00022200567210078903	-4.454687788109715e-05	-0.00021896556635800368
2.147625519668832	0.0006037806558189308	0.0006010850952231741	0.0006547892652888596	0.0006479702109350587	0.0006840798400531799	0.0006747121082947797	0.0007152974200023994	0.0007030746738560952	0.0007807275364808931	0.0007620791471749439	0.08845188992681906	0.08167107458661693	-4.484396496506199e-05	-0.00022175404092808493	-4.422987984805185e-05	-0.00021871738134124352
2.160566043787228	0.0006032702930010082	0.000600577011658347	0.0006542357937140255	0.0006474225035455936	0.0006835016146094778	0.0006741418009648728	0.0007146928124516606	0.000702480397189097	0.0007800676346309488	0.0007614350063512069	0.08845190332458476	0.08167108695040307	-4.452465409714168e-05	-0.00022150170659776536	-4.391494163957094e-05	-0.00021846850280146657
2.1735845410731627	0.0006027605118754293	0.000600069507200987	0.0006536829530978185	0.0006468754205481336	0.0006829240484207142	0.0006735721438612154	0.0007140888943185814	0.0007018867981522916	0.0007794084854333189	0.0007607916001806712	0.0884519169598051	0.08167109953331547	-4.4207419057494535e-05	-0.0002212486693408955	-4.36020508337541e-05	-0.0002182189309672955
2.1866814813541975	0.0006022513140575629	0.0005995625834594577	0.0006531307451941984	0.0006463289636784405	0.0006823471433205378	0.0006730031387923252	0.0007134856675218219	0.0007012938786314336	0.0007787500909851113	0.0007601489307099856	0.08845193083672274	0.08167111233927571	-4.389224731611227e-05	-0.00022099492935914733	-4.3291195072063526e-05	-0.00021796866603737697
2.199857337288837	0.0006017427011622935	0.0005990562420416455	0.0006525791717566315	0.0006457831346717984	0.0006817709011421042	0.0006724347875662447	0.0007128831339795512	0.000700701640511796	0.0007780924533829483	0.0007595069999853248	0.08845194495966067	0.08167112537226871	-4.3579126407431584e-05	-0.0002207404868258267	-4.2982362059545975e-05	-0.0002177177081820192
2.213112584383593	0.00060123467480409	0.0005985504845550242	0.0006520282345381748	0.0006452379352630826	0.0006811953237181588	0.0006718670919906032	0.0007122812956095353	0.0007001100856782496	0.0007774355747230639	0.0007588658100524706	0.08845195933301775	0.08167113863635175	-4.326804392975128e-05	-0.00022048534188326419	-4.2675539564530907e-05	-0.0002174660575427756
2.2264477010101436	0.0006007272365970727	0.0005980453126067272	0.0006514779352915427	0.0006446933671868293	0.0006806204128811142	0.0006713000538727041	0.0007116801543292116	0.0006995192160153442	0.0007767794571013859	0.0007582253629569083	0.0884519739612697	0.0816711521356607	-4.295898754528432e-05	-0.00022022949464425845	-4.2370715418054566e-05	-0.00021721371423036318
2.2398631684225956	0.0006002203881550809	0.0005975407278036087	0.000650928275769184	0.0006441494321773161	0.0006800461704631267	0.0006707336750195992	0.0007110797120557786	0.000698929033407389	0.0007761241026136338	0.0007575856607439041	0.08845198884897784	0.08167116587440197	-4.265194497999475e-05	-0.00021997294519232602	-4.2067877514241625e-05	-0.00021696067832760457
2.2533594707748548	0.0005997141310917407	0.000597036731752317	0.000650379257723355	0.0006436061319686311	0.0006794725982961738	0.00067016795723816	0.000710479970706269	0.000698339539738531	0.0007754695133554032	0.0007569467054586019	0.08845200400078071	0.08167117985685643	-4.234690402322647e-05	-0.0002197156935804523	-4.176701380965986e-05	-0.0002167069498869023
2.2669370951380965	0.0005992084670205324	0.0005965333260593571	0.0006498308829061951	0.000643063468294747	0.0006788996982121348	0.0006696029023351643	0.0007098809321976395	0.0006977507368928374	0.0007748156914222587	0.0007563084991461067	0.08845201942140299	0.0816711940873833	-4.204385252753323e-05	-0.00021945773983136907	-4.1468112323153616e-05	-0.00021645252893057187
2.2805965315183476	0.0005987033975548624	0.0005960305123311665	0.0006492831530698015	0.0006425214428895971	0.0006783274720428688	0.0006690385121173679	0.00070928259844685	0.0006971626267543791	0.0007741626389098273	0.0007556710438515788	0.08845203511565385	0.08167120857042136	-4.1742778408748044e-05	-0.00021919908393877585	-4.117116113613872e-05	-0.0002161974154528401
2.294338272874165	0.000598198924308124	0.0005955282921741722	0.0006487360699663003	0.0006419800574871429	0.0006777559216202883	0.000668474788391578	0.0007086849713709429	0.0006965752112073034	0.0007735103579138808	0.0007550343416203125	0.0884520510884283	0.08167122331048919	-4.144366964545926e-05	-0.00021893972586553567	-4.08761483917941e-05	-0.0002159416094171529
2.308162815134429	0.0005976950488937751	0.0005950266671948687	0.0006481896353479293	0.0006414393138214604	0.0006771850487764457	0.0006679117329647415	0.0007080880528871334	0.0006959884921359255	0.0007728588505304405	0.0007543983944978346	0.08845206734470885	0.08167123831218079	-4.1146514279031404e-05	-0.00021867966554509066	-4.0583062295124206e-05	-0.00021568511075728547
2.3220706572162446	0.0005971917729253946	0.0005945256389998783	0.0006476438509671001	0.0006408992136267966	0.0006766148553436009	0.0006673493476440113	0.0007074918449128818	0.0006954024714248009	0.0007722081188558524	0.0007537632045299864	0.08845208388957038	0.08167125358018386	-4.0851300413351915e-05	-0.00021841890288065713	-4.0291891113028444e-05	-0.00021542791937842476
2.336062301042938	0.0005966890980167624	0.0005940252091960251	0.0006470987185764853	0.0006403597586376604	0.0006760453431543114	0.0006667876342368286	0.0007068963493659855	0.000694817150958813	0.0007715581649868905	0.0007531287737630189	0.08845210072817704	0.08167126911926283	-4.0558016214286424e-05	-0.00021815743774383778	-4.0002623173423374e-05	-0.00021517003515394983
2.3501382515621807	0.0005961870257819228	0.000593525379390401	0.0006465542399290876	0.0006398209505888903	0.0006754765140415072	0.0006662265945510073	0.0007063015681646576	0.0006942325326232498	0.0007709089910208454	0.0007524951042436782	0.0884521178657865	0.08167128493426369	-4.026664991021653e-05	-0.00021789526997798014	-3.9715246866019877e-05	-0.00021491145793023358
2.3642990167642037	0.0005956855578352488	0.0005930261511904303	0.0006460104167783149	0.0006392827912157194	0.000674908369838563	0.0006656662303947904	0.0007057075032276067	0.0006936486183038867	0.0007702605990556111	0.00075186219801929	0.08845213530774738	0.08167130103013373	-3.997718979128692e-05	-0.0002176323993957341	-3.942975064116783e-05	-0.00021465218752170223
2.378545107700138	0.0005951846957915201	0.0005925275262039457	0.0006454672508780562	0.0006387452822538682	0.0006743409123793864	0.0006651065435769595	0.0007051141564741285	0.0006930654098870709	0.000769612991189783	0.0007512300571378609	0.08845215305951179	0.08167131741189566	-3.968962420910355e-05	-0.0002173688257779971	-3.914612300994283e-05	-0.00021439222371219535
2.392877038500453	0.0005946844412659855	0.0005920295060392527	0.0006449247439827597	0.0006382084254396082	0.0006737741434984953	0.0006645475359068862	0.000704521529824183	0.0006924829092598022	0.0007689661695227488	0.0007505986836481608	0.08845217112662376	0.0816713340846678	-3.940394157696259e-05	-0.0002171045488765233	-3.886435254450704e-05	-0.00021413156625799123
2.4072953263935135	0.0005941847958744328	0.0005915320923051967	0.0006443828978475044	0.000637672222509834	0.000673208065031093	0.0006639892091946237	0.0007039296251984796	0.000691901118309812	0.0007683201361547783	0.0007499680795998114	0.0884521895147304	0.0816713510536628	-3.9120130369500045e-05	-0.00021683956841295204	-3.8584427877148136e-05	-0.00021387021488364355
2.4218004917242455	0.0005936857612332578	0.0005910352866112332	0.0006438417142280752	0.0006371366752021451	0.0006726426788131497	0.0006634315652509804	0.0007033384445185581	0.0006913200389256461	0.0007676748931871159	0.0007493382470433778	0.08845220822957961	0.0816713683241813	-3.883817912217133e-05	-0.000216573884077087	-3.830633770042849e-05	-0.00021360816928397974
2.436393057972914	0.0005931873389595347	0.0005905390905675	0.0006433011948810452	0.0006366017852549209	0.0006720779866814873	0.0006628746058876024	0.0007027479897068784	0.000690739672996755	0.0007670304427220775	0.000748709188030466	0.08845222727702039	0.08167138590162529	-3.855807643151146e-05	-0.00021630749552919992	-3.8030070767008234e-05	-0.00021334542912385124
2.4510735517740176	0.0005926895306710864	0.0005900435057848816	0.0006427613415638447	0.0006360675544073884	0.0006715139904738482	0.0006623183329170465	0.0007021582626869008	0.0006901600224135649	0.0007663867868631389	0.0007480809046138015	0.08845224666301162	0.08167140379149286	-3.827981095458691e-05	-0.00021604040239858735	-3.775561588929485e-05	-0.00021308199403774486
2.46584250293529	0.000592192337986548	0.0005895485338750791	0.0006422221560348396	0.0006355339843997071	0.0006709506920289896	0.0006617627481528666	0.0007015692653831692	0.000689581089067566	0.000765743927715031	0.0007474533988473272	0.08845226639361663	0.08167142199937502	-3.800337140878393e-05	-0.00021577260428284895	-3.748296193937725e-05	-0.0002128178636300604
2.4807004444568266	0.0005916957625254454	0.0005890541764506821	0.0006416836400534112	0.000635001076973036	0.0006703880931867526	0.0006612078534096831	0.0007009809997213993	0.0006890028748513981	0.0007651018673838334	0.0007468266727862934	0.0884522864750067	0.08167144053097436	-3.772874657211045e-05	-0.0002155041007513292	-3.721209784864066e-05	-0.00021255303747441667
2.4956479125503126	0.0005911998059082548	0.0005885604351252359	0.0006411457953800232	0.0006344688338696166	0.0006698261957881424	0.0006606536505032751	0.0007003934676285571	0.0006884253816589267	0.0007644606079770655	0.0007462007284873476	0.08845230691346857	0.08167145939208369	-3.745592528234601e-05	-0.00021523489134103735	-3.6943012607686815e-05	-0.00021228751511412347
2.510685446658382	0.0005907044697564811	0.000588067311513311	0.0006406086237763112	0.0006339372568328418	0.0006692650016754154	0.0006601001412506459	0.0006998066710329489	0.0006878486113853331	0.0007638201516037814	0.0007455755680086277	0.08845232771539425	0.08167147858861117	-3.7184896436986276e-05	-0.0002149649755575911	-3.6675695266375624e-05	-0.00021202129606351372
2.5258135894740787	0.0005902097556927214	0.0005875748072305731	0.0006400721270051464	0.0006334063476073366	0.000668704512692157	0.0006595473274701089	0.0006992206118643057	0.0006872725659271924	0.000763180500374666	0.00074495119340985	0.08845234888730105	0.08167149812656486	-3.691564899323957e-05	-0.00021469435287646554	-3.6410134932905736e-05	-0.0002117543798040855
2.54103288696045	0.0005897156653407388	0.0005870829238938532	0.0006395363068307212	0.0006328761079390328	0.00066814473068336	0.0006589952109813728	0.0006986352920538658	0.0006866972471825598	0.000762541656402126	0.0007443276067524058	0.08845237043581819	0.08167151801206078	-3.664817196761053e-05	-0.0002144230227414945	-3.614632077431068e-05	-0.00021148676578808256
2.556343888370238	0.000589222200325532	0.0005865916631212168	0.0006390011650186238	0.0006323465395752441	0.0006675856574955122	0.0006584437936056092	0.0006980507135344602	0.0006861226570510558	0.0007619036218003871	0.0007437048100994495	0.08845239236769159	0.08167153825133053	-3.63824544359348e-05	-0.00021415098456648018	-3.5884242016073764e-05	-0.00021121845343782808
2.571747146265715	0.0005887293622734021	0.0005861010265320341	0.0006384667033359126	0.0006318176442647433	0.0006670272949766651	0.0006578930771655414	0.0006974668782406006	0.0006855487974339444	0.0007612663986855844	0.000743082805515992	0.08845241468979467	0.0816715588507113	-3.61184855329974e-05	-0.00021387823773422188	-3.562388794153132e-05	-0.00021094944214322675
2.5872432165386163	0.0005882371528120274	0.0005856110157470489	0.0006379329235511966	0.0006312894237578379	0.0006664696449765268	0.0006573430634855239	0.0006968837881085604	0.0006849756702342223	0.0007606299891758613	0.0007424615950689919	0.08845243740911878	0.0816715798166579	-3.585625445208518e-05	-0.00021360478159490603	-3.5365247892230056e-05	-0.00021067973126506767
2.602832658430207	0.0005877455735705298	0.0005851216323884506	0.0006373998274347113	0.0006307618798064467	0.00066591270934654	0.0006567937543916159	0.0006963014450764666	0.0006844032773567027	0.0007599943953914621	0.0007418411808274499	0.08845246053278585	0.08167160115574432	-3.559575044511168e-05	-0.0002133306154679937	-3.5108311267254e-05	-0.00021040932013224878
2.6185160345514573	0.0005872546261795497	0.0005846328780799446	0.000636867416758396	0.0006302350141641794	0.0006653564899399636	0.0006562451517116735	0.0006957198510843813	0.0006838316207080974	0.0007593596194548294	0.0007412215648625026	0.0884524840680455	0.08167162287465721	-3.5336962822513085e-05	-0.00021305573864308092	-3.485306752310652e-05	-0.0002101382080423042
2.6342939109033563	0.0005867643122713116	0.0005841447544468202	0.0006363356932959731	0.0006297088285864099	0.0006648009886119471	0.0006556972572754212	0.000695139008074388	0.0006832607021971015	0.0007587256634906967	0.0007406027492475103	0.08845250802227542	0.08167164498020385	-3.5079880952585546e-05	-0.00021278015037690112	-3.459950617399829e-05	-0.00020986639426431863
2.6501668568973313	0.0005862746334797012	0.0005836572631160253	0.0006358046588230263	0.0006291833248303553	0.0006642462072196276	0.0006551500729145294	0.0006945589179906809	0.0006826905237344841	0.0007580925296261881	0.0007399847360581577	0.08845253240298594	0.08167166747932167	-3.4824494261436606e-05	-0.00021250384989457416	-3.4347616790855046e-05	-0.0002095938780340978
2.666135445375801	0.0005857855914403261	0.0005831704057162306	0.0006352743151170707	0.0006286585046551513	0.0006636921476221983	0.0006546036004627097	0.0006939795827796463	0.0006821210872331604	0.0007574602199909064	0.0007393675273725382	0.08845255721782798	0.08167169037906127	-3.457079223301643e-05	-0.0002122268363907165	-3.4097389001484096e-05	-0.00020932065855663873
2.6822002526328483	0.0005852971877905998	0.0005826841838779086	0.0006347446639576455	0.0006281343698219312	0.0006631388116809987	0.0006540578417557814	0.0006934010043899544	0.0006815523946082919	0.0007568287367170415	0.0007387511252712575	0.08845258247458057	0.0816717136866106	-3.4318764408625135e-05	-0.0002119491090279979	-3.3848812490529234e-05	-0.00020904673500690696
2.6983618584350144	0.000584809424169804	0.000582198599233398	0.000634215707126379	0.0006276109220939034	0.0006625862012595911	0.0006535127986317604	0.0006928231847726463	0.0006809844477773633	0.000756198081939456	0.0007381355318375205	0.08845260818117426	0.08167173740928468	-3.4068400386801784e-05	-0.0002116706669374191	-3.360187699883235e-05	-0.00020877210652717193
2.71462084604223	0.0005843223022191616	0.000581713653416978	0.0006336874464070722	0.0006270881632364273	0.0006620343182238492	0.000652968472930942	0.0006922461258812173	0.0006804172486602676	0.0007555682577957876	0.0007375207491572285	0.08845263434567917	0.08167176155452817	-3.3819689823015586e-05	-0.00021139150921806182	-3.3356572323648553e-05	-0.00020849677222972707
2.730977802228858	0.0005838358235819081	0.0005812293480649394	0.0006331598835857803	0.0006265660950170965	0.0006614831644420365	0.000652424866495974	0.000691669829671703	0.0006798507991793948	0.0007549392664265421	0.0007369067793190726	0.08845266097630172	0.08167178612991627	-3.3572622429579174e-05	-0.0002111116349376163	-3.311288831815001e-05	-0.00020822073119511342
2.747433317304874	0.0005833499899033664	0.0005807456848156533	0.0006326330204508857	0.0006260447192058077	0.0006609327417848915	0.0006518819811719497	0.0006910942981027752	0.0006792851012597193	0.0007543111099751947	0.0007362936244146286	0.08845268808140898	0.08167181114317094	-3.3327187975294714e-05	-0.000210831043131382	-3.287081489126292e-05	-0.00020794398247207802
2.763987985137163	0.0005828648028310147	0.0005802626653096472	0.0006321068587931837	0.000625524037574846	0.0006603830521257113	0.0006513398188064804	0.000690519533135822	0.0006787201568288805	0.0007536837905882868	0.000735681286538452	0.08845271566950925	0.08167183660214626	-3.3083376285287375e-05	-0.0002105497328028505	-3.263034200749054e-05	-0.00020766652507815675
2.780642403170963	0.0005823802640145597	0.0005797802911896722	0.0006315814004059527	0.0006250040518989639	0.0006598340973404343	0.0006507983812497856	0.0006899455367350383	0.0006781559678172736	0.0007530573104155203	0.0007350697677881749	0.08845274374927194	0.08167186251483508	-3.284117724093594e-05	-0.00021026770292426056	-3.239145968668075e-05	-0.00020738835799918864
2.797397172451417	0.0005818963751060074	0.0005792985641007765	0.000631056647085042	0.0006244847639554531	0.0006592858793077205	0.0006502576703547688	0.0006893723108675126	0.0006775925361581353	0.0007524316716098585	0.0007344590702645953	0.08845277232951602	0.08167188888938078	-3.2600580779442584e-05	-0.00020998495243546023	-3.215415800388033e-05	-0.00020710948019005138
2.8142528976452668	0.0005814131377597386	0.0005788174856903799	0.0006305326006289493	0.0006239661755242299	0.0006587383999090401	0.0006497176879771028	0.0006887998575033201	0.0006770298637876329	0.0007518068763276248	0.0007338491960717829	0.08845280141922268	0.08167191573407348	-3.236157689350677e-05	-0.0002097014802430186	-3.191842708892556e-05	-0.00020682989057299594
2.831210187062679	0.0005809305536325786	0.0005783370576083423	0.000630009262838897	0.0006234482883879122	0.0006581916610287587	0.0006491784359753147	0.0006882281786156062	0.0006764679526449466	0.0007511829267286003	0.0007332401473171679	0.08845283102753472	0.08167194305734846	-3.2124155631484824e-05	-0.0002094172852225018	-3.1684257126338156e-05	-0.00020654958803847934
2.848269652679189	0.0005804486243838676	0.000577857281507034	0.0006294866355189132	0.0006229311043318946	0.0006576456645542133	0.000648639916210867	0.0006876572761806756	0.0006759068046723563	0.0007505598249761213	0.0007326319261116347	0.08845286116375987	0.08167197086779304	-3.188830709691462e-05	-0.00020913236621705744	-3.145163835524198e-05	-0.00020626857144608046
2.865431910157798	0.0005799673516755393	0.0005773781590414171	0.0006289647204759146	0.0006224146251444353	0.0006571004123758064	0.0006481021305482376	0.0006870871521780861	0.0006753464218153378	0.0007499375732371803	0.0007320245345696285	0.08845289183737465	0.08167199917415309	-3.16540214481513e-05	-0.0002088467220361656	-3.1220561068842634e-05	-0.00020598683962216868
2.882697578871184	0.000579486737172188	0.0005768996918691097	0.0006284435195197856	0.0006218988526167309	0.0006565559063870872	0.0006475650808550126	0.0006865178085907331	0.0006747868060226441	0.0007493161736825272	0.0007314179748092442	0.08845292305802287	0.08167202798533017	-3.142128889864482e-05	-0.0002085603514588863	-3.0991015614413586e-05	-0.00020570439136152752
2.900067281924058	0.0005790067825411442	0.0005764218816504602	0.0006279230344634561	0.0006213837885429936	0.0006560121484848288	0.0006470287690019591	0.0006859492474049402	0.0006742279592463894	0.000748695628486763	0.0007308122489523243	0.08845295483552469	0.08167205731038486	-3.119009971619055e-05	-0.00020827325323038992	-3.076299239317126e-05	-0.00020542122542760444
2.9175416461756507	0.0005785274894525471	0.0005759447300486215	0.0006274032671229861	0.0006208694347205358	0.0006554691405691278	0.0006464931968631153	0.0006853814706105534	0.000673669883442146	0.0007480759398284464	0.0007302073591245572	0.08845298717987901	0.08167208715854415	-3.096044422287378e-05	-0.0002079854260629843	-3.0536481859806675e-05	-0.00020513734055102595
2.9351213022623317	0.0005780488595794182	0.0005754682387296259	0.0006268842193176449	0.0006203557929498496	0.0006549268845434771	0.0006459583663158719	0.0006848144802010253	0.0006731125805690283	0.0007474571098901908	0.0007296033074555796	0.08845302010126099	0.08167211753919874	-3.073231279500377e-05	-0.00020769686863689185	-3.031147452231195e-05	-0.0002048527354295976
2.952806884620376	0.0005775708945977346	0.0005749924093624543	0.0006263658928699891	0.0006198428650346846	0.0006543853823148596	0.0006454242792410619	0.0006842482781735071	0.0006725560525897825	0.0007468391408587653	0.0007290000960790658	0.08845305361003254	0.08167214846191095	-3.0505695862673154e-05	-0.00020740757959888945	-3.008796094189012e-05	-0.0002045674087291921
2.970599031508854	0.0005770935961865012	0.000574517243619111	0.0006258482896059503	0.0006193306527821284	0.000653844635793829	0.0006448909375230377	0.0006836828665289428	0.0006720003014708736	0.0007462220349251963	0.0007283977271328313	0.08845308771674164	0.08167217993641541	-3.0280583909813447e-05	-0.00020711755756411265	-2.9865931732750428e-05	-0.0002042813590838466
2.9884983850326714	0.0005766169660278266	0.0005740427431746994	0.0006253314113549092	0.000618819158002692	0.0006533046468945947	0.0006443583430497594	0.0006831182472721531	0.0006714453291825771	0.0007456057942848664	0.0007277962027589316	0.0884531224321251	0.08167221197261838	-3.0056967473580942e-05	-0.00020682680111325236	-2.964537756168853e-05	-0.00020399458509424984
3.006505591165733	0.0005761410058069964	0.0005735689097074934	0.000624815259949786	0.0006183083825103839	0.0006527654175351162	0.0006438264977128812	0.0006825544224119354	0.0006708911376990677	0.0007449904211376221	0.0007271955251037598	0.08845315776711363	0.0816722445806098	-2.9834837144353255e-05	-0.00020653530879401194	-2.9426289147947704e-05	-0.0002037070853282419
3.0246212997742656	0.0005756657172125444	0.000573095744899012	0.0006242998372271122	0.0006177983281227976	0.0006522269496371812	0.0006432954034078364	0.0006819913939611477	0.0006703377289985097	0.0007443759176878675	0.0007265956963181457	0.08845319373283793	0.08167227777065762	-2.9614183565725843e-05	-0.00020624307912243955	-2.9208657263204985e-05	-0.0002034188583221047
3.0428461646402667	0.0005751911019363324	0.0005726232504340917	0.00062378514502712	0.0006172889966611856	0.0006516892451264921	0.0006427650620339166	0.0006814291639368027	0.000669785105063144	0.0007437622861446714	0.0007259967185574546	0.08845323034062658	0.08167231155321932	-2.9394997433779962e-05	-0.0002059501105794309	-2.8992472730998697e-05	-0.00020312990257813357
3.0611808434850984	0.0005747171616736202	0.0005721514280009654	0.0006232711851938247	0.0006167803899505499	0.0006511523059327634	0.0006422354754943702	0.0006808677343601621	0.0006692332678793827	0.0007431495287218724	0.0007253985939816913	0.08845326760201129	0.08167234593893537	-2.917726949726654e-05	-0.00020565640161349097	-2.8777726426721523e-05	-0.0002028402165658305
3.079625997993227	0.0005742438981231403	0.0005716802792913311	0.0006227579595751004	0.0006162725098197157	0.0006506161339897931	0.0006417066456964747	0.0006803071072568256	0.0006686822194378971	0.0007425376476381745	0.0007248013247555936	0.08845330552873751	0.08167238093864314	-2.8960990557221067e-05	-0.00020536195063941554	-2.8564409277478248e-05	-0.0002025497987226954
3.0981822938360946	0.0005737713129871769	0.0005712098060004309	0.0006222454700227732	0.000615765358101419	0.0006500807312355676	0.000641178574551632	0.0006797472846568272	0.0006681319617337105	0.0007419266451172587	0.00072420491304874	0.08845334413275698	0.08167241656337454	-2.874615146673809e-05	-0.000205066756038208	-2.835251226161739e-05	-0.00020225864745204714
3.116850400696155	0.0005732994079716348	0.0005707400098271231	0.0006217337183926922	0.0006152589366323833	0.0006495460996123324	0.0006406512639754508	0.0006791882685947195	0.0006675824967662837	0.0007413165233878779	0.0007236093610356444	0.08845338342623851	0.08167245282435806	-2.8532743130863653e-05	-0.00020477081615796755	-2.8142026408693038e-05	-0.0002019667611245085
3.135630992291033	0.0005728281847861194	0.0005702708924739594	0.0006212227065448238	0.0006147532472534101	0.0006490122410666935	0.000640124715887835	0.0006786300611096786	0.0006670338265396162	0.0007407072846839704	0.0007230146708958621	0.08845342342157074	0.08167248973302706	-2.832075650619631e-05	-0.00020447412931223763	-2.793294279924627e-05	-0.00020167413807772872
3.1545247463978408	0.0005723576451440086	0.0005698024556472556	0.000620712436343328	0.0006142482918094503	0.0006484791575496965	0.0006395989322130673	0.0006780726642455888	0.0006664859530623254	0.0007400989312447541	0.000722420844814087	0.08845346413136637	0.08167252730102029	-2.8110182600734474e-05	-0.0002041766937807693	-2.7725252564333308e-05	-0.00020138077661466247
3.1735323448776414	0.0005718877907625331	0.0005693347010571752	0.000620202909656646	0.0006137440721497005	0.0006479468510169236	0.0006390739148799072	0.0006775160800511408	0.0006659388783477536	0.0007394914653148417	0.0007218278849802589	0.08845350556846492	0.08167256554018694	-2.79010124737758e-05	-0.00020387850781006245	-2.7518946885640022e-05	-0.00020108667500566557
3.192654473700048	0.0005714186233628454	0.0005688676304177951	0.00061969412835758	0.0006132405901276728	0.0006474153234285699	0.0006385496658216622	0.0006769603105799205	0.0006653926044140438	0.0007388848891443372	0.0007212357935896593	0.0884535477459373	0.08167260446258899	-2.7693237235514728e-05	-0.0002035795696120335	-2.7314016995183543e-05	-0.00020079183148800916
3.211891822967991	0.0005709501446701013	0.0005684012454471901	0.0006191860943233824	0.0006127378476012883	0.0006468845767495482	0.00063802618697629	0.0006764053578905127	0.0006648471332842469	0.0007382792049889465	0.0007206445728430198	0.08845359067709489	0.0816726440805086	-2.748684804679269e-05	-0.0002032798773637795	-2.7110454174902876e-05	-0.0002004962442643532
3.2312450869426166	0.0005704823564135338	0.0005679355478675027	0.000618678809435837	0.0006122358464329571	0.000646354612949565	0.0006375034802864765	0.0006758512240465822	0.0006643024669864039	0.0007376744151100805	0.0007200542249466232	0.08845363437547908	0.08167268440644367	-2.7281836119125852e-05	-0.000202979429209299	-2.6908249756662367e-05	-0.0002001999115043701
3.2507149640683446	0.0005700152603265282	0.0005674705394050212	0.0006181722755813443	0.0006117345884896592	0.0006458254340032181	0.0006369815476997299	0.0006752979111169826	0.0006637586075536467	0.0007370705217749626	0.0007194647521124039	0.08845367885488646	0.08167272545312627	-2.7078192714163896e-05	-0.0002026782232570079	-2.670739512171741e-05	-0.0001999028313422191
3.2703021569980693	0.0005695488581467042	0.000567006221790259	0.0006176664946510079	0.0006112340756430343	0.0006452970418900839	0.000636460391168472	0.0006747454211758436	0.0006632155570242866	0.000736467527256739	0.0007188761565580579	0.08845372412935715	0.08167276723351158	-2.6875909143759397e-05	-0.00020237625758179334	-2.650788170096771e-05	-0.00019960500187982122
3.2900073726185273	0.0005690831516159829	0.0005665425967580265	0.0006171614685407175	0.0006107343097694614	0.0006447694385948057	0.0006359400126501154	0.0006741937563026645	0.00066267331744191	0.0007358654338345758	0.0007182884405071406	0.08845377021318157	0.0816728097607921	-2.6674976769624353e-05	-0.00020207353022413943	-2.6309700974429945e-05	-0.00019930642118493047
3.3098313220758016	0.0005686181424806726	0.0005660796660475097	0.0006166571991512338	0.0006102352927501469	0.0006442426261071844	0.0006354204141071642	0.0006736429185824187	0.0006621318908554708	0.0007352642437937759	0.0007177016061891747	0.08845381712091815	0.08167285304839371	-2.6475387002913853e-05	-0.00020177003918840641	-2.61128444708561e-05	-0.0001990070872892602
3.329774720800988	0.0005681538324915429	0.0005656174314023487	0.0006161536883882794	0.0006097370264712063	0.0006437166064222766	0.0006349015975073012	0.000673092910105642	0.0006615912793193898	0.0007346639594258857	0.0007171156558397558	0.08845386486737718	0.08167289710999225	-2.6277131304253826e-05	-0.00020146578244470414	-2.5917303767841043e-05	-0.0001987069981913142
3.349838288536016	0.0005676902234039	0.0005651558945707134	0.000615650938162618	0.0006092395128237522	0.0006431913815404751	0.0006343835648234747	0.0006725437329685326	0.0006610514848936432	0.0007340645830287983	0.0007165305917006558	0.08845391346764242	0.08167294195950411	-2.6080201183647372e-05	-0.000201160757929697	-2.5723070491551897e-05	-0.00019840615185540145
3.370022749359618	0.0005672273169776667	0.0005646950573053799	0.0006151489503901442	0.000608742753703978	0.0006426669534676029	0.0006338663180339894	0.0006719953892730471	0.0006605125096438613	0.0007334661169068655	0.0007159464160199273	0.08845396293706968	0.08167298761109953	-2.588458819979822e-05	-0.00020085496354319	-2.553013631640018e-05	-0.00019810454621128903
3.390328831713469	0.0005667651149774602	0.0005642349213638114	0.0006146477269919715	0.0006082467510132449	0.0006421433242150118	0.0006333498591225963	0.0006714478811269995	0.000659974355641423	0.0007328685633710096	0.0007153631310520161	0.08845401329129042	0.08167303407920287	-2.569028396006215e-05	-0.00020054839714914174	-2.533849296484751e-05	-0.00019780217915378595
3.4107572684284713	0.0005663036191726687	0.0005637754885082331	0.0006141472698945156	0.000607751506658167	0.0006416204957996703	0.0006328341900785846	0.0006709012106441561	0.0006594370249635515	0.000732271924738827	0.0007147807390578605	0.08845406454621811	0.08167308137849862	-2.5497280120568427e-05	-0.000200241056578343	-2.514813220705174e-05	-0.00019749904854185485
3.431308796751202	0.0005658428313375309	0.0005633167605057104	0.0006136475810295839	0.000607257022550697	0.0006410984702442493	0.0006323193128968774	0.0006703553799443346	0.0006589005196934137	0.0007316762033347039	0.0007141992423050026	0.08845411671805413	0.08167312952394191	-2.5305568385590102e-05	-0.00019993293962491943	-2.495904586094673e-05	-0.00019719515220062434
3.4519841583705158	0.0005653827532512139	0.0005628587391282301	0.0006131486623344618	0.0006067633006082134	0.0006405772495772274	0.0006318052295781123	0.0006698103911535033	0.0006583648419202084	0.0007310814014899223	0.0007136186430676941	0.08845416982329224	0.08167317853075051	-2.5115140507476347e-05	-0.00019962404404791356	-2.4771225791904092e-05	-0.00019689048792065345
3.47278409944432	0.0005649233866978903	0.0005624014261527752	0.0006126505157520019	0.0006062703427536081	0.0006400568358329691	0.0006312919421287414	0.0006692662464038784	0.0006578299937392729	0.0007304875215427754	0.0007130389436270042	0.08845422387872291	0.08167322841442214	-2.4925988286378375e-05	-0.00019931436757009147	-2.458466391230818e-05	-0.00019658505345573896
3.4937093706264992	0.000564464733466822	0.000561944823361408	0.0006121531432307092	0.0006057781509153751	0.000639537231051835	0.0006307794525611227	0.0006687229478340253	0.0006572959772521762	0.0007298945658386759	0.0007124601462709317	0.08845427890144372	0.08167327919073114	-2.4738103570074235e-05	-0.0001990039078787198	-2.4399352181599457e-05	-0.000196278846525344
3.514760727094002	0.0005640067953524321	0.0005614889325413434	0.0006116565467248305	0.0006052867270276907	0.0006390184372802578	0.0006302677628936082	0.0006681804975889527	0.0006567627945668116	0.0007293025367302662	0.0007118822532945063	0.08845433490885675	0.08167333087573816	-2.455147825376411e-05	-0.00019869266262530216	-2.4215282606109695e-05	-0.00019597186481454254
3.535938928574102	0.0005635495741543906	0.0005610337554850319	0.0006111607281944447	0.0006047960730305077	0.0006385004565708525	0.0006297568751506351	0.0006676388978202186	0.0006562304477975007	0.0007287114365775356	0.0007113052669999025	0.0884543919186794	0.0816733834857938	-2.4366104279728573e-05	-0.000198380629424455	-2.4032447238368088e-05	-0.00019566410597021688
3.557244739371806	0.0005630930716776925	0.0005605792939902419	0.0006106656896055516	0.0006043061908696475	0.0006379832909824984	0.0006292467913628337	0.0006670981506860298	0.0006556989390650963	0.0007281212677479323	0.0007107291896965525	0.0884544499489506	0.08167343703754366	-2.4181973637340745e-05	-0.00019806780585587824	-2.385083817731115e-05	-0.00019535556760442996
3.578678928397448	0.0005626372897327355	0.0005601255498601336	0.0006101714329301588	0.0006038170824968764	0.0006374669425804399	0.000628737513567102	0.0006665582583513381	0.0006551682704970679	0.0007275320326164725	0.0007101540237012516	0.08845450901803274	0.08167349154793364	-2.399907836261525e-05	-0.00019775418946225976	-2.3670447568239356e-05	-0.0001950462472956188
3.600242269194432	0.0005621822301354003	0.0005596725249033407	0.0006096779601463691	0.0006033287498700019	0.0006369514134363783	0.0006282290438067056	0.0006660192229879431	0.0006546384442276105	0.000726943733565857	0.0007095797713382655	0.08845456914462388	0.08167354703421766	-2.3817410538043426e-05	-0.00019743977774941412	-2.3491267602081603e-05	-0.00019473614258420924
3.6219355399671502	0.0005617278947071336	0.0005592202209340528	0.000609185273238479	0.0006028411949529624	0.0006364367056285727	0.0006277213841313763	0.000665481046774595	0.0006541094623977406	0.000726356372986586	0.0007090064349394514	0.08845463034775139	0.08167360351395675	-2.363696229245975e-05	-0.0001971245681870737	-2.3313290515287674e-05	-0.0001944252509735317
3.643759523609069	0.0005612742852750279	0.0005587686397720964	0.0006086933741970589	0.0006023544197159139	0.0006359228212419274	0.0006272145365974075	0.0006649437318970981	0.0006535813271554022	0.0007257699532770748	0.0007084340168443637	0.08845469264679788	0.08167366100503755	-2.3457725800743456e-05	-0.00019680855820805587	-2.3136508590069355e-05	-0.00019411356993329076
3.6657150077309777	0.0005608214036718999	0.0005583177832430101	0.0006082022650190503	0.0006018684261353196	0.0006354097623680967	0.0006267085032677341	0.0006644072805484061	0.0006530540406555528	0.0007251844768437651	0.0007078625194003629	0.08845475606148451	0.08167371952565704	-2.3279693283601716e-05	-0.00019649174520808277	-2.2960914153749915e-05	-0.00019380109689594305
3.6878027846894206	0.0005603692517363746	0.0005578676531781317	0.0006077119477078521	0.0006013832161940407	0.0006348975311055742	0.000626203286212047	0.0006638716949287343	0.0006525276050602819	0.0007245999461012456	0.0007072919449627359	0.08845482061190059	0.08167377909435394	-2.3102857007429103e-05	-0.00019617412654639177	-2.278649957838247e-05	-0.00019348782925515673
3.710023651615288	0.000559917831312966	0.000557418251414679	0.0006072224242734173	0.0006008987918814274	0.0006343861295597937	0.0006256988875068806	0.0006633369772456538	0.0006520020225388997	0.0007240163634723667	0.0007067222958948038	0.08845488631848694	0.0816738397299937	-2.2927209283967603e-05	-0.00019585569954437554	-2.261325728116284e-05	-0.00019317376437080758
3.732378410442586	0.0005594671442521559	0.0005569695797958258	0.0006067336967323366	0.0006004151551934066	0.0006338755598432255	0.000625195309235702	0.0006628031297141991	0.0006514772952680427	0.0007234337313883538	0.0007061535745680369	0.08845495320206073	0.08167390145178677	-2.2752742470169562e-05	-0.00019553646148635917	-2.244117972375996e-05	-0.0001928588995652042
3.7548678679373717	0.0005590171924104817	0.0005565216401707899	0.0006062457671079395	0.0005999323081325771	0.0006333658240754739	0.0006246925534890178	0.0006622701545569743	0.0006509534254317753	0.0007228520522889343	0.0007055857833621696	0.08845502128381137	0.0816739642792863	-2.2579448967998197e-05	-0.00019521640961954467	-2.2270259412137186e-05	-0.0001925432321231435
3.777492835726878	0.0005585679776506118	0.0005560744343949139	0.0006057586374303773	0.0005994502527082974	0.0006328569243833732	0.0006241906223644629	0.0006617380540042513	0.0006504304152216937	0.0007222713286224436	0.0007050189246653139	0.08845509058531319	0.08167402823240302	-2.2407321224108406e-05	-0.00019489554115285912	-2.210048889642567e-05	-0.00019222675929257693
3.8002541303288	0.0005581195018414335	0.0005556279643297436	0.0006052723097367204	0.000598968990936777	0.0006323488629010915	0.0006236895179669041	0.0006612068302940808	0.0006499082668370258	0.0007216915628459508	0.0007044530008740754	0.08845516112853248	0.08167409333140638	-2.223635172968544e-05	-0.0001945738532574265	-2.1931860770648542e-05	-0.00019190947828374993
3.823152573180761	0.0005576717668581327	0.0005551822318431172	0.0006047867860710518	0.0005984885248411739	0.0006318416417702243	0.0006231892424085333	0.0006606764856723945	0.0006493869824847378	0.0007211127574253801	0.0007038880143936702	0.08845523293583028	0.08167415959692921	-2.2066533020306117e-05	-0.0001942513430670395	-2.176436767261508e-05	-0.00019159138627022898
3.8461889906699622	0.0005572247745822776	0.0005547372388092414	0.00060430206848456	0.0005980088564516796	0.0006313352631398951	0.0006226897978089653	0.0006601470223931083	0.0006488665643796348	0.0007205349148356246	0.0007033239676380389	0.08845530602996576	0.0816742270499795	-2.189785767572547e-05	-0.00019392800767799312	-2.1598002283667456e-05	-0.00019127248038829092
3.8693642141629967	0.0005567785269019014	0.0005542929871087789	0.0006038181590356264	0.0005975299878056123	0.000630829729166851	0.000622191186295335	0.0006596184427182334	0.0006483470147444654	0.0007199580375606663	0.0007027608630299627	0.08845538043412063	0.0816742957119482	-2.1730318319378855e-05	-0.0001936038441465865	-2.1432757328283467e-05	-0.00019095275773509113
3.892679080035866	0.0005563330257115908	0.0005538494786289345	0.0006033350597899323	0.0005970519209475213	0.000630325042015576	0.0006216934100024043	0.0006590907489179845	0.0006478283358100322	0.0007193821280937081	0.00070219870300119	0.08845545617188785	0.08167436560460646	-2.1563907618442693e-05	-0.00019327884949114915	-2.1268625574116448e-05	-0.00019063221537082842
3.9161344297041563	0.0005558882729125596	0.0005534067152635293	0.0006028527728205376	0.0005965746579292641	0.000629821203858375	0.0006211964710726478	0.0006585639432708747	0.0006473105298152845	0.0007188071889372782	0.0007016374899925376	0.0884555332672869	0.0816744367501195	-2.1398618283629753e-05	-0.00019295302069237408	-2.110559983172812e-05	-0.0001903108503180928
3.9397311096534064	0.000555444270412744	0.0005529646989130959	0.000602371300207988	0.0005960982008101108	0.0006293182168754871	0.0006207003716563634	0.0006580380280638416	0.0006467935990074383	0.0007182332226033683	0.0007010772264540276	0.08845561174477724	0.0816745091710591	-2.1234443068878645e-05	-0.00019262635469176337	-2.0943672954184395e-05	-0.00018998865955982547
3.963469971469652	0.0005550010201268783	0.0005525234314849555	0.0006018906440404015	0.0005956225516568348	0.0006288160832551761	0.0006202051139117687	0.0006575130055923352	0.0006462775456420723	0.0007176602316135441	0.0007005179148449927	0.08845569162925158	0.08167458289040136	-2.107137477106759e-05	-0.00019229884839132294	-2.0782837837185486e-05	-0.00018966564004253839
3.987351871870168	0.0005545585239765874	0.0005520829148933051	0.0006014108064135722	0.000595147712543809	0.0006283148051938468	0.0006197107000050949	0.0006569888781604474	0.0006457623719832363	0.0007170882184990788	0.0006999595576342043	0.08845577294606057	0.08167465793153361	-2.0909406229976252e-05	-0.00019197049865456173	-2.0623087418526406e-05	-0.00018934178867273388
4.01137767273438	0.0005541167838904656	0.0005516431510593045	0.0006009317894310577	0.0005946736855530993	0.0006278143848961286	0.000619217132110701	0.000656465648081004	0.0006452480803035645	0.00071651718580107	0.0006994021572999912	0.08845585572100946	0.08167473431827425	-2.074853032807411e-05	-0.00019164130230669985	-2.0464414677977272e-05	-0.00018901710231807034
4.035548241134971	0.0005536758018041627	0.0005512041419111568	0.0006004535952042786	0.0005942004727745598	0.0006273148245749925	0.0006187244124111629	0.0006559433176756808	0.0006447346728843718	0.0007159471360705658	0.0006988457163303561	0.0884559399803705	0.08167481207486346	-2.058873998996881e-05	-0.00019131125613121303	-2.0306812637342284e-05	-0.00018869157780927737
4.059864449369175	0.000553235579660474	0.0005507658893841972	0.0005999762258526175	0.000593728076305928	0.0006268161264518517	0.0006182325430973769	0.0006554218892751145	0.0006442221520157726	0.0007153780718686916	0.0006982902372231024	0.08845602575088814	0.08167489122598871	-2.0430028182621268e-05	-0.00019098035687353798	-2.015027435972941e-05	-0.00018836521193524303
4.08432717499025	0.0005527961194094237	0.0005503283954209814	0.0005994996835035157	0.0005932564982529268	0.0006263182927566594	0.0006177415263686741	0.0006549013652190163	0.0006437105199967839	0.0007148099957667778	0.0006977357224859577	0.08845611305979466	0.08167497179677333	-2.027238791492414e-05	-0.0001906486012389491	-1.9994792949817528e-05	-0.00018803800144737148
4.108937300839158	0.0005523574230083491	0.0005498916619713656	0.0005990239702925657	0.0005927857407293499	0.0006258213257280207	0.0006172513644329022	0.0006543817478562745	0.000643199779135435	0.0007142429103464828	0.0006971821746366923	0.0884562019348109	0.0816750538128058	-2.0115812237547423e-05	-0.0001903159858931136	-1.984036155354245e-05	-0.0001877099430583895
4.133695715076422	0.0005519194924219883	0.0005494556909925976	0.000598549088363611	0.0005923158058571696	0.0006253252276132871	0.0006167620595065453	0.0006538630395450716	0.0006426899317488756	0.0007136768181999194	0.0006966295962032424	0.08845629240416285	0.08167513730012683	-1.9960294242688664e-05	-0.0001899825074613698	-1.9686973357609452e-05	-0.00018738103343943213
4.15860331121418	0.0005514823296225714	0.0005490204844494043	0.0005980750398688515	0.0005918466957666271	0.0006248300006686727	0.0006162736138148208	0.0006533452426529997	0.0006421809801634912	0.0007131117219297904	0.0006960779897238402	0.08845638449658288	0.08167522228525698	-1.9805827063871725e-05	-0.00018964816252863004	-1.9534621589590434e-05	-0.00018705126922281823
4.183660988148428	0.0005510459365899025	0.0005485860443140758	0.0005976018269689305	0.0005913784125963364	0.000624335647159349	0.0006157860295917852	0.0006528283595571663	0.000641672926715009	0.0007125476241495075	0.000695527357747134	0.08845647824132705	0.08167530879518932	-1.9652403875747293e-05	-0.00018931294763938067	-1.9383299517658492e-05	-0.00018672064700145374
4.208869650191461	0.0005506103153114474	0.0005481523725665539	0.0005971294518330432	0.0005909109584933739	0.0006238421693595608	0.0006152993090804343	0.0006523123926443111	0.000641165773748608	0.0007119845274833277	0.0006949777028323142	0.08845657366817478	0.0816753968574091	-1.950001789385175e-05	-0.00018897685929697428	-1.923300045028782e-05	-0.00018638916332736066
4.2342302071045115	0.0005501754677824272	0.0005477194711945237	0.000596657916639032	0.0005904443356133868	0.0006233495695527248	0.0006148134545328163	0.0006517973443109223	0.0006406595236190369	0.0007114224345664815	0.0006944290275492436	0.08845667080744875	0.08167548649989713	-1.934866237443371e-05	-0.00018863989396419867	-1.908371773613575e-05	-0.00018605681471273172
4.259743574130585	0.0005497413960058986	0.0005472873421934951	0.0005961872235734863	0.0005899785461206852	0.0006228578500315433	0.0006143284682101259	0.0006512832169633464	0.0006401541786907189	0.000710861348045303	0.0006938813344785784	0.08845676969001813	0.081675577751138	-1.9198330614285733e-05	-0.00018830204806290218	-1.8935444763732226e-05	-0.00018572359762848711
4.285410672027485	0.0005493081019928498	0.0005468559875668991	0.0005957173748318453	0.0005895135921883456	0.0006223670130981035	0.0006138443523828259	0.0006507700130179055	0.0006396497413378731	0.0007103012705773628	0.0006933346262119017	0.08845687034730786	0.08167567064013631	-1.9049015950537915e-05	-0.00018796331797436838	-1.8788174961446857e-05	-0.00018538950850592595
4.311232427101037	0.0005488755877622836	0.0005464254093261689	0.0005952483726184951	0.0005890494759983062	0.0006218770610639902	0.0006133611093307327	0.0006502577349010136	0.0006391462139446183	0.0007097422048315971	0.0006927889053518461	0.08845697281131604	0.08167576519641905	-1.890071176026062e-05	-0.0001876237000368458	-1.8641901797164517e-05	-0.0001850545437351303
4.337209771238533	0.0005484438553413108	0.0005459956094908376	0.0005947802191468751	0.0005885861997414734	0.0006213879962503975	0.0006128787413431457	0.0006497463850492939	0.0006386435989050944	0.0007091841534884476	0.0006922441745122298	0.08845707711461707	0.0816758614500455	-1.8753411460450606e-05	-0.00018728319054744924	-1.8496618777966156e-05	-0.00018471869966384113
4.363343641942354	0.0005480129067652385	0.0005455665900886199	0.0005943129166395754	0.0005881237656178201	0.0006208998209882318	0.0006123972507189383	0.0006492359659096913	0.0006381418986235746	0.0007086271192399899	0.0006917004363181814	0.08845718329037314	0.08167595943161816	-1.8607108507874906e-05	-0.0001869417857623401	-1.8352319450269314e-05	-0.00018438197260052525
4.389634982363801	0.0005475827440776578	0.000545138353155507	0.0005938464673284406	0.000587662175836483	0.0006204125376182225	0.0006119166397666726	0.0006487264799395941	0.0006376411155145786	0.0007080711047900655	0.0006911576934062701	0.08845729137234899	0.08167605917229641	-1.8461796398623262e-05	-0.0001865994818941591	-1.8208997399283416e-05	-0.00018404435881073933
4.416084741337141	0.0005471533693305389	0.0005447109007358568	0.0005933808734546738	0.000587201432615872	0.0006199261484910382	0.000611436910804708	0.00064821792960695	0.0006371412520029929	0.0007075161128544273	0.0006906159484246423	0.08845740139491615	0.08167616070380089	-1.831746866812374e-05	-0.00018625627511399678	-1.8066646248957735e-05	-0.00018370585451862875
4.442693873413836	0.0005467247845843166	0.0005442842348824818	0.0005929161372689372	0.000586741538183766	0.0006194406559673875	0.000610958066161309	0.0006477103173903859	0.0006366423105241821	0.0007069621461608657	0.0006900752040331476	0.0884575133930724	0.08167626405842554	-1.817411889095885e-05	-0.00018591216155164347	-1.792525966178883e-05	-0.0001833664559066639
4.469463338897009	0.0005462969919079869	0.0005438583576567443	0.000592452261031458	0.00058628249477742	0.0006189560624181341	0.0006104801081747551	0.0006472036457793264	0.0006361442935241106	0.0007064092074493536	0.0006895354629034776	0.08845762740244607	0.08167636926904942	-1.8031740680353806e-05	-0.00018556713729164787	-1.778483133863494e-05	-0.00018302615911548747
4.49639410387609	0.0005458699933791925	0.0005434332711286446	0.0005919892470121324	0.0005858243046436664	0.0006184723702244168	0.0006100030391934484	0.0006466979172741142	0.000635647203459457	0.0007058572994721771	0.000688996727719296	0.08845774345930822	0.08167647636914546	-1.7890327688258045e-05	-0.00018522119837662	-1.7645355018433215e-05	-0.00018268496024292924
4.523487140261684	0.0005454437910843203	0.0005430089773769126	0.0005915270974906279	0.0005853669700390163	0.0006179895817777491	0.0006095268615760301	0.0006461931343861306	0.0006351510427977334	0.0007053064249940795	0.0006884590011763714	0.0884578616005901	0.08167658539279525	-1.7749873605267183e-05	-0.0001848743408079806	-1.750682447795339e-05	-0.000182342855343548
4.550743425820648	0.0005450183871185875	0.0005425854784891041	0.000591065814756492	0.0005849104932297698	0.0006175076994801344	0.0006090515776914895	0.0006456892996379169	0.0006346558140174052	0.0007047565867923987	0.0006879222859827175	0.08845798186388795	0.0816766963746928	-1.7610372159923907e-05	-0.00018452656054060435	-1.7369233531841152e-05	-0.0001819998404305051
4.578163944211368	0.0005445937835861412	0.00054216277656169	0.0005906054011092561	0.0005844548764921161	0.0006170267257441936	0.000608577189919271	0.000645186415563297	0.000634161519608009	0.0007042077876572096	0.0006873865848587282	0.08845810428747787	0.08167680935016089	-1.7471817118924413e-05	-0.000184177853486997	-1.7232576032186198e-05	-0.0001816559114732469
4.605749685019276	0.0005441699826001463	0.0005417408737001505	0.0005901458588585404	0.0005840001221122407	0.0006165466629932584	0.0006081037006493953	0.0006446844847074987	0.0006336681620702749	0.0007036600303914629	0.0006868519005373115	0.0884582289103309	0.08167692435516125	-1.7334202286986566e-05	-0.000183828215517573	-1.709684586846151e-05	-0.0001813110643984761
4.633501643792551	0.0005437469862828788	0.0005413197720190669	0.000589687190324162	0.0005835462323864276	0.0006160675136614979	0.0006076311122825611	0.000644183509627278	0.000633175743916245	0.0007031133178111275	0.0006863182357640295	0.08845835577212291	0.08167704142630981	-1.7197521506273974e-05	-0.00018347764245657538	-1.696203696724581e-05	-0.0001809652950892915
4.6614208220780515	0.0005433247967658221	0.0005408994736422177	0.000589229397836242	0.0005830932096211723	0.0006155892801940327	0.0006071594272302713	0.000643683492891042	0.0006326842676693961	0.0007025676527453341	0.0006857855932972361	0.08845848491324644	0.08167716060087767	-1.706176865641333e-05	-0.00018312613008421297	-1.6828143291987632e-05	-0.00018061859938439673
4.689508227457455	0.0005429034161897612	0.0005404799807026728	0.0005887724837353157	0.0005826410561332827	0.0006151119650470507	0.0006066886479149377	0.0006431844370789751	0.0006321937358647634	0.0007020230380365228	0.0006852539759082191	0.08845861637482108	0.08167728191681677	-1.692693765436258e-05	-0.00018277367413699341	-1.6695158842937666e-05	-0.00018027097307923845
4.717764873583629	0.0005424828467048735	0.0005400612953428871	0.0005883164503724339	0.0005821897742499887	0.0006146355706879198	0.0006062187767700029	0.000642686344783162	0.0006317041510490616	0.0007014794765405803	0.0006847233863813391	0.08845875019871638	0.0816774054127632	-1.6793022454109074e-05	-0.0001824202703064326	-1.656307765692845e-05	-0.00017992241192563152
4.746191780217212	0.0005420630904708283	0.0005396434197147945	0.0005878613001092793	0.0005817393663090496	0.0006141600995953088	0.0006057498162400454	0.00064218921860772	0.0006312155157808076	0.0007009369711269947	0.000684193827514168	0.08845888642756052	0.08167753112805186	-1.6660017046421505e-05	-0.00018206591423823582	-1.643189380708121e-05	-0.00017957291163020472
4.774789973263409	0.0005416441496568798	0.0005392263559799075	0.0005874070353182728	0.0005812898346588646	0.0006136855542593064	0.0006052817687809105	0.0006416930611689175	0.0006307278326304509	0.0007003955246789945	0.0006836653021176372	0.08845902510474725	0.08167765910273268	-1.6527915458775314e-05	-0.00018171060153356067	-1.630160140264625e-05	-0.000179222467854942
4.803560484809025	0.0005412260264419614	0.0005388101063094064	0.0005869536583826821	0.0005808411816585776	0.0006132119371815348	0.0006048146368598127	0.0006411978750953048	0.0006302411041804863	0.0006998551400936998	0.0006831378130161736	0.08845916627445613	0.08167778937757235	-1.6396711755163607e-05	-0.00018135432774846194	-1.6172194588909283e-05	-0.00017887107621757103
4.832504353159697	0.0005408087230147863	0.0005383946728842447	0.0005865011716967343	0.0005803934096781925	0.0006127392508752708	0.0006043484229554635	0.0006407036630278485	0.0006297553330255968	0.0006993158202822729	0.0006826113630478532	0.08845930998167383	0.08167792199408432	-1.626640003576582e-05	-0.00018099708839255935	-1.604366754689307e-05	-0.00017851873229043913
4.861622622877388	0.0005403922415739389	0.0005379800578952352	0.0005860495776657256	0.0005799465210986741	0.0006122674978655676	0.0006038831295581812	0.0006402104276200478	0.0006292705217727629	0.0006987775681700633	0.0006820859550645327	0.08845945627218962	0.08167805699453093	-1.613697443685405e-05	-0.00018063887892964814	-1.591601449324291e-05	-0.00017816543160106835
4.890916344818065	0.0005399765843279758	0.0005375662635431571	0.0005855988787061334	0.0005795005183120708	0.0006117966806893716	0.0006034187591700143	0.0006397181715380775	0.0006287866730414016	0.0006982403866967621	0.0006815615919320098	0.08845960519263138	0.08167819442193426	-1.6008429130626514e-05	-0.00018027969477782402	-1.5789229679858893e-05	-0.0001778111696298934
4.9203865761696335	0.0005395617534955207	0.0005371532920388474	0.0005851490772457277	0.0005790554037216172	0.0006113268018956441	0.0006029553143048641	0.0006392268974609115	0.0006283037894634908	0.000697704278816552	0.0006810382765301606	0.0884597567904688	0.08167833432009983	-1.5880758324877953e-05	-0.00017991953130779004	-1.566330739397742e-05	-0.00017745594181312052
4.950034380490085	0.0005391477513053638	0.0005367411456033006	0.0005847001757236879	0.0005786111797418472	0.0006108578640454875	0.000602492797488593	0.0006387366080804541	0.0006278218736836971	0.0006971692474982604	0.0006805160117530886	0.08845991111402371	0.081678476733627	-1.5753956262907695e-05	-0.00017955838384350886	-1.55382419577757e-05	-0.00017709974354014613
4.979860827745887	0.0005387345799965581	0.0005363298264677681	0.0005842521765907078	0.0005781678487987091	0.0006103898697122625	0.0006020312112591606	0.0006382473061016731	0.0006273409283595058	0.0006966352957255128	0.0006799948005092789	0.08846006821249922	0.08167862170791802	-1.5628017223401694e-05	-0.00017919624766300768	-1.5414027728217344e-05	-0.00017674257015357075
5.009866994350591	0.0005383222418185223	0.0005359193368738562	0.00058380508230912	0.0005777254133296762	0.0006099228214817105	0.0006015705581667311	0.0006377589942427383	0.0006268609561613519	0.0006961024264968891	0.0006794746457217424	0.08846022813598912	0.08167876928920004	-1.5502935520078642e-05	-0.00017883311799613	-1.5290659097033296e-05	-0.00017638441695098928
5.040053963203681	0.0005379107390311344	0.0005355096790736263	0.0005833588953530008	0.0005772838757838626	0.0006094567219520828	0.0006011108407738014	0.0006372716752351464	0.0006263819597727528	0.0006955706428260763	0.0006789555503281693	0.0884603909354934	0.08167891952453717	-1.5378705501591095e-05	-0.00017846899002529892	-1.5168130490215287e-05	-0.00017602527918114674
5.070422823729659	0.0005375000739048358	0.0005351008553296931	0.0005829136182082911	0.0005768432386221343	0.0006089915737342589	0.0006006520616553275	0.0006367853518238591	0.0006259039418904342	0.000695039947742028	0.0006784375172810785	0.08846055666293269	0.08167907246184136	-1.525532155128087e-05	-0.00017810385888475389	-1.5046436368033184e-05	-0.00017566515204583966
5.100974671917351	0.0005370902487207293	0.0005346928679153271	0.0005824692533729128	0.0005764035043172269	0.0006085273794518795	0.0006001942233988431	0.0006363000267674413	0.000625426905224472	0.0006945103442891228	0.0006779205495479759	0.08846072537116673	0.08167922814989816	-1.5132778087106197e-05	-0.0001777377196615082	-1.4925571224988152e-05	-0.00017530403070144251
5.131710610359471	0.0005366812657706786	0.0005342857191145533	0.0005820258033568788	0.0005759646753538595	0.0006080641417414601	0.0005997373286045787	0.0006358157028381946	0.0006249508524984178	0.0006939818355273195	0.000677404650111501	0.0884608971140195	0.08167938663837283	-1.5011069561353743e-05	-0.0001773705673938919	-1.4805529589316524e-05	-0.0001749419102548555
5.1626317482924104	0.0005362731273574124	0.0005338794112222549	0.0005815832706824179	0.0005755267542288511	0.0006076018632525311	0.0005992813798855997	0.0006353323828222951	0.000624475786449437	0.0006934544245323214	0.000676889821969589	0.08846107194628208	0.08167954797782993	-1.4890190460364536e-05	-0.00017700239707039989	-1.4686306022889187e-05	-0.00017457878576433716
5.193739201636265	0.0005358658357946232	0.0005334739465442732	0.0005811416578840877	0.0005750897434512388	0.000607140546647758	0.0005988263798679224	0.0006348500695199319	0.0006240017098284443	0.0006929281143957369	0.000676376068135623	0.08846124992374123	0.08167971221974814	-1.4770135304627632e-05	-0.000176633203632523	-1.4567895121279234e-05	-0.0001742146522421828
5.225034093035115	0.0005354593934070694	0.0005330693273975078	0.0005807009675088947	0.0005746536455423913	0.0006066801946030665	0.0005983723311906382	0.0006343687657454424	0.0006235286254002371	0.0006924029082252388	0.0006758633916385893	0.08846143110318773	0.08167987941654083	-1.4650898648287461e-05	-0.00017626298197097323	-1.445029151324155e-05	-0.00017384950465039462
5.256517551897525	0.0005350538025306799	0.0005326655561100263	0.0005802612021164115	0.0005742184630361319	0.000606220809807782	0.0005979192365060515	0.0006338884743274616	0.000623056535943637	0.0006918788091447328	0.0006753517955232434	0.08846161554245234	0.0816800496215692	-1.453247507911086e-05	-0.00017589172692726585	-1.4333489860674647e-05	-0.00017348333790216663
5.288190714437326	0.0005346490655126537	0.0005322626350211585	0.0005798223642788984	0.0005737841984788514	0.0006057623949647475	0.0005974670984797965	0.0006334091981090494	0.0006225854442516216	0.0006913558202945177	0.0006748412828502596	0.08846180330040045	0.08168022288916119	-1.4414859218308401e-05	-0.00017551943329320585	-1.4217484858497498e-05	-0.00017311614686234267
5.320054723714605	0.0005342451847115667	0.0005318605664816074	0.0005793844565814244	0.0005733508544296361	0.0006053049527904643	0.000597015919790973	0.0006329309399478451	0.0006221153531314704	0.0006908339448314556	0.0006743318566964012	0.0884619944369704	0.08168039927462513	-1.4298045720347041e-05	-0.00017514609581098517	-1.4102271234366776e-05	-0.00017274792634575098
5.352110729676963	0.0005338421624974713	0.0005314593528535484	0.0005789474816219819	0.0005729184334603747	0.0006048484860152107	0.0005965657031322709	0.0006324537027161998	0.0006216462654048966	0.0006903131859291347	0.000673823520154673	0.08846218901318764	0.0816805788342779	-1.418202927269685e-05	-0.00017477170917160056	-1.3987843748553691e-05	-0.00017237867111785654
5.384359889201005	0.0005334400012520055	0.0005310589965107372	0.0005785114420116197	0.000572486938155894	0.0006043929973831903	0.0005961164512101038	0.0006319774893013268	0.0006211781839081953	0.0006897935467780414	0.0006733162763344922	0.08846238709117475	0.0816807616254494	-1.4066804595647131e-05	-0.00017439626801492303	-1.3874197193704599e-05	-0.0001720083758935953
5.41680336613411	0.0005330387033684932	0.0005306594998386139	0.0005780763403745537	0.0005720563711140675	0.0006039384896526503	0.0005956681667447394	0.0006315023026054414	0.0006207111114923787	0.0006892750305857287	0.000672810128361847	0.08846258873418575	0.08168094770651255	-1.395236644225438e-05	-0.0001740197669307525	-1.3761326394742118e-05	-0.00017163703533795704
5.44944233133642	0.0005326382712520536	0.0005302608652344075	0.000577642179348297	0.0005716267349459466	0.0006034849655960247	0.0005952208524704288	0.0006310281455459099	0.0006202450510233214	0.0006887576405769862	0.000672305079379467	0.08846279400661933	0.08168113713689178	-1.3838709598075136e-05	-0.00017364220045738843	-1.3649226208648294e-05	-0.00017126464406540254
5.482277962723094	0.0005322387073197024	0.0005298630951072433	0.0005772089615837808	0.0005711980322758768	0.0006030324280000599	0.0005947745111355415	0.0006305550210553916	0.0006197800053819022	0.0006882413799940127	0.0006718011325469817	0.08846300297403827	0.08168132997709134	-1.3725828880938734e-05	-0.0001732635630810192	-1.35378915242651e-05	-0.00017089119663926677
5.515311445306831	0.0005318400140004619	0.0005294661918782488	0.0005767766897454789	0.0005707702657416237	0.0006025808796659606	0.000594329145502697	0.0006300829320819895	0.0006193159774641519	0.0006877262520965902	0.0006712982910410977	0.08846321570319454	0.08168152628871528	-1.3613719140777303e-05	-0.0001728838492354029	-1.342731726210189e-05	-0.00017051668757121774
5.548543971240616	0.000531442193735467	0.0005290701579806631	0.0005763453665115364	0.0005703434379944998	0.0006021303234095178	0.0005938847583489028	0.0006296118815893995	0.0006188529701813936	0.0006872122601622599	0.0006707965580557616	0.08846343226204831	0.08168172613447476	-1.3502375259598007e-05	-0.0001725030533032551	-1.3317498374205289e-05	-0.00017014111132142296
5.581976739860765	0.0005310452489780717	0.0005286749958599423	0.0005759149945738891	0.000569917551699485	0.0006016807620612474	0.0005934413524656853	0.000629141872557056	0.0006183909864603921	0.000686699407486496	0.0006702959368023329	0.08846365271979338	0.08168192957822232	-1.3391792151070184e-05	-0.00017212116961316803	-1.3208429844011743e-05	-0.00016976446229875763
5.615610957730194	0.000530649182193956	0.0005282807079738684	0.0005754855766383966	0.0005694926095353547	0.0006012321984665332	0.0005929989306592262	0.0006286729079802826	0.0006179300292435017	0.0006861876973828827	0.0006697964305097535	0.0884638771468701	0.08168213668496829	-1.3281964760462894e-05	-0.0001717381924408734	-1.310010668606476e-05	-0.00016938673485902833
5.649447838681973	0.0005302539958612372	0.0005278872967926585	0.0005750571154249651	0.000569068614194805	0.0006007846354857605	0.0005925574957505031	0.0006282049908704492	0.0006174701014888098	0.000685677133183298	0.0006692980424247232	0.08846410561500424	0.08168234752089666	-1.3172888064615432e-05	-0.00017135411601038042	-1.2992523945948992e-05	-0.00016900792330608316
5.6834886038631165	0.0005298596924705748	0.000527494764799072	0.000574629613667677	0.0005686455683845808	0.0006003380759944521	0.0005921170505754203	0.0006277381242551127	0.0006170112061702909	0.0006851677182380863	0.0006688007758118688	0.08846433819721017	0.08168256215339224	-1.306455707150711e-05	-0.00017096893449083939	-1.2885676700061244e-05	-0.00016862802189078485
5.717734481778674	0.0005294662745252842	0.0005271031144885251	0.0005742030741149201	0.0005682234748256036	0.0005998925228834187	0.0005916775979849544	0.000627272311178185	0.0006165533462779541	0.0006846594559162466	0.0006683046339539278	0.0884645749678368	0.08168278065105891	-1.2956966820135835e-05	-0.00017058264199663886	-1.2779560055398848e-05	-0.00016824702481013643
5.75218670833605	0.0005290737445414435	0.0005267123483691971	0.0005737774995295185	0.0005678023362530981	0.0005994479790588939	0.0005912391408452893	0.0006268075547000751	0.0006160965248179954	0.0006841523496056113	0.0006678096201519178	0.08846481600256857	0.08168300308374625	-1.2850112380462589e-05	-0.00017019523258859914	-1.2674169149448633e-05	-0.00016786492620768367
5.786846526889619	0.0005286821050480059	0.0005263224689621447	0.0005733528926888609	0.0005673821554167269	0.0005990044474426788	0.0005908016820379607	0.0006263438578978535	0.0006156407448129529	0.0006836464027130364	0.0006673157377253202	0.08846506137846907	0.08168322952256817	-1.274398885317031e-05	-0.00016980670027297307	-1.2569499150053356e-05	-0.0001674817201739176
5.821715188285586	0.0005282913585869072	0.0005259334788014071	0.000572929256385029	0.0005669629350807116	0.0005985619309722825	0.0005903652244599881	0.0006258812238653984	0.0006151860093018506	0.0006831416186645754	0.000666822990012252	0.0884653111739936	0.08168346003992538	-1.2638591369506028e-05	-0.00016941703900096028	-1.2465545255139349e-05	-0.0001670974007441789
5.856793950907131	0.0005279015077131832	0.0005255453804341281	0.0005725065934249362	0.0005665446780239739	0.0005981204326010685	0.0005899297710240306	0.0006254196557135667	0.0006147323213403659	0.0006826380009056832	0.000666331380369658	0.08846556546902343	0.08168369470953366	-1.2533915091027595e-05	-0.00016902624266774968	-1.2362302692506613e-05	-0.00016671196189832482
5.892084080719833	0.0005275125549950768	0.0005251581764206611	0.0005720849066304564	0.0005661273870402599	0.0005976799552984009	0.000589495324658521	0.0006249591565703416	0.0006142796840009727	0.0006821355529013916	0.0006658409121734829	0.08846582434488182	0.08168393360643901	-1.2429955209532564e-05	-0.00016863430511300515	-1.2259766719927706e-05	-0.00016632539756350484
5.927586851317345	0.0005271245030141518	0.0005247718693346835	0.0005716641988385579	0.000565711064938276	0.0005972405020497875	0.0005890618883078062	0.0006244997295809993	0.000613828100373108	0.0006816342781365047	0.0006653515888188617	0.08846608788436942	0.08168417680705413	-1.2326706946825736e-05	-0.00016824122012004672	-1.2157932624693238e-05	-0.0001659377016101221
5.963303543967366	0.0005267373543654092	0.000524386461763314	0.000571244472901438	0.000565295714541822	0.0005968020758570308	0.000588629464932303	0.0006240413779082659	0.0006133775735633222	0.0006811341801157932	0.0006648634137203028	0.08846635617178353	0.08168442438916974	-1.2224165554569968e-05	-0.00016784698141561472	-1.2056795723450545e-05	-0.00016554886785163925
5.999235447657878	0.0005263511116573959	0.0005240019563072234	0.000570825731686657	0.0005648813386899255	0.0005963646797383725	0.0005881980575086397	0.0006235841047324827	0.000612928106695444	0.0006806352623641826	0.0006643763903118742	0.08846662929295386	0.08168467643199036	-1.212232631417863e-05	-0.00016745158267042481	-1.1956351362259199e-05	-0.00016515889004729833
6.035383859143656	0.0005259657775123219	0.0005236183555807508	0.0005704079780772754	0.0005644679402369739	0.0005959283167286415	0.0005877676690297972	0.0006231279132517671	0.0006124797029107342	0.0006801375284269518	0.0006638905220473922	0.08846690733526247	0.08168493301615447	-1.2021184536472121e-05	-0.0001670550174962815	-1.1856594916263147e-05	-0.00016476776189919273
6.071750082993084	0.0005255813545661776	0.0005232356622120215	0.0005699912149719938	0.0005640555220528548	0.0005954929898794125	0.0005873383025052664	0.0006226728066821817	0.0006120323653680518	0.0006796409818699302	0.0006634058124006131	0.08846719038767507	0.08168519422376139	-1.1920735561657056e-05	-0.00016665727944786823	-1.1757521789512032e-05	-0.0001643754770522532
6.108335431635222	0.0005251978454688442	0.0005228538788430571	0.0005695754452852841	0.0005636440870230878	0.0005950587022591461	0.0005869099609611883	0.0006222187882578927	0.0006115860972440147	0.0006791456262796931	0.0006629222648654211	0.08846747854076847	0.08168546013840315	-1.1820974759230857e-05	-0.0001662583620234137	-1.1659127414902215e-05	-0.00016398202909490012
6.145141225407182	0.0005248152528842118	0.000522473008129901	0.0005691606719475305	0.0005632336380489695	0.0005946254569533431	0.0005864826474405097	0.0006217658612313431	0.0006111409017331621	0.0006786514652637642	0.0006624398829560248	0.08846777188676648	0.08168573084517762	-1.1721897527532457e-05	-0.00016585825866007042	-1.1561407253854114e-05	-0.00016358741155665657
6.182168792601758	0.0005244335794902994	0.0005220930527427278	0.0005687468979051737	0.000562824178047704	0.0005941932570647091	0.0005860563650031343	0.0006213140288734196	0.0006106967820481203	0.0006781585024508165	0.0006619586702071507	0.08846807051955694	0.08168600643072989	-1.1623499293797815e-05	-0.000165456962737065	-1.1464356796274042e-05	-0.00016319161790954995
6.2194194695153895	0.0005240528279793669	0.0005217140153659663	0.0005683341261208447	0.0005624157099525445	0.0005937621057132917	0.0005856311167260718	0.0006208632944736215	0.0006102537414197695	0.000677666741490875	0.0006614786301742382	0.08846837453473577	0.08168628698328062	-1.1525775514015929e-05	-0.0001650544675751986	-1.1367971560432774e-05	-0.0001627946415682091
6.256894600496366	0.0005236730010580369	0.0005213358986984143	0.00056792235957351	0.0005620082367129363	0.0005933320060366485	0.0005852069057035883	0.0006204136613402303	0.0006098117830974065	0.0006771761860555219	0.0006609997664336359	0.08846868402962588	0.08168657259263973	-1.1428721672597508e-05	-0.00016465076643441823	-1.1272247092598657e-05	-0.00016239647588668638
6.294595537993358	0.0005232941014474105	0.0005209587054533639	0.0005675116012586117	0.0005616017612946567	0.0005929029611899967	0.0005847837350473718	0.0006199651328004854	0.0006093709103489206	0.0006766868398381041	0.0006605220825828067	0.0884689991033202	0.08168686335025085	-1.1332333282357623e-05	-0.00016424585251524626	-1.1177178967056688e-05	-0.0001619971141605392
6.332523642604218	0.0005229161318831878	0.000520582438358714	0.0005671018541882102	0.000561196286679953	0.0005924749743463734	0.0005843616078866719	0.0006195177122007513	0.0006089311264609546	0.0006761987065539395	0.0006600455822405243	0.08846931985670282	0.0816871593492142	-1.123660588424856e-05	-0.00016383971895699012	-1.1082762785941114e-05	-0.0001615965496264138
6.370680283125076	0.0005225390951157882	0.000520207100157095	0.000566693121391131	0.000560791815867691	0.0005920480486967946	0.0005839405273684679	0.0006190714029067	0.0006084924347390829	0.0006757117899405312	0.0006595702690470754	0.0884696463924897	0.0816874606843184	-1.114153504727395e-05	-0.00016343235883858886	-1.0988994178891091e-05	-0.00016119477545896432
6.40906683659976	0.0005221629939104684	0.0005198326936059913	0.0005662854059131057	0.0005603883518734963	0.0005916221874504115	0.000583520496657624	0.0006186262083034797	0.00060805483850798	0.0006752260937577752	0.0006590961466644684	0.08846997881525712	0.08168776745206886	-1.104711636830489e-05	-0.00016302376517761397	-1.0895868803152166e-05	-0.00016079178477416967
6.447684688369473	0.000521787831047446	0.0005194592214778584	0.0005658787108169206	0.0005599858977298983	0.0005911973938346743	0.00058310151893704	0.0006181821317958993	0.000607618341111594	0.0006747416217881773	0.0006586232187766353	0.08847031723148133	0.0816880797507215	-1.0953345471876978e-05	-0.00016261393092931176	-1.0803382343264022e-05	-0.00016038757062675213
6.486535232122802	0.0005214136093220181	0.0005190866865602508	0.0005654730391825604	0.0005595844564864768	0.0005907736710954935	0.0005826835974078203	0.000617739176808597	0.0006071829459133236	0.0006742583778370673	0.0006581514890896437	0.08847066174956231	0.08168839768031545	-1.08602180100845e-05	-0.0001622028489871724	-1.0711530510841907e-05	-0.00015998212600892847
6.525619869945995	0.0005210403315446872	0.0005187150916559389	0.0005650683941073629	0.000559184031210009	0.000590351022497401	0.0005822667352894315	0.0006172973467862329	0.0006067486562961891	0.0006737763657328172	0.0006576809613319008	0.08847101247986734	0.08168872134269674	-1.0767729662360982e-05	-0.0001617905121812646	-1.0620309044561023e-05	-0.0001595754438518393
6.564940012373588	0.0005206680005412799	0.000518344439583039	0.0005646647787061556	0.0005587846249846164	0.0005899294513237198	0.000581850935819863	0.0006168566451936616	0.0006063154756630184	0.0006732955893270613	0.0006572116392543731	0.08847136953477168	0.08168905084156682	-1.0675876135371638e-05	-0.00016137691327898496	-1.0529713709943149e-05	-0.0001591675170246748
6.604497078439295	0.0005202966191530734	0.0005179747331751338	0.0005642621961114174	0.0005583862409119128	0.0005895089608767215	0.0005814362022557898	0.0006164170755161162	0.0006058834074366173	0.0006728160524949157	0.0006567435266307922	0.0884717330286782	0.08168938628250252	-1.0584653162878932e-05	-0.00016096204498459998	-1.0439740299212664e-05	-0.00015875833833400854
6.644292495727218	0.0005199261902369182	0.0005176059752813978	0.000563860649473422	0.0005579888821111556	0.000589089554477798	0.0005810225378727365	0.0006159786412593954	0.0006054524550599545	0.0006723377591352043	0.0006562766272578754	0.08847210307806887	0.08168972777299555	-1.0494056505485835e-05	-0.00016054589993751145	-1.0350384631036338e-05	-0.0001583479005220212
6.684327700423376	0.0005195567166653629	0.000517238168766726	0.0005634601419603906	0.0005575925517193963	0.0005886712354676283	0.0005806099459652492	0.0006155413459500477	0.0006050226219963425	0.0006718607131706832	0.0006558109449555401	0.08847247980153965	0.0816900754224852	-1.040408195052047e-05	-0.00016012847071245062	-1.0261642550543279e-05	-0.0001579361962687209
6.724604137367524	0.0005191882013267787	0.0005168713165118543	0.000563060676758646	0.0005571972528916262	0.0005882540072063493	0.0005801984298470483	0.0006151051931355576	0.0006045939117296186	0.0006713849185482646	0.0006553464835671217	0.08847286331983337	0.08169042934240119	-1.0314725311956312e-05	-0.00015970974981999175	-1.0173509929061256e-05	-0.00015752321818963966
6.76512326010531	0.0005188206471254879	0.0005165054214134936	0.0005626622570727654	0.0005568029888009397	0.0005878378730737198	0.0005797879928512117	0.0006146701863845364	0.0006041663277643327	0.0006709103792392545	0.0006548832469596002	0.08847325375588504	0.08169078964618641	-1.0225982430160652e-05	-0.00015928972970484512	-1.0085982663930217e-05	-0.00015710895883506992
6.805886530940724	0.0005184540569818879	0.0005161404863844521	0.0005622648861257347	0.0005564097626386774	0.0005874228364692998	0.0005793786383303324	0.0006142363292869109	0.0006037398736259313	0.0006704370992395742	0.0006544212390238168	0.08847365123485859	0.08169115644934895	-1.0137849171748883e-05	-0.00015886840274537128	-9.999056678433767e-06	-0.00015669341069073084
6.846895420988873	0.0005180884338325807	0.0005157765143537689	0.0005618685671591033	0.0005560175776145888	0.0005870089008126178	0.0005789703696566973	0.000613803625454115	0.0006033145528609442	0.0006699650825700027	0.0006539604636747034	0.08847405588418872	0.08169152986948248	-1.0050321429464805e-05	-0.00015844576125376153	-9.91272792164044e-06	-0.0001562765661773241
6.888151410229076	0.0005177237806304987	0.0005154135082668357	0.0005614733034331439	0.000555626436956981	0.0005865960695433487	0.0005785631902224484	0.000613372078519283	0.0006028903690371758	0.0006694943332764062	0.0006535009248515064	0.08847446783361694	0.08169191002632324	-9.963395122034036e-06	-0.00015802179747559375	-9.82699236822069e-06	-0.00015585841764954866
6.92965598755826	0.0005173601003450348	0.0005150514710855354	0.0005610790982270058	0.0005552363439128798	0.0005861843461214834	0.0005781571034397656	0.0006129416921374466	0.0006024673257438914	0.0006690248554299796	0.0006530426265180189	0.08847488721524582	0.08169229704177153	-9.877066193956716e-06	-0.00015759650358844468	-9.74184601824045e-06	-0.00015543895739474067
6.971410650844719	0.0005169973959621705	0.0005146904057883649	0.000560685954838877	0.000554847301748188	0.0005857737340275138	0.0005777521127410353	0.0006125124699857264	0.0006020454265920155	0.0006685566531274835	0.0006525855726628079	0.0884753141635659	0.08169269103994259	-9.791330615406026e-06	-0.00015716987170230623	-9.657284897127312e-06	-0.000155018177634067
7.01341690698215	0.0005166356704846088	0.0005143303153705716	0.0005602938765861431	0.0005544593137478387	0.0005853642367626011	0.0005773482215790271	0.0006120844157635345	0.0006016246752143175	0.0006680897304914906	0.0006521297672994512	0.08847574881551142	0.08169309214720237	-9.706184382079e-06	-0.00015674189385905812	-9.573305055445014e-06	-0.00015459607052113744
7.055676271944047	0.0005162749269318995	0.0005139712028442826	0.0005599028668055448	0.0005540723832159614	0.0005849558578487623	0.0005769454334270701	0.0006116575331927712	0.000601205075265613	0.0006676240916706248	0.0006516752144667705	0.0884761913105029	0.08169350049220817	-9.621623514954533e-06	-0.0001563125620305389	-9.48990256873037e-06	-0.0001541726281410194
7.098190270838397	0.000515915168340578	0.0005136130712386413	0.0005595129288533486	0.0005536865134760422	0.0005845486008290492	0.0005765437517792336	0.00061123182601803	0.0006007866304229611	0.000667159740839816	0.0006512219182290721	0.08847664179048567	0.08169391620595363	-9.537644060258685e-06	-0.00015588186811985039	-9.407073537403936e-06	-0.0001537478425107236
7.1409604379627405	0.00051555639776429	0.000513255923599933	0.000559124066105499	0.0005533017078710804	0.0005841424692677288	0.0005761431801505017	0.0006108072980067934	0.0006003693443858524	0.0006666966822005383	0.0006507698826763802	0.08847710039998219	0.08169433942180289	-9.454242089279932e-06	-0.00015544980396031693	-9.324814086620822e-06	-0.00015332170557881553
7.183988316859528	0.0005151986182739286	0.0005128997629917275	0.0005587362819577926	0.0005529179697637585	0.0005837374667504662	0.0005757437220769562	0.0006103839529496451	0.0005999532208764244	0.0006662349199810713	0.0006503191119246866	0.08847756728613525	0.081694770275548	-9.371413698212178e-06	-0.00015501636131474983	-9.243120366070334e-06	-0.00015289420922383334
7.227275460371831	0.0005148418329577662	0.0005125445924950083	0.000558349579826035	0.0005525353025366014	0.0005833335968845096	0.0005753453811159586	0.00060996179466047	0.0005995382636396491	0.0006657744584367477	0.0006498696101161882	0.08847804259875908	0.0816952089054391	-9.28915500793357e-06	-0.0001545815318738375	-9.161988549855407e-06	-0.00015246534525432953
7.270823430699384	0.0005144860449215895	0.0005121904152083114	0.0005579639631462139	0.000552153709592145	0.0005829308632988822	0.0005749481608463335	0.0006095408269766681	0.0005991244764435442	0.0006653153018502131	0.000649421381419537	0.08847852649038686	0.08169565545223653	-9.20746216399003e-06	-0.00015414530725763043	-9.081414836321737e-06	-0.00015203510540783005
7.31463379945495	0.0005141312572888338	0.0005118372342478602	0.0005575794353746631	0.0005517731943531039	0.0005825292696445586	0.0005745520648685559	0.0006091210537593569	0.0005987118630793749	0.0006648574545316826	0.0006489744300300892	0.08847901911631484	0.08169611005925025	-9.126331336388807e-06	-0.00015370767901418114	-9.001395447960636e-06	-0.00015160348135112578
7.358708147721062	0.0005137774732007173	0.0005114850527477012	0.0005571959999882311	0.0005513937602625319	0.0005821288195946641	0.0005741570968049332	0.0006087024788935888	0.0005983004273618615	0.0006644009208192007	0.0006485287601701524	0.08847952063466222	0.08169657287239947	-9.04575871938599e-06	-0.00015326863861775397	-8.92192663127199e-06	-0.00015117046467985618
7.403048066107065	0.0005134246958163808	0.0005111338738598459	0.0005568136604844543	0.000551015410784002	0.0005817295168446603	0.0005737632602997938	0.0006082851062885641	0.0005978901731293882	0.0006639457050789101	0.0006480843760892455	0.08848003120641756	0.08169704404024389	-8.965740531479555e-06	-0.00015282817747057365	-8.843004656559558e-06	-0.0001507360469169411
7.447655154806527	0.0005130729283130204	0.0005107837007544047	0.0005564324203817246	0.000550638149401767	0.0005813313651125357	0.0005733705590196784	0.0006078689398778392	0.0005974811042442105	0.0006634918117053105	0.0006476412820643474	0.08848055099548498	0.08169752371404158	-8.886273015119676e-06	-0.0001523862868998832	-8.764625817771383e-06	-0.00015030021951163708
7.49253102365499	0.0005127221738860301	0.0005104345366197311	0.0005560522832194649	0.0005502619796209375	0.0005809343681390062	0.0005729789966535332	0.000607453983619554	0.0005970732245926705	0.0006630392451215348	0.0006471994824001613	0.08848108016874912	0.08169801204779355	-8.8073524366402e-06	-0.00015194295815870729	-8.68678643250586e-06	-0.00014986297384177172
7.537677292188054	0.0005123724357491348	0.0005100863846625559	0.000555673252558299	0.0005498869049676489	0.0005805385296877016	0.0005725885769128891	0.0006070402414966401	0.0005966665380854083	0.0006625880097796128	0.0006467589814293714	0.0884816188961199	0.08169850919830046	-8.728975086204002e-06	-0.00015149818242664315	-8.609482841702085e-06	-0.00014942430120985783
7.583095589699846	0.0005120237171345334	0.0005097392481081332	0.0005552953319802296	0.0005495129289892402	0.0005801438535453627	0.0005721993035320756	0.0006066277175170488	0.0005962610486575783	0.0006621381101607527	0.0006463197835129073	0.0884821673505939	0.08169901532520411	-8.651137277427418e-06	-0.0001510519508054753	-8.53271140957481e-06	-0.00014898419284435638
7.628787555301809	0.0005116760212930367	0.0005093931302003794	0.0005549185250888138	0.0005491400552544232	0.00057975034352205	0.0005718111802683934	0.0006062164157139689	0.0005958567602690633	0.0006616895507756107	0.0006458818930402105	0.08848272570830142	0.0816995305910467	-8.573835347429684e-06	-0.0001506042543216457	-8.45646852347913e-06	-0.0001485426398986356
7.674754837981857	0.0005113293514942105	0.0005090480342020167	0.0005545428355093376	0.0005487682873534672	0.0005793580034513281	0.0005714242109023335	0.000605806340146055	0.0005954536769047002	0.0006612423361645768	0.0006454453144295032	0.08848329414857908	0.08170005516131744	-8.497065656669009e-06	-0.00015015508392547672	-8.380750593709255e-06	-0.000148099633449722
7.720999096663877	0.000510983711026513	0.0005087039633947165	0.0005541682668889982	0.0005483976288983686	0.0005789668371904784	0.0005710383992377565	0.0006053974948976497	0.0005950518025744959	0.0006607964708980501	0.0006450100521280583	0.08848387285401162	0.08170058920451422	-8.420824588693636e-06	-0.00014970443048857585	-8.305554053500246e-06	-0.00014765516449997962
7.767522000267617	0.0005106391031974415	0.0005083609210792412	0.000553794822897083	0.0005480280835230328	0.0005785768486206976	0.0005706537491021031	0.0006049898840790157	0.0005946511413138495	0.0006603519595767311	0.000644576110612471	0.08848446201049971	0.08170113289218882	-8.345108550146182e-06	-0.00014925228480577868	-8.230875358692345e-06	-0.0001472092239730438
7.814325227768903	0.0005102955313336707	0.0005080189105755934	0.000553422507225147	0.0005476596548834574	0.0005781880416472993	0.0005702702643465939	0.0006045835118265618	0.000594251697183782	0.0006599088068319033	0.0006441434943889415	0.08848506180732041	0.08170168639900768	-8.269913970538993e-06	-0.0001487986375931366	-8.15671098776307e-06	-0.0001467618027163331
7.861410468260233	0.0005099529987811991	0.0005076779352231541	0.0005530513235871997	0.0005472923466579041	0.0005778004201999236	0.0005698879488464277	0.0006041783823030778	0.0005938534742711565	0.0006594670173257254	0.000643712207993545	0.08848567243718461	0.0817022499028131	-8.195237302045105e-06	-0.00014834347948571025	-8.08305744161731e-06	-0.00014631289149884263
7.908779421011744	0.0005096115089054939	0.0005073379983808379	0.0005526812757198886	0.0005469261625470943	0.0005774139882327503	0.0005695068065009922	0.000603774499697971	0.0005934564766889145	0.0006590265957515284	0.0006432822559925216	0.088486294096303	0.08170282358467153	-8.121075019541617e-06	-0.0001478868010406087	-8.009911243425996e-06	-0.00014586248101046417
7.956433795532517	0.0005092710650916345	0.0005069991034272337	0.0005523123673826793	0.000546561106274383	0.0005770287497246922	0.0005691268412340663	0.0006033718682274974	0.0005930607085762994	0.000658587546834107	0.0006428536429825568	0.08848692698445135	0.08170340762893716	-8.047423620375499e-06	-0.0001474285927343666	-7.937268938530695e-06	-0.0001454105618617918
8.004375311632296	0.0005089316707444578	0.0005066612537607552	0.0005519446023580496	0.0005461971815859492	0.0005766447086796225	0.0005687480569940316	0.0006029704921350023	0.0005926661740990935	0.0006581498753300212	0.0006424263735910693	0.08848757130502376	0.08170400222331123	-7.974279624158899e-06	-0.00014696884496094575	-7.86512709432044e-06	-0.00014495712458366394
8.052605699483543	0.0005085933292887063	0.0005063244527997895	0.0005515779844516679	0.0005458343922509798	0.000576261869126578	0.0005683704577540766	0.0006025703756911637	0.0005922728774498535	0.0006577135860278995	0.0006420004524765023	0.08848822726512057	0.08170460755890793	-7.901639572717965e-06	-0.00014650754803298416	-7.793482300053924e-06	-0.00014450215962601154
8.101126699683881	0.0005082560441691768	0.0005059887039828465	0.0005512125174925911	0.0005454727420618619	0.0005758802351199804	0.000567994047512415	0.0006021715231942299	0.0005918808228481439	0.0006572786837487434	0.000641575884328616	0.08848889507559124	0.08170522383030371	-7.829500029997438e-06	-0.00014604469218156002	-7.722331166780567e-06	-0.00014404565735796904
8.149940063318896	0.0005079198188508644	0.000505654010768709	0.0005508482053334492	0.0005451122348343665	0.0005754998107398405	0.0005676188302924892	0.0006017739389702688	0.000591490014540779	0.0006568451733462374	0.0006411526738687841	0.088489574951122	0.08170585123561604	-7.757857581798706e-06	-0.00014558026755322195	-7.651670327152305e-06	-0.00014358760806620907
8.199047552025359	0.0005075846568191167	0.0005053203766365853	0.0005504850518506416	0.000544752874407844	0.0005751206000919953	0.0005672448101431966	0.0006013776273734137	0.0005911004568020612	0.0006564130597070594	0.0006407308258502932	0.08849026711029201	0.08170648997655376	-7.686708835721694e-06	-0.00014511426421094653	-7.5814964352900055e-06	-0.0001431280019543596
8.248450938054788	0.0005072505615797777	0.0005049878050862583	0.000550123060944524	0.0005443946646454148	0.0005747426073083068	0.000566871991139097	0.0006009825927861086	0.0005907121539340287	0.0006559823477511952	0.0006403103450586435	0.08849097177565311	0.08170714025849386	-7.616050421072919e-06	-0.000144646672133944	-7.5118061667444475e-06	-0.00014266682914403084
8.298152004337403	0.000506917536659343	0.0005046562996382412	0.0005497622365396087	0.0005440376094341603	0.0005743658365469	0.0005665003773806332	0.0006005888396193669	0.0005903251102666955	0.0006555530424322592	0.0006398912363118558	0.08849168917380043	0.08170780229054368	-7.545878988613093e-06	-0.0001441774812147023	-7.442596218210085e-06	-0.00014220407967102666
8.348152544546481	0.0005065855856051101	0.0005043258638339317	0.0005494025825847605	0.0005436817126853261	0.0005739902919923777	0.0005661299729943578	0.0006001963723130194	0.000589939330158304	0.0006551251487378156	0.0006394735044607802	0.0884924195354394	0.08170847628560181	-7.476191210561457e-06	-0.00014370668126123531	-7.373863307521579e-06	-0.00014173974348728746
8.398454363163072	0.0005062547119853289	0.0005039965012357637	0.0005490441030533902	0.0005433269783345089	0.0005736159778560468	0.0005657607821331441	0.0005998051953359741	0.0005895548179955719	0.0006546986716897015	0.0006390571543894072	0.08849316309547216	0.08170916246044066	-7.406983780358992e-06	-0.0001432342619938909	-7.305604173544512e-06	-0.00014127381046051546
8.449059275541144	0.0005059249193893544	0.000503668215427363	0.0005486868019436566	0.0005429734103418599	0.0005732428983761489	0.0005653928089764149	0.0005994153131864717	0.0005891715781939458	0.0006542736163443558	0.0006386421910151793	0.08849392009306362	0.08170986103576904	-7.338253412577343e-06	-0.00014276021304585051	-7.237815575894362e-06	-0.00014080627037053872
8.49996910797308	0.0005055962114278045	0.0005033410100137078	0.0005483306832786659	0.0005426210126922828	0.0005728710578180849	0.0005650260577303723	0.0005990267303923486	0.0005887896151978541	0.0006538499877931538	0.0006382286192893154	0.08849469077172543	0.08171057223630324	-7.269996842796528e-06	-0.00014228452396211622	-7.170494294924355e-06	-0.00014033711291075446
8.551185697755594	0.0005052685917327071	0.0005030148886212796	0.0005479757511066743	0.0005422697893956375	0.0005725004604746505	0.0005646605326282187	0.0005986394515113003	0.0005884089334809671	0.0006534277911627393	0.0006378164441971271	0.08849547537939383	0.0817112962908431	-7.2022108274583455e-06	-0.00014180718419867788	-7.1036371315762875e-06	-0.00013986632768703267
8.602710893256043	0.0005049420639576644	0.000502689854898228	0.0005476220095012933	0.0005419197444869383	0.0005721311106662646	0.0005642962379303924	0.0005982534811311462	0.0005880295375464523	0.0006530070316153656	0.0006374056707583472	0.08849627416850475	0.08171203343234372	-7.134892143758828e-06	-0.00014132818312231898	-7.037240907267761e-06	-0.0001393939042174247
8.654546553979111	0.0005046166317779994	0.0005023659125145219	0.0005472694625616878	0.0005415708820265599	0.000571763012741207	0.0005639331779247905	0.0005978688238700951	0.0005876514319272382	0.000652587714349235	0.0006369963040274518	0.08849708739608465	0.0817127838979957	-7.068037589498186e-06	-0.00014084751000906226	-6.9713024637369295e-06	-0.00013891983193062285
8.706694550633951	0.0005042922988909215	0.0005020430651621159	0.0005469181144127905	0.0005412232061004456	0.0005713961710758545	0.0005635713569270126	0.0005974854843770239	0.0005872746211862796	0.0006521698445988508	0.0006365883490940013	0.08849791532383298	0.0817135479292964	-7.001643982929885e-06	-0.0001403651540433093	-6.905818662906321e-06	-0.00013844410016512765
8.759156765201672	0.0005039690690156767	0.0005017213165551057	0.000546567969205506	0.000540876720820309	0.0005710305900749221	0.0005632107792805865	0.0005971034673317399	0.0005868991099168177	0.0006517534276353605	0.0006361818110829649	0.08849875821819532	0.08171432577212948	-6.935708162730293e-06	-0.00013988110431864542	-6.840786386828196e-06	-0.00013796669816981688
8.811935091003267	0.000503646945893711	0.0005014006704298923	0.0005462190311169208	0.0005405314303238454	0.0005706662741716959	0.0005628514493572116	0.0005967227774452663	0.0005865249027426576	0.0006513384687669135	0.0006357766951550662	0.088499616350467	0.08171511767685373	-6.870226987767958e-06	-0.0001393953498353695	-6.7762025374416834e-06	-0.0001374876151009341
8.865031432767935	0.0005033259332888274	0.0005010811305453467	0.0005458713043505146	0.0005401873387749458	0.0005703032278282875	0.0005624933715569978	0.0005963434194601157	0.0005861520043184364	0.0006509249733390182	0.0006353730065071277	0.08850048999687184	0.08171592389837241	-6.805197336972636e-06	-0.00013890787949931427	-6.712064036556303e-06	-0.00013700684002340702
8.918447706701835	0.000503006034987348	0.0005007627006829669	0.0005455247931363746	0.0005398444503639025	0.0005699414555358721	0.0005621365503087036	0.0005959653981505698	0.0005857804193298936	0.0006505129467349033	0.0006349707503724078	0.08850137943864725	0.08171674469622164	-6.740616109350908e-06	-0.00013841868212385866	-6.648367825684565e-06	-0.00013652436190911277
8.972185840557227	0.0005026872547982711	0.0005004453846470451	0.000545179501731405	0.0005395027693076257	0.0005695809618149325	0.0005617809900699838	0.0005955887183229675	0.0005854101524941518	0.0006501023943758798	0.0006345699320209571	0.0885022849621532	0.08171758033465533	-6.6764802236964765e-06	-0.0001379277464259726	-6.5851108659222696e-06	-0.00013604016963612853
9.02624777370205	0.000502369596553436	0.0005001291862648337	0.0005448354344195484	0.0005391622998498594	0.000569221751215519	0.0005614266953276304	0.000595213384815987	0.0005850412085599938	0.0006496933217217161	0.0006341705567599707	0.0885032068589461	0.08171843108272754	-6.612786618549402e-06	-0.00013743506102698033	-6.522290137838359e-06	-0.00013555425198837068
9.080635457189915	0.000502053064107684	0.0004998141093867104	0.0005444925955120025	0.0005388230462613956	0.0005688638283174879	0.0005610736705978236	0.0005948394025009395	0.0005846735923081474	0.000649285734271007	0.000633772629934145	0.08850414542588562	0.08171929721438914	-6.549532252056456e-06	-0.00013694061445138073	-6.459902641312715e-06	-0.0001350665976537352
9.135350853830497	0.0005017376613390246	0.0004995001578863424	0.0005441509893474367	0.0005384850128402947	0.0005685071977307685	0.000560721920426382	0.000594466776282055	0.0005843073085515645	0.0006488796375615525	0.0006333761569260371	0.08850510096522407	0.08172017900856408	-6.486714101842754e-06	-0.0001364443951258898	-6.397945395491926e-06	-0.00013457719522501355
9.190395938260405	0.0005014233921487927	0.0004991873356608569	0.0005438106202922137	0.0005381482039121043	0.0005681518640956062	0.0005603714493890081	0.0005940955110967805	0.0005839423621357136	0.0006484750371707372	0.0006329811431564321	0.08850607378471091	0.081721076749253	-6.42432916494063e-06	-0.00013594639137967657	-6.336415438594999e-06	-0.00013408603319725598
9.245772697014415	0.0005011102604618212	0.0004988756466310084	0.0005434714927406128	0.0005378126238300835	0.0005677978320828285	0.0005600222620915533	0.0005937256119160784	0.0005835787579388656	0.0006480719387159209	0.0006325875940847113	0.08850706419769266	0.0817219907256118	-6.36237445756499e-06	-0.0001354465914414349	-6.275309827763302e-06	-0.00013359309996671676
9.301483128597186	0.0005007982702266031	0.0004985650947413492	0.0005431336111150579	0.000537478276975424	0.0005674451063941032	0.0005596743631702682	0.0005933570837447278	0.0005832165008723924	0.000647670347854826	0.0006321955152092272	0.08850807252321008	0.08172292123206215	-6.300847015081219e-06	-0.0001349449834400912	-6.214625639116081e-06	-0.00013309838383317174
9.357529243555355	0.0005004874254154572	0.0004982556839603965	0.0005427969798663355	0.0005371451677574747	0.0005670936917622011	0.0005593277572920555	0.00059298993162162	0.0005828555958810541	0.0006472702702859294	0.0006318049120676747	0.08850909908610263	0.08172386856837403	-6.239743891868141e-06	-0.0001344415554039441	-6.154359967457286e-06	-0.0001326018729958106
9.413913064550128	0.0005001777300246968	0.0004979474182808064	0.0005424616034738292	0.0005368133006139713	0.0005667435929512577	0.0005589824491547426	0.0005926241606200749	0.0005824960479433037	0.0006468717117488655	0.0006314157902374796	0.08851014421712193	0.0817248330397687	-6.1790621611454086e-06	-0.00013393629525827733	-6.094509926158481e-06	-0.00013210355555209885
9.47063662643026	0.0004998691880747983	0.0004976403017195452	0.0005421274864457466	0.0005364826800112639	0.0005663948147570497	0.0005586384434873392	0.0005922597758481437	0.0005821378620715865	0.0006464746780248284	0.0006310281553361801	0.08851120825302908	0.08172581495701751	-6.118798914938814e-06	-0.0001334291908266505	-6.035072647197874e-06	-0.0001316034195003174
9.527701976305488	0.000499561803610568	0.0004973343383180612	0.0005417946333193504	0.0005361533104445463	0.000566047362007249	0.0005582957450502972	0.0005918967824489231	0.0005817810433126428	0.0006460791749369766	0.000630642013021816	0.08851229153671263	0.08172681463654338	-6.0589512639033435e-06	-0.00013292022982840102	-5.976045280890567e-06	-0.00013110145273548257
9.585111173620431	0.0004992555807013137	0.0004970295321424592	0.0005414630486611926	0.0005358251964380886	0.0005657012395617124	0.0005579543586357903	0.0005915351856008701	0.000581425596747818	0.0006456852083508501	0.0006302573689933254	0.08851339441729307	0.081727832400527	-5.999516337212157e-06	-0.00013240939987796407	-5.917424995825239e-06	-0.0001305976430492628
9.642866290228868	0.0004989505234410154	0.0004967258872836754	0.0005411327370673466	0.0005354983425454744	0.0005653564523127397	0.0005576142890679729	0.0005911749905181215	0.0005810715274933701	0.0006452927841747862	0.0006298742289909426	0.08851451725024788	0.08172886857700365	-5.940491282469852e-06	-0.0001318966884847339	-5.859208978787819e-06	-0.00013009197813035334
9.700969410468568	0.0004986466359484948	0.0004964234078576526	0.0005408037031636478	0.0005351727533498323	0.0005650130051853633	0.0005572755412032592	0.0005908162024508142	0.0005807188407007837	0.0006449019083603378	0.0006294925987965983	0.08851566039751395	0.08172992349997832	-5.881873265529448e-06	-0.00013138208305044086	-5.8013944345489815e-06	-0.0001295844455610068
9.75942263123647	0.0004983439223675908	0.0004961220980055181	0.0005404759516059311	0.000534848433464076	0.0005646709031376204	0.0005569381199305987	0.0005904588266854124	0.0005803675415570881	0.000644512586902707	0.0006291124842343327	0.08851682422761484	0.08173099750953347	-5.823659470475043e-06	-0.00013086557087051143	-5.743978585845064e-06	-0.0001290750328184903
9.818228062064373	0.0004980423868673278	0.000495821961893757	0.0005401494870802677	0.0005345253875311456	0.0005643301511608358	0.0005566020301717493	0.0005901028685450302	0.0005800176352851735	0.0006441248258411698	0.0006287338911707016	0.08851800911577666	0.08173209095193279	-5.765847099446601e-06	-0.00013034713913182006	-5.686958673251433e-06	-0.00012856372727372556
9.877387825195074	0.0004977420336420922	0.0004955230037143948	0.0005398243143032114	0.0005342036202242437	0.0005639907542799054	0.000556267276881559	0.0005897483333897684	0.0005796691271441148	0.0006437386312595166	0.0006283568255151963	0.0885192154440532	0.08173320417974474	-5.708433372495977e-06	-0.0001298267749109544	-5.630331955004675e-06	-0.0001280505161887907
9.936904055658934	0.0004974428669118105	0.0004952252276851761	0.0005395004380220425	0.0005338831362470863	0.0005636527175535879	0.0005559338650482513	0.0005893952266170479	0.0005793220224295006	0.0006433540092864952	0.0006279812932206681	0.08852044360144813	0.08173433755195057	-5.65141552751839e-06	-0.0001293044651742431	-5.574095706946218e-06	-0.00012753538671748943
9.996778901350961	0.0004971448909221154	0.0004949286380497394	0.000539177863015008	0.0005335639403341406	0.0005633160460747887	0.0005556017996937059	0.0005890435536619426	0.0005789763264737539	0.0006429709660962506	0.0006276073002837456	0.08852169398404486	0.08173549143406021	-5.594790820144004e-06	-0.00012878019677688146	-5.51824722240437e-06	-0.00012701832590376883
10.05701452310831	0.0004968481099445331	0.0004946332390778068	0.000538856594091581	0.0005332460372508793	0.0005629807449708561	0.0005552710858737506	0.0005886933199975308	0.0005786320446464768	0.0006425895079087866	0.0006272348527452787	0.08852296699513172	0.08173666619824088	-5.538556523635579e-06	-0.00012825395646236248	-5.462783812063346e-06	-0.00012649932068091452
10.117613094788254	0.0004965525282766509	0.0004943390350653582	0.0005385366360926968	0.0005329294317940238	0.0005626468194038674	0.0005549417286784469	0.0005883445311352284	0.0005782891823547732	0.0006422096409904162	0.0006268639566907637	0.0885242630453396	0.08173786222342704	-5.482709928716738e-06	-0.00012772573085968741	-5.407702803875668e-06	-0.00012597835787042655
10.178576803346665	0.0004962581502423006	0.0004940460303348175	0.000538217993891016	0.0005326141287917985	0.0005623142745709406	0.0005546137332323878	0.0005879971926251467	0.0005779477450435953	0.0006418313716542252	0.0006264946182507894	0.08852558255276971	0.08173907989545158	-5.427248343454864e-06	-0.00012719550648261635	-5.353001542945934e-06	-0.00012545542418128386
10.239907848916916	0.000495964980191736	0.0004937542292352368	0.0005379006723911722	0.0005323001331041865	0.0005619831157045239	0.0005542871046949872	0.000587651310056439	0.0005776077381960873	0.0006414547062605445	0.0006261268436014852	0.0885269259431353	0.08174031960716939	-5.372169093273253e-06	-0.00012666326973127806	-5.298677391399852e-06	-0.00012493050620834834
10.301608444889292	0.0004956730225018095	0.0004934636361424781	0.0005375846765300287	0.0005319874496231768	0.0005616533480726992	0.0005539618482607857	0.0005873068890576561	0.0005772691673339252	0.0006410796512174152	0.0006257606389649687	0.08852829364989627	0.08174158175858948	-5.317469520714317e-06	-0.00012612900688807605	-5.244727728288823e-06	-0.00012440359043142113
10.363680817990868	0.0004953822815761572	0.0004931742554594019	0.00053727001127694	0.0005316760832730309	0.000561324976979493	0.0005536379691597453	0.0005869639352971079	0.0005769320380176696	0.0006407062129810782	0.0006253960106098039	0.08852968611440114	0.08174286675699563	-5.263146985364994e-06	-0.00012559270411775791	-5.191149949508415e-06	-0.00012387466321517326
10.426127208365882	0.0004950927618453753	0.0004928860916160519	0.0005369566816340049	0.0005313660390105377	0.000560998007765179	0.0005533154726575556	0.0005866224544832255	0.0005765963558471195	0.0006403343980564517	0.0006250329648514671	0.08853110378603987	0.08174417501708778	-5.209198863794298e-06	-0.0001250543474669713	-5.137941467659585e-06	-0.00012334371080699458
10.488949869656532	0.0004948044677672039	0.0004925991490698409	0.000536644692636334	0.0005310573218252707	0.000560672445806592	0.0005529943640559396	0.0005862824523649242	0.0005762621264616679	0.0006399642129976215	0.0006246715080528073	0.08853254712237653	0.08174550696112408	-5.155622549351223e-06	-0.00012451392286152996	-5.085099711926375e-06	-0.0001228107193358141
10.552151069084381	0.0004945174038267099	0.0004923134323057432	0.0005363340493523121	0.0005307499367398613	0.000560348296517445	0.0005526746486929656	0.0005859439347319805	0.0005759293555406615	0.0006395956644083442	0.000624311646624526	0.08853401658931234	0.08174686301904042	-5.102415452130915e-06	-0.00012397141610659412	-5.032622127995254e-06	-0.00012227567481162827
10.615733087532126	0.0004942315745364698	0.0004920289458364793	0.0005360247568838641	0.0005304438888102569	0.0005600255653486409	0.0005523563319433563	0.0005856069074154003	0.0005755980488037661	0.0006392287589425433	0.0006239533870256537	0.0885355126612284	0.0817482436286071	-5.049574998894878e-06	-0.00012342681288644852	-4.980506177985726e-06	-0.0001217385631250012
10.679698219625935	0.0004939469844367514	0.000491745694202706	0.0005357168203667193	0.0005301391831259882	0.0005597042577885917	0.0005520394192188028	0.0005852713762877967	0.0005752682120113305	0.0006388635033048178	0.0006235967357640307	0.08853703582114754	0.08174964923556514	-4.997098632846322e-06	-0.00012288009876038064	-4.928749340272522e-06	-0.00012119937004451131
10.744048773818252	0.0004936636380957041	0.0004914636819732117	0.0005354102449706923	0.0005298358248104464	0.0005593843793635518	0.000551723915968287	0.0005849373472637788	0.0005749398509647635	0.0006384999042509614	0.0006232416993968042	0.08853858656088452	0.08175108029377087	-4.9449838136067514e-06	-0.00012233125916392973	-4.877349109394524e-06	-0.00012065808121591859
10.808787072471103	0.0004933815401095381	0.000491182913745102	0.0005351050358999422	0.0005295338190211452	0.0005590659356379303	0.0005514098276784001	0.0005846048263003294	0.0005746129715069044	0.000638137968588479	0.0006228882845309175	0.0885401653812171	0.08175253726535107	-4.89322801711968e-06	-0.00012178027940733249	-4.826302995987984e-06	-0.00012011468216166499
10.87391545193992	0.000493100695102717	0.0004909033941439976	0.0005348011983932561	0.0005292331709500039	0.0005587489322146324	0.0005510971598736676	0.0005842738193972009	0.0005742875795224082	0.0006377777031771184	0.0006225364978236196	0.08854177279204319	0.08175402062085112	-4.8418287355127265e-06	-0.00012122714467405205	-4.775608526686771e-06	-0.00011956915828022219
10.93943626265785	0.0004928211077281374	0.0004906251278242223	0.0005344987377243224	0.0005289338858236174	0.0005584333747353798	0.0005507859181168715	0.0005839443325973043	0.0005739636809381181	0.0006374191149293953	0.0006221863459829609	0.08854340931254738	0.08175553083938114	-4.790783477022151e-06	-0.00012067184002018116	-4.725263243947168e-06	-0.0001190214948428997
11.00535186922059	0.0004925427826673244	0.0004903481194690032	0.0005341976592020119	0.0005286359689035394	0.0005581192688810544	0.0005504761080093911	0.0005836163719871143	0.0005736412817234653	0.0006370622108111447	0.0006218378357683229	0.08854507547137642	0.08175706840878566	-4.740089765838465e-06	-0.0001201143503718749	-4.675264706006238e-06	-0.00011847167699412242
11.071664650471687	0.0004922657246306145	0.0004900723737906602	0.0005338979681706551	0.0005283394254865603	0.0005578066203720331	0.0005501677351915244	0.0005832899436970623	0.0005733203878908514	0.0006367069978420577	0.0006214909739909256	0.0885467718068045	0.08175863382579547	-4.689745142012758e-06	-0.00011955466052461505	-4.625610486794218e-06	-0.0001179196897508894
11.138376999588447	0.0004919899383573498	0.0004897978955308081	0.0005335996700103322	0.0005280442609049921	0.0005574954349685349	0.0005498608053428318	0.0005829650539019561	0.0005730010054960483	0.0006363534830962452	0.0006211457675143613	0.08854849886691911	0.08176022759619354	-4.639747161423735e-06	-0.00011899275514345997	-4.576298175789674e-06	-0.00011736551800017869
11.205491324168262	0.0004917154286160601	0.0004895246894605459	0.0005333027701371498	0.0005277504805269519	0.0005571857184709539	0.0005495553241824709	0.0005826417088213738	0.0005726831406385955	0.000636001673702783	0.0006208022232551244	0.0885502572097889	0.08176185023498106	-4.590093395632003e-06	-0.00011842861876083799	-4.5273253779431685e-06	-0.00011680914649847551
11.273010046315514	0.0004914422002046622	0.0004892527603806599	0.0005330072740035364	0.0005274580897566515	0.0005568774767202185	0.0005492512974695423	0.000582319914720097	0.0005723667994622035	0.0006356515768462972	0.0006204603481831517	0.08855204740366217	0.0817635022665419	-4.540781431695319e-06	-0.00011786223577327226	-4.478689713508996e-06	-0.0001162505598688579
11.340935602728974	0.0004911702579506484	0.0004889821131218235	0.0005327131870985323	0.0005271670940346896	0.0005565707155981417	0.0005489487310034401	0.0005819996779085205	0.000572051988155166	0.0006353031997675266	0.000620120149322371	0.08855387002713651	0.08176518422481822	-4.491808872213697e-06	-0.00011729359044375387	-4.4303888180642625e-06	-0.00011568974260263432
11.409270444789758	0.0004908996067112738	0.0004887127525447907	0.0005324205149480754	0.0005268774988383375	0.0005562654410277671	0.0005486476306241891	0.0005816810047430766	0.0005717387129507651	0.0006349565497639042	0.0006197816337512484	0.08855572566936125	0.08176689665348509	-4.443173335128177e-06	-0.0001167226668978838	-4.382420342338884e-06	-0.00011512667905648477
11.478017038649782	0.000490630251373756	0.0004884446835406012	0.0005321292631153047	0.0005265893096818409	0.0005559616589737399	0.0005483480022128097	0.0005813639016266697	0.0005714269801276955	0.0006346116341901532	0.0006194448086033542	0.088557614930224	0.08176864010612994	-4.3948724536479675e-06	-0.00011614944912327618	-4.334781952109769e-06	-0.00011456135345079554
11.547177865320764	0.0004903621968554655	0.0004881779110307806	0.0005318394372008536	0.0005263025321167138	0.0005556593754426565	0.0005480498516916646	0.000581048375009104	0.0005711167960104826	0.0006342684604588778	0.0006191096810679268	0.08855953842054567	0.08177041514643349	-4.346903876188864e-06	-0.00011557392096914199	-4.287471328135763e-06	-0.00011399374986936772
11.616755420763786	0.0004900954481041164	0.00048791243996753827	0.0005315510428431462	0.0005260171717320378	0.0005553585964834361	0.0005477531850248246	0.0005807344313875259	0.0005708081669699045	0.0006339270360411649	0.0006187762583904424	0.08856149676229347	0.08177222234834969	-4.299265266170284e-06	-0.00011499606614245872	-4.240486166011068e-06	-0.00011342385225665552
11.686752215979308	0.0004898300100979685	0.00048764827533397825	0.0005312640857187088	0.0005257332341547671	0.000555059328187692	0.0005474580082184296	0.0005804220773068669	0.0005705010994234322	0.0006335873684672035	0.0006184445478732045	0.08856349058876725	0.08177406229630536	-4.2519543020326164e-06	-0.00011441586820949701	-4.193824176135317e-06	-0.0001128516444184463
11.75717077709787	0.0004895658878460147	0.000487385422144293	0.0005309785715424618	0.0005254507250500288	0.0005547615766900944	0.0005471643273210521	0.0005801113193602874	0.000570195599835654	0.0006332494653268932	0.0006181145568759233	0.08856552054482413	0.08177593558538197	-4.204968677087601e-06	-0.00011383331059310053	-4.147483083558317e-06	-0.00011227711001876584
11.82801364547121	0.0004893030863881829	0.00048712388544397466	0.0005306945060680393	0.0005251696501214334	0.0005544653481687556	0.0005468721484240725	0.0005798021641896356	0.0005698916747187203	0.0006329133342704804	0.0006177862928163158	0.08856758728707777	0.08177784282151306	-4.1583060993994996e-06	-0.0001132483765708403	-4.101460627907189e-06	-0.00011170023257930928
11.899283377763982	0.0004890416107955296	0.00048686367031001797	0.0005304118950880904	0.0005248900151113848	0.0005541706488456034	0.0005465814776620467	0.0005794946184859017	0.0005695893306327914	0.0006325789830091874	0.0006174597631707095	0.08856969148412282	0.08177978462168896	-4.111964291731319e-06	-0.00011266104927466769	-4.0557545632926954e-06	-0.00011112099547791465
11.970982546046038	0.0004887814661704388	0.00048660478185112623	0.0005301307444345973	0.0005246118258013893	0.000553877484986767	0.0005462923212130892	0.0005791886889896823	0.0005692885741864806	0.0006322464193158589	0.0006171349754746495	0.08857183381674572	0.08178176161415329	-4.065940991409937e-06	-0.0001120713116884442	-4.0103626582133935e-06	-0.00011053938194734159
12.043113737885237	0.0004885226576468156	0.00048634722520791496	0.000529851059979179	0.0005243350880123712	0.0005535858629029642	0.0005460046852992471	0.0005788843824916437	0.0005689894120373097	0.0006319156510256079	0.0006168119373235164	0.0885740149781599	0.08178377443861112	-4.020233950261052e-06	-0.00011147914664756675	-3.9652826954502535e-06	-0.00010995537507353659
12.115679556440844	0.00048826519039029087	0.00048609100555312493	0.0005295728476334234	0.0005240598076049925	0.0005532957889498889	0.0005457185761868922	0.0005785817058330043	0.0005686918508921733	0.0006315866860364821	0.0006164906563731578	0.08857623567422383	0.0817858237464426	-3.974840934499457e-06	-0.00011088453683676114	-3.920512471974717e-06	-0.00010936895779410649
12.188682620557461	0.000488009069598415	0.0004858361280918253	0.0005292961133491947	0.0005237859904799711	0.0005530072695286094	0.0005454340001871027	0.0005782806659060044	0.0005683958975077983	0.000631259532310129	0.0006161711403405169	0.08857849662367875	0.08178791020091246	-3.929759724625396e-06	-0.00011028746478866647	-3.876049798864998e-06	-0.00010878011289737477
12.26212556485955	0.0004877543005008595	0.000485582598061625	0.0005290208631189614	0.0005235136425784019	0.000552720311085964	0.0005451509636560607	0.0005779812696543955	0.0005681015586912142	0.000630934197872471	0.0006158533970042762	0.08858079855838565	0.08179003447739122	-3.884988115343893e-06	-0.00010968791288273883	-3.831892501208502e-06	-0.00010818882302064681
12.336011039846525	0.0004875008883596159	0.00048533042073288036	0.0005287471029761203	0.0005232427698820838	0.0005524349201149649	0.0005448694729954425	0.0005776835240739252	0.00056780884130023	0.0006306106908143934	0.0006155374342055075	0.08858314222355977	0.08179219726358025	-3.840523915462843e-06	-0.00010908586334322512	-3.7880384180207297e-06	-0.00010759507064909968
12.41034171198835	0.0004872488384691971	0.0004850796014089076	0.0005284748389953219	0.0005229733784138477	0.0005521511031552035	0.0005445895346528222	0.0005773874362128348	0.0005675177522439108	0.0006302890192924388	0.000615223259848333	0.08858552837802461	0.08179439925972933	-3.796364947812776e-06	-0.00010848129823845531	-3.744485402111704e-06	-0.00010699883811321476
12.485120263821853	0.00048699815615683853	0.000484830145426193	0.0005282040772928054	0.0005227054742378878	0.0005518688667932597	0.0005443111551220757	0.0005770930131723608	0.0005672282984830668	0.0006299691915295086	0.0006149108819005903	0.08858795779445564	0.08179664117887431	-3.7525090491184916e-06	-0.00010787419947787258	-3.7012313200291552e-06	-0.00010640010758801444
12.560349394047481	0.00048674884678269665	0.00048458205815460136	0.0005279348240267235	0.0005224390634600883	0.0005515882176631208	0.0005440343409437869	0.0005768002621072338	0.0005669404870307401	0.0006296512158155785	0.0006146003083945062	0.08859043125963698	0.08179892374707647	-3.7089540699613253e-06	-0.00010726454881226921	-3.658274051973956e-06	-0.00010579886109195191
12.63603181762671	0.00048650091574005454	0.00048433534499759344	0.000527667085397486	0.00052217415222837	0.0005513091624465905	0.0005437590987056593	0.0005765091902262009	0.0005666543249527042	0.0006293351005084201	0.0006142915474273868	0.0885929495747255	0.08180124770364822	-3.6656978746356025e-06	-0.00010665232783063638	-3.615611491687796e-06	-0.00010519508048460746
12.712170265880024	0.00048625436845552237	0.00048409001139243524	0.000527400867648095	0.0005219107467330207	0.0005510317078737245	0.0005434854350429332	0.0005762198047925313	0.0005663698193679639	0.0006290208540343309	0.0006139846071623053	0.08859551355549902	0.08180361380140971	-3.6227383410558298e-06	-0.00010603751795872085	-3.573241546349533e-06	-0.0001045887474648427
12.78876748658549	0.0004860092103892399	0.00048384606281041303	0.0005271361770644821	0.0005216488532070408	0.0005507558607232468	0.0005432133566388072	0.0005759321131245511	0.0005660869774492649	0.0006287084848888795	0.0006136794958288091	0.0885981240326534	0.08180602280693153	-3.5800733607519244e-06	-0.00010542010045953842	-3.5311621365526416e-06	-0.00010397984357095325
12.865826244077915	0.00048576544703507897	0.0004836035047570458	0.0005268730199758589	0.0005213884779264871	0.0005504816278229821	0.0005429428702248542	0.0005756461225961602	0.0005658058064236033	0.0006283980016376503	0.0006133762217236287	0.08860078185204244	0.08180847550078553	-3.5377008386740585e-06	-0.00010480005642905799	-3.4893711961434502e-06	-0.00010336835017718538
12.943349319348618	0.0004855230839208478	0.0004833623427723018	0.000526611402755058	0.0005211296272108161	0.0005502090160502954	0.0005426739825814618	0.0005753618406373808	0.000565526313572747	0.0006280894129170138	0.0006130747932113986	0.08860348787499052	0.08181097267781104	-3.4956186931150296e-06	-0.00010417736679466105	-3.4478666721248635e-06	-0.00010275424849179315
13.0213395101458	0.00048528212660849525	0.00048312258243081343	0.0005263513318188847	0.0005208723074232425	0.0005499380323325319	0.0005424067005382578	0.0005750792747348877	0.0005652485062337607	0.0006277827274348912	0.0006127752187253907	0.08860624297855164	0.08181351514736354	-3.4538248556755663e-06	-0.00010355201231519728	-3.4066465246554954e-06	-0.0001021375195578017
13.099799631075467	0.00048504258069431347	0.0004828842293420918	0.0005260928136284714	0.0005206165249710823	0.0005496686836474564	0.0005421410309745466	0.0005747984324325632	0.0005649723917995365	0.0006274779539715387	0.000612477506768252	0.08860904805581105	0.08181610373359956	-3.412317271187567e-06	-0.00010292397357961058	-3.365708726873161e-06	-0.00010151814424902428
13.178732513703073	0.0004848044518091421	0.0004826472891507448	0.0005258358546896238	0.0005203622863061175	0.000549400977023701	0.0005418769808197567	0.0005745193213320446	0.000564697977719331	0.0006271751013803402	0.0006121816659127555	0.08861190401618213	0.08181873927573388	-3.371093897496392e-06	-0.00010229323100129084	-3.3250512648380637e-06	-0.0001008961032689798
13.258141006655675	0.0004845677456185766	0.00048241176753669417	0.0005255804615531941	0.00052010959792495	0.0005491349195412327	0.0005416145570538808	0.0005742419490932931	0.0005644252714993076	0.0006268741785886108	0.0006118877048025611	0.08861481178569477	0.0818214226283231	-3.330152705520277e-06	-0.0001016597648210299	-3.284672137488561e-06	-0.00010027137715074019
13.338027975724735	0.0004843324678231651	0.0004821776702153883	0.0005253266408154246	0.0005198584663693617	0.000548870518331787	0.0005413537667079256	0.0005739663234351517	0.0005641542807030835	0.0006265751945984078	0.0006115956321529829	0.08861777230732013	0.08182415466154958	-3.2894916791128583e-06	-0.00010102355510333005	-3.2445693564772324e-06	-9.964394625254502e-05
13.418396303969553	0.0004840986241586216	0.0004819450029380273	0.0005250743991183246	0.0005196088982266847	0.0005486077805793538	0.0005410946168643739	0.0005736924521359252	0.0005638850129522907	0.0006262781584873597	0.0006113054567517735	0.08862078654126593	0.08182693626150753	-3.249108814927862e-06	-0.00010038458173355913	-3.2047409461127656e-06	-9.901379075717698e-05
13.49924889182131	0.0004838662203960281	0.00048171377149177675	0.0005248237431500306	0.000519360900130168	0.0005483467135206263	0.0005408371146576384	0.0005734203430339558	0.0005636174759271355	0.0006259830794095013	0.0006110171874599128	0.08862385546530178	0.08182976833049427	-3.2090021223740023e-06	-9.974282441710391e-05	-3.1651849433165895e-06	-9.838089067129574e-05
13.580588657187745	0.0004836352623420385	0.0004814839816999869	0.0005245746796451782	0.0005191144787593426	0.0005480873244454914	0.0005405812672745268	0.0005731500040282159	0.0005633516773669656	0.0006256899665961195	0.0006107308332124116	0.08862698007508592	0.0818326517873172	-3.1691696235343174e-06	-9.909826267802402e-05	-3.125899397490167e-06	-9.774522582228773e-05
13.662418535558457	0.00048340575583908556	0.0004812556394224119	0.0005243272153852737	0.0005188696408404048	0.0005478296206974855	0.000540327081954712	0.0005728814430788935	0.0005630876250708475	0.0006253988293566151	0.0006104464030191195	0.0886301613844857	0.08183558756758542	-3.1296093531019836e-06	-9.845087585748369e-05	-3.0868823704430053e-06	-9.710677585675342e-05
13.744741480110864	0.0004831777067655861	0.00048102875055543035	0.0005240813571990697	0.0005186263931465839	0.0005475736096742927	0.0005400745659912055	0.0005726146682080007	0.0005628253268981449	0.0006251096770793715	0.0006101639059655544	0.08863340042592542	0.08183857662403007	-3.0903193582098795e-06	-9.780064310957459e-05	-3.048131936307652e-06	-9.646552023863386e-05
13.827560461816718	0.0004829511210361473	0.0004808033210322629	0.0005238371119629474	0.0005183847424985297	0.0005473192988282229	0.0005398237267308367	0.0005723496874999788	0.0005625647907691134	0.0006248225192326412	0.0006098833512137323	0.08863669825071747	0.08184161992681821	-3.0512976984284172e-06	-9.714754340187093e-05	-3.0096461814503594e-06	-9.582143824725387e-05
13.910878469549415	0.00048272600460177214	0.00048057935682319634	0.0005235944866012939	0.0005181446957646919	0.0005470666956667073	0.0005395745715747375	0.0005720865091023129	0.0005623060246654892	0.0006245373653654392	0.0006096047480030183	0.08864005592941826	0.08184471846386943	-3.012542445631535e-06	-9.649155551179345e-05	-2.971423204425113e-06	-9.517450897655877e-05
13.9946985101918	0.0004825023634500623	0.00048035686393579886	0.0005233534880868868	0.0005179062598617067	0.0005468158077527945	0.0005393271079788246	0.0005718251412261533	0.000562049036631097	0.0006242542251084485	0.000609328105650977	0.08864347455218335	0.08184787324119346	-2.974051683958534e-06	-9.583265802641516e-05	-2.933461115846997e-06	-9.452471133172824e-05
14.079023608744702	0.0004822802036054291	0.00048013584841514497	0.0005231141234412885	0.00051766944175479	0.0005465666427056481	0.0005390813434543022	0.0005715655921469483	0.000561793834772457	0.0006239731081749462	0.0006090534335542507	0.08864695522912329	0.08185108528321278	-2.9358235096913453e-06	-9.517082933904741e-05	-2.8957580382855085e-06	-9.387202402669215e-05
14.163856808436103	0.0004820595311292935	0.000479916316344034	0.0005228763997352302	0.000517434248458125	0.00054631920820106	0.0005388372855681571	0.0005713078702050805	0.0005615404272594007	0.0006236940243617318	0.0006087807411894329	0.0886504990906822	0.08185435563311018	-2.8978560311743e-06	-9.450604764729698e-05	-2.858312106271497e-06	-9.321642558471344e-05
14.24920117083096	0.000481840352120296	0.00047969827384321294	0.0005226403240890134	0.0005172006870352643	0.0005460735119719581	0.0005385949419436591	0.0005710519838065099	0.0005612888223256995	0.0006234169835500778	0.0006085100381139693	0.08865410728799922	0.0818576853531742	-2.86014736876122e-06	-9.38382909521085e-05	-2.8211214661527477e-06	-9.255789433461337e-05
14.335059775941703	0.0004816226727144966	0.0004794817270715942	0.0005224059036728973	0.0005169687645995224	0.0005458295618089251	0.0005383543202608747	0.0005707979414234283	0.0005610390282696907	0.0006231419957066827	0.0006082413339670543	0.08865778099331169	0.08186107552515376	-2.8226956546857467e-06	-9.316753705422565e-05	-2.7841842759968385e-06	-9.189640840816249e-05
14.421435722339384	0.00048140649908558664	0.00047926668222648353	0.0005221731457075127	0.0005167384883143879	0.0005455873655607241	0.0005381154282571814	0.0005705457515949213	0.0005607910534549229	0.000622869070884655	0.0006079746384705614	0.08866152140032409	0.08186452725061243	-2.785499033015372e-06	-9.24937635530948e-05	-2.7474987055789955e-06	-9.123194574027493e-05
14.50833212726552	0.0004811918374450864	0.0004790531455437939	0.0005219420574642556	0.0005165098653939188	0.0005453469311348235	0.0005378782737277811	0.0005702954229276333	0.0005605449063107952	0.0006225982192244893	0.0006077099614299638	0.08866532972461799	0.08186804165130206	-2.7485556595768443e-06	-9.181694784513028e-05	-2.7110629362229327e-06	-9.056448406431772e-05
14.595752126744532	0.00048097869404255467	0.0004788411232982719	0.0005217126462657003	0.0005162829031031606	0.0005451082664979315	0.0005376428645262382	0.0005700469640964467	0.0005603005953332181	0.000622329450955074	0.0006074473127352845	0.08866920720405158	0.08187161986953019	-2.7118637018490495e-06	-9.113706712068903e-05	-2.674875160767025e-06	-8.98940009115834e-05
14.683698875697011	0.0004807670751657909	0.00047863062180371823	0.0005214849194860083	0.0005160576087585552	0.0005448713796765368	0.000537409208564996	0.0005698003838451688	0.0005600581290852742	0.0006220627763947055	0.0006071867023620543	0.08867315509917782	0.08187526306854755	-2.6754213388892854e-06	-9.045409836219709e-05	-2.6389335835061943e-06	-8.922047360991614e-05
14.772175548053516	0.00048055698714103714	0.0004784216474132079	0.0005212588845513392	0.0005158339897283586	0.0005446362787574528	0.0005371773138159214	0.0005695556909872173	0.000559817516197886	0.0006217982059521144	0.0006069281403722784	0.08867717469365738	0.08187897243292665	-2.6392267612565003e-06	-8.976801834197079e-05	-2.603236420044893e-06	-8.854387927931251e-05
14.861185336869132	0.0004803484363331849	0.0004782142065193133	0.0005210345489402746	0.0005156120534330585	0.0005444029718883698	0.0005369471883108454	0.0005693128944063328	0.0005595787653704973	0.0006215357501275163	0.0006066716369154258	0.08868126729469385	0.08188274916896653	-2.6032781709093775e-06	-8.907880361928855e-05	-2.5677818972732504e-06	-8.786419483142183e-05
14.95073145443871	0.00048014142914597414	0.0004780083055543233	0.0005208119201842336	0.0005153918073458013	0.0005441714672784144	0.0005367188401421095	0.0005690720030572788	0.0005593418853717578	0.0006212754195136644	0.000606417202229425	0.08868543423345987	0.08188659450508494	-2.5675737811807486e-06	-8.838643054001616e-05	-2.532568253249979e-06	-8.718139696613225e-05
15.040817132412794	0.00047993597202220016	0.0004778039509904692	0.0005205910058679009	0.0005151732589928171	0.0005439417731987039	0.000536492277463124	0.000568833025966571	0.0005591068850402237	0.0006210172247969333	0.0006061648466416829	0.08868967686555511	0.08189050969224143	-2.532111816654862e-06	-8.769087523294306e-05	-2.49759373717939e-06	-8.649546217137649e-05
15.131445621914246	0.00047973207144390864	0.0004776011493401388	0.000520371813629649	0.0005149564159538464	0.0005437138979829242	0.0005362675084889161	0.0005685959722331958	0.0005588737732850519	0.000620761176758398	0.0006059145805701009	0.08869399657144944	0.08189449600434485	-2.4968905131023296e-06	-8.699211360761738e-05	-2.462856609294732e-06	-8.58063667192599e-05
15.222620193655578	0.00047952973393260303	0.0004773999071561013	0.0005201543511619746	0.0005147412858625803	0.0005434878500278961	0.0005360445414967078	0.0005683608510293523	0.0005586425590867186	0.0006205072862749491	0.0006056664145241284	0.0886983947569451	0.08189855473867907	-2.4619081173864535e-06	-8.629012135195901e-05	-2.4283551407588803e-06	-8.511408666331266e-05
15.31434413805701	0.0004793289660494391	0.00047720023103172766	0.0005199386262119289	0.0005145278764070928	0.0005432636377941657	0.0005358233848264784	0.0005681276716011972	0.0005584132514977386	0.0006202555643204117	0.0006054203591058123	0.08870287285365178	0.08190268721634392	-2.4271628873908e-06	-8.558487392949787e-05	-2.394087613637446e-06	-8.441859783740735e-05
15.406620765365147	0.00047912977439543093	0.00047700212760121087	0.00051972464658156	0.0005143161953302858	0.0005430412698065844	0.0005356040468815482	0.0005678964432696026	0.0005581858596433972	0.0006200060219666863	0.000605176425010875	0.08870743231946246	0.08190689478269263	-2.3926530919914438e-06	-8.487634657927678e-05	-2.3600523208090057e-06	-8.37198758535107e-05
15.499453405772549	0.0004789321656116412	0.00047680560353978056	0.0005195124201283486	0.000514106250430327	0.0005428207546549006	0.0005353865361291531	0.0005676671754309143	0.0005579603927224838	0.0006197586703848969	0.0006049346230297951	0.08871207463904011	0.08191117880778696	-2.3583770108913035e-06	-8.41645143100922e-05	-2.326247565854079e-06	-8.301789609778398e-05
15.592845409537835	0.00047873614637938643	0.00047661066556393093	0.0005193019547656602	0.0005138980495611095	0.0005426021009943693	0.0005351708611010477	0.0005674398775577344	0.0005577368600080451	0.0006195135208465748	0.0006046949640489186	0.08871680132431646	0.08191554068684288	-2.3243329345975887e-06	-8.344935189984193e-05	-2.292671663012627e-06	-8.231263372937558e-05
15.686800147106629	0.00047854172342043003	0.00047641732043163145	0.0005190932584631873	0.0005136916006326921	0.0005423853175463474	0.0005349570303940872	0.0005672145591997002	0.0005575152708481403	0.0006192705847248391	0.0006044574590515726	0.08872161391500234	0.0819199818407184	-2.290519164366723e-06	-8.273083389388758e-05	-2.259322937134614e-06	-8.160406367882511e-05
15.781321009233178	0.0004783489034971775	0.0004762255749425488	0.0005188863392474028	0.0005134869116117624	0.0005421704130989118	0.000534745052670838	0.0005669912299842792	0.0005572956346666061	0.0006190298734956073	0.0006042221191192035	0.08872651397910253	0.08192450371637228	-2.2569340120677343e-06	-8.200893460041936e-05	-2.2261997235329886e-06	-8.089216064320615e-05
15.87641140710273	0.000478157693412873	0.00047603543593826355	0.0005186812052020209	0.0005132839905220925	0.0005419573965074784	0.0005345349366601853	0.0005667698996175717	0.0005570779609638338	0.0006187913987388192	0.0006039889554325282	0.08873150311343203	0.08192910778735868	-2.223575800147995e-06	-8.128362808933198e-05	-2.193300367971107e-06	-8.017689908564052e-05
15.972074772454643	0.00047796810001179106	0.0004758469103024867	0.0005184778644684491	0.0005130828454450045	0.0005417462766954271	0.0005343266911579467	0.0005665505778851294	0.0005568622593175587	0.0006185551721396823	0.0006037579792727047	0.08873658294417223	0.08193379555432517	-2.190442861553857e-06	-8.05548881895185e-05	-2.1606232265504108e-06	-7.945825323156519e-05
16.06831455770623	0.00047778013017943003	0.00047566000496127557	0.0005182763252462584	0.0005128834845198369	0.0005415370626547342	0.0005341203250274986	0.000566333274652776	0.0005566485393836513	0.0006183212054899328	0.0006035292020225184	0.08874175512739943	0.08193856854550745	-2.157533539653457e-06	-7.982268848603924e-05	-2.128166665668358e-06	-7.87361970671363e-05
16.165134236077357	0.00047759379084270123	0.00047547472688324867	0.0005180765957936414	0.0005126859159444137	0.0005413297634466121	0.0005339158472003983	0.00056611799986744	0.0005564368108969226	0.0006180895106891119	0.0006033026351675845	0.08874702134965207	0.08194342831724874	-2.124846188142175e-06	-7.908700231699928e-05	-2.0959290619334235e-06	-7.80107043363426e-05
16.262537301715792	0.00047740908897012004	0.0004752910830798008	0.0005178786844278939	0.000512490147975522	0.0005411243882021586	0.0005337132666770254	0.0005659047635580087	0.0005562270836719451	0.0006178600997458736	0.0006030782902975703	0.08875238332849412	0.08194837645452481	-2.0923791709866885e-06	-7.834780277120312e-05	-2.0639088020800965e-06	-7.728174853784131e-05
16.36052726982327	0.00047722603157199434	0.00047510908060531575	0.00051768259952588	0.0005122961889293885	0.000540920946123008	0.0005335125925272206	0.0005656935758361773	0.0005560193676038758	0.0006176329847793008	0.0006028561791074379	0.0887578428130963	0.0819534145714779	-2.0601308623729303e-06	-7.760506268651712e-05	-2.0321042828986245e-06	-7.654930292248785e-05
16.459107676782416	0.00047704462570060643	0.0004749287265573782	0.0005174883495245133	0.0005121040471821621	0.0005407194464819897	0.0005333138338909406	0.0005654844468973167	0.0005558136726692921	0.0006174081780202409	0.0006026363133986974	0.08876340158482182	0.08195854431195626	-2.0280996465989708e-06	-7.685875464560898e-05	-2.000513911175599e-06	-7.581334049089339e-05
16.55828208028434	0.00047686487845040386	0.00047475002807698466	0.0005172959429212403	0.0005119137311704015	0.000540519898623801	0.0005331169999789078	0.000565277387021357	0.0005556100089270394	0.0006171856918126706	0.0006024187050806887	0.08876906145783088	0.08196376735006906	-1.996283918005194e-06	-7.610885097353304e-05	-1.9691361036401796e-06	-7.507383399163459e-05
16.658054059457015	0.0004766867969581782	0.00047457299234875453	0.000517105388274522	0.0005117252493915651	0.0005403223119656785	0.0005329221000732765	0.0005650724065736723	0.000555408386519095	0.000616965538615076	0.0006022033661718751	0.08877482427969245	0.08196908539076067	-1.9646820809235584e-06	-7.535532373541265e-05	-1.9379692868391925e-06	-7.433075591617433e-05
16.758427214994473	0.0004765103884032456	0.00047439762660113756	0.0005169166942043275	0.0005115386104045033	0.0005401266959980835	0.0005327291435283082	0.000564869516005985	0.0005552088156714278	0.0006167477310018504	0.000601990308801161	0.0887806919320049	0.0819745001703741	-1.9332925495756798e-06	-7.459814473273485e-05	-1.9070118970885598e-06	-7.358407849723803e-05
16.859405169286727	0.00047633566000763154	0.0004742239381066214	0.0005167298693926258	0.0005113538228299593	0.0005399330602853918	0.0005325381397710462	0.0005646687258572814	0.0005550113066948873	0.0006165322816647211	0.0006017795452092257	0.08878666633103868	0.08198001345724755	-1.9021137480346693e-06	-7.383728550151847e-05	-1.8762623804338338e-06	-7.283377370684296e-05
16.960991566550526	0.00047616261903623956	0.0004740519341819373	0.0005165449225838801	0.0005111708953510723	0.000539741414466589	0.0005323490983020015	0.0005644700467547297	0.0005548158699860893	0.0006163192034141933	0.00060157108774988	0.08879274942837695	0.08198562705230177	-1.871144110122784e-06	-7.307271730838671e-05	-1.8457191925586904e-06	-7.207981325284274e-05
17.063190072960847	0.0004759912727970339	0.00047388162218826423	0.0005163618625855539	0.0005109898367138794	0.0005395517682559813	0.0005321620286958453	0.0005642734894146256	0.0005546225160283232	0.0006161085091810162	0.0006013649488914425	0.08879894321158231	0.08199134278966357	-1.8403820793619872e-06	-7.230441114822184e-05	-1.815380798696458e-06	-7.132216857522189e-05
17.166004376783235	0.0004758216286412075	0.0004737130095314335	0.0005161806982686113	0.000510810655727832	0.0005393641314439023	0.0005319769406021142	0.0005640790646433357	0.0005544312553924671	0.0006159002120176727	0.0006011611412181382	0.08880524970486689	0.08199716253727753	-1.8098261089075952e-06	-7.15323377413618e-05	-1.7852456735780765e-06	-7.056081084355625e-05
17.26943818850684	0.000475653693963353	0.0004735461036621257	0.0005160014385680277	0.0005106333612663055	0.0005391785138974389	0.0005317938437459158	0.0005638867833382632	0.0005542420987379106	0.0006156943250998933	0.0006009596774315156	0.0888116709697822	0.08200308819753982	-1.779474661437689e-06	-7.075646752920106e-05	-1.7553123013549013e-06	-6.979571095432069e-05
17.37349524097843	0.00047548747620163403	0.00047338091207607463	0.000515824092483304	0.0005104579622671207	0.0005389949255611612	0.0005316127479286487	0.0005636966564888213	0.0005540550568134998	0.0006154908617281938	0.0006007605703518892	0.08881820910591319	0.08200912170795155	-1.7493262091205879e-06	-6.99767706721921e-05	-1.7255791755514324e-06	-6.902683952815514e-05
17.478179289537028	0.000475322982837945	0.0004732174423142595	0.0005156486690789801	0.0005102844677330652	0.0005388133764578581	0.0005314336630287213	0.0005635086951774212	0.0005538701404584822	0.00061528983532943	0.0006005638329197982	0.08882486625159779	0.08201526504176572	-1.7193792335584712e-06	-6.919321704745851e-05	-1.6960447989881194e-06	-6.825416690652009e-05
17.583494112149474	0.0004751602213980777	0.00047305570196310375	0.0005154751774851568	0.0005101128867324217	0.0005386338766892803	0.0005312565990022897	0.0005633229105804707	0.0005536873606034747	0.0006150912594583879	0.0006003694781974952	0.08883164458464918	0.08202152020866503	-1.6896322256746213e-06	-6.84057762438961e-05	-1.6667076836681706e-06	-6.747766314713077e-05
17.689443509546752	0.0004749991994518805	0.00047289569865466676	0.0005153036268980253	0.0005099432283994979	0.0005384564364369011	0.0005310815658840008	0.0005631393139693936	0.0005535067282714408	0.000614895147799394	0.0006001775193704545	0.08883854632309501	0.08202788925544838	-1.66008368565531e-06	-6.761441755932796e-05	-1.6375663507792876e-06	-6.669729802319391e-05
17.79603130536116	0.0004748399246134158	0.0004727374400668359	0.0005151340265803876	0.0005097755019351669	0.0005382810659626748	0.0005309085737877334	0.0005629579167116544	0.000553328254578678	0.0006147015141679464	0.0005999879697489036	0.08884557372594441	0.08203437426671552	-1.6307321229190076e-06	-6.681910999876972e-05	-1.6086193305921842e-06	-6.591304101913331e-05
17.90326134626431	0.0004746824045411106	0.00047258093392351226	0.0005149663858621936	0.0005096097166073974	0.0005381077756098059	0.0005307376329073641	0.0005627787302717969	0.0005531519507358187	0.0006145103725123761	0.0005998008427693753	0.0888527290939448	0.08204097736559275	-1.6015760559888806e-06	-6.601982226862868e-05	-1.5798651623929322e-06	-6.512486132712048e-05
18.011137502105942	0.00047452664693791016	0.00047242618799479895	0.0005148007141410797	0.0005094458817518064	0.0005379365758035379	0.0005305687535175264	0.0005626017662125034	0.00055297782804885	0.0006143217369155363	0.0005996161519962904	0.08886001477036837	0.0820477007144478	-1.5726140124841179e-06	-6.521652277607926e-05	-1.551302394400128e-06	-6.433272784338306e-05
18.119663666053608	0.0004743726595514249	0.00047227321009718357	0.0005146370208829064	0.0005092840067722034	0.0005377674770519263	0.0005304019459743957	0.0005624270361956647	0.0005528058979201398	0.0006141356215965164	0.000599433911123563	0.08886743314182201	0.08205454651562939	-1.5438445290149802e-06	-6.440917962362291e-05	-1.5229295837336683e-06	-6.353660916597059e-05
18.228843754733095	0.0004742204501740743	0.000472122008093721	0.0005144753156223049	0.0005091241011411464	0.0005376004899466548	0.0005302372207164603	0.0005622545519834634	0.0005526361718494831	0.0006139520409123817	0.0005992541339762297	0.0888749866390552	0.08206151701222131	-1.5152661510977987e-06	-6.359776060546607e-05	-1.4947452963353855e-06	-6.273647359121559e-05
18.338681708369887	0.0004740700266432262	0.0004719725898942081	0.0005143156079632278	0.0005089661744004943	0.0005374356251638284	0.0005300745882653249	0.0005620843254394717	0.0005524686614351563	0.0006137710093599436	0.0005990768345121029	0.08888267773778932	0.0820686144888107	-1.4868774331675515e-06	-6.278223320706211e-05	-1.466748106890986e-06	-6.19322891097368e-05
18.44918149093129	0.00047392139684133207	0.0004718249634553582	0.0005141579075794975	0.0005088102361619688	0.0005372728934647912	0.0005299140592265019	0.0005619163685297644	0.0005523033783749871	0.0006135925415775565	0.0005989020268234545	0.08889050895957155	0.08207584127226933	-1.4586769384121977e-06	-6.196256459721494e-05	-1.438936598767166e-06	-6.112402340280321e-05
18.56034709026951	0.0004737745686960634	0.00047167913678097914	0.0005140022242153688	0.0005086562961077285	0.0005371123056969603	0.0005297556442902345	0.0005617506933240533	0.0005521403344674478	0.0006134166523469476	0.0005987297251387261	0.08889848287263837	0.08208319973254666	-1.430663238762269e-06	-6.113872162741285e-05	-1.4113093639604377e-06	-6.031164383982213e-05
18.672182518265565	0.0004736295501804363	0.0004715351179221333	0.0005138485676860879	0.0005085043639909236	0.0005369538727946482	0.0005295993542323011	0.0005615873119968265	0.0005519795416127436	0.0006132433565950691	0.00059855994382426	0.08890660209279407	0.08209069228349215	-1.4028349148409967e-06	-6.031067082841457e-05	-1.383865003026872e-06	-5.9495117474259174e-05
18.784691810974078	0.00047348634931293596	0.0004713929149773087	0.0005136969478784573	0.0005083544496362858	0.0005367976057799143	0.0005294451999148592	0.0005614262368285077	0.000551821011813941	0.0006130726693959837	0.0005983926973860659	0.08891486928430778	0.08209832138367686	-1.3751905558294364e-06	-5.947837840371284e-05	-1.356602124981919e-06	-5.867441103868387e-05
18.897879028768923	0.00047334497415764116	0.00047125253609257937	0.0005135473747514084	0.0005082065629406991	0.0005366435157634202	0.000529293192287276	0.0005612674802066422	0.0005516647571780912	0.0006129046059727901	0.0005982280004716157	0.08892328716084068	0.08210608953724258	-1.3477287594625652e-06	-5.8641810228604596e-05	-1.3295193473129852e-06	-5.784949094438108e-05
19.01174825648978	0.0004732054328243318	0.00047111398946176095	0.000513399858336574	0.0005080607138737833	0.0005364916139452872	0.0005291433423869742	0.0005611110546270743	0.0005515107899173732	0.0006127391816995603	0.000598065867871656	0.08893185848635843	0.08211399929475809	-1.3204481319629285e-06	-5.7800931846291315e-05	-1.3026152958423888e-06	-5.702032327463413e-05
19.126303603589555	0.0004730677334686057	0.00047097728332656834	0.0005132544087388644	0.0005079169124784846	0.0005363419116159723	0.0005289956613402978	0.0005609569726951703	0.0005513591223502655	0.0006125764121033287	0.0005979063145220656	0.08894058607611037	0.08212205325410978	-1.2933472879460978e-06	-5.695570846253606e-05	-1.2758886046887637e-06	-5.6186873781657876e-05
19.241549204282624	0.00047293188429198014	0.00047084242597676294	0.0005131110361370547	0.0005077751688716672	0.0005361944201571522	0.0005288501603633738	0.0005608052471270356	0.0005512097669027136	0.0006124163128660979	0.0005977493555057317	0.08894947279757637	0.08213025406138183	-1.2664248503395717e-06	-5.610610494147239e-05	-1.249337916233665e-06	-5.534910788464187e-05
19.357489217694134	0.000472797893541994	0.00047070942575029817	0.0005129697507843672	0.0005076354932447073	0.0005360491510426222	0.0005287068507629885	0.0005606558907507612	0.0005510627361093287	0.0006122588998268909	0.0005975950060544606	0.08895852157147126	0.0821386044117843	-1.239679450379741e-06	-5.525208580395291e-05	-1.2229618809858275e-06	-5.450699066235354e-05
19.474127828010037	0.00047266576951230185	0.0004705782910334649	0.0005128305630090639	0.0005074978958641019	0.0005359061158391883	0.0005285657439374867	0.0005605089165076847	0.0005509180426145992	0.0006121041889838286	0.0005974432815509231	0.08896773537275293	0.08214710705057086	-1.2131097275186464e-06	-5.439361522255326e-05	-1.196759157577696e-06	-5.366048685206959e-05
19.59146924462811	0.0004725355205427642	0.0004704490302610239	0.0005126934832150421	0.0005073623870720645	0.0005357653262075931	0.0005284268513776551	0.0005603643374536681	0.000550775699174116	0.0006119521964962424	0.000597294197530623	0.0889771172316496	0.08215576477400648	-1.1867143293342076e-06	-5.353065701620141e-05	-1.1707284127281288e-06	-5.280956084650901e-05
19.709517702309874	0.00047240715501953046	0.00047032165191634035	0.0005125585218824321	0.0005072289772871438	0.0005356267939034343	0.0005282901846676368	0.0005602221667603898	0.0005506357186558148	0.0006118029386868272	0.0005971477696839058	0.08898667023470584	0.08216458043031698	-1.1604919114786144e-06	-5.266317464666659e-05	-1.1448683210723946e-06	-5.195417668532598e-05
19.828277461333414	0.000472280681375118	0.0004701961645315121	0.0005124256895682054	0.0005070976770048373	0.0005354905307781103	0.0005281557554858588	0.0005600824177166678	0.0005504981140412445	0.0006116564320438274	0.0005970040138580004	0.08899639752585987	0.08217355692069002	-1.1344411376414641e-06	-5.179113121554779e-05	-1.119177565202939e-06	-5.109429805541521e-05
19.94775280764713	0.00047215610808848055	0.0004700725766874891	0.0005122949969067746	0.0005069684967982061	0.0005353565487797542	0.000528023575605945	0.0005599451037297838	0.0005503628984268386	0.0006115126932232554	0.000596862946059086	0.0890063023075346	0.08218269720027986	-1.108560679499021e-06	-5.0914489460679446e-05	-1.0936548355761425e-06	-5.022988828537467e-05
20.067948053024427	0.00047203344368507616	0.0004699508970141922	0.0005121664546106126	0.0005068414473185051	0.0005352248599541975	0.0005278936568976734	0.0005598102383268406	0.0005502300850252165	0.0006113717390511544	0.0005967245824544036	0.08901638784174776	0.08219200427922904	-1.0828492165767395e-06	-5.003321174831821e-05	-1.0682988304277531e-06	-4.936091034046797e-05
20.188867535219305	0.00047191269673692456	0.00046983113419062387	0.0005120400734708645	0.0005067165392958074	0.0005350954764459455	0.0005277660113279145	0.0005596778351561314	0.0005500996871665006	0.0006112335865258964	0.0005965889393743963	0.08902665745125045	0.08220148122372777	-1.0573054362418913e-06	-4.9147260071547016e-05	-1.0431082557442635e-06	-4.8487326819807164e-05
20.31051561812294	0.00047179387586265977	0.00046971329694497503	0.0005119158643579724	0.0005065937835396407	0.000534968410499149	0.000527640650961603	0.0005595479079885344	0.0005499717182996472	0.0006110982528205206	0.0005964560333148908	0.08903711452068579	0.08221113115707074	-1.0319280336398146e-06	-4.825659604558441e-05	-1.0180818251670672e-06	-4.760909995030205e-05
20.432896691921076	0.0004716769897275729	0.00046959739405472254	0.0005117938382222948	0.0005064731909396235	0.0005348436744586043	0.0005275175879627089	0.0005594204707189174	0.0005498461919938019	0.0006109657552851047	0.000596325880939308	0.08904776249776664	0.08222095726075494	-1.0067157116371017e-06	-4.7361180903537914e-05	-9.932182599733767e-07	-4.6726191584425814e-05
20.55601517325261	0.0004715620470436506	0.0004694834343467253	0.0005116740060947413	0.0005063547724661089	0.0005347212807707474	0.0005273968345952202	0.0005592955373675768	0.000549723121939671	0.0006108361114491896	0.0005961984990809173	0.08905860489448596	0.08223096277558742	-9.816671807209854e-07	-4.646097549033945e-05	-9.685162889669363e-07	-4.583856319347046e-05
20.679875505368887	0.00047144905656960456	0.00046937142669731	0.000511556379087401	0.000506238539170831	0.0005346012419846847	0.0005272784032241486	0.0005591731220816854	0.000549602521950915	0.000610709339024235	0.0005960739047451267	0.08906964528834466	0.08224115100282191	-9.567811589633428e-07	-4.555594025912324e-05	-9.439746484697815e-07	-4.494617586542349e-05
20.804482158294064	0.0004713380271108898	0.00046926138003234935	0.0005114409683941834	0.0005061245021875545	0.0005344835707532069	0.0005271623063165242	0.0005590532391367632	0.0005494844059655557	0.000610585455906116	0.0005959521151118097	0.08908088732359637	0.08225152530531385	-9.320563719972773e-07	-4.464603526836697e-05	-9.195920822246614e-07	-4.404899029891718e-05
20.92983962898646	0.0004712289675197246	0.0004691533033273407	0.0005113277852914575	0.0005060126727327378	0.0005343682798338347	0.0005270485564424328	0.0005589359029381789	0.0005493687880474179	0.0006104644801776773	0.000595833147537678	0.08909233471254205	0.08226208910870177	-9.07491552881376e-07	-4.373122017377329e-05	-8.953673413308536e-07	-4.3146966798010555e-05
21.055952441500814	0.0004711218866950888	0.00046904720560746855	0.0005112168411387004	0.0005059030621061866	0.0005342553820898747	0.000526937166276037	0.0005588211280226626	0.0005492556823875725	0.0006103464301113135	0.000595717019558685	0.089103991236824	0.08227284590260911	-8.830854420801941e-07	-4.281145422524446e-05	-8.712991842367915e-07	-4.224006527032975e-05
21.18282514715158	0.00047101679358272226	0.00046894309594766245	0.0005111081473791443	0.0005057956816917215	0.0005341448904914804	0.0005268281485966237	0.0005587089290598433	0.000549145103305816	0.0006102313241716031	0.0005956037488924796	0.08911586074875728	0.08228379924187727	-8.588367874113462e-07	-4.188669626267738e-05	-8.473863766142974e-07	-4.132824521918543e-05
21.31046232467717	0.000470913697175114	0.0004688409834726529	0.0005110017155404344	0.0005056905429578537	0.0005340368181167314	0.0005267215162896666	0.0005585993208538147	0.0005490370652521653	0.0006101191810179942	0.0005954933534408989	0.08912794717269149	0.08229495274780729	-8.347443439665758e-07	-4.09569047097047e-05	-8.236276913277905e-07	-4.0411465739811914e-05
21.438868580405217	0.00047081260651147644	0.00046874087735701016	0.0005108975572352862	0.000505587657458452	0.0005339311781527257	0.000526617282347893	0.0005584923183447149	0.0005489315828083731	0.0006100100195075225	0.0005953858512925009	0.08914025450638641	0.08230631010944928	-8.1080687405451e-07	-4.002203756937883e-05	-8.000219083826796e-07	-3.948968551513443e-05
21.568048548418737	0.00047071353067771487	0.0004686427868251813	0.0005107956841621427	0.0005054870368334276	0.0005338279838966821	0.0005265154598723678	0.0005583879366103379	0.0005488286706894706	0.0006099038586975908	0.0005952812607251469	0.0891527868224426	0.08231787508490138	-7.870231471650974e-07	-3.908205241986984e-05	-7.765678148724531e-07	-3.85628628110507e-05
21.69800689072348	0.00047061647880638455	0.00046854672115151423	0.0005106961081058497	0.0005053886928094134	0.0005337272487570552	0.0005264160620735865	0.0005582861908677645	0.0005487283437453223	0.0006098007178487891	0.0005951796002086209	0.08916554826972503	0.08232965150263698	-7.633919398711622e-07	-3.813690640759593e-05	-7.53264204901051e-07	-3.763095547043571e-05
21.828748297416116	0.0004705214600766402	0.0004684526896602803	0.0005105988409383215	0.0005052926372004609	0.0005336289862546726	0.0005263191022725891	0.0005581870964750197	0.0005486306169622241	0.0006097006164277708	0.0005950808884073067	0.08917854307484509	0.08234164326286941	-7.399120357798328e-07	-3.718655624261602e-05	-7.301098795204145e-07	-3.669392090788204e-05
21.960277486853503	0.00047042848371416936	0.00046836070172567466	0.0005105038946192175	0.0005051988819087226	0.0005335332100238752	0.0005262245939020808	0.0005580906689327514	0.000548535505464496	0.0006096035741101738	0.0005949851441828975	0.08919177554365258	0.08235385433892774	-7.165822254891728e-07	-3.623095819403621e-05	-7.071036466858166e-07	-3.575171610528671e-05
22.092599205822967	0.00047033755899112073	0.00046827076677182265	0.0005104112811966194	0.0005051074389251598	0.0005334399338136776	0.000526132550507569	0.0005579969238859385	0.0005484430245161255	0.0006095096107835956	0.0005948923865971643	0.08920525006277479	0.08236628877867212	-6.934013065339716e-07	-3.527006808476396e-05	-6.842443212007852e-07	-3.480429760653603e-05
22.225718229713628	0.00047024869522601704	0.00046818289427276395	0.0005103210128077164	0.0005050183203302377	0.0005333491714889357	0.0005260429857485123	0.0005579058771256242	0.0005483531895224216	0.0006094187465506285	0.0005948026349147676	0.08921897110117664	0.08237895070594335	-6.703680833154875e-07	-3.4303841285804326e-05	-6.615307246663621e-07	-3.385162151291199e-05
22.359639362688714	0.0004701619017836556	0.000468097093752431	0.0005102331016794883	0.0005049315382946345	0.0005332609370315374	0.0005259559133994809	0.0005578175445906696	0.0005482660160316912	0.0006093310017319337	0.0005947159086061192	0.08923294321175286	0.08239184432202168	-6.474813670004007e-07	-3.333223270839125e-05	-6.389616853841752e-07	-3.289364347527912e-05
22.494367437858962	0.0004700771880750034	0.0004680133747846204	0.0005101475601294037	0.0005048471050799543	0.000533175244541611	0.0005258713473513461	0.0005577319423695487	0.0005481815197369546	0.0006092463968693926	0.0005946322273503011	0.08924717103295932	0.08240497390714008	-6.247399755320883e-07	-3.235519680194754e-05	-6.165360383232621e-07	-3.1930318690295834e-05
22.629907317457054	0.0004699945635570681	0.0004679317469929473	0.000510064400566107	0.000504765033039443	0.0005330921082387263	0.0005257893016124611	0.0005576490867021483	0.0005480997164776682	0.0006091649527292926	0.000594551611038024	0.0892616592904657	0.08241834382200022	-6.021427335664402e-07	-3.1372687548186784e-05	-5.942526251092282e-07	-3.0961601896958846e-05
22.766263893012997	0.0004699140377327651	0.00046785222005079003	0.0005099836354901197	0.0005046853346187036	0.0005330115424631344	0.0005257097903098682	0.0005575689939816176	0.0005480206222414894	0.0006090866903055857	0.0005944740797746504	0.08927641279886385	0.08243195850935707	-5.796884723525964e-07	-3.0384658452106694e-05	-5.721102938967444e-07	-2.9987447367388342e-05
22.903442085530802	0.00046983562015076867	0.0004677748036812259	0.0005099052774945455	0.000504608022356426	0.000532933561677015	0.0005256328276905279	0.0005574916807562308	0.0005479442531660566	0.0006090116308232009	0.0005943996538832674	0.08929143646337868	0.0824458224955943	-5.573760297132146e-07	-2.9391062538242085e-05	-5.50107899309699e-07	-2.9007808901165832e-05
23.041446845665973	0.0004697593204053486	0.00046769950765695437	0.0005098293392657744	0.0005045331088851171	0.0005328581804657361	0.0005255584281225555	0.000557417163731289	0.0005478706255408072	0.0006089397957414214	0.0005943283539078159	0.08930673528164894	0.0824599403923633	-5.35204250012378e-07	-2.8391852345946433e-05	-5.28244302455726e-07	-2.8022639823002682e-05
23.180283153904217	0.00046968514813618936	0.00046762634180020214	0.0005097558335841909	0.0005044606069318263	0.0005327854135391263	0.0005254866060964621	0.0005573454597710424	0.0005477997558088117	0.0006088712067573143	0.0005942602006162722	0.08932231434552339	0.0824743168982498	-5.131719840591013e-07	-2.7386979921342758e-05	-5.065183708236401e-07	-2.7031892974593852e-05
23.31995602074116	0.00046961311302819983	0.0004675553159826225	0.0005096847733248914	0.0005043905293188916	0.0005327152757327758	0.000525417376226434	0.0005572765859006494	0.0005477316605686445	0.0006088058858092351	0.0005941952150038951	0.0893381788428972	0.082488956800459	-4.912780890559392e-07	-2.6376396811730873e-05	-4.849289782075418e-07	-2.6035520707637372e-05
23.460470486863187	0.00046954322481130716	0.00046748644012517706	0.0005096161714584005	0.0005043228889646783	0.0005326477820093387	0.0005253507532516106	0.0005572105593081634	0.0005476663565762775	0.0006087438550803918	0.0005941334182965255	0.08935433405959149	0.08250386497654909	-4.6952142855583544e-07	-2.5360054059841985e-05	-4.634750047061674e-07	-2.5033474880711837e-05
23.60183162332936	0.00046947549326022624	0.000467419724198004	0.0005095500410513884	0.0005042576988843235	0.0005325829474598634	0.0005252867520373789	0.0005571473973465473	0.00054760386074701	0.0006086851370024703	0.0005940748319539493	0.08937078538126855	0.08251904639620927	-4.4790087239902215e-07	-2.4337902197427153e-05	-4.421553366162033e-07	-2.4025706850394624e-05
23.744044531754422	0.0004694099281942256	0.0004673551782202738	0.0005094863952674015	0.0005041949721904883	0.000532520787305128	0.0005252253875766987	0.0005570871175357295	0.0005475441901574218	0.0006086297542593376	0.000594019477673323	0.08938753829538934	0.08253450612305598	-4.2641529665490667e-07	-2.3309891238790237e-05	-4.209688663926042e-07	-2.301216746600221e-05
23.887114344492932	0.00046934653947686464	0.00046729281226002786	0.0005094252473675826	0.000504134722094114	0.0005324613168970055	0.0005251666749914246	0.000557029737564679	0.0005474873620473577	0.0006085777297908043	0.0005939673773926611	0.08940459839320997	0.08255024931647004	-4.050635835548509e-07	-2.227597067359921e-05	-3.999144926165009e-07	-2.1992807064469266e-05
24.031046224824397	0.0004692853370157232	0.000467232636434004	0.0005093666107114099	0.0005040769619051767	0.0005324045517198358	0.000525110629533657	0.0005569752752935262	0.0005474333938219503	0.0006085290867964682	0.0005939185532943879	0.08942197137181718	0.08256628123349502	-3.838446214531402e-07	-2.1236089461668106e-05	-3.7899111989653754e-07	-2.0967575461772192e-05
24.175845367139747	0.00046922633076210493	0.0004671746609074419	0.0005093104987574261	0.0005040217050334517	0.0005323505073918189	0.00052505726658711	0.0005569237487557076	0.0005473823030536608	0.0006084838487396193	0.0005938730278089534	0.08943966303621331	0.08258260723073989	-3.627573047699541e-07	-2.0190196025629548e-05	-3.581976588491395e-07	-1.993642194807188e-05
24.32151699712871	0.0004691695307107244	0.0004671188958938779	0.000509256925063977	0.0005039689649892796	0.0005322991996664241	0.000525006601668487	0.0005568751761601488	0.0005473341074843622	0.0006084420393512248	0.0005938308236185233	0.08945767930143951	0.08259923276634408	-3.4180053392154387e-07	-1.9138238244065242e-05	-3.375330260325937e-07	-1.8899295280816464e-05
24.468066371968433	0.0004691149468993815	0.0004670653516549199	0.0005092059032899549	0.0005039187553843404	0.0005322506444338202	0.0005249586504288845	0.0005568295758934865	0.0005472888250274589	0.0006084036826339936	0.0005937919636607321	0.08947602619474741	0.08261616340198562	-3.2097321526016777e-07	-1.80801634439981e-05	-3.1699614388676703e-07	-1.7856143677635883e-05
24.61549878051318	0.00046906258940860283	0.00046701403850000226	0.0005091574471955382	0.0005038710899324207	0.0005322048577223228	0.0005249134286552055	0.0005567869665223151	0.0005472464737700238	0.0006083688028665077	0.0005937564711325091	0.08949470985781102	0.08263340480491811	-3.002742610459016e-07	-1.7015918395590912e-05	-2.965859406856182e-07	-1.6806914809985862e-05
24.763819543485244	0.00046901246836127423	0.00046696496678612685	0.0005091115706429384	0.0005038259824501961	0.0005321618556998532	0.0005248709522715958	0.0005567473667954793	0.0005472070719749868	0.0006083374246074408	0.0005937243694939715	0.0895137365489949	0.08265096275006477	-2.7970258936163735e-07	-1.5945449303542136e-05	-2.7630135046303843e-07	-1.5751555795168182e-05
24.91303401366693	0.00046896459392224775	0.00046691814691758485	0.0005090682875971569	0.000503783446858015	0.0005321216546754298	0.0005248312373408991	0.0005567107956464067	0.000547170638083349	0.0006083095726998618	0.0005936956824724068	0.08953311264565912	0.08266884312214101	-2.5925712407448565e-07	-1.4868701800757611e-05	-2.561413129909505e-07	-1.4690013191251405e-05
25.063147576093755	0.00046891897629792453	0.0004668735893456544	0.0005090276121267257	0.0005037434971806766	0.0005320842711006602	0.0005247943000661205	0.0005566772721954612	0.0005471371907164294	0.0006082852722756051	0.0005936704340663072	0.08955284464652222	0.08268705191783804	-2.389367947668204e-07	-1.3785620940329202e-05	-2.3610477370406523e-07	-1.3622232988633187e-05
25.214165648248784	0.00046887562573581825	0.0004668313045682836	0.0005089895584044715	0.000503706147548226	0.000532049721571275	0.0005247601567919246	0.0005566468157523546	0.0005471067486781591	0.0006082645487597453	0.0005936486485495036	0.08957293917406704	0.0827055952480442	-2.1874053668748984e-07	-1.2696151188498761e-05	-2.1619068364111746e-07	-1.2548160602809943e-05
25.366093680258146	0.00046883455252409555	0.0004667913031297534	0.0005089541407082668	0.0005036714121967438	0.0005320180228286555	0.0005247288240061373	0.0005566194458185864	0.000547079330957403	0.0006082474278751467	0.0005936303504753675	0.08959340297700959	0.08272447934011627	-1.9866729070714718e-07	-1.160023641787189e-05	-1.9639799939781197e-07	-1.1467740867285303e-05
25.518937155087716	0.000468795766991087	0.0004667535956203124	0.0005089213734217939	0.0005036393054691417	0.0005319891917614042	0.0005247003183412812	0.0005565951820899256	0.0005470549567303208	0.0006082339356471023	0.0005936155646810927	0.08961424293280248	0.0827437105401949	-1.787160032371525e-07	-1.0497819898147576e-05	-1.7672568307456477e-07	-1.0380918026298147e-05
25.672701588741027	0.0004687592795047813	0.00046671819267579554	0.0005088912710353032	0.0005036098418159583	0.0005319632454069201	0.0005246746565761144	0.0005565740444589371	0.0005470336453627695	0.0006082240984080726	0.0005936043162920661	0.08963546605021448	0.08276329531558316	-1.5888562620138338e-07	-9.388844290081355e-06	-1.5717270223617082e-07	-9.287635728327803e-06
25.827392530458226	0.0004687251004722877	0.00046668510497722043	0.0005088638481463808	0.0005035830357961665	0.0005319402009530006	0.0005246518556372006	0.0005565560530175444	0.0005470154164127422	0.0006082179428025062	0.0005935966307263199	0.0896570794719412	0.08278324025715318	-1.391751169562208e-07	-8.273251636076173e-06	-1.3773802982116473e-07	-8.187837015921628e-06
25.983015562916506	0.0004686932403392729	0.00046665434325035516	0.0005088391194607103	0.0005035589020779734	0.0005319200757394664	0.0005246319326005011	0.0005565412280596405	0.0005470002896328486	0.0006082154957917631	0.0005935925336990711	0.08967909047729694	0.08280355208182712	-1.195834382504337e-07	-7.150983353076956e-06	-1.1842064410842734e-07	-7.0814643193389815e-06
26.139576302431465	0.0004686637095893722	0.00046662591826526604	0.0005088170997928416	0.0005035374554396271	0.0005319028872598	0.0005246149046929772	0.0005565295900837368	0.0005469882849728332	0.0006082167846591342	0.0005935920512273486	0.08970150648494368	0.08282423763509932	-1.0010955817226982e-07	-6.021980224729662e-06	-9.921952867576918e-08	-5.968459449487429e-06
26.297080399159835	0.00046863651874357227	0.0004665998408358384	0.0005087978040669621	0.0005035187107702292	0.0005318886531628121	0.0005246007892942197	0.0005565211597956638	0.0005469794225821427	0.0006082218370149605	0.0005935952096347144	0.0897243350556936	0.08284530389362182	-8.075245007985003e-08	-4.886182392069283e-06	-8.013367231883214e-08	-4.848763588055638e-06
26.455533537303385	0.0004686116783595632	0.0004665761218192731	0.000508781247317666	0.0005035026830705477	0.0005318773912543281	0.0005245896039381029	0.0005565159581113075	0.0005469737228125262	0.0006082306808018552	0.0005936020355560762	0.08974758389535716	0.08286675796782984	-6.15110925504276e-08	-3.743529345470731e-06	-6.116206902138238e-08	-3.722317280963061e-06
26.614941435314055	0.0004685891990310627	0.00046655477211555367	0.0005087674446907249	0.000503489387453829	0.0005318691194988967	0.0005245813663144476	0.0005565140061594032	0.0005469712062206856	0.0006082433443000298	0.0005936125559425957	0.08977126085767671	0.08288860710464607	-4.238446934482637e-08	-2.5939599173907535e-06	-4.230371790088332e-08	-2.58906043011653e-06
26.77530984610034	0.00046856909138710606	0.00046653580266688794	0.0005087564114438633	0.0005034788391466164	0.0005318638560215142	0.0005245760942707191	0.0005565153252843678	0.0005469718935709689	0.0006082598561327309	0.0005936267980666936	0.0897953739472995	0.08291085869023032	-2.3371569325258273e-08	-1.4374122721122484e-06	-2.355762312197633e-08	-1.4489322829186468e-06
26.93664455723489	0.00046855136609130744	0.0004665192244571197	0.0005087481629475314	0.0005034710534895711	0.0005318616191093871	0.0005245738058137439	0.0005565199370491873	0.0005469758058381057	0.0006082802452717807	0.0005936447895271564	0.08981993132283293	0.08293352025278489	-4.471386411087838e-09	-2.738238973898355e-07	-4.92279388173561e-09	-3.0187142607829287e-07
27.098951391163432	0.00046853603384108643	0.00046650504851111253	0.000508742714685676	0.0005034660459382902	0.0005318624272136996	0.0005245745191114407	0.000556527863238345	0.0005469829642099945	0.0006083045410432392	0.0005936665582543453	0.0898449412999597	0.08295659946544134	1.431708047039057e-08	8.968684039600827e-07	1.3601755654082948e-08	8.521842236042243e-07
27.26223620541477	0.0004685231053668599	0.0004664932858940997	0.0005087400822565234	0.0005034638320641311	0.0005318662989514192	0.0005245782524945847	0.0005565391258608102	0.0005469933900905301	0.0006083327731331737	0.0005936921325155075	0.08987041235461467	0.08298010414918672	3.299482746483423e-08	2.0747285244815394e-06	3.201700642780324e-08	2.0132974292152994e-06
27.426504892812353	0.00046851259143120244	0.0004664839477110105	0.0005087402813733486	0.0005034644275550385	0.0005318732531071207	0.0005245850244585917	0.0005565537471530738	0.0005470071051024897	0.0006083649715935563	0.000593721540920207	0.08989635312625022	0.0830040422758738	5.156284579410468e-08	3.259821058670953e-06	5.032393450847723e-08	3.181531641041624e-06
27.59176338168682	0.00046850450282796276	0.00046647704510574984	0.000508743327865252	0.0005034678482163627	0.0005318833086348243	0.000524594853665319	0.0005565717495822343	0.0005470241310904535	0.0006084011668482706	0.0005937548124258406	0.08992277242115901	0.08302842197128925	7.002212186035112e-08	4.452211314828758e-06	6.852351116734545e-08	4.356951006589949e-06
27.758017636089992	0.0004684988503813522	0.00046647258926046123	0.0005087492376779357	0.0005034741099716971	0.0005318964846598824	0.0005246077589449025	0.0005565931558491429	0.0005470444901237906	0.0006084413896992551	0.0005937919763432981	0.08994967921587357	0.08305325151828259	8.837363729761842e-08	5.651965324593444e-06	8.6616702934866e-08	5.539620380037857e-06
27.925273656010095	0.0004684956449449874	0.0004664705913947425	0.0005087580268744777	0.0005034832288636958	0.000531912800480867	0.0005246237592976079	0.0005566179888915992	0.0005470682044996867	0.0006084856713327684	0.0005938330623427142	0.08997708266064378	0.08307853935998742	1.06618368987026e-07	6.8591498500886194e-06	1.0460447164083002e-07	6.729605330921262e-06
28.09353747758831	0.0004684948974008955	0.00046647106276483113	0.0005087697116361049	0.000503495221054908	0.0005319322755714936	0.0005246428738957115	0.0005566462718876051	0.0005470952967462264	0.0006085340433257834	0.0005938781004593505	0.09000499208299204	0.08310429410308781	1.2475728915434595e-07	8.073832396413017e-06	1.2248777446748765e-07	7.926972153543543e-06
28.2628151733366	0.0004684966186584796	0.000466474014662751	0.0005087843082629688	0.0005035101028286078	0.0005319549295825747	0.0005246651220854011	0.000556678028258677	0.000547125789625532	0.0006085865376525218	0.0005939271210995978	0.09003341699134243	0.08313052452117217	1.4279136541684063e-07	9.296081221049635e-06	1.402675640182864e-07	9.131787877619812e-06
28.43311285235687	0.0004685008196534393	0.00046647945841542357	0.0005088018331749131	0.0005035278905896199	0.0005319807823439924	0.0005246905233887132	0.0005567132816732158	0.0005471597061369537	0.0006086431866911215	0.0005939801550471013	0.09006236707874524	0.08315723955816423	1.607215608108014e-07	1.0525965342358945e-05	1.5794478836015508e-07	1.0344120277241964e-05
28.604436660561465	0.0004685075113466482	0.0004664874053837345	0.0005088223029122472	0.0005035486008651484	0.0005320098538666951	0.0005247190975054794	0.0005567520560499359	0.0005471970695203164	0.0006087040232304468	0.0005940372334690131	0.09009185222666656	0.08318444833182811	1.7854883387373108e-07	1.1763554551416644e-05	1.7552039106361918e-07	1.1564037880301692e-05
28.77679278089485	0.00046851670472298736	0.00046649786696156457	0.0005088457341365116	0.0005035722503056101	0.0005320421643447336	0.000524750864315313	0.0005567943755613577	0.0005472379032592275	0.0006087690804770433	0.0005940983879223795	0.0901218825088796	0.08321216013734764	1.9627413871156456e-07	1.3008919423421195e-05	1.9299531129148874e-07	1.2791609980453145e-05
28.950187433556945	0.00046852841079013114	0.0004665108545747769	0.0005088721436312487	0.000503598855685458	0.0005320777341573166	0.0005247858438796191	0.0005568402646373625	0.000547282231084436	0.0006088383920622425	0.0005941636503606612	0.0901524681954299	0.08324038445099255	2.138984250134139e-07	1.42621313257707e-05	2.10370483841359e-07	1.4026906647202075e-05
29.124626876227456	0.00046854264057728475	0.00046652637968016197	0.0005089015483027598	0.0005036284339040148	0.0005321165838708883	0.0005248240564436322	0.0005568897479688112	0.0005473300769772615	0.0006089119920494182	0.0005942330531403919	0.09018361975670945	0.08326913093386452	2.3142263813722037e-07	1.5523262430636176e-05	2.2764683917011336e-07	1.5269998734024348e-05
29.30011740429177	0.0004685594051338727	0.0004665444537643314	0.0005089339651808705	0.0005036610019862899	0.0005321587342412504	0.0005248655224384692	0.0005569428505112284	0.0005473814651730715	0.0006089899149413976	0.0005943066290279728	0.09021534786760348	0.08329840943573696	2.4884771916765074e-07	1.679238572628583e-05	2.4482530346331237e-07	1.652095789027308e-05
29.476665351068124	0.0004685787155281745	0.0004665650883425751	0.0005089694114196857	0.0005036965770838133	0.0005322042062156986	0.0005249102624832298	0.0005569995974885536	0.0005474364201648336	0.0006090721956880345	0.0005943844112066233	0.09024766341174238	0.08332822999896612	2.6617460494623817e-07	1.806957502656359e-05	2.619067987193278e-07	1.7779856573904573e-05
29.654277088036206	0.00046860058284591076	0.0004665882949576662	0.0005090079042983437	0.0005037351764754528	0.0005322530209351937	0.000524958297387115	0.000557060014396964	0.0005474949667067255	0.0006091588696939505	0.0005944664332834739	0.09028057748585538	0.08335860286251136	2.834042281566005e-07	1.935490498422565e-05	2.7889224277362866e-07	1.904676806065153e-05
29.832959025067048	0.0004686250181887709	0.00046661408517861483	0.0005090494612217658	0.0005037768175682377	0.0005323051997365682	0.0005250096481515758	0.0005571241270087647	0.0005475571298178112	0.0006092499728264376	0.0005945527292968102	0.09031410140421425	0.08338953846603155	3.005375173636884e-07	2.064845110134883e-05	2.9578254934908843e-07	2.0321766454653445e-05
30.0127176106544	0.00046865203267288584	0.00046664247059937243	0.0005090940997213994	0.0005038215178981743	0.0005323607641547511	0.0005250643359724875	0.0005571919613763494	0.0005476229347857835	0.0006093455414235419	0.0005946433337234788	0.09034824670318578	0.08342104745408627	3.1757539706561005e-07	2.195028974094626e-05	3.125786281212538e-07	2.1604926700918847e-05
30.193559332147448	0.0004686816374272448	0.0004666734628374851	0.0005091418374559618	0.0005038692951310615	0.0005324197359250359	0.0005251223822423624	0.0005572635438362394	0.0005476924071707765	0.0006094456123023199	0.0005947382814864521	0.09038302514588421	0.0834531406804311	3.345187877714772e-07	2.3260498140290076e-05	3.292813847766748e-07	2.289632459694102e-05
30.37549071598484	0.00046871384359204935	0.0004667070735326919	0.0005091926922121712	0.0005039201670633054	0.0005324821369853738	0.0005251838085525856	0.0005573389010131985	0.000547765572809249	0.0006095502227672842	0.0005948376079625595	0.0904184487269473	0.0834858292124089	3.513686060363161e-07	2.457915442155567e-05	3.4589172105735713e-07	2.4196036803786347e-05
30.55851832793038	0.00046874866231700506	0.0004667433143454635	0.0005092466819054763	0.0005039741516227234	0.0005325479894786986	0.0005252486366956855	0.0005574180598244156	0.0005478424578179355	0.0006096594106190291	0.000594941348990384	0.09045452967739741	0.08351912433544903	3.6812576452633673e-07	2.5906337605116625e-05	3.624105348238628e-07	2.5504140858764734e-05
30.742648773309874	0.0004687861047595542	0.00046678219695549017	0.0005093038245807808	0.00050403126686935	0.0005326173157552882	0.0005253168886676355	0.0005575010474837802	0.0005479230885978755	0.0006097732141630585	0.0005950495408783416	0.09049128046964147	0.08355303755767039	3.847911720802986e-07	2.7242127622062462e-05	3.788387201023643e-07	2.6820715186892663e-05
30.92788869724955	0.00046882618208303413	0.00046682373306010215	0.0005093641384131548	0.0005040915309962341	0.0005326901383751552	0.0005253885866701841	0.0005575878915062274	0.0005480074918385167	0.0006098916722188001	0.0005951622204129323	0.09052871382257538	0.08358758061459594	4.0136573375331233e-07	2.8586605326438863e-05	3.9517716714362536e-07	2.8145839113632998e-05
31.114244784915854	0.00046886890545477675	0.00046686793437263427	0.0005094276417085457	0.0005041549623302362	0.0005327664801104726	0.0005254637531132235	0.000557678619712171	0.0005480956945218899	0.0006100148241288364	0.0005952794248671746	0.09056684270680881	0.08362276547395978	4.1785035089295097e-07	2.9939852509347498e-05	4.1142676248545097e-07	2.9479592877912353e-05
31.30172376175672	0.0004689142860441316	0.0004669148126207237	0.0005094943529044787	0.0005042215793328133	0.0005328463639480372	0.0005255424106171872	0.0005577732602320241	0.0005481877239268723	0.0006101427097683366	0.0005954011920092387	0.09060568035001827	0.0836586043406583	4.342459211826178e-07	3.130195191150542e-05	4.2758838899822384e-07	3.082205764437518e-05
31.4903323937443	0.00046896233502041914	0.00046696437954454347	0.0005095642905707466	0.0005042914006008034	0.0005329298130917614	0.000525624582015483	0.0005578718415108	0.0005482836076335224	0.0006102753695547065	0.0005955275601112613	0.09064524024242504	0.08369510966179108	4.5055333869662394e-07	3.2672987236290196e-05	4.4366292593087456e-07	3.2173315515526824e-05
31.68007748761912	0.00046901306355080666	0.00046701664689496446	0.0005096374734100915	0.0005043644448671968	0.0005330168509652046	0.000525710290356954	0.0005579743923128046	0.000548383373527501	0.0006104128444574553	0.000595658567958365	0.09068553614239962	0.08373229413184137	4.6677349397543193e-07	3.40530431649777e-05	4.5965124898699264e-07	3.3533449546568894e-05
31.870965891135747	0.0004690664827981104	0.00046707162643165357	0.0005097139202588794	0.0005044407310019099	0.0005331075012141447	0.0005257995589083881	0.0005580809417264244	0.0005484870498045795	0.0006105551760082963	0.000595794254857885	0.09072658208220627	0.08377017069796343	4.829072740761796e-07	3.544220536991216e-05	4.7555423038749337e-07	3.490254375924928e-05
32.063004493309954	0.00046912260391851794	0.0004671293299210943	0.0005097936500877614	0.0005045202780125423	0.0005332017877091778	0.0005258924111570522	0.0005581915191690045	0.0005485946649752294	0.000610702406311479	0.0005959346606488052	0.09076839237388411	0.08380875256540783	4.989555626097597e-07	3.6840560527495736e-05	4.913727388881819e-07	3.6280683152922766e-05
32.25620022466719	0.0004691814380592212	0.00046718976913453234	0.0005098766820023232	0.0005046031050451276	0.0005332997345483571	0.0005259888708132594	0.0005583061543918174	0.0005487062478693036	0.0006108545780543532	0.0005960798257114045	0.09081098161526052	0.08384805320307585	5.149192398342783e-07	3.8248196334980666e-05	5.071076398636704e-07	3.766795372034393e-05
32.45056005749291	0.0004692429963559771	0.0004672529558458482	0.0005099630352437267	0.000504689231384878	0.0005334013660598817	0.0005260889618129852	0.000558424877485142	0.0005488218276408109	0.000611011734518194	0.0005962297909771337	0.09085436469612425	0.08388808634920815	5.307991827038436e-07	3.9665201524569094e-05	5.227597953748157e-07	3.90644424626968e-05
32.64609100608406	0.00046930728993056764	0.00046731890182934556	0.0005100527291893331	0.0005047786764569172	0.0005335067068048076	0.0005261927083205131	0.0005585477188834307	0.0005489414337727772	0.0006111739195892677	0.0005963845979387189	0.09089855680453568	0.08392886601720015	5.465962649062964e-07	4.109166587680513e-05	5.383300642044977e-07	4.047023740250122e-05
32.84280012700226	0.00046937432988817835	0.0004673876188574581	0.0005101457833533188	0.0005048714598270005	0.0005336157815798069	0.0005263001347311184	0.0005586747093705893	0.0005490650960822064	0.0006113411777701673	0.0005965442886604939	0.09094357343329917	0.08397040650157528	5.623113569473443e-07	4.252768023764453e-05	5.538193019157325e-07	4.188542759836489e-05
33.040694519328454	0.00046944412731467965	0.0004674591186983726	0.0005102422173872714	0.0005049676012022303	0.0005337286154199683	0.0005264112656737905	0.0005588058800853567	0.0005491928447251415	0.0006115135541914115	0.0005967089057889828	0.09098943038658812	0.08401272238409303	5.779453262130113e-07	4.3973336534289253e-05	5.692283609178093e-07	4.331010316055428e-05
33.239781324919136	0.0004695166932738131	0.0004675334131135643	0.0005103420510807777	0.0005050671204317509	0.0005338452336016382	0.0005265261260139986	0.0005589412625267964	0.0005493247102018196	0.000611691094623324	0.0005968784925637289	0.09103614378672897	0.0840558285400105	5.934990370114884e-07	4.542872778962037e-05	5.845580905218008e-07	4.474435526605203e-05
33.44006772866406	0.0004695920388042752	0.00046761051385523725	0.0005104453043619868	0.0005051700375074369	0.0005339656616452967	0.0005266447408564919	0.0005590808885598962	0.0005494607233619339	0.0006118738454881913	0.0005970530928283721	0.09108373008116231	0.08409974014449713	6.089733506451245e-07	4.6893948139087316e-05	5.998093370101695e-07	4.6188276174946585e-05
33.64156095874556	0.00046967017491670275	0.0004676904326636779	0.0005105519972981631	0.0005052763725645712	0.0005340899253184874	0.0005267671355481506	0.0005592247904212865	0.0005496009154100041	0.0006120618538727192	0.0005972327510420023	0.09113220604956901	0.08414447267920203	6.243691254711418e-07	4.836909284730573e-05	6.149829436742811e-07	4.7641959244587584e-05
33.84426828689945	0.0004697511125905495	0.0004677731812645021	0.0005106621500962211	0.000505386145882493	0.0005342180506387792	0.0005268933356808612	0.0005593730007250711	0.0005497453179108433	0.000612255167540787	0.000597417512290769	0.09118158881117008	0.08419004193899814	6.39687216966037e-07	4.985425832478019e-05	6.300797508762036e-07	4.910549894597549e-05
34.04819702867729	0.0004698348627708521	0.0004678587713658124	0.0005107757831032376	0.0005054993778852514	0.0005343500638767838	0.0005270233670944515	0.0005595255524687806	0.00054989396279515	0.0006124538349465111	0.0005976074222997837	0.09123189583221283	0.0842364640388751	6.549284777856469e-07	5.1349542144960014e-05	6.451005961228672e-07	5.0578990881039454e-05
34.25335454371064	0.00046992143636488627	0.0004679472146552421	0.0005108929168069477	0.0005056160891422274	0.0005344859915592068	0.0005271572558796569	0.0005596824790394499	0.0005500468823652049	0.0006126579052476304	0.0005978025274452965	0.09128314493364517	0.08428375542102076	6.700937578219598e-07	5.285504306123956e-05	6.600463141172384e-07	5.206253179890208e-05
34.45974823597649	0.00047001084423870193	0.0004680385227969018	0.0005110135718362181	0.0005057363003687474	0.0005346258604719529	0.0005272950283811404	0.0005598438142198177	0.0005502041093006881	0.0006128674283192144	0.0005980028747671767	0.091335354298974	0.08433193286206826	6.851839042800942e-07	5.4370861025582196e-05	6.749177368333466e-07	5.35562196138234e-05
34.66738555406454	0.00047010309721354145	0.00046813270742820506	0.0005111377689615005	0.0005058600324266701	0.0005347696976632751	0.0005274367112005523	0.0005600095921946633	0.0005503656766646108	0.0006130824547677169	0.0005982085119816921	0.0913885424823296	0.0843810134805309	7.001997617351111e-07	5.589709720611735e-05	6.897156935455583e-07	5.506015342016113e-05
34.87627399144595	0.00047019820606213156	0.00046822978015658985	0.0005112655290952594	0.0005059873063249674	0.0005349175304469715	0.0005275823311996278	0.0005601798475572702	0.0005505316179093802	0.0006133030359453748	0.0005984194874946039	0.09144272841673097	0.08443101474442288	7.1514217219815e-07	5.743385400579226e-05	7.044410109083733e-07	5.6574433511411004e-05
35.086421086743854	0.00047029618150484553	0.0004683297525561158	0.0005113968732923775	0.0005061181432202691	0.0005350693864056318	0.0005277319155033467	0.0005603546153160294	0.0005507019668829779	0.0006135292239649616	0.0005986358504145826	0.09149793142255636	0.0844819544790749	7.300119751695554e-07	5.898123507995512e-05	7.190945130295008e-07	5.80991613989279e-05
35.29783442400536	0.0004703970342057322	0.0004684326361639382	0.0005115318227505334	0.0005062525644173983	0.0005352252933939256	0.0005278854915031287	0.0005605339309011793	0.0005508767578352759	0.0006137610717149149	0.0005988576505669513	0.09155417121623281	0.08453385087514399	7.448100077299489e-07	6.053934535774075e-05	7.336770215127936e-07	5.9634439828926133e-05
35.51052163297529	0.00047050077476841343	0.00046853844247666545	0.0005116703988105566	0.0005063905913698807	0.000535385279541961	0.0005280430868600813	0.0005607178301717019	0.0005510560254244863	0.0006139986328748488	0.0005990849385077823	0.09161146791915323	0.0845867224968345	7.595371045922717e-07	6.210829106051419e-05	7.481893555354429e-07	6.118037280218591e-05
35.72449038937153	0.00047060741373182967	0.00046864718294657313	0.00051181262295675	0.0005065322456804274	0.0005355493732586684	0.0005282047295082983	0.0005609063494223509	0.0005512398047237394	0.0006142419619314473	0.0005993177655383319	0.0916698420668093	0.08464058829032059	7.741940981603312e-07	6.368817972074448e-05	7.626323318963343e-07	6.273706559183079e-05
35.93974841516195	0.000470716961565847	0.0004687588689776951	0.0005119585168171849	0.0005066775491013953	0.0005357176032352582	0.0005283704476581999	0.0005610995253908435	0.0005514281312278102	0.0006144911141947724	0.0005995561837198478	0.09172931461816922	0.08469546759239606	7.887818186131518e-07	6.527912020398707e-05	7.770067650930256e-07	6.430462476354759e-05
36.15630347884324	0.0004708294286667096	0.00046887351192176715	0.0005121081021639638	0.0005068265235352224	0.0005358899984487194	0.0005285402697999382	0.0005612973952652046	0.0005516210408599851	0.0006147461458149842	0.0005998002458887442	0.09178990696529643	0.08475138013933774	8.033010939617873e-07	6.688122272856256e-05	7.913134673818122e-07	6.588315819545942e-05
36.374163395721176	0.0004709448253523364	0.0004689911230740327	0.0005122614009134539	0.000506979191034832	0.0005360665881653794	0.0005287142247068391	0.000561499996691272	0.0005518185699790774	0.0006150071137994928	0.0006000500056721672	0.09185164094321006	0.08480834607600715	8.177527501325877e-07	6.849459888771947e-05	8.055532488473321e-07	6.74727750980958e-05
36.59333602819267	0.00047106316185745623	0.000469111713668897	0.0005124184351264827	0.0005071355738040105	0.0005362474019445186	0.0005288923414389132	0.0005617073677803704	0.0005520207553865933	0.0006152740760305529	0.0006003055175039549	0.09191453884001706	0.0848663859651804	8.321376110259626e-07	7.011936167021504e-05	8.19726917466318e-07	6.907358603498726e-05
36.813829286029524	0.00047118444832857406	0.0004692352948754274	0.0005125792270084971	0.0005072956941977506	0.0005364324696420375	0.0005290746493464046	0.0005619195471171492	0.0005522276343340534	0.0006155470912833135	0.0006005668366410016	0.09197862340729876	0.08492552079713085	8.464564985879389e-07	7.175562548267234e-05	8.338352791600716e-07	7.068570294256615e-05
37.03565112666392	0.00047130869481876983	0.00046936187779269856	0.0005127437989096928	0.00050745957472257	0.000536621821414188	0.0005292611780734061	0.0005621365737676015	0.000552439244530483	0.0006158262192443451	0.0006008340191800592	0.09204391787076666	0.08498577199946176	8.607102328910422e-07	7.340350617245084e-05	8.478791378877058e-07	7.230923915327314e-05
37.25880955547555	0.0004714359112823117	0.0004694914734449666	0.0005129121733250929	0.000507627238036788	0.0005368154877213601	0.0005294519575615286	0.0005623584872872563	0.0005526556241500519	0.0006161115205306436	0.0006011071220749537	0.0921104459412115	0.085047161447186	8.74899632197397e-07	7.506312104989254e-05	8.618592957029565e-07	7.394430941677632e-05
37.483312626080554	0.00047156610756909185	0.00046962409277668334	0.000513084372894597	0.0005077987069507712	0.0005370134993319287	0.000529647018053626	0.0005625853277295632	0.0005528768118398984	0.0006164030567091467	0.0006013862031542698	0.09217823182573229	0.08510971147309106	8.890255130376574e-07	7.673458891205298e-05	8.75776552816199e-07	7.55910299213014e-05
37.70916844062219	0.0004716992934188665	0.000469759746647324	0.0005132604204029745	0.0005079740044271392	0.0005372158873261645	0.0005298463900975774	0.0005628171356544598	0.0005531028467281173	0.0006167008903167595	0.0006016713211394842	0.09224730023927531	0.08517344487836759	9.030886902869004e-07	7.841803006691794e-05	8.896317076677405e-07	7.724951831689086e-05
37.93638515006311	0.00047183547845530346	0.0004698984458260429	0.0005134403387798276	0.0005081531535809334	0.0005374226831002072	0.0005300501045501323	0.0005630539521371383	0.0005533337684319361	0.0006170050848809182	0.000601962535663586	0.09231767641646006	0.0852383849435304	9.170899772387858e-07	8.011356635727329e-05	9.034255570030628e-07	7.891989373852437e-05
38.164970954479706	0.00047197467217982293	0.0004700402009861368	0.0005136241510994956	0.0005083361776797447	0.0005376339183701008	0.0005302581925808138	0.0005632958187770159	0.0005535696170660668	0.0006173157049407087	0.0006022599072901888	0.0923893861237507	0.08530455543961886	9.310301856890399e-07	8.182132118650376e-05	9.171588959623785e-07	8.060227683175103e-05
38.39493410335793	0.00047211688396523317	0.0004701850226993183	0.000513811880580917	0.000508523100143802	0.0005378496251759014	0.0005304706856758976	0.0005635427777069078	0.0005538104332512575	0.0006176328160685506	0.0006025634975331503	0.09246245567192972	0.08537198063970836	9.449101259983387e-07	8.354141954247662e-05	9.308325181094698e-07	8.229678977250687e-05
38.626282895891045	0.0004722621230491376	0.0004703329214297788	0.0005140035505874308	0.0005087139445459992	0.0005380698358858373	0.0005306876156424184	0.0005637948716024131	0.0005540562581230239	0.0006179564848924645	0.0006028733688767115	0.09253691192893154	0.0854406853307402	9.587306071914044e-07	8.52739880254777e-05	9.444472155388083e-07	8.400355629509249e-05
38.859025681279114	0.00047241039852713494	0.0004704839075280607	0.0005141991846265402	0.0005089087346119016	0.0005382945832005625	0.0005309090146122951	0.0005640521436915281	0.0005543071333406019	0.0006182867791189629	0.0006031895847961975	0.09261278233300227	0.0855106948256534	9.724924370272617e-07	8.701915487360767e-05	9.580037789538344e-07	8.572270171718077e-05
39.09317085903034	0.0004725617193457673	0.0004706379912246971	0.0005143988063496011	0.0005091074942196787	0.0005385239001574494	0.0005311349150464677	0.0005643146377644721	0.0005545631010960879	0.0006186237675565484	0.0006035122097792541	0.09269009490623714	0.08558203497586366	9.861964220716623e-07	8.877704998944136e-05	9.715029977118428e-07	8.74543529631594e-05
39.328726879264174	0.00047271609429524526	0.000470795182623645	0.0005146024395514672	0.0005093102473999984	0.0005387578201349809	0.0005313653497391439	0.0005645823981837627	0.0005548242041238068	0.0006189675201398776	0.0006038413093476829	0.09276887826848321	0.08565473218408386	9.998433678098419e-07	9.054780497005921e-05	9.849456599402093e-07	8.919863859345456e-05
39.56570224301631	0.00047287353200191313	0.0004709554916954771	0.0005148101081700634	0.0005095170183358655	0.0005389963768572004	0.0005316003518220897	0.0005648554698945144	0.0005550904857098875	0.0006193181079545822	0.0006041769500798648	0.09284916165161879	0.08572881341747877	1.013434078701381e-06	9.233155313279062e-05	9.983325525823612e-07	9.095568882859506e-05
39.80410550254544	0.00047303404092046265	0.00047111892827034506	0.000515021836285902	0.000509727831362398	0.0005392396043982382	0.000531839954769001	0.0005651338984349966	0.0005553619897020732	0.0006196756032627904	0.0006045191996338008	0.0929309749142349	0.08580430622121248	1.026969358274097e-06	9.41284295452316e-05	1.0116644614960053e-06	9.272563557830016e-05
40.04394526164196	0.0004731976293258797	0.0004712855020306914	0.0005152376481215265	0.0005099427109665514	0.0005394875371869178	0.0005320841923999463	0.0005654177299474392	0.0005556387605197586	0.000620040079529358	0.0006048681267707969	0.09301434855672429	0.0858812387323459	1.0404500092305122e-06	9.593857105608117e-05	1.0249421715281554e-06	9.450861246880493e-05
40.28523017593832	0.000473364305305119	0.00047145522250371144	0.0005154575680408899	0.000510161681786775	0.0005397402100114433	0.0005323330988858802	0.0005657070111891047	0.0005559208431642696	0.0006204116114488465	0.000605223801379803	0.09309931373678722	0.0859596396941388	1.0538768335109552e-06	9.776211632359089e-05	1.0381664665977484e-06	9.630475487155954e-05
40.52796895322162	0.0004735340767484901	0.0004716280990535493	0.0005156816205486568	0.0005103847686126097	0.0005399976580241542	0.0005325867087532371	0.0005660017895436276	0.0005562082832293864	0.0006207902749732566	0.0006055862945024372	0.09318590228537628	0.08603953847073592	1.067250632403715e-06	9.959920584802495e-05	1.0513381297858494e-06	9.811419993289994e-05
40.77217035374772	0.00047370695134075347	0.0004718041408732237	0.0005159098302894298	0.0005106119963842105	0.0005402599167463824	0.0005328450568885986	0.0005663021130326341	0.0005565011269121291	0.0006211761473405607	0.000605955678358712	0.093274146723086	0.08612096506229308	1.0805722066311273e-06	0.00010144998200289912	1.0644579434035233e-06	9.99370866025251e-05
41.017843190557436	0.0004738829365519118	0.0004719833569762713	0.0005161422220468986	0.0005108433901918025	0.0005405270220733698	0.0005331081785434358	0.0005666080303276488	0.0005567994210237902	0.0006215693071040492	0.0006063320263734935	0.09336408027700814	0.08620395012049781	1.0938423564334915e-06	0.0001033145890665943	1.077526689095918e-06	0.00010177355566549917
41.26499632979458	0.00047406203962768555	0.0004721657561881008	0.0005163788207429013	0.0005110789752750667	0.0005407990102792898	0.0005333761093389442	0.0005669195907622985	0.0005571032130012558	0.0006219698341625246	0.0006067154132037095	0.09345573689806852	0.08628852496455196	1.1070618816915855e-06	0.00010519317325789757	1.0905451479287839e-06	0.0001036237497733794
41.51363869102594	0.0004742442675796675	0.0004723513471370428	0.0005166196514364056	0.0005113187770224376	0.0005410759180223512	0.0005336488852709478	0.0005672368443448226	0.0005574125509185924	0.0006223778097913728	0.000607105914766344	0.09354915127885259	0.08637472159761335	1.1202315819993074e-06	0.00010708588276762965	1.1035141004689213e-06	0.00010548781347519132
41.763779247563185	0.0004744296271751335	0.0004725401382450892	0.0005168647393223911	0.0005115628209703313	0.0005413577823499844	0.0005339265427148961	0.0005675598417708948	0.0005577274834989226	0.0006227933166745344	0.0006075036082672278	0.09364435887194769	0.08646257272368282	1.133352256778384e-06	0.00010899286779512962	1.116434326884361e-06	0.00010736589325120727
42.0154270267867	0.0004746181249265154	0.00047273213771831284	0.0005171141097306476	0.0005118111328022846	0.0005416446407041353	0.0005342091184309445	0.0005678886344367782	0.0005580480601266093	0.0006232164389374274	0.0006079085722306816	0.09374139590880837	0.08655211176501398	1.1464247053824539e-06	0.00011091428058368491	1.129306607029366e-06	0.00010925813754505964
42.26859111047143	0.00047480976708050293	0.0004729273535369445	0.0005173677881244639	0.0005120637383480006	0.0005419365309266371	0.0005344966495691187	0.0005682232744528059	0.0005583743308597241	0.0006236472621808217	0.0006083208865299999	0.09384029941917017	0.08664337287999192	1.159449727187057e-06	0.00011285027545601678	1.1421317205508996e-06	0.00011116469679960106
42.523280635114425	0.0004750045596067813	0.00047312579344511486	0.000517625800099222	0.0005123206635823125	0.0005422334912646883	0.0005347891736745815	0.0005685638146572203	0.0005587063464428513	0.0006240858735157392	0.0006087406324188519	0.09394110725103329	0.0867363909815504	1.172428121719955e-06	0.0001148010088539847	1.1549104469892393e-06	0.00011308572349189028
42.77950479226489	0.00047520250818637995	0.00047332746494022917	0.000517888171380881	0.0005125819346240438	0.0005425355603764328	0.0005350867286929812	0.0005689103086303608	0.0005590441583202096	0.0006245323615993826	0.0006091678925635935	0.09404385809121629	0.08683120175612617	1.1853606887485182e-06	0.00011676663937459919	1.1676435658475835e-06	0.00011502137216633235
43.03727282885567	0.00047540361819961916	0.00047353237526197436	0.0005181549278243477	0.0005128475777347683	0.0005428427773366253	0.0005353893529758903	0.0005692628107092251	0.0005593878186491078	0.0006249868166721452	0.0006096027510765422	0.0941485914865265	0.08692784168316334	1.1982482283979037e-06	0.00011874732781033681	1.1803318567310452e-06	0.00011697179947513237
43.29659404753705	0.0004756078947136498	0.0004737405313809457	0.0005184260954117358	0.0005131176193174727	0.0005431551816424218	0.0005356970852863654	0.0005696213760024159	0.0005597373803137504	0.0006254493305957421	0.0006100452935502496	0.09425534786554567	0.08702634805518177	1.2110915412852797e-06	0.00012074323719102331	1.192976099445315e-06	0.00011893716421525202
43.55747780701245	0.00047581534246956246	0.0004739519399868698	0.0005187017002504987	0.0005133920859150973	0.0005434728132192636	0.0005360099648045785	0.0005699860604054773	0.0005600928969394062	0.0006259199968925013	0.0006104956070927987	0.0943641685610645	0.08712675899847375	1.2238914286056939e-06	0.0001227545328225943	1.2055770740651821e-06	0.00012091762736343714
43.81993352237618	0.0004760259658690474	0.0004741666074764194	0.0005189817685714347	0.0005136710042089747	0.0005437957124268696	0.0005363280311335596	0.0005703569206166386	0.0005604544229069372	0.0006263989107858401	0.0006109537803641633	0.0944750958331855	0.08722911349437225	1.2366486922747548e-06	0.00012478138233125435	1.2181355610863236e-06	0.00012291335212001597
44.08397066545326	0.00047623976896060986	0.00047438453994060005	0.0005192663267265672	0.0005139544010171373	0.0005441239200653515	0.0005366513243050567	0.0005707340141529859	0.0005608220133677169	0.0006268861692420095	0.0006114199036136802	0.09458817289311079	0.08733345140118931	1.2493641350537488e-06	0.00012682395570766392	1.2306523415267848e-06	0.00012492450394831212
44.349598765141174	0.00047645675542529853	0.00047460574315169726	0.0005195554011868816	0.0005142423032925158	0.0005444574773814363	0.0005369798847854846	0.0005711173993670642	0.0005611957242589485	0.0006273818710131111	0.0006118940687186649	0.09470344392764996	0.08743981347679322	1.26203856065394e-06	0.00012888242534919714	1.243128197021522e-06	0.00012695125061436274
44.6168274077539	0.0004766769285619467	0.00047483022254976343	0.0005198490185399145	0.00051453473812099	0.0005447964260748018	0.0005373137534819913	0.0005715071354639287	0.000561575612319375	0.0006278861166814554	0.0006123763692242051	0.09482095412447038	0.08754824140186779	1.2746727738933462e-06	0.00013095696610863905	1.2555639099609637e-06	0.000128993762231841
44.88566623736761	0.00047690029127190784	0.0004750579832286324	0.0005201472054872078	0.0005148317327193188	0.0005451408083045533	0.000537652971748641	0.0005719032825186694	0.000561961735105435	0.0006283990087053145	0.0006128669003842002	0.09494074969809839	0.08765877780389172	1.2872675808125317e-06	0.0001330477553393855	1.2679602636074538e-06	0.00013105221130514655
45.15612495616904	0.00047712684604325696	0.000475289029921444	0.0005204499888415883	0.0005151333144329191	0.0005454906666957955	0.0005379975813927066	0.0005723059014944077	0.0005623541510078345	0.0006289206514661067	0.0006133657592036648	0.0950628779167324	0.08777146628182883	1.2998237888109995e-06	0.00013515497294419587	1.2803180422010698e-06	0.00013312677277282914
45.42821332480542	0.0004773565949344527	0.0004755233669856539	0.0005207573955242985	0.0005154395107335001	0.0005458460443463627	0.0005383476246810782	0.0005727150542608001	0.0005627529192685796	0.0006294511513170786	0.0006138730444823598	0.09518738712986298	0.0878863514315835	1.3123422068061358e-06	0.00013727880142637428	1.292638031102954e-06	0.0001352176240553421
45.701941162736816	0.00047758953955743253	0.00047576099838752726	0.0005210694525619534	0.0005157503492165518	0.0005462069848336582	0.0005387031443468054	0.0005731308036130535	0.0005631580999984829	0.0006299906166335409	0.0006143888568598041	0.09531432679674517	0.08800347887223595	1.324823645356592e-06	0.00013941942593886925	1.304921016926936e-06	0.00013732494510235171
45.97731834859046	0.000477825681060118	0.0004760019276860733	0.0005213861870833194	0.0005160658575986545	0.000546573532221641	0.0005390641835957521	0.0005735532132914761	0.0005635697541951361	0.0006305391578647068	0.0006149132988617014	0.09544374751575509	0.08812289527308881	1.3372689168249154e-06	0.0001415770343383277	1.3171677876501215e-06	0.0001394489184391584
46.25435482051728	0.00047806502010831953	0.0004762461580164237	0.0005217076263159098	0.0005163860637146406	0.0005469457310679466	0.0005394307861133812	0.0005739823480015799	0.0005639879437614011	0.0006310968875872074	0.0006154464749478543	0.09557570105465565	0.08824464838155381	1.3496788355158926e-06	0.00014375181723759456	1.3293791327659808e-06	0.0001415897292182111
46.533060576550575	0.00047830755686700517	0.0004764936920726165	0.0005220337975823876	0.0005167109955145634	0.0005473236264311481	0.0005398029960716788	0.0005744182734347513	0.0005644127315244028	0.0006316639205603372	0.0006159884915616109	0.0957102403818001	0.08836878705190662	1.3620542178511066e-06	0.00014594396806270893	1.3415558434319097e-06	0.00014374756527109345
46.813445674966815	0.0004785532909809286	0.0004767445320897809	0.0005223647282967748	0.0005170406810605069	0.0005477072638781747	0.0005401808581362092	0.0005748610562895312	0.000564844181255075	0.0006322403737831117	0.0006165394571809118	0.09584741969833185	0.08849536127493468	1.3743958825236527e-06	0.00014815368310978905	1.3536987125981406e-06	0.00014592261715955235
47.09552023464871	0.0004788022215545683	0.0004769986798256813	0.0005227004459604405	0.0005173751485231747	0.0005480966894918686	0.0005405644174733062	0.000575310764293483	0.0005652823576882413	0.0006328263665531858	0.0006170994823709856	0.09598729447137624	0.0886244222085378	1.3867046506530704e-06	0.00015038116160230597	1.365808535157471e-06	0.00014811507822973247
47.37929443545016	0.00047905434713138096	0.0004772561365416149	0.0005230409781578848	0.0005177144261783106	0.0005484919498787031	0.0005409537197574102	0.000575767466225722	0.0005657273265432908	0.0006334220205277272	0.0006176686798387743	0.09612992146830505	0.08875602220927795	1.3989813459787653e-06	0.00015262660575364462	1.3778861081025807e-06	0.0001503251446681314
47.66477851856398	0.00047930966567231943	0.0004775169029826296	0.0005233863525522889	0.0005180585424028912	0.0005488930921766662	0.0005413488111785526	0.0005762312319400874	0.0005661791545454341	0.0006340274597863105	0.0006182471644891415	0.0962753587920722	0.08889021486494271	1.4112267950260006e-06	0.00015489022082869341	1.3899322306809656e-06	0.0001525530155587762
47.951982786891236	0.0004795681745336065	0.00047778097935703673	0.00052373659688083	0.0005184075256711151	0.0005493001640632991	0.0005417497384499904	0.0005767021323890061	0.0005666379094475867	0.0006346428108959123	0.000618835053482941	0.09642366591769769	0.08902705502814723	1.4234418272815377e-06	0.00015717221520672453	1.401947704554097e-06	0.00015479889294162108
48.24091760541319	0.0004798298704437232	0.0004780483653151978	0.0005240917389497532	0.000518761404550155	0.0005497132137639093	0.0005421565488159956	0.0005771802396480593	0.0005671036600528784	0.0006352682029780927	0.0006194324662970141	0.09657490372990463	0.0891665988510091	1.435627275395081e-06	0.00015947280044927015	1.4139333339751236e-06	0.0001570629818743452
48.53159340156531	0.0004800947494795982	0.00047831905992755977	0.0005244518066291864	0.0005191202076956961	0.0005501322900599618	0.0005425692900598122	0.0005776656269412943	0.0005675764762378495	0.0006359037677784585	0.0006200395247862062	0.09672913456199396	0.08930890382095086	1.4477839753681459e-06	0.00016179219136724932	1.4258899259478146e-06	0.00015934549049305413
48.82402066561362	0.0004803628070419488	0.00047859306166189264	0.0005248168278476834	0.0005194839638471997	0.0005505574422976431	0.0005429880105117624	0.0005781583686672832	0.0005680564289763044	0.0006365496397384779	0.0006206563532474538	0.09688642223596024	0.08945402879766258	1.459912766752793e-06	0.00016413060609124508	1.4378182904018757e-06	0.00016164663007657565
49.11820995103327	0.00048063403782976554	0.00047887036835973166	0.0005251868305864952	0.0005198527018229406	0.0005509887203966195	0.000543412759057539	0.0005786585404259857	0.0005685435903639017	0.000637205956069772	0.0006212830784860626	0.09704683210393096	0.0896020340512569	1.4720144928691194e-06	0.00016648826614466816	1.4497192403952613e-06	0.0001639666151143082
49.41417187488941	0.0004809084358138901	0.00047915097721196355	0.0005255618428735519	0.0005202264505147612	0.0005514261748589825	0.0005438435851466656	0.0005791662190464284	0.0005690380336434754	0.00063787285683096	0.0006219198298842358	0.09721043109095234	0.08975298130169272	1.484090001007245e-06	0.0001688653965172121	1.4615935922781056e-06	0.00016630566337172414
49.71191711822035	0.00048118599420965907	0.0004794348847335436	0.0005259418927771319	0.0005206052388825502	0.0005518698567783902	0.0005442805388011314	0.000579681482615233	0.000569539833231116	0.0006385504850071697	0.0006225667394719555	0.09737728773920133	0.08990693375947714	1.4961401426545617e-06	0.00017126222574236072	1.4734421659039253e-06	0.00016866399596224269
50.01145642642306	0.0004814667054485832	0.00047972208673730313	0.0005263270083992304	0.000520989095948437	0.0005523198178494175	0.0005447236706242254	0.0005802044105060317	0.0005700490647430643	0.0006392389865923315	0.0006232239420003135	0.09754747225363959	0.09006395616773373	1.50816577372862e-06	0.00017367898597729636	1.4852657848337747e-06	0.0001710418374199496
50.3128006096408	0.0004817505611490214	0.00048001257830681637	0.0005267172178685877	0.0005213780507906797	0.0005527761103771141	0.0005451730318095511	0.0005807350834098026	0.0005705658050234159	0.0006399385106743598	0.0006238915750173935	0.09772105654921112	0.09022411484565007	1.5201677548139182e-06	0.00017611591308487606	1.4970652765261983e-06	0.00017343941577195598
50.61596054315354	0.0004820375520858131	0.0004803063537682884	0.0005271125493333855	0.0005217721325372387	0.0005532387872867826	0.0005456286741502388	0.0005812735833661543	0.0005710901321726937	0.0006406492095233468	0.0006245697789468022	0.09789811429959153	0.09038747773339223	1.5321469514062826e-06	0.00017857324671821662	1.508841472568816e-06	0.0001758569626173212
50.9209471677702	0.0004823276681588299	0.0004806034066614317	0.000527513030953577	0.0005221713703590258	0.0005537079021339783	0.0005460906500483714	0.0005818199937956092	0.0005716221255773091	0.0006413712386828986	0.0006252586971689713	0.09807872098760795	0.09055411443851513	1.5441042341679794e-06	0.00018105123040837445	1.5205952089041627e-06	0.00017829471320675305
51.22777149022361	0.00048262089836040626	0.00048090372970928657	0.0005279186908928532	0.0005225757934628021	0.000554183509114744	0.0005465590125246128	0.0005823743995329084	0.0005721618659399474	0.0006421047570647384	0.000625958476105333	0.09826295395733274	0.09072409628395306	1.556040479196814e-06	0.00018355011165543944	1.532327326050323e-06	0.00018075290652336262
51.53644458356769	0.0004829172307416088	0.0004812073147869525	0.0005283295573102191	0.0005229854310837306	0.0005546656630760858	0.0005470338152280552	0.0005829368868613958	0.0005727094353109191	0.0006428499270467236	0.0006266692653055033	0.09845089246796573	0.0908974963576225	1.5679565682917606e-06	0.0001860701420210581	1.5440386693353365e-06	0.00018323178536687468
51.84697758757708	0.0004832166523772939	0.00048151415288918016	0.0005287456583511636	0.000523400312477542	0.0005551544195266903	0.0005475151124462868	0.0005835075435485054	0.0005732649171205057	0.0006436069145744148	0.0006273912175375878	0.09864261774954494	0.09107438956373204	1.5798533892451543e-06	0.00018861157722636912	1.5557300891579475e-06	0.00018573159644247328
52.15938170914916	0.0004835191493299202	0.0004818242340967921	0.0005291670221384134	0.0005238204669123252	0.0005556498346479114	0.0005480029591157027	0.000584086458882419	0.0005738283962123511	0.0006443758892663565	0.0006281244888817535	0.09883821306057873	0.0912548526758364	1.591731836137378e-06	0.00019117467725215942	1.5674024412488984e-06	0.00018825259045190945
52.47366822270851	0.0004838247066120555	0.00048213754754187625	0.0005295936767622439	0.0005242459236599032	0.0005561519653050107	0.0005484974108320479	0.0005846737237099173	0.0005743999588779321	0.0006451570245232247	0.0006288692388271984	0.0990377637476581	0.09143896439173207	1.6035928096426065e-06	0.0001937597064423785	1.5790565869217054e-06	0.00019079502218491418
52.789848470613855	0.00048413330814753666	0.00048245408137171264	0.0005300256502703403	0.0005246767119867916	0.0005566608690586837	0.0005489985238612055	0.0005852694304754924	0.0005749796928921503	0.0006459504976410131	0.0006296256303726734	0.09924135730713311	0.09162680539023814	1.615437217345611e-06	0.00019636693361162194	1.590693393351732e-06	0.00019335915061635678
53.107933863567155	0.00048444493673122763	0.00048277382271137844	0.0005304629706571695	0.0005251128611447117	0.000557176604176861	0.0005495063551502463	0.0005858736732617555	0.0005755676875500975	0.0006467564899284285	0.0006303938301306987	0.09944908344894766	0.09181845838996781	1.6272659740717904e-06	0.00019899663215611207	1.6023137338769472e-06	0.0001959452390078581
53.42793588102576	0.00048475957398732737	0.00048309675762498756	0.0005309056658528711	0.0005255544003606457	0.0005576992296468147	0.0005500209623387474	0.0005864865478312163	0.0005761640337050356	0.0006475751868286898	0.0006311740084356482	0.0996610341627044	0.092014008210146	1.6390800022380182e-06	0.00020164908017009098	1.6139184882922857e-06	0.00019855355501081917
53.74986607161648	0.00048507720032616347	0.0004834228710755082	0.000531353763711617	0.0005260013588264166	0.0005582288051875657	0.0005505424037703798	0.0005871081516694617	0.0005767688238076502	0.0006484067780459182	0.0006319663394558693	0.09987730378605454	0.09221354183356908	1.6508802322080449e-06	0.0002043245605649474	1.6255085431432503e-06	0.0002011843707717259
54.073736053552395	0.0004853977948994198	0.00048375214688309623	0.0005318072919994379	0.0005264537656877545	0.0005587653912626123	0.0005510707385047753	0.0005877385840298134	0.0005773821519466096	0.0006492514576763203	0.0006327710013099982	0.1000979890755055	0.09241714847179056	1.6626676026614516e-06	0.00020702336119292342	1.6370847920673271e-06	0.00020383796304550283
54.399557515052166	0.0004857213355537413	0.00048408456768190514	0.0005322662783814886	0.0005269116500328574	0.0005593090490929827	0.0005516060263297068	0.0005883779459795267	0.0005780041138905137	0.0006501094243443945	0.0006335881761876917	0.10032318927976024	0.0926249196326169	1.6744430609812525e-06	0.00020974577497578917	1.6486481361231492e-06	0.00020651461330987997
54.727342214761876	0.0004860477987826399	0.0004844201148752901	0.0005327307504087188	0.0005273750408803889	0.0005598598406706354	0.0005521483277735518	0.000589026340447574	0.0005786348071312625	0.000650980881344363	0.0006344180504749365	0.10055300621566418	0.09283694919003067	1.686207563668168e-06	0.0002124921000398322	1.6601994841393929e-06	0.0002092146078849777
55.057101982179326	0.00048637715967665544	0.0004847587685893675	0.0005332007355039454	0.0005278439671669299	0.000560417828772216	0.0005526977041180959	0.0005896838722741115	0.0005792743309289242	0.0006518660367870953	0.0006352608148841701	0.1007875443468875	0.09305333345659247	1.6979620767479603e-06	0.00021526263985273408	1.6717397530776603e-06	0.00021193823805674972
55.38884871808102	0.0004867093918716825	0.0004851005076248397	0.0005336762609472678	0.0005283184577338122	0.0005609830769731714	0.0005532542174116409	0.0005903506482616653	0.0005799227863581485	0.0006527651037527379	0.0006361166645894051	0.10102691086545543	0.09327417125849191	1.7097075762204008e-06	0.0002180577033693426	1.6832698684058787e-06	0.00021468580020504724
55.722594394951685	0.000487044467495413	0.0004854453094070416	0.0005341573538608396	0.0005287985413133516	0.0005615556496622676	0.0005538179304824769	0.0005910267772281484	0.0005805802763562094	0.0006536783004493524	0.0006369857993666137	0.10127121577623058	0.09349956401329666	1.72144504851843e-06	0.00022087760518145483	1.6947907645089959e-06	0.00021745759593902458
56.058351057416104	0.000487382357111805	0.0004857931499341238	0.0005346440411929292	0.0005292842465144308	0.0005621356120564851	0.0005543889069526965	0.000591712370061758	0.0005812469057727339	0.0006546058503778071	0.0006378684237395871	0.1015205719844955	0.09372961581054302	1.7331754909694855e-06	0.00022372266567156907	1.706303385078426e-06	0.00022025393223279455
56.39613082267415	0.0004877230296635087	0.00048614400372330106	0.0005351363497012678	0.0005297756018074007	0.0005627230302163402	0.0005549672112523746	0.0005924075397778466	0.00058192278142119	0.0006555479825032295	0.0006387647471315331	0.1017750953867319	0.09396443349528824	1.7448999123112572e-06	0.00022659321117741993	1.7178086835561383e-06	0.00022307512157147824
56.7359458809379	0.0004880664524121712	0.0004864978437550965	0.0005356343059356386	0.0005302726355082934	0.000563317971061637	0.0005555529086341453	0.0005931124015778584	0.0005826080121322219	0.0006565049314333216	0.000639674984022686	0.10203490496476764	0.09420412675472732	1.756619333210369e-06	0.0002294895741603714	1.7293076235745187e-06	0.0002259214820997668
57.07780849587155	0.0004884125908765301	0.00048685464141549146	0.0005361379362196796	0.0005307753757622837	0.000563920502387669	0.0005561460651881564	0.0005938270729104085	0.0005833027088088963	0.0006574769376038619	0.0006405993541141866	0.10230012288340305	0.09444880820804047	1.7683347867994935e-06	0.00023241209338001334	1.7408011794282138e-06	0.00022879333777810207
57.42173100503407	0.0004887614087682165	0.0004872143664359109	0.0005366472666318695	0.0005312838505264056	0.0005645306928818813	0.0005567467478574612	0.000594551673534617	0.0005840069844839624	0.0006584642474717371	0.0006415380824985578	0.10257087459169036	0.09469859349956193	1.780047319241895e-06	0.00023536111407684857	1.7522903365607212e-06	0.00023169101854432494
57.7677258203244	0.0004891128679251713	0.00048757698683094187	0.0005371623229856509	0.000531798087551448	0.0005651486121410255	0.0005573550244538168	0.0005952863255857815	0.0005847209543791915	0.0006594671137158536	0.0006424913998370516	0.10284728892800771	0.09495360139545812	1.7917579903359813e-06	0.00023833698816427829	1.763776092059328e-06	0.0002346148604803755
58.115805428429454	0.0004894669282425865	0.00048794246883371236	0.0005376831308086686	0.0005323181143630317	0.0005657743306888241	0.0005579709636739458	0.0005960311536435062	0.0005854447359669153	0.0006604857954463219	0.000643459542544229	0.10312949822908987	0.09521395388403854	1.8034678741372023e-06	0.00024134007442731809	1.7752594552151004e-06	0.00023756520599126085
58.465982391274686	0.0004898235476012702	0.0004883107768288225	0.0005382097153210734	0.0005328439582418112	0.0005664079199941621	0.0005585946351162679	0.0005967862848023952	0.0005861784490338418	0.0006615205584223003	0.0006444427529800924	0.10341763844320097	0.09547977627985886	1.8151780595949095e-06	0.00024437073872833615	1.7867414480563122e-06	0.0002405424039846754
58.818269346477535	0.000490182681793332	0.0004886818732827392	0.0005387421014128525	0.0005333756462027675	0.0005670494524898249	0.0005592261092980992	0.0005975518487454201	0.0005869222157472616	0.0006625716752789216	0.0006454412796501503	0.1037118492476153	0.09575119733179463	1.8268896512414756e-06	0.0002474293542244488	1.7982231059335881e-06	0.0002435468100619037
59.172679007803275	0.0004905442844450865	0.0004890557186715458	0.0005392803136201489	0.0005339132049735504	0.0005676990015918237	0.00055986545767338	0.0005983279778200963	0.0005876761607237453	0.0006636394257637536	0.000646455377413788	0.1040122741706049	0.0960283493352427	1.8386037699137225e-06	0.00025051630159439453	1.8097054781478737e-06	0.0002465787867187569
59.52922416562417	0.0004909083069370664	0.0004894322714059483	0.0005398243761005299	0.0005344566609718369	0.0005683566417193185	0.0005605127526509227	0.0005991148071175946	0.0005884404111004587	0.0006647240969832628	0.0006474853077013624	0.10431906071812067	0.09631136824863971	1.8503215534829143e-06	0.0002536319692723471	1.8211896285629013e-06	0.0002496387035494374
59.887917687380885	0.0004912746983210134	0.0004898114877534127	0.000540374312607135	0.0005350060402816451	0.0005690224483151625	0.000561168067613203	0.0005999124745549072	0.0005892150966091984	0.0006658259836597555	0.0006485313387404279	0.10463236050539078	0.09660039381449283	1.8620441576435148e-06	0.0002567767536952731	1.832676636284768e-06	0.00025272693746439256
60.24877251804685	0.0004916434052337577	0.0004901933217573394	0.0005409301464616951	0.0005355613686285805	0.0005696964978671162	0.0005618314769357449	0.0006007211209602479	0.000590000349653298	0.0006669453883993632	0.0006495937457915745	0.10495232939364019	0.0968955696851131	1.8737727567445534e-06	0.00025995105956190534	1.8441675963695942e-06	0.00025584387291695265
60.6118016805955	0.0004920143718078272	0.0004905777251531356	0.0005414919005263374	0.0005361226713539496	0.0005703788679297429	0.0005625030560070938	0.0006015408901617991	0.0005907963053875159	0.0006680826219715784	0.0006506728113943303	0.10527912763215894	0.09719704355326525	1.8855085446302074e-06	0.00026315530009971	1.8556636205415908e-06	0.00025898990213717166
60.97701827647021	0.000492387539578675	0.0004909646472810627	0.000542059597174131	0.0005366899733876923	0.000571069637147016	0.0005631828812494228	0.0006023719290799899	0.000591603101801052	0.0006692380036009537	0.0006517688256236396	0.10561292000599237	0.09750496728795224	1.8972527355589882e-06	0.0002663898973490064	1.8671658379782385e-06	0.0002621654253804062
61.34443548605718	0.0004927628473883962	0.0004913540349957396	0.0005426332582583505	0.0005372632992200952	0.0005717688852756972	0.0005638710301398021	0.0006032143878234724	0.0005924208798038556	0.0006704118612715927	0.000652882086357462	0.10595387598944049	0.09781949707557254	1.909006565154695e-06	0.00026965528245868897	1.8786753961085858e-06	0.00026537085118406856
61.71406656916102	0.000493140231285767	0.0004917458325721501	0.0005432129050803424	0.000537842672872214	0.0005724766932094864	0.0005645675812321449	0.0006040684197889561	0.0005932497833163618	0.0006716045320450458	0.0006540128995560399	0.10630216990570973	0.09814079356668713	1.9207712913911967e-06	0.00027295189599403635	1.8901934614657572e-06	0.0002686065966379797
62.085924865483435	0.0004935196244224854	0.0004921399816080241	0.0005437985583559953	0.0005384281178649593	0.0005731931430040066	0.0005652726141798884	0.0006049341817651166	0.0005940899593628359	0.0006728163623923593	0.0006551615795534462	0.10665798109293503	0.09846902202865818	1.9325481956377092e-06	0.00027628018826056366	1.901721220572204e-06	0.00027187308766614404
62.46002379510434	0.0004939009569454373	0.0004925364209224276	0.000544390238180701	0.0005390196571867786	0.0005739183179026428	0.0005659862097594084	0.0006058118340407417	0.0005949415581684807	0.0006740477085409562	0.0006563284493620203	0.10702149407689748	0.09880435250440753	1.9443385837698878e-06	0.00027964061964569353	1.913259880877323e-06	0.00027517075932279034
62.83637685896657	0.0004942841558848496	0.0004929350864504292	0.0005449879639927792	0.0005396173132598815	0.0005746523023633109	0.0005667084498942473	0.0006067015405173593	0.0005958047332605207	0.0006752989368371782	0.0006575138409903972	0.10739289875073563	0.09914695997761146	1.956143787330898e-06	0.0002830336609755818	1.9248106717528616e-06	0.0002785000561043305
63.21499763936286	0.0004946691450381457	0.0004933359111336629	0.0005455917545352804	0.000540221107904937	0.0005753951820861578	0.0005674394176801542	0.0006076034688265492	0.0005966796415734335	0.0006765704241252779	0.0006587180957758032	0.10777239056197611	0.09949702454460127	1.9679651647337964e-06	0.0002864597938875141	1.9363748455120686e-06	0.0002818614322720181
63.59589980042612	0.0004950558448493358	0.0004937388248066222	0.0005462016278160895	0.0005408310623041723	0.0005761470440422735	0.0005681791974109983	0.0006085177904521691	0.0005975664435585364	0.0006778625581437427	0.0006599415647313867	0.10816017070723233	0.09985473159328627	1.979804102549129e-06	0.00028991951122371573	1.9479536784962814e-06	0.0002852553521929396
63.979097088622495	0.0004954441722837588	0.0004941437540785118	0.0005468176010662695	0.0005414471969628008	0.000576907976503446	0.0005689278746055872	0.0006094446808577477	0.0005984653032981521	0.0006791757379398815	0.0006611846089093681	0.10855644633491063	0.10022027198944933	1.991662016860075e-06	0.0002934133174450626	1.9595484722328537e-06	0.00028868229069969886
64.36460333324754	0.0004958340406979971	0.0004945506222104772	0.0005474396906965688	0.0005420695316687241	0.0005776780690730324	0.000569685536035457	0.0006103843196193183	0.0005993763886245869	0.0006805103743036627	0.0006624475997808717	0.10896143075632628	0.10059384227072266	2.0035403546790663e-06	0.000296941729064526	1.971160554631356e-06	0.0002921427334648674
64.75243244692527	0.0004962253597047449	0.0004949593489880095	0.0005480679122519891	0.000542698085450397	0.0005784574127179756	0.0005704522697536458	0.0006113368905639419	0.0006002998712441443	0.0006818668902218257	0.0006637309196333027	0.10937534366561805	0.10097564484864462	2.0154405954459376e-06	0.00030050527510354363	1.982791281258272e-06	0.00029563717739637674
65.14259842611021	0.0004966180350324526	0.0004953698505883373	0.000548702280364363	0.000543332876532806	0.000579246099802056	0.0005712281651245457	0.0006123025819142397	0.0006012359268664549	0.0006832457213533991	0.0006650349619862498	0.10979841136886483	0.10136588821915711	2.0273642526137886e-06	0.0003041044975733431	1.994442036676856e-06	0.0002991661310529775
65.53511535159264	0.0004970119683795087	0.0004957820394425862	0.0005493428087028183	0.0005439739222914527	0.0005800442241204209	0.0005720133128548444	0.0006132815864392295	0.0006021847353393772	0.0006846473165277819	0.0006663601320268957	0.11023086702288584	0.10176478718196588	2.0393128753039107e-06	0.0003077399519790247	2.006114235847162e-06	0.00030273011507904457
65.92999738900669	0.0004974070572627504	0.0004961958240924987	0.0005499895099220604	0.0005446212392042654	0.0005808518809354659	0.0005728078050256466	0.000614274101611793	0.0006031464807897599	0.0006860721382666456	0.0006677068470660193	0.11067295088414257	0.10217256306916804	2.051288050075313e-06	0.0003114122078539394	2.0178093256313515e-06	0.0003063296626664713
66.32725878934137	0.0004978031948600682	0.000496611109041479	0.000550642395608368	0.0005452748428013417	0.0005816691670141517	0.0005736117351258244	0.0006152803297731312	0.0006041213517703774	0.0006875206633309899	0.0006690755370157203	0.11112491056826226	0.10258944398361616	2.06329140277307e-06	0.0003151218493196717	2.029528786350065e-06	0.00030996532003602084
66.72691388945532	0.0004982002698468562	0.0004970277945997279	0.000551301476223194	0.0005459347476124212	0.0005824961806668093	0.0005744251980866524	0.0006163004783045694	0.0006051095414133476	0.0006889933832947563	0.000670466644890073	0.11158700132070931	0.1030156650474791	2.075324600491163e-06	0.00031886947567871804	2.0412741334451543e-06	0.00031363764694788965
67.12897711259382	0.0004985981662260681	0.0004974457767232289	0.0005519667610442825	0.0005466009671119987	0.0005833330217875482	0.0005752482903178206	0.0006173347598071063	0.0006061112475903953	0.0006904908051465156	0.0006718806273300006	0.11205948629911625	0.103451468661502	2.0873893536498076e-06	0.00032265570203947325	2.053046919237283e-06	0.00031734721723931936
67.53346296890952	0.000498996763151599	0.0004978649468463126	0.0005526382581041705	0.0005472735136619475	0.0005841797918963235	0.0005760811097448751	0.0006183833922891143	0.000607126673080294	0.0006920134519208141	0.0006733179551537215	0.11254263686788377	0.10389710477549459	2.099487418174488e-06	0.00032648115997410687	2.06484873476766e-06	0.00032109461938983896
67.94038605598601	0.0004993959347447393	0.0004982851917075465	0.0005533159741259795	0.0005479523984515697	0.0005850365941827758	0.0005769237558481808	0.000619446599362646	0.0006081560257439018	0.0006935618633609035	0.0006747791139342415	0.11303673290564482	0.10435283117059731	2.1116205978161454e-06	0.00033034649821514495	2.076681211759146e-06	0.000324880457119453
68.3497610593647	0.0004997955499033925	0.0004987063931686546	0.0005539999144563543	0.0005486376314349261	0.000585903533551934	0.0005777763297034832	0.0006205246104487884	0.0006091995187071682	0.000695136596614647	0.0006762646046054144	0.11354206312622869	0.10481891375391353	2.123790746603213e-06	0.0003342523833915756	2.088546024682199e-06	0.000328705350019165
68.7616027530747	0.0005001954721037861	0.0004991284280261914	0.0005546900829954516	0.0005493292212653555	0.0005867807166718962	0.000578638934024161	0.0006216176609925957	0.0006102573705525809	0.0006967382269655695	0.0006777749440982521	0.11405892541381397	0.10529562686613368	2.135999771431989e-06	0.00033819950080593575	2.1004448929442046e-06	0.0003325699342173749
69.17592600016614	0.0005005955591943403	0.0004995511678156471	0.0005553864821238107	0.0005500271752270216	0.0005876682520235862	0.0005795116732052654	0.0006227259926880932	0.0006113298055194737	0.0006983673486010809	0.000679310666009204	0.11458762717299184	0.10578325360279402	2.1482496348080443e-06	0.00034218855525641745	2.112379583212162e-06	0.00033647486308517605
69.59274575324658	0.0005009956631813919	0.0004999744786076843	0.0005560891126260016	0.0005507314991633843	0.000588566249952726	0.0005803946533694532	0.0006238498537139353	0.000612417053713714	0.0007000245754201112	0.0006808723213023136	0.11512848569447579	0.1062820861498589	2.1605423577617487e-06	0.00034622027190828186	2.1243519118550663e-06	0.0003404208079793303
70.01207705502031	0.0005013956300064261	0.0005003982207961561	0.0005567979736108855	0.0005514421974024276	0.0005894748227241374	0.0005812879824149016	0.000624989498980301	0.0006135193513272765	0.0007017105418824766	0.0006824604790472254	0.11568182853727715	0.10679242613438471	2.1728800229290322e-06	0.0003502953972154138	2.1363637475535838e-06	0.00034440845903173367
70.43393503883172	0.0005017952993144766	0.0005008222488775788	0.0005575130624283507	0.0005521592726785249	0.0005903940845785244	0.0005821917700653626	0.0006261451903876765	0.0006146369408682555	0.0007034259039025252	0.0006840757271951934	0.11624799392819367	0.10731458499098363	2.1852647778125567e-06	0.00035441469989604124	2.1484170140520812e-06	0.00034843852598341607
70.85833492921113	0.0005021945042133172	0.0005012464112216815	0.0005582343745823505	0.0005528827260507567	0.0005913241517918657	0.0005831061279224286	0.0006273171970981697	0.0006157700714019068	0.0007051713397897119	0.0006857186733953528	0.11682733117948976	0.10784888434497139	2.197698838254415e-06	0.00035857897196864275	2.1605136930787083e-06	0.000352511739067668
71.2852920424243	0.0005025930710230847	0.0005016705498326744	0.0005589619036401026	0.0005536125568175557	0.0005922651427376026	0.0005840311695201948	0.0006285057958201162	0.000616918998803344	0.0007069475512390002	0.0006873899458537011	0.11742020112573866	0.10839565641299095	2.210184492121986e-06	0.0003627890298511932	2.1726558274494682e-06	0.00035662884994738797
71.71482178702524	0.0005029908190159222	0.0005020945001008243	0.0005596956411372539	0.0005543487624274767	0.000593217177951767	0.000584967010382416	0.0006297112711067035	0.0006180839860225514	0.0007087552643741452	0.0006890901942373806	0.11802697658081378	0.10895524442208887	2.2227241032008686e-06	0.0003670457155240531	2.184845524355844e-06	0.0003607906327076499
72.14693966441222	0.000503387560145244	0.0005025180905439495	0.0005604355764788501	0.0005550913383859386	0.0005941803802012374	0.0005859137680823483	0.0006309339156694504	0.0006192653033624265	0.0007105952308471499	0.0006908200906270432	0.11864804281609548	0.10952800304816941	2.2353201153520403e-06	0.0003713498977687135	2.1970849588608078e-06	0.0003649978849098595
72.58166126938723	0.0005037830987641956	0.0005029411425383974	0.000561181696835917	0.0005558402781577535	0.0005951548745553307	0.0005868715623054066	0.0006321740307074124	0.0006204632287706111	0.00071246822899742	0.000692580330520283	0.11928379806102951	0.11011429887486687	2.247975056920222e-06	0.0003757024734817316	2.2093763776053843e-06	0.00036925142870956884
73.01900229071879	0.0005041772313328597	0.0005033634700390624	0.0005619339870374549	0.0005565955730652291	0.0005961407884609145	0.0005878405149148389	0.0006334319262530284	0.0006216780481459056	0.000714375065074373	0.0006943716338893016	0.11993465402721927	0.11071451087393173	2.2606915454206683e-06	0.0003801043690714462	2.221722102765337e-06	0.0003735521120463853
73.45897851170821	0.0005045697461137563	0.0005037848792879905	0.0005626924294576525	0.0005573572121816792	0.0005971382518212867	0.0005888207500205928	0.0006347079215356082	0.0006229100556601382	0.0007163165745275578	0.0006961947462962414	0.12060103645731389	0.11132903090824577	2.2734722925347355e-06	0.00038455654194591293	2.2341245362392237e-06	0.00037790080990611485
73.90160581075892	0.0005049604228551603	0.0005042051685110855	0.0005634570038981005	0.000558125182220099	0.0005981473970790511	0.0005898123940515747	0.0006360023453635205	0.0006241595540964037	0.0007182936233686169	0.0006980504400698243	0.12128338570005079	0.11195826425873745	2.2863201094063196e-06	0.0003890599820917662	2.246586164112601e-06	0.0003822984256634382
74.34690016194996	0.0005053490324617247	0.0005046241276024169	0.0005642276874647857	0.0005588994674168068	0.0005991683593032371	0.0005908155758315244	0.0006373155365262032	0.0006254268552046492	0.0007203071096097348	0.0006999395155472261	0.12198215731286306	0.11260263017644807	2.2992379122984633e-06	0.0003936157137591212	2.259109561413659e-06	0.00038674589251223856
74.79487763561212	0.0005057353366519193	0.0005050415377956106	0.000565004454439639	0.0005596800494098119	0.000600201276280966	0.0005918304266587357	0.0006386478442172102	0.0006267122800756433	0.0007223579647835869	0.0007018628023853815	0.12269782269356136	0.11326256246112862	2.312228728614473e-06	0.0003982247972554448	2.271697397173084e-06	0.00039124417498687114
75.24555439890803	0.0005061190876017255	0.0005054571713217895	0.0005657872761463933	0.0005604669071116806	0.0006012462886139309	0.0005928570803898703	0.0006399996284795855	0.0006280161595344785	0.0007244471555501344	0.000703821160946252	0.12343086974270709	0.11393851006785087	2.3252957033030597e-06	0.0004028883308558745	2.284352439813303e-06	0.0003957942705829637
75.6989467164156	0.0005065000275740512	0.0005058707910534869	0.0005665761208105016	0.0005612600165766356	0.0006023035398200316	0.0005938956735281351	0.0006413712606749424	0.0006293388345547631	0.0007265756853960653	0.0007058154837608864	0.1241818035583679	0.11463093774314607	2.3384421057139667e-06	0.00040760745284514066	2.2970775628957307e-06	0.00040039721148538154
76.15507095071504	0.0005068778885332818	0.0005062821501339655	0.0005673709534128598	0.0005620593508616445	0.0006033731764405089	0.000594946345316112	0.0006427631239777387	0.0006306806566948124	0.0007287445964330683	0.0007078466970775027	0.12495114716507853	0.11534032669232955	2.3516713368881446e-06	0.00041238334369234075	2.3098757512543186e-06	0.0004050540664116281
76.61394356297929	0.0005072523917443765	0.0005066909915913219	0.00056817173553706	0.0005628648798812111	0.0006044553481529279	0.0005960092378335555	0.0006441756138963212	0.0006320419885571985	0.0007309549713016361	0.0007099157624991812	0.12573944227892278	0.11606717527976662	2.3649869373411304e-06	0.0004172172283741643	2.3227501075371963e-06	0.0004097659425788269
77.07558111356816	0.0005076232473558858	0.0005070970479367551	0.0005689784252098855	0.0005636765702555954	0.0006055502078904339	0.0005970844961004852	0.0006456091388224411	0.0006334232042731182	0.0007332079351875944	0.0007120236787172144	0.1265472501107966	0.11681199976390767	2.378392595382239e-06	0.0004221103788576708	2.335703859180369e-06	0.00041453398780225137
77.54000026262605	0.0005079901539662575	0.0005075000407463356	0.00056979097673477	0.0005644943851521583	0.0006066579119676916	0.0005981722681859335	0.0006470641206110633	0.0006348246900131644	0.0007355046579591156	0.0007141714833465913	0.12737515221001278	0.11757533506910234	2.3918921560043714e-06	0.0004270641167551936	2.3487403658697384e-06	0.00041935939273980705
78.00721777068286	0.0005083527981727816	0.0005078996802256123	0.0005706093405179084	0.0005653182841195326	0.0006077786202139939	0.0005992727053227498	0.000648540995192437	0.0006362468445261814	0.0007378463564326052	0.0007163602548706361	0.12822375135059788	0.1183577355962657	2.405489630374468e-06	0.00043207981616182056	2.3618631275207228e-06	0.00042424339329226457
78.47725049925933	0.0005087108541024601	0.0005082956647563335	0.0005714334628866919	0.0005661482229142871	0.000608912496114007	0.000600385962028873	0.0006500402132184878	0.0006376900797080053	0.0007402342967764584	0.0007185911147023178	0.12909367246271525	0.11915977607464058	2.419189205993136e-06	0.0004371589066941295	2.3750757927874008e-06	0.0004291872731673335
78.95011541147531	0.0005090639829241433	0.0005086876804245714	0.0005722632859001696	0.0005669841533197605	0.000610059706956736	0.0006015121962355145	0.0006515622407458434	0.0006391548212020468	0.0007426697970624973	0.0007208652293703952	0.1299855636118867	0.1199820524570523	2.4329952575671355e-06	0.00044230287674444646	2.388382168178808e-06	0.00043419236662586846
79.42582957266194	0.0005094118323411598	0.0005090754005294775	0.0005730987471511583	0.0005678260229567025	0.0006112204239932494	0.0006026515694227606	0.0006531075599578468	0.0006406415090337748	0.0007451542299755732	0.000723183812839158	0.1309000970287802	0.12082518286116364	2.4469123586371225e-06	0.00044751327696584964	2.401786227826516e-06	0.0004392600614252923
79.90441015097758	0.0005097540360637314	0.00050945848507191	0.0005739397795596864	0.000568673775085381	0.0006123948226038298	0.0006038042467631145	0.0006546766699282294	0.000642150598281378	0.0007476890256928014	0.0007255481289712852	0.1318379701925946	0.12168980855946769	2.460945294037952e-06	0.00045279172400952694	2.4152921239225687e-06	0.0004443918019699511
80.38587441802741	0.0005100902132603679	0.0005098365802220958	0.000574786311157369	0.0005695273483987479	0.0006135830824752007	0.0006049703972735361	0.0006562700874291833	0.0006436825597849616	0.0007502756749447136	0.0007279594941440437	0.13279990697120903	0.12257659502087097	2.47509907326342e-06	0.0004581399045364837	2.4289041979187525e-06	0.00044958909269203484
80.87023974948666	0.0005104199679874841	0.0005102093177655305	0.0005756382648623819	0.0005703866768063129	0.0006147853877886095	0.0006061501939766269	0.0006578883477869088	0.0006452378808969306	0.0007529157322717561	0.0007304192800299777	0.13378665882151405	0.12348623300696979	2.4893789447835886e-06	0.0004635595795210029	2.442626992526977e-06	0.00045485350167777383
81.35752362572781	0.0005107428885963934	0.0005105763145262139	0.0005764955582445989	0.0005712516892082708	0.0006160019274195091	0.0006073438140715907	0.0006595320057878393	0.0006468170662762915	0.0007556108194905728	0.0007329289165540501	0.13479900605358172	0.12441943972629875	2.5037904114041335e-06	0.000469052588873517	2.456465264588973e-06	0.00046018666456107415
81.8477436324513	0.0005110585471168687	0.000510937171766373	0.0005773581032805297	0.0005721223092595102	0.0006172328951497642	0.0006085514391157348	0.0006612016366390822	0.0006484206387299176	0.0007583626293858339	0.0007354898950403109	0.1358377591625425	0.12537696005003923	2.51833924676953e-06	0.00047462085641128415	2.470423998899001e-06	0.00046559028870747643
82.34091746132043	0.0005113664986164023	0.00051129147456173	0.0005782258060976206	0.0005729984551230301	0.0006184784898932694	0.0006097732552172639	0.00066289783698684	0.0006500491401039944	0.0007611729296446548	0.0007381037715621695	0.13690376023235865	0.1263595677929674	2.533031513064169e-06	0.00048026639520003245	2.484508423026741e-06	0.0004710661577086578
82.83706291059936	0.0005116662805343014	0.0005116387911513945	0.0005790985667075115	0.0005738800392123311	0.0006197389159360271	0.0006110094532402316	0.0006646212259968951	0.0006517031322291493	0.000764043567052156	0.0007407721705116139	0.13799788441591382	0.1273680670636373	2.547873580061575e-06	0.0004859913133068716	2.4987240232626513e-06	0.0004766161362204785
83.33619788579601	0.0005119574119897267	0.000511978672261405	0.0005799762787277974	0.0005747669679223122	0.0006210143831917852	0.0006122602290225813	0.0006663724465015766	0.0006533831979230222	0.0007669764719683232	0.0007434967884039984	0.1391210414962287	0.12840329368806752	2.562872145585467e-06	0.000491797819990869	2.513076561747713e-06	0.0004822421751680267
83.83834040030794	0.000512239393062765	0.0005123106504009392	0.0005808588290918596	0.0005756591413481931	0.0006223051074744179	0.0006135257836082563	0.0006681521662179557	0.0006550899420543666	0.0007699736631081046	0.0007462793979364898	0.14027417753386293	0.12946611671155292	2.5780342575322914e-06	0.0004976882323745324	2.527572094899338e-06	0.0004879463173515508
84.34350857607244	0.0005125117040476301	0.000512634239130177	0.0005817460977463108	0.0005765564529919612	0.0006236113107883734	0.000614806323494492	0.0006699610790424477	0.0006568239926730604	0.0007730372526486501	0.0007491218523198225	0.1414582766060079	0.1305574399834849	2.5933673375817465e-06	0.0005036649826376249	2.542216993251401e-06	0.0004937307034898059
84.85172064422062	0.0005127738046770485	0.0005129489322987857	0.0005826379573355837	0.0005774587894558379	0.0006249332216385929	0.000616102060895461	0.0006717999064273796	0.0006585860022108005	0.0007761694516897343	0.000752026089904784	0.14267436264311675	0.13167820383046583	2.608879206729745e-06	0.0005097306257765555	2.5570179628033735e-06	0.0004995975787342594
85.36299494573534	0.0005130251333169025	0.0005132542032539769	0.0005835342728731978	0.0005783660301222408	0.0006262710753614468	0.0006174132140235557	0.0006736693988455821	0.0006603766487576213	0.0007793725760957865	0.0007549941391267381	0.14392350136937687	0.13282938682334636	2.6245781128073076e-06	0.0005158878479806089	2.5719820680344648e-06	0.0005055492997000227
85.87734993211305	0.000513265106130181	0.0005135495040170613	0.0005844349013992205	0.0005792780468197032	0.00062762511447836	0.0006187400073897209	0.0006755703373495428	0.0006621966374198108	0.000782649052750562	0.0007580281237936225	0.14520680235377145	0.13401200764423876	2.6404727601653678e-06	0.0005221394756825121	2.587116756719819e-06	0.0005115883420592354
86.39480416602983	0.0005134931162093053	0.0005138342644274275	0.0005853396916234536	0.0005801947034742098	0.0006289955890739743	0.0006200826721243585	0.0006775035352322509	0.0006640467017652832	0.0007860014262583917	0.0007611302687451866	0.1465254211789999	0.13522712706001364	2.656572341699394e-06	0.0005284884853391375	2.6024298866932864e-06	0.0005177173087436704
86.91537632201124	0.0005137085326758742	0.0005141078912528357	0.0005862484835538434	0.000581115855745376	0.0006303827572008096	0.0006214414463204613	0.0006794698397974182	0.0006659276053629417	0.000789432366129096	0.0007643029059137709	0.14788056173604847	0.13647585000925486	2.6728865734299088e-06	0.000534938014012068	2.617929754740217e-06	0.0005239389388142779
87.43908518710603	0.0005139106997469168	0.0005143697672649395	0.0005871611081096547	0.0005820413506469231	0.0006317868853126338	0.0006228165754007977	0.0006814701342474984	0.0006678401434231598	0.000792944674487241	0.0007675484808197913	0.1492734786528147	0.13775932781015512	2.689425731871686e-06	0.0005414913708208929	2.633625127810885e-06	0.0005302561170592579
87.9659496615646	0.0005140989357667162	0.0005146192502789186	0.0005880773867189073	0.0005829710261508606	0.0006332082487288892	0.0006242083125111303	0.0006835053396985812	0.0006697851445471064	0.0007965412943502583	0.0007708695595382198	0.15070547986580593	0.13907876049743856	2.7062006944118247e-06	0.0005481520493446218	2.64952527674557e-06	0.0005366718843834717
88.4959887595208	0.0005142725322033219	0.0005148556721561251	0.0005889971308996164	0.0005839047107747996	0.000634647132132772	0.0006256169189416103	0.0006855764173321103	0.000671763472593307	0.0008002253185243233	0.0007742688361757834	0.15217792934466287	0.14043539929697357	2.723222983028791e-06	0.0005549237410704122	2.6656400127604563e-06	0.0005431894490673522
89.0292216096782	0.0005144307526088901	0.0005150783377686541	0.0005899201418243833	0.0005848422231518294	0.0006361038301058329	0.0006270426645787455	0.0006876843706942273	0.0006737760286705979	0.0008039999991716969	0.0007777491409025044	0.15369224997997316	0.14183054924741878	2.740504811588355e-06	0.0005618103499743371	2.681979726928637e-06	0.0005498121989732513
89.56566745600044	0.000514572831543005	0.000515286523924748	0.0005908462098678732	0.0005857833715823586	0.00063757864770214	0.0006284858283904878	0.0006898302481544997	0.0006758237532674037	0.0008078687581085381	0.0007813134485853825	0.15524992664570725	0.1432655719789781	2.758059137084718e-06	0.0005688160083489047	2.698555432934218e-06	0.0005565437147883184
90.1053456584057	0.0005146979734582249	0.0005154794782539947	0.0005917751141367802	0.0005867279535673699	0.0006390719010654668	0.0006299466989473014	0.0006920151455369133	0.0006779076285282035	0.0008118351978981912	0.0007849648880768264	0.15685250944848605	0.14474188866010912	2.7758997151926474e-06	0.0005759450939963606	2.7153788133992994e-06	0.0005633877844027496
90.6482756934654	0.0005148053515471132	0.0005156564180512812	0.0005927066219818655	0.0005876757553225046	0.000640583918093169	0.0006314255749822761	0.0006942402089371298	0.0006800286806889907	0.0008159031138115238	0.000788706752215621	0.15850161717687222	0.14626098312390723	2.7940411605153993e-06	0.0005832022489142552	2.7324622701287247e-06	0.0005703484185337199
91.19447715510712	0.0005148941065501286	0.0005158165290785445	0.0005936404884917371	0.000588626551272453	0.0006421150391508736	0.000632922765993721	0.0006965066377413751	0.0006821879826846714	0.000820076506733317	0.0007925425086041388	0.160198940964951	0.14782440518681952	2.812499011996261e-06	0.0005905923996238349	2.7498189786348244e-06	0.0005774298677138495
91.74396975532183	0.0005149633455237956	0.0005159589643233794	0.0005945764559680312	0.0005895801035251088	0.0006436656178424295	0.0006344385928939234	0.0006988156878637104	0.0006843866569424781	0.00082435959710191	0.0007964758112319452	0.161946248185649	0.14943377417335135	2.831289803955153e-06	0.0005981207792953996	2.7674629473193506e-06	0.0005846366407719905
92.29677332487483	0.0005150121405687129	0.0005160828427136556	0.000595514253381759	0.0005905361613249965	0.0006452360218400448	0.0006359733887081736	0.0007011686752200706	0.0006866258783768361	0.0008287568399785385	0.0008005105130232649	0.16374538659049545	0.1510907826615555	2.8504311433136384e-06	0.000605792951851758	2.7854090818143704e-06	0.0005919735249629021
92.85290781402206	0.0005150395275170576	0.0005161872477873828	0.0005964535958106151	0.0005914944604855263	0.0006468266337800105	0.0006375274993285623	0.0007035669794591945	0.0006889068776025861	0.0008332729413531273	0.0008046506793938923	0.16559828871395746	0.15279720046531894	2.8699417936057375e-06	0.000613614838247345	2.803673254938243e-06	0.0005994456079025795
93.41239329322968	0.0005150445045794015	0.0005162712263171495	0.0005973941838571432	0.0005924547227996564	0.0006484378522299612	0.0006391012843274622	0.0007060120479725481	0.0006912309443850533	0.0008379128758048399	0.0008089006029121898	0.16750697656201116	0.1545548788707895	2.889841766428973e-06	0.0006215927451380387	2.8222723828107317e-06	0.000607058301486732
93.97524995389855	0.0005150260309508047	0.0005163337868885896	0.0005983357030477325	0.0005934166554286146	0.0006500700927341962	0.0006406951178361312	0.0007085054002074731	0.0006935994313472441	0.0008426819056486739	0.0008132648191689991	0.16947356660628174	0.15636575514573053	2.910152421072682e-06	0.0006297333961853974	2.8412245077605357e-06	0.0006148173680001062
94.54149810909283	0.0005149830253763621	0.0005163738984324898	0.0005992778232125502	0.0005943799502684181	0.0006517237889442863	0.0006423093894944328	0.0007110486323102557	0.0006960137579564851	0.0008475856017139937	0.0008177481239727198	0.17150027510697555	0.1582318573422441	2.9308965731411965e-06	0.0006380439662642123	2.860548888671856e-06	0.0006227289486327309
95.11115819427312	0.0005149143646765753	0.0005163904887102874	0.0006002201978466151	0.0005953442832939804	0.0006533993938428894	0.0006439445054782358	0.0007136434221284282	0.0006984754148149331	0.0008526298659172839	0.0008223555919985777	0.17358942378983255	0.1601553094149948	2.9520986130790417e-06	0.0006465321188744433	2.880266099529916e-06	0.000630799594653772
95.68425076803395	0.0005148188822332049	0.0005163824427529502	0.0006011624634524195	0.000596309313880753	0.0006550973810695712	0.0006456008896117999	0.0007162915346046586	0.0007009859682809459	0.000857820955809972	0.0008270925970355799	0.1757434459045905	0.16213833667908195	2.9737846355921494e-06	0.0006552060470871035	2.9003981369811905e-06	0.0006390363015152944
96.26079651284576	0.000514695366436507	0.0005163486012534061	0.0006021042388646183	0.0005972746841039169	0.000656818246358276	0.0006472789845731279	0.0007189948275978448	0.000703547065450905	0.0008631655113029932	0.0008319648339908014	0.17796489269493576	0.16418327163375054	2.995982581088753e-06	0.0006640745183986718	2.9209685378287203e-06	0.000647446546193281
96.84081623580131	0.0005145425590951262	0.0005162877589130105	0.0006030451245575886	0.0005982400180153446	0.0006585625090971972	0.0006489792532011964	0.0007217552581708018	0.0007061604395342416	0.0008686705837935077	0.0008369783428290539	0.1802564403126276	0.16629256018056332	3.018722390391135e-06	0.000673146923909046	2.9420025074983593e-06	0.0006560383281093846
97.42433086936633	0.000514359153810256	0.0005161986627427904	0.0006039847019368385	0.0005992049208986816	0.0006603307140228569	0.0006507021799148351	0.0007245748893880213	0.0007088279156576967	0.0008743436679458612	0.0008421395346465825	0.1826208972115276	0.16846876826717053	3.0420361740856206e-06	0.0006824333322816845	2.9635270605938777e-06	0.0006648202140102644
98.01136147213543	0.0005141437943161172	0.0005160800103205951	0.0006049225326155713	0.000600168978503142	0.0006621234330615401	0.0006524482722541396	0.0007274558976716663	0.0007115514171387151	0.0008801927364093299	0.0008474552201009143	0.1850612120606013	0.1707145889907235	3.065958398063614e-06	0.0006919445490058684	2.985571174806507e-06	0.0006738013872299581
98.60192922959182	0.0005138950727892578	0.0005159304480056356	0.0006058581576779861	0.0006011317562568028	0.0006639412673326041	0.0006542180625564003	0.0007304005807691107	0.0007143329722720284	0.0008862262777896258	0.0008529326404454408	0.18758048221866971	0.17303285019811956	3.0905260869926263e-06	0.0007016921815415078	3.0081659596207025e-06	0.0006829917018160714
99.1960554548718	0.0005136115281297468	0.0005157485691123965	0.0006067910969313327	0.0006020927984605367	0.0006657848493298355	0.0006560121097799426	0.000733411366391227	0.0007171747216782989	0.0008924533382305291	0.0008585795014475121	0.19018196281778943	0.17542652262374575	3.1157790476303744e-06	0.0007116887109923364	3.031344841374008e-06	0.0006924017420482098
99.79376158953411	0.000513291644217888	0.0005155329120463635	0.0006077208481490945	0.0006030516274639702	0.0006676548452987502	0.0006578310014906235	0.0007364908215871185	0.0007200789262689414	0.0008988835670067183	0.0008644040105029848	0.1928690765067454	0.1778987286093103	3.1417601141304e-06	0.000721947571031778	3.0551437664203896e-06	0.0007020428879404295
100.39506920433367	0.0005129338481507766	0.000515281958404606	0.0006086468863082086	0.0006040077428252629	0.0006695519578297836	0.0006596753560274628	0.0007396416629283788	0.0007230479758872368	0.0009055272665801023	0.0008704149172992121	0.19564542391118256	0.1804527514546384	3.1685154177938475e-06	0.0007324832349064336	3.0796014244221072e-06	0.0007119273874088838
101.00000000000001	0.0005125365084637846	0.0005149941310449348	0.000609568662823798	0.0006049606204569856	0.000671476928689573	0.0006615458248657074	0.0007428667675843147	0.0007260843986925856	0.0009123954476305601	0.0008766215584230117	0.1985147948726337	0.1830920454530688	3.1821340119889366e-06	0.0007378221447835035	3.0920377200902355e-06	0.0007169320631353735
