# Supplementary material for: White matter micro- and macrostructure brain charts for the human lifespan
Source: Nature. 2026 May 13;655(8124):979–89. doi: 10.1038/s41586-026-10454-2 (PMC13391363; doi:10.1038/s41586-026-10454-2)
Supplement: Supplementary file 12 — Centiles trajectories of brain charts. SDT.T9.1–5 contain the brain charts for the global metrics; SDT.T9.6–509 contain the brain charts for the tract-specific metrics (unnormalized); and SDT.T9.510–1157 contain the brain charts for the tract-specific macrostructural metrics (normalized). Included in each table are the male and female centile trajectories for the 2.5th, 25th, 50th, 75th and 97.5th percentiles; the interquartile range normalized by the 50th centile; and the derivatives of the 50th centiles with respect to both age and log(age). Charts are sampled in logarithmically spaced intervals. Age is reported in years, while centile trajectory values are reported in metric-specific units: diffusivities in mm2 s−1, volume in mm3, surface area in mm2, average length in mm, and FA is dimensionless (unitless). [file 41586_2026_10454_MOESM12_ESM.zip › plotted_curves/SDT.T9.228-OR_right_surface_area_curve_metrics.csv]

ages	male_0.025th_percentile	female_0.025th_percentile	male_0.25th_percentile	female_0.25th_percentile	male_0.5th_percentile	female_0.5th_percentile	male_0.75th_percentile	female_0.75th_percentile	male_0.975th_percentile	female_0.975th_percentile	male_normalized_quantile_range	fwmale_normalized_quantile_range	male_median_centile_d_age	male_median_centile_d_log_age	female_median_centile_d_age	female_median_centile_d_log_age
0.25	4160.229601503367	4115.953215547636	5674.852287368503	5464.943699379063	6461.326568160677	6163.778781709248	7229.802478092475	6847.337171580024	8631.2137360052	8097.52086733043	0.24065494512942007	0.2242769445754859	5513.355284675473	3183.2945465220896	5259.4621267406765	3036.7020156000262
0.25150637576242696	4165.577028500765	4121.24373114719	5682.146562793626	5471.968164979075	6469.631752931161	6171.701507980372	7239.095437664963	6856.138522339083	8642.308025585953	8107.929164939792	0.24065494518539468	0.2242769446270521	5504.250199792441	3187.5803286025766	5250.77633627085	3040.7904350024182
0.2530218281966045	4170.938854350611	4126.548492356549	5689.460479298165	5479.01154514997	6477.9593008298725	6179.645567545078	7248.413420120674	6864.96357224056	8653.432188443236	8118.3654886745235	0.24065494524221479	0.22427694467939735	5485.998720043339	3196.1536968150176	5233.365347699495	3048.9689947834704
0.25454641199404576	4176.315085113783	4131.867505172104	5696.794045149761	5486.073847853579	6486.309221270317	6187.610969383383	7257.756435992763	6873.812331260396	8664.586237152012	8128.829850332047	0.2406549452998934	0.22427694473253382	5467.774511040654	3204.7306364376564	5215.980374054052	3057.150961517589
0.2560801821758082	4181.705726727876	4137.200775468299	5704.147268447884	5493.155080889822	6494.681523474538	6195.597722292685	7267.12449560015	6882.684809171663	8675.770184031493	8139.322261469871	0.2406549453584448	0.22427694478647406	5449.57773981709	3213.3110740401316	5198.621574659366	3065.3362651467323
0.25762319409447826	4187.110785007054	4142.5483089974105	5711.520157123649	5500.255251896413	6503.076216472883	6203.60583488744	7276.517609047263	6891.581015544204	8686.984041144817	8149.842733405181	0.24065494541788288	0.22427694484123128	5431.408571936889	3221.894936073106	5181.289107456338	3073.524835509248
0.2591755034361701	4192.530265641802	4147.910111389406	5718.912718939461	5507.374368348672	6511.493309103616	6211.635315598942	7285.935786223601	6900.500959744387	8698.22782029853	8160.391277214529	0.24065494547822228	0.22427694489681838	5413.267171502579	3230.482148873154	5163.983129000291	3081.7166023391765
0.2607371662225343	4197.964174198796	4153.2861881517265	5726.3249614888455	5514.512437559244	6519.932810012713	6219.686172675006	7295.3790368035025	6909.44465093476	8709.50153304233	8170.967903733438	0.24065494553947672	0.22427694495324893	5395.153701154981	3239.072638661135	5146.7037944321055	3089.911495250184
0.2623082388127803	4203.412516120641	4158.676544669076	5733.756892196087	5521.669466677804	6528.394727653457	6227.758414179643	7304.847370245703	6918.412098073678	8720.805190668501	8181.572623555963	0.2406549456016614	0.22427694501053652	5377.068322068779	3247.6663315403275	5129.451257511275	3098.1094437516294
0.2638887779057103	4208.875296725737	4164.0811862032815	5741.20851831605	5528.845462690884	6536.879070286235	6235.852047992858	7314.340795793096	6927.403309915086	8732.138804211661	8192.205447034423	0.2406549456647914	0.22427694506869467	5359.011193962069	3256.263153502485	5112.225670590531	3106.310377237154
0.26547884054176485	4214.352521208036	4169.500117893014	5748.679846933848	5536.0404324215015	6545.385845978152	6243.967081810235	7323.85932247231	6936.418295008056	8743.502384448235	8202.866384278863	0.24065494572888155	0.22427694512773766	5340.982475061668	3264.863030403154	5095.02718461724	3114.5142249814235
0.2670784841050822	4219.844194636831	4174.933344753664	5756.170884964551	5543.254382528987	6553.915062602713	6252.103523142735	7333.402959093344	6945.4570616965675	8754.895941896042	8213.55544515679	0.24065494579394767	0.22427694518767946	5322.982322133379	3273.4658879817	5077.855949148769	3122.7209161506034
0.26868776632556873	4225.350321956576	4180.380871677082	5763.681639152947	5550.48731950865	6562.466727839535	6260.261379316333	7342.971714249257	6954.519618119097	8766.3194868139	8224.272639292689	0.24065494586000535	0.22427694524853486	5305.010890496895	3282.0716518708505	5060.712112327339	3130.9303797853645
0.2703067452809827	4230.870907986704	4185.842703431403	5771.212116073287	5557.739249691537	6571.040849174072	6268.440657471727	7352.565596315844	6963.605972208298	8777.773029201258	8235.017976067651	0.24065494592707046	0.2242769453103181	5287.068333983887	3290.680247566197	5043.595820920775	3139.1425448264927
0.2719354793990299	4236.4059574213525	4191.318844660874	5778.762322128913	5565.010179244204	6579.637433897181	6276.641364564103	7362.184613451169	6972.716131690741	8789.256578797624	8245.791464619046	0.24065494599515946	0.22427694537304493	5269.1548049415	3299.291600430617	5026.507220262196	3147.357340073213
0.27357402745947257	4241.95547482919	4196.809299885537	5786.332263552027	5572.300114168299	6588.256489104859	6284.86350736264	7371.828773595258	6981.850104086366	8800.770145082213	8256.5931138399	0.2406549460642889	0.22427694543673007	5251.27045427612	3307.9056357191876	5009.446454289369	3155.574694212526
0.2752224485962505	4247.51946465323	4202.314073501148	5793.921946403423	5579.609060300452	6596.898021697947	6293.107092450409	7381.49808446977	6991.007896708359	8812.313737273545	8267.42293237873	0.24065494613447544	0.2242769455013893	5233.415431408444	3316.522278550081	4992.4136655582115	3163.794535819441
0.27688080229961526	4253.097931210553	4207.833169778869	5801.531376572126	5586.93702331187	6605.5620383817095	6301.372126223899	7391.192553577529	7000.1895166626355	8823.887364328888	8278.280928638951	0.24065494620573616	0.22427694556703767	5215.5898842879105	3325.141453912249	4975.4089952013455	3172.016793335555
0.2785491484182772	4258.690878692147	4213.366592865113	5809.160559775166	5594.284008708122	6614.248545665582	6309.658614892788	7400.912188202243	7009.39497084759	8835.49103494392	8289.167110778557	0.24065494627808867	0.2242769456336923	5197.79395940993	3333.7630866738036	4958.432582965819	3180.2413950879127
0.28022754716156506	4264.298311162671	4218.914346781297	5816.809501557244	5601.650021828828	6622.957549862791	6317.966564479576	7410.656995408068	7018.624265953676	8847.124757552216	8300.081486709647	0.24065494635155008	0.22427694570136844	5180.027801771415	3342.387101555243	4941.484567173291	3188.4682692643255
0.2819160591015993	4269.920232560194	4224.47643542361	5824.478207290399	5609.035067847328	6631.689057089966	6326.295980819228	7420.426982039196	7027.877408463018	8858.78854032475	8311.024064097952	0.2406549464261389	0.22427694577008328	5162.291554919211	3351.013423153665	4924.565084759379	3196.6973439343274
0.28361474517547763	4275.556646696026	4230.052862562828	5832.166682173763	5616.439151770455	6640.443073266882	6334.646869558913	7430.222154719539	7037.154404649117	8870.482391169517	8321.994850362493	0.24065494650187322	0.2242769458398535	5144.58536092611	3359.6419759315904	4907.6742712548	3204.9285470386967
0.2853236666874746	4281.207557254452	4235.643631844048	5839.874931233195	5623.86227843818	6649.219604116016	6343.019236157592	7440.042519852257	7046.455260576399	8882.206317730977	8332.993852675043	0.24065494657877184	0.22427694591069586	5126.909360400168	3368.272684216732	4890.812260791892	3213.1618063896894
0.2870428853112538	4286.87296779254	4241.248746786513	5847.602959321033	5631.304452523365	6658.018655162284	6351.413085885758	7449.888083619449	7055.7799820999235	8893.960327389676	8344.021077959784	0.2406549466568537	0.2242769459826282	5109.263692483306	3376.9054722008295	4873.979186103446	3221.3970496689435
0.28877246309209376	4292.5528817398745	4246.868210783322	5855.350771115714	5638.765678531398	6666.8402317326	6359.828423825017	7459.758851981664	7065.128574864909	8905.744427261672	8355.076532892745	0.24065494673613777	0.22427694605566847	5091.648494841531	3385.5402639303356	4857.175178522477	3229.634204425849
0.2905124624491269	4298.247302398336	4252.50202710127	5863.1183711214935	5646.245960799966	6675.684338955556	6368.265254867819	7469.65483067754	7074.5010443064475	8917.558624198098	8366.160223901476	0.24065494681664312	0.22427694612983365	5074.0639036700595	3394.176983309211	4840.400367972441	3237.8731980675366
0.29226294617759224	4303.956232941838	4258.150198880506	5870.905763668065	5653.7453034986065	6684.550981760997	6376.723583716977	7479.576025223341	7083.897395648966	8929.402924784608	8377.272157164385	0.24065494689839034	0.22427694620514307	5056.510053720558	3402.8155541128945	4823.654882982373	3246.113957868656
0.294023977451102	4309.679676416165	4263.812729134413	5878.712952910353	5661.2637106285465	6693.440164879777	6385.2034148854655	7489.522440912665	7093.317633905997	8941.277335341034	8388.412338610497	0.2406549469813994	0.2242769462816148	5038.987078271573	3411.455899966182	4806.938850708073	3254.3564109818544
0.29579561982392083	4315.417635738625	4269.489620749301	5886.539942828037	5668.801186022304	6702.351892843217	6393.704752695979	7499.494082815855	7102.761763879697	8953.181861920677	8399.580773918859	0.240654947065691	0.22427694635926806	5021.49510911759	3420.097944335779	4790.252396876691	3262.6004843981937
0.29757793723326015	4321.170113697864	4275.180876484157	5894.386737225295	5676.357733343338	6711.28616998282	6402.227601280532	7509.490955779666	7112.229790160395	8965.116510309921	8410.777468518025	0.24065494715128583	0.22427694643812157	5004.034276613966	3428.7416105556767	4773.595645839116	3270.8461049818434
0.29937099400158496	4326.937112953605	4280.886498970451	5902.253339730454	5683.933356085806	6720.243000429867	6410.7719645802	7519.513064426819	7121.721717126307	8977.081286027682	8422.002427585709	0.24065494723820485	0.22427694651819566	4986.604709667619	3437.386821817374	4756.968720563687	3279.093199459603
0.3011748548389356	4332.718636036438	4286.606490711847	5910.139753795688	5691.528057574177	6729.222388115076	6419.337846344662	7529.560413155625	7131.23754894303	8989.07619432497	8433.255656048183	0.24065494732647005	0.22427694659950959	4969.206535706762	3446.0335011498537	4740.371742604533	3287.341694401577
0.30298958484526295	4338.514685347476	4292.340854083948	5918.045982696577	5699.1418409628905	6738.224336768093	6427.925250131831	7539.633006139409	7140.777289563127	9001.101240184216	8444.537158579802	0.24065494741610316	0.22427694668208376	4951.839880694635	3454.6815714228433	4723.8048321334645	3295.5915162353776
0.30481524951277783	4344.325263158164	4298.089591334055	5925.972029531812	5706.774709236036	6747.248849917173	6436.534179307489	7549.73084732615	7150.340942725728	9013.156428318804	8455.846939602514	0.24065494750712665	0.22427694676593898	4934.504869166529	3463.330955370795	4707.268107947195	3303.842591250548
0.3066519147283146	4350.150371610019	4303.852704580928	5933.917897222873	5714.426665207042	6756.295930888792	6445.1646370449325	7559.853940438058	7159.928511956131	9025.241763172604	8467.185003285393	0.24065494759956332	0.2242769468510959	4917.2016241867095	3471.9815755584277	4690.761687445687	3312.0948455804028
0.3084996467757088	4355.990012714317	4309.630195814478	5941.883588513575	5722.097711518259	6765.365582807149	6453.816626324505	7570.002288971003	7169.540000565284	9037.35724891927	8478.551353544042	0.24065494769343615	0.22427694693757574	4899.930267378921	3480.6333544016816	4674.285686643096	3320.3482052076142
0.31035851233818973	4361.844188351908	4315.422066895552	5949.869105969838	5729.787850640677	6774.457808593887	6462.4901499332855	7580.175896194214	7179.175411649437	9049.50288946189	8489.945994040158	0.24065494778876842	0.22427694702540046	4882.690918907989	3489.2862141479272	4657.840220178012	3328.602595965611
0.3122285785007863	4367.712900272831	4321.228319555622	5957.8744519791435	5737.497084873517	6783.572610967495	6471.185210464611	7590.374765149603	7188.834748089617	9061.678688432177	8501.368928180926	0.24065494788558434	0.22427694711459173	4865.483697497053	3497.9400768873747	4641.425401310436	3336.8579435341526
0.3141099127527488	4373.596150096173	4327.048955396574	5965.899628750358	5745.225416343945	6792.709992443082	6479.901810317768	7600.598898651521	7198.518012551282	9073.884649190162	8512.820159118604	0.2406549479839082	0.22427694720517205	4848.308720434783	3506.5948645533063	4625.041341919685	3345.114173437003
0.31600258298998396	4379.493939309685	4332.883975890359	5973.944638313197	5752.972847006613	6801.869955331788	6488.639951697472	7610.848299286085	7208.225207483741	9086.120774823421	8524.299689749843	0.24065494808376436	0.22427694729716416	4831.166103551397	3515.2504989006557	4608.688152504386	3353.3712110335473
0.3179066575175057	4385.406269269561	4338.733382378777	5982.009482517932	5760.739378643368	6811.05250174044	6497.399636613536	7621.122969410805	7217.956335119787	9098.387068146609	8535.807522715251	0.24065494818517807	0.22427694739059098	4814.05596125056	3523.9069015269633	4592.365942203905	3361.62898153509
0.3198222050518999	4391.333141200135	4344.59717607318	5990.0941630349735	5768.52501286286	6820.257633571076	6506.180866880432	7631.422911154051	7227.7113974752165	9110.683531700819	8547.343660398814	0.24065494828817488	0.22427694748547672	4796.978406496346	3532.563993857708	4576.074818770867	3369.887409978779
0.32174929472380437	4397.274556193605	4350.475358054156	5998.198681354489	5776.329751100127	6829.4853525205235	6514.983644116818	7641.748126414568	7237.49039634829	9123.010167753026	8558.908104927277	0.24065494839278082	0.22427694758184463	4779.933550819522	3541.2216971484013	4559.814888608409	3378.1464212518185
0.32368799608040405	4403.230515209737	4356.367929271325	6006.32303878601	5784.1535946163185	6838.735660079932	6523.8079697452295	7652.098616860973	7247.293333319402	9135.366978295458	8570.500858169735	0.24065494849902225	0.22427694767971887	4762.921504311962	3549.879932472715	4543.586256735725	3386.4059400612023
0.3256383790879404	4409.201019075544	4362.2748905429125	6014.467236457997	5791.996544498124	6848.008557534291	6532.653844991443	7662.474383931202	7257.12020975037	9147.753965044962	8582.121921736809	0.2406549486069261	0.22427694777912494	4745.942375652725	3558.5386207422707	4527.389026821824	3394.6658909562975
0.32760051413423674	4415.186068485072	4368.196242555633	6022.631275317525	5799.858601657633	6857.304045962072	6541.521270884298	7672.87542883211	7266.971026784235	9160.17112944251	8593.771296980396	0.24065494871651955	0.22427694788008756	4728.996272082441	3567.197682679165	4511.223301186226	3402.9261983232573
0.3295744720312385	4421.185663998973	4374.13198586423	6030.815156129729	5807.739766831715	6866.622126234593	6550.410248255021	7683.301752538763	7276.845785344506	9172.618472652362	8605.448984992792	0.2406549488278304	0.224276947982632	4712.0832994214725	3575.857038829243	4495.089180758689	3411.186786353588
0.33156032401756863	4427.199806044336	4380.082120891257	6039.018879477557	5815.640040581729	6875.962799015734	6559.320777736878	7693.753355794126	7286.744486134794	9185.095995561685	8617.154986606236	0.2406549489408869	0.22427694808678508	4695.203562093433	3584.516609570943	4478.986765160225	3419.4475790970027
0.33355814176109866	4433.228494914303	4386.046647926813	6047.242445761249	5823.559423293174	6885.326064761351	6568.252859764792	7704.230239108397	7296.667129638359	9197.603698779767	8628.889302392397	0.2406549490557177	0.22427694819257254	4678.357163072331	3593.1763150736224	4462.91615262581	3427.708500401117
0.33556799736153503	4439.2717307677385	4392.025567128092	6055.485855197887	5831.497915175092	6894.711923718766	6577.20649457467	7714.732402758437	7306.613716117382	9210.141582637336	8640.651932661496	0.24065494917235222	0.22427694830002165	4661.544203939615	3601.836075334577	4446.87744004908	3435.9694739412516
0.3375899633530214	4445.32951362899	4398.018878519237	6063.749107821071	5839.455516259868	6904.120375926386	6586.18168220317	7725.259846787355	7316.584245612702	9222.709647186053	8652.442877462014	0.24065494929082026	0.22427694840915985	4644.76478487486	3610.495810169028	4430.8707230063155	3444.2304232309107
0.3396241127067558	4451.401843387512	4404.026581990923	6072.032203480408	5847.4322264026905	6913.55142121313	6595.178422487094	7735.81257100385	7326.57871794314	9235.307892197741	8664.262136579868	0.24065494941115184	0.22427694852001465	4628.019004637143	3619.155439188704	4414.896095704753	3452.4912715819664
0.3416705188336247	4457.488719797555	4410.048677300066	6080.335141841079	5855.428045281146	6923.005059197938	6604.196715062946	7746.390574981674	7336.597132705	9247.93631716374	8676.109709537846	0.24065494953337718	0.22427694863261452	4611.3069605822675	3627.81488181022	4398.953651019139	3460.7519421235193
0.343729255586852	4463.59014247783	4416.085164069482	6088.65792238339	5863.442972394785	6932.48128928925	6613.236559366416	7756.993858059053	7346.639489271516	9260.594921294209	8687.985595594937	0.24065494965752865	0.2242769487469883	4594.628748689545	3636.4740572732408	4383.043480505934	3469.012357812375
0.34580039726466444	4469.706110911242	4422.136041787627	6097.000544402401	5871.477007064761	6941.980110684595	6622.297954631996	7767.622419338209	7356.705786792405	9273.283703517563	8699.889793745799	0.24065494978363694	0.22427694886316527	4577.984463532222	3645.1328846090473	4367.165674384916	3477.2724414088298
0.3478840186129729	4475.836624444459	4428.201309808171	6105.363007007345	5879.530148433282	6951.501522369924	6631.380899892343	7778.276257684629	7366.796024193177	9286.002662479597	8711.822302719964	0.24065494991173506	0.2242769489811752	4561.374198277248	3653.7912826349493	4351.320321532898	3485.5321154701523
0.34998019482807	4481.98168228762	4434.280967349715	6113.745309121232	5887.602395463214	6961.045523119157	6640.485393977854	7788.955371726556	7376.91020017464	9298.75179654288	8723.783120981232	0.24065495004185575	0.2242769491010483	4544.798044740455	3662.449169998057	4335.507509536808	3493.791302388534
0.352089001559344	4488.141283514057	4440.375013495501	6122.14744948046	5895.693746937715	6970.612111493743	6649.611435516229	7799.659759854492	7387.048313212441	9311.531103786157	8735.77224672714	0.24065495017403224	0.22427694922281535	4528.256093333941	3671.1064651187044	4319.727324645035	3502.0499243412632
0.3542105149120084	4494.315427059815	4446.483447192951	6130.569426634165	5903.804201459613	6980.201285841925	6658.759022931788	7810.3894202203755	7397.210361556287	9324.34058200338	8747.789677888031	0.2406549503082986	0.22427694934650777	4511.748433083063	3679.7630862067454	4303.979851784883	3510.3079033051617
0.35634481144984936	4500.50411172342	4452.606267253429	6139.011238943908	5911.9337574510955	6989.81304429837	6667.92815444511	7821.144350737176	7407.396343229557	9337.180228703208	8759.835412126604	0.24065495044468938	0.22427694947215734	4495.275151659036	3688.4189512759913	4288.265174588654	3518.565161070088
0.35849196819798806	4506.70733616545	4458.74347235183	6147.472884583093	5920.082413153154	6999.44738478352	6677.118828072411	7831.92454907816	7417.606256028604	9350.050041108134	8771.909446837086	0.24065495058324013	0.22427694959979663	4478.836335362168	3697.07397812861	4272.583375382936	3526.821619222872
0.36065206264566085	4512.9250989082575	4464.89506102628	6155.954361536569	5928.250166625202	7009.104305003135	6686.331041625113	7842.730012676379	7427.840097522276	9362.950016153887	8784.01177914467	0.24065495072398638	0.22427694972945855	4462.432069113711	3705.7280843409244	4256.934535178356	3535.0771991354413
0.3628251727490157	4519.157398335491	4471.061031677691	6164.455667600005	5936.4370157444655	7018.783802447571	6695.564792709156	7853.560738723868	7438.097865051153	9375.88015048846	8796.142405904598	0.240654950866964	0.2242769498611762	4446.062436483335	3714.3811872801743	4241.318733696593	3543.3318219806533
0.3650113769339257	4525.404232691858	4477.2413825695085	6172.976800379546	5944.642958205665	7028.485874391412	6704.820078724641	7864.416724171229	7448.37955572716	9388.840440471618	8808.301323701719	0.24065495101221113	0.22427694999498451	4429.727519693552	3723.033204101026	4225.736049373867	3551.5854087290354
0.36721075409881926	4531.665600082659	4483.436111827257	6181.517757291189	5952.867991520402	7038.210517892731	6714.096896865132	7875.297965726802	7458.685166432769	9401.83088217392	8820.48852884954	0.24065495115976415	0.2242769501309171	4413.427399599692	3731.684051725315	4210.186559338588	3559.837880124105
0.3694233836175272	4537.941498473465	4489.64521743821	6190.078535560337	5961.112113016721	7047.957729792607	6723.395244117175	7886.204459856136	7469.01469382049	9414.851471376054	8832.704017389626	0.24065495130966252	0.2242769502690104	4397.162155708298	3740.3336468467023	4194.670339443721	3568.0891567042563
0.37164934534214805	4544.231925689677	4495.868697251	6198.6591322212	5969.375319838598	7057.727506714426	6732.715117259701	7897.136202781187	7479.368134312193	9427.902203567928	8844.947785090786	0.24065495146194404	0.22427695040929949	4380.931866198545	3748.9819059455767	4179.187464263989	3576.339158791583
0.3738887196059291	4550.5368794162505	4502.1065489752555	6207.259544116419	5977.657608945457	7067.519845063465	6742.056512863501	7908.093190479875	7489.745484098525	9440.9830739481	8857.219827448407	0.24065495161664915	0.2242769505518207	4364.7366079133935	3757.628745276248	4163.738007099368	3584.587806492811
0.3761415872261661	4556.856357197205	4508.3587701812085	6215.879767896404	5985.95897711164	7077.334741026122	6751.419427290623	7919.075418685212	7500.146739138246	9454.094077422753	8869.52013968365	0.240654951773818	0.22427695069661174	4348.576456345851	3766.274080842966	4148.322039972059	3592.8350196857937
0.3784080295071193	4563.19035643528	4514.6253582993	6224.519800018849	5994.279420925896	7087.172190569388	6760.803856693783	7930.0828828847	7510.571895157573	9467.235208604983	8881.848716742677	0.24065495193349104	0.22427695084370997	4332.451485670172	3774.9178284262307	4132.939633639064	3601.0807180276606
0.3806881282429484	4569.53887439152	4520.906310619797	6233.17963674819	6002.618936790868	7097.032189440204	6770.209797015801	7941.115578319637	7521.020947649553	9480.406461813962	8894.205553295917	0.24065495209571042	0.22427695099315412	4316.361768741626	3783.559903570218	4117.590857601259	3609.3248209529556
0.38298196572066395	4575.901908184902	4527.201624292402	6241.8592741550665	6010.977520922568	7106.914733164873	6779.637243989004	7952.173499984434	7531.493891873397	9493.607831074118	8906.590643737272	0.24065495226051842	0.22427695114498297	4300.307377097197	3792.200221580919	4102.275780099444	3617.5672476661857
0.3852896247230969	4582.279454791907	4533.511296325842	6250.558708115768	6019.355169349846	7116.819817048407	6789.086193134623	7963.256642625902	7541.990722853815	9506.83931011429	8919.003982183336	0.24065495242795806	0.224276951299236	4284.288380951155	3800.8386975121684	4086.994468114106	3625.8079171318095
0.38761118853188686	4588.671511046096	4539.835323587439	6259.277934311631	6027.751877913802	7126.747436173857	6798.556639762143	7974.365000742491	7552.511435380291	9520.100892366834	8931.445562472527	0.24065495259807337	0.2242769514559542	4268.3048492167145	3809.475246178219	4071.7469873912632	3634.0467480944935
0.3899467409304866	4595.078073637734	4546.173702802778	6268.016948228544	6036.167642267361	7136.697585401737	6808.0485789688055	7985.498568583656	7563.056024006528	9533.392570966838	8943.915378164449	0.24065495277090862	0.22427695161517783	4252.356849519303	3818.1097821593285	4056.53340243781	3642.283659062814
0.39229636620718694	4601.499139113375	4552.526430555217	6276.775745156371	6044.602457874611	7146.670259369385	6817.562005638876	7996.65734014913	7573.624483049645	9546.71433875127	8956.41342253892	0.24065495294650951	0.22427695177694965	4236.444448157912	3826.7422197586857	4041.353776496602	3650.5185682838783
0.3946601491581577	4607.934703875348	4558.89350328546	6285.554320188255	6053.056320010247	7156.665452490147	6827.09691444301	8007.841309188021	7584.216806589457	9560.066188257899	8968.939688595141	0.2406549531249222	0.2242769519413113	4220.567710161209	3835.3724730447866	4026.208171602804	3658.7513937850017
0.3970381750905084	4614.384764181484	4565.274917291217	6294.352668220249	6061.529223759113	7166.683158952973	6836.653299837742	8019.050469198357	7594.832988467919	9573.44811172476	8981.49416905103	0.24065495330619305	0.22427695210830662	4204.726699269842	3844.000455830246	4011.0966485629324	3666.9820533487946
0.39943052982536675	4620.849316144524	4571.670668726701	6303.170783950496	6070.021164015529	7176.723372721483	6846.231156064719	8030.2848134260375	7605.473022288271	9586.860101088878	8994.076856342204	0.24065495349037022	0.22427695227797922	4188.92147793388	3852.6260816594586	3996.0192669567186	3675.2104645057116
0.4018372997009759	4627.328355731814	4578.080753602243	6312.008661878828	6078.5321354827975	7186.786087533505	6855.830477150149	8041.544334864324	7616.136901414427	9600.302147985683	9006.68774262127	0.24065495367750256	0.22427695245037405	4173.152107339818	3861.2492638255935	3980.9760851433966	3683.4365445331205
0.40425857157581063	4633.821878764762	4584.505167783799	6320.8662963060215	6087.062132672526	7196.871296900227	6865.451256904036	8052.829026252881	7626.824618970122	9613.774243747865	9019.326819756807	0.240654953867639	0.22427695262553646	4157.418647381943	3869.869915338699	3965.9671602691524	3691.660210456699
0.4066944328317112	4640.3298809184325	4590.943906992563	6329.743681333232	6095.611149904134	7206.97899410556	6875.093488919628	8064.138880077072	7637.5361678383	9627.276379404515	9031.994079332646	0.2406549540608299	0.22427695280351276	4141.721156717744	3878.4879489650484	3950.9925482820254	3699.8813790520653
0.4091449713770379	4646.852357721131	4597.396966804481	6338.640810861452	6104.179181304199	7217.10917220551	6884.757166572667	8075.473888567253	7648.271540660284	9640.808545680298	9044.689512646888	0.2406549542571259	0.22427695298434996	4126.059692735318	3887.1032771931496	3936.052303930046	3708.0999668408185
0.411610275649843	4653.389304553883	4603.864342649856	6347.557678590776	6112.766220805928	7227.261824027355	6894.442283020811	8086.83404369786	7659.03072983513	9654.370732994357	9057.413110711139	0.24065495445658017	0.22427695316809634	4110.434311563848	3895.7158122323453	3921.1464807614684	3716.315890077967
0.41409043462106226	4659.940716650025	4610.346029812811	6356.494278019855	6121.372262148452	7237.436942169013	6904.148831202825	8098.21933718668	7669.813727518725	9667.962931459442	9070.164864249447	0.24065495465924444	0.22427695335479994	4094.8450680891983	3904.3254660200328	3906.2751311259344	3724.529064748669
0.41658553779772634	4666.50658909469	4616.842023430886	6365.450602445199	6129.997298876287	7247.634518998249	6913.876803837976	8109.629760493995	7680.620525623128	9681.585130880898	9082.944763697518	0.24065495486517324	0.2242769535445109	4079.292015959276	3912.93215021817	3891.438306208467	3732.7394065898843
0.41909567522619073	4673.086916824399	4623.352318494576	6374.426644960607	6138.641324338726	7257.854546652037	6923.626193425346	8121.065304821832	7691.4511158157975	9695.23732075576	9095.752799201802	0.24065495507442058	0.2242769537372793	4063.7752075851895	3921.535776208155	3876.636056004092	3740.9468310619704
0.4216209374953856	4679.681694626529	4629.8769098468265	6383.422398456456	6147.304331689163	7268.097017035734	6933.396992243079	8132.525961113076	7702.305489518749	9708.919490271692	9108.588960618506	0.24065495528704228	0.22427695393315641	4048.2946941349655	3930.13625507243	3861.8684293276165	3749.151253344491
0.42416141574008476	4686.290917138839	4636.4157921825645	6392.437855619037	6155.986313884471	7278.361921822339	6943.189192347665	8144.011720050618	7713.183637907778	9722.631628305973	9121.45323751266	0.24065495550309576	0.2242769541321946	4032.8505255752243	3938.7334976284765	3847.1354738371447	3757.352588355774
0.4267172016441951	4692.914578849056	4642.96896004825	6401.473008930012	6164.687263684412	7288.649252451862	6953.00278557329	8155.52257205665	7724.085551911711	9736.373723424673	9134.345619157259	0.24065495572263748	0.22427695433444642	4017.442750638118	3947.32741438807	3832.4372360233683	3765.5507507303264
0.42928838744406506	4699.552674094252	4649.536407841339	6410.527850665551	6173.407173650919	7298.95900013035	6962.837763531012	8167.058507291584	7735.011222211526	9750.145763881326	9147.266094532175	0.24065495594572636	0.22427695453996657	4002.0714168406557	3955.917915567057	3817.773761226097	3773.745654829545
0.43187506593181346	4706.205197060479	4656.118129809866	6419.602372895831	6182.14603614755	7309.291155829323	6972.6941176081555	8178.61951565341	7745.960639239642	9763.9477376162	9160.214652323373	0.2406549561724223	0.2242769547488091	3986.73657051404	3964.504911104683	3803.145093631698	3781.937214729609
0.4344773304586784	4712.872141782204	4662.714120051871	6428.69656748428	6190.903843338711	7319.64571028489	6982.571838967427	8190.2055867767285	7756.93379317897	9777.779632255115	9173.191280921745	0.24065495640278578	0.22427695496103062	3971.4382567699067	3973.0883106209803	3788.5512762728613	3790.1253442114685
0.4370952749383861	4719.553502141806	4669.324372514941	6437.810426086875	6199.680587189069	7330.0226539969735	6992.470918546264	8201.816710031851	7767.930673962159	9791.641435108391	9186.195968422246	0.2406549566368782	0.22427695517668725	3956.176519530127	3981.668023439357	3773.992351055378	3798.309956779005
0.4397289938505404	4726.249271869071	4675.948880995704	6446.943940151467	6208.476259462857	7340.421977228532	7002.391347056042	8213.452874523959	7778.951271270744	9805.533133169823	9199.228702622868	0.2406549568747625	0.2242769553958375	3940.9514015368186	3990.2439585856628	3759.4683587499894	3806.490965645993
0.4423785822440318	4732.959444540702	4682.587639139322	6456.0971009171035	6217.290851723227	7350.843670004787	7012.333114981343	8225.114069092217	7789.995574534311	9819.454713115647	9212.28947102367	0.24065495711650212	0.2242769556185393	3925.762944350019	3998.816024776781	3744.9793390037958	3814.668283734238
0.4450441357404687	4739.684013579771	4689.240640438974	6465.269899413287	6226.124355331543	7361.287722112384	7022.296212579171	8236.800282308854	7801.06357292964	9833.406161303417	9225.378260825742	0.24065495736216258	0.22427695584485305	3910.611188340932	4007.3841304047965	3730.525330329081	3822.8418236540165
0.44772575053762753	4746.422972255177	4695.9078782353035	6474.462326459229	6234.97676144665	7371.754123098535	7032.280629878114	8248.511502478188	7812.155255379765	9847.387463770861	9238.495058930126	0.24065495761180936	0.22427695607483894	3895.496172719868	4015.948183556553	3716.1063701293897	3831.01149772387
0.4504235234129248	4753.176313681158	4702.589345715939	6483.674372663198	6243.848061024256	7382.242862270285	7042.286356677654	8260.247717635813	7823.270610553216	9861.398606234903	9251.63985193688	0.2406549578655098	0.22427695630855968	3880.417935536243	4024.508092003176	3701.722494703252	3839.1772179636173
0.4531375517269096	4759.944030816716	4709.285035914933	6492.90602842172	6252.7382448161625	7392.753928693598	7052.313382547299	8272.008915547578	7834.409626863045	9875.439574090433	9264.812626143957	0.24065495812333224	0.22427695654607763	3865.3765136811417	4033.0637631930877	3687.3737392427865	3847.338896084111
0.4558679334267773	4766.726116465114	4715.994941712258	6502.157283918906	6261.64730336961	7403.287311192586	7062.36169682584	8283.79508370872	7845.5722924660095	9889.5103524093	9278.013367546235	0.24065495838534623	0.22427695678745682	3850.371942901518	4041.615104258759	3673.060137850698	3855.4964434960857
0.45861476704990445	4773.522563273311	4722.71905583325	6511.428129125666	6270.57522702654	7413.842998348632	7072.431288620528	8295.606209342875	7856.758595261653	9903.610925939105	9291.242061834413	0.2406549586516223	0.22427695703276268	3835.4042577901855	4050.162021994358	3658.781723516993	3863.6497712756973
0.4613781517274047	4780.333363731394	4729.457370848009	6520.718553798949	6279.52200592279	7424.420978499502	7082.5221468061545	8307.442279401108	7867.968522891288	9917.74127910205	9304.49869439383	0.24065495892223251	0.22427695728206135	3820.4734918042086	4058.7044228666928	3644.5385281690396	3871.7987902089953
0.4641581871877068	4787.158510172045	4736.20987917098	6530.028547481013	6288.48762998755	7435.021239738525	7092.634260024448	8319.303280560973	7879.202062737316	9931.901395993833	9317.783250303644	0.24065495919724966	0.22427695753541974	3805.5796772735193	4067.242213013582	3630.330582653871	3879.9434107625857
0.4669549737601532	4793.997994769959	4742.9765730602585	6539.358099498635	6297.472088942428	7445.643769913696	7102.7676166830215	8331.18919922552	7890.459201922074	9946.091260382433	9331.095714335477	0.2406549594767485	0.22427695779290713	3790.7228454034775	4075.7752982375678	3616.157916723285	3888.0835430591833
0.46976861237862133	4800.85180954131	4749.757444617093	6548.707198962361	6306.4753723008	7456.288556626821	7112.922204954623	8343.100021522338	7901.739927306989	9960.310855706988	9344.436070952417	0.24065495976080475	0.22427695805459266	3775.9030262851156	4084.3035840045195	3602.0205590876285	3896.2190969237126
0.4725992045851658	4807.719946343155	4756.552485785341	6558.07583476572	6315.497469367079	7466.955587232622	7123.098012776335	8355.035733302544	7913.044225491694	9974.56016507659	9357.804304307962	0.2406549600494955	0.2242769583205478	3761.12024888373	4092.826975424774	3587.9185373834334	3904.349981842097
0.4754468525336833	4814.602396872822	4763.361688350823	6567.463995584384	6324.538369235871	7477.644848837771	7133.295027848604	8366.996320139719	7924.372082812949	9988.839171269	9371.200398244751	0.2406549603428987	0.22427695859084446	3746.3745410714764	4101.345377274789	3573.8518781966995	3912.4761069728993
0.47831165899359906	4821.499152667408	4770.185043940837	6576.8716698754715	6333.598060791313	7488.356328300113	7143.513237634502	8378.981767329025	7935.72348534382	10003.14785672961	9384.624336293604	0.2406549606410944	0.22427695886555588	3731.6659296266735	4109.858693989692	3559.8206070729066	3920.597381151514
0.4811937273535759	4828.410205103133	4777.022544023523	6586.298845876679	6342.676532706238	7499.090012227666	7153.752629358784	8390.992059886092	7947.098418892639	10017.486203570103	9398.07610167227	0.24065496094416317	0.22427695914475743	3716.994440219365	4118.3668296313845	3545.824748499552	3928.713712859666
0.4840931616252451	4835.335545394732	4783.874179907245	6595.745511605441	6351.773773441369	7509.845886977672	7164.013190006978	8403.027182545959	7958.496869001976	10031.854193567187	9411.555677284232	0.24065496125218835	0.22427695942852421	3702.360097447876	4126.86968792486	3531.864325940376	3936.825010252418
0.4870100664469608	4842.275164594925	4790.739942740085	6605.2116548582235	6360.889771244614	7520.623938655789	7174.294906324596	8415.087119762156	7969.918820947781	10046.25180816152	9425.063045717678	0.24065496156525332	0.22427695971693404	3687.76292482554	4135.367172229337	3517.939361832803	3944.9311811467633
0.4899445470875755	4849.229053593723	4797.619823509175	6614.6972632095585	6370.024514150216	7531.424153114986	7184.597764816158	8427.171855705492	7981.364259738297	10060.67902845623	9438.59818924422	0.24065496188344357	0.22427696001006564	3673.2029447946697	4143.859185542446	3504.0498775809538	3953.0321330039296
0.49289670945023945	4856.197203117906	4804.513813040107	6624.202324011351	6379.177989977948	7542.246515954768	7194.921751744306	8439.281374263162	7992.833170113062	10075.135835215888	9452.161089817724	0.24065496220684607	0.2242769603079987	3658.6801787347067	4152.345630501164	3490.1958935777657	3961.127772941487
0.4958666600762229	4863.179603730327	4811.4219019963375	6633.726824391914	6388.350186332322	7553.091012520064	7205.266853128904	8451.415659037522	8004.3255365419245	10089.622208865005	9465.751729073128	0.24065496253554902	0.2242769606108151	3644.1946469640825	4160.826409372501	3476.3774292059243	3969.2180077272933
0.4988545061487607	4870.1762458293715	4818.3440808785645	6643.270751255243	6397.541090601777	7563.957627900411	7215.633054746111	8463.574693345161	8015.841343224009	10104.138129486962	9479.370088325235	0.24065496286964183	0.2242769609185972	3629.7463687525596	4169.301424056059	3462.594502849737	3977.302743780194
0.5018603554969207	4877.187119648256	4825.28034002413	6652.834091280053	6406.750689957872	7574.846346928852	7226.020342127487	8475.758460215688	8027.380574086717	10118.683576822534	9493.016148567522	0.24065496320921698	0.2242769612314292	3615.335362316342	4177.770576067036	3448.8471318935044	3985.3818871602416
0.5048843165994948	4884.212215254443	4832.230669606359	6662.416830918982	6415.97897135442	7585.757154181028	7236.428700559011	8487.966942390694	8038.943212784648	10133.258530268666	9506.689890470865	0.2406549635543668	0.22427696154939722	3600.9616448374	4186.233766548336	3435.1353327156976	3993.4553435470443
0.5079264985889148	4891.251522548973	4839.195059633909	6672.018956397684	6425.225921526609	7596.690033974154	7246.858115080085	8500.20012232262	8050.5292426984815	10147.862968877118	9520.391294382229	0.24065496390518598	0.22427696187258814	3586.625232471153	4194.690896268701	3421.459120732965	4001.5230182865635
0.5109870112551897	4898.305031265868	4846.173499950249	6681.640453714012	6434.4915269903295	7607.644970366081	7257.308570482782	8512.457982173704	8062.138646934147	10162.496871353202	9534.120340323663	0.2406549642617711	0.22427696220109056	3572.326140345307	4203.141865609214	3407.8185103819706	4009.5848163531628
0.5140659650498691	4905.372730971435	4853.165980232885	6691.281308637072	6443.775774041132	7618.6219471542145	7267.780051310663	8524.740503814775	8073.77140832152	10177.160216054359	9547.877007990783	0.24065496462422004	0.22427696253499532	3558.064382562181	4211.586574556306	3394.2135151082184	4017.6406423316803
0.5171634710900281	4912.454611063628	4860.172489992775	6700.941506706348	6453.078648753459	7629.620947874537	7278.272541857925	8537.04766882415	8085.427509413446	10191.852980988817	9561.661276751604	0.2406549649926325	0.22427696287439353	3543.8399722187314	4220.024922711309	3380.644147410756	4025.6904004518874
0.5202796411622786	4919.550660771392	4867.193018573678	6710.621033230812	6462.400136979778	7640.6419558005755	7288.7860261684045	8549.37945848648	8097.106932484673	10206.57514381425	9575.473125645274	0.2406549653671092	0.22427696321937904	3529.6529214063194	4228.456809281837	3367.1104188167956	4033.733994554961
0.5234145877268029	4926.6608691540005	4874.227555151455	6720.319873288019	6471.740224349653	7651.684953942379	7299.320488034544	8561.73585379163	8108.809659530672	10221.326681836397	9589.312533380702	0.24065496574775436	0.22427696357004684	3515.5032412197907	4236.882133080624	3353.6123399157077	4041.771328119561
0.5265684239214125	4933.785225100384	4881.276088733495	6730.0380117231925	6481.0988962689835	7662.749925045482	7309.875910996531	8574.116835433475	8120.535672266697	10236.10757200766	9603.179478335416	0.24065496613467222	0.22427696392649354	3501.3909417565446	4245.300792510621	3340.149920345284	4049.802304235054
0.5297412635656308	4940.923717328426	4888.338608157936	6739.775433148264	6490.47613791897	7673.836851589803	7320.45227834113	8586.522383808708	8132.284952126478	10250.917790925667	9617.07393855404	0.24065496652796964	0.22427696428881766	3487.3160321379546	4253.712685581762	3326.723168794997	4057.8268255931325
0.5329332211648017	4948.076334384348	4895.415102093058	6749.532121941037	6499.871934255318	7684.945715788695	7331.0495731007795	8598.952479015763	8144.057480261228	10265.757314831983	9630.995891747118	0.24065496692775565	0.22427696465711897	3473.2785205072723	4262.117709896993	3313.3320930395275	4065.844794519944
0.5361444119142209	4955.243064641954	4902.505559036612	6759.308062244147	6509.286270007328	7696.076499587769	7341.66777805258	8611.40710085349	8155.853237538512	10280.626119610533	9644.945315289751	0.24065496733414085	0.22427696503149933	3459.278414024273	4270.515762632247	3299.9766999143176	4073.8561129337177
0.5393749517032939	4962.423896301948	4909.609967315071	6769.103237964148	6518.719129676921	7707.229184663843	7352.3068757171795	8623.886228819989	8167.6722045410115	10295.52418078623	9658.922186220185	0.24065496774723696	0.22427696541206246	3445.31571889529	4278.906740562525	3286.6569953288417	4081.8606823487207
0.5426249571197181	4969.6188173912715	4916.728315082977	6778.917632770598	6528.170497537753	7718.403752423901	7362.966848357787	8636.389842111452	8179.51436156543	10310.451473523544	9672.92648123846	0.2406549681671589	0.2242769657989139	3431.3904403790366	4287.290540055605	3273.372984305257	4089.858403913444
0.5458945454536906	4976.827815762398	4923.860590322308	6788.751230095097	6537.640357634399	7729.600184004014	7373.647677979244	8648.917919620933	8191.379688621454	10325.407972625087	9686.958176705235	0.24065496859402252	0.22427696619216067	3417.502582766814	4295.667057040613	3260.124670940917	4097.849178354023
0.5491838347021408	4984.050879092557	4931.006780841639	6798.6040131302325	6547.128693781216	7740.818460268126	7384.349346326748	8661.47043993702	8203.268165430347	10340.393652529994	9701.017248640084	0.2406549690279472	0.224276966591912	3403.6521494064946	4304.036187020596	3246.912058422109	4105.832905976102
0.5524929435729888	4991.287994883084	4938.166874275521	6808.475964828694	6556.635489561536	7752.058561807042	7395.071834884938	8674.047381342674	8215.179771423927	10355.408487312548	9715.103672720308	0.24065496946905252	0.22427696699827895	3389.8391427209135	4312.397825084627	3233.7351490664296	4113.809486708604
0.55582199148943	4998.5391504586805	4945.340858083786	6818.36706790226	6566.160728326733	7763.320468937284	7405.815124876844	8686.648721813975	8227.114485743397	10370.452450680683	9729.217424279552	0.24065496991746155	0.22427696741137398	3376.06356420042	4320.751865890808	3220.5939442967065	4121.778820062056
0.5591710985942444	5005.804332966692	4952.528719550782	6828.27730482082	6575.704393195211	7774.604161699984	7416.57919726275	8699.274439018858	8239.07228723809	10385.52551597448	9743.358478306312	0.2406549703732992	0.22427696783131246	3362.325414410094	4329.098203656264	3207.488444644725	4129.740805115784
0.5625403857541326	5013.083529376359	4959.730445784633	6838.206657811351	6585.266467051429	7785.9096198596935	7427.364032739088	8711.924510315803	8251.053154464229	10400.627656164594	9757.526809442481	0.2406549708366917	0.22427696825821072	3348.624692998361	4337.436732162256	3194.4186497770716	4137.695340546081
0.565929974564078	5020.376726478101	4966.946023716577	6848.155108856934	6594.846932545007	7797.236822903295	7438.169611737433	8724.598912752603	8263.057065683834	10415.75884385079	9771.722391982037	0.2406549713077685	0.22427696869218883	3334.961398707237	4345.767344752792	3181.3845584976953	4145.642324612243
0.569339987351735	5027.683910882754	4974.1754401001745	6858.1226396957245	6604.445772089691	7808.585750038811	7448.995914423338	8737.29762306504	8275.083998863389	10430.919051260358	9785.945199869493	0.24065497178666131	0.22427696913336675	3321.3355293674394	4354.089934314368	3168.386168736266	4153.581655133516
0.5727705471818436	5035.005069020802	4981.418681510559	6868.109231819907	6614.062967862353	7819.956380194211	7459.842920695201	8750.02061767555	8287.133931672623	10446.10825024653	9800.19520669844	0.24065497227350316	0.22427696958186785	3307.7470819272567	4362.404393302742	3155.423477580305	4161.513229517033
0.5762217778606706	5042.340187141691	4988.675734343754	6878.114866474745	6623.698501802084	7831.348692016351	7470.710610183247	8762.767872692022	8299.206841483361	10461.326412287037	9814.47238571018	0.24065497276843026	0.224276970037818	3294.1960524416063	4370.710613718722	3142.496481267037	4169.436944736633
0.5796938039404782	5049.689251312987	4995.946584815849	6888.139524657448	6633.352355609094	7842.762663869661	7481.598962248285	8775.539363906359	8311.302705368136	10476.57350848238	9828.776709792108	0.24065497327158145	0.2242769705013437	3280.6824360790197	4379.008487099083	3129.6051751873456	4177.352697325638
0.5831867507240184	5057.052247419663	5003.231218962279	6898.183187116193	6643.024510743775	7854.1982738350425	7492.507955980652	8788.335066793208	8323.421500099035	10491.849509554344	9843.108151476334	0.24065497378309664	0.22427697097257507	3267.2062271402683	4387.297904534731	3116.749553904403	4185.260383389657
0.5867007442690553	5064.429161163302	5010.5296226370565	6908.245834349042	6652.714948425658	7865.655499708635	7503.437570199039	8801.154956508613	8335.563202146383	10507.154385844373	9857.466682938122	0.24065497430311947	0.2242769714516442	3253.767419050215	4395.578756643692	3103.9296111469157	4193.159898584941
0.5902359113929144	5071.819978061314	5017.841781511978	6918.327446602868	6662.423649632379	7877.134319000593	7514.387783449323	8813.999007888631	8347.727787677442	10522.488107311907	9871.852275994364	0.2406549748317959	0.22427697193868526	3240.3660043843556	4403.850933595095	3091.145339831477	4201.051138138631
0.5937923796770596	5079.224683446205	5025.167681075913	6928.428003872363	6672.150595098723	7888.634708933954	7525.358574003487	8826.867195448061	8359.915232555224	10537.850643532889	9886.264902102173	0.24065497536927374	0.22427697243383463	3227.001974849496	4412.114325071219	3078.3967320472	4208.933996813605
0.597370277471697	5086.643262464671	5032.507306633896	6938.547485898805	6681.895765315434	7900.156646443241	7536.349919858282	8839.759493378893	8372.125512336997	10553.241963697898	9900.704532357107	0.24065497591570423	0.22427697293723162	3213.675321314018	4420.368820294505	3065.683779083076	4216.808368933154
0.6009697339004076	5094.075700076956	5039.86064330651	6948.685872169177	6691.659140528373	7911.700108173456	7547.361798734277	8852.675875549172	8384.358602273229	10568.662036610795	9915.171137491932	0.24065497647124062	0.22427697344901737	3200.386033803923	4428.614308009623	3053.006471426226	4224.6741483695805
0.6045908788648067	5101.52198105589	5047.227676028925	6958.843141914866	6701.440700737271	7923.265070478595	7558.394188074448	8865.616315501342	8396.614477306022	10584.110830686752	9929.664687874772	0.24065497703603903	0.2242769739693357	3187.1341015116777	4436.850676485803	3040.364798759576	4232.531228526495
0.6082338430492322	5108.982089986249	5054.608389550221	6969.019274110775	6711.240425694807	7934.851509420644	7569.447065043146	8878.580786451128	8408.893112067974	10599.588313950908	9944.185153507746	0.24065497761025878	0.2242769744983335	3173.9195128036663	4445.077813508222	3027.7587499959627	4240.379502373049
0.611898757925461	5116.456011263773	5062.002768432555	6979.2142474739985	6721.058294905516	7946.459400768073	7580.520406524861	8891.569261285833	8421.19448088079	10615.094454036354	9958.73250402535	0.24065497819406137	0.22427697503615943	3160.7422552187927	4453.295606369851	3015.1883132419316	4248.218862381764
0.6155857557574533	5123.943729094484	5069.410797050262	6989.428040462891	6730.894287624592	7958.08871999476	7591.614189122872	8904.581712563155	8433.51855775379	10630.6292181827	9973.306708692682	0.24065497878761083	0.2242769755829647	3147.602315492695	4461.503941887058	3002.6534758416237	4256.049200580921
0.6192949696061266	5131.445227493774	5076.832459589199	6999.6606312758095	6740.748382857019	7969.7394422785865	7602.728389158269	8917.618112509603	8445.865316382835	10646.192573234193	9987.907736404153	0.2406549793910753	0.22427697613890377	3134.4996795477346	4469.702706375392	2990.154224377824	4263.870408537332
0.6230265333341571	5138.9604902856245	5084.267740045802	7009.911997850076	6750.620559356317	7981.411542500228	7613.862982668534	8930.67843301915	8458.234730148733	10661.784485638122	10002.535555681645	0.24065498000462476	0.22427697670413363	3121.4343325074296	4477.891785658896	2977.690544646117	4271.682377313962
0.6267805816108112	5146.489501101737	5091.716622226263	7020.182117860766	6760.510795623451	7993.104995241795	7625.017945406322	8943.762645651705	8470.626772115897	10677.40492144297	10017.190134672874	0.24065498062843216	0.22427697727881443	3108.406258706469	4486.071065063123	2965.262421704945	4279.484997522784
0.6305572499168048	5154.032243380732	5099.179089745781	7030.470968719632	6770.419069905838	8004.819774785599	7636.193252838332	8956.870721631745	8483.041415031072	10693.053846296803	10031.871441149942	0.24065498126267434	0.22427697786310752	3095.415441686986	4494.240429408383	2952.8698398587294	4287.278159293812
0.634356674549194	5161.588700367241	5106.655126027629	7040.778527573863	6780.3453601961155	8016.55585511274	7647.388880143917	8970.00263184673	8495.478631321823	10708.731225445359	10046.579442507496	0.2406549819075308	0.22427697845717898	3082.4618642135756	4502.39976300858	2940.5127826643875	4295.061752266251
0.6381789926262927	5169.158855111119	5114.1447143023815	7051.104771305007	6790.289644231102	8028.313209901884	7658.604802213919	8983.158346845721	8507.938393095214	10724.437023730425	10061.314105761196	0.2406549825631836	0.22427697906119667	3069.5455082815606	4510.54894967447	2928.1912329458864	4302.835665601771
0.642024342092622	5176.7426904665335	5121.647837607019	7061.4496765277345	6800.25189949062	8040.091812527857	7669.840993649338	8996.33783683783	8520.42067213634	10740.171205587952	10076.075397545965	0.240654983229819	0.22427697967533194	3056.6663551125675	4518.687872693874	2915.905172789935	4310.599787962856
0.6458928617238878	5184.3401890911155	5129.164478784079	7071.813219588682	6810.2321031963675	8051.891636060322	7681.0974287600575	9009.541071690724	8532.925439906912	10755.933735046308	10090.863284114335	0.24065498390762569	0.22427698029975845	3043.8243851780426	4526.8164148500655	2903.654583567404	4318.35400753282
0.6497846911319898	5191.951333445125	5136.694620480832	7082.195376565309	6820.230232310828	8063.712653262477	7692.374081563621	9022.768020929181	8545.4526675439	10771.724575724516	10105.677731334823	0.24065498459679624	0.22427698093465406	3031.0195781936636	4534.934458404314	2891.4394459276227	4326.098211992765
0.6536999707700591	5199.576105790513	5144.238245148364	7092.5961232646205	6830.246263536037	8075.5548365896175	7703.670925783836	9036.018653733461	8558.002325857971	10787.543690830345	10120.5187046901	0.24065498529752616	0.2242769815801988	3018.2519131187582	4543.04188507935	2879.259739799658	4333.832288514357
0.6576388419375281	5207.214488190057	5151.795335040707	7103.015435221997	6840.280173312453	8087.418158187777	7714.987934849504	9049.292938937811	8570.574385332093	10803.391043158505	10135.386169275318	0.2406549860100142	0.22427698223657588	3005.521368183894	4551.138576085446	2867.115444418625	4341.556123781949
0.661601446785229	5214.866462506501	5159.365872214009	7113.453287700013	6850.331937817841	8099.302589892411	7726.325081893159	9062.590845028979	8583.168816120125	10819.26659508887	10150.280089796475	0.24065498673446375	0.22427698290397227	2992.827920888434	4559.224412107607	2855.006538314512	4349.269603966735
0.6655879283205246	5222.532010401645	5166.949838525582	7123.909655687197	6860.401532966008	8111.208103226965	7737.6823397496455	9075.91234014461	8595.78558804524	10835.170308584584	10165.200430568524	0.24065498747108063	0.22427698358257772	2980.1715480035637	4567.299273293465	2842.9329993313877	4356.97261474072
0.6695984304124688	5230.211113335452	5174.547215633108	7134.384513896826	6870.488934405757	8123.13466940151	7749.059680954935	9089.257392071726	8608.424670598615	10851.10214519022	10180.147155513834	0.24065498822007456	0.2242769842725857	2967.5522255733376	4575.363039241172	2830.8948046206497	4364.665041253669
0.6736330977969988	5237.90375256509	5182.157984993608	7144.8778367656	6880.594117519519	8135.082259311238	7760.457077744587	9102.62596824504	8621.086032937708	10867.062066029801	10195.120228160158	0.2406549889816596	0.22427698497419254	2954.969928935403	4583.415589019889	2818.8919306509197	4372.346768136602
0.6776920760821589	5245.609909144113	5189.782127862666	7155.389598452543	6890.717057422316	8147.050843535201	7771.8745020525785	9116.01803574554	8633.769643884976	10883.05003180508	10210.119611639107	0.24065498975605165	0.22427698568759874	2942.4246327227447	4591.45680115791	2806.924353226088	4380.017679516226
0.6817755117533548	5253.3295639214575	5197.419625293452	7165.919772837632	6900.857728960474	8159.040392334759	7783.3119255098445	9129.433561298769	8646.475471926244	10899.066002793497	10225.14526868423	0.2406549905434731	0.22427698641300742	2929.916310863453	4599.486553627998	2794.992047471809	4387.677658980014
0.6858835521786408	5261.062697540579	5205.0704581358095	7176.468333520607	6911.0161067104045	8171.050875652224	7794.769319442925	9142.872511273288	8659.2034852092	10915.109938846359	10240.19716162923	0.24065499134414825	0.22427698715062613	2917.444936601445	4607.504723865539	2783.0949878644897	4395.326589609496
0.6900163456140378	5268.809290438509	5212.7346070354	7187.035253819711	6921.192164977476	8183.082263109417	7806.2466548726725	9156.334851679081	8671.953651541968	10931.18179938691	10255.275252406278	0.24065499215830602	0.2242769879006659	2905.010482481681	4615.51118873246	2771.233148213243	4402.964353936259
0.6941740412088835	5276.569322844866	5220.4120524326545	7197.620506770315	6931.385877794622	8195.134524006122	7817.743902512687	9169.8205481658	8684.725938391362	10947.281543408262	10270.379502543954	0.24065499298617887	0.22427698866334098	2892.612920370535	4623.505824537482	2759.4065016873647	4410.590833977796
0.6983567890112157	5284.342774780985	5228.102774562015	7208.2240651237535	6941.597218921328	8207.207627318736	7829.261032768183	9183.329566021297	8697.52031288163	10963.409129471618	10285.509873165756	0.2406549938280047	0.22427698943886948	2880.25222147163	4631.488507044734	2747.6150208128383	4418.205911213765
0.702564739973187	5292.129626058952	5235.806753450824	7218.845901345996	6951.826161842166	8219.301541698784	7840.798015734325	9196.861870169907	8710.33674179261	10979.56451570425	10300.666324987917	0.240654994684024	0.22427699022747383	2867.9283563175704	4639.45911144698	2735.8586774724536	4425.809466573875
0.7067980459565127	5299.929856280657	5243.523968918514	7229.485987616357	6962.072679765719	8231.416235471424	7852.3548211950265	9210.417425170826	8723.175191558386	10995.747659797547	10315.84881831783	0.2406549955544823	0.2242769910293802	2855.6412947737845	4647.417512360262	2724.1374429255957	4433.401380458614
0.7110568597379514	5307.743444836793	5251.254400575568	7240.144295826146	6972.336745623197	8243.551676633928	7863.931418621377	9223.996195216381	8736.035628265556	11011.958519004951	10331.057313051982	0.24065499643962895	0.2242769918448185	2843.391006048303	4655.363583823433	2712.4512878010282	4440.981532711536
0.7153413350148182	5315.570370905915	5258.998027822627	7250.820797577362	6982.618332067259	8255.707832854192	7875.527777170322	9237.598144130381	8748.918017651748	11028.197050139986	10346.291768674217	0.24065499733971854	0.22427699267402243	2831.177458717604	4663.2971993277315	2700.800182119012	4448.549802646274
0.7196516264105322	5323.4106134535405	5266.754829849519	7261.515464181489	6992.917411470719	8267.884671469365	7887.143865683206	9251.223235366568	8761.822325104016	11044.463209574425	10361.552144253832	0.24065499825500938	0.22427699351723052	2819.0006207064725	4671.218231769279	2689.1840952764032	4456.106069003232
0.7239878894801961	5331.264151231046	5274.524785634242	7272.228266657978	7003.233955925202	8280.082159484118	7898.7796526842485	9264.87143200669	8774.748515657146	11060.756953235974	10376.838398443559	0.24065499918576436	0.22427699437468523	2806.8604592974298	4679.126553450711	2677.602996072732	4463.650209984044
0.7283502807162107	5339.130962774775	5282.3078739420935	7282.9591757330445	7013.567937239989	8292.300263569281	7910.435106379251	9278.542696758981	8787.696553992206	11077.078236606465	10392.150489477892	0.24065500013225175	0.22427699524663283	2794.7569411579752	4687.022036113543	2666.056852703914	4471.182103225496
0.7327389575539218	5347.011026405037	5290.104073324575	7293.7081618382945	7023.91932694056	8304.538950060272	7922.110194653945	9292.23699195639	8800.666404434734	11093.427014719737	10407.488375170897	0.24065500109474355	0.2242769961333247	2782.690032324521	4694.904550894164	2654.5456327723805	4478.701625801856
0.7371540783773028	5354.904320225084	5297.913362118529	7304.4751951093285	7034.288096267445	8316.798184955514	7933.804885072707	9305.95427955482	8813.658030953291	11109.80324215955	10422.852012914534	0.24065500207351703	0.22427699703501583	2770.659698225092	4702.773968352471	2643.069303299999	4486.20865423861
0.74159580252467	5362.810822120183	5305.735718445071	7315.260245384489	7044.674216174829	8329.077933915009	7945.519144876978	9319.694521131529	8826.671397157714	11126.20687305766	10438.241359676576	0.24065500306885387	0.2242769979519665	2758.6659036698984	4710.630158438114	2631.6278307125904	4493.703064464964
0.746064290294433	5370.730509756491	5313.57112020859	7326.063282203318	7055.077657329204	8341.37816225858	7957.2529409837425	9333.457677883172	8839.706466297428	11142.63786109148	10453.656371998633	0.2406550040810422	0.22427699888444078	2746.708612864604	4718.472990501905	2620.2211808710126	4501.184731861344
0.7505597029508803	5378.6633605801735	5321.419545095839	7336.884274805357	7065.4983901081605	8353.698834964502	7969.006239984173	9347.243710624256	8852.763201259937	11159.096159482262	10469.097005994332	0.24065500511037302	0.22427699983270766	2734.787789426162	4726.3023333060555	2608.8493190630106	4508.653531225165
0.7550822027299987	5386.609351816296	5329.280970574796	7347.723192128641	7075.936384598901	8366.039916667803	7980.7790081419525	9361.052579785246	8865.84156456897	11175.5817209928	10484.563217347159	0.24065500615714427	0.22427700079704194	2722.9033963769907	4734.118055001367	2597.5122100114822	4516.109336776659
0.7596319528453285	5394.568460467877	5337.15537389379	7358.580002808405	7086.391610597058	8378.401371658774	7992.571211391934	9374.884245410896	8878.94151838297	11192.094497925475	10500.054961308671	0.24065500722165797	0.22427700177772109	2711.0553961521946	4741.9200231267605	2586.209817889263	4523.552022167947
0.7642091174938536	5402.540663314781	5345.042732080404	7369.454675175581	7096.864037605252	8390.783163881262	8004.382815338524	9388.738667158357	8892.063024493327	11208.634442119965	10515.572192696378	0.24065500830422262	0.22427700277502938	2699.2437506058486	4749.708104603924	2574.942106305156	4530.981460446492
0.7688138618619275	5410.525936912744	5352.943021940454	7380.347177255456	7107.353634831724	8403.185256931156	8016.2137852541355	9402.615804295448	8905.206044322646	11225.201504951207	10531.114865891728	0.2406550094051509	0.22427700378925522	2687.4684210274136	4757.482165752677	2563.7090383289615	4538.397524085129
0.7734463521312342	5418.524257592323	5360.856220057006	7391.257476766261	7117.860371189048	8415.607614054763	8028.064086077741	9416.51561569887	8918.37053892313	11241.795637327254	10546.68293483818	0.2406550105247612	0.2242770048206921	2675.7293681351002	4765.242072266061	2552.510576485889	4545.800084957853
0.7781067554847866	5426.5356014578365	5368.782302789269	7402.185541117712	7128.3842152926545	8428.050198147163	8039.9336824132	9430.43805985236	8931.55646897475	11258.416789687062	10562.276353039037	0.2406550116633789	0.22427700586963922	2664.026552086929	4772.987689215457	2541.346682773321	4553.189014359377
0.7827952401129585	5434.559944386337	5376.7212462716825	7413.131337409615	7138.925135459616	8440.512971750606	8051.822538527897	9444.38309484489	8944.763794783703	11275.064911998368	10577.895073555637	0.24065501282133364	0.22427700693640043	2652.359932488529	4780.718881048262	2530.21731865569	4560.564182977192
0.7875119752195561	5442.5972620265275	5384.673026412704	7424.0948324304	7149.483099707048	8452.99589705286	8063.730618350943	9458.350678368817	8957.992476280426	11291.73995375546	10593.539049005003	0.24065501399896114	0.22427700802128528	2640.7294683923246	4788.435511574848	2519.122445069719	4567.925460891565
0.792257131027923	5450.647529797713	5392.63761889391	7435.075992655671	7160.058075750908	8465.498935885546	8075.6578854718055	9472.340767718037	8971.242473018086	11308.441863976974	10609.20823155804	0.24065501519660337	0.22427700912460874	2629.135118317441	4796.137443989515	2508.062022449216	4575.272717605578
0.7970308787870847	5458.710722888772	5400.614999168878	7446.074784246821	7170.650031004527	8478.022049722576	8087.6043031386625	9486.35331978622	8984.51374417074	11325.1705912038	10624.902572937373	0.24065501641460843	0.22427701024669108	2617.5768402372487	4803.82454083208	2497.036010700511	4582.605821985053
0.8018333907779276	5466.786816256977	5408.605142462077	7457.091173049425	7181.258932577116	8490.565199678309	8099.569834256728	9500.388291064759	8997.80624853147	11341.926083496637	10640.622024415155	0.24065501765333008	0.22427701138785874	2606.054591599619	4811.496664013015	2486.044369227602	4589.92464229418
0.8066648403194178	5474.875784627062	5416.6080237678825	7468.1251245919675	7191.884747272483	8503.12834650611	8111.554441386785	9514.445637641153	9011.119944510767	11358.708288434043	10656.36653681114	0.2406550189131283	0.22427701254844318	2594.5683293341426	4819.153674810659	2475.0870569468243	4597.229046206456
0.8115254017748545	5482.977602490019	5424.6236178494955	7479.176604084195	7202.527441587583	8515.71145059649	8123.55808674357	9528.525315196925	9024.454790134732	11375.51715310997	10672.136060490553	0.24065502019437043	0.22427701372878245	2583.1180098368786	4826.79543382884	2464.1640322660096	4604.5189007523
0.8164152505581643	5491.092244102041	5432.65189923778	7490.245576415687	7213.186981710983	8528.314471975444	8135.580732194032	9542.627279005774	9037.81074304314	11392.352624131549	10687.930545361818	0.2406550214974292	0.22427701492922011	2571.7035890042316	4834.421801047865	2453.275253105792	4611.794072348392
0.8213345631402307	5499.2196834834795	5440.692842230285	7501.332006154429	7223.86333352157	8540.937370302867	8147.622339255876	9556.751483931783	9051.187760487826	11409.214647616953	10703.749940874633	0.2406550228226843	0.22427701615010623	2560.325022225734	4842.032635792391	2442.4206769168377	4619.05442681117
0.8262835170552626	5507.359894417667	5448.746420890127	7512.4358575452225	7234.556462587048	8553.580104870713	8159.682869095878	9570.897884427377	9064.585799330807	11426.103169192973	10719.594196017772	0.24065502417052165	0.22427701739179634	2548.9822643849766	4849.62779672374	2431.6002606573747	4626.29982930515
0.8312622909072027	5515.512850449878	5456.812609044833	7523.55709450824	7245.266334162441	8566.24263460137	8171.762282528179	9585.066434531505	9078.004816042401	11443.018133992824	10735.463259316835	0.24065502554133497	0.22427701865465274	2537.6752698697383	4857.20714184083	2420.813960812986	4633.530144365272
0.8362710643761712	5523.67852488613	5464.891380285294	7534.69568063743	7255.9929131886665	8578.92491804584	8183.860540012698	9599.257087867592	9091.444766699453	11459.959486653723	10751.357078832165	0.24065502693552435	0.22427701993904436	2526.4039925852558	4864.770528492983	2410.0617334162816	4640.745235918323
0.8413100182249524	5531.856890792189	5472.982707964694	7545.851579199137	7266.7361642911455	8591.626913382159	8195.97760165355	9613.469797641785	9104.90560698358	11476.927171314785	10767.27560215679	0.24065502835349661	0.2242770212453462	2515.168385946774	4872.317813351983	2399.3435340258293	4647.944967234507
0.8463793343055166	5540.0479209923	5481.086565197291	7557.024753130371	7277.496051778159	8604.348578413441	8208.1134271972	9627.704516640762	9118.387292179123	11493.92113161441	10783.218776413962	0.24065502979566697	0.2242770225739396	2503.9684028952615	4879.848852426279	2388.6593177509494	4655.129200955154
0.8514791955655843	5548.25158806821	5489.2029248574345	7568.215165037496	7288.272539639574	8617.089870566382	8220.267976031031	9641.961197230046	9131.889777171555	11510.94131068828	10799.186548255313	0.24065503126245652	0.2242770239252139	2492.8039959035814	4887.363501058426	2378.0090392521815	4662.2977990855
0.8566097860552276	5556.4678643579055	5497.331759578328	7579.4227771944925	7299.065591545178	8629.850746889279	8232.44120718145	9656.239791351802	9145.413016445384	11527.987651166719	10815.178863858358	0.24065503275429415	0.2242770252995638	2481.6751169672934	4894.861613895977	2367.3926527369767	4669.450622967444
0.861771290933513	5564.696721954539	5505.473041750962	7590.647551541504	7309.875170843279	8642.631164050374	8244.633079312325	9670.540250522994	9158.956964082408	11545.060095172497	10831.195668924443	0.24065503427161725	0.22427702669739172	2470.5817176311975	4902.343044925947	2356.8101119812345	4676.587533313548
0.8669638964751838	5572.938132705273	5513.626743522967	7601.8894496832645	7320.701240559181	8655.431078336074	8256.843550723264	9684.862525833372	9172.521573759814	11562.158584318433	10847.236908676476	0.2406550358148701	0.22427702811910744	2459.523748984793	4909.807647451526	2346.2613703263924	4683.708390182583
0.8721877900773816	5581.1920682101345	5521.792836797487	7613.148432887529	7331.54376339369	8668.250445649162	8269.072579347929	9699.206567943482	9186.106798748291	11579.283059705014	10863.302527856727	0.2406550373845051	0.22427702956512757	2448.5011616669362	4917.255274089519	2335.7463806860615	4690.813052982092
0.877443160266411	5589.458499820858	5529.971293232033	7624.42446208351	7342.402701721589	8681.089221507003	8281.320122752313	9713.572327082662	9199.712591910136	11596.433461918014	10879.392470724568	0.2406550389809822	0.22427703103587623	2437.5139058660716	4924.685776754981	2325.2650955403224	4697.901380443014
0.8827301967045416	5597.737398639664	5538.162084237264	7635.717497860205	7353.278017590037	8693.94736103967	8293.586138132941	9727.959753046945	9213.338905697237	11613.609731025972	10895.506681054103	0.2406550406047706	0.2242770325317847	2426.5619313353673	4932.099006675184	2314.817466960405	4704.973230653908
0.8880490901968541	5606.028735518175	5546.365180975963	7647.027500464924	7364.169672717189	8706.824818988242	8305.870582315316	9742.368795197146	9226.985692149363	11630.811806577933	10911.645102132126	0.24065504225634654	0.22427703405329263	2415.64518740715	4939.494814409409	2304.4034466100857	4712.028461051406
0.8934000326981257	5614.332481056258	5554.580554361794	7658.354429801711	7375.077628490573	8719.72154970301	8318.173411752072	9756.799402456876	9240.652902892112	11648.039627601069	10927.807676755718	0.24065504393619505	0.22427703560084708	2404.763622971019	4946.873049785616	2294.0229857296217	4719.066928374581
0.8987832173197573	5622.648605600697	5562.808175058093	7669.698245429542	7386.001845965465	8732.637507141453	8330.494582521173	9771.251523310253	9254.340489134891	11665.293132597937	10943.994347229851	0.24065504564481055	0.22427703717490266	2393.9171865001554	4954.2335619414225	2283.676035169512	4726.088488719193
0.904198838336744	5630.977079244209	5571.04801347684	7681.05890656098	7396.942285863539	8745.572644866674	8342.834050324367	9785.725105800175	9268.048401669219	11682.572259544437	10960.205055365386	0.24065504738269547	0.22427703877592195	2383.1058260533027	4961.576199314091	2273.362545381533	4733.092997503933
0.9096470911946843	5639.317871824072	5579.300039777323	7692.4363720603105	7407.898908571096	8758.526916045295	8355.191770485197	9800.22009752595	9281.776590866519	11699.876945886974	10976.439742476452	0.24065504915036082	0.2242770404043765	2372.329489275813	4968.9008096281905	2263.0824664161773	4740.080309455749
0.915128172516836	5647.670952921092	5587.564223865059	7703.8306004421265	7418.871674137628	8771.500273445849	8367.567697947377	9814.736445641502	9295.525006676313	11717.20712854032	10992.69834937832	0.24065505094832704	0.2242770420607461	2361.588123410009	4976.207239903044	2252.835747949197	4747.050278648036
0.9206422801112097	5656.0362918582605	5595.840535390587	7715.241549869514	7429.860542274221	8784.492669436711	8379.961787273007	9829.274096853065	9309.293598624225	11734.562743884864	11008.980816385047	0.2406550527771241	0.2242770437455187	2350.8816752918065	4983.495336431544	2242.622339268448	4754.002758459654
0.9261896129777101	5664.413857699646	5604.128943748248	7726.66917815253	7440.86547235194	8797.50405598437	8392.373992640738	9843.832997417241	9323.082315809954	11751.943727764283	11025.287083307077	0.24065505463729145	0.22427704545919033	2340.2100913731847	4990.764944811352	2232.4421892855316	4760.937601587735
0.931770371315315	5672.8036192491745	5612.429418075032	7738.113442746558	7451.886423400297	8810.534384651535	8404.804267844043	9858.413093138892	9336.891106905368	11769.35001548305	11041.617089448993	0.2406550565293769	0.22427704720226677	2329.573317702976	4998.015909892507	2222.295246539754	4767.854660039535
0.9373847565293029	5681.205545049317	5620.741927249315	7749.574300750494	7462.923354105577	8823.58360659512	8417.252566289351	9873.014329368865	9350.71992015241	11786.781541803706	11057.97077360702	0.24065505845393947	0.22427704897526282	2318.971299954108	5005.24807582004	2212.1814592027804	4774.753785132198
0.9430329712385201	5689.6196033800325	5629.066439889711	7761.051708905345	7473.9762228093205	8836.651672564594	8429.718840994314	9887.636651002174	9364.568703361176	11804.238240944682	11074.348074066791	0.24065506041154694	0.2242770507787011	2308.4039834195282	5012.461286009988	2202.1007750876015	4781.634827495553
0.9487152192826929	5698.045762257365	5637.402924353825	7772.545623592284	7485.044987506668	8849.738532899813	8442.203044585944	9902.280002475556	9378.437403907867	11821.720046577399	11090.748928600891	0.24065506240277784	0.2242770526131147	2297.8713130105752	5019.6553831319325	2192.05314164469	4788.497637051158
0.9544317057297852	5706.4839894323395	5645.751348737024	7784.0560008311695	7496.129605844727	8862.844137529302	8454.705129298789	9916.944327765563	9392.325968732745	11839.226891823992	11107.173274466468	0.2406550644282208	0.22427705447904642	2287.3732332843356	5026.830209156731	2182.0385059780674	4795.342063033255
0.9601826368833979	5714.93425238971	5654.11168087126	7795.582796278831	7507.230035121026	8875.968435968325	8467.225046973173	9931.62957038639	9406.234344338176	11856.758709254706	11123.621048402902	0.24065506648847468	0.22427705637704737	2276.9096884214086	5033.985605290625	2172.05681484635	4802.167953979457
0.9659682202902156	5723.396518346628	5662.483888323815	7807.12596522726	7518.346232281834	8889.11137731682	8479.762749053309	9946.335673387579	9420.16247678655	11874.315430885166	11140.092186629356	0.24065506858414903	0.22427705830767938	2266.480622243602	5041.121412000619	2162.108014655765	4808.975157696754
0.9717886647474951	5731.870754251488	5670.867938396014	7818.685462602037	7529.478153920467	8902.272910257612	8492.318186585388	9961.062579352008	9434.110311698152	11891.896988173976	11156.58662484226	0.24065507071586464	0.22427706027151398	2256.085978225339	5048.237469025888	2152.1920514830854	4815.763521305984
0.9776441803106027	5740.356926782632	5679.2637981221005	7830.261242960571	7540.625756275788	8915.452983054402	8504.891310215895	9975.810230393654	9448.077794249286	11909.503312020053	11173.10429821309	0.2406550728842525	0.2242770622691329	2245.7256994906347	5055.333615355426	2142.30887107586	4822.532891222043
0.9835349783005937	5748.855002347118	5687.671434267904	7841.853260490419	7551.788995230453	8928.651543549864	8517.48207018962	9990.578568155457	9462.064869170077	11927.134332760073	11189.645141385772	0.2406550750899553	0.2242770643011282	2235.3997288170503	5062.409689226653	2132.4584188425215	4829.283113122452
0.9894612713118381	5757.364947079411	5696.090813329591	7853.4614690075105	7562.967826309249	8941.86853916362	8530.090416347797	10005.36753380706	9476.0714807424	11944.789980165784	11206.209088474236	0.24065507733362732	0.22427706636810252	2225.1080086459406	5069.465528128669	2122.6406398765976	4836.0140319846105
0.9954232732196957	5765.886726840177	5704.521901532473	7865.0858219545	7574.162204677516	8955.103916890375	8542.716298126314	10020.177068042716	9490.097572797888	11962.470183441485	11222.796073060063	0.24065507961593408	0.2242770684706686	2214.850481083966	5076.500968795968	2112.8554789517075	4842.725492064841
1.0014211991882311	5774.420307214943	5712.9646648296775	7876.726272398946	7585.372085139379	8968.357623297827	8555.35966455373	10035.00711107896	9504.143088715744	11980.174871221294	11239.406028189896	0.24065508193755264	0.22427707060945085	2204.62708790577	5083.515847197967	2103.102880524937	4849.417336891405
1.0074552656779823	5782.965653512864	5721.419068900927	7888.382773031631	7596.597422136147	8981.629604524773	8568.020464249474	10049.857602652488	9518.207971420718	11997.903971566573	11256.038886373053	0.240655084299173	0.2242770727850843	2194.4377705707448	5090.509998565074	2093.3827887480147	4856.089409274282
1.013525690453769	5791.522730765454	5729.885079151257	7900.055276164845	7607.838169744592	8994.919806279146	8580.698645421886	10064.72848201796	9532.292163380964	12015.657411963335	11272.694579578994	0.24065508670149632	0.22427707499821564	2184.282470207894	5097.4832573372405	2083.6951474639354	4862.741551287007
1.0196326925925556	5800.091503725203	5738.362660709726	7911.743733730484	7619.094281675263	9008.228173835858	8593.394155866337	10079.619687945591	9546.395606605922	12033.43511931935	11289.373039234808	0.2406550891452374	0.2242770772495026	2174.161127637024	5104.43545720051	2074.039900220232	4869.373604281107
1.0257764924913542	5808.671936864414	5746.851778428174	7923.448097278482	7630.365711270827	9021.554652035016	8606.106942963346	10094.53115871915	9560.518242644246	12051.237019961782	11306.07419622279	0.24065509163112267	0.2242770795396145	2164.073683369672	5111.36643107608	2064.4169902647845	4875.985408864915
1.0319573118751795	5817.263994373785	5755.3523968798745	7935.168317974885	7641.652411504285	9034.89918527972	8618.836953676582	10109.462832133506	9574.660012581582	12069.063039634239	11322.797980877778	0.24065509415989175	0.22427708186923342	2154.0200776126003	5118.276011112845	2054.8263605592074	4882.576804922894
1.0381753738050519	5825.867640161222	5763.864480358346	7946.90434660022	7652.954334977398	9048.26171753423	8631.584134551078	10124.414645492563	9588.820857038578	12086.91310349433	11339.544322984842	0.24065509673229732	0.22427708423905238	2144.0002502712887	5125.164028680185	2045.2679537767544	4889.147631591884
1.0444309026860459	5834.482837850405	5772.387992875934	7958.656133547563	7664.271433918812	9061.642192321739	8644.348431711129	10139.386535606802	9603.000716168555	12104.78713611071	11356.313151776512	0.24065509934910606	0.22427708664977725	2134.014140950283	5132.03031436028	2035.741712303483	4895.697727258084
1.05072412427539	5843.109550779565	5780.9228981626	7970.423628820849	7675.603660182451	9075.040552722478	8657.129790858464	10154.37843879113	9617.199529655492	12122.68506146053	11373.10439593038	0.24065510201109808	0.224277089102127	2124.0616889721714	5138.874697971158	2026.2475782579277	4902.22692958219
1.057055265690613	5851.747742000136	5789.469159664606	7982.206782033072	7686.950965245769	9088.456741371647	8669.9281572703	10169.39029086257	9631.417236711835	12140.606802926695	11389.917983566549	0.24065510471906626	0.22427709159683226	2114.1428333682707	5145.697008538526	2016.7854934755014	4908.735075456323
1.0634245554177415	5860.397374275416	5798.026740543127	7994.005542404437	7698.31330020793	9101.890700457332	8682.74347579727	10184.42202713795	9645.653776076224	12158.552283295072	11406.753842244918	0.24065510747381913	0.22427709413463748	2104.257512889337	5152.49707430182	2007.3553995300317	4915.222001038026
1.0698322233195456	5869.058410079271	5806.595603673084	8005.819858760601	7709.690615788239	9115.342371718489	8695.575690861666	10199.473582431634	9659.909086011528	12176.521424751809	11423.61189896287	0.24065511027617822	0.22427709671630008	2094.4056660088245	5159.274722713046	1997.9572377317818	4921.687541733263
1.0762785006438331	5877.730811594766	5815.1757116416775	8017.6496795308285	7721.082862324219	9128.811696442848	8708.42474645527	10214.544891053189	9674.183104302443	12194.514148880551	11440.492080152439	0.2406551131269809	0.22427709934259077	2084.5872309299884	5166.029780434212	1988.5909491239581	4928.131532175699
1.0827636200317978	5886.414540712873	5823.767026747159	8029.494952746209	7732.489989769966	9142.298615464895	8721.290586137497	10229.63588680511	9688.475768253433	12212.53037665972	11457.394311677861	0.2406551160270783	0.22427710201429463	2074.80214558274	5172.762073321268	1979.2564745001728	4934.553806254873
1.089287815526412	5895.109559031048	5832.369510997453	8041.355626037737	7743.911947694343	9155.803069163681	8734.173153033367	10244.746502980397	9702.787014686462	12230.570028459624	11474.318518832919	0.24065511897733774	0.22427710473220974	2065.0503476330778	5179.4714264313225	1969.9537543985061	4940.954197089886
1.0958513225808764	5903.815827851951	5840.983126108834	8053.231646634573	7755.348685279219	9169.324997460837	8747.07238983151	10259.876672360311	9717.116779938802	12248.633024039791	11491.26462633833	0.24065512197864083	0.2242771074971487	2055.3317745000822	5186.157664049882	1960.682729113847	4947.332537045237
1.1024543780671139	5912.5333081821345	5849.607833504634	8065.122961362244	7766.8001513177505	9182.864339818547	8759.988238782236	10275.026327212123	9731.46499986088	12266.71928254627	11508.232558339223	0.24065512503188596	0.22427711030993874	2045.6463633375242	5192.820609633811	1951.4433386964956	4953.688657714287
1.1090972202843215	5921.2619607305505	5858.24359431382	8077.02951664063	7778.266294212506	9196.421035237237	8772.920641695428	10290.195399286524	9745.831609813937	12284.82872250855	11525.222238402346	0.24065512813798667	0.2242771131714221	2035.9940510429442	5199.460085818078	1942.23552295228	4960.0223899078555
1.115780088967567	5930.001745907274	5866.890369369677	8088.951258482224	7789.747061973727	9209.995022253606	8785.869539938567	10305.383819815423	9760.216544667835	12302.961261836945	11542.2335895135	0.240655131297873	0.22427711608245512	2026.3747742791893	5206.075914456975	1933.059221462463	4966.333563691005
1.1225032252964444	5938.752623822152	5875.548119208527	8100.888132490282	7801.242402217618	9223.586238938522	8798.834874434822	10320.5915195096	9774.619738798947	12321.116817819766	11559.266534075032	0.2406551345124918	0.22427711904391034	2016.78846946673	5212.667916592676	1923.9143735736143	4972.622008343926
1.1292668719037753	5947.5145542834025	5884.216804068263	8112.84008385694	7812.752262164414	9237.194622894882	8811.816585660861	10335.81842855631	9789.04112608771	12339.295307120496	11576.320993902957	0.24065513778280678	0.22427712205667522	2007.2350727831945	5219.235912438482	1914.8009184007533	4978.887552356813
1.1360712728843656	5956.287496796225	5892.896383887045	8124.807057361302	7824.276588636661	9250.820111255429	8824.814613644918	10351.064476616837	9803.480639916495	12357.49664577485	11593.396890224421	0.24065514110979827	0.2242771251216532	1997.7145201746607	5225.779721392086	1905.7187948416686	4985.130023451289
1.1429166738038161	5965.071410561445	5901.586818301931	8136.788997367617	7835.815328057383	9264.462640680687	8837.828897964719	10366.329592824193	9817.938213167305	12375.720749188045	11610.494143675007	0.24065514449446415	0.22427712823976353	1988.226747357985	5232.299162035808	1896.6679415768012	4991.3492485738825
1.1498033217073829	5973.8662544741055	5910.28806664752	8148.785847823349	7847.368426448308	9278.122147356758	8850.859377745503	10381.613705780659	9832.41377821956	12393.967532131855	11627.612674296099	0.24065514793782053	0.22427713141194244	1978.7716898265062	5238.794052127982	1887.6482970677316	4997.545053873211
1.1567314651288954	5982.671987122105	5919.000087954518	8160.797552257329	7858.935829427955	9291.798566993239	8863.905991657844	10396.916743555437	9846.907266947701	12412.236908741823	11644.752401532054	0.2406551514409014	0.22427713463914228	1969.3492828542367	5245.264208607608	1878.6597995675402	5003.717264714418
1.1637013540997225	5991.488566784783	5927.722840948435	8172.824053777843	7870.517482209915	9305.491834821016	8876.96867791574	10412.238633682216	9861.41861071905	12430.528792514346	11661.91324422769	0.24065515500475929	0.22427713792233267	1959.9594614966772	5251.709447579691	1869.7023871260462	5009.865705683129
1.1707132401577995	6000.315951431531	5936.456284048169	8184.8652950707265	7882.11332960097	9319.20188559013	8890.04737427446	10427.579303156745	9875.947740391437	12448.843096303799	11679.095120625463	0.24065515863046466	0.22427714126249962	1950.6021605929127	5258.129584308248	1860.775997582241	5015.99020055146
1.177767376356704	6009.15409872034	5945.200375364562	8196.921218397403	7893.723315999201	9332.928653567518	8903.142018028442	10442.93867843435	9890.49458631086	12467.179732319557	11696.297948362711	0.24065516231910813	0.2242771446606481	1941.2773147823755	5264.524433247745	1851.8805685862899	5022.0905723217875
1.1848640172747877	6018.002965996515	5953.955072699151	8208.99176559313	7905.347385392307	9346.672072535048	8916.25254600939	10458.3166854277	9905.059078309368	12485.538612123344	11713.521644469152	0.24065516607179938	0.22427714811780028	1931.9848584930878	5270.893807996996	1843.016037585563	5028.166643178556
1.1920034190243662	6026.8625102910755	5962.7203335425675	8221.076878064827	7916.9854813555075	9360.432075787017	8929.3788945839	10473.713249504044	9919.641145702439	12503.91964662592	11730.766125363796	0.24065516988966745	0.22427715163499654	1922.724725955166	5277.237521325471	1834.1823418396525	5034.218234517844
1.1991858392609598	6035.73268831956	5971.496115073367	8233.176496789452	7928.637547049986	9374.208596128332	8942.520999651726	10489.128295483144	9934.240717287028	12522.322746084645	11748.031306852628	0.24065517377386167	0.2242771552132952	1913.4968512064079	5283.555385170737	1825.379418423283	5040.245166937355
1.2064115371925936	6044.613456480398	5980.28237415641	8245.290562311793	7940.303525220746	9388.00156587198	8955.67879664335	10504.561747634478	9948.85772133891	12540.747820100114	11765.317104125465	0.24065517772555228	0.22427715885377492	1904.3011680827476	5289.847210601671	1816.6072042228188	5046.2472602194175
1.2136807735891502	6053.50477085362	5989.079067341624	8257.4190147427	7951.983358194981	9401.810916837028	8968.852220518145	10520.013529674981	9963.492085610611	12559.19477761349	11782.623431753536	0.24065518174592976	0.22427716255753205	1895.1376102378126	5296.112807857571	1807.865635945578	5052.224333340069
1.2209938107917835	6062.406587199345	5997.886150862422	8269.561793757048	7963.67698787997	9415.636580346301	8982.04120576202	10535.483564766466	9978.143737328803	12577.663526903405	11799.950203686374	0.240655185836206	0.2242771663256837	1886.006111142924	5302.351986338152	1799.1546501248376	5058.176204473246
1.2283509127223842	6071.318860956443	6006.703580634475	8281.718838591905	7975.384355761461	9429.478487224313	8995.245686385582	10550.971775513299	9992.812603192258	12596.153975583202	11817.297333249433	0.24065518999761534	0.22427717015936546	1876.9066040865146	5308.56455458561	1790.4741831248393	5064.102690991014
1.2357523448931043	6080.241547240989	6015.531312254134	8293.890088044449	7987.105402901582	9443.336567794868	9008.46559592179	10566.478083959722	10007.498609369268	12614.666030597755	11834.664733141002	0.24065519423141243	0.22427717405973496	1867.8390221742447	5314.75032027089	1781.8241711315932	5070.0036094237585
1.2431983744159416	6089.174600844861	6024.369300997056	8306.075480470041	7998.840069937023	9457.210751878907	9021.700867423913	10582.00241158745	10022.201681495335	12633.199598220564	11852.052315429522	0.2406551985388757	0.2242771780279686	1858.8032983453013	5320.909090231871	1773.2045501705725	5075.87877550046
1.2506892700123766	6098.117976234334	6033.2175018167745	8318.274953780327	8010.588297077149	9471.100968792322	9034.951433463382	10597.544679313221	10036.921744670848	12651.754584050885	11869.45999155079	0.2406552029213061	0.22427718206526556	1849.7993653726298	5327.040670453571	1764.615256112651	5081.728004150558
1.2582253020230734	6107.071627548598	6042.075869343337	8330.488445441237	8022.350024102183	9485.007147343686	9048.217226127776	10613.104807486268	10051.658723458782	12670.33089301068	11886.887672305298	0.24065520738002685	0.22427718617284467	1840.827155851759	5333.144866029499	1756.0562246599002	5087.551109452266
1.2658067424176331	6116.035508598229	6050.944357881672	8342.715892470875	8034.1251903610655	9498.929215831871	9061.498177018386	10628.682715885645	10066.41254188205	12688.928429341446	11904.33526785506	0.2406552119163861	0.22427719035194818	1831.8866022238508	5339.221481211716	1747.5273913630517	5093.347904671216
1.2734338648044117	6125.009572863878	6059.822921410383	8354.957231437776	8045.913734769847	9512.867102044043	9074.794217248418	10644.278323717996	10081.183123421462	12707.547096601545	11921.802687721232	0.24065521653175512	0.2242771946038389	1822.9776367754675	5345.27031939826	1739.0286916255718	5099.118202257436
1.2811069444403917	6133.993773494687	6068.7115135801	8367.212398458734	8057.715595809509	9526.82073325321	9088.105277440529	10659.891549614807	10095.970391013036	12726.18679766294	11939.289840780912	0.24065522122753027	0.2242771989298035	1814.100191631238	5351.291183098452	1730.5600606998196	5104.861813823227
1.2888262582411194	6142.988063306881	6077.610087712192	8379.481329196886	8069.530711524268	9540.790036216033	9101.431287724921	10675.522311629964	10110.774267045846	12744.847434708276	11956.796635264616	0.24065522600513173	0.2242772033311507	1805.2541987688746	5357.283873964567	1722.1214336977573	5110.578550163191
1.296592084790695	6151.992394782274	6086.518596797187	8391.763958859698	8081.359019519479	9554.774937170543	9114.772177736984	10691.170527237211	10125.594673359428	12763.52890922784	11974.322978753216	0.24065523086600688	0.22427720780921284	1796.4395900156815	5363.2481927664485	1713.7127455867594	5116.268221227918
1.3044047043518285	6161.006720066779	6095.436993493395	8404.060222196933	8093.2004569598175	9568.77536183383	9128.127876615245	10706.83611332754	10140.431531241491	12782.231122016485	11991.868778175225	0.24065523581162696	0.22427721236534615	1787.6562970561208	5369.1839394050185	1705.3339311963646	5121.930636132602
1.312264398875954	6170.030990968962	6104.365230125361	8416.370053498682	8105.054960567231	9582.791235399805	9141.498312999056	10722.51898620671	10155.284761425364	12800.953973170637	12009.433939803788	0.24065524084349038	0.2242772170009309	1778.9042514371686	5375.090912914136	1696.984925224213	5127.565603163792
1.320171452013404	6179.065158958556	6113.303258682513	8428.693386593368	8116.922466619156	9596.822482536923	9154.883415026592	10738.21906159272	10170.154284087772	12819.697362085282	12027.018369254056	0.24065524596312293	0.22427722171737258	1770.1833845652873	5380.968911435455	1688.665662240237	5133.172929777298
1.3281261491236485	6188.1091751649265	6122.251030817589	8441.030154845641	8128.802910946438	9610.869027385801	9168.283110332512	10753.936254613096	10185.040018846219	12838.461187450775	12044.621971480105	0.24065525117207592	0.2242772265161003	1761.4936277152738	5386.817732238676	1680.3760766809573	5138.75242256932
1.3361287772855897	6197.162990375663	6131.208497845206	8453.38029115447	8140.696228931438	9624.930793557052	9181.697326045814	10769.67047980252	10199.94188475665	12857.24534724997	12062.244650772154	0.24065525647193012	0.22427723139857042	1752.8349120300263	5392.637171701528	1672.1161028617062	5144.303887306247
1.3441796253079266	6206.226555034965	6140.175610740382	8465.743727950965	8152.6023555060765	9639.007704128795	9195.12598878765	10785.421651100023	10214.859800310986	12876.04973875488	12079.886310753674	0.24065526186429356	0.22427723636626448	1744.2071685275296	5398.4270253253635	1663.8856749808183	5149.827128919074
1.352278983739575	6215.2998192423	6149.152320137085	8478.120397196539	8164.521225149919	9653.099681644575	9208.56902466915	10801.189681846668	10229.79368343473	12894.874258523942	12097.546854378563	0.24065526735080334	0.22427724142068997	1735.6103281052783	5404.187087729573	1655.684727114858	5155.321951479651
1.3604271448801535	6224.382732750757	6158.138576326666	8490.510230380685	8176.452771888106	9667.206648110836	9222.026359289115	10816.974484782722	10244.743451484403	12913.718802398624	12115.226183928098	0.24065527293312536	0.22427724656338235	1727.0443215342239	5409.917152626207	1647.513193224324	5160.788158208132
1.3686244027905345	6233.475244965619	6167.134329256448	8502.913158519039	8188.396929289488	9681.328524994718	9235.497917731887	10832.775972045196	10259.709021245188	12932.583265500502	12132.924201008176	0.24065527861295544	0.22427725179590377	1718.5090794743737	5415.617012851872	1639.3710071630776	5166.225551486248
1.3768710533034536	6242.577304942834	6176.1395285282	8515.329112151298	8200.353630464597	9695.465233221694	9248.983624565095	10848.594055165204	10274.690308928415	12951.467542228114	12150.64080654633	0.2406552843920197	0.22427725711984464	1710.0045324685052	5421.286460338393	1631.2581026726402	5171.6339328326285
1.3851673940341884	6251.688861387477	6185.154123396619	8527.75802133914	8212.322808063669	9709.616693173202	9262.48340383741	10864.42864506533	10289.687230169082	12970.371526253804	12168.375900788811	0.24065529027207597	0.22427726253682342	1701.5306109532248	5426.925286135869	1623.174413394765	5177.013102926547
1.3935137243912972	6260.8098626523115	6194.178062767917	8540.19981566426	8224.30439427474	9723.78282468442	9275.997179076408	10880.279652057116	10304.699700023479	12989.29511052076	12186.12938329778	0.2406552962549121	0.22427726804848797	1693.0872452581534	5432.533280391945	1615.1198728665477	5182.362861583475
1.4019103455874267	6269.940256736166	6203.211295198206	8552.6544242262	8236.298320821548	9737.963547041783	9289.524873286202	10896.14698583831	10319.727632966562	13008.238187239715	12203.901152948216	0.24065530234234853	0.22427727365651515	1684.6743656038307	5438.110232343664	1607.0944145228714	5187.683007750427
1.410357560650181	6279.079991282479	6212.253768892062	8565.12177564033	8248.304518961608	9752.158778980713	9303.066408945282	10912.030555490315	10334.770942889558	13027.200647885906	12221.69110792507	0.24065530853623804	0.22427727936261171	1676.2919021153357	5443.655930337263	1599.0979717075825	5192.973339529475
1.4188556744330574	6288.229013577737	6221.30543170099	8577.601798035765	8260.322919484204	9766.368438683236	9316.621708004253	10927.930269475544	10349.829543097458	13046.182383195935	12239.49914572032	0.2406553148384668	0.22427728516851567	1667.9397848220542	5449.170161824673	1591.1304776724428	5198.233654164709
1.4274049936264492	6297.387270550002	6230.366231121955	8590.094419053354	8272.353452708432	9780.5924437757	9330.190691883632	10943.846035634855	10364.903346306557	13065.183283164693	12257.325163130079	0.2406553212509547	0.22427729107599506	1659.617943654186	5454.6527133346535	1583.191865575267	5203.463748021051
1.4360058267687137	6306.55470876727	6239.43611429577	8602.599565843457	8284.39604848109	9794.830711326249	9343.773281471462	10959.777761184732	10379.992264641842	13084.203237042035	12275.16905625147	0.24065532777565551	0.22427729708685054	1651.3263084545033	5460.10337050166	1575.2820684910985	5208.663416614756
1.4446584842573071	6315.731274436075	6248.515028005722	8615.117165064052	8296.45063617485	9809.083157842673	9357.369397121267	10975.725352714891	10395.096209634681	13103.242133329888	12293.030720479961	0.24065533441455825	0.22427730320291359	1643.0648089754395	5465.521918043727	1567.4010194046423	5213.83245457313
1.453363278359986	6324.91691339978	6257.602918675826	8627.647142878413	8308.517144685948	9823.349699269778	9370.978958649457	10991.68871618533	10410.215092219982	13122.299859778765	12310.910050505945	0.24065534116968762	0.22427730942605062	1634.8333748857258	5470.90813977248	1559.5486512266798	5218.97065567784
1.4621205232260774	6334.111571137218	6266.699732369603	8640.18942495328	8320.595502432592	9837.630250987288	9384.601885333515	11007.667756923995	10425.348822734146	13141.376303384977	12328.806940312388	0.24065534804310407	0.22427731575815843	1626.6319357756292	5476.261818599189	1551.7248967919732	5224.077812849311
1.470930534897817	6343.315192760998	6275.80541478828	8652.743936456556	8332.68563735256	9851.924727807243	9398.238095909313	11023.662379623873	10440.497310912127	13160.47135038716	12346.721283171304	0.24065535503690508	0.22427732220117033	1618.4604211485712	5481.582736495882	1543.9296888478566	5229.153718095273
1.4797936313217521	6352.527723016019	6284.919911269387	8665.310602055284	8344.787476901365	9866.233043971703	9411.887508569034	11039.672488340422	10455.660465885108	13179.58488626323	12364.652971641042	0.24065536215322628	0.22427732875705358	1610.3187604380073	5486.870674535865	1536.1629600792658	5234.198162581539
1.48871013236022	6361.749106277904	6294.043166785198	8677.889345913547	8356.900948050199	9880.55511315035	9425.55004095886	11055.697986488893	10470.838196177932	13198.716795727183	12382.601897563265	0.24065536939424012	0.22427733542780942	1602.2068830018397	5492.125412870431	1528.4246430983767	5239.210936592426
1.4976803598028874	6370.979286551446	6303.175125941189	8690.480091690339	8369.025977283882	9894.89084843808	9439.225610176678	11071.738776841647	10486.030409706564	13217.8669627259	12400.567952059913	0.24065537676215923	0.2242773422154762	1594.124718132196	5497.346730744699	1520.7146704531624	5244.191829543794
1.5067046373783677	6380.218207469087	6312.315732974539	8703.082762537519	8381.162490598894	9909.240162352682	9452.914132769847	11087.794761525549	10501.237013775615	13237.035270436052	12418.551025530336	0.24065538425923513	0.22427734912212807	1586.0721950468142	5502.5344064610545	1513.0329746219795	5249.140629953472
1.5157832907659001	6389.4658122892415	6321.464931752476	8715.697281097539	8393.310413501196	9923.602966832235	9466.615524732746	11103.865842019086	10516.457915075634	13256.221601260648	12436.551007648051	0.2406553918877598	0.2242773561498767	1578.0492429020815	5507.688217408722	1505.379488024686	5254.057125471998
1.5249166476071065	6398.72204389488	6330.622665770868	8728.323569501512	8405.469671004363	9937.979173232949	9480.329701504696	11119.95191914992	10531.693019680773	13275.425836826149	12454.567787358017	0.24065539965006608	0.22427736330087145	1570.0557907958282	5512.8079400633	1497.754143024271	5258.941102874465
1.5341050375178134	6407.986844791839	6339.7888781525635	8740.96154936695	8417.640187627407	9952.36869232656	9494.056577967473	11136.052893092017	10546.942233046064	13294.647857979015	12472.601252873405	0.24065540754852885	0.22427737057729932	1562.091767765116	5517.893349971389	1490.156871926738	5263.792348050745
1.5433487920999491	6417.260157107365	6348.9635116459485	8753.611141795758	8429.821887392849	9966.77143429808	9507.796068443176	11152.168663363105	10562.205460005032	13313.88754478271	12490.651291672797	0.2406554155855655	0.22427737798138783	1554.157102787518	5522.944221738726	1482.5876069811056	5268.610645994777
1.5526482449535108	6426.541922588377	6358.146508623229	8766.27226737192	8442.014693824483	9981.187308743147	9521.548086691684	11168.299128821724	10577.482604766885	13333.144776514173	12508.717790496858	0.2406554237636356	0.2242773855154033	1546.2517247892683	5527.96032904787	1475.0462803861592	5273.395780816209
1.5620037316886017	6435.832082600063	6367.337811079037	8778.94484615956	8454.218529945521	9995.616224665851	9535.312545908588	11184.444187664803	10592.77357091421	13352.419431660936	12526.80063534563	0.24065543208524473	0.22427739318165305	1538.3755626495695	5532.941444670549	1467.5328242983087	5278.1475357615855
1.5714155899375468	6445.130578124206	6376.537360628793	8791.628797700705	8466.433318276435	10010.058090476155	9549.089358722742	11200.60373742478	10608.078261400282	13371.711387917685	12544.899711475338	0.24065544055294152	0.22427740098248564	1530.5285451952368	5537.887340424815	1460.0471708222758	5282.865693164989
1.580884159367074	6454.437349757608	6385.745098507135	8804.324041013142	8478.65898083289	10024.512813987503	9562.878437193967	11216.77767496692	10623.39657854648	13391.020522183086	12563.01490339537	0.24065544916932105	0.22427740892029163	1522.7106012103031	5542.797787210206	1452.589252022386	5287.550034483895
1.5904097816905756	6463.75233771055	6394.960965566402	8817.03049458833	8490.895439123742	10038.980302414417	9576.679692810767	11232.965896486645	10638.728424039795	13410.346710556594	12581.146094865313	0.2406554579370249	0.2242774169975044	1514.9216594356694	5547.672554987948	1445.1589999215794	5292.2003402800765
1.5999928006804371	6473.075481805149	6404.184902275011	8829.74807638919	8503.142614148897	10053.460462369998	9590.493036487938	11249.168297506738	10654.073698930153	13429.689828335127	12599.29316889181	0.2406554668587411	0.22427742521660096	1507.1616485682898	5552.511412770953	1437.7563465010608	5296.816390212392
1.6096335621804478	6482.406721473776	6413.416848715887	8842.476703847939	8515.400426397247	10067.953199863485	9604.318378564245	11265.384772874619	10669.43230362785	13449.049750009814	12617.456007725534	0.2406554759372077	0.22427743358010266	1499.4304972747923	5557.314128662227	1430.3812237131642	5301.397963072872
1.6193324141182788	6491.7459957575475	6422.656744584986	8855.216293864081	8527.668795844722	10082.458420297948	9618.155628800227	11281.615216759761	10684.80413790111	13468.42634926294	12635.634492858293	0.24065548517520957	0.22427744209057576	1491.7281341830967	5562.080469811568	1423.0335634736111	5305.944836742012
1.6290897065180392	6501.093243304592	6431.904529189573	8867.966762802047	8539.94764195201	10096.976028467614	9632.004696375636	11297.85952265072	10700.189100873256	13487.819498964396	12653.828505019717	0.2406554945755824	0.22427745075063232	1484.0544878840446	5566.81020241417	1415.7132976623834	5310.456788192503
1.6389057915129117	6510.448402368544	6441.16014144673	8880.728026489156	8552.236883662617	10111.505928555567	9645.865489887254	11314.11758335256	10715.58709102029	13507.229071168607	12672.037924174387	0.24065550414121292	0.22427745956293232	1476.4094869489782	5571.5030917644035	1408.42035814072	5314.9335935337
1.6487810233578566	6519.811410806974	6450.42351988182	8893.500000213498	8564.536439400814	10126.048024131338	9659.73791734658	11330.389290984156	10730.99800616832	13526.654937111343	12690.2626295188	0.24065551387503972	0.2242774685301823	1468.7930599143729	5576.158902183874	1401.1546767369146	5319.375027951319
1.6587157584424002	6529.182206079676	6459.6946026267715	8906.282598721611	8576.8462270694	10140.602218148255	9673.621886177318	11346.674536975248	10746.421743490777	13546.096967206198	12708.502499478116	0.24065552378005314	0.22427747765513692	1461.2051352932467	5580.777397061	1393.916185256734	5323.7808657391
1.6687103553034934	6538.560725247182	6468.973327418643	8919.07573621649	8589.166164047794	10155.168412941208	9687.517303213235	11362.973212063935	10761.858199506056	13565.55503104161	12726.757411703327	0.24065553385929786	0.22427748694060193	1453.6456415759749	5585.358338838443	1386.7048154848744	5328.1508802899625
1.6787651746384535	6547.946904969036	6478.259631597893	8931.879326355236	8601.496167189773	10169.746510223957	9701.424074695606	11379.28520629368	10777.30727007466	13585.028997377298	12745.02724306794	0.2406555441158727	0.22427749638943145	1446.114507234597	5589.901489021722	1379.5204991876963	5332.484844101127
1.6888805793179813	6557.340681502344	6487.553452106941	8944.693282247108	8613.836152821576	10184.336411086933	9715.342106271093	11395.610409010853	10792.768850396867	13604.518734141335	12763.311869665196	0.24065555455293217	0.22427750600453142	1438.611660722352	5594.406608166406	1372.3631681136903	5336.782528764335
1.6990569343992543	6566.7419906999685	6496.854725488425	8957.517516451082	8626.186036739584	10198.938015994481	9729.271302989138	11411.948708861639	10808.24283500984	13624.024108426484	12781.611166804665	0.2406555651736873	0.2242775157888607	1431.1370304764132	5598.873455880443	1365.2327539963298	5341.043704966316
1.7092946071391046	6576.150768009122	6506.163387883754	8970.351940973944	8638.545734208457	10213.551224782666	9743.211569299852	11428.299993789618	10823.729117785275	13643.544986487297	12799.925009009492	0.24065557598140672	0.22427752574542983	1423.6905449198675	5603.301790816477	1358.1291885577957	5345.268142493907
1.7195939670072704	6585.56694846953	6515.479375031374	8983.196467267822	8650.915159958824	10228.175936656493	9757.162809051431	11444.664151032646	10839.227591926556	13663.081233736415	12818.253270013023	0.24065558697941772	0.2242775358773043	1416.2721324668964	5607.691370690707	1351.0524035082199	5349.455610224279
1.7299553856997325	6594.990466712059	6524.802622265294	8996.051006228321	8663.294228185347	10242.812050187791	9771.124925487991	11461.041067120486	10854.738149966333	13682.632714741756	12836.595822755966	0.24065559817110696	0.22427754618760454	1408.8817215278978	5612.04195228382	1344.0023305538343	5353.605876143323
1.7403792371521247	6604.421256956908	6534.133064513424	9008.915468192099	8675.682852544543	10257.459463312452	9785.097821247082	11477.430627871745	10870.260683763789	13702.199293222857	12854.952539383155	0.24065560955992174	0.2242775566795052	1401.5192404965637	5616.353291389067	1336.9789013891132	5357.718707310269
1.7508658975532332	6613.859253012052	6543.47063629596	9021.789762934739	8688.080946152651	10272.118073328038	9799.081398357335	11493.832718391186	10885.795084502024	13721.78083204769	12873.323291240482	0.24065562114937178	0.22427756735624071	1394.1846177700209	5620.625142874895	1329.9820477088797	5361.793869891204
1.76141574535857	6623.304388271654	6552.815271723846	9034.673799668633	8700.488421583621	10286.787776891353	9813.075558236167	11510.247223067037	10901.341242685505	13741.377193229451	12891.707948871885	0.2406556329430291	0.22427757822110075	1386.8777817426599	5624.857260655379	1323.0117012058035	5365.831129143713
1.7720291613040315	6632.756595714396	6562.16690449711	9047.56748704071	8712.905190866906	10301.468470015885	9827.080201687328	11526.674025568122	10916.899048137362	13760.988237923159	12910.106382016158	0.24065564494452987	0.22427758927743627	1379.5986608072417	5629.049397685565	1316.0677935711574	5369.830249411054
1.7827065284196406	6642.215807901868	6571.525467903292	9060.470733130285	8725.331165485422	10316.160048069361	9841.095228898575	11543.113008841143	10932.468389996806	13780.61382642241	12928.51845960391	0.24065565715757548	0.22427760052865664	1372.3471833616495	5633.201305974042	1309.1502565008705	5373.7909941338
1.7934482320433673	6651.681956976953	6580.8908948158305	9073.383445446858	8737.766256373407	10330.862405771255	9855.120539439298	11559.56405510789	10948.04915671649	13800.253818156074	12946.944049754467	0.24065566958593382	0.22427761197823323	1365.1232778081903	5637.312736576889	1302.2590216957033	5377.713125844952
1.8042546598350382	6661.154974662208	6590.263117692469	9086.305530927935	8750.210373914337	10345.575437190311	9869.156032258163	11576.027045862495	10963.641236059906	13819.908071685013	12965.3830197728	0.24065568223344055	0.22427762362969897	1357.9268725519069	5641.383439579047	1295.3940208583954	5381.596406150842
1.8151262017903238	6670.634792258149	6599.6420685735775	9099.236895936743	8762.663427938707	10360.299035741951	9883.201605680615	11592.50186186852	10979.24451509863	13839.576444698636	12983.835236146258	0.24065569510399976	0.22427763548665117	1350.7578960112878	5645.413164127851	1288.5551857047249	5385.4405957623385
1.8260632502548164	6680.121340641771	6609.027679080669	9112.177446260195	8775.12532772211	10375.033094185974	9897.257157406722	11608.988383156411	10994.858880209913	13859.258794011856	13002.300564541767	0.24065570820158583	0.22427764755275065	1343.616276618035	5649.401658425108	1281.742447962868	5389.245454488089
1.8370661999381863	6689.614550264805	6618.4198804146745	9125.127087106568	8787.595981982939	10389.777504623922	9911.322584508613	11625.486489020534	11010.484217073848	13878.954975561583	13020.778869802469	0.24065572153024375	0.22427765983172437	1336.501942808507	5653.348669681	1274.955739367113	5393.010741199134
1.848135447928429	6699.114351152064	6627.8186033543725	9138.085723103264	8800.075298880347	10404.532158496542	9925.397783428149	11641.996058016373	11026.120410670816	13898.66484440338	13039.270015944718	0.24065573509409238	0.22427767232736656	1329.4148230434512	5657.253944188356	1268.194991672004	5396.73621387803
1.8592713937061955	6708.620672899972	6637.223778254807	9151.05325829484	8812.563186012167	10419.296946581542	9939.482649974618	11658.516967958016	11041.767345278893	13918.388254708483	13057.773866155028	0.24065574889732338	0.22427768504353887	1322.3548457940924	5661.117227255367	1261.4601366448333	5400.421629580902
1.8704744391592067	6718.133444674665	6646.635335045589	9164.029596140434	8825.059550412663	10434.071758990687	9953.577079322202	11675.04909591491	11057.424904471069	13938.125059759932	13076.290282786807	0.24065576294420402	0.22427769798417238	1315.3219395531341	5664.938263244461	1254.7511060723918	5404.066744454438
1.8817449885967616	6727.652595210646	6656.053203229389	9177.014639511972	8837.564298550587	10448.856485167773	9967.68096600777	11691.592318209603	11073.092971112814	13957.875111949908	13094.819127357474	0.24065577723907802	0.22427771115326883	1308.316032836854	5668.716795567656	1248.0678317616112	5407.671313733794
1.8930834487643238	6737.178052808896	6665.477311880195	9190.008290691605	8850.077336326865	10463.651013885696	9981.794203928326	11708.146510414492	11088.771427359217	13977.638262775845	13113.360260545096	0.24065579178636728	0.22427772455490175	1301.337054177944	5672.452566655353	1241.4102455403772	5411.235091736773
1.9044902288582053	6746.709745335399	6674.907589641815	9203.01045136975	8862.598569072643	10478.455233244258	9995.916686338773	11724.711547349356	11104.460154652546	13997.414362837522	13131.913542185532	0.24065580659057287	0.2242777381932177	1294.384932142275	5676.145318012917	1234.7782792634098	5414.757831880124
1.9159657405403292	6756.24760021944	6684.3439647261985	9216.021022642777	8875.127901547077	10493.269030667536	10010.048305849445	11741.287303078436	11120.159033719505	14017.203261833576	13150.478831269182	0.24065582165627677	0.22427775207243777	1287.4595953156822	5679.794790159678	1228.1718648070237	5418.2392866495065
1.9275103979530908	6765.7915444519485	6693.786364911794	9229.039905010794	8887.665237935204	10508.092292901363	10024.188954423724	11757.873650907624	11135.867944568583	14037.00480855817	13169.055985937868	0.24065583698814286	0.2242777661968589	1280.5609723164234	5683.4007226713	1221.5909340775688	5421.6792076290585
1.9391246177343011	6775.34150458391	6703.234717542	9242.066998375512	8900.210481845877	10522.924906010932	10038.338523375716	11774.470463381791	11151.5867664875	14056.818850897815	13187.644863481848	0.24065585259091915	0.22427778057085535	1273.6889917935478	5686.962854166282	1215.0354190102662	5425.0773454864975
1.9508088190322228	6784.897406724678	6712.688949523466	9255.102202037966	8912.763536309572	10537.76675537819	10052.496903367786	11791.077612281886	11167.315378040457	14076.64523582793	13206.245320336562	0.24065586846943895	0.22427779519887892	1266.8435824241606	5690.480922286399	1208.505251570139	5428.433449970558
1.9625634235206988	6794.45917654032	6722.148987324533	9268.145414696295	8925.324303776317	10552.61772569935	10066.663984408242	11807.69496862215	11183.053657065593	14096.48380940953	13224.85721207964	0.2406558846286221	0.22427781008546244	1260.024672923435	5693.954663732089	1202.0003637544578	5431.747269916115
1.9743888554143678	6804.026739252033	6731.61475697355	9281.196534443628	8937.892686113508	10567.477700982467	10080.839655848866	11824.322402647436	11198.801480672253	14116.334416786049	13243.480393427699	0.24065590107347673	0.2242778252352198	1253.2321920438553	5697.38381425105	1195.5206875966978	5435.018553250469
1.9862855414839768	6813.600019634468	6741.086184057334	9294.255458765818	8950.468584603877	10582.34656454489	10095.023806382662	11840.959783830356	11214.55872523847	14136.196902179936	13262.114718233364	0.2406559178091011	0.22427784065284753	1246.4660685709678	5700.768108612392	1189.066155165201	5438.2470469842665
1.9982539110717792	6823.178942014044	6750.56319371945	9307.322084539179	8963.05189994325	10597.224199010703	10109.216324041314	11857.606980868424	11230.325266408177	14156.071108889282	13280.76003948201	0.24065593484068457	0.22427785634312655	1239.7262313332176	5704.10728064063	1182.6366985661443	5441.432497211266
2.010294396107033	6832.763430267394	6760.045710658686	9320.396308028407	8975.642532238553	10612.11048630836	10123.41709619295	11874.263861681444	11246.10097908874	14175.956879284704	13299.416209288825	0.2406559521735108	0.22427787231092397	1233.0126091992715	5707.4010631984565	1176.2322499452275	5444.574649116024
2.0224074311215867	6842.353407819617	6769.533659127336	9333.478024884227	8988.240381005548	10627.005307668027	10137.626009539632	11890.930293408519	11261.88573744814	14195.854054805812	13318.083078895543	0.24065596981295712	0.22427788856119404	1226.3251310805208	5710.649188191397	1169.8527414886048	5447.673246965976
2.0345934532655616	6851.94879764273	6779.026962929661	9346.56713014133	9000.845345166841	10641.908543619242	10151.842950115079	11907.606142405468	11277.6794149125	14215.762475958121	13336.760498667494	0.24065598776449795	0.22427790509898	1219.663725931896	5713.851386560593	1163.4981054241653	5450.728034110274
2.0468529023231294	6861.549522253911	6788.525545420167	9359.663518215995	9013.457323049623	10656.820073988234	10166.067803282158	11924.291274241828	11293.481884163282	14235.681982309517	13355.448318090328	0.24065600603370613	0.22427792192941545	1213.0283227570471	5717.007388301892	1157.168274026597	5453.738753000274
2.059186220728381	6871.155503713993	6798.029329502113	9372.7670829041	9026.076212383714	10671.739777895657	10180.300453730697	11940.985553698336	11309.293017134876	14255.612412487246	13374.146385767184	0.24065602462625443	0.22427793905772686	1206.4188506067148	5720.116922449553	1150.8631796148256	5456.705145165091
2.0715938535812968	6880.766663625676	6807.538237625747	9385.877717378688	9038.701910299264	10686.667533753853	10194.540785474874	11957.688844763876	11325.112685011722	14275.553604174303	13392.854549415271	0.24065604354791797	0.2242779564892343	1199.8352385783219	5723.179717068095	1144.5827545525972	5459.626951211598
2.084076248663807	6890.382923131973	6817.052191786772	9398.99531418792	9051.33431332474	10701.603219264516	10208.788681851003	11974.401010632882	11340.94075822583	14295.505394106358	13411.572655863023	0.24065606280457494	0.22427797422935303	1193.277415825054	5726.195499289082	1138.3269312565099	5462.5039108535275
2.0966338564559543	6900.0042029145425	6826.5711135246975	9412.119765252823	9063.973317384787	10716.54671141617	10223.044025515099	11991.121913702524	11356.777106454125	14315.467618068404	13430.300551046903	0.2406560824022099	0.22427799228359602	1186.7453115480603	5729.163995265029	1132.095642190543	5465.33576288051
2.109267130152151	6909.630423191991	6836.0949239212005	9425.250961865022	9076.618817798075	10731.497886481577	10237.306698440481	12007.851415569827	11372.62159861578	14335.44011089135	13449.038080008306	0.24065610234691429	0.22427801065757572	1180.2388550060568	5732.084930208046	1125.8888198734494	5468.122245183913
2.1219765256775314	6919.261503718331	6845.623543598556	9438.38879468468	9089.270709275259	10746.45662001542	10251.576581915488	12024.589377029091	11388.474102869679	14355.422706448955	13467.78508689058	0.24065612264488903	0.22427802935700436	1173.75797551492	5734.958028383553	1119.7063968741568	5470.863094731234
2.1347625017044103	6928.897363781257	6855.156892717921	9451.533153738177	9101.928885916732	10761.422786851688	10265.85355654094	12041.33565806898	11404.334486611639	14375.415237654375	13486.541414935753	0.2406561433024474	0.22427804838769763	1167.3026024420396	5737.783013073495	1113.5483058152604	5473.558047574945
2.147625519668832	6938.537922200474	6864.694890977773	9464.6839284159	9114.593241210594	10776.396261101152	10280.1375022279	12058.090117869713	11420.202616471897	14395.417536456855	13505.306906481577	0.2406561643260151	0.22427806775557566	1160.8726652174955	5740.559606625931	1107.4144793796586	5476.2068388781045
2.160566043787228	6948.183097326146	6874.237457612299	9477.841007470142	9127.263668030551	10791.376916149018	10294.42829819528	12074.85261480045	11436.078358312501	14415.429433838579	13524.081402958476	0.24065618572213393	0.22427808746666475	1154.468093333824	5743.287530446891	1101.304850306653	5478.80920289061
2.1735845410731627	6957.832807037191	6883.7845113897565	9491.004279012852	9139.940058633772	10806.36462465236	10308.72582296746	12091.623006416434	11451.961577224665	14435.450759811349	13542.86474488642	0.24065620749746297	0.2242781075271004	1148.0888163404888	5745.966504966607	1095.2193513922393	5481.3648729429115
2.1866814813541975	6967.486968739621	6893.335970610812	9504.173630513385	9152.622304658742	10821.359258537595	10323.029954371877	12108.40114945619	11467.852137526084	14455.481343413208	13561.6567718718	0.2406562296587814	0.2242781279431264	1141.7347638523206	5748.596249673748	1089.1579154937062	5483.873581464402
2.199857337288837	6977.145499364954	6902.891753106991	9517.348948796407	9165.310297123213	10836.360688998097	10337.340569536735	12125.18689983886	11483.74990275844	14475.52101270532	13580.45732260447	0.24065625221298972	0.22427814872110066	1135.405865551671	5751.17648312333	1083.120475533011	5486.335059992503
2.213112584383593	6986.808315368547	6912.4517762390315	9530.530120039666	9178.003926422085	10851.3687864917	10351.657544888629	12141.980112661435	11499.654735684753	14495.569594768667	13599.266234854655	0.2406562751671131	0.224278169867495	1129.1020511805546	5753.706922887126	1077.106964489678	5488.7490391328465
2.2264477010101436	6996.475332727878	6922.015956895197	9543.717029771688	9190.703082325204	10866.383420738079	10365.980756150077	12158.780642195832	11515.56649828666	14515.626915700603	13618.083345469746	0.24065629852830292	0.22427819138889754	1122.8232505530468	5756.187285612337	1071.1173154093558	5491.115248593967
2.2398631684225956	7006.146466941063	6931.584211489758	9556.909562869816	9203.407653975377	10881.404460716538	10380.310078337297	12175.588341886438	11531.485051761958	14535.692800611936	13636.908490371432	0.24065632230383818	0.22427821329201458	1116.5693935537129	5758.617287008092	1065.1514614083571	5493.433417208726
2.2533594707748548	7015.821633025081	6941.156455961363	9570.107603557826	9216.117529886273	10896.431774663328	10394.645385757862	12192.40306434713	11547.410256522013	14555.767073623401	13655.741504552649	0.24065634650113032	0.22427823558367288	1110.340410131903	5760.996641808655	1059.2093356651603	5495.703272881918
2.2669370951380965	7025.500745514171	6950.73260577134	9583.311035403813	9228.832597940189	10911.46523006924	10408.986552008202	12209.224661358603	11563.34197218901	14575.849557862495	13674.582222074341	0.2406563711277232	0.22427825827082318	1104.1362303125206	5763.325063825119	1053.2908714267542	5497.924542619847
2.2805965315183476	7035.183718458232	6960.312575902188	9596.51974131804	9241.55274538611	10926.5046936772	10423.333449971413	12226.05298386568	11579.280057593525	14595.940075460294	13693.430476062642	0.2406563961912965	0.22427828136053982	1097.9567841923563	5765.602265920024	1047.396002009802	5500.096952528926
2.294338272874165	7044.870465421132	6969.896280855839	9609.7336035507	9254.27785883745	10941.550031479717	10437.685951814756	12242.887881974499	11595.224370771753	14616.038447548124	13712.2860987056	0.24065642169966805	0.22427830486002442	1091.802001940203	5767.827960000839	1041.5246608013986	5502.220227816841
2.308162815134429	7054.560899479077	6979.483634652175	9622.95250368974	9267.007824270106	10956.601108716459	10452.043928987463	12259.729204949783	11611.174768963121	14636.144494254337	13731.148921250373	0.24065644766079614	0.2242783287766095	1085.6718138036667	5770.001857053954	1035.676781264192	5504.29409281048
2.3220706572162446	7064.25493321904	6989.074550827353	9636.176322658774	9279.742527020317	10971.657789871866	10466.40725221834	12276.576801212233	11627.13110860761	14656.258034701212	13750.018774000115	0.2406564740827827	0.22427835311775846	1079.5661501061986	5772.123667117208	1029.8522969300393	5506.318270921009
2.336062301042938	7073.95247873704	6998.668942432173	9649.404940714798	9292.481851782515	10986.719938672593	10480.775791513384	12293.43051833565	11643.093245343123	14676.378887001556	13768.895486310883	0.24065650097387495	0.22427837789106914	1073.4849412468611	5774.193099282682	1024.0511414057692	5508.292484667618
2.3501382515621807	7083.65344763656	7008.266722030513	9662.638237446085	9305.225682607317	11001.78741808512	10495.149416153508	12310.2902030443	11659.061034003	14696.506868255605	13787.778886588696	0.24065652834246856	0.22427840310427594	1067.4281177072553	5776.2098617218435	1018.2732483758591	5510.216455689166
2.3642990167642037	7093.357751026923	7017.867801697723	9675.876091770035	9317.973902899437	11016.860090313354	10509.527994692231	12327.155701210237	11675.034328613447	14716.641794547813	13806.668802286564	0.24065655619711074	0.22427842876525259	1061.3956100466312	5778.173661653418	1012.5185515990597	5512.089904715773
2.378545107700138	7103.065299521601	7027.472093018956	9689.118381930919	9330.726395415517	11031.937816796042	10523.911394953238	12344.026857850444	11691.012982390857	14736.783480943537	13825.565059901312	0.24065658454650157	0.22427845488201473	1055.3873489067773	5780.084205370862	1006.7869849127019	5513.912551596295
2.392877038500453	7112.776003236683	7037.079507087659	9702.364985497856	9343.483042262193	11047.020458204543	10538.299484028228	12360.90351712434	11706.996847739429	14756.93174148603	13844.467484970812	0.2406566133994987	0.22427848146272183	1049.4032650120207	5781.941198232584	1001.0784822332207	5515.6841152883135
2.4072953263935135	7122.489771789123	7046.689954503869	9715.615779362495	9356.243724893853	11062.107874440162	10552.692128274408	12377.785522330845	11722.9857762484	14777.086389193013	13863.375902070746	0.24065664276511847	0.22427850851568062	1043.4432891718461	5783.744344674051	995.392977558251	5517.404313869309
2.4218004917242455	7132.206514295279	7056.303345372743	9728.870639737075	9369.008324110788	11077.199924632014	10567.089193312411	12394.672715905983	11738.979618689771	14797.247236053816	13882.29013481192	0.24065667265254004	0.22427853604934705	1037.5073522811872	5785.493348202668	989.7304049669765	5519.0728645327035
2.436393057972914	7141.926139369124	7065.919589302823	9742.12944215205	9381.776720056903	11092.296467134309	10581.490544023769	12411.56493941988	11754.97822501548	14817.414093025845	13901.21000583698	0.24065670307110698	0.22427856407232888	1031.5953853172832	5787.187911381014	984.0906986157061	5520.689483562717
2.4510735517740176	7151.6485551207425	7075.538595404502	9755.392061454108	9394.548792217754	11107.397359524139	10595.896044548686	12428.462033574322	11770.981444355	14837.586770031701	13920.135336817571	0.24065673403033216	0.22427859259338986	1025.7073193496326	5788.827735868283	978.4737927511451	5522.253886396531
2.46584250293529	7161.373669154651	7085.160272288485	9768.658371803956	9407.324419418566	11122.502458598981	10610.305558283857	12445.363838199959	11786.989125012882	14857.765075955875	13939.065948451494	0.24065676553989876	0.22427862162145026	1019.8430855319602	5790.412522384431	972.8796217005001	5523.765787575161
2.4807004444568266	7171.101388568188	7094.784528064075	9781.928246674168	9420.103479822	11137.61162037428	10624.718947879961	12462.270192253633	11803.00111446603	14877.948818641582	13958.001660459495	0.24065679760966485	0.22427865116559229	1014.0026151108323	5791.941970741376	967.3081198763684	5525.224900758127
2.4956479125503126	7180.831619949953	7104.411270337706	9795.201558847155	9432.885850926297	11152.724700081148	10639.136075239574	12479.180933815833	11819.017259361386	14898.137804887787	13976.942291582574	0.24065683024966528	0.22427868123506048	1008.1858394210576	5793.415779819712	961.7592217784841	5526.6309387316
2.510685446658382	7190.564269378077	7114.040406211242	9808.478180412865	9445.671409563041	11167.841552163789	10653.556801514704	12496.09590008784	11835.03740551321	14918.331840445795	13995.887659578777	0.24065686347011642	0.22427871183926607	1002.3926898913924	5794.833647600375	956.2328619949985	5527.983613420278
2.5258135894740787	7200.299242418799	7123.671842280538	9821.757982766905	9458.460031895345	11182.962030277387	10667.98098710475	12513.014927389373	11851.061397900845	14938.530730016513	14014.837581220616	0.24065689728141845	0.2242787429877903	996.6230980419787	5796.195271139033	950.728975202248	5529.282635867363
2.54103288696045	7210.036444124634	7133.305484633695	9835.040836608137	9471.251593415574	11198.085987285389	10682.408491653952	12529.93785115558	11867.089080665904	14958.734277246884	14033.791872291758	0.2406569316941576	0.22427877469038665	990.8769954856834	5797.500346573535	945.2474961625994	5530.527716232464
2.556343888370238	7219.7757790329715	7142.9412388495875	9848.326611936818	9484.045968943476	11213.213275257433	10696.839174049328	12546.864505934758	11883.120297109983	14978.942284727187	14052.75034758436	0.24065696671911266	0.22427880695698343	985.1543139303685	5798.748569137417	939.7883597320179	5531.718563825823
2.571747146265715	7229.517151164281	7152.579009996235	9861.615178052254	9496.843032624061	11228.343745466691	10711.272892418301	12563.794725385385	11899.15488969208	14999.154553987568	14071.712820896055	0.2406570023672551	0.22427883979768948	979.4549851813354	5799.939633159898	934.3515008587856	5532.854887096677
2.5872432165386163	7239.260464020734	7162.218702629305	9874.906403550973	9509.642657925706	11243.477248387831	10725.709504126586	12580.728342273878	11915.19270002623	15019.370885495375	14090.679105027195	0.2406570386497545	0.22427887322279402	973.7789411395206	5801.073232067283	928.9368545813486	5533.936393622775
2.602832658430207	7249.005620584374	7171.860220790434	9888.200156324334	9522.444717637976	11258.613633694322	10740.14886577575	12597.665188471601	11931.233568878864	15039.591078651645	14109.649011777743	0.2406570755779815	0.22427890724277252	968.1261138015543	5802.149058365729	923.5443560312851	5534.962790117832
2.6185160345514573	7258.752523315702	7181.503468005749	9901.496303556663	9535.249083869745	11273.752750256339	10754.59083320115	12614.605094952554	11947.277336166493	15059.814931788369	14128.622351944601	0.24065711316351168	0.22427894186828842	962.4964352674433	5803.166803692933	918.1739404351101	5535.9337824457325
2.6342939109033563	7268.501074152011	7191.148347284241	9914.794711723067	9548.055628047088	11288.894446138314	10769.035261469551	12631.547891790653	11963.323840953135	15080.04224216531	14147.598935318587	0.2406571514181292	0.2242789771101982	956.8898377324804	5804.126158764586	912.8255431127036	5536.849075604929
2.6501668568973313	7278.251174505785	7200.794761116232	9928.09524658734	9560.864220911344	11304.038568596588	10783.482004876998	12648.493408157126	11979.37292144793	15100.272805966919	14166.578570681666	0.24065719035383012	0.22427901297955313	951.3062534921337	5805.026813398115	907.4990994823165	5537.708373756846
2.666135445375801	7288.002725263115	7210.4426114718435	9941.39777319988	9573.674732517135	11319.184964077069	10797.930916946581	12665.441472317934	11995.424415002724	15120.506418299314	14185.561065804115	0.24065722998282713	0.22427904948760383	945.7456149457139	5805.868456537835	902.1945450570784	5538.511380201904
2.6822002526328483	7297.7556267821865	7220.091799799377	9954.702155895722	9586.487032230301	11334.333478213013	10812.38185042617	12682.391911631312	12011.478158109547	15140.742873187386	14204.546227441597	0.2406572703175521	0.2242790866458036	940.2078545939294	5806.650776229333	896.9118154465104	5539.257797385333
2.6983618584350144	7307.509778891587	7229.742227023783	9968.008258292322	9599.300988725943	11349.483955822558	10826.834657286221	12699.344552545042	12027.53398639821	15160.981963571581	14223.533861332355	0.24065731137066185	0.2242791244658123	934.6929050391191	5807.373459630646	891.6508463620557	5539.947326933499
2.71462084604223	7317.265080888831	7239.393793545206	9981.315943287616	9612.116469986568	11364.636240906544	10841.28918871769	12716.299220594037	12043.59173463404	15181.223481305065	14242.523772194569	0.24065735315504075	0.2242791629594992	929.2006989910733	5808.036193031352	886.4115736130625	5540.579669620143
2.730977802228858	7327.021431538758	7249.046399237285	9994.625073057952	9624.933343299916	11379.790176646191	10855.745295129682	12733.255740397775	12059.651236715243	15201.467217150739	14261.515763723297	0.24065739568380531	0.22427920213894834	923.7311692600488	5808.638661818579	881.1939331051544	5541.15452535823
2.747433317304874	7336.778729071897	7258.699943445697	10007.935509055942	9637.751475257099	11394.94560540069	10870.202826147304	12750.213935657643	12075.712325670604	15221.71296077807	14280.509638587786	0.24065743897030842	0.22427924201646057	918.2842487630551	5809.180550509132	875.9978608486708	5541.671593250707
2.763987985137163	7346.536871183008	7268.354324986636	10021.247112008563	9650.57073175067	11410.102368705073	10884.661630609586	12767.173629154586	12091.77483365716	15241.96050076036	14299.505198428757	0.24065748302814366	0.22427928260455934	912.8598705252516	5809.661542757414	870.8232929544756	5542.130571562098
2.780642403170963	7356.295755029429	7278.0094421452195	10034.559741915013	9663.390977972591	11425.26030726784	10899.121556567181	12784.134642746463	12107.838591957709	15262.209624571635	14318.502243855528	0.24065752787114972	0.22427932391599345	907.4579676775611	5810.08132133726	865.6701656353544	5542.5311577229295
2.797397172451417	7366.055277229589	7287.665192674025	10047.873258044781	9676.212078412382	11440.419260968758	10913.582451280325	12801.096797365655	12123.903430978542	15282.460118583846	14337.500574443353	0.24065757351341466	0.22427936596374087	902.0784734608606	5810.439568168484	860.5384152089828	5542.873048352078
2.8142528976452668	7375.815333861431	7297.321473791532	10061.18751893558	9689.033896855124	11455.579068856578	10928.044161216627	12818.059913016508	12139.969180247044	15302.711768063864	14356.49998873065	0.24065761996928034	0.22427940876101435	896.7213212213828	5810.73596428521	855.4279780935613	5543.155939221149
2.831210187062679	7385.575820460799	7306.978182180564	10074.502382391287	9701.856296379488	11470.739569146719	10942.50653204887	12835.023808772796	12156.035668409268	15322.964357170511	14375.500284216172	0.2406576672533467	0.22427945232126442	891.3864444174105	5810.970189878717	850.3387908141012	5543.379525300581
2.848269652679189	7395.336632020017	7316.63521398685	10087.817705480058	9714.679139355929	11485.900599219167	10956.969408653023	12851.988302775406	12172.10272322775	15343.217668951835	14394.501257356473	0.24065771538047798	0.2242794966581841	886.0737766169477	5811.141924279742	845.2707900005626	5543.543500741478
2.865431910157798	7405.097662986209	7326.292464817432	10101.133344532203	9727.502287444637	11501.061995616099	10971.432635105952	12868.953212229702	12188.170171579017	15363.471485342045	14413.502703563008	0.2406577643658054	0.22427954178571297	880.7832514980691	5811.250845958944	840.2239123872714	5543.647558871191
2.882697578871184	7414.85880725987	7335.949829739213	10114.4491551383	9740.32560159372	11516.223594039768	10985.89605468342	12885.918353403209	12204.237839451387	15383.725587158773	14432.50441719959	0.24065781422473298	0.22427958771804246	875.5148028524127	5811.296632551588	835.1980948170531	5543.691392221488
2.900067281924058	7424.619958193278	7345.607203277418	10127.764992147164	9753.148942037267	11531.385229350257	11000.359509857924	12902.883541623134	12220.305551942605	15403.979754100197	14451.50619157963	0.24065786497294359	0.2242796344696195	870.2683645814541	5811.278960828204	830.1932742396602	5543.6746925157495
2.9175416461756507	7434.381008588945	7355.264479414125	10141.08070966384	9765.972168293465	11546.546735563214	11014.822842296651	12919.848591273856	12236.373133257577	15424.233764742094	14470.507818963533	0.24065791662640112	0.22427968205515142	865.0438707026769	5811.197506736964	825.2093877127045	5543.597150673624
2.9351213022623317	7444.14185069819	7364.921551586744	10154.396161047773	9778.795139162705	11561.707945847827	11029.28589285932	12936.813315794721	12252.44040670606	15444.487396535262	14489.509090556003	0.24065796920135854	0.2242797304896109	859.8412553476519	5811.051945392974	820.2463724024128	5543.458456819411
2.952806884620376	7453.902376219516	7374.578312686553	10167.71119891072	9791.617712725727	11576.868692524497	11043.748501596188	12953.777527677463	12268.50719470043	15464.740425802509	14508.509796503453	0.24065802271436168	0.22427977978824049	854.6604527579038	5810.841951044276	815.3041655822308	5543.258300268091
2.970599031508854	7463.662476297097	7384.234655057131	10181.0256751148	9804.439746341657	11592.02880706265	11058.210507745833	12970.741038463795	12284.573318753295	15484.992627735843	14527.509725891254	0.24065807718225393	0.2242798299665578	849.5013972934685	5810.567197133787	810.3827046391671	5542.996369569562
2.9884983850326714	7473.422041519353	7393.890470493052	10194.33944077066	9817.261096646347	11607.188120078716	11072.671749733368	12987.7036587432	12300.638599475504	15505.243776393883	14546.50866674143	0.24065813262218375	0.22427988104036017	844.3640234307968	5810.227356282063	805.4819270687294	5542.67235247232
3.006505591165733	7483.180961917356	7403.54565023818	10207.652346235454	9830.081619550265	11622.34646133386	11087.13206516805	13004.665198150426	12316.702856573573	15525.493644698956	14565.50640600967	0.240658189051608	0.22427993302572946	839.2482657600776	5809.822100269608	800.6017704751575	5542.285935928114
3.0246212997742656	7492.939126963351	7413.200084984374	10220.96424111093	9842.901170236833	11637.50365973187	11101.591290841512	13021.625465363157	12332.765908847718	15545.742004434354	14584.50272958306	0.2406582464882983	0.22427998593903828	834.1540589921642	5809.351100088097	795.742172579281	5541.836806145497
3.0428461646402667	7502.696425569339	7422.853664869974	10234.274974241642	9855.71960316057	11652.659543317151	11116.04926272565	13038.584268099834	12348.827574189583	15565.988626241833	14603.497422277454	0.24065830495034718	0.2242800397969542	829.0813379522879	5808.814025889151	790.9030712106614	5541.324648531154
3.0611808434850984	7512.4527460854115	7432.506279478291	10247.58439371279	9868.536772045189	11667.813939272351	11130.50581597056	13055.541413117018	12364.887669579955	15586.233279618496	14622.490267834846	0.24065836445617358	0.22428009461644483	824.0300375855295	5808.210547032766	786.0844043144025	5540.749147744849
3.079625997993227	7522.207976298494	7442.157817836275	10260.892346848663	9881.352529881913	11682.9666739166	11144.960784902696	13072.496706207483	12380.94601108677	15606.475732914625	14641.481048921052	0.24065842502452822	0.22428015041478494	819.0000929543166	5807.540332060307	781.2861099452712	5540.109987651464
3.0981822938360946	7531.962003430583	7451.808168412851	10274.198680210358	9894.166728927437	11698.117572703006	11159.41400302257	13089.449952197443	12397.002413862603	15626.715753330407	14660.469547122833	0.24065848667450035	0.22428020720955985	813.9914392419741	5806.803048728034	776.5081262733438	5539.406851367094
3.116850400696155	7541.714714137599	7461.4572191177185	10287.503239594354	9906.97922070241	11713.266460217046	11173.865303003133	13106.400954944824	12413.05669214291	15646.953106913965	14679.455542945838	0.2406585494255234	0.22428026501867337	809.004011753248	5805.998364007566	771.7503915868583	5538.6394212748855
3.135630992291033	7551.465994507616	7471.104857299765	10300.805870030259	9919.78985598947	11728.413160174101	11188.31451668759	13123.34951733652	12429.108659243628	15667.187558558142	14698.438815811878	0.24065861329738172	0.22428032386035096	804.0377459086012	5805.125944045838	767.0128442838322	5537.807378973346
3.1545247463978408	7561.21573005958	7480.750969745658	10314.106415779162	9932.598484831495	11743.557495417608	11202.761475087473	13140.295441286398	12445.158127559089	15687.41887199821	14717.419144056508	0.2406586783102163	0.2242803837531474	799.0925772529445	5804.185454229359	762.2954228800372	5536.910405325238
3.1735323448776414	7570.963805741761	7490.3954426784385	10327.404720331728	9945.404956529865	11758.699287916945	11217.206008380737	13157.238527732976	12461.204908559954	15707.646809809161	14736.396304926635	0.24065874448453164	0.22428044471595276	794.1684414524352	5803.176559164189	757.5980660066707	5535.948180449661
3.192654473700048	7580.710105930356	7500.038161756071	10340.700626406393	9958.20911964265	11773.838358765463	11231.647945909779	13174.178576637258	12477.248812791031	15727.871133403196	14755.370074578022	0.24065881184120205	0.2242805067679973	789.2652742966311	5802.098922692705	752.920712412917	5534.920383737888
3.211891822967991	7590.454514428041	7509.679012070097	10353.993975947575	9971.010821982987	11788.974528178474	11246.087116179628	13191.11538698056	12493.289649869343	15748.09160302723	14774.340228073086	0.24065888040147898	0.22428056992885814	784.3830116951722	5800.952207864262	748.263300964958	5533.826693849638
3.2312450869426166	7600.196914462452	7519.317878144158	10367.284610123728	9983.80991061721	11804.107615491137	11260.523346855927	13208.048756762155	12509.327228481909	15768.307977760143	14793.306539378313	0.24065895018699643	0.22428063421846667	779.5215896801092	5799.736076964997	743.6257706431206	5532.666788691189
3.2507149640683446	7609.937188684826	7528.954643932579	10380.572369325677	9996.606231863143	11819.237439156577	11274.956464763034	13224.978482997278	12525.36135638368	15788.520015510478	14812.268781361934	0.24065902121978	0.22428069965711256	774.6809444088722	5798.450191530865	739.0080605483381	5531.440345467068
3.2703021569980693	7619.675219168512	7538.58919281905	10393.857093164726	10009.399631288465	11834.363816743846	11289.386295882246	13241.904361714833	12541.391840395636	15808.72747301381	14831.226725791692	0.24065909352225148	0.22428076626545274	769.8610121647362	5797.094212359283	734.4101099011023	5530.147040671669
3.2900073726185273	7629.41088740767	7548.221407615192	10407.13862047106	10022.189953708947	11849.486564936124	11303.812665349877	13258.826187955496	12557.418486402667	15828.930105830528	14850.180143332473	0.2406591671172386	0.22428083406451688	765.0617293521063	5795.667799475137	729.831858036865	5528.78655006038
3.3098313220758016	7639.144074315643	7557.85117055912	10420.416789291698	10034.977043186711	11864.605499528476	11318.235397455323	13275.743755769225	12573.441099351496	15849.127668342997	14869.128803543887	0.24065924202798009	0.22428090307571333	760.2830325003597	5794.170612159185	725.2732444133144	5527.358548703138
3.329774720800988	7648.874660223754	7567.478363314199	10433.691436888996	10047.7607430287	11879.72043542622	11332.654315639416	13292.656858213495	12589.459483248898	15869.319913753498	14888.072474878249	0.2406593182781347	0.22428097332083746	755.5248582679778	5792.602308983449	720.7342086071149	5525.862710963003
3.349838288536016	7658.602524879785	7577.1028669675225	10446.962399738775	10060.540895784818	11894.831186642856	11347.06924249239	13309.565287351044	12605.473441159476	15889.506594081651	14907.010924678043	0.24065939589178797	0.22428104482207806	750.78714343498	5790.9625477595255	716.214690314373	5524.298710503615
3.370022749359618	7668.327547446589	7586.724562028686	10460.229513528595	10073.317343246446	11909.937566298158	11361.479999752253	13326.468834247806	12621.482775203933	15909.687460162024	14925.943919173933	0.24065947489346026	0.22428111760202468	746.0698249094421	5789.2509855804965	711.7146293531405	5522.6662203068845
3.390328831713469	7678.049606500735	7596.343328428327	10473.49261315608	10086.089926444676	11925.039386616361	11375.886408302867	13343.367288970923	12637.487286556952	15929.862261641874	14944.871223482376	0.2406595553081144	0.22428119168367391	741.3728397270897	5787.467278834898	707.2339656608528	5520.964912661351
3.4107572684284713	7687.768580031103	7605.959045516849	10486.751532727205	10098.858485648752	11940.13645892427	11390.288288172253	13360.260440586706	12653.486775445403	15950.030746978784	14963.792601603542	0.24065963716116406	0.22428126709043814	736.6961250475142	5785.611083166674	702.7726392948534	5519.1944591626525
3.431308796751202	7697.484345437444	7615.571592062966	10500.006105554481	10111.622860364318	11955.22859364928	11404.685458530663	13377.14807715847	12669.481041146242	15970.192663438185	14982.707816418966	0.2406597204784818	0.22428134384615195	732.0396181611577	5783.682053543162	698.3305904365843	5517.354530755896
3.4519841583705158	7707.196779529171	7625.180846252555	10513.256164155546	10124.382889332033	11970.315600317821	11419.077737689113	13394.029985744874	12685.469881984936	15990.347757091478	15001.616629689728	0.24065980528640707	0.2242814219750808	727.4032564845984	5781.679844215047	693.9077593903639	5515.444797724485
3.47278409944432	7716.905758523774	7634.786685687149	10526.501540251162	10137.138410525775	11985.39728755318	11433.4649430974	13410.905952397532	12701.45309533331	16010.495772813281	15020.518802054019	0.24065989161175497	0.22428150150192755	722.7869775626459	5779.604108739644	689.5040865793126	5513.464929663576
3.4937093706264992	7726.611158045686	7644.38898738272	10539.74206476388	10149.889261151162	12000.473463074048	11447.846891342497	13427.775762159461	12717.430477607853	16030.636454279673	15039.414093025227	0.2406599794818247	0.22428158245184165	718.1907190692145	5777.454499986488	685.119512550591	5511.414595519658
3.514760727094002	7736.312853124728	7653.98762776829	10552.977567816104	10162.63527764388	12015.543933692397	11462.223398146773	13444.639199062774	12733.401824267752	16050.769543965538	15058.302260989707	0.24066006892440847	0.22428166485042658	713.6144188055769	5775.230670135934	680.7539779755753	5509.293463605922
3.535938928574102	7746.01071819493	7663.58248268473	10566.207878728728	10175.376295668295	12030.608505312	11476.594278366456	13461.496046127093	12749.36692981328	16070.894783142805	15077.183063204962	0.2406601599678003	0.2242817487237477	709.058014704904	5772.932270708028	676.4074236478191	5507.101201578509
3.557244739371806	7755.7046270930805	7673.1734273833345	10579.43282601932	10188.112150115712	12045.666982926472	11490.95934598976	13478.346085357409	12765.325587783778	16091.01191187796	15096.056255797352	0.2406602526408051	0.22428183409834182	704.5214448268525	5770.558952531777	672.0797904852661	5504.837476465385
3.578678928397448	7765.3944530574545	7682.760336524677	10592.652237400624	10200.842675103046	12060.719170617609	11505.318414135469	13495.189097742334	12781.277590756106	16111.120669030113	15114.921593760373	0.24066034697274824	0.22428192100122415	700.0046473616385	5768.11036578007	667.7710195281543	5502.501954650972
3.600242269194432	7775.080068726451	7692.343084177143	10605.865939778918	10213.567703971059	12075.764871553638	11519.671295050995	13512.024863252169	12797.222730342612	16131.220792248767	15133.778830952338	0.240660442993484	0.22428200945989885	695.5075606328901	5765.586159992963	663.4810519416351	5500.094301899895
3.6219355399671502	7784.761346137391	7701.92154381585	10619.073759252586	10226.287069283124	12090.803887987668	11534.017800111089	13528.853160837272	12813.160797189692	16151.312017971999	15152.627720094799	0.24066054073340656	0.22428209950236533	691.0301230899058	5762.98598402366	659.2098290162976	5497.614183368161
3.643759523609069	7794.43815672498	7711.495588321216	10632.275521110254	10239.000602823508	12105.836021255647	11548.35773981596	13545.673768425853	12829.091580975832	16171.394081423952	15171.468012770303	0.2406606402234593	0.22428219115712994	686.5722733147559	5760.309486100916	654.9572921671788	5495.061263598502
3.6657150077309777	7804.11037132029	7721.065089977854	10645.47104982963	10251.7081355961	12120.861071775142	11562.690923789938	13562.486462922654	12845.014870410145	16191.466716613366	15190.299459420798	0.2406607414951434	0.2242822844532135	682.1339500221075	5757.5563138294965	650.7233829345496	5492.435206531081
3.6878027846894206	7813.777860149235	7730.629920473177	10658.66016907565	10264.409497822764	12135.878839043315	11577.017160779682	13579.291020206792	12860.930453230469	16211.529656331124	15209.121809345468	0.24066084458052964	0.22428237942016108	677.7150920566637	5754.726114175282	646.5080429825757	5489.735675495584
3.710023651615288	7823.440492831473	7740.189950896257	10671.842701699241	10277.104518942033	12150.889121635606	11591.336258652791	13596.087215130361	12876.83811620189	16231.582632148715	15227.934810699126	0.24066094951226857	0.22428247608805138	673.3156383936875	5751.818533475976	642.3112141017627	5486.962333241943
3.732378410442586	7833.098138378929	7749.745051736524	10685.018469735507	10289.793027607575	12165.891717203776	11605.64802439615	13612.874821516298	12892.737645114983	16251.625374415811	15246.7382104902	0.2406610563235995	0.22428257448750613	668.9355281391181	5748.833217446227	638.1328382077336	5484.114841926843
3.7548678679373717	7842.750665194695	7759.295092882563	10698.187294402518	10302.47485168682	12180.886422474607	11619.952264114501	13629.653612157048	12908.628824784266	16271.657612258778	15265.531754579073	0.24066116504836338	0.22428267464970067	664.5747005370213	5745.769811244216	633.9728573464963	5481.192863170989
3.777492835726878	7852.397941071763	7768.839943621022	10711.348996099801	10315.149818259717	12195.873033248305	11634.248783029074	13646.423358812825	12924.5114390468	16291.67907357876	15284.315187676486	0.24066127572101184	0.2242827766063736	660.2330949574243	5742.627959376667	629.8312136840832	5478.196057970636
3.8002541303288	7862.03983319161	7778.379472635095	10724.503394406694	10327.817753616944	12210.851344396695	11648.537385475696	13663.18383220971	12940.385270760135	16311.68948504953	15303.088253341268	0.24066138837661918	0.224282880389837	655.9106509054545	5739.407305782661	625.7078495151945	5475.124086783268
3.823152573180761	7871.676208123191	7787.913548003685	10737.650308081207	10340.478483259023	12225.821149862062	11662.817874903869	13679.934802038406	12956.25010180135	16331.68857211613	15321.850693979311	0.24066150305089282	0.22428298603298627	651.6073080194183	5736.107493819203	621.6027072640718	5471.97660953179
3.8461889906699622	7881.306931821477	7797.442037199935	10750.789555058307	10353.131831894589	12240.78224265528	11677.090053874907	13696.676036952265	12972.10571306509	16351.676058992673	15340.602250841372	0.24066161978018608	0.2242830935693114	647.3230060687638	5732.728166252375	617.5157294775418	5468.75328555936
3.8693642141629967	7890.931869626399	7806.964807090211	10763.920952448743	10365.777623439273	12255.734414854587	11691.353724060766	13713.407304565993	12987.95188446233	16371.651668660901	15359.342664021713	0.2406617386015088	0.2242832030329073	643.0576849585632	5729.2689653043635	613.4468588331074	5465.453773699235
3.892679080035866	7900.550886261539	7816.481723932853	10777.044316537544	10378.415681014292	12270.67745760398	11705.60868624256	13730.128371453946	13003.78839491881	16391.615122868334	15378.071672456414	0.24066185955253955	0.22428331445848543	638.8112847253797	5725.729532620404	609.3960381337383	5462.077732237987
3.9161344297041563	7910.163845832955	7825.9926533770395	10790.159462782678	10391.045826945163	12285.611161111814	11719.854740309196	13746.839003148656	13019.615022373602	16411.566142126627	15396.789013921776	0.24066198267163835	0.22428342788138445	634.5837455400615	5722.109509298112	605.363210309908	5458.62481893925
3.9397311096534064	7919.7706118279575	7835.49746046161	10803.266205813692	10403.667882760394	12300.535314649338	11734.091685256002	13763.538964139289	13035.431543777657	16431.504445709896	15415.494425032759	0.24066210799785728	0.22428354333758097	630.3750077063742	5718.408535887953	601.3483184194192	5455.094691049773
3.963469971469652	7929.371047113924	7844.996009613928	10816.364359430368	10416.28166919023	12315.449706549309	11748.319319183402	13780.228017870193	13051.237735092445	16451.429751653115	15434.187641241495	0.2406622355709555	0.2242836608637026	626.1850116631831	5714.626252416056	597.3513056494121	5451.487005319446
3.987351871870168	7938.965013937136	7854.488164648784	10829.453736601443	10428.88700616543	12330.35412420463	11762.537439295656	13796.905926739466	13067.033371288611	16471.341776750574	15452.868396835818	0.2406623654314096	0.22428378049703818	622.0136979842209	5710.762298389338	593.3721153140941	5447.801417994313
4.01137767273438	7948.552373921631	7863.973788767204	10842.534149463332	10441.483712815974	12345.248354067022	11776.745841899485	13813.57245209758	13082.818226344563	16491.24023655439	15471.536424937776	0.24066249762042805	0.22428390227555128	617.8610073747986	5706.8163127712905	589.4106908550602	5444.037584820297
4.035548241134971	7958.132988067907	7873.452744555371	10855.605409318681	10454.071607469867	12360.132181645504	11790.944322402838	13830.227354245775	13098.59207324517	16511.124845372742	15490.191457502191	0.24066263217996448	0.22428402623789045	613.7268806758511	5702.787934027612	585.4669758437667	5440.195161074866
4.059864449369175	7967.70671675193	7882.924893983532	10868.667326635323	10466.650507651962	12375.005391505316	11805.132675313682	13846.870392434965	13114.35468398053	16530.995316268734	15508.833225315364	0.24066276915273072	0.22428415242340452	609.6112588652468	5698.676800148096	581.5409139799012	5436.273801561445
4.08432717499025	7977.273419723915	7892.390098404881	10881.719711044925	10479.220230082768	12389.867767266513	11819.310694238733	13863.501324864259	13130.105829544631	16550.851361058794	15527.461457993651	0.24066290858221023	0.22428428087215138	605.5140830506571	5694.482548584696	577.6324490890256	5432.2731605931185
4.108937300839158	7986.832956107108	7901.848218554405	10894.762371341663	10491.78059067717	12404.71909160257	11833.478171882169	13880.119908679528	13145.845279934036	16570.69269031113	15546.075883982025	0.24066305051267267	0.2242844116249149	601.4352944779675	5690.2048163381405	573.7415251278435	5428.192892045248
4.133695715076422	7996.385184396827	7911.299114547949	10907.795115481234	10504.331404543485	12419.559146239417	11847.634900044643	13896.725899972404	13161.572804146876	16590.519013344696	15564.676230553065	0.24066319498918792	0.2242845447232154	597.3748345290369	5685.843239946291	569.8680861830944	5424.032649359666
4.15860331121418	8005.929962459217	7920.742645881049	10920.817750579497	10516.872485982201	12434.387711953992	11861.780669621994	13913.319053778816	13177.288170181511	16610.33003822763	15583.262223805516	0.24066334205764156	0.224284680209324	593.3326447160507	5681.397455438506	566.0120764660242	5419.79208549764
4.183660988148428	8015.467147530126	7930.178671427828	10933.83008291129	10529.40364848481	12449.204568573035	11875.915270604033	13929.899124077714	13192.99114503529	16630.1254717759	15601.833588662981	0.2406634917647467	0.2242848181262753	589.308666691999	5676.8670984427445	562.1734403216979	5415.47085303301
4.208869650191461	8024.996596214176	7939.607049440156	10946.831917909498	10541.924704732965	12464.009494972192	11890.038492073736	13946.465863790203	13208.681494703758	16649.905019552472	15620.390048873152	0.24066364415806293	0.22428495851788333	585.3028422411007	5672.251804104075	558.3521222212585	5411.068604090717
4.2342302071045115	8034.51816448339	7949.027637546303	10959.823060163544	10554.435466597037	12478.802269074398	11904.15012220571	13963.019024777857	13224.35898417904	16669.668385865432	15638.931327006047	0.2406637992860089	0.2242851014287524	581.3151132827334	5667.551207126584	554.548066764226	5406.584990375675
4.259743574130585	8044.031707676385	7958.440292750191	10972.803313418643	10566.935745135394	12493.582667849198	11918.249948265531	13979.558357842057	13240.023377449228	16689.41527376745	15657.457144453463	0.24066395719787842	0.2242852469042949	577.3454218757106	5662.764941832516	550.7612186832121	5402.019663225859
4.285410672027485	8053.537080497153	7967.844871430236	10985.772480574526	10579.425350593205	12508.350467311424	11932.3377566085	13996.083612722658	13255.674437497113	16709.145385054315	15675.967221427645	0.24066411794385673	0.22428539499074424	573.3937102110649	5657.892642089631	546.9915228374593	5397.372273557819
4.311232427101037	8063.034137014033	7977.241229338379	10998.73036368438	10591.904092401463	12523.105442520146	11946.413332678676	14012.594538096928	13271.311926299191	16728.858420263914	15694.461276960283	0.24066428157503703	0.2242855457351684	569.4599206151615	5652.933941360563	543.2389242150821	5392.64247190021
4.337209771238533	8072.522730658635	7986.629221599048	11011.6767639538	10604.371779175937	12537.847367577617	11960.47646100783	14029.0908815785	13286.935604824645	16748.55407867513	15712.939028901485	0.24066444814343618	0.2242856991854876	565.543995550921	5647.888472718187	539.5033679340268	5387.829908409622
4.363343641942354	8082.002714224835	7996.008702708216	11024.611481739776	10616.828218716257	12552.576015628285	11974.52692521454	14045.572389716388	13302.545233034432	16768.232058306912	15731.400193918858	0.2406646177020109	0.22428585539048818	561.6458776168001	5642.755868848413	535.7847992436728	5382.934232895728
4.389634982363801	8091.473939867717	8005.379526532453	11037.534316549654	10629.273218004986	12567.291158857764	11988.564508003294	14062.038807993975	13318.14056988042	16787.89205591725	15749.844487496704	0.24066479030467663	0.22428601439983964	557.765509548015	5637.53576206835	532.0831635213108	5377.955094795208
4.416084741337141	8100.936259102594	8014.741546307877	11050.445067040222	10641.706583206593	12581.992568491949	12002.588991163444	14078.489880828147	13333.721373304323	16807.533767002347	15768.271623934928	0.2406649660063231	0.2242861762641083	553.9028342145903	5632.227784321178	528.3984062734526	5372.892143197823
4.442693873413836	8110.389522803924	8024.09461463927	11063.343531016613	10654.128119666604	12596.680014795927	12016.60015556842	14094.925351568238	13349.287400236963	16827.156885795583	15786.681316348346	0.24066514486283372	0.2242863410347758	550.0577946210979	5626.831567178946	524.7304731364129	5367.745026854798
4.469463338897009	8119.833581204349	8033.438583499075	11076.229505431438	10666.53763191065	12611.353267073153	12030.597781174773	14111.344962495208	13364.838406597339	16846.76110526674	15805.073276665784	0.24066532693110107	0.22428650876425546	546.2303339098289	5621.346741888206	521.0793098771537	5362.513394204434
4.49639410387609	8129.26828389371	8042.773304226569	11089.102786383844	10678.93492364373	12626.012093664562	12044.581647021492	14127.748454820825	13380.374147291961	16866.346117121262	15823.447215629507	0.24066551226904828	0.22428667950590633	542.4203953580582	5615.772939352319	517.4448623923818	5357.196893369313
4.523487140261684	8138.693479818036	8052.098627526818	11101.963169118597	10691.31979774919	12640.656261947668	12058.551531229039	14144.135568686783	13395.89437621393	16885.91161179939	15841.802842794279	0.24066570093564502	0.22428685331405498	538.6279223807796	5610.109790167306	513.827076707501	5351.795172155369
4.550743425820648	8148.109017278665	8061.414403469868	11114.810448025291	10703.692056288022	12655.285538335866	12072.50721099866	14160.50604316407	13411.39884624231	16905.4572784757	15860.139866526884	0.24066589299092808	0.22428703024401017	534.8528585261956	5604.356924587395	510.22589897728176	5346.307878070511
4.578163944211368	8157.514743931094	8070.720481489742	11127.644416637257	10716.051500497939	12669.899688277346	12086.448462611515	14176.859616251915	13426.887309241263	16924.982805057993	15878.457994005277	0.2406660884960205	0.22428721035208013	531.0951474784233	5598.513972566463	506.64127548687975	5340.734658343252
4.605749685019276	8166.910506784214	8080.016710383662	11140.464867630968	10728.397930792711	12684.498476254601	12100.375061428102	14193.196024877372	13442.359516059561	16944.487878187116	15896.756931218213	0.24066628751315008	0.2242873936955922	527.3547330600559	5592.580563791096	503.0731526520103	5335.07515993854
4.633501643792551	8176.296152199278	8089.302938311107	11153.271592825091	10740.731146761333	12699.08166578354	12114.286781887447	14209.515004894496	13457.815216529832	16963.97218323618	15915.036382964594	0.2406664901056712	0.22428758033291077	523.6315592280589	5586.5563276531175	499.52147701734793	5329.329029549379
4.6614208220780515	8185.6715258890135	8098.579012792984	11166.064383179752	10753.050947167316	12713.649019412831	12128.183397506502	14225.816291083764	13473.254159468008	16983.435404310094	15933.296052853007	0.24066669633808438	0.22428777032345612	519.9255700749054	5580.44089326961	495.98619525687536	5323.495913610794
4.689508227457455	8195.036472916636	8107.844780710719	11178.843028795685	10765.357129947903	12728.200298723119	12142.064680879395	14242.099617151356	13488.676092672655	17002.877224245007	15951.535643301182	0.24066690627605647	0.22428796372772364	516.236709828605	5574.233889498748	492.4672541738546	5317.57545831427
4.717764873583629	8204.390837695	8117.100088305467	11191.607318913559	10777.649492213442	12742.735264326458	12155.930403676914	14258.364715728685	13504.080762924523	17022.297324607967	15969.754855535663	0.24066711998644238	0.2242881606073026	512.5649228552065	5567.934944972396	488.9646007035335	5311.567309643142
4.746191780217212	8213.734463985727	8126.344781177299	11204.35704191327	10789.92783024673	12757.253675865708	12169.780336645932	14274.611318371894	13519.467915986073	17041.69538569659	15987.95338959149	0.24066733753730704	0.22428836102489766	508.91015365422936	5561.543688064441	485.47818190805265	5305.47111333441
4.774789973263409	8223.067194898193	8135.578704284286	11217.091985313113	10802.191939502247	12771.755292013784	12183.614249608698	14290.839155561174	13534.837296600832	17061.07108653851	16006.13094431168	0.2406675589979464	0.22428856504434633	505.2723468619224	5555.059746935964	482.00794498060714	5299.286514928099
4.803560484809025	8232.388872888805	8144.801701941823	11229.811935769283	10814.441614605685	12786.239870473295	12197.43191146253	14307.047956700555	13550.188648493198	17080.424104891386	16024.287217347211	0.24066778443891065	0.22428877273064315	501.65144725044956	5548.4827495380305	478.55383724416606	5293.013159774244
4.832504353159697	8241.699339760016	8154.01361782171	11242.516679075052	10826.676649353196	12800.707167975814	12211.233090179108	14323.237450117245	13565.521714367807	17099.754117242413	16042.421905156558	0.24066801393202641	0.2242889841499569	498.0473997267836	5541.812323614024	475.1158061499882	5286.650693021249
4.861622622877388	8250.998436659534	8163.214294951462	11255.206000160257	10838.896836710941	12815.156940281518	12225.017552804153	14339.407363061417	13580.836235909359	17119.060798808307	16060.534703005667	0.24066824755042035	0.22428919936965463	494.4601493343944	5535.048096728511	471.6937992797757	5280.198759656865
4.890916344818065	8260.286004079437	8172.403575713466	11267.87968309063	10851.101968814419	12829.588942178625	12238.785065456885	14355.557421705744	13596.131953782153	17138.343823535084	16078.625304967747	0.24066848536854113	0.22428941845832306	490.8896412529284	5528.189696277957	468.2877643451793	5273.657004509121
4.9203865761696335	8269.561881855412	8181.581301844315	11280.537511067307	10863.291836968092	12844.00292748307	12252.535393329757	14371.687351145258	13611.408607629955	17157.602864098124	16096.693403923293	0.24066872746218668	0.2242896414857883	487.33582079576445	5521.236749475822	464.8976491858775	5267.025072246324
4.950034380490085	8278.825909165795	8190.747314433912	11293.179266426096	10875.466231644652	12858.398649037881	12266.268300687861	14387.796875396809	13626.665936075517	17176.837591901884	16114.738691559822	0.24066897390852518	0.22428986852314198	483.7986334123707	5514.188883393072	461.5234017711191	5260.302607395221
4.979860827745887	8288.07792453091	8199.901453924891	11305.804730637159	10887.624942484776	12872.775858713052	12279.98355086881	14403.885717399125	13641.903676720603	17196.047677080194	16132.760858372154	0.24066922478612124	0.2242900996427607	480.27802468879963	5507.045724978205	458.16497020059614	5253.489254374988
5.009866994350591	8297.317765812166	8209.043560111788	11318.413684304354	10899.767758296506	12887.134307405036	12293.68090628228	14419.953599012455	13657.12156614566	17215.232788496196	16150.759593662307	0.2406694801749629	0.22429033491833192	476.77394034474855	5499.806901031174	454.82230270133005	5246.584657468833
5.040053963203681	8306.54527021129	8218.17347214036	11331.005907164812	10911.894467054879	12901.473745036483	12307.360128409755	14436.00024101844	13672.319339909725	17234.392593742486	16168.734585539645	0.24066974015648382	0.22429057442487654	473.2863262358587	5492.472038254142	451.49534763075644	5239.588460873347
5.070422823729659	8315.760274269576	8227.291028506901	11343.581178088498	10924.004855901532	12915.793920555981	12321.02097780434	14452.025363120083	13687.496732550364	17253.52675914137	16186.685520921099	0.24067000481359316	0.22429081823877375	469.8151283529005	5485.040763244964	448.1840534748626	5232.500308690593
5.100974671917351	8324.962613867063	8236.396067057509	11356.139275077727	10936.09871114427	12930.094581937772	12334.663214090448	14468.028683941584	13702.65347758352	17272.634949745003	16204.612085531287	0.24067027423070042	0.224291066437784	466.3602928222972	5477.512702526059	444.8883688492351	5225.319844953716
5.131710610359471	8334.152124221862	8245.488424987503	11368.679975266872	10948.175818256821	12944.375476181647	12348.286595963758	14484.009921028457	13717.789307503674	17291.716829335885	16222.513963902957	0.2406705484937424	0.22429131910107647	462.9217659048445	5469.887482537422	441.6082424976339	5218.046713624615
5.1626317482924104	8343.328639889296	8254.567938840632	11381.203054921847	10960.235961878348	12958.63634931262	12361.890881190884	14499.96879084738	13732.903953783629	17310.772060426963	16240.390839377073	0.24067082769021186	0.2242915763092527	459.499493994721	5462.164729643613	438.3436232912936	5210.680558600929
5.193739201636265	8352.491994761232	8263.634444508489	11393.708289439832	10972.278925813247	12972.876946380862	12375.475826609369	14515.905008786358	13747.997146874728	17329.800304262197	16258.242394103343	0.2406711119091859	0.22429183814437395	456.09342362260213	5454.344070183579	435.0944602317468	5203.22102376027
5.225034093035115	8361.642022065338	8272.687777229881	11406.195453348952	10984.304493030855	12987.097011461627	12389.041188127585	14531.818289154811	13763.068616206916	17348.801220817022	16276.068309040622	0.24067140124135317	0.224292104689986	452.70350145411794	5446.425130468328	431.86070244936855	5195.667752960231
5.256517551897525	8370.778554364413	8281.727771590213	11418.66432030801	10996.31244566523	13001.296287655183	12402.586720724727	14547.70834518378	13778.118090188942	17367.7744687989	16293.86826395744	0.2406716957790447	0.22429237603114796	449.3296742880193	5438.407536770217	428.6422992016014	5188.020390025806
5.288190714437326	8379.901423555573	8290.754261520784	11431.114663106111	11008.302565014821	13015.474517086683	12416.112178450663	14563.57488902598	13793.145296208402	17386.719705647796	16311.641937432396	0.240671995616263	0.22429265225445844	445.9718890574877	5430.290915361606	425.4391998742067	5180.278578790836
5.320054723714605	8389.010460869678	8299.767080298294	11443.546253662555	11020.274631542396	13029.63144090629	12429.617314426112	14579.417631756192	13808.149960632121	17405.636587536977	16329.389006854935	0.24067230084871216	0.22429293344808376	442.6300928312121	5422.074892533943	422.2513539827196	5172.441963116173
5.352110729676963	8398.105496870574	8308.766060544192	11455.958863026523	11032.228424874816	13043.766799289153	12443.101880842622	14595.236283371458	13823.131808806374	17424.52476937361	16347.109148425903	0.2406726115738298	0.2242932197017874	439.3042328117299	5413.759094599634	419.07871116910246	5164.510186875705
5.384359889201005	8407.186361454485	8317.751034224106	11468.352261376998	11044.163723802882	13057.880331435546	12456.565628962642	14611.030552791495	13838.090565057146	17443.383904799677	16364.802037158244	0.2406729278908164	0.22429351110695644	435.99425633452483	5405.343147895765	415.9212212039565	5156.482893990818
5.41680336613411	8416.252883849253	8326.721832647287	11480.72621802245	11056.080306281247	13071.971775570843	12470.008309119716	14626.800147858914	13853.025952690577	17462.213646192566	16382.46734687782	0.24067324990066985	0.22429380775663438	432.70011086849263	5396.826678804588	412.7788339847466	5148.359728427604
5.44944233133642	8425.304892613762	8335.678286466004	11493.080501400818	11067.977949428267	13086.04086894579	12483.429670718517	14642.544775339768	13867.937693993237	17481.01364466616	16400.104750224124	0.24067357770621647	0.22429410974554811	429.42174401754164	5388.209313790314	409.65149953815853	5140.140334242955
5.482277962723094	8434.342215637294	8344.62022567514	11505.414879079399	11079.856429526108	13100.087347836663	12496.82946223528	14658.264140923991	13882.82551023281	17499.783550071737	16417.71391865143	0.24067391141214423	0.22429441717014043	426.15910352012725	5379.490679407027	406.5391680173925	5131.824355561286
5.515311445306831	8443.36468013893	8353.547479611454	11517.729117754829	11091.715522020464	13114.110947545576	12510.207431217728	14673.957949226009	13897.689121658253	17518.523010999117	16435.29452242933	0.24067425112503696	0.22429473012860024	422.9121372454392	5370.670402271207	403.4417897017556	5123.4114365899
5.548543971240616	8452.37211266679	8362.459876953224	11530.022983252818	11103.555001520746	13128.11140240049	12523.563324285577	14689.625903785007	13912.528247500597	17537.231674777377	16452.84623064406	0.24067459695340881	0.22429504872089528	419.6807931968069	5361.74810912367	400.3593150008237	5114.9012216865085
5.581976739860765	8461.364339097632	8371.357245719726	11542.296240528447	11115.374641800103	13142.088445755859	12536.896887130812	14705.267707065928	13927.34260597348	17555.9091874765	16470.368711199513	0.24067494900773856	0.2242953730488025	416.46501951204846	5352.723426839802	397.2916944488534	5106.2933553038165
5.615610957730194	8470.341184636074	8380.239413270643	11554.548653665915	11127.17421579534	13156.041809992694	12550.207864517912	14720.883060459822	13942.131914273641	17574.555193908178	16487.861630818195	0.24067530740050647	0.22429570321594286	413.2647644598037	5343.595982414205	394.2388787069358	5097.587482032832
5.649447838681973	8479.30247381413	8389.106206305683	11566.779985878751	11138.95349560713	13169.971226519112	12563.496000284349	14736.471664284742	13956.895888581734	17593.169337627343	16505.324655042576	0.24067567224622977	0.2242960393278134	410.0799764433468	5334.3654030165635	391.2008185654413	5088.783246655017
5.6834886038631165	8488.248030490586	8397.957450864122	11578.989999509833	11150.712252500154	13183.876425770699	12576.761037341072	14752.03321778643	13971.634244063098	17611.751260933423	16522.757448236396	0.240676043661499	0.22429638149182263	406.91060399700655	5325.031315966509	388.1774649382278	5079.880294076633
5.717734481778674	8497.1776778504	8406.79297232419	11591.178456031439	11162.450256903037	13197.757137210932	12590.002717672685	14767.567419139084	13986.346694868234	17630.300604871718	16540.15967358564	0.24067642176501727	0.22429672981732335	403.75659578782506	5315.593348772731	385.16876886584214	5070.878269396722
5.75218670833605	8506.091238404222	8415.612595402814	11603.34511604546	11174.16727840875	13211.613089331753	12603.220782338269	14783.073965446298	14001.032954133952	17648.81700923496	16557.530993100285	0.24067680667763702	0.22429708441565013	400.61790061584907	5306.051129156258	382.1746815176739	5061.7768179443665
5.786846526889619	8514.98853398781	8424.4161441551	11615.489739283541	11185.863085774727	13225.44400965409	12616.414971471762	14798.552552741954	14015.69273398409	17667.300112564888	16574.8710676156	0.24067719852240074	0.2242974454001532	397.49446741270367	5296.404285045806	379.1951541872404	5052.57558523817
5.821715188285586	8523.869385761494	8433.203441973921	11627.612084607257	11197.537446923077	13239.249624728423	12629.585024282569	14814.002875991153	14030.325745530425	17685.74955215377	16592.179556793617	0.24067759742457898	0.22429781288623657	394.3862452414178	5286.652444600593	376.2301382939331	5043.274217027705
5.856793950907131	8532.733614209657	8441.974311589498	11639.711910008336	11209.190128940858	13253.029660135418	12642.730679056154	14829.424629091216	14044.931698873634	17704.16496404617	16609.4561191247	0.2406780035117108	0.2242981869913944	391.293183296948	5276.795236226637	373.2795853832504	5033.872359309811
5.892084080719833	8541.581039140225	8450.728575069024	11651.788972608936	11220.820898080392	13266.78384048659	12655.85167315474	14844.8175048728	14059.510303104345	17722.545983040683	16626.700411929265	0.24067841691364686	0.22429856783524943	388.21523090518895	5266.832288586535	370.34344712551683	5024.369658334646
5.927586851317345	8550.411479684135	8459.466053816244	11663.843028661871	11232.429519759524	13280.511889424977	12668.947743017938	14860.181195100928	14074.061266304108	17740.89224269175	16643.91209135933	0.24067883776258958	0.2242989555395912	385.1523375243414	5256.763230641838	367.421675317426	5014.765760641545
5.963303543967366	8559.224754294919	8468.186568571158	11675.873833551057	11244.01575856211	13294.213529626018	12682.018624163611	14875.515390476316	14088.58429554667	17759.203375311685	16661.0908124005	0.2406792661931366	0.22429935022841546	382.1044527432241	5246.587691641413	364.51422188055585	5005.060313058086
5.999235447657878	8568.020680748132	8476.889939409579	11687.88114179171	11255.579378238246	13307.888482798178	12695.064051188529	14890.819780636413	14103.079096898971	17777.479011972497	16678.236228873615	0.24067970234232372	0.22429975202796543	379.07152628101176	5236.3053011386655	361.6210388605832	4995.252962706611
6.035383859143656	8576.799076140933	8485.575985742822	11699.864707030825	11267.120141704789	13321.536469683911	12708.083757769242	14906.094054156816	14117.54537542243	17795.718782508065	16695.34799343674	0.24068014634967005	0.2243001610667698	376.05350798752625	5225.915689020418	358.7420784290007	4985.343357050326
6.071750082993084	8585.55975689158	8494.244526317389	11711.824282047524	11278.63781104579	13335.157210060444	12721.07747666299	14921.337898552492	14131.982835174264	17813.922315516164	16712.42575758718	0.24068059835722178	0.22430057747568777	373.05034784338204	5215.4184855218045	355.87729288142873	4975.331143882126
6.108335431635222	8594.302538739032	8502.895379214591	11723.759618753573	11290.132147512935	13348.7504227408	12734.04493970852	14936.551000279287	14146.39117920868	17832.089238360797	16729.469171663437	0.2406810585095991	0.22430100138794737	370.0619959596661	5204.813321242109	353.0266346364515	4965.215971334372
6.145141225407182	8603.027236742457	8511.52836185023	11735.670468193783	11301.602911526026	13362.31582557469	12746.985877827025	14951.733044735276	14160.770109578281	17850.219177174382	16746.4778848473	0.24068152695404327	0.22430143293919272	367.08840257680276	5194.0998271573335	350.19005623916746	4954.997487944085
6.182168792601758	8611.733665280823	8520.143290974427	11747.556580546576	11313.049862673714	13375.853135449563	12759.90002102333	14966.883716262311	14175.11932733567	17868.311756860163	16763.45154516631	0.24068200384046262	0.22430187226752432	364.129518064874	5183.277634634636	347.36751035769703	4944.675342624076
6.2194194695153895	8620.421638052432	8528.73998267115	11759.417705124457	11324.472759713819	13389.362068291617	12772.78709838666	14982.002698147511	14189.438532534641	17886.366601094574	16780.389799495642	0.24068248932148206	0.22430231951354596	361.1852929236484	5172.34637545608	344.5589497825713	4934.249184673186
6.256894600496366	8629.090968074566	8537.318252358049	11771.253590374658	11335.871360574112	13402.84233906695	12785.646838091887	14997.089672624963	14203.72742423191	17904.38333232984	16797.2922935607	0.24068298355249285	0.22430277482040897	358.2556777821155	5161.305681837257	341.76432742888574	4923.718663827982
6.294595537993358	8637.741467683009	8545.877914786139	11783.063983879674	11347.245422352864	13416.293661782669	12798.47896740057	15012.144320877298	14217.98570048859	17922.361571796497	16814.1586719394	0.24068348669170117	0.22430323833385862	355.3406233993592	5150.1551864547655	338.9835963353398	4913.08343026787
6.332523642604218	8646.37294853175	8554.418784039604	11794.848632358025	11358.59470131962	13429.71574948818	12811.283212662225	15027.16632303759	14232.213058371963	17940.300939506233	16830.98857806479	0.24068399890018166	0.22430371020228157	352.4400806619378	5138.894522433169	336.2167096635094	4902.343134625815
6.370680283125076	8654.985221592457	8562.940673535499	11806.607281664741	11369.918952915816	13443.10831427624	12824.059299315419	15042.155358190885	14246.409193957048	17958.201054254343	16847.781654227474	0.2406845203419267	0.2243041905767534	349.55400058437954	5127.523323369212	333.4636206967116	4891.497427991126
6.40906683659976	8663.578097154183	8571.443396023502	11818.339676792188	11381.217931755518	13456.471067284374	12836.806951889055	15057.111104376221	14260.57380232838	17976.06153362281	16864.53754157828	0.24068505118390182	0.22430467961108794	346.68233431188855	5116.04122339841	330.7242828417511	4880.545961956028
6.447684688369473	8672.151384823026	8579.926763585749	11830.045561870855	11392.491391626263	13469.803718696265	12849.525894003724	15072.033238588589	14274.706577581883	17993.881993983232	16881.25588013103	0.2406855915960982	0.2243051774618872	343.8250331157469	5104.44785714522	327.998649627174	4869.488388613332
6.486535232122802	8680.704893521643	8588.39058763655	11841.724680169942	11403.73908548977	13483.105977742916	12862.215848372949	15086.921436780653	14288.807212826618	18011.662050499588	16897.936308765227	0.24068614175158767	0.22430568428859052	340.98204839558457	5092.742859777063	325.2866747043736	4858.324360587634
6.525619869945995	8689.238431489024	8596.834678922281	11853.37677409837	11414.960765482909	13496.37755270432	12874.876536804722	15101.77537386507	14302.87540018688	18029.40131713163	16914.57846522909	0.2406867018265806	0.22430620025352818	338.15333167958306	5080.925867035985	322.5883118468628	4847.053531051148
6.564940012373588	8697.751806280072	8605.258847521125	11865.001585205495	11426.156182918476	13509.618150910785	12887.507680202829	15116.594723716373	14316.91083080403	18047.09940663784	16931.18198614237	0.24068727200047943	0.22430672552197142	335.3388346211286	5068.996515200008	319.9035149477131	4835.675553704146
6.604497078439295	8706.244824765221	8613.662902842856	11876.598854181952	11437.325088286063	13522.827478744415	12900.108998568276	15131.379159173115	14330.913194838518	18064.75593057868	16947.746506999298	0.24068785245593977	0.2243072602621886	332.5385090026248	5056.95444117533	317.2322380237165	4824.190082859248
6.644292495727218	8714.717293130254	8622.046653628811	11888.168320860741	11448.46723125318	13536.0052416409	12912.680211001058	15146.1283520403	14344.882181472192	18082.37049932018	16964.271662172014	0.240688443378928	0.22430780464549793	329.75230673275655	5044.799282466061	314.5744352117181	4812.596773410216
6.684327700423376	8723.169016875787	8630.409907951549	11899.709724217928	11459.582360665994	13549.151144090849	12925.221035701423	15160.841973091334	14358.817478910147	18099.942722037005	16980.757084913337	0.24068904495878132	0.22430835884632264	326.98017984526814	5032.530677185394	311.930060768791	4800.895280850586
6.724604137367524	8731.599800817074	8638.752473214832	11911.222802373779	11470.670224550524	13562.264889641627	12937.73118997174	15175.51969207059	14372.718774383193	18117.472206716226	16997.20240736036	0.24068965738827028	0.22430892304224848	324.22208050306654	5020.148264139425	309.2990690744191	4789.085261335596
6.76512326010531	8740.009449083718	8647.074156153456	11922.707292593808	11481.730570113625	13575.346180899147	12950.21039021808	15190.161177695825	14386.585754150046	18134.958560160976	17013.607260537694	0.24069028086365907	0.22430949741408054	321.4779609933612	5007.651682775002	306.6814146267134	4777.166371643543
6.805886530940724	8748.397765119254	8655.374762833073	11934.162931289662	11492.763143744016	13588.394719529413	12962.65835195189	15204.766097660458	14400.418103499604	18152.401387993894	17029.971274360832	0.24069091558477057	0.22431008214590173	318.7477737276349	4995.0405732048675	304.0770520444785	4765.138269230258
6.846895420988873	8756.764551680904	8663.654098650128	11945.58945402027	11503.767691013489	13601.410206260452	12975.074789791848	15219.334118636187	14414.21550675346	18169.80029466104	17046.294077639814	0.24069156175505088	0.22431067742513278	316.0314712454856	4982.314576284494	301.4859360672417	4753.000612248667
6.888151410229076	8765.10961083934	8671.911968331735	11956.986595493057	11514.743956678018	13614.392340884262	12987.459417465652	15233.86490627569	14427.977647268306	18187.154883435902	17062.575298082753	0.24069221958163414	0.2243112834425912	313.3290062107844	4969.473333584145	298.90802155283745	4740.753059541341
6.92965598755826	8773.432743978316	8680.148175935537	11968.354089564955	11525.691684678892	13627.340822258588	12999.811947811828	15248.358125215125	14441.704207438419	18204.464756423156	17078.814562299503	0.2406928892754107	0.22431190039255608	310.6403314116178	4956.516487405635	296.343263479037	4728.395270682406
6.971410650844719	8781.733751794427	8688.362524849668	11979.69166924365	11536.610618144037	13640.25534830896	13012.132092781734	15262.813439076926	14455.394868698342	18221.729514562852	17095.01149580553	0.24069357105109468	0.22431252847282823	307.965399760491	4943.443680812139	293.791616941191	4715.926905966364
7.01341690698215	8790.0124342968	8696.55481779254	11990.99906668876	11547.500499389074	13653.135616030646	13024.419563441324	15277.230510472531	14469.049311525292	18238.948757634458	17111.16572302551	0.24069426512729325	0.22431316788479466	305.3041642962489	4930.254557684995	291.25303715647897	4703.347626500297
7.055676271944047	8798.268590806956	8704.724856813064	12002.276013213266	11558.361069919018	13665.981321490948	13036.674069973624	15291.609001005476	14482.667215442407	18256.122084261417	17127.276867297922	0.24069497172657822	0.2243138188334953	302.65657817965257	4916.948762672022	288.72747945884475	4690.657094141934
7.098190270838397	8806.502019958289	8712.87244329017	12013.522239284459	11569.192070429053	13678.79215983091	13048.895321680153	15305.948571273875	14496.248259020798	18273.24909191496	17143.34455087822	0.24069569107555733	0.22431448152768707	300.0225946952705	4903.525941245258	286.2148992988223	4677.854971525259
7.1409604379627405	8814.712519696091	8720.997377933103	12024.73747452564	11579.99324080637	13691.56782526792	13061.083026983579	15320.248880873887	14509.792119883006	18290.3293769191	17159.368394943696	0.24069642340494773	0.22431515617991327	297.4021672535746	4889.985739762429	283.7152522485412	4664.940922162961
7.183988316859528	8822.89988727713	8729.099460781195	12035.921447717285	11590.764320131331	13704.308011097723	13073.236893429636	15334.50958840253	14523.298474705616	18307.362534454896	17175.348019597375	0.24069716894965112	0.22431584300657184	294.79524938575923	4876.32780540362	281.2284939948877	4651.914610359352
7.227275460371831	8831.063919269434	8737.178491203833	12047.073886798451	11601.505046678922	13717.012409696697	13085.356627689338	15348.730351460814	14536.766999222233	18324.348158565095	17191.283043872332	0.24069792794882855	0.22431654222798442	292.2017947456334	4862.551786229946	278.75458034305484	4638.775701294653
7.270823430699384	8839.204411552004	8745.234267900472	12058.194518868202	11612.215157920282	13729.68071252418	13097.441935561332	15362.910826656935	14550.197368226622	18341.285842158835	17207.173085736205	0.24069870064597926	0.2243172540684696	289.62175711174496	4848.657331241295	276.2934672158153	4625.523861034308
7.31463379945495	8847.321159314719	8753.266588900577	12069.283070187243	11622.89439052419	13742.312610125036	13109.49252197417	15377.050669609765	14563.589255575755	18358.17517701678	17223.01776209566	0.24069948728901944	0.22431797875641354	287.05509038310265	4834.644090334885	273.8451106513385	4612.158756519202
7.358708147721062	8855.413957057857	8761.275251563542	12080.33926617913	11633.542480358517	13754.90779213177	13121.508090988606	15391.149534951794	14576.942334192894	18375.01575379555	17238.81668880085	0.24070028813036096	0.22431871652434535	284.501748581446	4820.511714366265	271.40946680659545	4598.680055648554
7.403048066107065	8863.482598592138	8769.260052578875	12091.362831432178	11644.159162492075	13767.465947267421	13133.488345800293	15405.207076333027	14590.25627607115	18391.80716203337	17254.569480650513	0.24070110342699513	0.2243194676090112	281.96168585063424	4806.259855162818	268.9864919531974	4585.087427233346
7.447655154806527	8871.526877038239	8777.220787965894	12102.353489700714	11654.744171195855	13779.986763347737	13145.432988741846	15419.222946424023	14603.530752276329	18408.548990154664	17270.275751396177	0.24070193344057336	0.22432023225145234	279.4348564548127	4791.888165526092	266.5761424784141	4571.380541039165
7.49253102365499	8879.546584826741	8785.157253073994	12113.310963906932	11665.29723994502	13792.469927284083	13157.341721285766	15433.196796919809	14616.765432950722	18425.24082547573	17285.935113747593	0.24070277843749527	0.22432101069708166	276.92121477995533	4777.39629927557	264.1783748869784	4557.559067841154
7.537677292188054	8887.541513697772	8793.069242582475	12124.234976142363	11675.818101420396	13804.915125085836	13169.214244046774	15447.128278543229	14629.959987316322	18441.882254209744	17301.547179377372	0.24070363868899228	0.22432180319576503	274.4207153315074	4762.78391124215	261.79314579756465	4543.62267939141
7.583095589699846	8895.51145470084	8800.956550500656	12135.125247669685	11686.306487510312	13817.322041863283	13181.050256784583	15461.017041048815	14643.114083678436	18458.472861472463	17317.11155892625	0.24070451447121588	0.22432261000189943	271.9333127370628	4748.0506573361345	259.42041194366175	4529.5710484599695
7.628787555301809	8903.456198194617	8808.818970167777	12145.981498924428	11696.762129312228	13829.690361830346	13192.849458406434	15474.862733226559	14656.227389429156	18475.01223128773	17332.627862008077	0.24070540606532834	0.22432343137449864	269.4589617437741	4733.196194533724	257.0601301745919	4515.403848874848
7.674754837981857	8911.375533846704	8816.656294253162	12156.803449516745	11707.184757134743	13842.019768307417	13204.611546970084	15488.66500290575	14669.299571051233	18491.499946593154	17348.095697215384	0.2407063137575926	0.2243242675772749	266.99761721878895	4718.220180903561	254.71225745396805	4501.120755526703
7.720999096663877	8919.269250633393	8824.468314756103	12167.590818233206	11717.574100499229	13854.309943724233	13216.336219686347	15502.423496958903	14682.330294121553	18507.93558924589	17363.514672124475	0.24070723783946527	0.22432511887872392	264.5492341477657	4703.122275621165	252.37675085905357	4486.721444378141
7.767522000267617	8927.137136839421	8832.254823005995	12178.343323038589	11727.929888141884	13866.560569622763	13228.023172922174	15516.137861305708	14695.319223315186	18524.318740028473	17378.88439330115	0.2407081786076908	0.2243259855522148	262.1137676360959	4687.90213900432	250.05356758195558	4472.205592517741
7.814325227768903	8934.978980057782	8840.01560966232	12189.06068107783	11738.251848015536	13878.771326660295	13239.672102203425	15529.807740917215	14708.266022409089	18540.64897865492	17394.204466306168	0.24070913636439906	0.22432686787607567	259.6911729077983	4672.559432529379	247.7426649260451	4457.572878113948
7.861410468260233	8942.794567189438	8847.750464714576	12199.742608677841	11748.539707291518	13890.941894612384	13251.282702217744	15543.432779819863	14721.170354285963	18556.925883776727	17409.474495700782	0.24071011141720167	0.2243277661336848	257.2814053063921	4657.093818872236	245.44400031105033	4442.822980544064
7.908779421011744	8950.583684443232	8855.459177482622	12210.388821349661	11758.793192362022	13903.071952376175	13262.854666817992	15557.012621099962	14734.03188093873	18573.14903298935	17424.694085053092	0.2407111040792916	0.22432868061356237	254.88442029283033	4641.504961900413	243.15753126869095	4427.95558033511
7.956433795532517	8958.34611733546	8863.14153661635	12220.999033790167	11769.01202884165	13915.161177973276	13274.387689024796	15570.54690690768	14746.850263474049	18589.318002838194	17439.86283694325	0.24071211466954567	0.22432961160946527	252.50017344459775	4625.7925266805105	240.88321544090286	4412.970359159168
8.004375311632296	8966.081650689746	8870.797330095931	12231.572959884252	11779.195941569764	13927.209248553167	13285.881461029998	15584.035278461626	14759.625162116803	18605.432368825277	17454.980352969877	0.2407131435126277	0.22433055942047966	250.12862045899965	4609.956179575529	238.62101058504777	4397.866999963298
8.052605699483543	8973.790068636847	8878.42634523188	12242.110312706942	11789.344654612596	13939.215840396542	13297.335674199849	15597.477376053399	14772.356236214388	18621.491705415894	17470.046233756195	0.24071419093909402	0.22433152435112086	247.7697171503096	4593.995588208083	236.37087457004236	4382.645186914131
8.101126699683881	8981.47115461435	8886.028368665031	12252.61080452541	11799.457891265318	13951.180628918548	13308.750019078174	15610.872839052006	14785.043144240903	18637.495586045166	17485.060078956143	0.24071525728549892	0.22433250671142896	245.42341944816872	4577.910421476234	234.13276537522324	4367.304605413694
8.149940063318896	8989.124691366407	8893.603186366572	12263.074146801086	11809.535374054189	13963.10328867218	13320.12418538966	15624.221305908502	14797.685543801565	18653.443583124816	17500.021487260685	0.240716342894506	0.22433350681707342	243.0896833987499	4561.700349587016	231.90664109119098	4351.84494214179
8.199047552025359	8996.750460943495	8901.150583638111	12273.500050191833	11819.576824738806	13974.983493351743	13331.457862043237	15637.522414160683	14810.283091637146	18669.33526805012	17514.93005640427	0.2407174481149979	0.22433452498945014	240.7684651663294	4545.365044125821	229.69245992143988	4336.265885113273
8.248450938054788	9004.348244702289	8908.670345111825	12283.888224554335	11829.581964314488	13986.820915796574	13342.750737135653	15650.775800438121	14822.83544362876	18685.170211207213	17529.785383171624	0.2407185733021903	0.224335561555791	238.45972103020176	4528.904178025201	227.49018017950584	4320.567123647314
8.298152004337403	9011.917823305219	8916.162254750347	12294.23837894609	11839.550513014367	13998.615227994338	13354.002497954714	15663.981100466703	14835.342254802175	18700.947981979854	17544.58706340407	0.24071971881774593	0.2243366168492661	236.16340738374856	4512.317425576504	225.29976028791862	4304.748348389287
8.348152544546481	9019.458976720302	8923.626095846907	12304.550221627831	11849.482190311828	14010.366101084835	13365.21283098297	15677.137949073789	14847.803179332705	18716.66814875697	17559.33469200653	0.24072088502989336	0.22433769120909383	233.87948073699954	4495.604462506715	223.12115878070472	4288.809251376428
8.398454363163072	9026.971484220856	8931.061651025353	12314.823460065829	11859.37671492287	14022.073205363677	13376.381421901264	15690.24598019321	14860.217870549934	18732.330278939982	17574.027862954368	0.24072207231354525	0.22433878498064963	231.6078977152065	4478.764965983573	220.95433430213598	4272.749526042491
8.449059275541144	9034.455124385282	8938.468702240265	12325.05780093432	11869.233804808584	14033.736210286135	13387.507955592504	15703.304826870488	14872.585980942713	18747.933938950508	17588.666169300515	0.24072328105042012	0.224339898515579	229.3486150566896	4461.798614601139	218.79924560460495	4256.568867211696
8.49996910797308	9041.90967509661	8945.847030776831	12335.2529501177	11879.053177177388	14045.354784470728	13398.592116145128	15716.314121267807	14884.907162163841	18763.478694237685	17603.24920318233	0.24072451162916755	0.22434103217191298	227.1015896141471	4444.705088438466	216.65585154971632	4240.266971146222
8.551185697755594	9049.334913542387	8953.196417251072	12345.408612713181	11888.834548487766	14056.928595703388	13409.633586857146	15729.27349466958	14897.181065035347	18778.96410928631	17617.776555829165	0.2407257644454923	0.2243421863141792	224.8667783557903	4427.484069111291	214.5241111095529	4223.843535599764
8.602710893256043	9056.730616214318	8960.516641609809	12355.5244930332	11898.57763445069	14068.45731094131	13420.632050239885	15742.182577487742	14909.407339553538	18794.389747624657	17632.247817569612	0.2407270399022836	0.22434336131352553	222.6441383617348	4410.135239726864	212.40398336328508	4207.298259780742
8.654546553979111	9064.096558907884	8967.807483130651	12365.600294607828	11908.282150032113	14079.940596316887	13431.58718802182	15755.040999267128	14921.585634894098	18809.755171832403	17646.66257783892	0.24072833840974658	0.22434455754783947	220.43362682528095	4392.658284952398	210.2954274984222	4190.630844408181
8.706694550633951	9071.432516722112	8975.068720422103	12375.635720187449	11917.947809455702	14091.378117141909	13442.498681152645	15767.848388691174	14933.715599417475	18825.05994354899	17661.020425186765	0.2407296603855346	0.22434577540186768	218.23520105268108	4375.05289102532	208.19840281012875	4173.840991726145
8.759156765201672	9078.738264059155	8982.300131423499	12385.630471745215	11927.574326205324	14102.769537911563	13453.366209807145	15780.604373587397	14945.796880674106	18840.30362348172	17675.32094728476	0.24073100625488444	0.22434701526734468	216.0488184626156	4357.318745784927	206.11286870126787	4156.928405536339
8.811935091003267	9086.013574624025	8989.501493405127	12395.58425047979	11937.161413027889	14114.114522308799	13464.189453389461	15793.30858093331	14957.829125410024	18855.485771414442	17689.56373093458	0.24073237645075576	0.2243482775431176	213.87443658630946	4339.455538702197	204.0387846824451	4139.892791225575
8.865031432767935	9093.258221424187	8996.672582968162	12405.496756817918	11946.708781935942	14125.41273320846	13474.968090537088	15805.960636862103	14969.811979572243	18870.605946215965	17703.748362075752	0.24073377141396982	0.2243495626352764	211.71201306587318	4321.46296088025	201.97611036997114	4122.733855760656
8.918447706701835	9100.471976769197	9003.813176044696	12415.367690417153	11956.216144210455	14136.66383268168	13485.701799125127	15818.560166668625	14981.745088314414	18885.663705848816	17717.874425793805	0.24073519159335469	0.22435087095728581	209.56150565526332	4303.34070509905	199.92480548797175	4105.451307756361
8.972185840557227	9107.654612270317	9010.923047897792	12425.196750168569	11965.683210403695	14147.867482000236	13496.390256270632	15831.106794815338	14993.628096002622	18900.658607378075	17731.941506328643	0.2407366374458887	0.22435220293012026	207.42287221935112	4285.08846583683	197.88482986559393	4088.044857454952
9.02624777370205	9114.80589884013	9018.001973121352	12434.983634199552	11975.109690341877	14159.023341641052	13507.03313833675	15843.600144938468	15005.46064622092	18915.590206980407	17745.949187082617	0.24073810943685128	0.22435355898239834	205.29607073341322	4266.7059392835945	195.85614343783527	4070.5142167666927
9.080635457189915	9121.925606692075	9025.049725640223	12444.728039876552	11984.495293128208	14170.13107129064	13517.630120937298	15856.039839854096	15017.242381777447	18930.458059953096	17759.897050629308	0.2407396080399725	0.22435493955052468	203.1810592837428	4248.192823390942	193.83870624596602	4052.8590993154794
9.135350853830497	9129.013505340123	9032.0660787101	12454.429663808038	11993.839727145692	14181.190329849827	13528.180878941104	15868.425501564583	15028.972944710236	18945.26172072348	17773.784678721964	0.2407411337375865	0.2243563450788303	201.07779606533586	4229.548817852978	191.8324784356082	4035.0792204267345
9.190395938260405	9136.069363598132	9039.0508049175	12464.088201847135	12003.142700060096	14192.200775438141	13538.68508647657	15880.75675126466	15040.651976293284	18960.00074285802	17787.61165230232	0.24074268702079055	0.22435777601971663	198.98623938320088	4210.773624170106	189.83742025771062	4017.1742971842177
9.245772697014415	9143.092949579608	9046.003676179762	12473.703349094827	12012.403918822969	14203.162065398848	13549.142416936264	15893.033209348214	15052.279117042739	18974.674679072254	17801.377551509486	0.24074426838960147	0.22435923283380377	196.9063476529991	4191.866945687216	187.85349206795217	3999.144048437942
9.301483128597186	9150.084030697095	9052.924463744945	12483.274799902734	12021.623089674633	14214.073856303532	13559.55254298156	15905.254495414663	15063.85400672307	18989.283081240257	17815.081955688995	0.2407458783531211	0.2243607159900788	194.83807939667895	4172.8284875457175	185.88065432480653	3980.988194811158
9.357529243555355	9157.042373661616	9059.8129381917	12492.802247876034	12030.799918147153	14224.93580395689	13569.915136547239	15917.420228275503	15075.376284353275	19003.82550040437	17828.72444340176	0.24074751742969958	0.2243622259660491	192.78139324640506	4153.657956786454	183.91886759162298	3962.70645875996
9.413913064550128	9163.967744482306	9066.668869429344	12502.285385876688	12039.934109067623	14235.747563401852	13580.229868846456	15929.530025961321	15086.845588213504	19018.301486785513	17842.304592433666	0.24074918614710528	0.2243637632478967	190.7362479421572	4134.3550623441115	181.96809253512765	3944.2985645853914
9.47063662643026	9170.859908465718	9073.492026697599	12511.72390602629	12049.025366561104	14246.508788924348	13590.496410375403	15941.583505728364	15098.261555851333	19032.71058979297	17855.821979804725	0.24075088504269537	0.2243653283306377	188.70260233123554	4114.919515059795	180.0282899246522	3925.7642384408973
9.527701976305488	9177.718630215337	9080.282178566591	12521.117499709273	12058.073394053912	14257.219134058472	13600.714430918308	15953.580284065629	15109.623824088469	19047.052358034867	17869.2761817788	0.240752614663591	0.22436692171828201	186.68041536865348	4095.3510277266614	178.09942063252674	3907.1032083774917
9.585111173620431	9184.543673630935	9087.039092936653	12530.46585757597	12067.077894276757	14267.878251591523	13610.883599552339	15965.51997670179	15120.932029027324	19061.326339328505	17882.666773873185	0.24075437556685444	0.22436854392399683	184.66964611620642	4075.6493151052855	176.181445633556	3888.3152043661103
9.642866290228868	9191.334801907999	9093.762537038254	12539.768669545816	12076.038569268056	14278.485793569218	13621.003584652712	15977.402198612412	15132.1858060579	19075.532080710982	17895.993330868594	0.24075616831967198	0.2243701954702749	182.670253742981	4055.8140939641744	174.2743260043062	3869.3999583069235
9.700969410468568	9198.091777537078	9100.452277431734	12549.025624810542	12084.9551203771	14289.041411300956	13631.074053897664	15989.226564027153	15143.384789864482	19089.669128449954	17909.25542681894	0.24075799349953703	0.2243718768891036	180.68219752330333	4035.8450830704533	172.37802292304696	3850.357204069849
9.75942263123647	9204.81436230306	9107.108080007245	12558.236411837304	12093.827248267493	14299.54475536499	13641.094674273747	16000.992686436955	15154.528614432735	19103.737028054325	17922.452635061658	0.2407598516944378	0.22437358872213778	178.70543683803407	4015.742003252264	170.49249767010042	3831.1866775313392
9.818228062064373	9211.502317284565	9113.729709984505	12567.400718372113	12102.654652920453	14309.995475614005	13651.065112081003	16012.700178601688	15165.616913056705	19117.735324285586	17935.584528227893	0.2407617435030493	0.22437533152087688	176.73993117360806	3995.5045774104074	168.61771162574587	3811.8881165580824
9.877387825195074	9218.155402853134	9120.316931912523	12576.51823144295	12111.437033638133	14320.39322118036	13660.985032938179	16024.348652557437	15176.64931834583	19131.66356116869	17948.65067825281	0.24076366953492775	0.22437710584684223	174.7856401210156	3975.132530531846	166.75362627102004	3792.461261062417
9.936904055658934	9224.773378672518	9126.869509669445	12585.588637363204	12120.174089047132	14330.737640481719	13670.854101788183	16035.937719624264	15187.62546223234	19145.521282003625	17961.650656386304	0.2407656304107092	0.2243789122717634	172.84252337677754	3954.6255897404626	164.90020318789175	3772.9058530335315
9.996778901350961	9231.356003697902	9133.387206462257	12594.611621735005	12128.865517101929	14341.028381226584	13680.671982903472	16047.466990413886	15198.544975978479	19159.308029376825	17974.584033203617	0.24076762676231173	0.22438075137775992	170.91054074103886	3933.983484297525	163.05740405770484	3753.2216365467757
10.05701452310831	9237.903036175037	9139.869784826516	12603.586869452585	12137.511015088361	14351.265090419909	13690.438339891538	16058.93607483744	15209.407490183963	19173.0233451728	17987.450378616228	0.24076965923313967	0.22438262375753404	168.98965211950417	3913.2059456692077	161.22519066194945	3733.408357799519
10.117613094788254	9244.41423363952	9146.317006626068	12612.514064705858	12146.110279627204	14361.447414368993	13700.152835700503	16070.344582113623	15220.212634793535	19186.66677058624	18000.2492618829	0.24077172847829514	0.22438453001456235	167.07981751995976	3892.292707493063	159.403524880865	3713.4657651274465
10.178576803346665	9250.889352915701	9152.728633052662	12621.392890983587	12154.663006677662	14371.574998688908	13709.815132624679	16081.692120776332	15230.960039104493	19200.237846133503	18012.98025162072	0.24077383516479034	0.22438647076329243	165.18099705317582	3871.243505622726	157.59236869333836	3693.393609026447
10.239907848916916	9257.328150115927	9159.104424625628	12630.223031077127	12163.168891541003	14381.647488308652	13719.42489231028	16092.978298683103	15241.649331774433	19213.73611166521	18025.642915816472	0.2407759799717642	0.2243884466293419	163.2931509350019	3850.058078214526	155.7916841776605	3673.191642203834
10.301608444889292	9263.730380639574	9165.444141191547	12639.004167083895	12171.627628864253	14391.664527477	13728.981775761256	16104.202723023289	15252.280140829163	19227.16110637845	18038.236821838196	0.24077816359070436	0.22439045824970452	161.4162394816376	3828.7361656618305	154.00143350919825	3652.8596195685677
10.363680817990868	9270.095799171942	9171.747541923709	12647.735980410787	12180.038912643715	14401.625759768325	13738.485443344933	16115.365000326214	15262.852093670394	19240.5123688291	18050.761536446546	0.24078038672567265	0.22439250627295498	159.5502231126593	3807.2775106853805	152.22157896190765	3632.397298286669
10.426127208365882	9276.424159683393	9178.01438532186	12656.418151778003	12188.40243622888	14411.530828088924	13747.93555479816	16126.464736469909	15273.36481708403	19253.789436944804	18063.21662580692	0.24078265009353342	0.22439459135946185	157.69506234877917	3785.681858326774	150.4520829066605	3611.8044377882034
10.488949869656532	9282.715215428065	9184.244429211523	12665.05036122236	12196.717892325905	14421.379374682801	13757.33176923297	16137.501536689284	15283.817937247952	19266.99184803737	18075.60165550097	0.24078495442418804	0.2243967141816022	155.85071781241277	3763.9489559940994	148.69290781179734	3591.0807998045348
10.552151069084381	9288.968718943002	9190.437430743732	12673.632288101273	12204.984973001692	14431.171041138234	13766.673745142938	16148.475005585193	15294.211079740604	19280.119138816295	18087.916190539167	0.24078730046081193	0.2243988754239804	154.01715022764984	3742.0785534931347	146.9440162427054	3570.2261484009214
10.615733087532126	9295.184422046801	9196.593146394305	12682.16361109615	12213.203369687415	14440.905468393721	13775.961140408992	16159.384747132846	15304.543869548981	19293.170845401473	18100.159795372663	0.2407896889600976	0.2244010757836522	152.19432041772234	3720.0704030101188	145.20537086001423	3549.2402499658056
10.679698219625935	9301.362075838491	9202.71133196338	12690.644008216226	12221.37277318251	14450.58229674445	13785.193612305722	16170.230364690835	15314.815931077208	19306.14650333679	18112.332033905885	0.24079212069250105	0.22440331597035054	150.38218930711446	3697.924259191379	143.47693442131276	3528.1228732825257
10.744048773818252	9307.50143069628	9208.7917425748	12699.073156802286	12229.49287365849	14460.20116584867	13794.370817507577	16181.011461010088	15325.02688815501	19319.04564760358	18124.432469509076	0.24079459644249337	0.22440559670671759	148.58071792016563	3675.639879144728	141.7586697795341	3506.8737895288505
10.808787072471103	9313.602236276258	9214.834132675465	12707.450733530402	12237.563360662867	14469.761714734159	13803.492412095156	16191.727638242908	15335.176364046341	19331.86781263434	18136.460665031038	0.2407971170088145	0.22440791872854043	146.7898673809541	3653.217022480443	140.05053988327563	3485.492772323545
10.87391545193992	9319.664241511093	9220.83825603473	12715.776414415805	12245.583923123131	14479.263581804822	13812.558051561655	16202.378497952293	15345.263981458193	19344.61253232669	18148.416182812136	0.24079968320473716	0.22441028278499145	145.00959891220555	3630.6554513121955	138.3525077757513	3463.979597726371
10.93943626265785	9325.687194608547	9226.803865743577	12724.049874816557	12253.554249350593	14488.706404847146	13821.567390819155	16212.96364112103	15355.289362549234	19357.27934005725	18160.298584697175	0.2408022958583293	0.22441268963887118	143.23987383510394	3607.95493029058	136.66453659431136	3442.334044269286
11.00535186922059	9331.670843050111	9232.73071421395	12732.270789437503	12261.47402704448	14498.089821036994	13830.52008420524	16223.482668161234	15365.252128938902	19369.867768696033	18172.107432048804	0.24080495581272493	0.22441514006685878	141.48065356956795	3585.1152266510762	134.9865895709081	3420.5558930016123
11.071664650471687	9337.614933589448	9238.61855317794	12740.438832334092	12269.342943295911	14507.41346694628	13839.415785489504	16233.935178923824	15375.151901716346	19382.37735062079	18183.84228576083	0.24080766392640024	0.22441763485976385	139.73189963382902	3562.1361102280207	133.31863003167382	3398.6449275086634
11.138376999588447	9343.519212250927	9244.46713368698	12748.553676916343	12277.16068459202	14516.676978549878	13848.254147880287	16244.320772708235	15384.988301449686	19394.807617731745	18195.50270627195	0.24081042107345266	0.2244201748227861	137.9935736437037	3539.017353487201	131.66062139626592	3376.6009339406155
11.205491324168262	9349.383424327945	9250.276206110953	12756.614995952714	12284.926936819995	14525.87999123243	13857.034824031321	16254.63904827209	15394.760948195182	19407.15810146631	18207.088253579397	0.2408132281438869	0.22442276077577664	136.26563731121132	3515.758731520269	130.01252717652824	3354.4237010106444
11.273010046315514	9355.207314381236	9256.045520137222	12764.622461574001	12292.641385271138	14535.022139795243	13865.757466048453	16264.889603840997	15404.469461506538	19419.42833281398	18218.59848725285	0.240816086043905	0.2244253935535069	134.5480524461309	3492.36002211459	128.37431097781518	3332.1130200582556
11.340935602728974	9360.990626237231	9261.774824769764	12772.575745277441	12300.303714645135	14544.103058463455	13874.42172549663	16275.072037118674	15414.11346044451	19431.61784233173	18230.032966448653	0.24081899569620227	0.22442807400593973	132.84078095504083	3468.821005778853	126.74593649830786	3309.6686850762926
11.409270444789758	9366.733102986245	9267.4638683281	12780.474517930636	12307.913609054183	14553.122380893072	13883.027253406757	16285.185945296975	15423.692563586439	19443.726160159287	18241.391249924112	0.24082195804026957	0.22443080299850846	131.14378483913606	3445.1414657109417	125.12736752697674	3287.0904926890507
11.478017038649782	9372.434486980508	9273.11239844615	12788.31844977547	12315.47075202706	14562.079740177967	13891.57370028257	16295.230925065911	15433.206389035753	19455.752816034525	18252.672896051725	0.24082497403269829	0.22443358141239783	129.45702619620715	3421.32118789386	123.51856794518244	3264.3782422319055
11.547177865320764	9378.09451983245	9278.720162071286	12796.107210432367	12322.974826513579	14570.974768857406	13900.06071610791	16305.206572624284	15442.654554432063	19467.69733930955	18263.877462834196	0.24082804464749516	0.22443641014483365	127.78046722040744	3397.359961124137	121.91950172666111	3241.531735786237
11.616755420763786	9383.712942412621	9284.2869054631	12803.840468904273	12330.425514888766	14579.80709892321	13908.48795035378	16315.112483689978	15452.036676960968	19479.559258966536	18275.004507919133	0.24083117087639863	0.22443929010937527	126.11407019851322	3373.2575769494288	120.33013293406111	3218.550778124947
11.686752215979308	9389.289494847531	9289.812374192023	12811.517893580547	12337.822498956946	14588.576361826936	13916.855051985322	16324.948253510287	15461.352373363792	19491.338103633607	18286.053588613788	0.24083435372920453	0.2244422222362125	124.45779751274677	3349.013829781208	118.75042572125676	3195.4351768088527
11.75717077709787	9394.823916517726	9295.29631313828	12819.139152241372	12345.165459956346	14597.28218848765	13925.1616694694	16334.713476872937	15470.601259948122	19503.033401601617	18297.02426190069	0.2408375942340946	0.2244452074724721	122.81161164071818	3324.628516928293	117.18034433377034	3172.1847422355786
11.82801364547121	9400.315946055503	9300.738466490475	12826.70391206174	12352.454078563313	14605.924209299283	13933.407450781819	16344.407748116722	15479.782952597874	19514.64468084054	18307.916084452856	0.24084089343797468	0.2244482467825258	121.1754751517874	3300.101438541431	115.61985310500313	3148.7992875734344
11.899283377763982	9405.765321342558	9306.138577744048	12834.21183961548	12359.688034896513	14614.502054138078	13941.592043414556	16354.030661142231	15488.897066783476	19526.171469016037	18318.728612649185	0.24084425240681523	0.22445134114830703	119.54935071014916	3275.432397727389	114.06891645923315	3125.2786288810894
11.970982546046038	9411.17177950786	9311.496389700118	12841.662600879741	12366.867008521669	14623.015352370585	13949.71509438361	16363.581809423273	15497.943217572736	19537.613293506867	18329.461402590685	0.24084767222600104	0.22445449156963007	117.93320107241743	3250.6212005256675	112.52749890943232	3101.622585083358
12.043113737885237	9416.535056924975	9316.811644463627	12849.05586123879	12373.990678455568	14631.463732860968	13957.776250236113	16373.060786017535	15506.92101964094	19548.96968142157	18340.11401011589	0.2408511540006857	0.2244576990645179	116.32698908711609	3225.6676559275948	110.99556505652436	3077.830977986101
12.115679556440844	9421.854889209726	9322.084083441992	12856.391285488477	12381.058723170754	14639.846823979093	13965.77515705825	16382.467183578192	15515.830087281905	19560.24015961617	18350.685990817416	0.24085469885615457	0.22446096466953713	114.73067769657064	3200.5715759699233	109.47307959158206	3053.9036323754117
12.188682620557461	9427.131011217623	9327.31344734341	12863.668537840433	12388.070820599962	14648.164253608338	13973.711460482893	16391.80059436524	15524.670034418712	19571.42425471179	18361.17690005823	0.2408583079381915	0.22446428944013405	113.14422993370681	3175.332775682211	107.96000729240768	3029.840375959873
12.26212556485955	9432.36315704106	9332.499476175042	12870.887281926145	12395.026648140441	14656.415649153392	13981.584805697212	16401.06061025681	15533.440474614486	19582.521493112232	18371.586292988068	0.24086198241345452	0.22446767445098248	111.56760892263264	3149.9510731361806	106.45631302414404	3005.641039422713
12.336011039846525	9437.55106000666	9337.641909241294	12878.047180801328	12401.925882658545	14664.600637548347	13989.394837450589	16410.24682276096	15542.141021083522	19593.53140102216	18381.913724560232	0.24086572346985863	0.22447112079633363	110.00077787911869	3124.426289502997	104.96196174051147	2981.3054564935155
12.41034171198835	9442.694452672393	9342.740485142005	12885.147896950137	12408.768200494305	14672.71884526475	13997.141200062593	16419.358823027367	15550.771286702562	19604.453504465306	18392.158749548726	0.24086953231696442	0.2244746295903771	108.44370011003048	3098.7582490704954	103.47691848177055	2956.833463930059
12.485120263821853	9447.793066824726	9347.794941770426	12892.189092289549	12415.553277465875	14680.769898319837	14004.823537430813	16428.39620185931	15559.330884021907	19615.287329303075	18402.320922565155	0.24087341018637354	0.22447820196760282	106.89633901178604	3072.94677923806	102.00114837400906	2932.224901530426
12.560349394047481	9452.846633475445	9352.805016311222	12899.170428173455	12422.280788874072	14688.753422284533	14012.441493038894	16437.35854972544	15567.819425276832	19626.032401252924	18412.399798076192	0.24087735833213353	0.2244818390831749	105.35865807012306	3046.991710548755	100.53461662986956	2907.4796121967956
12.63603181762671	9457.8548828586	9357.770445238397	12906.09156539706	12428.950409506982	14696.669042291851	14019.994709964683	16446.24545677204	15576.236522399131	19636.68824590747	18422.39493042112	0.24088137803114854	0.22448554211330915	103.83062086164136	3020.892876770813	99.07728854865127	2882.597441968508
12.712170265880024	9462.817544427373	9362.690964313186	12912.95216420128	12435.561813644625	14704.516383045315	14027.482830888468	16455.056512835374	15584.58178702885	19647.25438875371	18432.30587382972	0.24088547058359774	0.22448931225565963	102.31219105089258	2994.650114847347	97.6291295139381	2857.5782399969175
12.78876748658549	9467.734346850544	9367.566308581632	12919.751884276815	12442.114675063347	14712.295068827114	14034.905498100967	16463.79130745373	15592.85483052574	19657.73035519202	18442.132182439942	0.24088963731336102	0.22449315072970843	100.80333239208267	2968.263264989946	96.19010499538854	2832.4218586310744
12.865826244077915	9472.605018009355	9372.396212372514	12926.49038476884	12448.608667040755	14720.004723507001	14042.262353512026	16472.449429880424	15601.05526398158	19668.1156705563	18451.873410316584	0.24089387956845495	0.22449705877716958	99.30400872674363	2941.732170641888	94.76018054706219	2807.128153404221
12.943349319348618	9477.429284993606	9377.180409294611	12933.167324280827	12455.043462359978	14727.644970550253	14049.553038658545	16481.030469095756	15609.182698231658	19678.409860133037	18461.52911146913	0.24089819872147386	0.22450103766239374	97.81418398433016	2915.0566785358824	93.33932180647389	2781.696983047761
13.0213395101458	9482.206874098369	9381.918632234414	12939.78236087939	12461.418733314595	14735.215433026879	14056.77719471323	16489.53401382042	15617.236743867246	19688.61244918209	18471.09883987076	0.24090259617004098	0.2245050886727833	96.3338221834565	2888.2366387709044	91.92749449684925	2756.128209591843
13.099799631075467	9486.937510820042	9386.610613353465	12946.335152098345	12467.73415171321	14742.715733619965	14063.934462493049	16497.959652527996	15625.21701124775	19698.72296295654	18480.582149477108	0.24090707333726602	0.22450921311921615	94.86288742779288	2861.2719047213905	90.5246644240251	2730.42169830855
13.178732513703073	9491.620919852483	9391.256084085611	12952.825354943063	12473.989388884089	14750.145494634446	14071.024482467716	16506.306973458006	15633.123110512983	19708.74092672324	18489.978594245207	0.2409116316722142	0.22451341233647393	93.40134390938329	2834.162333179731	89.13079747726442	2704.5773177812807
13.258141006655675	9496.256825083186	9395.854775134285	12959.252625895011	12480.184115679907	14757.504338006145	14078.046894768455	16514.57556462928	15640.954651595759	19718.66586578387	18499.287728152907	0.24091627265038087	0.2245176876836819	91.94915590554592	2806.9077842961997	87.74585962874698	2678.594939914532
13.338027975724735	9500.844949588902	9400.406416469514	12965.616620915762	12486.318002482347	14764.791885310267	14085.00133919659	16522.765013852786	15648.711244234371	19728.497305495377	18508.509105218178	0.2409209977741772	0.22452204054475497	90.50628777948441	2779.508121639956	86.36981693317648	2652.4744399688207
13.418396303969553	9505.385015631695	9404.91073732502	12971.916995451686	12492.390719206904	14772.007757770742	14091.887455232454	16530.87490874548	15656.39249798545	19738.234771291754	18517.64227951905	0.2409258085734232	0.22452647232885195	89.07270398133551	2751.9632122623734	85.00263552779506	2626.215696597006
13.49924889182131	9509.87674465445	9409.367466195094	12978.153404438137	12498.401935307551	14779.151576269049	14098.70488204418	16538.90483674362	15663.998022236763	19747.87778870529	18526.686805213438	0.24093070660585122	0.2245309844708396	87.64836904518597	2724.2729266481474	83.64428163114644	2599.818591838237
13.580588657187745	9514.319857276407	9413.776330831348	12984.325502303784	12504.351319781435	14786.222961353307	14105.453258496587	16546.8543851164	15671.527426220156	19757.425883388238	18535.64223655929	0.2409356934576182	0.22453557843176256	86.23324759003299	2696.437138777692	82.29472154326504	2573.283011163119
13.662418535558457	9518.714073288573	9418.137058239434	12990.432942974996	12510.238541173601	14793.221533247432	14112.132223160197	16554.723140979797	15678.980319024686	19766.87858113488	18544.508127935027	0.24094077074382608	0.2245402556993257	84.82730432006065	2668.455726176966	80.95392164596706	2546.608843524009
13.744741480110864	9523.059111649038	9422.449374675687	12996.475379880258	12516.063267581834	14800.146911860476	14118.741414320386	16562.51069131062	15686.35630960996	19776.235407903863	18553.284033860313	0.24094594010905593	0.22454501778838126	83.43050402280642	2640.3285698932596	79.62184840100235	2519.7959813284688
13.827560461816718	9527.354690477956	9426.713005643425	13002.4524659543	12521.825166661156	14806.99871679566	14125.280469986254	16570.216622960277	15693.655006819254	19785.495889840375	18561.969509016602	0.24095120322790614	0.22454986624143009	82.04281156956858	2612.0555545524694	78.29846835072385	2492.844320502132
13.910878469549415	9531.600527052715	9430.927675889488	13008.36385364268	12527.52390562884	14813.776567360013	14131.749027900121	16577.84052266931	15700.876019393301	19794.659553299258	18570.564108268645	0.24095656180554584	0.2245548026291265	80.66419191534806	2583.636568384245	76.98374811792746	2465.753760516178
13.9946985101918	9535.796337802622	9435.093109400319	13014.209194905903	12533.159151268928	14820.48008257355	14138.146725546534	16585.381977081484	15708.018955983669	19803.72592486773	18579.067386685525	0.2409620175782763	0.22455982855079692	79.29461009681108	2555.071503203362	75.67765440381481	2438.524204363115
14.079023608744702	9539.941838303626	9439.209029398076	13019.98814122375	12538.730569937003	14827.108881178781	14144.473200161628	16592.840572758254	15715.083425166535	19812.694531388643	18587.47889956229	0.24096757231410146	0.22456494563496618	77.93403123474855	2526.360254518222	74.38015399049618	2411.155558669474
14.163856808436103	9544.036743273022	9443.275158336764	13025.700343599796	12544.237827565119	14833.662581650491	14150.728088742728	16600.21589619368	15722.069035456814	19821.564899984347	18595.798202442074	0.24097322781331326	0.22457015553989357	76.58242053080176	2497.5027214684524	73.09121373775997	2383.647733635269
14.24920117083096	9548.080766563551	9447.291217897831	13031.345452565303	12549.680589666183	14840.140802204905	14156.911028057395	16607.507533828626	15728.975395321728	19830.3365580799	18604.024851137645	0.2409789859090816	0.22457545995412012	75.23974326832104	2468.4988068859093	71.81080058394582	2356.0006430922076
14.335059775941703	9552.073621157922	9451.256928986122	13036.923118183875	12555.058521339022	14846.54316080978	14163.021654653328	16614.715072066163	15735.802113195354	19839.009033427665	18612.158401754237	0.24098484846806206	0.224580860597024	73.90596481336979	2439.3484173621982	70.53888154683227	2328.214204573538
14.421435722339384	9556.015019162758	9455.172011725364	13042.43299005553	12560.371287272965	14852.869275193943	14169.059604867778	16621.83809728634	15742.548797492736	19847.5818541314	18620.19841071189	0.24099081739101036	0.22458635921938921	72.58105061101378	2410.051463169977	69.27542372030439	2300.288339238614
14.50833212726552	9559.904671802436	9459.036185453526	13047.874717320849	12565.618551752439	14859.118762856955	14175.024514837061	16628.87619586122	15749.215056624113	19856.054548670676	18628.144434768135	0.24099689461340934	0.22459195760398076	71.26496618782403	2380.607858375646	68.02039427650743	2272.2229719855823
14.595752126744532	9563.742289413014	9462.849168718305	13053.247948665421	12570.79997866194	14865.291241079241	14180.916020506535	16635.828954170454	15755.800499009789	19864.426645926123	18635.996031041384	0.24100308210610832	0.22459765756613528	69.9576771507709	2351.0175208435394	66.7737604650174	2244.01803145092
14.683698875697011	9567.527581435654	9466.610679272151	13058.55233232386	12575.915231490524	14871.386326931779	14186.733757640155	16642.695958616492	15762.30473309453	19872.697675204283	18643.752757034006	0.24100938187597354	0.2246034609543582	68.6591491857398	2321.280372219626	65.53548961122578	2215.6734500024468
14.772175548053516	9571.260256410073	9470.320434067302	13063.787516084021	12580.963973336557	14877.403637286146	14192.477361830372	16649.47679564023	15768.727367362455	19880.86716626311	18651.414170655982	0.2410157959665527	0.22460936965093597	67.36934805886995	2291.396338011138	64.30554911778017	2187.189163815696
14.861185336869132	9574.940021967821	9473.97814925073	13068.953147291244	12585.945866912489	14883.342788824622	14198.146468508106	16656.17105173678	15775.068010352055	19888.934649337807	18658.9798302489	0.2410223264587476	0.22461538557255556	66.08823961458984	2261.365347562358	63.08390646260523	2158.565112850629
14.95073145443871	9578.566584825192	9477.5835401587	13074.048872852303	12590.860574549324	14889.203398050098	14203.740712952518	16662.77831347116	15781.32627067106	19896.899655166555	18666.449294609756	0.24102897547150443	0.22462151067094044	64.81578977624304	2231.1873341090977	61.87052919952839	2129.8012409056537
15.040817132412794	9582.139650776251	9481.136321311502	13079.074339239714	12595.707758201515	14894.98508129648	14209.25973030127	16669.298167494533	15787.501757011914	19904.76171501713	18673.82212301572	0.2410357451625135	0.22462774693349385	63.551964545302326	2200.862234779168	60.665384957697825	2100.897495625075
15.131445621914246	9585.658924685302	9484.636206407655	13084.029192495567	12600.487079451334	14900.687454738594	14214.703155560333	16675.73020056004	15793.594078166801	19912.520360713075	18681.097875248368	0.24104263772892365	0.22463409638395632	62.29673000024923	2170.3899906049483	59.46844144037459	2071.853828509338
15.222620193655578	9589.124110479483	9488.082908318234	13088.91307823572	12605.198199513652	14906.310134402655	14220.070623614303	16682.073999539287	15799.602843043338	19920.175124660836	18688.276111618845	0.24104965540806897	0.22464056108307617	61.050052298698574	2139.7705466141924	58.279666426737094	2042.6701950021088
15.31434413805701	9592.534911141076	9491.476139080987	13093.725641653848	12609.840779240596	14911.852736176652	14225.361769236655	16688.329151438844	15805.527660680238	19927.725539876992	18695.35639299314	0.24105680047821076	0.22464714312929038	59.81189767444448	2109.0038517853245	57.09902776964009	2013.3465544548817
15.406620765365147	9595.891028699489	9494.815609894113	13098.46652752529	12614.41447912599	14917.314875820552	14230.576227099871	16694.49524341662	15811.368140262904	19935.17114001548	18702.33828081733	0.2410640752592898	0.22465384465941896	58.58223243706743	2078.089859044645	55.92649339493073	1983.882870131638
15.499453405772549	9599.192164223077	9498.101031109976	13103.135380210955	12618.918959309905	14922.69616897673	14235.713631785751	16700.571862798584	15817.123891139347	19942.511459395362	18709.221337143357	0.2410714821136984	0.2246606678493752	57.36102297315665	2047.0285253562033	54.76203130201611	1954.2791092651896
15.592845409537835	9602.438017810906	9501.33211222862	13107.731843661326	12623.3538795832	14927.996231180588	14240.773617795792	16706.558597095755	15822.794522836168	19949.746033029023	18716.005124655003	0.24107902344706136	0.22466761491488288	56.14823574545153	2015.8198117278516	53.60560956435802	1924.5352431135252
15.686800147106629	9605.62828858414	9504.508561891265	13112.255561420261	12627.718899392179	14933.214677871041	14245.755819561828	16712.455034021143	15828.379645075003	19956.87439665048	18722.689206694482	0.24108670170903518	0.22467468811221492	54.943837291473756	1984.4636831940152	52.457196327653946	1894.6512469323352
15.781321009233178	9608.762674677215	9507.630087873275	13116.706176628762	12632.013677842842	14938.35112440104	14250.65987145623	16718.260761506826	15833.87886778848	19963.896086743986	18729.273147288644	0.24109451939411886	0.22468188973893807	53.74779422451684	1952.960108880885	51.316759809313226	1864.6270999824628
15.87641140710273	9611.840873228934	9510.696397077192	13121.083332028855	12636.23787370543	14943.405186048401	14255.485407802616	16723.975367721458	15839.291801136846	19970.810640573196	18735.756511176045	0.24110247904248544	0.2246892221346775	52.560073232103605	1921.3090619933791	50.184268299577525	1834.4627856109291
15.972074772454643	9614.862580373083	9513.707195525561	13125.386669967113	12640.391145418867	14948.37647802626	14260.23206288647	16729.598441087426	15844.618055524572	19977.617596210195	18742.13886383411	0.24111058324082316	0.22469668768189205	51.380641075767926	1889.5105198328383	49.059690159818274	1804.1582912215963
16.06831455770623	9617.82749122905	9516.662188353383	13129.61583239847	12644.473151095039	14953.264615493992	14264.89947096568	16735.129570298635	15849.857241616974	19984.316492565296	18748.419771506466	0.24111883462319478	0.2247042888066664	50.20946459144761	1857.5644638505764	47.94299382252211	1773.7136083114892
16.165134236077357	9620.735299892083	9519.561079800558	13133.770460889757	12648.483548523198	14958.069213567947	14269.487266281358	16740.56834433819	15855.008970357167	19990.906869416936	18754.598801230804	0.24112723587191529	0.22471202797951634	49.04651068880048	1825.4708796534687	46.834147791727446	1743.128732518293
16.262537301715792	9623.585699423382	9522.403573204056	13137.850196623354	12652.4219951743	14962.789887332394	14273.995083068634	16745.91435249637	15860.072852983127	19997.38826744202	18760.67552086695	0.24113578971844202	0.2247199077162106	47.89174634992378	1793.229756991379	45.73312064126367	1712.4036635872908
16.36052726982327	9626.378381839746	9525.189370989734	13141.854680400489	12656.288148205118	14967.426251850195	14278.422555567287	16751.167184388443	15865.048501044645	20003.760228246232	18766.649499124993	0.24114449894428508	0.22472793057860593	46.745138630256406	1760.8410898176953	44.63988101560972	1681.5384054454044
16.459107676782416	9629.113038103338	9527.918174664259	13145.783552644978	12660.081664462703	14971.977922174077	14282.769318032939	16756.326429973225	15869.935526420977	20010.0222943954	18772.520305594317	0.24115336638193235	0.22473609917550247	45.6066546572838	1728.3048762823455	43.5543976288609	1650.5329661834985
16.55828208028434	9631.789358110685	9530.589684806351	13149.636453406227	12663.80220048824	14976.444513357246	14287.035004747591	16761.391679570963	15874.73354133785	20016.174009446204	18778.287510772083	0.24116239491579397	0.2247444161635087	44.476261630130466	1695.6211187420413	42.47663926416135	1619.3873580796644
16.658054059457015	9634.407030681923	9533.203601058281	13153.413022362867	12667.449412521464	14980.825640464724	14291.219250030927	16766.362523882213	15879.442158385436	20022.2149179782	18783.950686092896	0.24117158748316278	0.22475288424792877	43.35392682030215	1662.7898238226771	41.406574774489854	1588.1015976574272
16.758427214994473	9636.965743549417	9535.759622116784	13157.112898825837	12671.022956504577	14985.120918584287	14295.321688251168	16771.23855400629	15884.060990535885	20028.14456562554	18789.50940395817	0.24118094707519355	0.22476150618366236	42.23961757017241	1629.8110023904592	40.344173081277404	1556.6757056615315
16.859405169286727	9639.465183346287	9538.257445723917	13160.735721741625	12674.522488086366	14989.329962837663	14299.341953836243	16776.01936146016	15888.589651161303	20033.96249910932	18794.96323776616	0.241190476737902	0.22477028477612307	41.133301292255055	1596.6846695630811	39.2894031736796	1525.1097070714459
16.960991566550526	9641.905035594456	9540.69676865751	13164.281129695219	12677.947662626002	14993.452388391508	14303.279681284721	16780.704538197184	15893.027754051607	20039.66826626997	18800.31176194188	0.2412001795731806	0.22477922288217653	40.03494547026639	1563.4108447683975	38.24223410958075	1493.403631162364
17.063190072960847	9644.284984692767	9543.077286721658	13167.748760913397	12681.298135197232	14997.487810468925	14307.134505177286	16785.293676626574	15897.374913432992	20045.261416100617	18805.5545519681	0.24121005873983556	0.2247883234110902	38.94451765762642	1529.9895517295226	37.20263501422596	1461.5575114949606
17.166004376783235	9646.604713904338	9545.398694736567	13171.138253267369	12684.573560591936	15001.435844360363	14310.906060187619	16789.786369632235	15901.630743985908	20050.741498779902	18810.691184415686	0.24122011745464084	0.22479758932550745	37.861985477022245	1496.420818475075	36.1705750796973	1429.5713859181851
17.26943818850684	9648.863905344046	9547.660686528516	13174.449244275871	12687.773593324146	15005.296105435165	14314.593981093909	16794.18221059249	15905.794860863805	20056.108065706052	18815.72123697517	0.24123035899341522	0.22480702364243665	36.78731662136852	1462.704677396454	35.146023565976066	1397.4452966437675
17.37349524097843	9651.06223996547	9549.862954919348	13177.681371107901	12690.897887633728	15009.068209152809	14318.197902790089	16798.480793399573	15909.866879711677	20061.360669530757	18820.644288488136	0.24124078669211726	0.22481662943425937	35.72047885146458	1428.8411651994102	34.1289497987018	1365.1792901912704
17.478179289537028	9653.19939754749	9552.005191715669	13180.834270585277	12693.946097489941	15012.751771074161	14321.71746029709	16802.68171247918	15913.8464166847	20066.498864193425	18825.459918978966	0.24125140394796263	0.22482640982975835	34.66143999673659	1394.8303229575977	33.11932316987077	1332.7734174462967
17.583494112149474	9655.275056680786	9554.087087697932	13183.907579185417	12696.917876595176	15016.346406873025	14325.152288774367	16806.78456281057	15917.733088467325	20071.52220495615	18830.16770968715	0.24126221422056118	0.2248363680151644	33.61016795503383	1360.6721961256117	32.11711313748674	1300.2277336739935
17.689443509546752	9657.288894753772	9556.108332609076	13186.900933043731	12699.81287838839	15019.851732347446	14328.50202353122	16810.78893994645	15921.526512292217	20076.43024843866	18834.767243099737	0.24127322103307766	0.22484650723522356	32.56663069149363	1326.3668345324695	31.122289224731503	1267.5422985213809
17.79603130536116	9659.240587938359	9558.068615143	13189.813967956065	12702.630756048584	15023.267363431234	14331.766300038342	16814.6944400332	15925.226305959532	20081.22255265391	18839.258102984222	0.241284427973412	0.2248568307942843	31.530796238585026	1291.9142924044281	30.13482101999398	1234.7171760397032
17.90326134626431	9661.129811175275	9559.967622932647	13192.646319381	12705.371162498166	15026.59291620539	14334.944753939253	16818.5006598312	15928.832087856232	20085.898677043842	18843.639874421704	0.24129583869540422	0.2248673420574053	30.502632695861394	1257.3146283864044	29.154678176462767	1201.7524347072467
18.011137502105942	9662.956238159188	9561.805042537908	13195.397622442119	12708.033750406288	15029.828006909729	14338.03702106196	16822.20719673541	15932.343476975684	20090.458182515802	18847.91214384055	0.2413074569200607	0.22487804445148407	29.48210822949477	1222.567905547563	28.181830411907868	1168.6481474414468
18.119663666053608	9664.719541323298	9563.580559433114	13198.067511930065	12710.61817219204	15032.972251954345	14341.042737430469	16825.813648795964	15935.760092937302	20094.90063147904	18852.07449905025	0.24131928643680411	0.2248889414664084	28.46919107103895	1187.674191357568	27.216247507247317	1135.404391573742
18.228843754733095	9666.419391823618	9565.293857994186	13200.65562230443	12713.12408002746	15036.025267931105	14343.961539276299	16829.31961473888	15939.081556006202	20099.225587881632	18856.126529275534	0.2413313311047488	0.22490003665622638	27.463849518171628	1152.6335577424616	26.25789930758765	1102.0212489166297
18.338681708369887	9668.055459523035	9566.944621485667	13203.161587695815	12715.551125840746	15038.986671625416	14346.793063050352	16832.724693987253	15942.307487113436	20103.432617248127	18860.067825191254	0.24134359485399784	0.22491133364034394	26.466051934097777	1117.446081084665	25.30675572148175	1068.4988057622686
18.44918149093129	9669.627412974805	9568.532532047206	13205.585041907447	12717.898961319062	15041.856080027712	14349.53694543442	16836.02848668221	15945.437507875922	20107.521286717158	18863.897978957168	0.24135608168696665	0.22492283610474015	25.475766746734735	1082.1118422206491	24.36278672004846	1034.8371528778225
18.56034709026951	9671.13491940581	9570.057270679881	13207.925618416913	12720.167237911495	15044.633110345196	14352.192823353025	16839.23059370435	15948.471240616871	20111.491165079777	18867.616584253457	0.24136879567973168	0.2249345478032091	24.492962448697654	1046.6309264563024	23.42596233731456	1001.0363855371252
18.672182518265565	9672.577644699324	9571.518517232062	13210.182950377612	12722.355606831716	15047.317380013426	14354.760333985094	16842.33061669509	15951.408308386097	20115.34182281796	18871.22323631634	0.24138174098340426	0.22494647255862255	23.517607596237212	1011.0034235510975	22.496252668883244	967.0966035011224
18.784691810974078	9673.95525337741	9572.91595038496	13212.356670620096	12724.463719060619	15049.908506707972	14357.239114775703	16845.328158078268	15954.248334980617	20119.07283214363	18874.71753197413	0.24139492182553143	0.22495861426421995	22.54967080957431	975.2294277530164	21.57362787239981	933.0179110551253
18.897879028768923	9675.267408582973	9574.249247637912	13214.446411653398	12726.49122534891	15052.406108356176	14359.628803447935	16848.222821081992	15956.990944965448	20122.683767038074	18878.099069683816	0.24140834251152335	0.22497097688492151	21.589120772478054	939.3090378041379	20.658058167122363	898.8004170227796
19.01174825648978	9676.513772061351	9575.518085293197	13216.451805666113	12728.437776219509	15054.809803148839	14361.929038014705	16851.01420976054	15959.635763694478	20126.17420329184	18881.36744956789	0.2414220074261069	0.22498356445866602	20.63592623153818	903.242356935516	19.74951383345615	864.4442347656004
19.126303603589555	9677.694004141504	9576.722138440582	13218.372484527383	12730.303021969903	15057.119209551965	14364.13945679062	16853.701929016483	15962.182417331542	20129.543718544966	18884.52227345159	0.24143592103480938	0.22499638109777426	19.690055995830335	867.0294928695075	18.847965212255076	829.9494821839035
19.241549204282624	9678.807763716724	9577.861080941377	13220.208079787672	12732.086612674275	15059.333946318442	14366.259698403786	16856.285584622907	15964.630532871557	20132.791892327597	18887.563144900476	0.24145008788547037	0.2250094309903395	18.751478936363128	830.6705578183755	17.9533827045816	795.3162817233242
19.357489217694134	9679.854708224972	9578.93458541223	13221.958222679461	12733.788198185623	15061.4536324998	14368.289401807742	16858.764783245828	15966.979738161956	20135.918306101135	18890.489669258503	0.24146451260978014	0.22502271840164564	17.820163986289117	794.1656685154885	17.06573677191045	760.5447604130022
19.474127828010037	9680.834493628798	9579.942323208496	13223.622544117827	12735.407428137747	15063.47788745804	14370.228206293421	16861.13913246687	15969.229661924215	20138.922543299836	18893.30145368648	0.24147919992485034	0.22503624767560895	16.896080139915284	757.514946188312	16.184997935051797	725.6350498367101
19.59146924462811	9681.746774394667	9580.88396440716	13225.200674700689	12736.943951946994	15065.406330877255	14372.075751500968	16863.408240805864	15971.379933775444	20141.804189372637	18895.99810720077	0.24149415463481383	0.22505002323625084	15.979196452099131	720.7185165570118	15.311136773823819	690.587286147289
19.709517702309874	9682.59120347196	9581.759177789409	13226.692244709067	12738.397418813991	15067.238582775448	14373.831677431752	16865.571717743842	15973.43018425029	20144.562831825657	18898.57924071259	0.24150938163245556	0.22506404958919898	15.069482038947172	683.77650987776	14.444123927452893	655.4016100987792
19.828277461333414	9683.36743227151	9582.567630822834	13228.096884107166	12739.76747772527	15068.974263516386	14375.495624460376	16867.629173746194	15975.38004482298	20147.198060265153	18901.044467067717	0.24152488590087573	0.22507833132321423	14.166906076345185	646.689060898032	13.583930093343952	620.0781670175493
19.94775280764713	9684.075110643498	9583.308989643083	13229.414222542104	12741.053777454561	15070.612993821183	14377.067233346519	16869.58022028573	15977.229147929349	20149.709466440618	18903.39340108639	0.24154067251518316	0.2250928731117515	13.271437799674459	609.4563088612631	12.73052602687676	584.6171068139374
20.067948053024427	9684.713886855041	9583.982919035208	13230.643889343683	12742.255966564144	15072.154394780178	14378.546145247012	16871.4244698662	15978.97712698923	20152.096644288693	18905.62565960384	0.24155674664422236	0.22510767971454612	12.383046504153754	572.078397538513	11.88388254163874	549.0185840120539
20.188867535219305	9685.283407567209	9584.58908241456	13231.785513523884	12743.37369340599	15073.59808786468	14379.932001727839	16873.161536045893	15980.623616428971	20154.359189977404	18907.740861511273	0.24157311355233596	0.22512275597923584	11.501701543493255	534.5554751800373	11.043970508224447	513.2827577134594
20.31051561812294	9685.783317811445	9585.12714180712	13232.838723776074	12744.406606122637	15074.943694938593	14381.224444776013	16874.791033461213	15982.168251703897	20156.496701950688	18909.738627796964	0.2415897786011581	0.225138106843008	10.627372330134676	496.8876945488155	10.210760854402906	477.40979162510484
20.432896691921076	9686.213260965673	9585.59675782959	13233.80314847428	12745.354352648135	15076.190838270335	14382.423116811748	16876.312577850804	15983.610669321331	20158.508780973796	18911.618581588245	0.24160674725144446	0.22515373733428606	9.760028334407252	459.07521288702264	9.384224564382748	441.3998540453613
20.55601517325261	9686.5728787296	9585.997589668745	13234.67841567189	12746.21658070851	15077.339140544304	14383.52766070023	16877.725786079325	15984.950506863264	20160.3950301786	18913.380348193423	0.24162402506493721	0.22516965257444252	8.899639084469527	421.11819193093106	8.564332678826759	405.25311787845567
20.679875505368887	9686.861811099783	9586.329295060636	13235.464153100593	12746.992937822477	15078.388224872853	14384.537719763883	16879.03027616199	15986.187403009759	20162.15505511006	18915.023555144675	0.24164161770626652	0.2251858577795472	8.046174166156561	383.0167979183607	7.75105629459722	368.96976064378396
20.804482158294064	9687.079696343899	9586.591530269032	13236.159988168727	12747.683071301588	15079.337714807803	14385.452937794187	16880.225667288778	15987.32099756205	20163.78846377258	18916.547832240947	0.2416595309448905	0.22520235826215262	7.199603221313737	344.77120151836425	6.944366563264339	332.5499644181691
20.92983962898646	9687.226170974518	9586.783950063455	13236.76554795954	12748.286628250346	15080.18723435206	14386.272959063639	16881.31157984894	15988.3509314659	20165.294866677054	18917.952811591367	0.24167777065706933	0.22521915943310736	6.359895949026395	306.3815779048018	6.144234692386817	295.9939159164205
21.055952441500814	9687.300869722474	9586.9062076969	13237.280459229467	12748.803255566365	15080.936407971496	14386.997428337992	16882.28763545602	15989.276846835503	20166.673876888763	18919.23812765956	0.24169634282788122	0.22523626680341194	5.527022104048228	267.84810668602586	5.350631943751068	259.3018064191565
21.18282514715158	9687.303425509286	9586.95795488264	13237.704348405621	12749.232599939805	15081.584860606208	14387.625990887844	16883.15345697231	15990.098386976812	20167.925110074953	18920.403417307578	0.2417152535532768	0.2252536859861073	4.700951496684866	229.17097191233188	4.563529633545841	222.4738317928277
21.31046232467717	9687.233469419434	9586.938841770983	13238.03684158375	12749.574307853276	15082.132217682441	14388.158292500973	16883.908668534357	15990.815196411848	20169.04818455391	18921.448319841278	0.2417345090421732	0.22527142269819816	3.8816539928957354	190.35036209179088	3.7828991324277013	185.51019251486287
21.438868580405217	9687.090630671652	9586.848516925129	13238.277564525357	12749.828025580995	15082.578105123923	14388.593979494068	16884.552895577894	15991.426920902553	20170.042721343725	18922.37247705533	0.2417541156185896	0.22528948276261943	3.0690995129189105	151.38647012459114	3.008711864138604	148.4110936098732
21.568048548418737	9686.874536589794	9586.686627296662	13238.426142654916	12749.993399188028	15082.922149363445	14388.932698724719	16885.085764863354	15991.933207475086	20170.908344212043	18923.175533279205	0.2417740797238246	0.2253078721102357	2.2632580315621453	112.27949332632124	2.240939305986103	111.17674469109625
21.69800689072348	9686.584812573024	9586.452818200454	13238.482201056706	12750.070074529269	15083.163977354332	14389.174097603369	16885.5069045014	15992.333704444272	20171.64467972613	18923.857135423463	0.241794407918676	0.22532659678188396	1.4640995779118384	73.02963342284784	1.4795529879775131	73.80735992453992
21.828748297416116	9686.221082065422	9586.146733288988	13238.44536447151	12750.057697248134	15083.303216581971	14389.31782410513	16885.815943978785	15992.628061438108	20172.251357303685	18924.416933026485	0.24181510688570548	0.2253456629304544	0.6715942338923924	33.63709647906944	0.7245244925070438	36.30315802665427
21.960277486853503	9685.782966524699	9585.7680145261	13238.31525729272	12749.955912775116	15083.339495074932	14389.363526781699	16886.012514183923	15992.815929422502	20172.728009263672	18924.854578301794	0.24183618343154473	0.2253650768230107	-0.11428786526084878	-5.897907074075192	-0.024174545716959983	-1.3356377314776182
22.092599205822967	9685.27008539063	9585.316302160201	13238.091503562662	12749.764366326106	15083.272441416624	14389.31085477321	16886.09624743335	15992.896960726235	20173.074270878456	18925.16972618586	0.24185764448925293	0.22538484484295646	-0.8935765311471187	-45.57516243914142	-0.766572440341406	-39.10879954881966
22.225718229713628	9684.682056052483	9584.79123469681	13237.773726968278	12749.482702900423	15083.101684756426	14389.159457820024	16886.06677749774	15992.870809065958	20173.289780425897	18925.362034386348	0.24187949712071294	0.2254049734922399	-1.6663015236190404	-85.39445053087547	-1.502697453746805	-77.01609510742128
22.359639362688714	9684.018493815876	9584.192448870534	13237.361550836611	12749.110567278687	15082.826854820934	14388.908986274508	16885.92373962836	15992.737129571464	20173.37417924216	18925.431163430923	0.24190174851908197	0.22542546939360394	-2.432492550549796	-125.3555479538627	-2.232577797563863	-115.05728758964688
22.494367437858962	9683.279011868946	9583.519579616372	13236.854598130058	12748.647604020309	15082.447581925195	14388.55909111273	16885.666770583673	15992.495578810984	20173.327111775194	18925.376776716443	0.24192440601128642	0.2254463392928815	-3.1921792685316177	-165.45822705002502	-2.9562416325934464	-153.23213566979393
22.629907317457054	9682.463221247708	9582.772260040494	13236.25249144121	12748.09345746097	15081.963496983724	14388.10942394629	16885.295508656003	15992.145814816908	20173.148225638553	18925.198540558977	0.241947477060568	0.22546759006133402	-3.945391283428762	-205.70225591678172	-3.6737170696796966	-191.54039355460554
22.766263893012997	9681.570730800755	9581.950121390197	13235.554852987489	12747.447771709523	15081.374231521622	14387.559637033795	16884.80959369849	15991.687497111305	20172.837171666008	18924.8961242439	0.2419709692690792	0.2254892286980385	-4.6921581504211645	-246.0873984261416	-4.385032170175691	-229.9818110051565
22.903442085530802	9680.60114715319	9581.052793023373	13234.761304605418	12746.710190644913	15080.679417685533	14386.9093832926	16884.208667152187	15991.120286731946	20172.393603966626	18924.469200076903	0.24199489038053287	0.22551126233232135	-5.432509374833899	-286.6134142614901	-5.0902149459871	-268.55613333312795
23.041446845665973	9679.554074669742	9580.07990237715	13233.871467744526	12745.880357912625	15079.87868825451	14386.15831631026	16883.492372073215	15990.443846258227	20171.817179980375	18923.91744343528	0.24201924828290056	0.22553369822623798	-6.1664744118461385	-327.2800589115359	-5.789293359572184	-307.2631014031358
23.180283153904217	9678.429115417288	9579.031074936114	13232.884963461169	12744.957916921137	15078.97167665106	14385.306090356296	16882.66035316047	15989.65783983768	20171.10756053474	18923.24053282019	0.24204405101116902	0.22555654377710763	-6.894082668135525	-368.0870837653056	-6.482295325484301	-346.10245171003044
23.31995602074116	9677.225869126161	9577.905934199332	13231.801412411445	12743.942510837549	15077.95801695148	14384.352360393232	16881.71225678271	15988.76193321187	20170.26440990098	18922.4381499086	0.24206930675014693	0.22557980652009113	-7.615363501688989	-409.03423610702157	-7.169248710182728	-385.07391637191176
23.460470486863187	9675.94393315119	9576.704101647265	13230.620434844479	12742.833782583595	15076.837343896941	14383.296782088386	16880.647731006808	15987.75579374341	20169.287395852247	18921.509979606868	0.24209502383733342	0.22560349413082667	-8.330346221839136	-450.12125913240016	-7.850181332025386	-424.17722313059494
23.60183162332936	9674.582902431448	9575.425196707442	13229.34165059473	12741.631374830764	15075.609292903748	14382.13901182492	16879.466425625324	15986.63909044235	20168.176189721205	18920.455710103965	0.24212121076583928	0.22562761442811513	-9.039060090726707	-491.3478920306079	-8.525120962549408	-463.4120954242535
23.744044531754422	9673.142369449415	9574.06883671969	13227.964679074317	12740.334929995493	15074.273500073969	14380.878706713249	16878.16799218477	15985.41149399321	20166.93046645898	18919.275032925845	0.24214787618736938	0.2256521753766588	-9.741534322682128	-532.7138699721545	-9.194095325910894	-502.77825236087665
23.887114344492932	9671.621924189214	9572.634636900539	13226.48913926482	12738.944090233907	15072.829602205788	14379.515524602226	16876.752084013842	15984.07267678203	20165.54990469447	18917.96764299019	0.2421750289152632	0.22567718508985668	-10.437798085418763	-574.2189241787419	-9.857132100310992	-542.2754087983631
24.031046224824397	9670.021154093942	9571.122210306705	13224.914649708684	12737.458497436106	15071.27723680375	14378.049124090125	16875.218356251815	15982.62231292343	20164.03418679425	18916.533238661574	0.24220267792759886	0.225702651832655	-11.127880500374886	-615.8627819661051	-10.514258917595726	-581.9032753384672
24.175845367139747	9668.33964402209	9569.531167798055	13223.240828500248	12735.877793220448	15069.616042088906	14376.479164535882	16873.566465877127	15981.060078288208	20162.382998923207	18914.97152180763	0.24223083237035695	0.2257285840244547	-11.811810643121134	-657.645166773349	-11.16550336398359	-621.66155835893
24.32151699712871	9666.576976203112	9567.861117999484	13221.467293276377	12734.201618927114	15067.84565700889	14374.805306069878	16871.796071736204	15979.385650530687	20160.596031105826	18913.28219785536	0.24225950156065323	0.2257549902420777	-12.48961754400807	-699.56579822395	-11.810892981113284	-661.5499600977637
24.468066371968433	9664.732730191972	9566.111667262088	13219.593661206607	12732.429615611485	15065.965721247745	14373.027209604774	16869.906834572215	15977.59870911642	20158.67297728797	18911.464975848194	0.24228869499002775	0.2257818792227953	-13.161330188093416	-741.6243921406567	-12.450455265156052	-701.5681786048226
24.61549878051318	9662.806482822914	9564.282419623654	13217.619548983097	12730.561424037362	15063.975875235943	14371.144536846516	16867.89841705448	15975.698935350292	20156.61353539978	18909.51956850405	0.24231842232781117	0.2258092598674132	-13.826977516175248	-783.8206606199965	-13.084217668219935	-741.7159078288823
24.763819543485244	9660.797808161975	9562.372976767952	13215.544572809744	12728.596684669374	15061.8757601598	14369.15695030473	16865.77048380741	15973.68601240425	20154.41740741857	18907.445692273275	0.24234869342455248	0.2258371412434226	-14.486588425279479	-826.1543120890856	-13.712207598677196	-781.9928376623429
24.91303401366693	9658.706277458818	9560.382937983477	13213.368348391254	12726.535037665433	15059.665017971209	14367.064113303506	16863.52270144016	15971.559625345768	20152.084299433038	18905.243067397925	0.24237951831551727	0.2258655325882155	-15.140191768827208	-868.625051336363	-14.334452421324386	-822.3986539528705
25.063147576093755	9656.53145909729	9558.31190012107	13211.090490921444	12724.376122868496	15057.343291396895	14364.865689991708	16861.154738576093	15969.31946116602	20149.613921707743	18902.91141797114	0.24241090722426017	0.2258944433123619	-15.787816357384145	-911.2325795805082	-14.95097945794987	-862.9330385583453
25.214165648248784	9654.272918545174	9556.15945755081	13208.710615071306	12722.11957979816	15054.910223947783	14362.561345353484	16858.666265882668	15966.965208808597	20147.00598874857	18900.4504719976	0.24244287056626831	0.22592388300295724	-16.429490959184477	-953.9765945305116	-15.561815987901355	-903.595669392962
25.366093680258146	9651.93021830266	9553.925202117773	13206.228334976342	12719.765047641606	15052.365459927954	14360.150745218334	16856.056956101194	15964.49655919803	20144.260219368578	18897.859961454193	0.24247541895267813	0.22595386142703697	-17.065244300632912	-996.856790442951	-16.1669892487771	-944.3862204919569
25.518937155087716	9649.502917849959	9551.608723097	13203.643264223661	12717.312165244286	15049.708644443692	14357.633556271287	16853.32648407709	15961.913205268696	20141.376336754958	18895.139622351635	0.2425085631940709	0.22598438853505895	-17.695105066763062	-1039.8728581815958	-16.766526436113054	-985.3043620097451
25.672701588741027	9646.99057359365	9549.209607147492	13200.95501583834	12714.76057110023	15046.939423412141	14355.00944606297	16850.474526789996	15959.214841993971	20138.354068536326	18892.289194796813	0.2425423143043442	0.22601547446446094	-18.319101901506656	-1083.0244852681644	-17.360454704175936	-1026.3497602916323
25.827392530458226	9644.392738812094	9546.727438265149	13198.163202269516	12712.109903341783	15044.057443570093	14352.278083019411	16847.5007633844	15956.401166415366	20135.193146851227	18889.30842305559	0.2425766835046638	0.22604712954328804	-18.937263408624858	-1126.3113559712656	-17.948801166952762	-1067.5220779539086
25.983015562916506	9641.70896359947	9544.161797734676	13195.267435375621	12709.359799728854	15041.062352482179	14349.439136451712	16844.404875199987	15953.471877671793	20131.89330841678	18886.197055616292	0.24261168222749643	0.22607936429389483	-19.549618152588664	-1169.7331513934769	-18.5315928983473	-1108.8209739215672
26.139576302431465	9638.938794808822	9541.512264080511	13192.26732640931	12706.50989763781	15037.953798549184	14346.492276565614	16841.186545802502	15950.426677029147	20128.454294598556	18882.95484525402	0.2426473221207282	0.22611218943672642	-20.156194658040476	-1213.289549486246	-19.108856932150957	-1150.2461034571752
26.297080399159835	9636.08177599392	9538.778413016777	13189.162486001827	12703.559834049944	15034.731431016186	14343.437174471048	16837.84546101471	15947.265267910088	20124.875851481138	18879.58154909572	0.2426836150518633	0.2261456158941739	-20.757021410914604	-1256.9802251514047	-19.680620262814045	-1191.7971182330512
26.455533537303385	9633.137447349838	9535.959817396026	13185.952524146696	12700.509245539322	15031.39489998032	14340.273502191329	16834.381308947457	15943.987355923839	20121.157729939336	18876.076928685827	0.24272057311231557	0.22617965479451158	-21.352126859565033	-1300.8048503594473	-20.24690984650806	-1233.4736664281227
26.614941435314055	9630.105345652244	9533.056047156888	13182.637050182753	12697.357768260092	15027.943856398322	14337.000932672185	16830.793780030763	15940.592648896103	20117.299685710113	18872.4407500525	0.24275820862178457	0.22621431747591614	-21.941539414627186	-1344.7630941830575	-20.807752600994718	-1275.2753927512094
26.77530984610034	9626.985004195603	9530.066669270738	13179.215672776818	12694.10503793348	15024.3779520941	14333.619139790826	16827.0825670454	15937.080856899393	20113.30147946562	18868.672783774953	0.24279653413272537	0.2262496154905675	-22.525287449461757	-1388.8546228734776	-21.36317540602613	-1317.2019385052845
26.93664455723489	9623.775952729946	9526.991247687107	13175.687999905556	12690.750689834118	15020.69683976588	14330.127798364661	16823.24736515439	15933.451692283332	20109.16287688679	18864.77280505126	0.24283556243491083	0.22628556060883612	-23.103399301580794	-1433.0791000016034	-21.913205104559893	-1359.252941693645
27.098951391163432	9620.477717396308	9523.829343277883	13172.053638836658	12687.294358775756	15016.900172993055	14326.52658415979	16819.2878719346	15929.704869705052	20104.88364873769	18860.740593766845	0.24287530656008907	0.2263221648235579	-23.67590327254584	-1477.4361865003593	-22.45786850272998	-1401.428037058562
27.26223620541477	9617.089820660985	9520.580513780487	13168.31219610961	12683.735679096651	15012.987606243087	14322.815173899528	16815.203787408787	15925.840106160023	20100.463570941014	18856.57593456406	0.24291577978673837	0.22635944035439767	-24.242827628419036	-1521.9255407559685	-22.99719237012323	-1443.7268561446108
27.426504892812353	9613.611781248266	9517.244313739719	13164.4632775156	12680.074284644224	15008.958794877915	14318.993245272573	16810.994814077585	15921.857121012845	20095.902424654178	18852.27861691226	0.24295699564492312	0.2263973996523043	-24.80420060072356	-1566.5468187155202	-23.531203440754325	-1486.1490273936652
27.59176338168682	9610.043114071876	9513.820294448375	13160.506488076846	12676.309808759188	15004.813395160258	14315.060476941018	16806.660656951743	15917.755636028236	20091.199996346408	18847.84843517878	0.24299896792125045	0.22643605540405734	-25.3600503876296	-1611.299674029462	-24.059928413829766	-1528.6941762440838
27.758017636089992	9606.383330164734	9510.308003886526	13156.44143202492	12672.441884258944	15000.551064259298	14311.01654854802	16802.20102358418	15913.535375402102	20086.35607787622	18843.285188700516	0.24304171066393304	0.22647542053691466	-25.91040515376517	-1656.1837581046857	-24.583393954118947	-1571.3619252024218
27.925273656010095	9602.631936607684	9506.706986659623	13152.26771277893	12668.470143420553	14996.17146025671	14306.861140725417	16797.615624102862	15909.196065792888	20081.370466570665	18838.588681856505	0.2430852381879561	0.22651550822335145	-26.455293030470784	-1701.1987201799639	-25.101626691764977	-1614.1518938830122
28.09353747758831	9598.788436456412	9503.016783935307	13147.984932922493	12664.394217963101	14991.674242151936	14302.593935101222	16792.904171243295	15904.737436353213	20076.242965304766	18833.758724141484	0.2431295650803578	0.22655633188590407	-26.99474211769848	-1746.344207521528	-25.614653223732603	-1657.0636991430074
28.2628151733366	9594.852328666864	9499.236933378654	13143.59269418004	12660.213739029177	14987.059069867213	14298.214614306504	16788.06638038126	15900.159218761266	20070.973382581953	18828.795130239767	0.24317470620561918	0.2265979052021128	-27.528780483975424	-1791.6198654905893	-26.12250011422293	-1700.096955173649
28.43311285235687	9590.82310801926	9495.366969086272	13139.09059739251	12655.928337165937	14982.325604252484	14293.72286198241	16783.10196956586	15895.461147252781	20065.561532615655	18823.697720100474	0.24322067671116826	0.22664024210957387	-28.057436166833213	-1837.025337645784	-26.625193895080884	-1743.2512735840864
28.604436660561465	9586.700265040408	9491.406421518788	13134.478242492089	12651.537642305286	14977.473507089886	14289.118362786634	16778.01065955263	15890.642958652796	20060.007235411686	18818.466319013198	0.24326749203300563	0.22668335681109344	-28.580737173819216	-1882.5602658838034	-27.122761066093517	-1786.5262634716928
28.77679278089485	9582.483285924445	9487.35481743218	13129.755228476253	12647.041283743714	14972.502441097931	14284.40080240004	16772.79217383678	15885.704392408115	20054.310316851574	18813.10075768511	0.24331516790144425	0.22672726377995825	-29.098711483748048	-1928.2242906126194	-27.615228096430656	-1829.9215315883048
28.950187433556945	9578.17165245175	9483.21167980714	13124.921153380688	12642.438890120775	14967.412069935119	14279.569867532287	16767.446238686374	15880.645190619014	20048.470608776573	18807.60087231796	0.24336372034697884	0.22677197776531116	-29.61138704604673	-1974.0170507756993	-28.102621424666722	-1873.4366823988967
29.124626876227456	9573.76484190664	9478.976527777562	13119.975614252024	12637.73008939766	14962.202058203931	14274.62524592813	16761.9725831764	15875.465098072222	20042.48794907355	18801.96650468721	0.243413165706276	0.2268175137976482	-30.11879178237723	-2019.938184059225	-28.584967458897154	-1917.0713181640022
29.30011740429177	9569.26232699267	9474.64887655698	13114.91820711878	12632.914508834358	14956.872071453423	14269.566626372627	16756.37093922188	15870.163862273172	20036.362181760567	18796.19750222107	0.24346352062829701	0.2268638871944308	-30.620953587764234	-2065.9873270536773	-29.062292578601046	-1960.8250391297042
29.476665351068124	9564.663575746714	9470.228237363652	13109.74852696217	12627.991774966335	14951.421776182335	14264.393698696438	16750.641041612078	15864.741233478797	20030.09315707452	18790.29371808091	0.24351480208055276	0.22691111356581914	-31.117900330282282	-2112.1641153260134	-29.534623134473804	-2004.6974435909651
29.654277088036206	9559.968051450973	9465.714117344012	13104.466167685576	12622.961513580369	14945.85083984133	14259.106153780715	16744.782628044286	15859.196964730389	20023.680731559263	18784.25501124248	0.24356702735549024	0.2269592088205299	-31.60965985263465	-2158.468183620833	-30.00198544918385	-2048.6881280187517
29.832959025067048	9555.175212543212	9461.10601949449	13099.07072208323	12617.82334968963	14940.158930835041	14253.703683561722	16738.795439158028	15853.530811886665	20017.124768154947	18778.08124657816	0.2436202140770242	0.22700818917181917	-32.09625997243711	-2204.899165988434	-30.464405817991064	-2092.796687184833
30.0127176106544	9550.284512525117	9456.403442581623	13093.561781807894	12612.576907507859	14934.345718523651	14248.185981035082	16732.679218569272	15847.742533656938	20010.425136288362	18771.772294940125	0.24367438020720514	0.22705807114359797	-32.577728483207466	-2251.4566959496588	-30.921910509605368	-2137.022714294959
30.193559332147448	9545.29539986873	9451.605881060472	13087.938937337547	12607.221810422736	14928.410873224078	14242.552740259707	16726.433712904858	15841.831891634449	20003.581711964394	18765.328033244466	0.24372954405303743	0.22710887157667853	-33.0540931553478	-2298.1404066691175	-31.374525766783336	-2181.365801124368
30.37549071598484	9540.207317920842	9446.71282499124	13082.201777940994	12601.757680968327	14922.354066210637	14236.803656361324	16720.058671836905	15835.798650329787	19996.594377858386	18758.748344556272	0.24378572427344256	0.22716060763515677	-33.5253817366538	-2344.9499311139807	-31.822277807063074	-2225.825538152829
30.55851832793038	9535.019704805509	9441.723759954175	13076.349891642541	12596.184140796708	14916.174969715425	14230.938425535725	16713.55384811759	15829.642577204584	19989.463023409895	18752.03311817586	0.24384293988638028	0.2272132968129368	-33.99162195320969	-2391.8849022174254	-32.265192823331745	-2270.4015146968886
30.742648773309874	9529.731993324398	9436.638166962575	13070.382865185507	12590.500810648637	14909.873256928096	14224.956745051566	16706.918997613848	15823.363442705246	19982.18754491728	18745.18224972588	0.24390121027612152	0.22726695694039453	-34.45284151056694	-2438.944953094702	-32.70329698493151	-2315.0933190803044
30.92788869724955	9524.343610855038	9431.455522373873	13064.300283994602	12584.707310323192	14903.448601995151	14218.858313252756	16700.153879342222	15816.961020296802	19974.76784563354	18738.195641239457	0.2439605552006857	0.22732160619119265	-34.90906809447915	-2486.1297172075137	-33.13661643816886	-2359.90053877607
31.114244784915854	9518.85397924697	9426.175297798913	13058.101732137275	12578.803258646569	14896.900680018833	14212.642829560515	16693.258255503923	15810.435086496978	19967.203835863304	18731.073201249463	0.24402099479943987	0.22737726308924197	-35.36032937090931	-2533.4388285046443	-33.56517730644555	-2404.8227605144493
31.30172376175672	9513.262514715814	9420.796960009317	13051.786792284009	12572.788273440017	14890.229167055688	14206.309994475181	16686.2318915202	15803.785420910614	19959.495433061293	18723.81484487915	0.2440825496008701	0.2274339465158178	-35.806652988292626	-2580.8719217046164	-33.98900569210673	-2449.8595705199987
31.4903323937443	9507.56862773472	9415.319970842513	13045.355045666964	12566.661971486254	14883.433740113993	14199.859509577049	16679.07455606719	15797.011806263585	19951.642561931152	18716.420493933063	0.24414524053052256	0.22749167571683596	-36.24806657824229	-2628.4286324898712	-34.408127677146695	-2495.01055467315
31.68007748761912	9501.771722923895	9409.743787105072	13038.806072037913	12560.423968495346	14876.514077151292	14193.291077527325	16671.786021111537	15790.114028437509	19943.645154526355	18708.890076989883	0.24420908891912294	0.22755047031028838	-36.684597755425784	-2676.108597639948	-34.82256932291057	-2540.2752986052074
31.870965891135747	9495.871198937673	9404.067860473835	13032.139449624723	12554.073879069381	14869.469857071146	14186.60440206847	16664.366061945955	15783.09187650439	19935.503150352037	18701.22352949613	0.24427411651088113	0.22761035029384505	-37.116274119478476	-2723.911455319263	-35.232356671913294	-2585.6533879488707
32.063004493309954	9489.866448349045	9398.29163739476	13025.35475508645	12547.611316665838	14862.30075971915	14179.799188023851	16656.814457224627	15775.945142761188	19927.21649646785	18693.42079386082	0.24434034547197528	0.22767133605262727	-37.54312325609499	-2771.8368452987634	-35.637515748683654	-2631.1444085184485
32.25620022466719	9483.756857531882	9392.414558979706	13018.451563467232	12541.035893560029	14855.006465878525	14172.875141297143	16649.13098899901	15768.673622764742	19918.78514759237	18685.481819551478	0.2444077983992356	0.22773344836715395	-37.965172737393004	-2819.884409149643	-36.038072560026194	-2676.7479464602657
32.45056005749291	9477.54180654062	9386.436060900973	13011.429448148854	12534.347220806367	14847.586657265148	14165.831968871196	16641.315442753697	15761.27711536684	19910.20906620879	18677.40656319142	0.2444764983290187	0.2277967084214688	-38.382450123324816	-2868.053790508304	-36.43405309635273	-2722.463588478975
32.64609100608406	9471.220668987273	9380.355573283401	13004.287980801784	12527.544908198306	14840.041016521738	14158.669378806246	16633.367607442204	15753.755422749186	19901.488222671727	18669.194988657993	0.2445464687462849	0.22786113781144662	-38.79498296278325	-2916.3446353203617	-36.82548333241721	-2768.290922033135
32.84280012700226	9464.792811915953	9374.172520594286	12997.026731334932	12520.628564227218	14832.369227211617	14151.387080237779	16625.287275523096	15746.108350458782	19892.622595315614	18660.84706718229	0.2446177335938833	0.2279267585532943	-39.202798794649425	-2964.756592097692	-37.21238922842167	-2814.2295355522074
33.040694519328454	9458.257595674531	9367.886321530706	12989.645267843765	12513.59779603983	14824.570973811564	14143.984783373598	16617.074242995935	15738.335707443133	19883.61217056419	18652.362777449885	0.2446903172820466	0.22799359309223918	-39.605925148847746	-3013.2893121717498	-37.59479673077294	-2860.2790186414495
33.239781324919136	9451.614373783726	9361.496388904543	12982.143156557144	12506.4522093946	14816.645941704248	14136.462199490625	16608.72830943763	15730.437306085869	19874.456943041703	18643.74210570313	0.24476424469810515	0.2280616643114172	-40.004389547488245	-3061.942449967377	-37.972731773035775	-2906.4389623040333
33.44006772866406	9444.862492803173	9355.002129524804	12974.519961782342	12499.191408616498	14808.593817169649	14128.819040930795	16600.249278038533	15722.412962242222	19865.15691568517	18634.985045844427	0.24483954121642407	0.22813099554096783	-40.398219506001624	-3110.7156632812694	-38.34622027700243	-2952.7089591785334
33.64156095874556	9438.001292194807	9348.402944077554	12966.775245848776	12491.814996550713	14800.414287376052	14121.055021096634	16591.63695563897	15714.262495274848	19855.712099858454	18626.091599541145	0.24491623270856702	0.22820161056733013	-40.78744253452169	-3159.6086135772057	-38.71528815374768	-2999.0886037796736
33.84426828689945	9431.030104183059	9341.69822700294	12958.90856904975	12484.322574514623	14792.107040369907	14113.169854445898	16582.89115276544	15705.985728089481	19846.12251546737	18617.06177633153	0.24499434555369917	0.22827353364276118	-41.17208613906405	-3208.6209662863985	-39.079961304676544	-3045.5774927409366
34.04819702867729	9423.948253612234	9334.887366369729	12950.919489582859	12476.71374224866	14783.671765065274	14105.16325648586	16574.0116836673	15697.582487170994	19836.388191076705	18607.89559373233	0.24507390664922848	0.2283467894950673	-41.55217782250111	-3257.7523910934106	-39.44026562236104	-3092.175225060433
34.25335454371064	9416.755057800641	9327.969743746933	12942.807563488444	12468.988097865451	14775.108151232189	14097.03494376671	16564.998366353193	15689.052602619347	19826.509164028463	18598.593077347574	0.24515494342169478	0.22842140333756591	-41.92774508628645	-3307.0025622746907	-39.79622699190077	-3138.881402369123
34.45974823597649	9409.44982639163	9320.944734072622	12934.572344586382	12461.145237797587	14766.41588948432	14088.784633874393	16555.85102262773	15680.395908185743	19816.485480561812	18589.154260978907	0.24523748383791527	0.2284974008792742	-42.29881543139345	-3356.3711590124294	-40.147871291817864	-3185.6956291990355
34.66738555406454	9402.031861201345	9313.811705519802	12926.213384411018	12453.184756743733	14757.594671265731	14080.412045422649	16546.569478128135	15671.61224130884	19806.31719593456	18579.57918673729	0.24532155641638895	0.22857480833534088	-42.66541636019247	-3405.8578657605685	-40.49522439567227	-3232.617513288744
34.87627399144595	9394.500456063046	9306.570019359235	12917.730232144108	12445.106247613097	14748.644188836604	14071.91689804423	16537.153562360836	15662.701443150929	19796.004374546013	18569.867905156076	0.24540719023897167	0.22865365243771624	-43.02757537719299	-3455.4623725432903	-40.838312172476435	-3279.646665815264
35.086421086743854	9386.854896668317	9299.21902981943	12909.12243454622	12436.90930146854	14739.56413525845	14063.298912381752	16527.60310873851	15653.66335863463	19785.547090062133	18560.020475306075	0.24549441496282357	0.22873396044607736	-43.3853199908408	-3505.1843753475696	-41.177160488390655	-3326.782701730728
35.29783442400536	9379.09446040435	9291.758083943108	12900.389535885599	12428.593507467509	14730.354204377782	14054.557810077138	16517.917954616543	15644.497836479037	19774.94542554142	18550.036964911378	0.2455832608326441	0.22881576015900834	-43.73867771522055	-3555.023576508276	-41.5117952081564	-3374.0252400855534
35.51052163297529	9371.218416188023	9284.186521440799	12891.531077865491	12420.158452801645	14721.01409080932	14045.693313760787	16508.097941330085	15635.20472923647	19764.199473563283	18539.91745046741	0.24567375869319372	0.22889907992544545	-44.087676070819725	-3604.9796850327402	-41.8422421956202	-3421.373904282227
35.72449038937153	9363.226024296146	9276.50367454098	12882.546599549178	12411.603722634463	14711.543489917978	14036.705147039707	16498.142914230884	15625.78389332917	19753.309336357885	18529.66201736038	0.24576594000211632	0.22898394865639574	-44.43234258713346	-3655.0524170789868	-42.16852731603649	-3468.828322486952
35.93974841516195	9355.116536191803	9268.708867836685	12873.435637282646	12402.928900036939	14701.942097799552	14027.593034484511	16488.052722723878	15616.235189085657	19742.275125937325	18519.27075998794	0.24585983684306809	0.22907039583692923	-44.77270480362495	-3705.24149631802	-42.49067643664603	-3516.3881279085763
36.15630347884324	9346.889194347157	9260.801418129015	12864.1977246155	12394.133565921718	14692.209611260847	14018.356701616129	16477.82722030437	15606.558480777952	19731.096964229393	18508.743781882324	0.24595548193916342	0.2291584515384663	-45.108790270795	-3755.5466542979702	-42.80871542798559	-3564.0529591315426
36.374163395721176	9338.543232062148	9252.780634266737	12854.832392219383	12385.217298974912	14682.34572779842	14008.995874891023	16467.466264594914	15596.753636658126	19719.77498321278	18498.081195834446	0.24605290866674312	0.2292481464313513	-45.44062655320158	-3805.967630997766	-43.122670166147145	-3611.822460558731
36.59333602819267	9330.077873278933	9244.645816982333	12845.339167803762	12376.179675585992	14672.350145575869	13999.510281685623	16456.969717381817	15586.820528995147	19708.309325053768	18487.283124019945	0.24615215106947702	0.2293395117977352	-45.768241230420244	-3856.5041752117686	-43.43256653343633	-3659.6962827113457
36.813829286029524	9321.492332392581	9236.396258724426	12835.717576029876	12367.020269775841	14662.222563400537	13989.899650279965	16446.33744465236	15576.759034111994	19696.700142245594	18476.349698127207	0.24625324387280956	0.22943257954476604	-46.09166189851385	-3907.15604497632	-43.73843041980945	-3707.6740826088935
37.03565112666392	9312.785814057212	9228.031243486284	12825.967138421825	12357.738653122484	14651.96268069858	13980.163709840146	16435.569316631503	15566.569032422576	19684.947597749284	18465.28105948703	0.24635622249875797	0.22952738221810015	-46.410916172539146	-3957.9230081206188	-44.04028772520178	-3755.755524235312
37.25880955547555	9303.957512987847	9219.550046630226	12816.087373275153	12348.334394684493	14641.570197488809	13970.302190399529	16424.66520781859	15556.250408468546	19673.051865136473	18454.077359203777	0.2464611230810715	0.22962395301574448	-46.72603168842397	-4008.8048427458853	-44.338164360564406	-3803.9402789007872
37.483312626080554	9295.006613757758	9210.9519347083	12806.077795562851	12338.807060922534	14631.044814355242	13960.314822839306	16413.624997024086	15545.803050956572	19661.013128734307	18442.738758289062	0.24656798248076528	0.2297223258022333	-47.037036104342405	-4059.8013376970775	-44.63208624922845	-3852.228025645949
37.70916844062219	9285.932290591361	9202.236165278568	12795.937916838784	12329.156215618266	14620.386232418488	13950.201338867597	16402.448567406416	15535.226852795286	19648.83158377268	18431.26542779685	0.2466768383020376	0.22982253512315767	-47.3439571028066	-4110.912293092348	-44.922079328996915	-3900.6184517107904
37.93638515006311	9276.733707152272	9193.401986717283	12785.667245138227	12319.381419791063	14609.59415330555	13939.961470997569	16391.135806508544	15524.521711132424	19636.5074365333	18419.65754896078	0.24678772890857803	0.22992461622004717	-47.646822393133334	-4162.137520907912	-45.20816955371993	-3949.111252984032
38.164970954479706	9267.410016326527	9184.448638026579	12775.265284875464	12309.482231612104	14598.668279118147	13929.5949525242	16379.686606294474	15513.687527391832	19624.04090450088	18407.915313333197	0.24690069344028823	0.2300286050456255	-47.94565971371776	-4213.476845545229	-45.49038289547025	-3997.706134492997
38.39493410335793	9257.960360000821	9175.37534863768	12764.73153673848	12299.45820631597	14587.608312399536	13919.101517499808	16368.100863185593	15502.724207310455	19611.43221651653	18396.038922926353	0.24701577183041254	0.230134538279441	-48.240496833368525	-4264.930104348343	-45.768745345536445	-4046.402810823638
38.626282895891045	9248.383868835917	9166.181338209773	12754.065497580934	12289.30889610994	14576.413956100183	13908.48090070866	16356.378478097398	15491.631660975694	19598.681612933924	18384.028590355996	0.24713300482310382	0.23024245334388677	-48.53136155393804	-4316.497148230206	-46.043282916663884	-4095.2010066458024
38.859025681279114	9238.679662034483	9156.865816423762	12743.266660310524	12279.033850080148	14565.084913541277	13897.732837639742	16344.519356475465	15480.409802862223	19585.789345776964	18371.884538986553	0.24725243399143018	0.23035238842062572	-48.81828171327288	-4368.177842352539	-46.31402164551764	-4144.100457279012
39.09317085903034	9228.84684710373	9147.42798277141	12732.334513774365	12268.632614095244	14553.620888376865	13886.857064458416	16332.52340833158	15469.058551869011	19572.75567890021	18359.607003078698	0.24737410175583713	0.23046438246742212	-49.10128518682177	-4419.972066693474	-46.5809875941959	-4193.100909177214
39.328726879264174	9218.884519612664	9137.867026339442	12721.268542641195	12258.104730707146	14542.021584554413	13875.853317976662	16320.390548279878	15457.577831356324	19559.580888151813	18347.19622793919	0.24749805140307557	0.23057847523540387	-49.380399890102126	-4471.87971671531	-46.84420685184159	-4242.202120449394
39.56570224301631	9208.791762943534	9128.182125588686	12710.068227279966	12247.449739049069	14530.286706273437	13864.721335622035	16308.120695572641	15445.967569182876	19546.26526153873	18334.6524700732	0.24762432710561863	0.23069470728675898	-49.65565378142128	-4523.900704061147	-47.10370553719258	-4291.403861457948
39.80410550254544	9198.567648037633	9118.37244812772	12698.733043635084	12236.667174730228	14518.415957942449	13853.460855404755	16295.713774136053	15434.227697742519	19532.80909939455	18321.975997338475	0.2477529739415686	0.2308131200128813	-49.927074864859605	-4576.034957297146	-47.359509801332024	-4340.705915460363
40.04394526164196	9188.21123313489	9108.437150481155	12687.26246309771	12225.75656972744	14506.409044133708	13842.071615883335	16283.169712605453	15422.358154000947	19519.212714549507	18309.16708910196	0.247884037915083	0.23093375565298396	-50.19469119243149	-4628.282422597054	-47.61164582901256	-4390.108079137746
40.28523017593832	9177.721563507781	9098.375377852653	12675.65595237386	12214.717452273931	14494.265669536588	13830.553356128905	16270.488444360955	15410.358879532732	19505.476432503823	18296.22603639933	0.24801756597732005	0.23105665731318528	-50.458530866926594	-4680.643064496573	-47.860139841282944	-4439.61016324861
40.52796895322162	9167.097671188549	9088.1862638819	12663.912973348124	12203.54934674432	14481.985538908406	13818.905815687445	16257.669907562302	15398.229820557695	19491.600591603008	18283.15314209634	0.24815360604793565	0.23118186898609028	-50.718622044889344	-4733.116866695229	-48.10501809791094	-4489.211993282661
40.77217035374772	9156.338574690331	9077.868930396015	12652.032982943845	12192.25177353663	14469.568357023585	13807.128734540673	16244.714045183902	15385.970927977674	19477.585543216486	18269.948721053282	0.24829220703713362	0.23130943557087735	-50.97499293954024	-4785.703832850326	-48.346306899784395	-4538.913410123903
41.017843190557436	9145.443278721406	9067.422487154727	12640.015432978886	12180.824248950483	14457.01382862036	13795.221853064828	16231.620805049288	15373.582157412777	19463.431651918516	18256.61310029155	0.24843341886829687	0.2314394028939065	-51.2276718238536	-4838.4039874183945	-48.58403259163606	-4588.7142707668245
41.26499632979458	9134.410773892856	9056.846031589545	12627.859770017432	12169.266285061862	14444.321658345538	13783.184911987833	16218.390139865569	15361.063469237748	19449.139295672398	18243.1466191632	0.24857729250121105	0.23157181772986604	-51.476687033649796	-4891.21737651946	-48.81822156425187	-4638.6144489939325
41.51363869102594	9123.240036419093	9046.138648536507	12615.565435217233	12157.577389594106	14431.491550696706	13771.017652344526	16205.022007257343	15348.414828618153	19434.70886601727	18229.549629523113	0.24872387995590256	0.23170672782347393	-51.72206697068759	-4944.144068805501	-49.04890025750865	-4688.613836152013
41.763779247563185	9111.93002781143	9035.299409962372	12603.131864172656	12145.757065784981	14418.523209962443	13758.719815429782	16191.51636980066	15335.636205546283	19420.14076825833	18215.822495903863	0.24887323433710734	0.23184418191175002	-51.96384010624388	-4997.184156409465	-49.276095163204445	-4738.712341920007
42.0154270267867	9100.479694563988	9024.327374684164	12590.558486752705	12133.804812249868	14405.416340159587	13746.291142749733	16177.873195056141	15322.727574876986	19405.435421659524	18201.965595693473	0.24902540985939287	0.2319842297468773	-52.20203498438423	-5050.337755886372	-49.49983282739413	-4788.909895058256
42.26859111047143	9088.887967832408	9013.221588081866	12577.84472693476	12121.720122840936	14392.170644968533	13733.731375970976	16164.092455602324	15309.68891636341	19390.593259640118	18187.979319316317	0.24918046187294945	0.23212692211966932	-52.4366802256809	-5103.605009210762	-49.72013985403828	-4839.206444291398
42.523280635114425	9077.153763104394	9001.981081803799	12564.990002632867	12109.502486501771	14378.785827665304	13721.040256867198	16150.174129067987	15296.520214692142	19375.614729973633	18173.864070416414	0.24933844689007723	0.2322723108836672	-52.66780453077445	-5156.986084788572	-49.93704290765527	-4889.601959122345
42.77950479226489	9065.275979862672	8990.604873465065	12551.993725521497	12097.151387118147	14365.261591051561	13708.21752726414	16136.11819816477	15283.221459518702	19360.50029499102	18159.620266044563	0.24949942261238756	0.2324204489798773	-52.89543668403712	-5210.481178501621	-50.15056871639172	-4940.096430701669
43.03727282885567	9053.253501239364	8979.091966338123	12538.855300853573	12084.666303363792	14351.597637381206	13695.262928981652	16121.92465071868	15269.792645502217	19345.250431786328	18145.24833684789	0.2496634479587406	0.232571390462181	-53.11960555758196	-5264.090514807031	-50.36074407558408	-4990.689872765914
43.29659404753705	9041.085193662317	8967.441349035958	12525.574127273587	12072.046708541942	14337.793668284698	13682.176203773804	16107.593479701844	15256.233772340303	19329.86563242666	18130.748727263166	0.24983058309394626	0.23272519052342724	-53.34034011559561	-5317.814347902313	-50.56759585096006	-5041.382322565652
43.55747780701245	9028.769906492222	8955.651995187038	12512.14959662446	12059.292070421727	14323.849384689534	13668.95709326607	16093.12468326283	15242.544844803193	19314.34640416461	18116.121895712866	0.2500008894582485	0.2328819055222345	-53.557669418245496	-5371.652962863445	-50.77115098210197	-5092.173841839656
43.81993352237618	9016.306471651473	8943.722863102395	12498.581093749475	12046.401851069988	14309.764486738655	13655.605338890373	16078.518264757595	15228.725872768058	19298.69326965564	18101.368314805186	0.25017442979762305	0.23304159301052702	-53.771622625674354	-5425.606676829513	-50.971436486008315	-5143.064517818391
44.08397066545326	9003.69370324327	8931.652895434032	12484.867996287525	12033.375506677632	14295.538673704736	13642.120681817014	16063.77423277888	15214.776871252534	19282.906767177996	18086.488471536948	0.2503512681949095	0.23320431176182546	-53.98222900335895	-5479.675840343814	-51.16847946113921	-5194.054464305285
44.349598765141174	8990.930397161605	8919.441018824831	12471.009674462583	12020.212487380923	14281.171643901582	13628.502862884097	16048.892601185531	15200.69786044811	19266.98745085704	18071.482867500363	0.2505314701018102	0.23337012180031383	-54.189517925715336	-5533.8608385548	-51.362307090596005	-5245.143822690472
44.6168274077539	8978.015330691554	8907.08614354965	12457.005490866892	12006.912237077384	14266.663094592172	13614.751622524152	16033.87338913127	15186.488865753296	19250.935890893554	18056.35201909352	0.2507151023717804	0.23353908443071716	-54.39351888150122	-5588.1620926265605	-51.55294664663961	-5296.332763127983
44.88566623736761	8964.947262099387	8894.587163147005	12442.854800237237	11993.474193235796	14252.012721892692	13600.866700687417	16018.716621092333	15172.14991780593	19234.75267379552	18041.09645773412	0.25090223329384004	0.23371126226900502	-54.59426147864724	-5642.580061117653	-51.74042549465594	-5347.621485683601
45.15612495616904	8951.724930212684	8881.942954041615	12428.556949224863	11979.89778670071	14237.22022067337	13586.847836762488	16003.422326895	15157.681052515534	19218.438402614633	18025.71673007762	0.2510929326273398	0.23388671927395593	-54.79177544900085	-5697.11524139531	-51.92477109708125	-5399.010221505538
45.42821332480542	8938.347053989704	8869.152375157062	12414.111276158103	11966.182441490751	14222.285284455134	13572.694769493477	15987.990541741974	15143.082311094897	19201.993697186557	18010.21339823883	0.2512872716377092	0.2340655207796075	-54.98609065436176	-5751.768171203788	-52.10601101853172	-5450.499234142713
45.701941162736816	8924.812332077872	8856.214267518408	12399.517110797717	11952.327574590581	14207.207605302276	13558.407236893783	15972.421306237926	15128.353740091045	19185.419194375463	17994.5870400175	0.2514853231332218	0.23424773352862407	-55.17723709098573	-5806.53943012096	-52.28417292937229	-5502.088820741046
45.97731834859046	8911.11944236145	8843.127453844907	12384.773774085264	11938.332595737014	14191.986873711496	13543.984976157015	15956.714666414882	15113.49539141634	19168.71554832367	17978.838249128705	0.25168716150281234	0.23443342570660836	-55.36524489594376	-5861.42964123562	-52.45928461109361	-5553.7793134488165
46.25435482051728	8897.267041497109	8829.890738131504	12369.880577882877	11924.196907197622	14176.622778495823	13529.427723563433	15940.870673755644	15098.507322377938	19151.88343070462	17962.967635436235	0.2518928627549797	0.23462266697739187	-55.55014435272824	-5916.4394727894105	-52.63137396104139	-5605.571080790367
46.533060576550575	8883.253764438356	8816.502905220106	12354.836824705983	11909.919903543398	14161.115006665084	13514.735214383692	15924.889385217471	15083.38959570781	19134.923530981854	17946.97582519168	0.2521025045578123	0.23481552851933774	-55.7319658969609	-5971.569639864843	-52.80046899698209	-5657.464529054239
46.813445674966815	8869.078223947272	8802.962720359108	12339.641807447038	11895.50097141364	14145.463243301021	13499.907182778044	15908.770863253887	15068.142279591226	19117.836556671664	17930.86346127687	0.25231616628017534	0.2350120830626861	-55.9107401233814	-6026.820906254929	-52.96659786301461	-5709.460103861056
47.09552023464871	8854.73901009396	8789.268928751582	12324.29480909102	11880.939489273816	14129.667171428002	13484.94336169191	15892.515175835862	15052.76544769498	19100.623233611157	17914.63120345142	0.2525339290340994	0.23521240492798068	-56.086497791675356	-6082.194086247124	-53.12978883457254	-5761.558291661553
47.37929443545016	8840.234689743133	8775.420255091489	12308.79510242211	11866.234827165741	14113.726471878837	13469.84348274724	15876.122396471965	15037.25917919476	19083.284306231322	17898.27972860475	0.25275587571841107	0.23541657006561395	-56.25926983339741	-6137.690046569798	-53.29007032377922	-5813.759621324018
47.66477851856398	8825.56380602733	8761.415403087747	12293.141949721063	11851.386346450088	14097.64082315532	13454.607276129847	15859.592604227157	15021.623558801992	19065.820537835083	17881.80973101322	0.25298209106364894	0.2356246560965254	-56.429087359083496	-6193.309708408546	-53.4474708855887	-5866.064665826503
47.951982786891236	8810.724877806535	8747.25305497535	12277.334602453182	11836.393399540386	14081.409901283534	13439.234470471878	15842.925883740483	15005.85867678937	19048.232710880668	17865.221922601584	0.25321266167830925	0.23583674235409766	-56.59598166500655	-6249.054049422964	-53.602019223606476	-5918.474043967202
48.24091760541319	8795.71639911384	8732.93187101385	12261.37230094666	11821.255329629124	14065.03337966386	13423.724792730274	15826.122325241711	14989.964629016182	19030.521627270704	17848.517033210304	0.2534476760964676	0.23605290992728764	-56.75998424095815	-6304.924105934333	-53.75374419612126	-5970.988422136754
48.53159340156531	8780.536838586457	8718.45048897206	12245.254274060419	11805.971470404691	14048.510928914879	13408.07796805997	15809.182024566186	14973.941516952094	19012.688108646315	17831.695810867317	0.25368722482682715	0.23627324170503616	-56.92112677811747	-6360.92097517103	-53.90267482294439	-6023.608516216744
48.82402066561362	8765.184638881972	8703.807523599095	12228.979738841741	11790.541145759553	14031.842216711655	13392.29371968245	15792.105083168639	14957.789447700365	18994.732996687402	17814.759022065577	0.2539314004032403	0.23649782242200643	-57.07944117651277	-6417.045817514416	-54.048840291474335	-6076.335093440022
49.11820995103327	8749.658216079324	8689.001566081208	12212.547900173016	11774.963669489176	14015.026907617921	13376.37176874924	15774.891608135495	14941.50853402003	18976.657153418735	17797.707452046125	0.2541802974367572	0.23672673870568878	-57.23495955362523	-6473.299858940765	-54.192269963943545	-6129.168974432629
49.41417187488941	8733.955959063835	8674.031183483728	12195.957950407059	11759.238344981024	13998.064662911622	13360.311834199818	15757.5417121954	14925.098894346736	18958.461461521816	17780.54190508643	0.25443401266925747	0.23696007912492886	-57.38771425313462	-6529.684393526986	-54.332993384465226	-6182.111035272013
49.71191711822035	8718.076228896114	8658.894918178075	12179.209068990893	11743.364464893872	13980.955140404023	13344.11363261435	15740.055513728286	14908.56065281279	18940.146824653177	17763.263204794956	0.25469264502872097	0.237197934239923	-57.53773785350495	-6586.200785999652	-54.471040286443895	-6235.162209648173
50.01145642642306	8702.017358164243	8643.591287252902	12162.300422077476	11727.341310826432	13963.697994251948	13327.776878060338	15722.433136772655	14891.893939265588	18921.71416776894	17745.872194411222	0.2549562956861915	0.23744039665373737	-57.68506317721403	-6642.850474421866	-54.60644060028426	-6288.323491099291
50.3128006096408	8685.77765031872	8628.118781909403	12145.231162124914	11711.168152975588	13946.29287476288	13311.301281933687	15704.67471103114	14875.098889285193	18903.164437456024	17728.369737112433	0.2552250681145075	0.2376875610654041	-57.82972330049597	-6699.634973003995	-54.739224460932746	-6341.595935288817
50.61596054315354	8669.355378989601	8612.4758668399	12128.000427482602	11694.844249783366	13928.739428192528	13294.686552793477	15686.78037187391	14858.175644200399	18884.49860226983	17710.756716326225	0.25549906814884793	0.23793952432465243	-57.97175156323647	-6756.555874990765	-54.86942221654681	-6394.980662462767
50.9209471677702	8652.748787285489	8596.660979589233	12110.607341964085	11678.368847572274	13911.037296534842	13277.932396190174	15668.75026034028	14841.124351103199	18865.71765307902	17693.034036049656	0.2557784040491724	0.2381963854883319	-58.111181579031836	-6813.614855649881	-54.99706443710238	-6448.478859965224
51.22777149022361	8635.956087073697	8580.672529898618	12093.051014405966	11661.741180168856	13893.186117304027	13261.038514487325	15650.584523138186	14823.94516286194	18846.8226034174	17675.20262117508	0.25606318656462074	0.2384582458785911	-58.24804724628848	-6870.813675443176	-55.12218192297223	-6502.091784804128
51.53644458356769	8618.975458240899	8564.508899031274	12075.330538212183	11644.960468514828	13875.185523307971	13244.004606676357	15632.283312641097	14806.63823813288	18827.814489842705	17657.263417822818	0.25635352899994257	0.23872520914287795	-58.38238275879121	-6928.154183216859	-55.24480571397362	-6555.820766338613
51.84697758757708	8601.805047934198	8548.168439079376	12057.444990883834	11628.0259202655	13857.035142413639	13226.83036818424	15613.846786883254	14789.203741370131	18808.694372303653	17639.217393680945	0.2566495472840347	0.2389973813158226	-58.514222617344785	-6985.638319600839	-55.36496709928542	-6609.667209137697
52.15938170914916	8584.44296978123	8531.649472251413	12039.393433532834	11610.93672937459	13838.734597302746	13209.515490673395	15595.275109551632	14771.641842833542	18789.46333451372	17621.065538351922	0.2569513600406689	0.23927487088308222	-58.643601642168505	-7043.268120566849	-55.482697627408925	-6663.632595899515
52.47366822270851	8566.887303089401	8514.95029013983	12021.174910379963	11593.692075665525	13820.283505218596	13192.0596618341	15576.56844997578	14753.952718594974	18770.122484333457	17602.80886370699	0.2572590886614798	0.23955778884720988	-58.770554984417686	-7101.045720983297	-55.59802911583756	-6717.7184904241
52.789848470613855	8549.136092023382	8498.069152968075	12002.788448236177	11576.291124388448	13801.681477703207	13174.462565168888	15557.726983115002	14736.13655054273	18750.672954160964	17584.448404248327	0.25757285738131797	0.23984624879563535	-58.89511813982608	-7158.973358495161	-55.710993662447436	-6771.92654085299
53.107933863567155	8531.187344759892	8481.004288816148	11984.233055966251	11558.73302576201	13782.92812032389	13156.723879768078	15538.750889542056	14718.19352638333	18731.115901330046	17565.985217478392	0.2578927933560373	0.2401403669708247	-59.01732696156614	-7217.053377424832	-55.82162365611657	-6826.2584828999825
53.42793588102576	8513.039032619843	8463.753892824701	11965.50772393507	11541.01691450036	13764.023032390038	13138.843280077277	15519.640355424679	14700.123839641916	18711.452508517963	17547.42038427831	0.25821902674282693	0.24044026234271174	-59.13721767416064	-7275.288232874591	-55.92995178824276	-6880.716143270489
53.74986607161648	8494.689089176247	8446.3161263761	11946.611423434657	11523.141909323527	13744.965806658282	13120.820435655094	15500.395572503056	14681.927689659538	18691.683984161024	17528.75500929366	0.258551690783173	0.24074605668348206	-59.25482688819102	-7333.680495040957	-56.03601106509086	-6935.301443259232
54.073736053552395	8476.135409338009	8428.689116252497	11927.543106092307	11505.107112451646	13725.756029026776	13102.655010921851	15481.016738064527	14663.605281588536	18671.811562879924	17509.990221329375	0.2588909218885613	0.2410578746448023	-59.37019161476928	-7392.232853601221	-56.13983481966716	-6990.016402388923
54.399557515052166	8457.375848408343	8410.870953769772	11908.301703258461	11486.911609081804	13706.39327821747	13084.346664898329	15461.504054914492	14645.156826385153	18651.836505914143	17491.127173753284	0.259236859729019	0.2413758438375868	-59.48334928156328	-7450.948122401722	-56.24145672511804	-7044.863142320886
54.727342214761876	8438.40822111721	8392.859693886581	11888.886125373625	11468.554466846876	13686.877125445928	13065.895050934065	15441.857731343483	14626.582540799256	18631.76010156582	17472.167044908478	0.2595896473246157	0.24170009491440214	-59.59433774848367	-7509.82924421085	-56.34091080773214	-7099.8438908034
55.057101982179326	8419.230300627285	8374.653354288133	11869.295261314048	11450.034735256188	13667.207134078786	13047.299816425488	15422.077981090777	14607.88264736171	18611.583665654023	17453.11103853561	0.2599494311400292	0.24203076165461065	-59.70319532482608	-7568.879295783583	-56.43823146116847	-7154.960985891521
55.38884871808102	8399.839817512022	8356.249914443126	11849.527977714266	11431.351445116281	13647.382859277155	13028.560602522213	15402.165023303089	14589.057374367907	18591.308541978295	17433.96038420381	0.2603163611823074	0.24236798105235988	-59.80996078654789	-7628.1014930638485	-56.53345346081551	-7210.216880269814
55.722594394951685	8380.23445870589	8337.647314634012	11829.583118267048	11412.503607932327	13627.403847626945	13009.677043822603	15382.11908248987	14570.106955859035	18570.936102793694	17414.71633775257	0.2606905911019474	0.24271189340753357	-59.91467339438168	-7687.4991966118105	-56.62661197882335	-7265.614145773463
56.058351057416104	8360.41186642501	8318.843454958691	11809.459502998343	11393.490215288102	13607.269636753923	12990.64876805649	15361.94038847308	14551.031631599093	18550.46774929551	17395.380181742777	0.26107227829742613	0.2430626424197739	-60.017372912800056	-7747.075917292852	-56.717742600005295	-7321.155478133354
56.39613082267415	8340.369637058222	8299.836194303616	11789.155927517686	11374.31023820479	13586.979754924385	12971.47539575597	15341.629176332975	14531.831647049035	18529.90491211603	17375.953225918944	0.2614615840233185	0.24342037528570803	-60.118099629486096	-7806.835322150495	-56.80688133767035	-7376.8437018278055
56.7359458809379	8320.105320026947	8280.62334928686	11768.67116224183	11354.962626477065	13566.533720629519	12952.15653991279	15321.185686348143	14512.50725333679	18509.249051831815	17356.43680768181	0.26185867350215586	0.24378524279949637	-60.21689437610257	-7866.781240612734	-56.894064651187364	-7432.681775278412
57.07780849587155	8299.616416613477	8261.202693170339	11748.003951591478	11335.446307985783	13545.931042153747	12932.691805622071	15300.610163930563	14493.058707223305	18488.501659483154	17336.83229257198	0.2622637160401664	0.24415739945684403	-60.31379854909028	-7926.91767084226	-56.97932946324727	-7488.672796137631
57.42173100503407	8278.900378756633	8241.57195474039	11727.153013159661	11315.760187986529	13525.171217125917	12913.080789712063	15279.90285955502	14473.486271064638	18467.664257105476	17317.141074765233	0.26267688514706394	0.2445370035626115	-60.40885413196156	-7987.248786450829	-57.062713178213016	-7544.820006846916
57.7677258203244	8257.954607813685	8221.72881715549	11706.117036850572	11295.903148372789	13504.25373205263	12893.32308035889	15259.064028682456	14453.790212769482	18446.738398273064	17297.364577579367	0.26309835866004877	0.2449242173421743	-60.50210371839057	-8047.7789434744045	-57.14425370141544	-7601.126800463535
58.115805428429454	8236.776453287792	8201.670916760153	11684.894683987839	11275.874046912826	13483.178061833023	12873.418256685896	15238.09393167714	14433.970805752015	18425.725668655494	17277.504253993146	0.2635283188721938	0.2453192070566813	-60.59359053614753	-8108.512687647715	-57.2239894590457	-7657.596726705786
58.465982391274686	8215.363211519842	8181.395841863969	11663.484586390905	11255.67171645923	13461.943669254137	12853.365888346843	15216.992833717217	14414.028328879875	18404.62768658713	17257.56158717767	0.26396695266540177	0.24572214312237725	-60.68335847182607	-8169.454761952627	-57.30195941868806	-7714.233498235699
58.818269346477535	8193.712124343894	8160.901131484804	11641.88534541845	11235.29496413016	13440.55000446632	12833.165535092474	15195.761004698557	14393.9630664171	18383.446103650418	17237.538091040777	0.2644144516481206	0.24613320023415242	-60.77145209711671	-8230.610114573035	-57.37820311115502	-7771.040997279342
59.172679007803275	8171.820377704778	8140.184274054675	11620.09553097699	11214.74257046065	13418.996504437087	12812.816746319173	15174.398719130833	14373.775307961212	18362.182605272443	17217.435310784153	0.26487101229801996	0.24655255749350188	-60.85791669576429	-8291.983907141723	-57.452760652882716	-7828.023282484151
59.52922416562417	8149.685100237393	8119.242706087676	11598.113680493992	11194.013288523522	13397.282592383495	12792.319060599744	15152.90625602645	14353.465348374992	18340.838911336406	17197.254823474617	0.26533683610983894	0.24698039854107148	-60.94279829160223	-8353.581523331814	-57.52567276929403	-7885.184596076142
59.887917687380885	8127.303361806118	8098.073810808258	11575.938297853334	11173.10584301786	13375.407677181143	12771.67200519471	15131.283898780937	14333.03348771176	18319.416776807306	17176.99823862884	0.26581212974862306	0.24741691169399285	-61.026143678340304	-8415.408577908762	-57.59698081936949	-7942.529371372424
60.24877251804685	8104.672172003533	8076.674916739038	11553.567852291999	11152.018929324346	13353.371152749356	12750.875095543912	15109.53193504497	14312.480031134495	18297.917992372866	17156.667198812876	0.2662971052085844	0.2478622900882031	-61.10800044961434	-8477.470926054288	-57.66672682094941	-8000.06224057544
60.6118016805955	8081.788478607456	8055.04329624665	11531.000777256466	11130.751212525678	13331.172397411507	12729.927834737133	15087.650656587599	14291.805288827989	18276.34438510031	17136.263380256296	0.26679197997782417	0.24831673182596523	-61.18841703139333	-8539.774673235137	-57.73495347749849	-8057.788042967673
60.97701827647021	8058.6491659947	8033.176164044403	11508.23546921652	11109.301326390767	13308.810773228708	12708.829712962928	15065.640359149436	14271.00957590384	18254.697819108475	17115.78849348157	0.2672969772091734	0.2487804401288145	-61.267442715045036	-8602.326185435522	-57.801704205445276	-8115.711833397858
61.34443548605718	8035.251053511134	8011.0706756506315	11485.270286435658	11087.667872321397	13286.285625306757	12687.58020693498	15043.501342286521	14250.093212298094	18232.980196257173	17095.244283949516	0.26781232589742027	0.24925362349615948	-61.34512769216599	-8665.132099869661	-57.867023163438716	-8173.838891245425
61.71406656916102	8011.5908937961485	7988.723925800915	11462.103547695222	11065.849418259146	13263.596281073911	12666.178779294143	15021.23390920291	14229.056522660352	18211.193456852627	17074.632532720254	0.26833826106319913	0.24973649586978944	-61.42152309075027	-8728.199336173944	-57.93095528221238	-8232.174729698803
62.085924865483435	7987.665371061098	7966.1329468135	11438.733530971373	11043.844497551914	13240.742049529428	12644.624877986385	14998.83836657282	14207.899836235174	18189.339580371183	17053.95505713179	0.268875023943841	0.2502292768045425	-61.49668101275893	-8791.535108081065	-57.993546295998385	-8290.725105495658
62.46002379510434	7963.471099320003	7943.294706905706	11415.158472062041	11021.651607777143	13217.722220460455	12622.917935614023	14976.315024350579	14186.623486733743	18167.420586200322	17033.21371149475	0.2694228621914919	0.25073219164540533	-61.57065457390854	-8855.146935695782	-58.0548427755748	-8349.496029131114
62.83637685896657	7939.004620571633	7920.206108460611	11391.376563162223	10999.269209520997	13194.536063626498	12601.057368760376	14953.664195568343	14165.227812196774	18145.438534398418	17012.410387805692	0.2699820300788227	0.2512454717113336	-61.64349794454756	-8919.042658250779	-58.114892162106116	-8408.493775454815
63.21499763936286	7914.262402931742	7896.863986242017	11367.385951385299	10976.695725110814	13171.182827909723	12579.042577285707	14930.886196120773	14143.713154847017	18123.39552647337	16991.547016478056	0.2705527887126752	0.2517693544860851	-61.71526639288277	-8983.230447521899	-58.17374280333752	-8467.72489487147
63.59589980042612	7889.240838714239	7873.265105556407	11343.184737227966	10953.929537299195	13147.66174042947	12556.872943593458	14907.981344535738	14122.079860931299	18101.293706180604	16970.62556709197	0.27113540625599686	0.25230408381638525	-61.78601632945356	-9047.718821775634	-58.231443990507614	-8527.19622492604
63.979097088622495	7863.936242460347	7849.4061603605605	11318.77097297676	10930.96898789779	13123.97200561976	12534.54783186571	14884.949961730921	14100.32828055172	18079.135260341685	16949.648049163763	0.2717301581584526	0.2528499101177537	-61.85580535413828	-9112.5166604314	-58.28804599745308	-8586.914902519435
64.36460333324754	7838.344848914216	7825.28377131278	11294.142661052976	10907.81237635809	13100.112804267294	12512.066587265697	14861.792370754525	14078.458767484655	18056.922419682924	16928.61651293484	0.27233732739609734	0.25340709058833877	-61.92469230540519	-9177.633219441399	-58.34360012164507	-8646.888376713265
64.75243244692527	7812.4628109441555	7800.894483766591	11269.297752293893	10884.457958297324	13076.083292508707	12489.428535106437	14838.508896509986	14056.471678987466	18034.657459695514	16907.533050181213	0.27295720472053703	0.2539758894311259	-61.99273731094581	-9243.078147268388	-58.39815872632607	-8707.124422026798
65.14259842611021	7786.286197408433	7776.234765705235	11244.234144167462	10860.903943967156	13051.88260078521	12466.632979983875	14815.099865463782	14034.36737559225	18012.342701517737	16886.399795044403	0.2735900889180152	0.2545565780849031	-62.06000184138247	-9308.861501726322	-58.45177528517161	-8767.631152458023
65.53511535159264	7759.810990964133	7751.3010056151	11218.94967891719	10837.148496662145	13027.50983275196	12443.679204872344	14791.565605334752	14012.146220885319	17989.980512839214	16865.21892488357	0.27423628707888487	0.2551494354643921	-62.126548766042106	-9374.993767573498	-58.50450442881993	-8828.417036137544
65.92999738900669	7733.033085818569	7726.089510296792	11193.442141634658	10813.189731065948	13002.964064140899	12420.566470181244	14767.906444764707	13989.808581272298	17967.573308828676	16843.992661150507	0.274896114877959	0.255754748209966	-62.19244241138222	-9441.48587495368	-58.556401993495456	-8889.490910684224
66.32725878934137	7705.948285421695	7700.59650261189	11167.709258256007	10789.02571153192	12978.24434157391	12397.294012770382	14744.122712968518	13967.354825727287	17945.12355308509	16822.72327028711	0.2755698968662496	0.25637281094740416	-62.25774862201433	-9508.349218713585	-58.60752507176767	-8950.86199928401
66.72691388945532	7678.552300099045	7674.818119164045	11141.748693479532	10764.654450295771	12953.349681324844	12373.861044922764	14720.214739363235	13944.785325525987	17922.633758613658	16801.413064647164	0.2762579667746377	0.25700392655816073	-62.322534824472314	-9575.595678632148	-58.65793206586022	-9012.539927560836
67.12897711259382	7650.840744623879	7648.7504079123855	11115.55804860039	10740.073905616582	12928.279068027123	12350.266753271864	14696.182853174389	13922.100453960878	17900.10648882658	16780.064403441807	0.2769606678300462	0.25764840646063825	-62.38687009435853	-9643.23764070496	-58.70768274336842	-9074.534741272684
67.53346296890952	7622.809135727879	7622.389325716009	11089.13485925898	10715.281979843654	12903.031453324711	12326.51029768212	14672.027383018538	13899.300586038406	17877.54435856964	16758.679693710754	0.27767835308472083	0.2583065709029972	-62.45082522599296	-9711.288019356318	-58.756838295397756	-9136.856924829073
67.94038605598601	7594.452889549766	7595.730735807513	11062.476593099293	10690.276517405231	12877.605754463817	12302.59081007956	14647.748656460793	13876.38609815627	17854.9500351756	16737.261391318854	0.2784113857592451	0.2589787492680523	-62.51447280546927	-9779.760280771181	-58.805461397598265	-9199.51742075244
68.3497610593647	7565.76731902096	7568.770405194282	11035.58064733287	10665.055302716071	12852.000852822108	12278.507393230751	14623.346999545645	13853.357367760345	17832.32623954466	16715.81200197961	0.2791601395999717	0.25966528039084075	-62.57788728761989	-9848.668467436451	-58.85361627408929	-9262.527650084812
68.7616027530747	7536.747631187758	7541.504001985605	11008.444346204158	10639.616057999683	12826.21559237237	12254.259119466942	14598.822736299477	13830.214772979367	17809.675747252804	16694.334082305704	0.2799249992515706	0.26036651288947726	-62.64114507598606	-9918.027223805897	-58.90136876430188	-9325.899533803109
69.17592600016614	7507.388924469836	7513.927092644365	10981.064938353133	10613.9564410218	12800.24877807779	12229.845029351276	14574.176188203634	13806.958692236778	17787.00138968928	16672.83024088801	0.28070636064544346	0.2610828055099524	-62.70432460690063	-9987.851823281962	-58.94878639300623	-9389.645515287295
69.59274575324658	7477.686185854455	7486.035139161502	10953.439594069985	10588.074042730606	12774.099174214836	12205.264130285681	14549.40767363563	13783.589503837706	17764.30605522321	16651.303139403284	0.28150463140479504	0.26181452748555173	-62.767506437605334	-10058.158196545206	-58.99593844398987	-9453.778583963867
70.01207705502031	7447.63428802659	7457.823496151907	10925.56540243742	10561.966384799567	12747.765502620709	12180.515395054725	14524.51750727725	13760.107585529948	17741.5926904008	16629.7554937516	0.28232023126719363	0.2625620589116305	-62.830773338379004	-10128.96296128491	-59.04289603666257	-9518.31230004318
70.43393503883172	7417.227986434806	7429.287407870488	10897.439368355115	10535.630917068633	12721.246440861107	12155.597760303428	14499.505999487288	13736.513314037677	17718.864301173617	16608.190075224815	0.2831535925255094	0.2633257911365063	-62.894210389249565	-10200.28345342772	-59.08973220689586	-9583.260820579715
70.85833492921113	7386.461916293392	7400.4220051467155	10869.058409441108	10509.065014878443	12694.540620314683	12130.510124945109	14474.373455636953	13712.807064565457	17696.12395415885	16586.60971170597	0.28400516048815266	0.2641061271692819	-62.95790508136997	-10272.13775996631	-59.136521991809786	-9648.63892687345
71.2852920424243	7355.330589521069	7371.222302236796	10840.419352804225	10482.26597629313	12667.646624169565	12105.251348496255	14449.12017540565	13688.989210271528	17673.374777932273	16565.017288901352	0.28487539395960965	0.26490348210545367	-63.02194742324173	-10344.544753435068	-59.18334251814849	-9714.462053169496
71.71482178702524	7323.828391617337	7341.683193592265	10811.51893168185	10455.2310192063	12640.562985327884	12079.82024933459	14423.746452035057	13665.060121708315	17650.619964355094	16543.41575160593	0.2857647657423154	0.2657182835712168	-63.08643005212798	-10417.524128154386	-59.23027309564168	-9780.74631694099
72.14693966441222	7291.949578477286	7311.799450543842	10782.35378193643	10427.957278324351	12613.288184213186	12054.215602875938	14398.252571538604	13641.020166227714	17627.862769934985	16521.808105002532	0.2866737631609685	0.2665509721874212	-63.151448351296494	-10491.09643838834	-59.27739531468433	-9847.508550683968
72.58166126938723	7259.688273146527	7281.565717900132	10752.920438404319	10400.441802021958	12585.820646475846	12028.436139666383	14372.638811863972	13616.869707349837	17605.10651722255	16500.197415996616	0.28760288861046257	0.2674020020541996	-63.21710057237942	-10565.283138375264	-59.324793148651224	-9914.766335330438
73.01900229071879	7227.038462518139	7250.97651046025	10723.21533109022	10372.681549063078	12558.158740591609	12002.480543384785	14346.905442006077	13592.609104092306	17582.354596244375	16478.586814586844	0.2885526601286732	0.2682718412573394	-63.283487964215965	-10640.106624507811	-59.37255306176121	-9982.53803547658
73.45897851170821	7193.99399397365	7220.02620944009	10693.234781199477	10344.673385181273	12530.300775346901	11976.347448751116	14321.052721066833	13568.23871025792	17559.610465972728	16456.979495272695	0.2895236119954128	0.2691609723975399	-63.3507149083016	-10715.590279727709	-59.42076412211463	-10050.84283641493
73.90160581075892	7160.548571971028	7188.709058812157	10662.974997000983	10316.414079512668	12502.244997205735	11950.03543933576	14295.080897259191	13543.758873678269	17536.877655833552	16435.378718500157	0.2905162953589525	0.270069893143764	-63.41888906063832	-10791.758520211093	-59.46951812043517	-10119.700783122797
74.34690016194996	7126.695754582857	7157.019161559025	10632.43206951249	10287.900300874235	12473.989587551403	11923.543045264378	14268.99020685167	13519.16993541029	17514.159767253226	16413.78781214628	0.29153127889158537	0.2709991168119617	-63.4881215007681	-10868.636844508816	-59.51890969470878	-10189.132821300998
74.79487763561212	7092.4289499887245	7124.9504758410385	10601.601968000072	10259.128613880293	12445.532659796962	11896.868740813086	14242.780873050164	13494.472228883324	17491.460475245403	16392.21017304409	0.2925691494758003	0.2719491729705267	-63.55852688863342	-10946.251885342412	-59.56903646148385	-10259.160840641707
75.24555439890803	7057.741412926103	7092.496811078881	10570.480535282491	10230.095474888833	12416.872256356683	11870.010941887558	14216.453104812621	13469.666078992928	17468.78353003817	16370.649268548035	0.2936305129227381	0.27292060807392504	-63.63022362923584	-11024.631464137696	-59.61999915373053	-10329.807720397599
75.6989467164156	7022.626241105285	7059.6518239525385	10539.063482831642	10200.7972277699	12388.006345471957	11842.968003380416	14190.0070955931	13444.751801138827	17446.132758743108	16349.108638141888	0.2947159947246835	0.2739139861260273	-63.703334045625525	-11103.804648458026	-59.67190176569966	-10401.097377376165
76.15507095071504	6987.076371594304	7026.409014318233	10507.346385658893	10171.230099486984	12358.932817883071	11815.738216399885	14163.443022010486	13419.729700203015	17423.51206706675	16327.59189508954	0.29582624084349024	0.27492988937476737	-63.77798456087112	-11183.801812555641	-59.7248517053722	-10473.054816561285
76.61394356297929	6951.084577180982	6992.761721045731	10475.324676977383	10141.390195482469	12329.649483339155	11788.319805363064	14136.76104243749	13394.600069464605	17400.925441065552	16306.102728130149	0.2969619185369174	0.27596891903985304	-63.85430588966119	-11264.654701234307	-59.77895995500148	-10545.706184510142
77.07558111356816	6914.643462719782	6958.703117778746	10442.993642628875	10111.273494857145	12300.154066936722	11760.710924945954	14109.96129550441	13369.363189446975	17378.37694894463	16284.644903218059	0.29812371722501285	0.27703169607536304	-63.93243323935894	-11346.396497108974	-59.8343412399081	-10619.078825652134
77.54000026262605	6877.745461473271	6924.226208622222	10410.348415264854	10080.875845334027	12270.44420527865	11732.909656882939	14083.0438985136	13344.019326693506	17355.87074290253	16263.222265309345	0.29931234939879203	0.27811886196917945	-64.01250652174713	-11429.06189157674	-59.89111420584413	-10693.2013416267
78.00721777068286	6840.382831457736	6889.323823760855	10377.383968268727	10050.192957995645	12240.517442442422	11704.914006607227	14056.008945757514	13318.568732467229	17333.411061021074	16241.838740195702	0.3005285515736147	0.2792310795813315	-64.09467057640904	-11512.687159790192	-59.94940160640181	-10768.103654031642
78.47725049925933	6802.547651805212	6853.9886150135835	10344.09510940737	10019.220401783043	12210.371225747871	11676.721899722885	14028.856506735405	13293.011641368821	17311.00222920236	16220.498336386041	0.3017730852898248	0.2803690340234508	-64.17907540490887	-11597.310239596758	-60.00933050002459	-10843.817070588004
78.95011541147531	6764.231819155078	6818.213051330932	10310.476474198784	9987.95359774548	12180.002901313512	11648.331178300023	14001.586624262043	13267.348269869006	17288.64866315344	16199.205147038167	0.3030467381633549	0.2815334335816958	-64.26587641797778	-11682.970814978704	-60.07103245727194	-10920.374354967382
79.42582957266194	6725.4270440899445	6781.989414241848	10276.522518981723	9956.387813027559	12149.409709388929	11619.739596982508	13974.199312461435	13241.57881474879	17266.354870419134	16177.96335194036	0.30435032498922054	0.2827250106856397	-64.35523469599138	-11769.710404175334	-60.13464377982746	-10997.80980064487
79.90441015097758	6686.12484763262	6745.309793258641	10242.22751367291	9924.518154580895	12118.58877945127	11590.944818897757	13946.694554638274	13215.703451441967	17244.1254524638	16156.777219544349	0.30568468890097145	0.28394452292578914	-64.44731726278587	-11857.572452645283	-60.200305730772016	-11076.159308842849
80.38587441802741	6646.316557823118	6708.166081249982	10207.585534196854	9892.339562586661	12087.537125052548	11561.944411357757	13919.072301019854	13189.722332273934	17221.965106803193	16135.65110905095	0.30705070258941314	0.2851927541225784	-64.54229737460446	-11946.602431347128	-60.26816477765169	-11155.460470932536
80.87023974948666	6605.993306396323	6670.549969792846	10172.590454571762	9859.846803573912	12056.251638403326	11532.735841338867	13891.332466359328	13163.63558458932	17199.87862918619	16114.589472548578	0.30844926958409596	0.28647051544985896	-64.64035482465442	-12036.847940606996	-60.33837284886613	-11235.752655590419
81.35752362572781	6565.146025584038	6632.452944516551	10137.23593863507	9827.034463218668	12024.729084678038	11503.316470728083	13863.474927392086	13137.443308761813	17177.870915827585	16093.596857206125	0.30988132560133974	0.2877786466161283	-64.7416762639732	-12128.358819845598	-60.41108760390853	-11317.077100889757
81.8477436324513	6523.765445067492	6593.866280453622	10101.51543139094	9793.89693880744	11992.96609602611	11473.683551322292	13835.499520135547	13111.14557607821	17155.94696569219	16072.677907520925	0.31134783996278187	0.28911801710693613	-64.84645553979135	-12221.187263611238	-60.48647271850314	-11399.477011736017
82.34091746132043	6481.842089109435	6554.781037414228	10065.422149961101	9760.428431348131	11960.95916527182	11443.834219566124	13807.406037022296	13084.742426488523	17134.111882830694	16051.837367622595	0.31284981708874143	0.29048952749216145	-64.9548940524619	-12315.387944288552	-60.56469818567348	-11482.997662972659
82.83706291059936	6439.366273898292	6515.188055403345	10028.949074119804	9726.622937310387	11928.704639285163	11413.765491013217	13779.194223855695	13058.233866213208	17112.370878767553	16031.08008363351	0.3143882980709486	0.29189411080208455	-65.06720113218944	-12411.018141930923	-60.64594063363984	-11567.686508518644
83.33619788579601	6396.328105140163	6475.077950102057	9992.088936392176	9692.474239976244	11896.198712004198	11383.474254494566	13750.863776576178	13031.619865197898	17090.729274940793	16010.4110060864	0.31596436232954844	0.29333273397647036	-65.18359443622285	-12508.137881585862	-60.73038366124092	-11653.59329686081
83.83834040030794	6352.717475939117	6434.441108437822	9954.834211695324	9657.975900381694	11863.437417089368	11352.95726597715	13722.414337826493	13004.900354406036	17069.19250519457	15989.835192400276	0.3175791293595852	0.2948063993911521	-65.3043003681505	-12606.810078634415	-60.81821819223296	-11740.770193365868
84.34350857607244	6308.524065009715	6393.267684270868	9917.177106499303	9623.12124782773	11830.4166201875	11322.211142094096	13693.845493301907	12978.075222937963	17047.76611832361	15969.357809414518	0.31923376057256286	0.2963161464669275	-65.42955452078058	-12707.100692712236	-60.90964284996335	-11829.271909900475
84.85172064422062	6263.7373352709765	6351.547594227866	9879.109547484792	9587.903369939027	11797.132010782925	11291.23235332692	13665.156767871533	12951.144314965064	17026.455780669596	15948.98413598186	0.3209294612390692	0.2978630533659216	-65.55960214353217	-12809.078890634235	-61.00486435293897	-11919.155842106324
85.36299494573534	6218.3465328763605	6309.27051371779	9840.623169673323	9552.315102247312	11763.579093611364	11260.017216819393	13636.34762145575	12924.10742646671	17005.26727876948	15928.71956562072	0.3226674825388671	0.2994482387809194	-65.69469863611448	-12912.81721898634	-61.10409793292274	-12010.482214898337
85.87734993211305	6172.340686739583	6266.425873168846	9801.709304004185	9516.349017274728	11729.753179610463	11228.561888800588	13607.417444643132	12896.964301756281	16984.20652205445	15908.569609226708	0.32444912372532386	0.3010728638235848	-65.83511007022571	-13018.391787000466	-61.20756777743736	-12103.314236785285
86.39480416602983	6125.708608622797	6223.002854530273	9762.358964331577	9479.99741309185	11695.649376379439	11196.862356593498	13578.365554029579	12869.714629782115	16963.27954559925	15888.539897843402	0.326275734411534	0.30273813401788946	-65.98111374044856	-13125.8824602901	-61.315507497170984	-12197.71826343285
86.91537632201124	6078.438893860542	6178.990388088057	9722.56283381443	9443.252301323611	11661.262578118702	11164.914430184606	13549.191187261307	12842.358040188243	16942.492512920882	15868.63618549263	0.32814871698603176	0.30444530140554144	-66.13299874650875	-13235.373066214845	-61.428160620618655	-12293.763971193694
87.43908518710603	6030.51992280014	6134.377149649041	9682.31125066975	9406.1053945748	11626.587455017934	11132.713733327051	13519.89349776135	12814.894099118183	16921.851718825204	15848.864352063445	0.3300695291665597	0.30619566677069787	-66.29106660920297	-13346.951611706056	-61.545781117769366	-12391.524541304912
87.9659496615646	5981.939863047482	6089.151558154218	9641.594193259243	9368.548093245381	11591.618442059076	11100.255694149037	13490.471549117954	12787.322304743875	16901.36359229946	15829.230406259072	0.33203968670098977	0.3079905819917766	-66.45563192084592	-13460.71051412262	-61.66863395375367	-12491.076855263207
88.4959887595208	5932.686672616719	6043.301773789633	9600.401264478702	9330.571471705398	11556.349727199802	11067.535535237517	13460.92430911287	12759.642082501718	16881.03469945014	15809.740488602067	0.33406076622514996	0.3098314525287611	-66.6270230334776	-13576.746846202761	-61.796995675331345	-12592.501702334732
89.0292216096782	5882.748104091147	5996.815696669748	9558.721675416751	9292.16626379604	11520.775238898384	11034.548263163873	13431.250643363503	12731.852780014078	16860.87174648218	15790.400874495075	0.3361344082880522	0.3117197400550221	-66.80558278678836	-13695.162595960777	-61.93115503179433	-12695.883999890648
89.56566745600044	5832.1117099143685	5949.680966177977	9516.544228250334	9253.322847623916	11484.888632941002	11001.28865741786	13401.44930855382	12703.9536616756	16840.881582718535	15771.217977337354	0.3382623205557942	0.31365696524334175	-66.9916692776169	-13816.064942399506	-62.07141363226765	-12801.313027401455
90.1053456584057	5780.7648489416315	5901.884961057249	9473.857298341674	9214.031229612421	11448.683278527958	10967.751258712291	13371.518945224812	12675.943902880059	16821.071203655963	15752.198351694344	0.3404462812062602	0.3156447107165791	-67.18565667453913	-13939.566548241302	-62.21808664231139	-12908.882675116416
90.6482756934654	5728.69469439439	5853.414800354389	9430.648815501285	9174.281027773484	11412.152243573526	10933.930356619416	13341.458070094448	12647.822583862857	16801.447754054057	15733.348696518702	0.3426881425276673	0.3176846241741869	-67.38793607961634	-14065.785870674998	-62.37150352185745	-13018.6917083289
91.19447715510712	5675.8882433746085	5804.257345332993	9386.906244380118	9134.061454160976	11375.288279170676	10899.81997649666	13311.265067874187	12619.588683131864	16782.01853105307	15714.67585842005	0.34498983473499956	0.31977842170666576	-67.5989164401235	-14194.847491277382	-62.5320088069966	-13130.84404824907
91.74396975532183	5622.33232811062	5754.399202482169	9342.616563953572	9093.361296465924	11338.083803169413	10865.41386565739	13280.938182547448	12591.241070457803	16762.790987316574	15696.186834981057	0.3473533700194534	0.32192789131095345	-67.81902551357234	-14326.882466402836	-62.699962938731915	-13245.449070667382
92.29677332487483	5568.013629122076	5703.826727761626	9297.766246058653	9052.168898711485	11300.530882813187	10830.705478738279	13250.47550807188	12562.778499392494	16743.772734193175	15677.888778115923	0.3497808468471907	0.3241348966207857	-68.04871088938671	-14462.028699439019	-62.875743141721614	-13362.621923644096
92.85290781402206	5512.9186905092265	5652.526032238651	9252.34123294531	9010.472141004504	11262.621216374793	10795.687962212338	13219.874978465035	12534.199599281275	16724.971544891334	15659.788997467476	0.3522744545249648	0.32640138086713105	-68.2884410700899	-14600.431336197536	-63.059744355647126	-13482.483865365153
93.41239329322968	5457.033937590849	5600.482989288958	9206.326913802754	8968.258418299185	11224.346113729622	10760.35413799335	13189.134357230329	12505.502866733703	16706.395357661288	15641.894963838711	0.35483647805156365	0.32872937108500805	-68.53870661611836	-14742.24318509316	-63.25238022304984	-13605.162623664364
93.97524995389855	5400.34569713498	5547.683243550598	9159.708100220674	8925.51461812626	11185.696475799108	10724.696486072964	13158.251226075912	12476.686656512918	16688.05227897566	15624.214312652883	0.3574693032755103	0.33112098258428024	-68.80002135760333	-14887.625163609162	-63.45408413690893	-13730.792778601171
94.54149810909283	5342.840220449099	5494.1122218401915	9112.469000546329	8882.227097240759	11146.662772794321	10688.707126128804	13127.222972877009	12447.749171802536	16669.950586701485	15606.754847437234	0.36017542238108224	0.33357842370344043	-69.07292367758419	-15036.74677286297	-63.665310352122106	-13859.516169743612
95.11115819427312	5284.503709619003	5439.7551462609335	9064.593193097575	8838.381657138927	11107.23502118314	10652.37779803639	13096.046778826629	12418.688453804672	16652.098733252897	15589.524543322317	0.3629574397264914	0.3361040008668978	-69.35797787060255	-15189.786602030508	-63.88653516434533	-13991.482329714345
95.68425076803395	5225.322347211683	5384.5970497558465	9016.063598194336	8793.963518395443	11067.402759301753	10615.699841215008	13064.719604717575	12389.502370621656	16634.505348715436	15572.53155055066	0.3658180780599576	0.33870012396796345	-69.65577558077894	-15346.932864498813	-64.11825816066812	-14126.848945821403
96.26079651284576	5165.282329783316	5328.622794383708	8966.86244897094	8748.957293769821	11027.155021524217	10578.664172730843	13033.238176292505	12360.18860536811	16617.17924392938	15555.784197985295	0.3687601851415248	0.34136931210153565	-69.96693732481617	-15508.38396794768	-64.36100354701011	-14265.782351764385
96.84081623580131	5104.369905562375	5271.817092622717	8916.971260934437	8703.346960031251	10986.48031089927	10541.26126407714	13001.598968594895	12330.744643457092	16600.129413519313	15539.290996608697	0.3717867408007144	0.34411419967242507	-70.29211410386415	-15674.349120332394	-64.61532155618625	-14408.458051264519
97.42433086936633	5042.571416707893	5214.164532036014	8866.370800236753	8657.115828450917	10945.3665701579	10503.481116545065	12969.79818924886	12301.167758999867	16583.36503885624	15523.060643001869	0.3749008644625879	0.3469375429074506	-70.63198911003383	-15845.048974225298	-64.88178994249938	-14555.061275969958
98.01136147213543	4979.87334657402	5155.649603664345	8815.041050631067	8610.246513910366	10903.801150987989	10465.313235092695	12937.83176058904	12271.455000252688	16566.895490935094	15507.102022790437	0.3781058231774897	0.3498422268017182	-70.9872795324718	-16020.71631180984	-65.1610155675371	-14705.787579776952
98.60192922959182	4916.262372446067	5096.256734545766	8762.96117908875	8562.720902576582	10861.770781467561	10426.746600614724	12905.69530055766	12241.603174040987	16550.73033315154	15491.424214045535	0.3814050401926429	0.35283127253207736	-71.35873846848153	-16201.596773127094	-65.45363608294247	-14860.84347207821
99.1960554548718	4851.725424246817	5035.970324797793	8710.109500057204	8514.520118094442	10819.261531539512	10387.769640507211	12873.384102277294	12211.608829083567	16534.87932395725	15476.036490623308	0.384802104106978	0.35590784537349485	-71.74715694570841	-16387.949630276533	-65.76032171631596	-15020.447092572227
99.79376158953411	4786.249749748294	4974.774789736843	8656.463438347102	8465.624486250514	10776.258776405053	10348.370197416107	12840.893112202784	12181.468238135181	16519.352419373263	15460.94832542712	0.38830077865405555	0.3590752631571375	-72.15336606070196	-16580.048610295868	-66.08177716571299	-15184.828930255724
100.39506920433367	4719.822986860521	4912.654607550874	8601.999490645436	8416.013498064813	10732.747157704673	10308.535496050334	12808.216906746953	12151.177378858541	16504.159775337193	15446.16939357376	0.39190501316170645	0.3623370053122327	-72.57823924061086	-16778.18276981148	-66.41874361017472	-15354.232589728665
101.00000000000001	4652.433243605969	4849.594373084606	8546.693185661066	8365.66577127083	10688.710542347684	10268.25210793174	12775.349667266979	12120.731913329177	16489.311749858167	15431.709575442237	0.3956189537411801	0.36569672253739627	-72.79612093228103	-16878.795762785627	-66.59172984278477	-15440.221169924103
