# Supplementary material for: White matter micro- and macrostructure brain charts for the human lifespan
Source: Nature. 2026 May 13;655(8124):979–89. doi: 10.1038/s41586-026-10454-2 (PMC13391363; doi:10.1038/s41586-026-10454-2)
Supplement: Supplementary file 12 — Centiles trajectories of brain charts. SDT.T9.1–5 contain the brain charts for the global metrics; SDT.T9.6–509 contain the brain charts for the tract-specific metrics (unnormalized); and SDT.T9.510–1157 contain the brain charts for the tract-specific macrostructural metrics (normalized). Included in each table are the male and female centile trajectories for the 2.5th, 25th, 50th, 75th and 97.5th percentiles; the interquartile range normalized by the 50th centile; and the derivatives of the 50th centiles with respect to both age and log(age). Charts are sampled in logarithmically spaced intervals. Age is reported in years, while centile trajectory values are reported in metric-specific units: diffusivities in mm2 s−1, volume in mm3, surface area in mm2, average length in mm, and FA is dimensionless (unitless). [file 41586_2026_10454_MOESM12_ESM.zip › plotted_curves/SDT.T9.229-OR_right_volume_curve_metrics.csv]

ages	male_0.025th_percentile	female_0.025th_percentile	male_0.25th_percentile	female_0.25th_percentile	male_0.5th_percentile	female_0.5th_percentile	male_0.75th_percentile	female_0.75th_percentile	male_0.975th_percentile	female_0.975th_percentile	male_normalized_quantile_range	fwmale_normalized_quantile_range	male_median_centile_d_age	male_median_centile_d_log_age	female_median_centile_d_age	female_median_centile_d_log_age
0.25	4121.966413841095	4113.7990460602705	5895.897348127929	5714.07214127163	6778.0104775174295	6508.202677544358	7608.105691612082	7257.45691994042	9044.027107456464	8560.154962405622	0.2526122302648433	0.2371445474484105	6337.797742736074	3659.3101568275406	6085.513214667964	3513.6464147133074
0.25150637576242696	4127.772371246477	4119.593499491124	5904.201960338288	5722.120645293275	6787.557582424251	6517.369747152863	7618.822019827171	7267.679345016772	9056.765990107253	8572.212291310594	0.25261223034464303	0.23714454752220862	6327.739198836032	3664.474563008873	6075.855064683594	3518.6052448495757
0.2530218281966045	4133.594716603666	4125.404308403997	5912.5300132415205	5730.1918671145295	6797.131635102912	6526.562691841368	7629.568596081595	7277.9306240355	9069.540829689742	8584.30365338489	0.2526122304256475	0.23714454759712114	6307.575094710104	3674.8071491522714	6056.493619932327	3528.5265286797658
0.25454641199404576	4139.433461887555	4131.231484750083	5920.881523966329	5738.285823335871	6806.732655244923	6535.781530517526	7640.3454424785505	7288.210778081084	9082.3516524789	8596.429073497713	0.2526122305078766	0.2371445476731662	6287.43834903324	3685.14724404132	6037.158444591798	3538.4550223622937
0.2560801821758082	4145.288618949868	4137.075040357654	5929.256509465241	5746.402530387038	6816.360662339264	6545.026281894556	7651.152580893891	7298.519828021155	9095.198484479459	8608.588576262495	0.2526122305913496	0.23714454775036198	6267.3291489249095	3695.4947699774057	6017.849718337879	3548.390651294496
0.25762319409447826	4151.160199518928	4142.934986931828	5937.654986514288	5754.542004526715	6826.015675672017	6554.296964490833	7661.990032975735	7308.857794506086	9108.081351425419	8620.782186036417	0.2526122306760872	0.23714454782872624	6247.247680027038	3705.849649087526	5998.567619413137	3558.3333406972233
0.2591755034361701	4157.048215199331	4148.811336054237	5946.076971712528	5762.704261842068	6835.697714325818	6563.593596629381	7672.857820143824	7319.2246979684205	9121.000278779316	8633.00992691972	0.25261223076210926	0.2371445479082794	6227.194126462098	3716.211803302169	5979.312324616825	3568.283015612047
0.2607371662225343	4162.952677471662	4154.70409918275	5954.522481481647	5770.889318248368	6845.406797179387	6572.9161964374425	7683.755963589025	7329.620558622357	9133.955291731621	8645.27182275513	0.25261223084943596	0.2371445479890387	6207.168670838233	3726.581154353218	5960.084009289509	3578.239600887522
0.2623082388127803	4168.873597692145	4160.613287651125	5962.99153206545	5779.097189488484	6855.142942906956	6582.264781845905	7694.684484272672	7340.0453964631515	9146.946415199942	8657.56789712712	0.25261223093808893	0.23714454807102442	6187.17149423901	3736.9576237718575	5940.882847304456	3588.2030211775564
0.2638887779057103	4174.810987092348	4166.538912668709	5971.484139529455	5787.327891132503	6864.906169977799	6591.639370588856	7705.6434029260445	7350.4992312666045	9159.973673828415	8669.898173361315	0.25261223102808955	0.2371445481542564	6167.202776242048	3747.341132899979	5921.709011089057	3598.173200953519
0.26547884054176485	4180.764856778881	4172.480985320138	5980.00031976044	5795.58143857728	6874.69649665571	6601.039980203073	7716.632740049766	7360.9820825884935	9173.037091987002	8682.262674523832	0.25261223111945874	0.2371445482387543	6147.262694911566	3757.7316028787754	5902.562671622727	3608.1500644974876
0.2670784841050822	4186.735217733069	4178.439516565015	5988.540088465996	5803.857847046007	6884.51394099848	6610.466628027553	7727.6525159132525	7371.493969764038	9186.136693770804	8694.661423420643	0.25261223121221954	0.23714454832453882	6127.3514267848805	3768.128954647109	5883.443998412229	3618.133535895031
0.26868776632556873	4192.722080810624	4184.414517237578	5997.10346117404	5812.15713158775	6894.358520857362	6619.91933120295	7738.702750554069	7382.034911907299	9199.272502999333	8707.09444259686	0.25261223130639415	0.23714454841163085	6107.46914686542	3778.5331089328974	5864.3531594953965	3628.1235390284564
0.2703067452809827	4198.725456741313	4190.405998046367	6005.690453232351	5820.479307076988	6904.230253876512	6629.398106671082	7749.783463777325	7392.604927910596	9212.444543215766	8719.56175433606	0.2526122314020046	0.2371445485000512	6087.616028665099	3788.9439862780273	5845.2903214823455	3638.119997606147
0.2719354793990299	4204.745356128691	4196.413969573971	6014.301079808193	5828.8243882132565	6914.1291574925635	6638.902971174514	7760.8946751552085	7403.204036444058	9225.6528376864	8732.063380659749	0.2526122314990749	0.237144548589821	6067.792244154494	3799.361507006688	5826.255649495404	3648.122835122049
0.27357402745947257	4210.7817894496875	4202.438442276591	6022.935355887702	5837.192389520544	6924.055248933932	6648.43394125586	7772.036404026176	7413.832255954859	9238.897409399693	8744.599343326448	0.2526122315976285	0.2371445486809627	6047.997963776812	3809.7855912353843	5807.249307186808	3658.131974868942
0.2752224485962505	4216.834767054349	4208.4794264838065	6031.593296275545	5845.583325346967	6934.008545220417	6657.9910332574245	7783.20866949452	7424.489604666797	9252.178281065746	8757.169663831228	0.252612231697689	0.23714454877349836	6028.233356453013	3820.216158870375	5788.271456759423	3668.147339945426
0.27688080229961526	4222.904299165438	4214.536932398162	6040.274915594328	5853.9972098642	6943.9890631625085	6667.574263320552	7794.4114904296075	7435.176100579572	9265.495475115393	8769.774363404827	0.25261223179928094	0.23714454886744996	6008.498589577153	3830.653129607439	5769.3222589455545	3678.1688532445114
0.2785491484182772	4228.990395878167	4220.610970094911	6048.980228284222	5862.434057067108	6953.996819360981	6677.183647385206	7805.6448854653945	7445.8917614683305	9278.849013699639	8782.413463013128	0.2526122319024294	0.23714454896284098	5988.793829041999	3841.096422943985	5750.401873031165	3688.196437466191
0.28022754716156506	4235.093067159822	4226.701549521628	6057.709248602426	5870.893880773224	6964.031830206261	6686.81920118938	7816.908872999733	7456.636604882985	9292.23891868881	8795.086983356352	0.25261223200715943	0.23714454905969437	5969.119239167543	3851.5459581343457	5731.510456795106	3698.230015079258
0.2819160591015993	4241.212322849384	4232.808680497839	6066.461990622618	5879.3766946222195	6974.094111877795	6696.480940268481	7828.203471193659	7467.410648147558	9305.66521167175	8807.794944868288	0.2526122321134963	0.23714454915803432	5949.474982779473	3862.001654234715	5712.64816658292	3708.2695083627477
0.28361474517547763	4247.34817265727	4238.932372714766	6075.238468234599	5887.882512075567	6984.183680343646	6706.168879954955	7839.528697970943	7478.213908359735	9319.127913955233	8820.537367715766	0.25261223222146617	0.23714454925788414	5929.861221175874	3872.4634300840553	5693.81515727262	3718.314839386614
0.2853236666874746	4253.5006261649	4245.072635734882	6084.038695143657	5896.411346415908	6994.3005513597645	6715.883035377573	7850.884571017261	7489.046402390083	9332.627046563024	8833.314271797724	0.2526122323310958	0.23714454935926912	5910.2781141141895	3882.931204290595	5675.011582262581	3728.3659299986903
0.2870428853112538	4259.669692824399	4251.229478991632	6092.862684870157	5904.96321074667	7004.444740469511	6725.623421460984	7862.271107779672	7499.908146881548	9346.162630235216	8846.125676744632	0.2526122324424121	0.23714454946221394	5890.725819838466	3893.40489524859	5656.23759349389	3738.422701840289
0.28877246309209376	4265.85538195822	4257.4029117890395	6101.710450748982	5913.538117991517	7014.616263003019	6735.390052925086	7873.688325465888	7510.799158248762	9359.734685427413	8858.971601917665	0.2526122325554422	0.2371445495667437	5871.20449505467	3903.884421120165	5637.4933414368425	3748.485076332465
0.2905124624491269	4272.057702758784	4263.592943301356	6110.582005929044	5922.136080893876	7024.815134076625	6745.182944284503	7885.13624104365	7521.719452677441	9373.343232309935	8871.852066407995	0.25261223267021427	0.2371445496728838	5851.714294947218	3914.369699844159	5618.778975101886	3758.5529746818356
0.29226294617759224	4278.276664288122	4269.799582572707	6119.477363372752	5930.7571120164275	7035.041368592264	6755.002109847994	7896.61487124004	7532.669046123748	9386.988290767042	8884.767089036037	0.2526122327867561	0.23714454978066138	5832.255373185268	3924.860649137059	5600.094642039156	3768.6263178803492
0.294023977451102	4284.5122754775475	4276.0228385167475	6128.396535855542	5939.401223740641	7045.294981236919	6764.8475637179135	7908.124232540875	7543.647954313681	9400.66988039619	8897.716688350736	0.2526122329050971	0.2371445498901023	5812.827881890582	3935.357186468551	5581.440488312161	3778.7050266806036
0.29579561982392083	4290.764545127176	4282.2627199162125	6137.339535965216	5948.068428266138	7055.575986481885	6774.719319789515	7919.664341189851	7554.65619274229	9414.388020507018	8910.700882628627	0.25261223302526636	0.23714455000123424	5793.431971666403	3945.859229080379	5562.816658529453	3788.7890216184314
0.29757793723326015	4297.033481905686	4288.519235422648	6146.306376101564	5956.758737610333	7065.884398582313	6784.61739175051	7931.235213188062	7565.693776673197	9428.142730120782	8923.719689873291	0.25261223314729336	0.23714455011408392	5774.0677916160785	3956.366693994729	5544.223295863718	3798.8782230229117
0.29937099400158496	4303.319094349884	4294.792393555999	6155.297068475773	5965.4721636078475	7076.2202315765235	6794.541793080429	7942.836864293227	7576.760721137877	9441.934027969439	8936.773127814484	0.2526122332712086	0.23714455022868036	5754.735489303712	3966.8794979841914	5525.660542003345	3808.972550977953
0.3011748548389356	4309.621390864324	4301.082202704212	6164.31162510986	5974.208717909971	7086.583499285386	6804.492537049983	7954.469310018973	7587.857040934943	9455.76193249477	8949.861213907316	0.252612233397043	0.23714455034505083	5735.435210759286	3977.397557573626	5507.12853716244	3819.071925329743
0.30298958484526295	4315.940379720906	4307.388671122852	6173.350057836114	5982.968411984116	7096.974215311652	6814.4696367204615	7966.1325656341	7598.982750629489	9469.626461847545	8962.98396533145	0.2526122335248274	0.2371445504632254	5716.16710050148	3987.920789052034	5488.627420108765	3829.1762657002546
0.30481524951277783	4322.276069058534	4313.711806934746	6182.412378296603	5991.751257113337	7107.392393039384	6824.473104943165	7977.826646161952	7610.137864552445	9483.527633886746	8976.141398990376	0.2526122336545941	0.23714455058323308	5696.931301538367	3998.4491084688343	5470.157328158384	3839.2854914814234
0.3066519147283146	4328.628466882697	4320.051618129579	6191.498597942563	6000.557264395749	7117.838045633287	6834.502954358774	7989.551566379638	7621.322396799865	9497.465466178648	8989.333531510534	0.25261223378637565	0.23714455070510368	5677.727955360664	4008.982431627577	5451.718397171004	3849.3995218295604
0.3084996467757088	4334.9975810651	4326.408112563508	6200.608728033892	6009.3864447440255	7128.311186038083	6844.559197396743	8001.307340817351	7632.536361232272	9511.439975996023	9002.56037924057	0.2526122339202041	0.23714455082886776	5658.557201929623	4019.5206740740687	5433.310761534376	3859.518275650451
0.31035851233818973	4341.383419343226	4332.781297958742	6209.7427796385	6018.238808884774	7138.8118269778	6854.641846274609	8013.09398375757	7643.779771473875	9525.451180317163	9015.821958250397	0.2526122340561139	0.2371445509545561	5639.419179700781	4030.0637511077803	5414.934554193169	3869.64167161542
0.3122285785007863	4347.78598931998	4339.171181903179	6218.900763631825	6027.114367358063	7149.339980955189	6864.750912997451	8024.911509234392	7655.052640911969	9539.49909582512	9029.118284330489	0.2526122341941381	0.23714455108220048	5620.314025614178	4040.6115777713712	5396.589906637091	3879.7696281503886
0.3141099127527488	4354.205298463242	4345.577771849958	6228.082690696164	6036.013130516786	7159.89566025098	6874.886409357157	8036.759931032711	7666.354982696115	9553.583738906698	9042.44937299092	0.2526122343343125	0.23714455121183242	5601.241875098087	4051.1640688525513	5378.276948902523	3889.9020634340122
0.31600258298998396	4360.641354105497	4352.00107511709	6237.288571320175	6044.935108526157	7170.478876923285	6885.048346931866	8048.639262687539	7677.686809737519	9567.705125651679	9055.815239460637	0.2526122344766713	0.23714455134348525	5582.202862079022	4061.7211388843134	5359.995809585787	3900.0388954011723
0.3179066575175057	4367.094163443393	4358.441098887031	6246.518415798222	6053.880311363101	7181.089642806864	6895.236737085246	8060.549517483183	7689.048134708234	9581.863271851811	9069.215898686492	0.2526122346212507	0.23714455147719135	5563.197118972894	4072.2827021344565	5341.746615829179	3910.1800417324994
0.3198222050518999	4373.563733537349	4364.897850206265	6255.772234229829	6062.848748815702	7191.727969512485	6905.451590965898	8072.490708452535	7700.438970040484	9596.058192999993	9082.651365332476	0.252612234768087	0.23714455161298503	5544.22477667639	4082.848672597902	5323.529493322596	3920.325419847388
0.32174929472380437	4380.05007131108	4371.37133598485	6265.050036518987	6071.840430482546	7202.393868426134	6915.692919506587	8084.4628483761735	7711.8593279258075	9610.28990428918	9096.121653778699	0.25261223491721707	0.23714455175089982	5525.285964602837	4093.4189640162513	5305.344566327985	3930.474946921924
0.32368799608040405	4386.553183551265	4377.861562996084	6274.351832373698	6080.855365772275	7213.087350708485	6925.960733423739	8096.465949781785	7723.309220314506	9624.558420611722	9109.626778120723	0.25261223506867897	0.23714455189097067	5506.380810670089	4103.993489864282	5287.191957668867	3940.62853987352
0.3256383790879404	4393.07307690703	4384.368537875978	6283.6776313052105	6089.893563902845	7223.808427294036	6936.255043216596	8108.500024943169	7734.788658914703	9638.863756558161	9123.16675216847	0.252612235222511	0.2371445520332337	5487.509441279806	4114.5721633324865	5269.071788715199	3950.786115348572
0.32760051413423674	4399.609757889567	4390.892267122891	6293.027442627501	6098.955033901026	7234.5571088904935	6946.575859166646	8120.565085879566	7746.29765519169	9653.205926416449	9136.741589445457	0.2526122353787515	0.23714455217772423	5468.671981341671	4125.154897338478	5250.98417940666	3960.947589732008
0.3295744720312385	4406.163232871643	4397.432757097028	6302.401275456556	6108.0397846017	7245.333405977955	6956.92319133683	8132.661144354745	7757.8362203670595	9667.584944170847	9150.351303187752	0.25261223553744055	0.2371445523244791	5449.868554278277	4135.741604526527	5232.929248254048	3971.1128791470546
0.33156032401756863	4412.733508087236	4403.990014020083	6311.799138709852	6117.147824647367	7256.137328808313	6967.29704957097	8144.788211876322	7769.404365418057	9682.00082350112	9163.995906343218	0.25261223569861857	0.2371445524735352	5431.09928203281	4146.332197269192	5214.907112340443	3981.2818994494155
0.33355814176109866	4419.320589631014	4410.564043974717	6321.2210411056185	6126.279162487421	7266.968887404423	6977.697443492941	8156.946299694809	7781.0021010766795	9696.453577781414	9177.675411570459	0.2526122358623259	0.2371445526249311	5412.364285046002	4156.9265876435675	5196.917887316784	3991.4545662198216
0.33556799736153503	4425.924483457937	4417.154852904162	6330.666991162263	6135.433806377599	7277.828091559398	6988.1243825060665	8169.135418802875	7792.629437828959	9710.943220079376	9191.38983123797	0.2526122360286047	0.2371445527787044	5393.663682276383	4167.524687442463	5178.9616874086205	4001.6307947642636
0.3375899633530214	4432.545195382756	4423.762446611716	6340.136997197655	6144.61176437928	7288.714950835832	6998.577875792293	8181.355579934423	7804.286385914093	9725.469763155048	9205.139177423098	0.25261223619749695	0.2371445529348954	5374.9975912114605	4178.126408178359	5161.038625418907	4011.8105001116637
0.3396241127067558	4439.1827310796	4430.386830760338	6349.631067328538	6153.81304435893	7299.629474565109	7009.057932311564	8193.606793563837	7815.97295532371	9740.033219459974	9218.923461911203	0.2526122363690463	0.2371445530935433	5356.366127853282	4188.731661066413	5143.1488127405755	4021.993597017601
0.3416705188336247	4445.837096081466	4437.028010872138	6359.149209469798	6163.037653987374	7310.571671846546	7019.564560801023	8205.889069905013	7827.689155800973	9754.633601136065	9232.742696194575	0.25261223654329557	0.237144553254688	5337.7694067270495	4199.340357024455	5125.2923593374435	4032.179999944521
0.343729255586852	4452.508295779784	4443.685992327939	6368.69143133384	6172.285600739207	7321.541551546702	7030.097769774281	8218.202418910598	7839.434996839822	9769.270920014666	9246.59689147155	0.2526122367202904	0.23714455341837196	5319.2075409065	4209.952406690922	5107.469373777742	4042.3696230843198
0.34580039726466444	4459.196335423953	4450.360780366815	6378.257740429931	6181.55689189215	7332.539122298603	7040.657567520734	8230.5468502711	7851.210487684145	9783.945187615516	9260.48605864554	0.2526122369000758	0.23714455358463618	5300.680641969666	4220.567720380612	5089.679963204311	4052.562380326679
0.3478840186129729	4465.901220120785	4457.052380085538	6387.8481440634	6190.8515345262695	7343.56439250083	7051.243962104674	8242.922373413872	7863.015637326809	9798.656415145559	9274.410208323876	0.2526122370826972	0.23714455375352347	5282.188820047537	4231.186208117753	5071.924233360682	4062.7581852755975
0.34998019482807	4472.62295483414	4463.76079643821	6397.462649335113	6200.169535523485	7354.617370316924	7061.856961364684	8255.328997502455	7874.850454509017	9813.404613498102	9288.36935081706	0.2526122372682023	0.2371445539250776	5263.732183818938	4241.807779631345	5054.202288600849	4072.956951253349
0.352089001559344	4479.361544384355	4470.4860342357	6407.101263140664	6209.510901566768	7365.698063674427	7072.496572912772	8267.766731435488	7886.7149477192925	9828.189793251597	9302.363496137563	0.2526122374566381	0.23714455409934215	5245.31084048911	4252.432344323723	5036.514231861569	4083.15859126905
0.3542105149120084	4486.116993447764	4477.22809814516	6416.763992169688	6218.875639139489	7376.806480264149	7083.1628041336035	8280.235583845877	7898.609125192657	9843.011964668593	9316.392653998862	0.2526122376480536	0.23714455427636177	5226.924895810429	4263.059811288724	5018.86016468727	4093.363018035656
0.35634481144984936	4492.889306556218	4483.986992689545	6426.450842905166	6228.263754524731	7387.942627539282	7093.855662183725	8292.735563099848	7910.53299490976	9857.871137694645	9330.456833814398	0.252612237842498	0.23714455445618288	5208.574454091489	4273.69008930726	5001.24018723378	4103.570143966004
0.35849196819798806	4499.678488096568	4490.762722247097	6436.1618216226925	6237.675253804591	7399.106512714658	7104.575153990774	8305.266677296037	7922.486564595982	9872.767321957208	9344.556044696534	0.2526122380400209	0.23714455463885128	5190.259618214332	4284.323086859658	4983.654398287414	4113.779881181195
0.36065206264566085	4506.484542310203	4497.555291050895	6445.89693438982	6247.110142859543	7410.298142765916	7115.32128625275	8317.82893426463	7934.469841720628	9887.700526764636	9358.6902954556	0.25261223824067425	0.23714455482441402	5171.980489596492	4294.958712084219	4966.102895227494	4123.992141477531
0.3628251727490157	4513.30747329246	4504.364703188244	6455.656187065202	6256.5684273676015	7421.517524428564	7126.094065437039	8330.422341566253	7946.482833495874	9902.670761104855	9372.859594598642	0.25261223844450903	0.2371445550129194	5153.7371682161465	4305.596872794675	4948.585774053354	4134.2068363374565
0.3650113769339257	4520.1472849921665	4511.190962600242	6465.439585297951	6266.050112803703	7432.764664197208	7136.893497779763	8343.046906491158	7958.525546875975	9917.678033644383	9387.063950328498	0.25261223865157867	0.2371445552044162	5135.529752633069	4316.237476487877	4931.10312940483	4144.423876943998
0.36721075409881926	4527.0039812110945	4518.034073081219	6475.247134526853	6275.555204438945	7444.03956832468	7147.7195892848595	8355.702636058193	7970.5979885562965	9932.72235272713	9401.303370542657	0.2526122388619364	0.2371445553989539	5117.358339978382	4326.880430331221	4913.65505454177	4154.643174156081
0.3694233836175272	4533.877565603457	4524.89403827824	6485.0788399796475	6285.083707339887	7455.342242821186	7158.572345723314	8368.389537013889	7982.700164972431	9947.80372637329	9415.5778628322	0.252612239075637	0.23714455559658293	5099.223025953164	4337.525641154032	4896.241641360801	4164.86463851505
0.37164934534214805	4540.768041675348	4531.770861690554	6494.934706672225	6294.635626367777	7466.6726934533945	7169.451772632275	8381.10761583141	7994.832082299213	9962.92216227811	9429.887434480663	0.2526122392927358	0.23714455579735436	5081.123904833337	4348.173015442444	4878.862980379723	4175.088180226041
0.3738887196059291	4547.675412784197	4538.664546669029	6504.814739407852	6304.210966177794	7478.030925743561	7180.3578753141755	8393.856878709568	8006.993746449764	9978.077667810703	9444.23209246289	0.25261223951328915	0.2371445560013212	5063.061069493182	4358.822459356161	4861.519160776865	4185.313709184993
0.3761415872261661	4554.599682138291	4545.575096415697	6514.718942776482	6313.809731218382	7489.416944968693	7191.290658836002	8406.637331571923	8019.185163074636	9993.27025001299	9458.611843444032	0.252612239737355	0.237144556208536	5045.034611392068	4369.473878706805	4844.2102703761775	4195.541134957224
0.3784080295071193	4561.540852796152	4552.502513983122	6524.647321153873	6323.431925730397	7500.830756159575	7202.250128028304	8419.448980065643	8031.406337560736	10008.499915598353	9473.026693778284	0.2526122399649913	0.23714455641905285	5027.044620580273	4380.127178956987	4826.936395637458	4205.770366763696
0.3806881282429484	4568.49892766603	4559.446802273895	6534.599878700854	6333.077553746399	7512.272364099921	7213.236287484385	8432.29182956057	8043.657275030421	10023.766670950497	9487.476649507804	0.2526122401962575	0.2371445566329267	5009.09118571016	4390.782265222166	4809.697621686151	4216.0013134984765
0.38298196572066395	4575.473909505327	4566.407964040059	6544.576619362505	6342.746619089847	7523.741773325407	7224.249141559404	8445.165885148152	8055.9379803404845	10039.070522122203	9501.96171636153	0.25261224043121405	0.23714455685021316	4991.174394024303	4401.439042253653	4792.494032294024	4226.23388370662
0.3852896247230969	4582.465800920016	4573.386001882531	6554.577546867331	6352.439125374309	7535.2389881227455	7235.288694369454	8458.071151640379	8068.248458081146	10054.411474834065	9516.481899753979	0.2526122406699227	0.23714455707096949	4973.294331400655	4412.097414470278	4775.32570991898	4236.467985609546
0.38761118853188686	4589.474604364152	4580.380918250612	6564.602664726551	6362.155076002768	7546.764012528866	7246.354949790796	8471.007633568868	8080.588712575173	10069.789534473386	9531.037204784216	0.2526122409124457	0.2371445572952533	4955.451082314365	4422.757285914151	4758.192735672463	4246.703527069418
0.3899467409304866	4596.500322139176	4587.392715441296	6574.651976233123	6371.894474166676	7558.316850329779	7257.447911458749	8483.9753351836	8092.958747876676	10085.204706092693	9545.62763623444	0.25261224115884634	0.2371445575231232	4937.6447298442945	4433.418560254155	4741.095189327141	4256.940415590303
0.39229636620718694	4603.54295639343	4594.42139559878	6584.725484461022	6381.657322845258	7569.897505059762	7268.567582766934	8496.974260452	8105.358567770231	10100.656994408626	9560.25319856893	0.25261224140918953	0.23714455775463947	4919.875355725642	4444.081140820868	4724.0331493669655	4267.178558352869
0.3946601491581577	4610.602509121559	4601.466960713872	6594.823192264413	6391.443624804712	7581.5059800004	7279.713966866338	8510.004413057857	8117.78817576986	10116.146403800683	9574.913895932861	0.2526122416635413	0.23714455798986267	4902.143040299183	4454.744930554181	4707.006692930125	4277.417862156872
0.3970381750905084	4617.678982163865	4608.529412623347	6604.945102276711	6401.253382597288	7593.142278179516	7290.887066664265	8523.065796400122	8130.247575117853	10131.672938309748	9589.609732150911	0.2526122419219685	0.23714455822885433	4884.4478625475895	4465.409832028439	4690.015895858174	4287.658233456546
0.39943052982536675	4624.772377205801	4615.608753009435	6615.091216909866	6411.086598560603	7604.806402370331	7302.086884823583	8536.15841359197	8142.736768783922	10147.236601637025	9604.340710726257	0.2526122421845386	0.23714455847167798	4866.789900084492	4476.07574743242	4673.06083267834	4297.899578338256
0.4018372997009759	4631.882695777258	4622.704983399123	6625.261538353332	6420.943274816647	7616.498355090289	7313.313423761558	8549.282267459492	8155.255759463912	10162.837397142446	9619.106834839053	0.2526122424513215	0.23714455871839712	4849.169229175663	4486.7425785823725	4656.141576616792	4308.141802523285
0.40425857157581063	4639.009939252084	4629.818105163658	6635.456068573398	6430.82341327112	7628.218138600291	7324.56668564911	8562.437360540815	8167.804549578976	10178.475327843642	9633.908107345469	0.25261224272238764	0.2371445589690774	4831.585924737621	4497.4102269124705	4639.258199606091	4318.384811367141
0.4066944328317112	4646.154108847347	4636.948119517822	6645.67480931211	6440.727015612403	7639.965754903466	7335.846672409653	8575.623695084716	8180.383141274257	10194.150396414294	9648.74453077613	0.25261224299780805	0.2371445592237845	4814.0400603374	4508.078593462706	4622.410772286821	4328.628509851871
0.4091449713770379	4653.315205622838	4644.095027519437	6655.917762086583	6450.654083310876	7651.741205744346	7347.153385718308	8588.841273049737	8192.991536418038	10209.862605183072	9663.616107335105	0.25261224327765575	0.23714455948258653	4796.531708206516	4518.747578889597	4605.599364016438	4338.872802588623
0.411610275649843	4660.493230480339	4651.25883006863	6666.184928187945	6460.60461761791	7663.544492607684	7358.48682700075	8602.09009610282	8205.62973660044	10225.611956132032	9678.522838898396	0.2526122435620051	0.23714455974555113	4779.060939229792	4529.417083439417	4588.824042858556	4349.117593796225
0.41409043462106226	4667.68818416305	4658.439527907262	6676.476308680516	6470.578619565057	7675.3756167175	7369.846997432312	8615.370165618251	8218.297743132418	10241.398450895333	9693.464727012717	0.25261224385093156	0.23714456001274845	4761.627822979353	4540.087006976362	4572.084875616711	4359.362787325168
0.41658553779772634	4674.900067254963	4665.637121618305	6686.791904400914	6480.576089963193	7687.2345790360405	7381.233897936968	8628.681482676493	8230.99555704465	10257.222090757883	9708.44177289422	0.25261224414451094	0.23714456028424905	4744.232427706709	4550.757248964626	4555.381927821087	4369.608286637347
0.41909567522619073	4682.1288801801975	4672.851611625177	6697.13171595711	6490.597029401602	7699.121380262731	7392.647529186315	8642.024048063	8243.723179086392	10273.082876653896	9723.453977427122	0.25261224444282254	0.2371445605601259	4726.874820328318	4561.427708446747	4538.715263727121	4379.85399479745
0.4216209374953856	4689.37462320234	4680.082998191083	6707.495743727473	6500.641438247046	7711.036020833027	7404.08789159852	8655.397862266942	8256.480609724282	10288.980809165403	9738.501341162306	0.2526122447459448	0.23714456084045157	4709.555066458648	4572.098284062697	4522.08494633832	4390.099814481335
0.42416141574008476	4696.637296423832	4687.331281418404	6717.883987859908	6510.709316642925	7722.978500917457	7415.554985337345	8668.802925480119	8269.267849141284	10304.915888520947	9753.583864316068	0.2526122450539581	0.23714456112530058	4692.273230416002	4582.768874051049	4505.491037412314	4400.345647976967
0.4267172016441951	4703.916899785286	4694.596461248021	6728.296448270871	6520.800664508341	7734.948820420486	7427.048810311098	8682.239237595695	8282.084897235505	10320.888114594083	9768.701546768722	0.25261224536694526	0.2371445614147498	4675.029375205981	4593.439376220806	4488.933597446885	4410.591397161363
0.42928838744406506	4711.213433064817	4701.878537458637	6738.733124644412	6530.915481537152	7746.946978979412	7438.569366171537	8695.70679820695	8294.931753618966	10336.89748690189	9783.85438806316	0.2526122456849899	0.23714456170887516	4657.823562542675	4604.109687961172	4472.412685697898	4420.836963508511
0.43187506593181346	4718.526895877385	4709.1775096661295	6749.194016431243	6541.0537671970715	7758.972975963283	7450.116652312861	8709.20560660607	8307.808417616498	10352.944004603542	9799.042387403542	0.25261224600817617	0.23714456200775644	4640.655852852855	4614.779706238536	4455.928360189311	4431.082248088205
0.4344773304586784	4725.857287674107	4716.493377322855	6759.6791228477405	6551.215520728712	7771.026810471767	7461.6906678706155	8722.735661782888	8320.71488826449	10369.0276664988	9814.265543653819	0.2526122463365911	0.2371445623114728	4623.526305285981	4625.449327598326	4439.480677714571	4441.327151562087
0.4370952749383861	4733.2046077416	4723.826139717004	6770.188442875017	6561.400741144679	7783.108481334085	7473.291411720652	8736.296962423663	8333.651164309764	10385.14847102657	9829.523855336405	0.2526122466703226	0.23714456262010547	4606.434977711877	4636.118448147783	4423.069693840342	4451.571574174799
0.4397289938505404	4740.5688552012525	4731.175795971866	6780.721975257885	6571.609427228555	7795.217987107799	7484.918882477993	8749.889506909743	8346.617244208279	10401.306416263309	9844.817320630662	0.2526122470094597	0.23714456293373762	4589.381926729577	4646.786963559454	4406.695462913485	4461.815415751189
0.4423785822440318	4747.950029008567	4738.542345045182	6791.279718503897	6581.841577534001	7807.355326077749	7496.573078495781	8763.513293316346	8359.61312612398	10417.50149992159	9860.14593737152	0.25261224735409316	0.2371445632524531	4572.367207678035	4657.45476907026	4390.3580380694475	4472.058575699106
0.4450441357404687	4755.348127952444	4745.925785728414	6801.861670882346	6592.097190383746	7819.520496254847	7508.25399786415	8777.168319411256	8372.638807927528	10433.733719348513	9875.509703048006	0.2526122477043166	0.23714456357633698	4555.390874630772	4668.121759466361	4374.057471227832	4482.300952991005
0.44772575053762753	4762.763150654457	4753.326116646042	6812.467830423204	6602.376263868596	7831.713495374926	7519.9616384090805	8790.854582653446	8385.694287195034	10450.003071524125	9890.908614801723	0.2526122480602224	0.23714456390547708	4538.452980420785	4678.7878290971275	4357.793813120807	4492.542446184903
0.4504235234129248	4770.195095568197	4760.743336254893	6823.098194916212	6612.678795846528	7843.93432089762	7531.695997691387	8804.57208019193	8398.779561206915	10466.309553060004	9906.342669425521	0.2526122484219078	0.23714456423996158	4521.553576626116	4689.452871852554	4341.567113274708	4502.782953395508
0.4531375517269096	4777.643960978472	4768.17744284335	6833.752761909713	6623.0047839415665	7856.1829700050785	7543.457073005413	8818.320808864228	8411.894626946458	10482.653160197466	9921.811863361792	0.25261224878946936	0.23714456457988087	4504.69271358382	4700.116781165358	4325.377420018427	4513.022372294217
0.4558679334267773	4785.10974500064	4775.6284345306885	6844.431528709707	6633.354225542876	7868.45943960087	7555.2448613780225	8832.100765195173	8425.03948109867	10499.033888806138	9937.316192701135	0.2526122491630066	0.2371445649253259	4487.870440418832	4710.779450032394	4309.224780525779	4523.260600140085
0.45861476704990445	4792.592445579906	4783.096309266367	6855.134492378849	6643.727117803772	7880.763726308803	7567.059359567463	8845.9119453956	8438.214120049037	10515.451734382392	9952.85565318085	0.25261224954262035	0.23714456527639013	4471.0868050032295	4721.440770957619	4293.109240760328	4533.497533715796
0.4613781517274047	4800.092060490461	4790.581064829174	6865.861649735219	6654.12345764054	7893.095826471535	7578.900564062009	8859.754345360756	8451.418539882003	10531.906692047474	9968.430240183196	0.2526122499284125	0.23714456563316869	4454.341854003724	4732.100635996787	4277.030845534056	4543.733069375157
0.4641581871877068	4807.608587334912	4798.082698826657	6876.612997351494	6664.543241731643	7905.455736149624	7590.768471079087	8873.627960669259	8464.652736379974	10548.398756546243	9984.039948734171	0.25261225032048773	0.23714456599575762	4437.635632873047	4742.758936734404	4260.989638487808	4553.967103017028
0.4669549737601532	4815.142023543354	4805.601208694198	6887.388531553639	6674.9864665164305	7917.843451120016	7602.663076563772	8887.532786581382	8477.916705021682	10564.927922245151	9999.684773501614	0.2526122507189521	0.2371445663642554	4420.968185845297	4753.415564267663	4244.985662096413	4564.199530075071
0.46976861237862133	4822.692366372758	4813.136591694403	6898.188248420022	6685.453128194297	7930.258966875017	7614.584376187864	8901.468818037925	8491.210440981113	10581.49418313089	10015.364708793923	0.25261225112391406	0.23714456673876175	4404.339555974817	4764.0704092383385	4229.018957700115	4574.430245544296
0.4725992045851658	4830.259612906126	4820.688844916254	6909.012143780209	6695.943222723508	7942.7022786209445	7626.532365348527	8915.436049658649	8504.533939126008	10598.097532808548	10031.079748558303	0.25261225153548195	0.2371445671193776	4387.749785099179	4774.723361783428	4213.089565470815	4584.6591439337935
0.4754468525336833	4837.843760051748	4828.257965274373	6919.860213213898	6706.45674582017	7955.173381276839	7638.50703916711	8929.434475740922	8517.887194016577	10614.737964499962	10046.829886379222	0.25261225195376935	0.2371445675062077	4371.198913883185	4785.374311566353	4197.197524455609	4594.886119302129
0.47831165899359906	4845.444804542433	4835.843949508256	6930.732452049828	6716.993692957172	7967.672269473288	7650.5083924879755	8943.464090258285	8531.270199904126	10631.415471042063	10062.615115476832	0.25261225237888846	0.23714456789935542	4354.686981806997	4796.023147760658	4181.34287256212	4605.111065232195
0.4811937273535759	4853.062742934715	4843.446794181467	6941.628855364631	6727.554059363069	7980.198937551038	7662.536419877192	8957.524886858993	8544.682950729662	10648.13004488511	10078.435428705288	0.2526122528109556	0.23714456829892838	4338.214027169626	4806.669759035809	4165.525646566646	4615.333874828648
0.4840931616252451	4860.697571608065	4851.066495680871	6952.549417981723	6738.137840021015	7992.753379559758	7674.5911156213415	8971.616858864572	8558.125440122538	10664.881678090978	10094.290818551159	0.25261225325008835	0.23714456870503584	4321.780087114312	4817.314033577684	4149.745882131625	4625.554440724198
0.4870100664469608	4868.349286764112	4858.703050215849	6963.4941344701765	6748.7450296676625	8005.335589256749	7686.6724737262575	8985.73999926837	8571.597661399037	10681.670362331448	10110.181277131773	0.25261225369640594	0.23714456911778795	4305.3851976103615	4827.955859055277	4134.003613795154	4635.772655061679
0.4899445470875755	4876.017884425815	4866.3564538174605	6974.462999143541	6759.375622792022	8017.945560105541	7698.78048791572	8999.89430073403	8585.099607560938	10698.496088886379	10126.106796193513	0.25261225415003036	0.23714456953729718	4289.029393471079	4838.595122629078	4118.298874987755	4645.988409496611
0.49289670945023945	4883.7033604366625	4874.026702337664	6985.4560060587	6770.029613634363	8030.583285274638	7710.9151516302245	9014.079755594023	8598.631271294124	10715.358848641976	10142.067367110178	0.2526122546110853	0.23714456996367825	4272.712708386127	4849.231710978085	4102.63169805496	4656.201595214894
0.4958666600762229	4891.405710459932	4881.713791448562	6996.473149014809	6780.706996185171	8043.248757636265	7723.076458025763	9028.296355848277	8612.192644967243	10732.258632089144	10158.062980881394	0.25261225507969703	0.23714457039704762	4256.435174875194	4859.865510233445	4087.002114222385	4666.4121028825175
0.4988545061487607	4899.124929977707	4889.417716641428	7007.514421551897	6791.407764183793	8055.941969764762	7735.264399972326	9042.544093162363	8625.783720630005	10749.195429321353	10174.093628130633	0.25261225555599315	0.23714457083752358	4240.1968243322335	4870.4964060180355	4071.410153635079	4676.619822675595
0.5018603554969207	4906.8610142902335	4897.138473226066	7018.579816949943	6802.13191111756	8068.662913935531	7747.478970052846	9056.822958866322	8639.404490012055	10766.169230033232	10190.159299103852	0.25261225604010457	0.23714457128522715	4223.997687030584	4881.12428343948	4055.855845361715	4686.824644275475
0.5048843165994948	4914.613958514941	4904.876056329827	7029.669328227472	6812.879430220405	8081.411582123411	7759.7201605616765	9071.132943952827	8653.054944521224	10783.180023518384	10206.259983667453	0.25261225653216335	0.2371445717402804	4207.837792111095	4891.7490270657	4040.339217382483	4697.026456845226
0.5079264985889148	4922.383757585687	4912.630460896862	7040.782948140486	6823.65031447184	8094.18796600148	7771.987963503402	9085.474039075842	8666.735075242232	10800.227798667791	10222.395671306736	0.25261225703230494	0.23714457220280857	4191.717167618219	4902.370520954952	4024.860296625877	4707.225149058504
0.5109870112551897	4930.170406251913	4920.401681687272	7051.920669181245	6834.444556595768	8106.992056939596	7784.282370591478	9099.84623454901	8680.444872935172	10817.312543967904	10238.566351124136	0.2526122575406667	0.2371445726729384	4175.6358404683415	4912.988648604834	4009.4191089372616	4717.420609051362
0.5140659650498691	4937.973899077705	4928.189713276172	7063.082483576934	6845.262149059194	8119.823846002929	7796.603373246787	9114.249520343954	8694.184328033887	10834.434247498628	10254.772011837273	0.25261225805738746	0.2371445731507996	4159.593836475629	4923.603292973246	3994.015679104952	4727.61272444413
0.5171634710900281	4945.794230441011	4935.994550052925	7074.268383288539	6856.103084071141	8132.683323950613	7808.950962596385	9128.683886088838	8707.953430644571	10851.592896931588	10271.012641777344	0.2526122585826109	0.23714457363652233	4143.591180391377	4934.214336510049	3978.650030891411	4737.801382360281
0.5202796411622786	4953.63139453281	4943.816186220286	7085.4783600096625	6866.967353581487	8145.570481234443	7821.3251294721695	9143.149321066803	8721.752170544321	10868.788479528308	10287.288228887375	0.2526122591164794	0.23714457413024156	4127.627895854646	4944.8216610874515	3963.3221869957633	4747.986469376134
0.5234145877268029	4961.485385356106	4951.6546157934245	7096.712405165084	6877.854949279591	8158.485307997167	7833.725864409356	9157.64581421416	8735.580537179369	10886.02098213802	10303.59876072017	0.252612259659142	0.23714457463209246	4111.70400541136	4955.425148009788	3948.032169070095	4758.167871526675
0.5265684239214125	4969.35619672515	4959.509832599127	7107.970509909649	6888.765862593192	8171.427794071225	7846.153157645173	9172.173354118902	8749.438519663696	10903.290391195937	10319.944224436653	0.2526122602107473	0.23714457514221382	4095.81953056762	4966.0246780668385	3932.77999776043	4768.345474340953
0.5297412635656308	4977.243822264556	4967.381830274928	7119.252665127003	6899.700084687203	8184.397928977333	7858.606999117527	9186.73192901912	8763.326106777504	10920.596692721341	10336.324606804072	0.2526122607714476	0.23714457566074676	4079.9744917496573	4976.6201314695645	3917.565692680422	4778.519162799697
0.5329332211648017	4985.148255408358	4975.270602268169	7130.558861428246	6910.657606462404	8197.39570192287	7871.087378463482	9201.321526801237	8777.243286965531	10937.939872315497	10352.739894194026	0.25261226134139786	0.2371445761878334	4064.16890830826	4987.211387845455	3902.389272414148	4788.688821327873
0.5361444119142209	4993.069489399118	4983.176141835098	7141.889089150659	6921.638418554191	8210.421101800453	7883.594285017873	9215.942134998377	8791.19004833551	10955.319915159711	10369.190072580624	0.252612261920756	0.23714457672362066	4048.402798557654	4997.798326273914	3887.2507545442786	4798.854333813768
0.5393749517032939	5001.007517287046	4991.098442040001	7153.24333835644	6932.642511331368	8223.474117186495	7896.127707811896	9230.59374078873	8805.166378656584	10972.736806013387	10385.675127538638	0.252612262509682	0.2371445772682561	4032.676179773174	5008.380825267173	3872.1501556565054	4809.01558360504
0.5426249571197181	5008.96233192909	4999.037495754293	7164.621598831415	6943.669874894896	8236.5547363397	7908.687635571695	9245.276330993895	8819.17226535775	10990.19052921206	10402.195044241653	0.2526122631083389	0.23714457782189052	4016.98906817846	5018.9587627446745	3857.087491334183	4819.172453486128
0.5458945454536906	5016.933925987977	5006.993295655549	7176.023860083652	6954.720499076538	8249.662947199462	7921.274056716842	9259.989892077083	8833.20769552614	11007.681068665255	10418.749807460039	0.252612263716893	0.23714457838467787	4001.3414789596573	5029.532016038429	3842.062776155537	4829.324825669173
0.5491838347021408	5024.922291931288	5014.965834226603	7187.450111342154	6965.794373437608	8262.798737384404	7933.886959358862	9274.73441014144	8847.272655905403	11025.208407854505	10435.339401559066	0.25261226433551226	0.2371445789567737	3985.7334262987133	5040.100461917929	3827.0760237372015	4839.472581828246
0.5524929435729888	5032.927422030598	5022.9551037546735	7198.900341555618	6976.891487267762	8275.96209419091	7946.526331299908	9289.509870928452	8861.367132894204	11042.772529831442	10451.963810497104	0.25261226496436967	0.23714457953833712	3970.164923345903	5050.663976545678	3812.127246708842	4849.615603059297
0.55582199148943	5040.949308360418	5030.961096330307	7210.37453939093	6988.011829583535	8289.153004591419	7959.192160031061	9304.316259815982	8875.491112544349	11060.37341721547	10468.62301782342	0.2526122656036392	0.23714458012953016	3954.635982234264	5061.222435482079	3797.2164567189757	4859.75376987434
0.5591710985942444	5048.987942797334	5038.983803846522	7221.872693231931	6999.155389127143	8302.371455232993	7971.884432730992	9319.153561816696	8889.644580559265	11078.0110521919	10485.317006676409	0.25261226625349875	0.2371445807305164	3939.146614113357	5071.7757137126755	3782.3436644745525	4869.886962237302
0.5625403857541326	5057.043317019038	5047.023217997861	7233.394791178044	7010.3221543651725	8315.617432435745	7984.603136264435	9334.021761576289	8903.827522292342	11095.685416509823	10502.045759781598	0.2526122669141292	0.23714458134146396	3923.696829118766	5082.323685599957	3767.5088797060307	4880.015059510712
0.565929974564078	5065.115422503326	5055.079330279352	7244.940821042814	7021.512113487137	8328.890922191165	7997.348257180576	9348.920843371601	8918.039922745093	11113.396491479898	10518.809259449517	0.25261226758571503	0.2371445819625425	3908.286636398174	5092.866224899655	3752.7121111981105	4890.137940476881
0.569339987351735	5073.20425052717	5063.152131985615	7256.51077035261	7032.725254404244	8342.191910160629	8010.119781711641	9363.850791108938	8932.281766565598	11131.144257972339	10535.607487573838	0.2526122682684426	0.23714458259392573	3892.9160441248678	5103.403204767499	3737.95336680091	4900.255483343964
0.5727705471818436	5081.309792165736	5071.241614209863	7268.104626345212	7043.961564748003	8355.520381673752	8022.917695771305	9378.811588322262	8946.553038046726	11148.928696414754	10552.440425629282	0.25261226896250355	0.23714458323578902	3877.58505949378	5113.934497739887	3723.232653419953	4910.367565718712
0.5762217778606706	5089.432038291394	5079.347767842934	7279.722375968391	7055.221031868875	8368.876321726806	8035.741984953148	9393.803218171344	8960.853721124431	11166.749786789984	10569.308054669616	0.25261226966809097	0.23714458388831244	3862.2936887179967	5124.45997571433	3708.549977022223	4920.474064600188
0.5796938039404782	5097.5709795726925	5087.470583572245	7291.36400587845	7066.503642834836	8382.259714980974	8048.59263452903	9408.825663439891	8975.18379937592	11184.607508633842	10586.210355325495	0.2526122703854025	0.23714458455167822	3847.0419370667078	5134.9795099890325	3693.9053426687606	4930.5748564112
0.5831867507240184	5105.726606473475	5095.610051880926	7303.02950243896	7077.809384430162	8395.67054576096	8061.469629447708	9423.878906533913	8989.543256018113	11202.50184103319	10603.147307802632	0.2526122711146386	0.23714458522607168	3831.8298088442534	5145.492971216794	3679.2987544890493	4940.669816950103
0.5867007442690553	5113.898909251697	5103.766163046628	7314.718851719064	7089.138243153783	8409.10879805302	8074.372954332961	9438.962929479545	9003.932073905555	11220.432762623348	10620.118891879356	0.25261227185600355	0.23714458591168164	3816.6573074038606	5156.000229414785	3664.730215706397	4950.758821413619
0.5902359113929144	5122.0878779586155	5111.93890714073	7326.4320394923325	7100.490205218178	8422.574455503609	8087.302593482323	9454.077713921548	9018.350235529015	11238.400251586314	10637.125086904935	0.25261227260970504	0.2371445866087005	3801.5244351730216	5166.50115398108	3650.1997286507394	4960.841744398
0.5937923796770596	5130.293502437614	5120.128274027154	7338.169051235068	7111.865256547728	8436.067501417501	8100.258530865216	9469.223241121148	9032.797723013391	11256.404285648186	10654.16587179713	0.25261227337595415	0.23714458731732382	3786.4311936229933	5176.995613642503	3635.707294735592	4970.918459855486
0.597370277471697	5138.5157723232505	5128.334253361409	7349.92987212495	7123.263382777405	8449.587918756175	8113.240750121464	9484.399491954282	9047.274518116046	11274.444842077088	10671.241225040218	0.25261227415496706	0.23714458803775007	3771.377583316993	5187.4834765018895	3621.252914501587	4980.988841140876
0.6009697339004076	5146.754677040233	5136.556834589591	7361.714487039582	7134.684569251359	8463.135690136167	8126.2492345596565	9499.606446909702	9061.780602225015	11292.521897680917	10688.35112468288	0.2526122749469614	0.23714458877018205	3756.363603891339	5197.964610004332	3606.8365875983145	4991.05276097334
0.6045908788648067	5155.0102058023385	5144.796006947283	7373.52288055493	7146.128801021409	8476.710797827285	8139.283967155468	9514.84408608699	9076.31595635709	11310.63542880498	10705.495548335948	0.2526122757521602	0.23714458951482506	3741.389254065929	5208.438880932052	3592.4583127968945	5001.110091441311
0.6082338430492322	5163.282347611401	5153.051759458554	7385.355036943889	7157.596062845653	8490.31322375094	8152.344930550044	9530.112389194695	9090.880561156062	11328.785411329774	10722.674473170322	0.25261227657078983	0.23714459027188986	3726.454531659372	5218.906155415578	3578.1180880055763	5011.160704005975
0.611898757925461	5171.571091256258	5161.3240809349145	7397.2109401747675	7169.086339187007	8503.942949478407	8165.432107048352	9545.411335548384	9105.47439689084	11346.971820668681	10739.887875914774	0.2526122774030813	0.23714459104158797	3711.5594335892238	5229.366298914654	3563.815910262987	5021.204469481949
0.6155857557574533	5179.876425311652	5169.612959974199	7409.090573909729	7180.599614211675	8517.599956229074	8178.545478617447	9560.740904068629	9120.097443453555	11365.19463176557	10757.135732853672	0.25261227824926896	0.23714459182413755	3696.7039558799006	5239.819176222663	3549.5517757504713	5031.241258043097
0.6192949696061266	5188.198338137221	5177.9183849595875	7420.993921503343	7192.135871787764	8531.28422486871	8191.685026884867	9576.101073279131	9134.749680357754	11383.45381909257	10774.4180198249	0.25261227910959133	0.2371445926197589	3681.888093672693	5250.26465145871	3535.3256798055954	5041.2709392218385
0.6230265333341571	5196.53681787638	5186.240344058463	7432.920966000981	7203.695095483723	8544.995735907674	8204.85073313689	9591.491821304664	9149.431086736444	11401.749356647622	10791.734712217503	0.2526122799842911	0.2371445934286759	3667.1118412343785	5260.702588071581	3521.137616922846	5051.293381902156
0.6267805816108112	5204.891852455291	5194.5788252214	7444.871690137361	7215.277268566924	8558.734469499217	8218.04257831689	9606.913125869194	9164.141641340299	11420.081217952249	10809.085784969615	0.25261228087361576	0.23714459425111845	3652.375191949308	5271.132848807843	3506.987580749439	5061.3084542953875
0.6305572499168048	5213.2634295816715	5202.933816180972	7456.846076334828	7226.882374002014	8572.500405437517	8231.260543023482	9622.364964293653	9178.881322535533	11438.44937604891	10826.471212565924	0.25261228177781614	0.23714459508731778	3637.6781383447815	5281.555295743281	3492.875564109767	5071.316023965366
0.634356674549194	5221.651536743837	5211.305304450792	7468.844106701999	7238.510394449586	8586.293523156126	8244.504607508983	9637.847313494209	9193.650108302252	11456.853803498936	10843.890969035734	0.25261228269714836	0.2371445959375111	3623.020672101993	5291.969790273113	3478.8015590158757	5081.315957827494
0.6381789926262927	5230.0561612095225	5219.693277324337	7480.865763032069	7250.161312264538	8600.113801725998	8257.774751677576	9653.36014998006	9208.447976232348	11475.294472379917	10861.345027950494	0.2526122836318728	0.23714459680193897	3608.4027840266936	5302.376193063334	3464.765556642087	5091.308122095186
0.642024342092622	5238.477290024726	5228.0977218738035	7492.911026801166	7261.835109494491	8613.961219853636	8271.070955083489	9668.903449851332	9223.2749035275	11493.771354283206	10878.833362421414	0.2526122845822539	0.23714459768084642	3593.824464094825	5312.774364098208	3450.7675473620184	5101.292382328305
0.6458928617238878	5246.914910012707	5236.518624949093	7504.979879166913	7273.531767878388	8627.835755879398	8284.39319692939	9684.477188797207	9238.130866997379	11512.28442031169	10896.355945097388	0.2526122855485614	0.23714459857448214	3579.285701451823	5323.164162667934	3436.8075207544025	5111.268603417091
0.6497846911319898	5255.369007772777	5244.955973176621	7517.0723009667145	7285.251268844824	8641.737387775564	8297.741456064514	9700.081342093732	9253.01584305756	11530.833641077172	10913.912748162493	0.2526122865310696	0.23714459948310013	3564.786484406097	5333.545447339769	3422.885465591913	5121.236649560276
0.6536999707700591	5263.839569679209	5253.409752958213	7529.188272716174	7296.993593510532	8655.666093144497	8311.115710982915	9715.71588460176	9267.92980772757	11549.418986697961	10931.503743333707	0.2526122875300573	0.23714460040695856	3550.3268004416022	5343.918075967813	3409.001369857928	5131.196384270908
0.6576388419375281	5272.326581880067	5261.879950469951	7541.327774607449	7308.758722678775	8669.621849216766	8324.515939821646	9731.380790764842	9282.87273662886	11568.040426796324	10949.12890185852	0.2526122885458087	0.23714460134631943	3535.906636231346	5354.281905692304	3395.155220754794	5141.147670376347
0.661601446785229	5280.830030296105	5270.366551661058	7553.490786507653	7320.5466368377965	8683.604632849292	8337.942120358992	9747.076034607158	9297.844604982842	11586.697930496068	10966.788194512603	0.25261228957861237	0.2371446023014504	3521.5259776352905	5364.636792928679	3381.3470047077863	5151.090370010585
0.6655879283205246	5289.34990061957	5278.86954225273	7565.677287957174	7332.357316159198	8697.614420523425	8351.39423001263	9762.801589731349	9312.845387608813	11605.39146641992	10984.481591597387	0.25261229062876206	0.23714460327262277	3507.184809710365	5374.982593359891	3367.5767073659226	5161.024344598642
0.6695984304124688	5297.886178313057	5287.388907736961	7577.887258168003	7344.1907404963185	8711.65118834304	8364.872245837758	9778.557429316374	9327.875058921922	11624.12100268702	11002.209062937634	0.2526122916965571	0.23714460426011363	3492.8831167216413	5385.3191619452555	3353.844313622103	5170.94945487543
0.6736330977969988	5306.43884860837	5295.924633375434	7590.12067602214	7356.046889382688	8725.714912032669	8378.376144525375	9794.343526115434	9342.933592931186	11642.886506910432	11019.970577879116	0.2526122927823018	0.23714460526420447	3478.6208821514156	5395.646352915326	3340.149807617767	5180.865560877603
0.6776920760821589	5315.007896505338	5304.476704198323	7602.377520069884	7367.925742030367	8739.805566935562	8391.90590240035	9810.15985245378	9358.020963237386	11661.687946194546	11037.766105286142	0.2526122938863057	0.23714460628518122	3464.398088686168	5405.964019739069	3326.493172726943	5190.772521906067
0.6817755117533548	5323.59330677058	5313.045105003067	7614.657768528069	7379.82727732824	8753.92312801166	8405.461495419519	9826.006380226445	9373.137143030917	11680.52528713238	11055.595613539002	0.2526122950088842	0.23714460732333545	3450.214718240546	5416.2720151464455	3312.874391586287	5200.670196555555
0.6858835521786408	5332.195063936384	5321.629820353252	7626.961399278479	7391.751473840481	8768.067569835757	8419.042899169897	9841.883080896177	9388.282105089822	11699.398495803127	11073.459070531664	0.25261229615035785	0.23714460837896378	3436.070751973195	5426.570191133767	3299.2934461027617	5210.558442712296
0.6900163456140378	5340.813152299502	5330.230834577406	7639.288389866102	7403.6983098048595	8782.238866595515	8432.650088866776	9857.789925491212	9403.455821777647	11718.307537769504	11091.356443669236	0.25261229731105284	0.2371446094523679	3421.96617027279	5436.858398931334	3285.750317445607	5220.437117529567
0.6941740412088835	5349.447555919921	5338.8481317677715	7651.638717497392	7415.667763131057	8796.436992089451	8446.283039351802	9873.726884603015	9418.658265041307	11737.25237807507	11109.287699865454	0.25261229849130107	0.23714461054385497	3407.900952770957	5447.136489007855	3272.24498605961	5230.306077432586
0.6983567890112157	5358.098258619665	5347.481695779117	7664.012359038556	7427.659811399008	8810.661919724973	8459.94172509109	9889.693928384086	9433.889406408982	11756.232981241628	11127.252805540202	0.25261229969144083	0.2371446116537372	3393.8750783522846	5457.404311069287	3258.7774316685973	5240.165178108262
0.702564739973187	5366.7652439815765	5356.131510227511	7676.409291013802	7439.6744318571955	8824.91362251637	8473.626120173269	9905.69102654568	9449.149216987944	11775.249311266498	11145.251726616953	0.25261230091181475	0.2371446127823325	3379.888525167131	5467.661714065354	3245.347633292433	5250.014274519868
0.7067980459565127	5375.44849534813	5364.79755848915	7688.829489603664	7451.711601421036	8839.192073082868	8487.336198307654	9921.71814835568	9464.437667462518	11794.301331619992	11163.284428520352	0.25261230215277414	0.2371446139299646	3365.9412706200965	5477.90854615462	3231.9555692371214	5259.8532208746765
0.7110568597379514	5384.147995820089	5373.479823699013	7701.272930643067	7463.771296671007	8853.497243646454	8501.071932822126	9937.775262636063	9479.754728091697	11813.389005242427	11181.350876173423	0.2526123034146738	0.23714461509696202	3352.033291397267	5488.144654735923	3218.601217115065	5269.681870642118
0.7153413350148182	5392.8637282554555	5382.1782887497975	7713.739589619828	7475.853493851174	8867.829106030085	8514.833296661414	9953.862337761	9495.100368707286	11832.51229454183	11199.451033995352	0.2526123046978768	0.23714461628366112	3338.1645634644665	5498.369886426954	3205.2845538505353	5279.50007655099
0.7196516264105322	5401.595675268034	5390.892936290518	7726.22944167261	7487.958168867236	8882.1876316554	8528.620262384935	9969.979341654194	9510.4745587114	11851.67116139081	11217.584865898578	0.25261230600275103	0.23714461749040153	3324.3350620602723	5508.5840870400425	3192.005555668031	5289.307690551737
0.7239878894801961	5410.3438192262765	5399.623748725333	7738.742461589276	7500.085297284916	8896.572791540808	8542.432802164898	9986.126241786778	9525.877267074435	11870.865567124041	11235.752335286359	0.25261230732967177	0.2371446187175303	3310.5447617341997	5518.78710162756	3178.7641981285997	5299.104563862784
0.7283502807162107	5419.108142252057	5408.370708212322	7751.2786238051285	7512.234854328244	8910.984556299434	8556.270887784383	10002.303005175032	9541.308462332896	11890.095472535539	11253.953405050235	0.2526123086790212	0.23714461996540098	3296.7936363188783	5528.978774422081	3165.560456109233	5308.890546922805
0.7327389575539218	5427.888626219287	5417.133796662112	7763.837902400942	7524.406814877674	8925.422896136895	8570.134490635191	10018.509598377837	9556.768112586986	11909.36083787567	11272.188037567183	0.25261231005118684	0.2371446212343722	3283.0816589546157	5539.1589488596655	3152.3943038169527	5318.665489396546
0.7371540783773028	5436.6852527527435	5425.912995736701	7776.420271101279	7536.601153468429	8939.88778084937	8584.023581715956	10034.745987494536	9572.256185498522	11928.661622848567	11290.456194697163	0.2526123114465645	0.23714462252480933	3269.4088020990603	5549.32746758312	3139.265714807785	5328.429240195546
0.74159580252467	5445.498003226737	5434.708286848141	7789.025703272599	7548.817844288696	8954.37917982139	8597.938131630099	10051.01213816246	9587.772648288643	11947.997786609238	11308.757837780386	0.2526123128655559	0.23714462383708476	3255.775037529762	5559.484172429424	3126.1746619844344	5338.18164745532
0.746064290294433	5454.326858763883	5443.519651157295	7801.6541719214965	7561.0568611778845	8968.89706202384	8611.87811058383	10067.308015554676	9603.317467735591	11967.369287760837	11327.092927634745	0.25261231430857034	0.23714462517157647	3242.1803363476647	5569.62890442065	3113.1211175948847	5347.922558522783
0.7505597029508803	5463.171800233734	5452.347069572479	7814.305649692742	7573.318177624752	8983.441396011707	8625.84348838403	10083.633584377463	9618.890610172344	11986.77608435171	11345.461424552988	0.25261231577602467	0.2371446265286702	3228.624668972683	5579.761503740447	3100.1050532388035	5357.651819946477
0.7550822027299987	5472.032808251482	5461.190522748178	7826.980108867445	7585.6017667656215	8998.012149921959	8639.8342344362	10099.988808867934	9634.492041484338	12006.218133872537	11363.863288300048	0.2526123172683429	0.2371446279087574	3215.1080051778117	5589.881809775252	3087.1264398919884	5367.369277508231
0.7596319528453285	5480.909863176715	5470.049991083785	7839.677521361268	7597.907601382636	9012.609291471505	8653.850317742517	10116.373652791732	9650.121727107267	12025.695393253616	11382.298478110451	0.2526123187859554	0.23714462931223673	3201.6303140800446	5599.989661087049	3074.1852479017107	5377.0747761980165
0.7642091174938536	5489.802945112042	5478.925454722256	7852.397858722463	7610.235653901877	9027.23278795493	8667.891706899642	10132.788079440505	9665.779632024693	12045.207818861862	11400.766952685475	0.2526123203293012	0.23714463073951444	3188.191564138164	5610.084895390086	3061.2814469825244	5386.768160191132
0.7688138618619275	5498.712033901782	5487.816893548768	7865.1410921299985	7622.585896391534	9041.882606242341	8681.958370096658	10149.232051629499	9681.465720765711	12064.755366497922	11419.268670190435	0.25261232189882754	0.23714463219100357	3174.7917231729953	5620.167349572061	3048.415006236057	5396.449272869388
0.7734463521312342	5507.63710913064	5496.724287189432	7877.907192391676	7634.9583005600825	9056.558712777207	8696.050275112997	10165.705531695106	9697.179957402648	12084.337991393299	11437.803588251936	0.25261232349498824	0.23714463366712413	3161.430758371018	5630.236859684344	3035.5858941556653	5406.117956812959
0.7781067554847866	5516.578150122363	5505.647615009926	7890.696129942202	7647.352837754418	9071.261073574155	8710.167389316332	10182.208481492406	9712.922305548693	12103.955648207391	11456.3716639551	0.252612325118246	0.23714463516830336	3148.1086362847127	5640.29326092964	3022.7940786249237	5415.7740537838545
0.7827952401129585	5525.535135938391	5514.586856114162	7903.507874841266	7659.76947895799	9085.989654216739	8724.309679660408	10198.740862392666	9728.692728355532	12123.608291024555	11474.972853840765	0.25261232676907125	0.23714463669497743	3134.8253228452522	5650.336387662683	3010.03952693101	5425.417404731968
0.7875119752195561	5534.508045376517	5523.54198934295	7916.342396771629	7672.208194788957	9100.744419855257	8738.477112682978	10215.302635280888	9744.491188510996	12143.295873351179	11493.60711390272	0.25261232844794285	0.23714463824758872	3121.580783367972	5660.366073390702	2997.3222057720413	5435.047849796712
0.792257131027923	5543.496856969518	5532.512993272622	7929.199665037167	7684.668955498282	9115.525335204506	8752.66965450364	10231.893760553292	9760.317648236653	12163.018348112673	11512.274399584869	0.2526123301553486	0.23714463982658782	3108.3749825519044	5670.382150752237	2984.642081251717	5444.665228278609
0.7970308787870847	5552.50154898377	5541.499846213662	7942.079648560889	7697.151730967817	9130.332364541495	8766.887270821619	10248.514198114744	9776.172069285374	12182.775667650458	11530.974665778345	0.2526123318917843	0.23714464143243344	3095.2078844971256	5680.384451534133	2971.9991188979475	5454.269378660014
0.8018333907779276	5561.522099417917	5550.502526209373	7954.982315883051	7709.656490708468	9145.16547170329	8781.129926913716	10265.163907376334	9792.054412939013	12202.567783719038	11549.707866818788	0.25261233365775404	0.23714464306559246	3082.0794527041726	5690.372806657571	2959.393283665413	5463.860138595337
0.8066648403194178	5570.558486001453	5559.521011034451	7967.907635159111	7722.18320385822	9160.024620084647	8795.39758763204	10281.842847252743	9807.964640005885	12222.394647482906	11568.473956483374	0.2526123354537719	0.23714464472653973	3068.989650077652	5700.347046163864	2946.8245399375446	5473.437344896141
0.8115254017748545	5579.6106861933495	5568.555278193641	7980.855574157783	7734.731839180263	9174.909772635792	8809.690217401881	10298.550976159735	9823.9027108184	12242.256209513547	11587.272887988016	0.2526123372803609	0.23714464641575866	3055.9384389407933	5710.306999226799	2934.2928515351377	5483.000833534868
0.8164152505581643	5588.6786771806455	5577.605304920305	7993.826100259025	7747.302365061005	9189.820891860112	8824.007780219448	10315.288252011545	9839.86858523054	12262.152419786351	11606.104613984395	0.2526123391380518	0.2371446481337412	3042.925781033351	5720.252494137036	2921.798181721708	5492.550439638086
0.8213345631402307	5597.762435877069	5586.671068175063	8006.819180452063	7759.894749508207	9204.757939811861	8838.350239649735	10332.054632218365	9855.862222615484	12282.0832276776	11624.969086557167	0.25261234102738706	0.23714464988098738	3029.951637523016	5730.183358301409	2909.3404932119884	5502.085997486953
0.8262835170552626	5606.861938921593	5595.752544644343	8019.8347813333385	7772.508960148948	9219.720878093833	8852.717558824224	10348.850073683669	9871.883581863045	12302.048581961313	11643.866257220918	0.2526123429489171	0.23714465165800747	3017.015969011816	5740.0994182431605	2896.9197481758893	5511.607340510702
0.8312622909072027	5615.977162677071	5604.8497107390285	8032.872869104552	7785.144964227763	9234.709667855086	8867.109700438752	10365.674532801695	9887.932621377284	12322.048430806253	11662.796076917375	0.25261234490320206	0.2371446534653195	3004.118735538679	5750.00049958867	2884.5359082438517	5521.114301280351
0.8362710643761712	5625.108083228755	5613.962542592963	8045.93340957055	7797.802728604571	9249.724269788536	8881.526626751156	10382.527965454743	9904.009299073894	12342.082721772698	11681.758496012324	0.25261234689081297	0.23714465530345083	2991.2598965786165	5759.886427050224	2872.1889345038217	5530.606711486122
0.8413100182249524	5634.254676382857	5623.091016061539	8059.01636813728	7810.482219752707	9264.764644128594	8895.968299579039	10399.410327010512	9920.113572377706	12362.151401809295	11700.753464292644	0.2526123489123301	0.23714465717293837	2978.4394110726425	5769.757024470484	2859.878787531634	5540.084401984466
0.8463793343055166	5643.416917665225	5632.235106720355	8072.121709809885	7823.183403757079	9279.83075064899	8910.434680297647	10416.321572319659	9936.245398220339	12382.254417250151	11719.780930963558	0.25261235096834406	0.23714465907432863	2965.657237416832	5779.612114779651	2847.6054273792543	5549.547202755231
0.8514791955655843	5652.594782319763	5641.394789863655	8085.249399190467	7835.906246311987	9294.922548660183	8924.925729837423	10433.261655712913	9952.404733037445	12402.391713811416	11738.840844645378	0.2526123530594562	0.23714466100817763	2952.9133334511425	5789.4515199619345	2835.3688135665143	5558.994942874182
0.8566097860552276	5661.788245307013	5650.570040502901	8098.399400476043	7848.650712719148	9310.039997007027	8939.441408681734	10450.230530998444	9968.591532766191	12422.563236588136	11757.933153370546	0.2526123551862788	0.23714466297505082	2940.207656503422	5799.275061124004	2823.168905120343	5568.4274505707435
0.861771290933513	5670.99728130276	5659.760833365394	8111.571677456573	7861.416767885793	9325.183054066518	8953.981676864725	10467.22815145931	9984.805752842864	12442.768930051243	11777.057804580785	0.25261235734943405	0.23714466497552453	2927.5401633721776	5809.082558446797	2811.00566055777	5577.8445531826
0.8669638964751838	5680.221864696488	5668.967142892721	8124.766193512743	7874.204376322506	9340.351677745213	8968.546493968817	10484.254469850614	10001.0473482001	12463.008738044155	11796.214745123869	0.25261235954955585	0.23714466701018466	2914.9108103341423	5818.873831180623	2798.8790378965205	5587.246077157557
0.8721877900773816	5689.4619695899755	5678.18894323936	8137.982911613966	7887.013502141289	9355.545825476966	8983.135819122564	10501.30943839691	10017.316273264456	12483.282603779724	11815.403921250734	0.2526123617872884	0.23714466907962728	2902.3195531482343	5828.648697640514	2786.7889946573414	5596.631848046556
0.877443160266411	5698.717569795701	5687.426208271097	8151.221794316106	7899.844109053372	9370.765454220302	8997.749610998113	10518.393008789297	10033.612481953624	12503.59046983674	11834.625278612195	0.252612364063289	0.2371446711844601	2889.7663470706902	5838.406975220423	2774.7354878787883	5606.00169051555
0.8827301967045416	5707.988638835527	5696.678911563694	8164.482803759599	7912.696160367373	9386.010520456237	9012.387827809127	10535.505132182963	10049.935927674078	12523.932278157063	11853.878762256189	0.25261236637822493	0.23714467332529998	2877.251146860537	5848.148480383912	2762.718474120833	5615.35542833549
0.8880490901968541	5717.275149939043	5705.947026401253	8177.765901667088	7925.569618987015	9401.280980185611	9027.050427308195	10552.645759194169	10066.286563318206	12544.307970042	11873.164316624383	0.252612368732776	0.23714467550277535	2864.7739067657385	5857.873028625501	2750.73790945136	5624.692884345772
0.8934000326981257	5726.577076042138	5715.230525774786	8191.071049341388	7938.464447409148	9416.576788926695	9041.73736678456	10569.814839897606	10082.664341261792	12564.717486149186	11892.481885549192	0.2526123711276344	0.2371446777175268	2852.3345805606805	5867.580434527947	2738.7937494873768	5634.013880514773
0.8987832173197573	5735.894389785528	5724.52938238074	8204.398207663386	7951.380607721722	9431.89790171282	9056.448603061846	10587.01232382369	10099.069213361432	12585.160766489364	11911.831412250769	0.2526123735635036	0.23714467997020477	2839.933121524402	5877.270511701237	2726.885949366959	5643.31823787326
0.904198838336744	5745.227063513131	5733.843568619387	8217.747337089719	7964.3180616015325	9447.244273089682	9071.184092495434	10604.238159955576	10115.50113095168	12605.637750422842	11931.212839333604	0.25261237604109976	0.23714468226147178	2827.569482460618	5886.943072808906	2715.0144637719495	5652.605776542099
0.9096470911946843	5754.57506927068	5743.173056593436	8231.118397650793	7977.276770312307	9462.615857113095	9085.943790970348	10621.492296726612	10131.960044842632	12626.148376656463	11950.626108783697	0.2526123785611527	0.23714468459200225	2815.243615703075	5896.5979295631405	2703.179246936459	5661.876315736445
0.915128172516836	5763.938378804085	5752.517818106392	8244.511348948456	7990.2566947024325	9478.012607346265	9100.72765389863	10638.774682017316	10148.445905317034	12646.692583240016	11970.071161965145	0.252612381124404	0.23714468696248284	2802.9554731055396	5906.234892687062	2691.3802526289364	5671.12967371149
0.9206422801112097	5773.31696355791	5761.877824661046	8257.926150153808	8003.257795202859	9493.43447685737	9115.53563621697	10656.085263152585	10164.958662127612	12667.270307562914	11989.54793961699	0.25261238373160866	0.23714468937361086	2790.705006075208	5915.853771968046	2679.617434191052	5680.3656678285915
0.9261896129777101	5782.710794673922	5771.25304745802	8271.362760005151	8016.280031825088	9508.88141821709	9130.367692384401	10673.423986899032	10181.49826449455	12687.881486351047	12009.056381850247	0.2526123863835359	0.23714469182609818	2778.4921655555954	5925.454376208363	2667.890744521981	5689.584114508005
0.931770371315315	5792.1198429894275	5780.643457394112	8284.821136805604	8029.323364158873	9524.353383495934	9145.223776379698	10690.790799461904	10198.064661102539	12708.526055663104	12028.596428144434	0.25261238908096706	0.23714469432066765	2766.316902036313	5935.036513225175	2656.2001360809663	5698.784829217941
0.9373847565293029	5801.5440790357625	5790.049025060796	8298.301238420943	8042.387751370144	9539.850324261777	9160.103841699012	10708.185646482338	10214.657800098163	12729.20395088733	12048.168017344478	0.25261239182469863	0.2371446968580552	2754.179165567155	5944.599989870563	2644.545560906059	5707.967626497848
0.9430329712385201	5810.983473036743	5799.469720742659	8311.80302227741	8055.473152198841	9555.372191577286	9175.00784135339	10725.608473034497	10231.277629087152	12749.915106738095	12067.771087657493	0.25261239461554086	0.23714469943901015	2742.0789057575166	5954.14461200824	2632.9269706138875	5717.1323199465405
0.9487152192826929	5820.437994907082	5808.905514415834	8325.326445359437	8068.579524956746	9570.918935997335	9189.93572786634	10743.059223622651	10247.92409513163	12770.659457252465	12087.405576649522	0.25261239745431774	0.23714470206429503	2730.0160717818653	5963.670184511691	2621.3443164022174	5726.278722206829
0.9544317057297852	5829.907614250802	5818.356375746415	8338.871464207388	8081.706827525288	9586.490507566428	9204.887453271285	10760.537842178283	10264.59714474732	12791.436935786729	12107.07142124224	0.25261240034186866	0.23714470473468577	2717.990612381953	5973.176511256024	2609.7975490530953	5735.406644961098
0.9601826368833979	5839.392300359639	5827.822274088869	8352.438034915287	8094.855017353327	9602.086855816062	9219.8629691091	10778.044272057134	10281.296723900756	12812.247475012924	12126.768557709685	0.2526124032790473	0.2371447074509722	2706.0024758809013	5982.663395127049	2598.286618947983	5744.51589894807
0.9659682202902156	5848.892022211507	5837.30317848449	8366.026113128617	8108.024051455034	9617.7079297622	9234.86222642564	10795.578456036394	10298.022778006567	12833.091006915452	12146.496921675052	0.25261240626672343	0.23714471021395775	2694.051610184484	5992.1306380108	2586.811476065428	5753.606293938588
0.9717886647474951	5858.40674846883	5846.799057659751	8379.635654041958	8121.213886407598	9633.353677902589	9249.88517576917	10813.14033631163	10314.775251924591	12853.967462787487	12166.25644810727	0.25261240930578016	0.23714471302446077	2682.1379627827555	6001.578040784225	2575.372069987934	5762.677638743306
0.9776441803106027	5867.936447477011	5856.309880024758	8393.266612396776	8134.424478349083	9649.024048214165	9264.931767187922	10830.729854493973	10331.554089957148	12874.87677322758	12186.047071317818	0.25261241239711923	0.23714471588331346	2670.2614807576174	6011.005403307965	2563.9683499031235	5771.72974119056
0.9835349783005937	5877.481087262716	5865.835613671568	8406.918942479015	8147.655782976095	9664.71898815036	9280.001950227415	10848.346951606984	10348.359235846077	12895.818868135973	12205.868724957216	0.2526124155416557	0.23714471879136317	2658.4221107877092	6020.412524431013	2552.6002646131674	5780.762408139417
0.9894612713118381	5887.040635532356	5875.376226372644	8420.592598116893	8160.907755541657	9680.4384446385	9295.095673928074	10865.991568083835	10365.19063277005	12916.793676711235	12225.721342011857	0.25261241874032303	0.237144721749472	2646.6197991626104	6029.799201996997	2541.267762546777	5789.77544548735
0.9954232732196957	5896.615059670432	5884.93168557922	8434.287532678574	8174.180350852924	9696.182364077174	9310.212886822597	10883.663643764285	10382.048223341673	12937.801127446683	12245.604854800602	0.25261242199406875	0.23714472475851772	2634.854491775739	6039.1652328202035	2529.970791749307	5798.768658133224
1.0014211991882311	5906.20432673788	5894.501958419646	8448.00369906978	8187.473523268901	9711.950692333487	9325.353536933371	10901.363117891637	10398.931949604588	12958.841148126749	12265.519194971355	0.25261242530385913	0.237144727819394	2623.1261341301724	6048.510412678821	2518.709299895214	5807.741849991959
1.0074552656779823	5915.8084034704425	5904.087011697765	8461.74104973149	8200.787226698198	9727.743374740405	9340.51757176993	10919.08992910976	10415.841753030616	12979.913665823444	12285.464293497704	0.2526124286706778	0.23714473093300856	2611.4346713529667	6057.834536331473	2507.4832342973677	5816.694823998027
1.013525690453769	5925.427256277046	5913.686811891294	8475.49953663762	8214.121414596782	9743.560356094082	9355.704938326371	10936.844015460081	10432.777574516938	13001.01860689281	12305.440080675586	0.2526124320955245	0.23714473410028772	2599.780048194458	6067.137397500919	2496.2925419048406	5825.627382087056
1.0196326925925556	5935.060851238119	5923.301325150143	8489.279111292626	8227.476039965659	9759.40158065114	9370.915583078737	10954.625314378529	10449.739354383115	13022.155896971266	12325.44648611979	0.25261243557941765	0.2371447373221721	2588.162209031172	6076.418788864976	2485.1371693075635	5834.53932518838
1.0257764924913542	5944.709154103927	5932.930517294762	8503.079724729121	8240.851055348561	9775.266992125924	9386.14945198238	10972.433762692448	10466.727032368193	13043.325460971944	12345.483438760533	0.2526124391233934	0.23714474059962057	2576.5810978787486	6085.678502069786	2474.017062751227	5843.430453249486
1.0319573118751795	5954.372130292979	5942.574353814541	8516.901327505624	8254.246412829763	9791.156533687876	9401.406490469468	10990.269296617686	10483.740547627905	13064.527223081252	12365.550866840164	0.2526124427285056	0.237144743933608	2565.0366583875148	6094.91632770421	2462.93216813053	5852.300565200392
1.0381753738050519	5964.049744890248	5952.232799866045	8530.743869703996	8267.662064031607	9807.07014795863	9416.686643446172	11008.131851755325	10500.779838731554	13085.76110675496	12385.648697909504	0.2526124463958284	0.23714474732512772	2553.528833854012	6104.132055310532	2451.882430998492	5861.149458961561
1.0444309026860459	5973.741962645589	5961.905820271427	8544.607300927211	8281.097960112334	9823.007777009469	9431.98985529022	11026.02136308879	10517.844843659244	13107.027034714783	12405.776858824558	0.2526124501264545	0.23714475077518898	2542.0575672202976	6113.325473368168	2440.8677965697134	5869.97693143785
1.05072412427539	5983.448747971942	5971.593379516644	8558.491570296786	8294.55405176359	9838.969362358313	9447.31606984803	11043.93776498052	10534.935499798741	13128.324928944441	12425.935275742851	0.25261245392149423	0.23714475428482085	2530.6228010902414	6122.49636931438	2429.8882097325986	5878.782778529916
1.057055265690613	5993.170064943824	5981.295441749948	8572.39662645062	8308.03028920835	9854.954844967302	9462.665230432347	11061.88099116923	10552.051743942811	13149.654710686375	12446.123874120252	0.25261245778208025	0.23714475785506928	2519.2244777233573	6131.644529515412	2418.94361504633	5887.566795114661
1.0634245554177415	6002.905877295414	5991.011970779973	8586.322417540276	8321.526622198264	9870.964165239617	9478.037279819262	11079.850974766372	10569.193512285885	13171.016300437566	12466.342578707072	0.25261246170936397	0.23714476148699873	2507.8625390330562	6140.76973924716	2408.0339567378396	5896.328775019851
1.0698322233195456	6012.656148418983	6000.742930074178	8600.268891228747	8335.043000011505	9886.99726301697	9493.432160245715	11097.84764825328	10586.360740421322	13192.409617946147	12486.591313544819	0.2526124657045176	0.2371447651816945	2496.536926620989	6149.8717827613	2397.159178731381	5905.068511084188
1.0762785006438331	6022.420841363194	6010.48828275714	8614.235994688022	8348.579371450405	9903.054077576771	9508.849813406832	11115.870943478023	10603.55336333839	13213.834582207643	12506.870001962669	0.252612469768734	0.23714476894025857	2485.247581749689	6158.9504432014655	2386.3192246304825	5913.7857950928155
1.0827636200317978	6032.199918831286	6020.247991608751	8628.223674596513	8362.135684838957	9919.134547629183	9524.290180453094	11133.92079165209	10620.771315419137	13235.291111461065	12527.178566573739	0.2526124739032273	0.23714477276381465	2473.9944453585194	6168.005502630491	2375.5140377255157	5922.480417786865
1.089287815526412	6041.993343179428	6030.022019062577	8642.231877136697	8375.711888020545	9935.238611314422	9539.75320198772	11151.997123347368	10638.014530435481	13256.779123185303	12547.516929271695	0.252612478109233	0.23714477665350486	2462.777458079392	6177.0367420504335	2364.7435610118555	5931.1521688902285
1.0958513225808764	6051.8010764149885	6039.8103272041235	8656.260547992653	8389.307928355547	9951.36620619992	9555.238818063965	11170.099868492958	10655.28294154619	13278.29853409534	12567.885011227167	0.252612482388009	0.23714478061049266	2451.596560222213	6186.043941351352	2354.0077371757943	5939.800837057643
1.1024543780671139	6061.623080194723	6049.612877769033	8670.309632347486	8402.923752718834	9967.517269277372	9570.746968182266	11188.228956371864	10672.576481293703	13299.849260138333	12588.282732884023	0.2526124867408355	0.23714478463596192	2440.4516917963047	6195.026879349025	2343.306508614798	5948.4262099137995
1.1090972202843215	6071.459315823149	6059.42963214147	8684.379074881004	8416.559307497533	9983.69173696007	9586.277591287699	11206.384315617996	10689.895081601302	13321.431216490055	12608.710013956015	0.25261249116901474	0.23714478873111766	2429.3427925097058	6203.985333769582	2332.639817439136	5957.028074040543
1.115780088967567	6081.309744250694	6069.260551352263	8698.468819767091	8430.214538588472	9999.889545079888	9601.83062576709	11224.565874212798	10707.238673769862	13343.04431755087	12629.166773422985	0.25261249567387356	0.23714479289718546	2418.269801762537	6212.919081214583	2322.007605462102	5965.606214937521
1.1225032252964444	6091.174326071974	6079.105596077192	8712.578810671239	8443.889391395787	10016.11062888443	9617.406009446258	11242.773559482051	10724.607188474827	13364.688476941965	12649.652929527248	0.2526125002567608	0.23714479713541353	2407.2326586731942	6221.827897212468	2311.4098142237635	5974.160417068284
1.1292668719037753	6101.053021524078	6088.964726635279	8726.708990748122	8457.583810828579	10032.354923034281	9633.003679587366	11261.00729809278	10742.000555763247	13386.363607501658	12670.168399770153	0.25261250491905046	0.23714480144707284	2396.2313020654256	6230.711556171998	2300.8463849842083	5982.690463826759
1.1360712728843656	6110.94579048471	6098.837902986935	8740.859302638934	8471.29774129833	10048.622361599915	9648.623572885983	11279.267016049798	10759.418705050479	13408.069621281302	12690.713100908175	0.252612509662141	0.23714480583345568	2385.265670476365	6239.569831382949	2290.317258729483	5991.196137537016
1.1429166738038161	6120.852592470491	6108.72508473226	8755.029688468981	8485.031126716567	10064.912878058953	9664.265625468446	11297.552638692616	10776.861565117259	13429.806429541617	12711.286948949446	0.2526125144874545	0.23714481029587822	2374.3357021696866	6248.402495041257	2279.8223761796253	5999.677219463512
1.1498033217073829	6130.773386635139	6118.6262311092405	8769.220089845094	8498.783910492357	10081.22640529318	9679.929772888963	11315.86409069211	10794.329064106492	13451.573942748726	12731.889859150018	0.252612519396439	0.23714481483567962	2363.4413351315306	6257.209318217123	2269.361677790992	6008.1334897973575
1.1567314651288954	6140.708131767718	6128.541300991995	8783.430447853118	8512.55603552989	10097.562875585676	9695.615950126916	11334.201296047311	10811.821129520222	13473.372070570347	12752.521746010249	0.2526125243905693	0.23714481945422303	2352.5825070739957	6265.99007085152	2258.9351037568413	6016.564727644669
1.1637013540997225	6150.656786290784	6138.470252888917	8797.660703055284	8526.347444225898	10113.922220617775	9711.324091583889	11352.564178081991	10829.337688216345	13495.200721871739	12773.182523270953	0.2526125294713459	0.23714482415289634	2341.759155443753	6274.744521761546	2248.542594011873	6024.970711024944
1.1707132401577995	6160.619308258629	6148.4130449409395	8811.910795487713	8540.15807846727	10130.304371466254	9727.054131080975	11370.95265944146	10846.878666405579	13517.059804711906	12793.872103909824	0.25261253464029465	0.23714482893311106	2330.9712174310116	6283.472438652534	2238.184088248061	6033.351216896437
1.177767376356704	6170.595655355506	6158.36963491976	8826.180664657886	8553.987879628581	10146.709258600336	9742.806001855934	11389.366662089318	10864.443989648349	13538.949226339731	12814.590400137773	0.2526125398989706	0.23714483379630497	2320.2186299616005	6292.173588077538	2227.8595259040594	6041.706021115184
1.1848640172747877	6180.585784893732	6168.339980225943	8840.470249541937	8567.836788569482	10163.13681187868	9758.579636560276	11407.806107303963	10882.033582851473	13560.868893189834	12835.337323395011	0.25261254524895527	0.23714483874394068	2309.501329710125	6300.847735458985	2217.5688461755635	6050.034898445709
1.1920034190243662	6190.589653811949	6178.324037887183	8854.779488582177	8581.704745632287	10179.586960546481	9774.374967256488	11426.27091567541	10899.6473702651	13582.818710878797	12856.112784347462	0.25261255069185884	0.2371448437775068	2298.819253104157	6309.494645085884	2207.3119880197337	6058.337622561958
1.1991858392609598	6200.607218673262	6188.321764556463	8869.108319684461	8595.59169063943	10196.059633232468	9790.191925415118	11444.761007101895	10917.285275479502	13604.798584201131	12876.916692882964	0.2526125562293198	0.23714484889851928	2288.1723363270285	6318.11408010521	2197.0888901617145	6066.6139660454355
1.2064115371925936	6210.638435663441	6198.333116510249	8883.456680215615	8609.497562890974	10212.55475794594	9806.030441911986	11463.276300786569	10934.947221421904	13626.808417125347	12897.748958107528	0.25261256186300585	0.23714485410852063	2277.560515317833	6326.705802505137	2186.8994910919573	6074.863700367976
1.2136807735891502	6220.683260589032	6208.358049646604	8897.82450700074	8623.422301161992	10229.072262073681	9821.89044702518	11481.81671523403	10952.633130353166	13648.848112789841	12918.609488341473	0.25261256759461514	0.23714485940908014	2266.9837257795734	6335.269573124126	2176.7437290733214	6083.086595893372
1.2209938107917835	6230.741648875559	6218.396519483413	8912.21173632068	8637.365843700127	10245.612072377058	9837.771870432287	11500.382168247063	10970.342923864708	13670.917573499039	12939.498191115747	0.2526125734258752	0.23714486480179645	2256.4419031846337	6343.80515165301	2166.62154214771	6091.2824218834285
1.2283509127223842	6240.813555565656	6228.448481156492	8926.618303909338	8651.328128222965	10262.174114988917	9853.674641207406	11518.972576923179	10988.076522875164	13693.016700719261	12960.41497316803	0.25261257935854475	0.23714487028829567	2245.9349827806	6352.312296628952	2156.532868140959	6099.450946495868
1.2357523448931043	6250.8989353172665	6238.513889417816	8941.044144951125	8665.309091915595	10278.758315410685	9869.59868781838	11537.587857651348	11005.833847627302	13715.145395074866	12981.359740439075	0.2526125853944138	0.23714487587023333	2235.462899588514	6360.790765423095	2146.477644660976	6107.5919367640745
1.2431983744159416	6260.997742401685	6248.592698633563	8955.489194078185	8679.308671427896	10295.36459850917	9885.543938123687	11556.227926108411	11023.614817684578	13737.303556343977	13002.332398068678	0.252612591535304	0.23714488154929392	2225.0255884063663	6369.240314234514	2136.455809101928	6115.7051585980225
1.2506892700123766	6271.109930701797	6258.684862782339	8969.953385367864	8693.326802872101	10311.992888513652	9901.510319369692	11574.892697255842	11041.41935192806	13759.491083454652	13023.332850392033	0.25261259778307005	0.23714488732719238	2214.6229838249274	6377.6606981146615	2126.467298658914	6123.790376806399
1.2582253020230734	6281.235453710158	6268.790335453289	8984.436652340006	8707.363421820166	10328.643109012803	9917.497758187656	11593.582085336257	11059.247368553099	13781.707874480726	13044.361000935804	0.25261260413959924	0.23714489320567497	2204.2550202122657	6386.051670913119	2116.512050314923	6131.847355048871
1.2658067424176331	6291.374264527074	6278.909069844172	8998.938927954208	8721.41846330112	10345.315182951494	9933.506180590719	11612.296003869884	11077.09878506595	13803.953826637631	13065.416752414185	0.25261261060681295	0.23714489918651707	2193.921631733305	6394.412985317875	2106.590000855387	6139.87585586193
1.2734338648044117	6301.526315858809	6289.041018759567	9013.46014460728	8735.49186179858	10362.009032627926	9949.535511971062	11631.034365651296	11094.973518280662	13826.228836278517	13086.500006725191	0.2526126171866663	0.23714490527152798	2183.622752358322	6402.744392865105	2096.701086877729	6147.875640673563
1.2811069444403917	6311.69156001568	6299.186134608981	9028.000234130517	8749.58355124816	10378.724579690492	9965.585677096962	11649.797082745908	11112.871484315754	13848.53279889009	13107.610664946767	0.2526126238811491	0.23714491146254776	2173.3583158443216	6411.045643867459	2086.8452447794843	6155.846469751326
1.2888262582411194	6321.86994891008	6309.344369404877	9042.559127786919	8763.693465034708	10395.461745134531	9981.656600109683	11668.584066486397	11130.79259859076	13870.86560908836	13128.748627332716	0.2526126306922881	0.23714491776145066	2163.1282557558734	6419.316487465752	2077.0224107700633	6163.788102227496
1.296592084790695	6332.061434054679	6319.515674760881	9057.136756268606	8777.821535989866	10412.220449299457	9997.748204520658	11687.395227469371	11148.736775823094	13893.227160614706	13149.913793309004	0.25261263762214436	0.23714492417014232	2152.9325054729125	6427.556671632221	2067.2325208809925	6171.700296110706
1.3044047043518285	6342.265966560482	6329.700001889839	9071.733049694074	8791.96769638936	10429.000611865531	10013.860413208444	11706.23047555185	11166.70393002466	13915.617346331674	13171.106061469782	0.25261264467281686	0.23714493069056408	2142.770998178865	6435.765943122329	2057.475510957185	6179.582808248
1.312264398875954	6352.483497134904	6339.897301601903	9086.347937605446	8806.13187795037	10445.802151850743	10029.993148415704	11725.089719847727	11184.693974498501	13938.036058218797	13192.325329573407	0.2526126518464415	0.2371449373246918	2132.643666875083	6443.944047505036	2047.7513166671852	6187.435394342057
1.320171452013404	6362.713976079871	6350.107524302645	9100.98134896579	8820.314011828928	10462.624987607738	10046.146331746259	11743.972868724319	11202.70682183549	13960.48318736849	13213.571494538583	0.2526126591451926	0.2371449440745351	2122.5504443843383	6452.090729154879	2038.0598735091044	6195.2578089523595
1.3281261491236485	6372.957353289913	6360.33061999114	9115.633212156388	8834.514028617255	10479.469036820657	10062.319884162069	11762.879829798858	11220.742383911007	13982.958623981895	13234.844452440413	0.25261266657128384	0.23714495094214177	2112.4912633497734	6460.205731238704	2028.4011168091092	6203.049805479124
1.3361287772855897	6383.213578250204	6370.566538258023	9130.303454973979	8848.731858341094	10496.334216501995	10078.5137259802	11781.810509934927	11238.800571881515	14005.462257364643	13256.144098506395	0.25261267412696664	0.23714495792959503	2102.466056245961	6468.288795729866	2018.7749817289878	6210.811136172852
1.3441796253079266	6393.482600034689	6380.815228283617	9144.992004628064	8862.967430457127	10513.220442989516	10094.72777686986	11800.764815239036	11256.881296181295	14027.993975922795	13277.47032711257	0.25261268181453467	0.23714496503901408	2092.474755372503	6476.339663381223	2009.1814032644033	6218.541552112903
1.352278983739575	6403.76436730406	6391.076638835913	9159.69878773806	8877.220673850165	10530.127631942963	10110.961955849254	11819.742651056917	11274.984466518921	14050.553667158441	13298.823031779364	0.2526126896363211	0.23714497227255765	2082.5172928642714	6484.358073733281	1999.6203162535094	6226.240803219844
1.3604271448801535	6414.058828303895	6401.35071826873	9174.423730330642	8891.49151683063	10547.055698341032	10127.21618128268	11838.743921970137	11293.109991874055	14073.14121766571	13320.202105167815	0.25261269759470145	0.23714497963242284	2072.5936007000273	6492.343765133526	1990.091655383003	6233.908638264285
1.3686244027905345	6424.365930862695	6411.637414519734	9189.16675783696	8905.77988713182	10564.00455647817	10143.49037087743	11857.768531792517	11311.257780493963	14095.756513126456	13341.607439075478	0.25261270569209376	0.237144987120845	2062.703610688448	6500.296474675182	1980.595355176716	6241.544804812875
1.3768710533034536	6434.6856223898385	6421.936675108412	9203.927795089729	8920.085711907093	10580.974119961227	10159.784441680613	11876.81638356637	11329.427739890001	14118.399438305874	13363.038924432281	0.25261271393095863	0.2371449947401009	2052.847254496417	6508.215938274749	1971.1313500235556	6249.149049305124
1.3851673940341884	6445.017849873849	6432.248447134346	9218.706766320773	8934.408917727515	10597.964301706668	10176.098310076446	11895.887379559377	11347.61977683458	14141.069877048729	13384.496451296962	0.2526127223138012	0.23714500249250597	2043.024463630747	6516.101890595863	1961.6995741568971	6256.721116975881
1.3935137243912972	6455.3625598801045	6442.572677274931	9233.50359515778	8948.749430578684	10614.975013936826	10192.431891782675	11914.981421260389	11365.833797357196	14163.767712274406	13405.97990885238	0.25261273084317104	0.2371450103804186	2033.235169449239	6523.95406507398	1952.29996166809	6264.260751879774
1.4019103455874267	6465.719698549213	6452.9093117837465	9248.318204621977	8963.107175858493	10632.00616817723	10208.785101848001	11934.09840937645	11384.069706741577	14186.492825973382	13427.489185402164	0.2526127395216633	0.23714501840623908	2023.4793031745357	6531.772193943849	1942.93244651868	6271.767696921015
1.410357560650181	6476.08921159478	6463.2582964883395	9263.150517124983	8977.482078374085	10649.057675253029	10225.157854648658	11953.238243828759	11402.327409521828	14209.245099202424	13449.02416836618	0.25261274835192005	0.23714502657240996	2013.7567958791042	6539.556008180603	1933.596962524578	6279.2416937903035
1.4188556744330574	6486.471044301577	6473.619576788392	9278.000454466195	8991.874062339306	10666.129445285977	10241.550063885481	11972.400823749298	11420.60680947922	14232.024412080578	13470.584744276744	0.2526127573366293	0.23714503488141836	2004.0675785013009	6547.305237534689	1924.2934433764312	6286.68248301046
1.4274049936264492	6496.865141523487	6483.993097653676	9292.867937829882	9006.2830513719	10683.22138769107	10257.961642580762	11991.586047477105	11438.907809638631	14254.83064378478	13492.170798774434	0.25261276647852826	0.23714504333579436	1994.4115818438586	6555.019610513002	1915.0218226319412	6294.08980390639
1.4360058267687137	6507.27144768156	6494.378803622123	9307.752887782417	9020.70896849083	10700.333411173415	10274.39250307514	12010.793812554723	11457.230312265167	14277.663672545606	13513.782216604106	0.2526127757804031	0.23714505193811533	1984.7887365829665	6562.698854397051	1905.7820337268058	6301.463394622086
1.4446584842573071	6517.689906762002	6504.776638797808	9322.65522426943	9035.151736113517	10717.46542372497	10290.842557024545	12030.024015724524	11475.574218860653	14300.523375642957	13535.418881610784	0.2526127852450882	0.23714506069100233	1975.1989732615184	6570.342695205472	1896.5740099707618	6308.802992095938
1.453363278359986	6528.120462314155	6515.186546848937	9337.574866612944	9049.611276053052	10734.61733262121	10307.311715396967	12049.276552925061	11493.939430160133	14323.409629401667	13557.080676735513	0.25261279487547095	0.23714506959712553	1965.6422223006375	6577.9508577180095	1887.397684555035	6316.1083320712205
1.4621205232260774	6538.563057448547	6525.6084710059085	9352.511733508609	9064.08750951554	10751.789044418003	10323.799888469452	12068.551319287482	11512.325846128484	14346.322309187326	13578.767484011398	0.2526128046744888	0.23714507865920145	1956.1184140043333	6585.523065479705	1878.2529905590927	6323.379149111221
1.470930534897817	6549.017634834864	6536.042354059294	9367.465743022814	9078.580357097288	10768.980464948283	10340.30698582494	12087.848209131846	11530.733365956878	14369.261289401848	13600.479184559417	0.2526128146451323	0.2371450878799958	1946.6274785534479	6593.059040763648	1869.1398609449388	6330.615176555933
1.4797936313217521	6559.484136699906	6546.488138357795	9382.436812589816	9093.08973878202	10786.191499318744	10356.832916349054	12107.167115963408	11549.161888059245	14392.226443479098	13622.21565858429	0.25261282479044483	0.23714509726232297	1937.1693460154347	6600.558504592627	1860.058228563983	6337.816146542551
1.48871013236022	6569.962504825607	6556.945765806269	9397.424859008903	9107.615573938143	10803.422051906626	10373.377588227033	12126.507932469012	11567.611310068833	14415.217643880607	13643.976785370394	0.2526128351135251	0.23714510680904852	1927.7439463495975	6608.021176743554	1851.0080261647236	6344.9817900147755
1.4976803598028874	6580.452680547025	6567.4151778637315	9412.429798441566	9122.157781315991	10820.672026356422	10389.940908940567	12145.870550513424	11586.081528834715	14438.234762091224	13665.762443277672	0.25261284561752606	0.23714511652308937	1918.3512094024336	6615.446775717661	1841.989186387742	6352.1118366934825
1.5067046373783677	6590.954604750254	6577.896315541271	9427.45154640853	9136.716279044964	10837.94132557652	10406.522785264582	12165.254861135554	11604.57244041816	14461.27766861462	13687.572509737369	0.2526128563056589	0.2371451264074133	1908.99106492172	6622.835018773796	1833.001641778741	6359.206015103729
1.5157832907659001	6601.468217870501	6588.389119400138	9442.49001778704	9151.290984630888	10855.22985173607	10423.123123264224	12184.660754544935	11623.083940089326	14484.346232969148	13709.40686124812	0.2526128671811902	0.23714513646504276	1899.66344254883	6630.185621893732	1824.0453247805126	6366.264052544488
1.5249166476071065	6611.99345988993	6598.893529549586	9457.545126807787	9165.881814953042	10872.53750626146	10439.741828291459	12204.088120117807	11641.615922323464	14507.44032368316	13731.265373371507	0.2526128782474464	0.23714514669905348	1890.3682718287455	6637.4982997966	1815.120167742949	6373.2856751019135
1.5341050375178134	6622.530270335748	6609.409485644974	9472.616787052217	9180.48868626155	10889.864189833253	10456.378804982165	12223.536846393648	11660.168280797658	14530.55980829092	13753.147920728195	0.25261288950781247	0.23714515711257628	1881.105482205865	6644.7727659177035	1806.226102921879	6380.270607635612
1.5433487920999491	6633.078588277995	6619.936926885563	9487.704911449386	9195.111514174338	10907.209802382544	10473.033957252626	12243.006821071145	11678.740908386944	14553.704553327816	13775.054376993401	0.25261290096573535	0.23714516770879765	1871.8750030351803	6652.008732430637	1797.363062485354	6387.218573789578
1.5526482449535108	6643.638352327711	6630.475792012678	9502.80941227338	9209.750213674623	10924.57424308803	10489.707188296707	12262.497931004867	11697.333697161173	14576.874424326426	13796.98461489317	0.25261291262472224	0.23714517849096212	1862.676763589494	6659.205910259625	1788.5309785210993	6394.1292960029095
1.5620037316886017	6654.209500634716	6641.026019307513	9517.930201140158	9224.404699107867	10941.957410372406	10506.398400582377	12282.010062201234	11715.946538381133	14600.069285811718	13818.93850619983	0.2526129244883436	0.23714518946237165	1853.5106930434704	6666.364009015961	1779.7297830259195	6401.002495464636
1.5714155899375468	6664.791970885628	6651.5875465891495	9533.067189004752	9239.074884179072	10959.359201899126	10523.10749584867	12301.543099814911	11734.579322495136	14623.289001296804	13840.915921727974	0.25261293656023387	0.23714520062638644	1844.376720492146	6673.482737041311	1770.9594079185044	6407.83789214096
1.580884159367074	6675.385700301772	6662.160311212464	9548.220286158314	9253.760681949887	10976.779514569027	10539.834375102348	12321.096928145022	11753.231939135383	14646.53343327842	13862.91673133018	0.25261294884409247	0.23714521198642885	1835.2747749499977	6680.561801401433	1762.2197850393131	6414.635204768507
1.5904097816905756	6685.9906256371405	6672.7442500661045	9563.389402225217	9268.462004835836	10994.21824451703	10556.578938614819	12340.671430631433	11771.90427711444	14669.802443232558	13884.94080389288	0.252612961343685	0.2371452235459808	1826.204785356298	6687.6009078868665	1753.5108461587224	6421.394150867825
1.5999928006804371	6696.606683176347	6683.3392995704535	9578.574446160168	9283.178764603505	11011.675287108792	10573.341085918868	12360.266489851052	11790.596224421684	14693.095891610034	13906.988007332156	0.25261297406284494	0.23714523530858692	1817.1666805703426	6694.599760983139	1744.8325229678303	6428.1144466979895
1.6096335621804478	6707.233808732452	6693.945395675458	9593.775326245137	9297.910872367562	11029.15053693725	10590.120715805353	12379.881987513876	11809.30766821957	14716.413637831842	13929.05820858936	0.25261298700547336	0.23714524727785619	1808.1603893813444	6701.5580638996325	1736.1847470928915	6434.795807301765
1.6193324141182788	6717.871937645044	6704.562473858714	9608.99195008663	9312.65823858813	11046.643887819413	10606.917726320155	12399.517804459514	11828.038494840266	14739.755540285014	13951.151273627178	0.2526130001755427	0.23714525945746107	1799.185840511811	6708.475518562365	1727.5674500955502	6441.437946486287
1.6290897065180392	6728.521004778029	6715.190469123273	9624.224224612577	9327.420773067766	11064.155232792871	10623.732014760786	12419.173820653175	11846.788589781874	14763.121456317871	13973.267067425137	0.25261301357709554	0.23714527185114018	1790.2429626133526	6715.351825592574	1718.980563467485	6448.040576802101
1.6389057915129117	6739.180944517603	6725.829315995613	9639.472056069459	9342.198384948668	11081.684464112479	10640.563477673217	12438.849915181994	11865.557837704891	14786.511242235678	13995.405453975492	0.2526130272142463	0.23714528446269928	1781.331684275181	6722.186684322078	1710.4240186427487	6454.603409567615
1.6487810233578566	6749.85169077015	6736.478948523556	9654.735350019339	9356.990982709818	11099.231473246948	10657.412010848626	12458.545966251238	11884.34612242861	14809.924753296113	14017.566296278963	0.25261304109118454	0.23714529729601244	1772.4519340274855	6728.979792792816	1701.897746997769	6461.12615486118
1.6587157584424002	6760.5331769601935	6747.139300274206	9670.014011336967	9371.798474164163	11116.796150875523	10674.277509320182	12478.261851180567	11903.153326927535	14833.36184370488	14039.749456340536	0.2526130552121738	0.2371453103550226	1763.603640338406	6735.730847739149	1693.4016798485536	6467.6085215017665
1.6687103553034934	6771.2253360282	6757.810304331793	9685.307944206683	9386.620766455615	11134.37838688448	10691.159867359682	12497.99744640009	11921.979333327632	14856.822366611012	14061.954795165044	0.2526130695815546	0.23714532364374383	1754.7867316234624	6742.439544604626	1684.9357484625652	6474.050217077369
1.6787651746384535	6781.9281004286295	6768.491893295698	9700.61705211964	9401.457766056388	11151.978070363893	10708.058978474495	12517.752627446793	11940.824022902934	14880.306174102647	14084.182172753182	0.25261308420374506	0.23714533716626132	1746.0011362440418	6749.105577529408	1676.499884055229	6480.450947921956
1.6888805793179813	6792.641402127684	6779.183999278234	9715.941237870671	9416.309378763912	11169.595089604072	10724.974735404081	12537.527268960515	11959.687276071678	14903.813117202257	14106.431448096955	0.25261309908324175	0.23714535092673486	1737.2467825093772	6755.728639342822	1668.0940177890006	6486.810419105459
1.6990569343992543	6803.36517260131	6789.886553902644	9731.280403555413	9431.1755096981	11187.229332092276	10741.907030116861	12557.321244680288	11978.568972392823	14927.343045862306	14128.702479175605	0.2526131142246227	0.23714536492939745	1728.5235986813204	6762.308421572205	1659.7180807834957	6493.128334452398
1.7092946071391046	6814.099342833004	6800.599488300919	9746.634450567251	9446.056063298363	11204.88068450921	10758.85575380686	12577.134427440416	11997.46899056231	14950.895808960611	14150.99512295119	0.2526131296325486	0.23714537917855885	1719.831512980163	6768.844614451751	1651.3720041188062	6499.404396550264
1.7195939670072704	6824.843843311828	6811.322733111818	9762.0032795945	9460.950943320873	11222.549032725781	10775.820796890608	12596.966689166826	12016.387208409595	14974.471254296035	14173.309235364524	0.2526131453117614	0.23714539367860493	1711.1704535818426	6775.336906902026	1643.0557188304374	6505.638306716923
1.7299553856997325	6835.5986040301495	6822.056218478629	9777.386790617224	9475.860052835496	11240.23426179949	10792.80204900361	12616.817900873053	12035.323502893789	14998.069228583694	14195.644671330636	0.25261316126709044	0.23714540843400178	1702.540348615381	6781.784986505285	1634.7691559097148	6511.829764990369
1.7403792371521247	6846.363554481581	6832.799874047102	9792.784882904318	9490.783294222974	11257.936255971055	10809.799398997202	12636.687932656461	12054.277750100095	15021.689577450532	14218.001284734577	0.2526131775034502	0.23714542344929448	1693.9411261813948	6788.18853957206	1626.512246321654	6517.978470189031
1.7508658975532332	6857.138623658914	6843.553628963402	9808.197455010615	9505.720569172097	11275.654898661143	10826.812734935327	12656.576653694561	12073.249825236242	15045.332145430904	14240.378928427242	0.25261319402584403	0.23714543872910918	1685.372714341851	6794.547251083422	1618.2849209936103	6524.084119855426
1.76141574535857	6867.923740051909	6854.3174118718935	9823.624404773745	9520.671778676682	11293.390072466724	10843.841944091106	12676.483932240968	12092.239602628693	15068.99677596184	14262.7774542209	0.2526132108393645	0.23714545427815634	1676.8350411215797	6800.860804690979	1610.0871108163265	6530.146410249174
1.7720291613040315	6878.7188316451875	6865.091150913068	9839.065629311188	9535.63682303271	11311.141659157756	10860.886912943572	12696.40963562165	12111.246955719009	15092.683311378563	14285.196712884926	0.2526132279491958	0.2371454701012299	1668.3280345252715	6807.128882769961	1601.918746660871	6536.165036407299
1.7827065284196406	6889.5238259162	6875.874773721486	9854.521025017388	9550.615601835534	11328.909539673848	10877.947527174549	12716.353630231217	12130.271757060349	15116.391592910126	14307.636554141685	0.25261324536061386	0.23714548620321005	1659.8516225194326	6813.35116633866	1593.779759364843	6542.139692072291
1.7934482320433673	6900.338649832889	6886.668207423486	9869.990487560492	9565.608013976722	11346.693594120517	10895.023671665029	12736.315781528774	12149.313878313475	15140.121460674469	14330.096826661857	0.25261326307899223	0.237145502589064	1651.405733045889	6819.527335097082	1585.6700797401136	6548.070069717243
1.8042546598350382	6911.163229851753	6897.471378635231	9885.473911879588	9580.613957641379	11364.49370176606	10912.115230492165	12756.295954034338	12168.373190243397	15163.87275367422	14352.57737806046	0.2526132811097973	0.2371455192638489	1642.9902940326137	6825.657067467924	1577.5896385836531	6553.955860579852
1.8151262017903238	6921.997491915632	6908.284213460507	9900.97119218161	9595.633330305147	11382.309741038001	10929.222086925834	12776.294011324933	12187.44956271558	15187.645309792033	14375.078054892423	0.2526132994585956	0.2371455362327125	1634.6052333765547	6831.740040508099	1569.5383666657726	6559.79675460048
1.8260632502548164	6932.841361451506	6919.106637488543	9916.482221938239	9610.666028731213	11400.141589519533	10946.344123425306	12796.309816030589	12206.54286469216	15211.438965785868	14397.598702648138	0.25261331813105337	0.2371455535008934	1626.2504789591767	6837.77592996601	1561.5161947399029	6565.592440454988
1.8370661999381863	6943.6947633684385	6929.9385757919545	9932.006893882995	9625.711948967488	11417.98912394624	10963.481221635971	12816.343229830642	12225.652964228431	15235.25355728462	14420.139165749313	0.2526133371329376	0.23714557107372689	1617.9259586469852	6843.764410272706	1553.5230535448063	6571.342605554033
1.848135447928429	6954.557622055376	6940.779952924555	9947.545100008161	9640.77098634362	11435.8522202025	10980.633262386013	12836.394113449784	12244.779728469039	15259.08891878342	14442.699287544521	0.25261335647011957	0.23714558895664156	1609.6316002929234	6849.705154536758	1545.558873808186	6577.0469360458665
1.8592713937061955	6965.429861379055	6951.630692919269	9963.096731561816	9655.84303546814	11453.730753318183	10997.800125683152	12856.462326654291	12263.923023644413	15282.944883639204	14465.278910305013	0.25261337614857565	0.2371456071551642	1601.3673317370121	6855.597834535409	1537.6235862441245	6582.705116796307
1.8704744391592067	6976.3114046817755	6962.490719285925	9978.661679044735	9670.92799022544	11471.624597465012	11014.981690711209	12876.547728248033	12283.08271506695	15306.821284065965	14487.877875220212	0.25261339617438927	0.23714562567492112	1593.1330808051862	6861.442120702472	1529.7171215534909	6588.316831382457
1.8817449885967616	6987.202174779261	6973.359955009115	9994.239832207357	9686.025743772847	11489.533625953185	11032.177835826815	12896.65017606862	12302.25866712734	15330.7179511302	14510.496022393427	0.25261341655375297	0.23714564452163925	1584.9287753243698	6867.237682178151	1521.8394104373292	6593.881762137171
1.8930834487643238	6998.102093958582	6984.238322546136	10009.831080046875	9701.13618853781	11507.457711228004	11049.388438556207	12916.769526983688	12321.450743291021	15354.634714746522	14533.133190837661	0.25261343729297114	0.23714566370114876	1576.7543431111262	6872.984186754096	1513.990383588185	6599.399590104353
1.9044902288582053	7009.011083975881	6995.125743824713	10025.435310804047	9716.259216214798	11525.39672486621	11066.613375591713	12936.905636886788	12340.658806094258	15378.571403672791	14555.789218471045	0.2526134583984603	0.2371456832193831	1568.6097119780607	6878.681300889235	1506.1699716940639	6604.869995045476
1.9159657405403292	7019.9290660542965	7006.022140240955	10041.052411960276	9731.394717762481	11543.350537572695	11083.85252278857	12957.058360693702	12359.882717140636	15402.527845505756	14578.463942112672	0.252613479876753	0.2371457030823843	1560.494809739117	6884.328689722344	1498.378105443553	6610.292655452155
1.9275103979530908	7030.85596088173	7016.927432657107	10056.682270234473	9746.542583400698	11561.319019176895	11101.105755161476	12977.227552338407	12379.122337097198	15426.503866676283	14601.15719747812	0.2526135017344986	0.2371457232963012	1552.4095642085886	6889.926017058548	1490.6147155266372	6615.667248539161
1.9391246177343011	7041.791688608768	7027.8415413995	10072.324771580143	9761.702702607627	11579.302038629454	11118.372946881393	12997.413064769364	12398.37752569092	15450.499292444965	14623.868819175259	0.2526135239784659	0.2371457438673936	1544.3539032038534	6895.47294536978	1482.8797326364438	6620.99345024582
1.9508088190322228	7052.7361688464025	7038.764386256277	10087.979801182206	9776.874964116701	11597.29946399859	11135.653971272066	13017.614749945447	12417.648141704814	15474.513946897318	14646.59864069972	0.25261354661554486	0.23714576480203325	1536.327754545724	6900.96913579246	1475.1730874683126	6626.270935219247
1.9625634235206988	7063.689320663955	7049.695886475328	10103.647243454052	9792.059255913777	11615.311162466756	11152.948700806777	13037.832458832214	12436.934042974382	15498.547652939342	14669.34649443071	0.2526135696527501	0.23714578610670753	1528.3310460668872	6906.414248147048	1467.494710730447	6631.499376854859
1.9743888554143678	7074.651062586886	7060.63596076211	10119.326982034501	9807.255465234175	11633.337000327128	11170.257007105056	13058.06604139799	12456.235086383884	15522.600232292933	14692.112211626632	0.2526135930972215	0.23714580778801905	1520.3637056052103	6911.807940906379	1459.8445331354742	6636.6784472507425
1.9862855414839768	7085.621312594571	7071.58452727743	10135.018899784674	9822.463478559652	11651.376842980075	11187.578760929191	13078.3153466099	12475.551127862525	15546.67150549115	14714.895622420636	0.25261361695622725	0.23714582985268923	1512.4256610086886	6917.149871205445	1452.2224854038213	6641.807817208581
1.9982539110717792	7096.599988118156	7082.5415036353215	10150.722878784993	9837.683181615497	11669.430554929704	11204.91383218097	13098.580222430024	12494.882022380829	15570.761291873701	14737.696555816336	0.2526136412371657	0.23714585230756066	1504.5168401419069	6922.4396948562935	1444.6284982755315	6646.887156282552
2.010294396107033	7107.5870060384195	7093.506806900906	10166.438800332182	9852.914459367636	11687.497999780426	11222.262089898417	13118.860515811593	12514.227623946977	15594.869409582432	14760.514839683528	0.25261366594756884	0.23714587515959823	1496.6371708843508	6927.677066340577	1437.0625025017653	6651.9161327322945
2.0224074311215867	7118.582282683517	7104.48035358816	10182.166544936124	9868.15719601958	11705.579040233439	11239.623402252306	13139.156072694972	12533.587785602995	15618.995675556587	14783.350300753715	0.25261369109510345	0.23714589841589265	1488.7865811285446	6932.8616387885995	1429.524428848119	6656.894413528498
2.0345934532655616	7129.585733826851	7115.462059657787	10197.905992316868	9883.411275009526	11723.673538083185	11256.99763654292	13159.466738003828	12552.96235942109	15643.139905528264	14806.202764615808	0.25261371668757454	0.237145922083661	1480.9649987894227	6937.993064008653	1422.0142081016675	6661.821664373856
2.0468529023231294	7140.597274684888	7126.451840515061	10213.657021401592	9898.67657900743	11741.781354214017	11274.38465919668	13179.79235564128	12572.351196499993	15667.301914017895	14829.072055711846	0.25261374273292614	0.2371459461702513	1473.1723518024082	6943.0709924753755	1414.5317710676463	6666.6975496849045
2.059186220728381	7151.616819914949	7137.449611007602	10229.419510321484	9913.952989911975	11759.902348596555	11291.784335762793	13200.13276848593	12591.75414696114	15691.48151432952	14851.957997332516	0.2526137692392467	0.237145970683142	1465.4085681236465	6948.095073319972	1407.0770485732355	6671.521732595749
2.0715938535812968	7162.6442836130545	7148.455285423262	10245.19333640878	9929.240388847695	11778.036380284326	11309.196530909929	13220.487818388052	12611.171059945082	15715.678518546321	14874.860411612917	0.2526137962147683	0.23714599562994781	1457.6735757380375	6953.064954358619	1399.649971470877	6676.29387496924
2.084076248663807	7173.679579311733	7159.468777487927	10260.978376193663	9944.538656162	11796.18330741026	11326.621108422898	13240.85734616569	12630.601783607719	15739.892737525988	14897.779119528199	0.2526138236678717	0.2371460210184185	1449.9673026494565	6957.980282040313	1392.2504706340842	6681.013637368102
2.0966338564559543	7184.72261997777	7170.4900003632865	10276.774505401136	9959.84767142213	11814.342987183056	11344.05793119919	13261.241191600644	12650.04616511651	15764.123980895987	14920.713940889063	0.2526138516070886	0.23714604685644408	1442.2896768951905	6962.8407015032135	1384.878476967162	6685.680679094046
2.109267130152151	7195.773318010167	7181.518866644806	10292.581598948176	9975.167313412405	11832.515275883996	11361.506861245862	13281.63919343487	12669.504050647	15788.372057049302	14943.664694337736	0.2526138800411043	0.23714607315205577	1434.6406265429105	6967.645856553689	1377.5339214021806	6690.294658158906
2.1219765256775314	7206.831585237764	7192.555288359353	10308.399530940418	9990.497460131006	11850.700028863159	11378.967759675916	13302.051189366226	12688.975285378809	15812.636773139442	14966.631197343235	0.2526139089787584	0.23714609991342994	1427.0200796864228	6972.3953896411695	1370.2167348982184	6694.85523128463
2.1347625017044103	7217.8973329172	7203.5991769631855	10324.228174669315	10005.837988787245	11868.897100536135	11396.44048670519	13322.477016044895	12708.459713492182	15836.91793507617	14989.613266197348	0.2526139384290513	0.23714612714888914	1419.427964458475	6977.088941906113	1362.9268484515487	6699.362053936347
2.147625519668832	7228.970471730665	7214.650443339689	10340.06740260899	10021.188775798495	11887.106344380483	11413.924901648905	13342.916509069362	12727.957178164157	15861.21534752078	15012.610716010144	0.2526139684011443	0.23714615486690566	1411.8642090253416	6981.7261531506665	1355.6641930903425	6703.814780288376
2.160566043787228	7240.050911783712	7225.7089977972455	10355.917086413217	10036.549696787297	11905.327612932282	11431.420862918396	13363.369502982574	12747.467521564942	15885.528813881587	15035.623360705702	0.25261399890436287	0.2371461830761044	1404.3287415857776	6986.306661820039	1348.4286998735042	6708.213063218165
2.1735845410731627	7251.138562603008	7236.774750066952	10371.777096912267	10051.920626578276	11923.560757782518	11448.9282280176	13383.83583126794	12766.990584854037	15909.85813630916	15058.651013017603	0.2526140299482015	0.23714621178526502	1396.8214903831831	6990.8301050635055	1341.2202999029541	6712.55655435333
2.1866814813541975	7262.233333134303	7247.847609300633	10387.647304110098	10067.301439195433	11941.805629573908	11466.446853540052	13404.315326345755	12786.526208176863	15934.203115692137	15081.693484484971	0.25261406154232424	0.23714624100332532	1389.342383696814	6995.2961186752655	1334.038924317283	6716.8449040343985
2.199857337288837	7273.335131740019	7258.92748406843	10403.527577180996	10082.692007858906	11960.062077997025	11483.976595165175	13424.807819568927	12806.07423066069	15958.563551652165	15104.750585447688	0.25261409369656973	0.23714627073938344	1381.8913498464972	6999.704337114003	1326.8845042907633	6721.077761305962
2.213112584383593	7284.443866197236	7270.014282356807	10419.417784466774	10098.092204982247	11978.329951787195	11501.51730765522	13445.313141219425	12825.634490411228	15982.939242539731	15127.822125042427	0.25261412642095243	0.23714630100270107	1374.4683172020596	7004.054393540602	1319.7569710465614	6725.254773969296
2.2264477010101436	7295.559443695426	7281.1079115663	10435.31779347364	10113.501902169397	11996.60909872084	11519.068844851852	13465.831120504305	12845.206824508858	16007.329985429455	15150.907911198212	0.2526141597256677	0.23714633180270686	1367.073214167438	7008.34591973573	1312.6562558428268	6729.3755885115825
2.2398631684225956	7306.68177083419	7292.208278509248	10451.227470869027	10128.920970211602	12014.899365611916	11536.63105967269	13486.361585551682	12864.791069004761	16031.735576115338	15174.007750631923	0.2526141936210945	0.2371463631489988	1359.7059691999457	7012.578546184581	1305.5822899866034	6733.43985016644
2.2533594707748548	7317.8107536212165	7303.3152894078075	10467.14668247881	10144.34927908474	12033.200598308731	11554.203804108243	13506.904363407186	12884.387058917571	16056.155809106613	15197.121448844353	0.25261422811779727	0.2371463950513472	1352.3665108068963	7016.751902057324	1298.5350048333057	6737.447202906478
2.2669370951380965	7328.94629746997	7314.428849891604	10483.075293284039	10159.786697946149	12051.512641690246	11571.78692921838	13527.459280029849	12903.994628229433	16080.590477622864	15220.248810115598	0.25261426322653135	0.23714642751969878	1345.0547675386188	7020.865615161136	1291.51433178148	6741.397289406508
2.2805965315183476	7340.088307197528	7325.548864995632	10499.013167417997	10175.233095131793	12069.83533966269	11589.380285129097	13548.026160288347	12923.613609882424	16105.03937358961	15243.389637500872	0.2526142989582457	0.2371464605641782	1337.7706679987605	7024.919311995152	1284.5202022787416	6745.28975107288
2.294338272874165	7351.2366870223705	7336.675239158027	10514.960168163108	10190.688338153248	12088.16853515609	11606.983721029126	13568.604827957086	12943.24383577482	16129.502287633692	15266.54373282615	0.2526143353240853	0.23714649419509293	1330.5141408438212	7028.912617730908	1277.552547824278	6749.124228045344
2.308162815134429	7362.391340562225	7347.807876217932	10530.916157947973	10206.152293694846	12106.512070120838	11624.597085166723	13589.195105712457	12962.885136757519	16153.979009078863	15289.710896683971	0.252614372335397	0.23714652842293635	1323.2851147842011	7032.845156220719	1270.6112999693141	6752.900359196123
2.3220706572162446	7373.552170831831	7358.946679413289	10546.880998344253	10221.624827610662	12124.865785524224	11642.22022484626	13609.79681512887	12982.537342630263	16178.469325941114	15312.890928429033	0.2526144100037302	0.23714656325838918	1316.083518586005	7036.716549994424	1263.6963903179858	6756.617782127112
2.336062301042938	7384.719080240779	7370.091551378678	10562.854550063717	10237.105804921655	12143.229521347008	11659.852986425007	13630.409776675031	13002.200282138094	16202.973024924286	15336.083626174035	0.252614448340843	0.23714659871232527	1308.9092810708098	7040.526420256123	1256.8077505289111	6760.276133173611
2.3501382515621807	7395.891970591271	7381.242394143117	10578.83667295513	10252.595089812661	12161.603116579929	11677.495215309737	13651.033809710001	13021.873782967587	16227.489891415438	15359.288786785279	0.25261448735870523	0.23714663479581416	1301.7623311177013	7044.274386885576	1249.945312314725	6763.8750473954715
2.3642990167642037	7407.070743075975	7392.399109127892	10594.827226001282	10268.092545629499	12179.986409220292	11695.14675595347	13671.66873247942	13041.55767174324	16252.019709480383	15382.506205878468	0.2526145270695014	0.23714667152012392	1294.6425976683968	7047.96006846102	1243.109007448831	6767.414158602245
2.378545107700138	7418.255298275823	7403.561597144411	10610.82606731597	10283.598034876079	12198.37923626858	11712.807451852212	13692.314362111714	13061.251774023885	16276.562261859248	15405.735677814479	0.25261456748563554	0.23714670889672662	1287.5500097235781	7051.583082237747	1236.298767761502	6770.8930993401445
2.392877038500453	7429.445536157793	7414.729758391988	10626.833054140945	10299.111419211427	12216.781433724944	11730.47714554161	13712.970514614222	13080.955914298951	16301.117329961888	15428.97699569503	0.25261460861973545	0.2371467469372988	1280.484496343939	7055.143044138793	1229.5145251401118	6774.311500873417
2.4072953263935135	7440.641356072702	7425.903492455645	10642.848042842843	10314.632559446736	12235.192836585762	11748.155678593612	13733.637004869317	13100.66991598482	16325.684693863363	15452.229951358398	0.2526146504846556	0.2371467856537294	1273.44598665589	7058.639568789396	1222.7562115351902	6777.668993217405
2.4218004917242455	7451.842656753077	7437.082698304011	10658.870888910289	10330.161315542544	12253.613278840308	11765.842891613302	13754.313646630744	13120.393601421281	16350.264132299577	15475.494335375304	0.2526146930934816	0.2371468250581194	1266.4344098523725	7062.072269509081	1216.0237589613535	6780.9652051422745
2.436393057972914	7463.049336310913	7448.26727428709	10674.901446950798	10345.697546605743	12272.042593467271	11783.538624235545	13775.000252519725	13140.126791867846	16374.855422662735	15498.769937044575	0.2526147364595353	0.237146865162789	1259.449695189891	7065.4407583004795	1209.317099494685	6784.1997641492635
2.4510735517740176	7474.261292235519	7459.457118134126	10690.939570687815	10361.241110886724	12290.48061243135	11801.242715121742	13795.696634021193	13159.86930750015	16399.458340996913	15522.056544388992	0.2526147805963776	0.23714690598027888	1252.4917719930527	7068.744645851199	1202.6361652764608	6787.372296483722
2.46584250293529	7485.478421391288	7470.652126951389	10706.985112957647	10376.791865776397	12308.92716667983	11818.955001956514	13816.402601479958	13179.620967406297	16424.072661993523	15545.353944150967	0.2526148255178144	0.23714694752335713	1245.5605696571874	7071.983541565482	1195.9808885155362	6790.482427153271
2.4807004444568266	7496.700620015571	7481.852197220079	10723.03792570658	10392.349667803419	12327.38208613927	11836.67532144455	13837.117964097037	13199.381589583358	16448.698158987037	15568.661921788515	0.2526148712378992	0.23714698980501966	1238.6560176436324	7075.157053516246	1189.3512014845037	6793.5297798900865
2.4956479125503126	7507.927783716386	7493.057224794031	10739.097859987683	10407.914372631081	12345.845199711892	11854.403509307125	13857.842529925649	13219.15099093355	16473.334603950243	15591.98026147074	0.2526149177709393	0.23714703283849842	1231.778045488405	7078.264788492583	1182.7470365279005	6796.513977199793
2.510685446658382	7519.1598074703825	7504.267104897717	10755.16476595808	10423.48583505469	12364.316335272495	11872.13940027916	13878.57610586776	13238.928987260946	16497.981767490226	15615.308746074057	0.25261496513149867	0.23714707663726176	1224.9265827996423	7081.306351990905	1176.1683260588325	6799.434640338179
2.5258135894740787	7530.396585620503	7515.481732123917	10771.238492875706	10439.063908998416	12382.795319664781	11889.882828105654	13899.318497670027	13258.715393267596	16522.639418843566	15638.647157177616	0.25261501333440456	0.23714712121502196	1218.1015592556796	7084.281348181423	1169.6150025585084	6802.291389298625
2.54103288696045	7541.638011873909	7526.701000431667	10787.318889096488	10454.648447512582	12401.281978698125	11907.633625538661	13920.069509920211	13278.510022550128	16547.307325872152	15661.99527505937	0.25261506239475057	0.23714716658573753	1211.3029046148877	7087.189379977994	1163.0869985858444	6805.083842868451
2.556343888370238	7552.883979299773	7537.924803144067	10803.405802071346	10470.239302770742	12419.776137144232	11925.39162433402	13940.828946043437	13298.31268759615	16571.98525505877	15685.352878691872	0.25261511232790235	0.23714721276361797	1204.5305487080477	7090.030048980843	1156.5842467667535	6807.811618563719
2.571747146265715	7564.134380327058	7549.15303294608	10819.499078343119	10485.836326066732	12438.277618733635	11943.156655247985	13961.596608298316	13318.123199780579	16596.672971502598	15708.719745738006	0.25261516314950205	0.23714725976312984	1197.7844214435318	7092.802955499385	1150.1066798042739	6810.474332676269
2.5872432165386163	7575.389106742414	7560.385581882455	10835.598563543752	10501.439367811938	12456.78624615247	11960.928548034222	13982.372297773407	13337.941369362257	16621.370238914984	15732.095652547037	0.252615214875474	0.23714730759899896	1191.0644528100383	7095.5076985755	1143.6542304776958	6813.071600274183
2.602832658430207	7586.648049687938	7571.6223413555	10851.704102391199	10517.048277532302	12475.30184103907	11978.707131440417	14003.155814383334	13357.767005480251	16646.07681961496	15755.480374150295	0.2526152675220281	0.23714735628621705	1184.3705728726345	7098.1438759439625	1137.226831639011	6815.603035173379
2.6185160345514573	7597.911099659029	7582.863202122953	10867.815538686536	10532.662903865521	12493.824223980568	11996.49223320513	14023.946956865164	13377.599916150377	16670.792474524933	15778.873684257152	0.25261532110566826	0.23714740584004593	1177.7027117785183	7100.711084072478	1130.8244162205956	6818.068249978591
2.6342939109033563	7609.178146502209	7594.108054295844	10883.932715310983	10548.283094558195	12512.353214509661	12014.283680054623	14044.745522774663	13397.439908261676	16695.516963166363	15802.275355250891	0.25261537564319375	0.2371474562760222	1171.0607997563202	7103.208918150514	1124.4469172311365	6820.46685605729
2.6501668568973313	7620.449079412963	7605.356787336321	10900.055474222969	10563.908696462964	12530.888631101196	12032.081297699588	14065.551308482625	13417.286787572863	16720.250043655407	15825.685158184606	0.25261543115170737	0.23714750760996234	1164.4447671191301	7105.63697210094	1118.0942677623825	6822.798463575542
2.666135445375801	7631.723786933601	7616.609290055576	10916.183656455252	10579.53955553574	12549.43029116897	12049.884910832136	14086.364109171269	13437.140358708919	16744.99147269871	15849.102862777216	0.2526154876486203	0.23714755985796707	1157.8545442607137	7107.994838560931	1111.7664009819855	6825.0626814560965
2.6822002526328483	7643.002156951002	7627.865450611567	10932.317102111832	10595.175516832704	12567.978011062214	12067.69434312233	14107.183718830343	13457.00042515738	16769.741005588872	15872.52823740914	0.25261554515165635	0.23714761303642884	1151.2900616585976	7110.282108888961	1105.4632501394954	6827.259117403068
2.6983618584350144	7654.284076694523	7639.125156506985	10948.455650365153	10610.816424507619	12586.531606062441	12085.509417215284	14128.009930253666	13476.866789265012	16794.498396200357	15895.961049118483	0.2526156036788598	0.23714766716203364	1144.7512498797732	7112.498373206705	1099.1847485703765	6829.387377934996
2.71462084604223	7665.569432733847	7650.388294587099	10964.59913945317	10626.462121808998	12605.090890380143	12103.329954727878	14148.842535035436	13496.739252234327	16819.263396985192	15919.401063596899	0.25261566324859996	0.23714772225176953	1138.2380395780783	7114.643220371567	1092.9308296913514	6831.447068343405
2.730977802228858	7676.8581109768	7661.6547510376195	10980.74740667642	10642.112451077255	12623.655677151504	12121.155776245652	14169.681323566563	13516.617614120052	16844.0357589687	15942.848045185592	0.2526157238795757	0.23714777832292921	1131.750361492508	7116.716237966437	1086.701427003136	6833.437792712357
2.747433317304874	7688.149996667189	7672.924411382523	10996.900288395087	10657.76725374188	12642.225778435033	12138.986701319607	14190.526085031026	13536.50167382568	16868.81523174519	15966.301756871233	0.25261578559082454	0.23714783539311873	1125.2881464493112	7118.71701231366	1080.4964740903233	6835.359153916594
2.763987985137163	7699.444974382642	7684.19716048196	11013.057620026102	10673.426370318643	12660.801005208345	12156.822548463084	14211.376607402239	13556.391229099992	16893.601563473752	15989.761960281945	0.2526158484017264	0.2371478934802603	1118.8513253693818	7120.645128513221	1074.3159046271467	6837.210753652267
2.780642403170963	7710.742928032528	7695.472882530158	11029.219236040355	10689.089640406879	12679.381167365009	12174.663135148741	14232.232677439577	13576.286076533735	16918.39450087416	16013.22841568348	0.2526159123320103	0.23714795260259847	1112.439829260984	7122.5001704012975	1068.1596523723565	6838.992192402948
2.797397172451417	7722.043740855703	7706.751461053217	11045.384969959647	10704.75690268656	12697.966073711108	12192.508277805257	14253.094080684581	13596.186011556036	16943.19378922248	16036.700881974992	0.2526159774017611	0.23714801277870892	1106.0535892253392	7124.28172057448	1062.0276511741104	6840.7030694698915
2.8142528976452668	7733.3472954184945	7718.032778907113	11061.554654353999	10720.427994915703	12716.555531962213	12210.35779181445	14273.960601457611	13616.090828431177	16967.99917234713	16060.179116685365	0.2526160436314256	0.23714807402750002	1099.6925364544732	7125.989360383712	1055.919834967819	6842.342982955277
2.831210187062679	7744.653473612394	7729.316718275407	11077.728120838554	10736.102753927353	12735.1493487399	12228.211491507902	14294.832022853987	13636.000320254921	16992.81039262437	16083.662875968921	0.2526161110418194	0.23714813636822146	1093.3566022340674	7127.622669947799	1049.836137779348	6843.9115297845565
2.848269652679189	7755.962156652114	7740.603160667331	11093.905200070985	10751.78101562709	12753.747329568803	12246.069190164195	14315.70812674076	13655.914278951455	17017.627190974577	16107.15191460187	0.2526161796541332	0.23714819982047047	1087.0457179459627	7129.181228162721	1043.7764937260654	6845.408305707853
2.865431910157798	7767.27322507328	7751.891986915505	11110.085721748394	10767.462614990036	12772.349278873191	12263.930700005538	14336.588693752865	13675.832495269702	17042.449306857718	16130.645985978057	0.2526162494899389	0.23714826440419734	1080.7598150653066	7130.664612689987	1037.7408370149205	6846.832905284595
2.882697578871184	7778.586558730431	7763.183077173978	11126.269514604664	10783.147386058306	12790.954999973945	12281.795832194946	14357.473503289859	13695.754758780204	17067.276478269545	16154.14484210535	0.25261632057119865	0.2371483301397113	1074.4988251649775	7132.072399977595	1031.7291019475088	6848.1849219230935
2.900067281924058	7789.902036794815	7774.476310916019	11142.45640640751	10798.835161938132	12809.564295085245	12299.66439683303	14378.36233351222	13715.680857871614	17092.10844173732	16177.648233601572	0.25261639292026955	0.23714839704768884	1068.2626799116842	7133.404165238142	1025.7412229155307	6849.463947842363
2.9175416461756507	7801.219537752285	7785.771566932064	11158.646223955671	10814.525774797188	12828.176965311444	12317.536202955012	14399.254961337909	13735.610579747412	17116.944932315768	16201.155909690706	0.25261646655991243	0.2371484651491787	1062.0513110717293	7134.659482482355	1019.7771344060311	6850.6695741056465
2.9351213022623317	7812.538939401173	7797.068723327612	11174.838793076113	10830.219055861851	12846.79281064391	12335.411058527685	14420.151162438877	13755.54371042256	17141.785683583046	16224.667618199022	0.2526165415132979	0.23714853446560916	1055.8646505110082	7135.837924520019	1013.836771001399	6851.80139062833
2.952806884620376	7823.860118850219	7808.367657521176	11191.03393862126	10845.914835414558	12865.41162995793	12353.288770446448	14441.050711237669	13775.480034720276	17166.630427636763	16248.18310555137	0.2526166178040148	0.2371486050187948	1049.7026301934966	7136.939062950201	1007.9200673790765	6852.858986166306
2.970599031508854	7835.182952516408	7819.6682462421495	11207.23148446613	10861.61294279103	12884.033221009482	12371.169144532238	14461.953380903866	13795.419336268647	17191.47889508986	16271.702116767236	0.25261669545607734	0.23714867683094373	1043.5651821819483	7137.962468163576	1002.0269583112677	6853.841948315501
2.9884983850326714	7846.507316122856	7830.970365528721	11223.43125350555	10877.313206377567	12902.657380432165	12389.051985528538	14482.858943350659	13815.361397497341	17216.330815066616	16295.224395456971	0.25261677449393266	0.23714874992466445	1037.4522386419121	7138.907709369436	996.1573786674999	6854.7498635342345
3.006505591165733	7857.833084696751	7842.27389072585	11239.633067651437	10893.015453608456	12921.283903734096	12406.937097098426	14503.767169231493	13835.305999634435	17241.18591519875	16318.749683818116	0.25261685494246894	0.23714882432297363	1031.363731839112	7139.774354577996	990.3112634159625	6855.582317143679
3.0246212997742656	7869.160132567209	7853.5786964831395	11255.836747829968	10908.719510963207	12939.91258529476	12424.8242818216	14524.677827936575	13855.25292270306	17266.043921621378	16342.277722631541	0.2526169368270231	0.23714890004930225	1025.2995941430563	7140.561970627401	984.4885476233321	6856.338893334381
3.0428461646402667	7880.488333363234	7864.884656752833	11272.0421139789	10924.425203963992	12958.543218362047	12442.713341191458	14545.590687589594	13875.201945518298	17290.904558969203	16365.808251257853	0.2526170201733887	0.2371489771275043	1019.2597580252332	7141.270123168826	978.6891664534924	6857.019175154157
3.0611808434850984	7891.817560011531	7876.191644787664	11288.248985044696	10940.132357172855	12977.17559504901	12460.604075612046	14566.505515044188	13895.152845683782	17315.767550372395	16389.34100763351	0.2526171050078259	0.2371490555818644	1013.244156061206	7141.898376681842	972.9130551714916	6857.622744536959
3.079625997993227	7903.147684734544	7887.499533138912	11304.45717897997	10955.840794189253	12995.809506331012	12478.496284395302	14587.422075880779	13915.105399588727	17340.632617452964	16412.875728267354	0.2526171913570668	0.23714913543710509	1007.2527209313121	7142.446294480003	967.1601491426118	6858.14918229403
3.0981822938360946	7914.478579048239	7898.808193654215	11320.66651274056	10971.550337647217	13014.444742042477	12496.389765757955	14608.340134403014	13935.05938240447	17365.499480320585	16436.41214823668	0.2526172792483261	0.23714921671839392	1001.2853854221175	7142.913438724354	961.4303838343476	6858.5980681343935
3.116850400696155	7925.8101137601925	7910.11749747571	11336.876802283063	10987.260809213009	13033.081090874131	12514.284316818863	14629.259453634759	13955.014568081668	17390.367857569163	16459.950001183985	0.25261736870931073	0.23714929945135396	995.3420824221685	7143.299370385241	955.7236948119244	6858.968980626669
3.135630992291033	7937.142158967257	7921.42731503771	11353.087862561768	11002.972029582124	13051.718340369562	12532.179733595745	14650.179795316295	13974.970729346633	17415.237466272403	16483.48901931275	0.25261745976822614	0.23714938366206942	989.4227449290338	7143.603649308439	950.0400177456322	6859.261497259606
3.1545247463978408	7948.474584053812	7932.73751606499	11369.299507526397	11018.683818477137	13070.356276922766	12550.075811002804	14671.10091990162	13994.927637698776	17440.10802198072	16507.028933384518	0.2526175524537872	0.23714946937709575	983.5273060512845	7143.825834216084	944.3792884125141	6859.475194449071
3.1735323448776414	7959.807257689458	7944.047969570532	11385.511550119123	11034.395994644814	13088.994685774762	12567.972342847499	14692.022586554778	14014.885063407095	17464.97923871695	16530.569472714866	0.25261764679522725	0.23714955662346707	977.6556989986566	7143.965482645668	938.7414426862961	6859.609647471458
3.192654473700048	7971.140047827058	7955.3585438535665	11401.723802272005	11050.108375853642	13107.633351010778	12585.869121827835	14712.944553146725	14034.842775507204	17489.850828972794	16554.11036516999	0.25261774282230587	0.23714964542870534	971.8078570936923	7144.022151032928	933.1264165490284	6859.66443054704
3.211891822967991	7982.472821700676	7966.669106497574	11417.936074904359	11065.820778891291	13126.272055557323	12603.76593952956	14733.866576252172	14054.800541798304	17514.722503705114	16577.65133716321	0.2526178405653214	0.23714973582083018	965.9837137662107	7143.99539467413	927.5341460860218	6859.639116806444
3.2312450869426166	7993.8054458234765	7977.979524368214	11434.148177920022	11081.533019561986	13144.910581179176	12621.662586423285	14754.788411146212	14074.75812883998	17539.59397233208	16601.192113651352	0.2526179400551166	0.23714982782836463	960.1832025560434	7143.8847677484155	921.9645674892236	6859.533278313465
3.2507149640683446	8005.137785985765	7989.289663611395	11450.35992020487	11097.244912684102	13163.548708476555	12639.558851861799	14775.709811801353	14094.715301949378	17564.46494272976	16624.73241813147	0.25261804132309335	0.23714992148034902	954.4062571142567	7143.689823324792	916.417617056868	6859.34648607159
3.2703021569980693	8016.469707252887	8000.599389651201	11466.571109624081	11112.95627208753	13182.186216882166	12657.454524077206	14796.630530884173	14114.671825197998	17589.335121228225	16648.271972637194	0.25261814440121855	0.23715001680634595	948.6528112012893	7143.410113357473	910.8932311911485	6859.0783100002445
3.2900073726185273	8027.801073963191	8011.908567187912	11482.781553019555	11128.666910611197	13200.822884658332	12675.349390178151	14817.550319752223	14134.627461408754	17614.204212608045	16671.81049773538	0.25261824932203686	0.23715011383645251	942.922798689513	7143.045188701246	905.391346402932	6858.728318979498
3.3098313220758016	8039.131749726039	8023.217060196035	11498.991056207375	11144.376640100605	13219.458488894126	12693.243236147166	14838.468928450937	14154.581972153022	17639.07192009669	16695.34771252273	0.2526183561186799	0.23715021260130817	937.2161535650957	7142.594599134289	899.9118993129232	6858.296080857981
3.329774720800988	8050.461597419784	8034.524731922326	11515.19942397523	11160.085271405369	13238.09280550262	12711.13584683793	14859.386105710555	14174.535117747726	17663.937945365025	16718.883334622456	0.2526184648248774	0.23715031313210636	931.5328099259059	7142.057893335819	894.4548266476486	6857.781162424944
3.349838288536016	8061.790479189719	8045.83144488377	11531.406460079806	11175.792614376676	13256.725609217916	12729.027005972497	14880.301598942964	14194.486657252291	17688.801988523675	16742.41708018083	0.252618575474968	0.23715041546060317	925.8727019794751	7141.43461888656	889.0200652404455	6857.183129425626
3.370022749359618	8073.118256446044	8057.13706086559	11547.611967244213	11191.498477864827	13275.356673592354	12746.916496138603	14901.2151542386	14214.436348465728	17713.66374811949	16765.948663863837	0.25261868810391	0.23715051961912775	920.2357640516711	7140.724322322756	883.6075520375161	6856.501546598505
3.390328831713469	8084.444789861956	8068.441440919394	11563.81574715559	11207.202669716933	13293.98577099388	12764.804098787123	14922.12651636362	14234.383947923898	17738.522921132273	16789.477798854106	0.25261880274729354	0.23715062564059242	914.621930580528	7139.926549106836	878.2172240925138	6855.735977652017
3.4107572684284713	8095.769939371542	8079.744445361069	11580.017600462415	11222.904996774307	13312.612672603065	12782.689594229234	14943.035428756626	14254.329210896447	17763.379202971075	16813.00419684735	0.2526189194413501	0.2371507335585057	909.0311361175263	7139.040843629278	872.8490185698611	6854.885985283181
3.431308796751202	8107.093564167858	8091.045933768943	11596.217326772156	11238.60526487021	13331.237148410495	12800.572761633972	14963.941633525892	14274.271891384104	17788.232287471	16836.527568049383	0.2526190382229661	0.23715084340697862	903.4633153316681	7138.066749251913	867.502872745099	6853.951131190173
3.4519841583705158	8118.4155227009005	8102.345764981767	11612.41472464867	11254.303278827354	13349.85896721401	12818.453379025455	14984.844871446272	14294.211742115749	17813.081866889686	16860.047621172744	0.2526191591296935	0.2371509552207389	897.9184030077886	7137.003808293026	862.1787240050035	6852.930976069067
3.47278409944432	8129.735672675695	8113.64379709686	11628.609591609857	11269.998842455643	13368.477896616017	12836.33122328045	15005.744881956389	14314.148514545772	17837.927631904113	16883.564063433703	0.2526192821997627	0.23715106903514185	892.3963340432965	7135.851562011056	856.8765098467702	6851.82507962035
3.4937093706264992	8141.053871050166	8124.939887468025	11644.801724125004	11285.691758549596	13387.093703020657	12854.206070125596	15026.641403155485	14334.081958851017	17862.769271606972	16907.076600548826	0.25261940747209416	0.23715118488618067	886.8970434534713	7134.609550643712	851.5961678777821	6850.633000546135
3.514760727094002	8152.369974033323	8136.233892703756	11660.990917612515	11301.381828886198	13405.706151631308	12872.077694134972	15047.53417180075	14354.011823928273	17887.606473503685	16930.584936732113	0.25261953498631134	0.23715130281049915	881.4204663736746	7133.2773134377785	846.3376358230598	6849.354296613019
3.535938928574102	8163.683837083263	8147.525668665326	11677.176966437492	11317.068854222545	13424.315006447907	12889.945868727666	15068.422923304437	14373.937857391516	17912.43892350909	16954.08877469191	0.2526196647827526	0.23715142284540153	875.9665380536462	7131.854388603475	841.1008515167632	6847.988524594344
3.557244739371806	8174.995314905142	8158.815070464753	11693.359663909185	11332.752634293402	13442.920030264215	12907.81036616499	15089.30739173089	14393.85980556905	17937.266305944075	16977.587815627663	0.25261979690248587	0.23715154502886673	870.5351938620443	7130.340313354041	835.8857529068482	6846.535240304191
3.578678928397448	8186.304261449324	8170.1019524630365	11709.538802278772	11348.432967809062	13461.520984665369	12925.67095754829	15110.187309793902	14413.777413501042	17962.08830353261	17001.08175922714	0.25261993138731975	0.2371516693995596	865.1263692845241	7128.734623902012	830.6922780550667	6844.993998607155
3.600242269194432	8197.610529909327	8181.3861682681245	11725.714172736793	11364.109652452895	13480.11763002509	12943.527412816167	15131.062408853704	14433.690424936614	17986.90459739832	17024.570303663182	0.25262006827981764	0.2371517959968426	859.7399999262998	7127.036855478305	825.5203651366173	6843.36435342161
3.6219355399671502	8208.913972720007	8192.66757073316	11741.885565410998	11379.782484879262	13498.709725503357	12961.379500742323	15151.932418914499	14453.59858233148	18011.714867061677	17048.053145591024	0.25262020762331366	0.2371519248607893	854.3760215117945	7125.2465423387475	820.3699524422409	6841.6458577374
3.643759523609069	8220.214441555498	8203.94601195446	11758.052769363801	11395.45126071108	13517.297029043651	12979.226988932869	15172.797068621414	14473.5016268451	18036.518790436614	17071.529980145115	0.2526203494619224	0.23715205603219774	849.0343698853394	7123.363217773382	815.2409783765324	6839.838063612115
3.6657150077309777	8231.511787327436	8215.221343269786	11774.215572590181	11411.11577453778	13535.879297370662	12997.069643824152	15193.65608525812	14493.39929833834	18061.316043827806	17095.000500936498	0.25262049384055635	0.23715218955260234	843.7149810105911	7121.386414107401	810.1333814605605	6837.940522195771
3.6878027846894206	8242.8058601829	8226.493415256346	11790.373762015155	11426.77581991293	13554.456285987559	13014.907230680188	15214.509194743865	14513.291335370706	18086.106301927357	17118.464400049714	0.25262064080493896	0.23715232546428752	838.4177909695427	7119.315662700683	805.0471003283164	6835.952783705667
3.710023651615288	8254.096509502571	8237.762077728996	11806.527123491618	11442.431189352106	13573.02774917367	13032.739513590372	15235.356121630994	14533.177475197943	18110.88923781199	17141.9213680401	0.2526207904016201	0.23715246381030225	833.1427359686932	7117.150494005065	799.9820737331756	6833.874397491571
3.732378410442586	8265.383583898883	8249.027179738443	11822.675441798116	11458.08167433079	13591.59343998208	13050.566255467233	15256.196589102381	14553.057453769601	18135.664522940195	17165.371093931128	0.25262094267799057	0.2371526046344727	827.8897523320629	7114.890437509399	794.9382405417273	6831.704911985435
3.7548678679373717	8276.66693121398	8260.288569569251	11838.818500636406	11473.727065282013	13610.15311023699	13068.387218043892	15277.030318968595	14572.931005726346	18160.431827149056	17188.813265211356	0.2526210976822964	0.2371527479814169	822.6587765049771	7112.53502178099	789.9155397368595	6829.443874732126
3.777492835726878	8287.94639851796	8271.54609473815	11854.956082629422	11489.367151594402	13628.706510531561	13086.202161871977	15297.85703166561	14592.797864397748	18185.190818651685	17212.247567832008	0.25262125546365616	0.23715289389655894	817.4497450568015	7110.083774494007	784.9139104210772	6827.090832430869
3.8002541303288	8299.22183210695	8282.799601992152	11871.087969318975	11505.001721609986	13647.25339022541	13104.010846319296	15318.67644625216	14612.657761799794	18209.941164034273	17235.6736862042	0.2526214160720762	0.23715304242614374	812.2625946766348	7107.536222402472	779.9332918116706	6824.645330895204
3.823152573180761	8310.493077501214	8294.048937306714	11887.213941163549	11520.630562622066	13665.793497442308	13121.81302956754	15339.488280407224	14632.510428632475	18234.682528253325	17259.09130319628	0.252621579558465	0.2371531936172519	807.0972621768015	7104.891891370993	774.9736232441501	6822.106915090233
3.8461889906699622	8321.759979443303	8305.293945883961	11903.333777536162	11536.253460873168	13684.326579067845	13139.608468610155	15360.292250427616	14652.355594277491	18259.414574632938	17282.500100131285	0.25262174597465187	0.23715334751781458	801.9536844902323	7102.150306366384	770.0348441709648	6819.475129131693
3.8693642141629967	8333.022381896171	8316.534472150834	11919.447256722146	11551.87020155293	13702.85238074707	13157.39691925003	15381.088071225468	14672.192986795853	18284.136964862057	17305.899756784303	0.2526219153734031	0.23715350417662864	796.8317986761685	7099.310991512146	765.1168941645883	6816.749516315758
3.892679080035866	8344.280128041426	8327.770359757415	11935.554155917183	11567.480568796205	13721.370646882464	13175.178136097546	15401.875456326043	14692.02233292581	18308.849358992054	17329.289951380208	0.25262208780843753	0.2371536636433734	791.7315419134684	7096.373470034916	760.219712913211	6813.929619092494
3.9161344297041563	8355.533060277276	8339.00145157493	11951.654251224896	11583.084345680747	13739.881120631282	13192.951872568103	15422.654117864988	14711.843358080214	18333.551415433667	17352.670360590742	0.2526222633344455	0.23715382596862544	786.6528515031096	7093.337264297996	755.3432402223698	6811.014979083091
3.9397311096534064	8366.781020216882	8350.227589694157	11967.747317655003	11598.681314225469	13758.383543903707	13210.717880880273	15443.423766586324	14731.655786344629	18358.242790954846	17376.04065953247	0.25262244200710493	0.23715399120387542	781.5956648757565	7090.201895876788	750.4874160217587	6808.005137156695
3.963469971469652	8378.023848686493	8361.44861542363	11983.833129121216	11614.27125538841	13776.877657360583	13228.475912053713	15464.184111840119	14751.459340475096	18382.923140678162	17399.40052176433	0.2526226238831012	0.23715415940154508	776.5599195808754	7086.966885466594	745.6521803558571	6804.8996333433315
3.987351871870168	8389.261385723548	8372.66436928778	11999.911458439066	11629.853949064645	13795.363200411084	13246.225715906889	15484.934861580025	14771.253741895787	18407.59211807814	17422.7496192851	0.252622809020143	0.23715433061500338	771.5455532919732	7083.631752942223	740.83747338783	6801.6980068888515
4.01137767273438	8400.49347057492	8383.874691025274	12015.982077323964	11645.429174084467	13813.83991121078	13263.967041055244	15505.675722361208	14791.038710697054	18432.249374978997	17446.08762253125	0.25262299747698264	0.23715450489858353	766.5525038092164	7080.196017385926	736.0432354030781	6798.399796286598
4.035548241134971	8411.719941695097	8395.07941958725	12032.044756389176	11660.99670821142	13832.307526659422	13281.699634909117	15526.406399338102	14810.813965633271	18456.894561552217	17469.414200374627	0.25262318931343436	0.23715468230760098	761.580709055881	7076.659197069239	731.2694068054552	6795.004539253656
4.059864449369175	8422.940636744403	8406.278393135577	12048.099265143837	11676.556328140407	13850.765782398928	13299.423243671768	15547.126596262267	14830.579224120796	18481.5273263142	17492.72902012027	0.25262338459039374	0.23715486289837123	756.6301070795744	7073.020809466485	726.5159281172091	6791.511772745289
4.08432717499025	8434.15539258713	8417.471449041092	12064.145371990926	11692.107809495754	13869.21441281124	13317.13761233737	15567.836015480165	14850.334202235861	18506.147316123905	17516.031747504112	0.25262358336985674	0.23715504672822765	751.7006360538071	7069.280371287838	721.7827399823	6787.921032985672
4.108937300839158	8445.364045289876	8428.658423881974	12080.182844225435	11707.650926829474	13887.653151016477	13334.842484689218	15588.534357931234	14870.078614712738	18530.754176180748	17539.322046691046	0.25262378571494004	0.23715523385554022	746.7922342762467	7065.437398463022	717.0697831645957	6784.231855464634
4.133695715076422	8456.56643011963	8439.839153441915	12096.2114480323	11723.185453619273	13906.081728870717	13352.537603297676	15609.221323145637	14889.812174941586	18555.347550022216	17562.599580272596	0.25262399168990224	0.2371554243397338	741.904840171861	7061.491406186018	712.3769985496183	6780.443774965592
4.15860331121418	8467.762381542196	8451.01347270861	12112.23094848474	11738.711162266985	13924.49987696437	13370.222709518546	15629.896609242542	14909.534594966826	18579.92707952204	17585.864009265253	0.25262420136016234	0.23715561824130754	737.0383922893088	7057.441908893175	707.7043271415168	6776.556325543672
4.183660988148428	8478.95173322019	8462.181215871828	12128.241109542056	11754.22782409646	13942.907324619848	13387.897543490908	15650.55991292774	14929.245585484876	18604.492404887642	17609.11499310798	0.25262441479232306	0.237155815621855	732.1928293007659	7053.2884202627465	703.0517100636498	6772.569040538743
4.208869650191461	8490.134318011447	8473.34221632188	12144.241694047998	11769.735209352004	13961.303799889944	13405.561844135535	15671.210929491977	14948.94485584254	18629.043164658382	17632.352189660603	0.2526246320541913	0.23715601654408305	727.3680900095496	7049.03045330802	698.4190885659191	6768.481452662032
4.2342302071045115	8501.309967967307	8484.496306647987	12160.232463728973	11785.233087196686	13979.689029555982	13423.215349153199	15691.849352809093	14968.632114035265	18653.578995703632	17655.575255201962	0.25262485321479927	0.23715622107183157	722.5641133413883	7044.667520297226	693.8064040145837	6764.293093902059
4.259743574130585	8512.47851433073	8495.64331863646	12176.21317919202	11800.721225710393	13998.062739125782	13440.857795022606	15712.474875333886	14988.307066705092	18678.099533220495	17678.78384442773	0.25262507834442777	0.23715642927009617	717.7808383473312	7040.199132797774	689.2135978968581	6760.003495587036
4.285410672027485	8523.639787534692	8506.783083269193	12192.183599923235	11816.199391888347	14016.424652832042	13458.488916999007	15733.087188100555	15007.96941913918	18702.604410732223	17701.97761044894	0.25262530751462886	0.2371566412050469	713.0182042091619	7035.624801731203	684.6406118267332	6755.612188441213
4.311232427101037	8534.793617200474	8517.915430722005	12208.14348428599	11831.667351639408	14034.774493630572	13476.108449112431	15753.68598072087	15027.618875268065	18727.093260086334	17725.15620479016	0.2526255407982479	0.23715685694404975	708.276150229387	7030.944037299138	680.0873875328107	6751.118702486157
4.337209771238533	8545.939832135777	8529.040190362848	12224.092589518976	11847.124869784195	14053.11198319831	13493.716124165794	15774.270941382149	15047.255137663744	18751.56571145248	17748.3192773875	0.25262577826944754	0.237157076555691	703.5546158406069	7026.1563490768895	675.5538668693334	6746.522567158565
4.363343641942354	8557.078260333303	8540.157190750464	12240.030671734883	11862.571710053866	14071.436841932047	13511.311673733733	15794.841756846066	15066.87790753851	18776.021393321298	17771.46647658752	0.25262602000373247	0.23715730010979474	698.8535406035371	7021.261246008333	671.0399918134208	6741.823311291169
4.389634982363801	8568.2087289688	8551.266259632514	12255.957485918381	11878.007635088172	14089.748788946397	13528.894828160623	15815.398112446537	15086.486884742979	18800.45993250224	17794.597449145116	0.25262626607797195	0.23715752767744955	694.1728641997906	7016.258236346766	666.54570445852	6737.020463060122
4.416084741337141	8579.33106439947	8562.367223944055	12271.87278592454	11893.432406433967	14108.047542072223	13546.465316559137	15835.939692088205	15106.08176776464	18824.88095412202	17817.711840222117	0.25262651657042595	0.23715775933102964	689.5125264427625	7011.146827775985	662.0709470251459	6732.113550105598
4.442693873413836	8590.445092162368	8573.459909806039	12287.776324477361	11908.845784543828	14126.332817855246	13564.02286680888	15856.46617824509	15125.66225372654	18849.284081623344	17840.809293386017	0.2526267715607702	0.2371579951442172	684.8724672732642	7005.926527375821	657.6156618559035	6727.102099491749
4.469463338897009	8601.550636972632	8584.544142523628	12303.667853168003	11924.247528774362	14144.604331554277	13581.567205554757	15876.977251958806	15145.228038385652	18873.668936763097	17863.88945060828	0.25262703113012075	0.23715823519202808	680.252626755333	7000.596841597464	653.1797914117924	6721.985637683887
4.49639410387609	8612.647522721807	8595.619746584596	12319.547122453192	11939.637397384702	14162.861797139713	13599.098058205476	15897.472592837099	15164.778816131415	18898.0351396109	17886.951952262967	0.2526272953610614	0.23715847955083422	675.6529450826638	6995.157276337966	648.763278278464	6716.763690622989
4.523487140261684	8623.735572476287	8606.686545657863	12335.413881653805	11955.015147535165	14181.104927292145	13616.615148932317	15917.95187905255	15184.314279984545	18922.38230854791	17909.996437125577	0.25262756433767003	0.23715872829838994	671.0733625770081	6989.607336936053	644.3660651650862	6711.435783724766
4.550743425820648	8634.814608475635	8617.744362591904	12351.267878953277	11970.380535285767	14199.333433400836	13634.118200667614	15938.414787341084	15203.834121595619	18946.710060265374	17933.022542371695	0.2526278381455447	0.23715898151385553	666.5138196841581	6983.946528146043	639.9880948992795	6706.001441843808
4.578163944211368	8645.88445213082	8628.793019413088	12367.108861395955	11985.733315594638	14217.547025562195	13651.606935103342	15958.860993000457	15223.338031243607	18971.018009763153	17956.029903575545	0.2526281168718326	0.2371592392778236	661.974256979709	6978.174354212824	635.6293104343931	6700.46018936066
4.605749685019276	8656.944924022813	8639.832337324347	12382.936574885905	12001.07324231694	14235.745412578639	13669.081072690064	15979.290169889278	15242.825697834984	18995.30577034891	17979.01815470927	0.2526284006052575	0.23715950167234395	657.4546151675167	6972.290318861604	631.2896548465651	6694.81155016087
4.633501643792551	8667.9958439008	8650.862136703501	12398.750764185268	12016.40006820326	14253.928301957032	13686.540332635406	15999.70199042549	15262.296808902249	19019.572953636634	18001.986928141465	0.2526286894361479	0.23715976878095213	652.9548350757977	6966.293925281148	626.9690713312302	6689.055047619622
4.6614208220780515	8679.037030680583	8661.882237101756	12414.55117291285	12031.713544898344	14272.095399907439	13703.984432902906	16020.096125585189	15281.751050602823	19043.819169545597	18024.93585463624	0.2526289834564672	0.23716004068869373	648.4748576626589	6960.184676186647	622.6675032091734	6683.190204669721
4.689508227457455	8690.068302443058	8672.892457242267	12430.337543542832	12047.013422939852	14290.246411341901	13721.413090210863	16040.47224490154	15301.188107718039	19068.04402629944	18047.864563352297	0.2526292827598419	0.23716031748215363	644.0146240124304	6953.962073804811	618.3848939221352	6677.216543776449
4.717764873583629	8701.089476432517	8683.892615018545	12446.109617403286	12062.299451756959	14308.381039873106	13738.826020031049	16060.830016463538	15320.60766365192	19092.247130425036	18070.77268184189	0.25262958744159286	0.23716059924948354	639.5740753377031	6947.6256198994815	614.1211870353436	6671.133586975746
4.746191780217212	8712.100369055152	8694.882527493077	12461.867134674972	12077.571379669249	14326.498987813313	13756.222936587752	16081.169106915071	15340.009400430332	19116.428086751763	18093.65983605008	0.25262989759876575	0.23716088608042976	635.1531529791828	6941.174815793522	609.8763262377179	6664.94085588865
4.774789973263409	8723.100795877417	8705.862010895766	12477.60983438994	12092.828953885399	14344.599956173124	13773.603552856579	16101.489181453802	15359.392998699906	19140.58649841054	18116.52565031385	0.252630213330163	0.2371611780663629	630.7517984038859	6934.609162359964	605.6502553387836	6658.637871705461
4.803560484809025	8734.090571624467	8716.830880622501	12493.337454430275	12108.071920502003	14362.68364466036	13790.967580563396	16121.789903830184	15378.758137727124	19164.721966833076	18139.369747361387	0.25263053473637326	0.23716147530030698	626.3699532056344	6927.928160042036	601.4429182701278	6652.224155216012
4.832504353159697	8745.06951017855	8727.788951233633	12509.049731526798	12123.300024502352	14380.749751678946	13808.314730183294	16142.070936346507	15398.104495397361	19188.834091751083	18162.19174831129	0.2526308619198074	0.237161777876969	622.0075591085479	6921.131308909971	597.2542590889789	6645.69922686182
4.861622622877388	8756.037424577584	8738.736036452681	12524.746401258028	12138.513009755488	14398.79797432808	13825.644710939816	16162.331939856213	15417.431748214316	19212.92247119589	18184.991272672225	0.2526311949847281	0.23716208589276982	617.6645579626202	6914.218108627014	593.0842219732585	6639.062606697436
4.890916344818065	8766.994127013424	8749.6719491647	12540.427198048745	12153.710619014848	14416.828008400938	13842.957230803711	16182.57257376278	15436.7395712989	19236.98670149752	18207.767938342044	0.25263153403728567	0.23716239944587636	613.3408917447086	6907.188058471307	588.9327512231248	6632.313814423978
4.9203865761696335	8777.939428830485	8760.596501415013	12556.091855169037	12168.892593917393	14434.839548383965	13860.25199649233	16202.792496019194	15456.027638388761	19261.02637728448	18230.521361607556	0.25263187918555136	0.2371627186362309	609.0365025609499	6900.040657387581	584.799791262747	6625.4523694245145
4.950034380490085	8788.873140524094	8771.509504407684	12571.740104733048	12184.058674982434	14452.832287455833	13877.52871346857	16222.991363127083	15475.29562183744	19285.041091483123	18253.25115714393	0.25263223053955286	0.2371630435655852	604.7513326442277	6892.775403966196	580.6852866383269	6618.47779075522
4.979860827745887	8799.79507173904	8782.4107685042	12587.371677697975	12199.20860161073	14470.805917486647	13894.787085940223	16243.168830136154	15494.543192613883	19309.03043531744	18275.956938014497	0.25263258821130913	0.23716337433753248	600.48532435362	6885.3917964613065	576.5891820178949	6611.389597162139
5.009866994350591	8810.705031267973	8793.300103221942	12602.986303862861	12214.342112083334	14488.760129036977	13912.02681685902	16263.324550643392	15513.770020301648	19332.993998308553	18298.638315670207	0.2526329523148661	0.23716371105754103	596.2384201769892	6877.889332830906	572.5114221923868	6604.187307109125
5.040053963203681	8821.602827049992	8804.177317232954	12618.583711867732	12229.458943560836	14506.694611357283	13929.2476079201	16283.45817679275	15532.97577309863	19356.93136827474	18321.294899949713	0.25263332296633517	0.23716405383298883	592.0105627306621	6870.267510754522	568.4519520763424	6596.870438799262
5.070422823729659	8832.488266169077	8815.042218362458	12634.163629192488	12244.558832082339	14524.609052387039	13946.449159561194	16303.569359274468	15552.160117816424	19380.84213133114	18343.92629907904	0.2526337002839284	0.23716440277319692	587.801694755879	6862.525827606674	564.4107167052862	6589.43851016555
5.100974671917351	8843.3611548526	8825.8946135875	12649.725782155927	12259.641512564553	14542.503138754006	13963.631170962017	16323.657747324642	15571.322719879903	19404.725871889666	18366.532119671487	0.25263408438799867	0.23716475798946457	583.6117591217335	6854.6637805067	560.3876612369204	6581.891038898379
5.131710610359471	8854.221298469824	8836.73430903558	12665.269895914806	12274.706718800935	14560.376555773648	13980.793340043621	16343.722988724821	15590.463243326869	19428.582172659	18389.111966727643	0.252634475401077	0.23716511959510791	579.4406988265109	6846.680866359267	556.3827309530461	6574.227542486042
5.1626317482924104	8865.068501530499	8847.561109983384	12680.795694463035	12289.754183460993	14578.228987448576	13997.935363467986	16363.764729801813	15609.581350807846	19452.410614644847	18411.665443635575	0.2526348734479137	0.23716548770549306	575.288456994138	6838.576581824571	552.3958712573221	6566.447538208682
5.193739201636265	8875.902567683303	8858.374820855333	12696.30290063066	12304.783638089311	14596.06011646784	14015.056936637342	16383.782615427177	15628.676703585625	19476.210777149823	18434.192152170734	0.25263527865551605	0.23716586243807447	571.1549768738623	6830.350423332304	548.4270276735188	6558.550543131307
5.225034093035115	8886.723299714355	8869.175245222266	12711.791236083034	12319.794813104845	14613.869624206434	14032.15775369372	16403.776289017078	15647.748961535128	19499.982237773744	18456.69169249624	0.2526356911531929	0.2371662439124344	567.0402018445602	6822.001887155697	544.4761458485737	6550.536074159667
5.256517551897525	8897.53049954586	8879.96218580019	12727.260421320103	12334.787437800258	14631.657190724962	14049.237507518574	16423.74539253218	15666.79778314331	19523.724572414078	18479.16366316323	0.25263611107259165	0.2371666322503195	562.9440754131065	6813.530469406396	540.5431715539889	6542.403648072854
5.288190714437326	8908.323968234607	8890.735444448936	12742.710175675593	12349.761240341217	14649.422494769144	14066.295889732497	16443.689566477555	15685.822825509083	19547.43735526625	18501.607661111208	0.252636538547746	0.2371670275756804	558.8665412095143	6804.935665997211	536.6280506800977	6534.152781478595
5.320054723714605	8919.103505970452	8901.494822170775	12758.140217316142	12364.715947765588	14667.165213769269	14083.332590694612	16463.608449902425	15704.823744343073	19571.12015882396	18524.023281668276	0.2526369737151155	0.2371674300147126	554.8075429918536	6796.216972718481	532.7307292392652	6525.782990861684
5.352110729676963	8929.868912074973	8912.240119109221	12773.55026324075	12379.65128598297	14684.885023840101	14100.34729950254	16483.501680400386	15723.800193967862	19594.772553879895	18546.410118551845	0.25263741671363005	0.23716783969589686	550.7670246463385	6787.373885263689	528.8511533674609	6517.293792629149
5.384359889201005	8940.619985000003	8922.971134547715	12788.940029280018	12394.56697977404	14702.58159978046	14117.33970399203	16503.36889410939	15742.751827317963	19618.394109526325	18568.76776386914	0.2526378676847361	0.2371682567500406	546.7449301847082	6778.405899208505	524.9892693218717	6508.684703096282
5.41680336613411	8951.356522326192	8933.687666908325	12804.309230095521	12409.462752789972	14720.254615073038	14134.309490736836	16523.20972571189	15761.678295939948	19641.984393155755	18591.095808117832	0.252638326772442	0.23716868131031857	542.741203744954	6769.312510047574	521.1450234800577	6499.955238499213
5.44944233133642	8962.078320761597	8944.389513750491	12819.657579179178	12424.338327551925	14737.903741884158	14151.25634504844	16543.023808434995	15780.579249992656	19665.542970461738	18613.39384018679	0.25263879412336326	0.23716911351231992	538.7557895908831	6760.093213205226	517.3183623414079	6491.104915026575
5.482277962723094	8972.785176140245	8955.076471769766	12834.984788852678	12439.193425450545	14755.528651063645	14168.17995097608	16562.810774050733	15799.454338247411	19689.06940543971	18635.66144735685	0.2526392698867713	0.23716955349408655	534.7886321131082	6750.747504068073	513.5092325272853	6482.133248843718
5.515311445306831	8983.476883420746	8965.748336796543	12850.290570266952	12454.027766745494	14773.129012144758	14185.079991306598	16582.570252876376	15818.303208088353	19712.563260387997	18657.898215301757	0.2526397542146403	0.23717000139616226	530.83967582896	6741.274878003169	509.7175807802414	6473.039756105281
5.548543971240616	8994.153236684897	8976.404903794852	12865.574633401673	12468.841070565062	14790.704493344156	14201.956147564535	16602.301873774843	15837.125505512842	19736.024095908855	18680.103728089136	0.2526402472616976	0.23717045736163608	526.908865380683	6731.674830361735	505.9433539638994	6463.823952971492
5.581976739860765	9004.814029136256	8987.045966861097	12880.836687064753	12483.63305490575	14808.254761561853	14218.808100012064	16622.005264155086	15855.920875131815	19759.451470909564	18702.27756818151	0.2526407491854729	0.2371709215361873	522.9961455358134	6721.946856498718	502.1864990617905	6454.485355611891
5.615610957730194	9015.459053098744	8997.671319222802	12896.0764388919	12498.403436631883	14825.779482381278	14235.635527649112	16641.68004997259	15874.688960170315	19782.844942603602	18724.419316437416	0.2526412601463489	0.23717139406813653	519.1014611895662	6712.090451827273	498.4469631803222	6445.02348026773
5.649447838681973	9026.08810001533	9008.280753237486	12911.293595346306	12513.151931475411	14843.278320069521	14252.438108213608	16661.32585573008	15893.429402468106	19806.204066512146	18746.528552112766	0.25264178030761403	0.2371718751084881	515.2247573612258	6702.105111792684	494.724693545053	6435.437843221705
5.6834886038631165	9036.700960446531	9018.874060391323	12926.487861718126	12527.87825403546	14860.750937577252	14269.215518181445	16680.942304477925	15912.141842480147	19829.52839646517	18768.60485286193	0.25264230983551417	0.23717236481098417	511.36597919417545	6691.990331895184	491.0196375014784	6425.727960830554
5.717734481778674	9047.2974240691	9029.451031298015	12941.658942124244	12542.582117778182	14878.196996539094	14285.96743276692	16700.529017814995	15930.82591927736	19852.81748460312	18790.647794739238	0.2526428488993071	0.2371728633321503	507.5250719602918	6681.745607769117	487.3317425183777	6415.893349590711
5.75218670833605	9057.877279674707	9040.011455697635	12956.806539508041	12557.263235036606	14895.616157273946	14302.693525923007	16720.08561588949	15949.481270547456	19876.070881378546	18812.656952200574	0.25264339767131644	0.23717337083134749	503.7019810527563	6671.370435110759	483.6609561810619	6405.93352606846
5.786846526889619	9068.44031516838	9050.555122455267	12971.930355638882	12571.921317010221	14913.008078784984	14319.393470341456	16739.61171739946	15968.107532595455	19899.28813555742	18834.63189810457	0.2526439563269884	0.23717388747082524	499.8966519931273	6660.8643097928725	480.0072261983005	6395.848007015418
5.821715188285586	9078.986317567447	9061.081819560126	12987.030091112334	12586.556073765263	14930.372418760582	14336.066937453668	16759.106939594276	15986.704340345073	19922.46879422154	18856.572203714873	0.2526445250449469	0.23717441341577156	496.1090304256941	6650.226727816742	476.3705003976647	6385.636309330817
5.856793950907131	9089.515072999817	9071.591334124016	13002.105445349447	12601.167214234098	14947.708833574057	14352.713597430571	16778.57089827491	16005.271327339015	19945.612402769584	18878.47743870112	0.252645104007053	0.23717494883436685	492.339062117564	6639.457185328472	472.7507267241308	6375.297950058244
5.892084080719833	9100.026366702885	9082.083452380446	13017.15611659701	12615.754446215555	14965.016978284684	14369.333119183517	16798.0032077955	16023.808125740494	19968.718504919663	18900.34717114135	0.25264569339846193	0.2371754938978399	488.58669296407606	6628.555178721901	469.1478532459587	6364.832446495071
5.927586851317345	9110.519983022083	9092.557959683361	13032.181801927289	12630.317476374748	14982.296506637977	14385.925170364695	16817.40348106428	16042.31436633408	19991.786642711155	18922.180967523716	0.25264629340768496	0.2371760487805203	484.85186898274696	6617.520204577129	465.5618281493662	6354.239316134714
5.963303543967366	9120.995705409532	9103.01464050599	13047.182197237964	12644.856010243107	14999.547071066372	14402.489417367753	16836.77132954477	16060.789678526911	20014.81635650686	18943.97839274849	0.25264690422664804	0.2371766136598982	481.13453631440643	6606.351759701036	461.9925997390237	6343.518076707143
5.999235447657878	9131.453316422669	9113.453278439685	13062.156997252048	12659.36975221838	15016.768322689732	14419.025525328403	16856.10636325696	16079.233690349798	20037.80718499515	18965.739010130124	0.25264752605075536	0.23717718871667848	477.43464122430305	6595.049341161735	458.44011643968406	6332.668246211018
6.035383859143656	9141.892597722948	9123.873656192824	13077.105895517972	12673.858405564804	15033.9599113162	14435.533158125214	16875.408190778788	16097.646028458645	20060.75866519247	18987.46238139956	0.2526481590789528	0.2371777741348417	473.75213010198786	6583.612446319312	454.90432679484366	6321.68934293231
6.071750082993084	9152.313330074478	9134.275555589657	13092.028584409589	12688.321672413203	15051.121485442878	14452.011978380327	16894.676419247426	16116.026318135717	20083.6703324457	19009.14806670645	0.25264880351378977	0.23717837010170154	470.08694945901516	6572.040572808124	451.3851794663642	6310.580885450356
6.108335431635222	9162.715293342646	9144.658757569123	13106.924755126187	12702.759253761082	15068.252692256578	14468.46164746027	16913.910654360756	16134.374183291013	20106.541720434634	19030.795624621493	0.25264945956148854	0.23717897680796643	466.43904593144543	6560.333218606655	447.8826232352003	6299.342392679304
6.145141225407182	9173.098266492856	9155.023042183844	13121.794097692753	12717.170849472974	15085.353177634855	14484.881825476887	16933.11050037903	16152.68924646391	20129.372361174785	19052.40461213907	0.2526501274320069	0.23717959444780132	462.80836627766257	6548.489882022142	444.3966070000024	6287.973383874167
6.182168792601758	9183.462027589083	9165.368188598857	13136.636300959932	12731.556158280508	15102.422586146704	14501.27217128818	16952.275560126287	16170.971128824518	20152.161785019896	19073.974584679614	0.2526508073391087	0.23718022321889015	459.19485737764626	6536.510061712936	440.9270797771169	6276.4733786461875
6.2194194695153895	9193.806353792594	9175.693975090599	13151.451052604343	12745.914877782807	15119.460561053687	14517.63234249934	16971.40543499222	16189.219450175437	20174.909520664973	19095.50509609243	0.25265149950043325	0.23718086332249919	455.59846623643534	6524.39325675834	437.47399070250685	6264.841897024307
6.256894600496366	9204.131021360663	9186.000179045805	13166.23803912885	12760.246704446825	15136.466744311005	14533.961995463893	16990.49972493394	16207.433828953519	20197.615095149253	19116.995698658502	0.25265220413756245	0.23718151496354364	452.0191399791802	6512.138966614846	434.0372890281724	6253.078459422104
6.294595537993358	9214.43580564509	9196.286576960294	13180.99694586264	12774.551333607556	15153.440776568392	14550.26078528455	17009.55802847765	16225.613882231404	20220.278033859035	19138.445943093153	0.2526529214760964	0.23718217835065128	448.45682585489703	6499.746691196226	430.6169241248572	6241.1825867062435
6.332523642604218	9224.720481091064	9206.552944438066	13195.727456961838	12788.828459468714	15170.382297171613	14566.528365814735	17028.57994272093	16243.759225719785	20242.897860531277	19159.855378549426	0.25265365174572396	0.23718285369623346	444.9114712330047	6487.215930849314	427.21284547957475	6229.153800183907
6.370680283125076	9234.98482123557	9216.79905618992	13210.429255409448	12803.077775102765	15187.290944163218	14582.764389659338	17047.56506333422	16261.86947376878	20265.474097256276	19181.223552620595	0.25265439518029775	0.2371835412165508	441.383023604576	6474.546186397318	423.82500269645243	6216.991621637251
6.40906683659976	9245.228598706311	9227.024686032652	13225.102023016148	12817.29897245183	15204.166354284273	14598.968508176464	17066.512984563422	16279.944239370487	20288.00626448165	19202.550011343927	0.2526551520179092	0.23718424113178463	437.8714305838803	6461.736959191039	420.4533454977791	6204.695573371835
6.447684688369473	9255.451585220186	9237.229606887764	13239.745440420435	12831.491742327913	15221.008162975393	14615.140371478397	17085.42329923173	16297.983134160668	20310.493881015434	19223.834299203558	0.2526559225009669	0.2371849536661071	434.37663990375586	6448.787751065567	417.0978237200179	6192.265178179834
6.486535232122802	9265.653551582007	9247.413590780434	13254.359187089185	12845.655774413553	15237.81600437823	14631.279628433185	17104.29559874196	16315.985768421064	20332.93646402983	19245.07595913405	0.2526567068762731	0.23718567904775506	430.8985994194809	6435.6980644254945	413.758387317881	6179.699959424324
6.525619869945995	9275.83426768317	9257.576408838464	13268.942941318177	12859.79075726245	15254.589511336948	14647.385926666022	17123.12947307892	16333.95175108163	20355.33352906493	19266.27453252389	0.252657505395106	0.23718641750910388	427.4372571068525	6422.467402241193	410.4349863620009	6166.999441034626
6.564940012373588	9285.993502500296	9267.717831291153	13283.496380232613	12873.896378300075	15271.328315399714	14663.458912560833	17141.924510811772	16351.8806897228	20377.684590032535	19287.42955921906	0.2526583183132991	0.23718716928674022	423.99256106300163	6409.095268093515	407.12757103936747	6154.163147537038
6.604497078439295	9296.131024093918	9277.837627468269	13298.019179787761	12887.972323824406	15288.032046820384	14679.498231261801	17160.68029909658	16369.772190577974	20399.9891592202	19308.54057752686	0.25265914589132343	0.2371879346215422	420.5644595034537	6395.581166150514	403.83609165085363	6141.190604049247
6.644292495727218	9306.246599607022	9287.935565798862	13312.51101476943	12902.018279006508	15304.70033455989	14695.503526674918	17179.396423678714	16387.625858535765	20422.24674729504	19329.60712421947	0.25265998839437465	0.23718871375875394	417.15290076314704	6381.9246012181975	400.5604986132239	6128.081336329225
6.684327700423376	9316.339995263788	9298.01141381028	13326.971558794763	12916.033927891425	15321.332806288166	14711.474441469794	17198.072468895643	16405.44129714275	20444.45686330815	19350.62873453814	0.2526608460924566	0.2371895069480679	413.75783329980914	6368.125078814104	397.3007424606185	6114.834870832972
6.724604137367524	9326.410976368259	9308.0649381271	13341.400484312995	12930.01895339902	15337.929088385943	14727.410617081461	17216.70801767975	16423.218108606103	20466.619014698936	19371.60494219722	0.25266171926046926	0.2371903144437031	410.379205688223	6354.182105106767	394.0567738398677	6101.450734667946
6.76512326010531	9336.459307302845	9318.095904469954	13355.797462606002	12943.973037324646	15354.488805946365	14743.311693711994	17235.302651560884	16440.955893796116	20488.73270729927	19392.53527938811	0.2526626081782975	0.23719113650448895	407.0169666215952	6340.095186975319	390.82854351223796	6087.92845564615
6.805886530940724	9346.484751527061	9328.10407765452	13370.16216378926	12957.89586034018	15371.011582777053	14759.177310332558	17253.855950669502	16458.65425224916	20510.7974453383	19413.41927678374	0.2526635131309023	0.23719197339394937	403.6710649143788	6325.863832070958	387.6160023554112	6074.267562345602
6.846895420988873	9356.48707157615	9338.089221590471	13384.494256812646	12971.78710199496	15387.497041402092	14775.007104685352	17272.36749373963	16476.31278217056	20532.81273144703	19434.256463542948	0.25266443440841285	0.23719282538038636	400.341449497384	6311.487548772711	384.4191013589443	6060.467584063765
6.888151410229076	9366.466029059582	9348.05109928026	13398.793409461168	12985.646440716571	15403.944803063838	14790.800713285433	17290.836858111747	16493.931080437327	20554.77806666294	19455.04636731472	0.25266537230621944	0.23719369273696825	397.0280694210378	6296.965846273117	381.2377916277619	6046.528050906956
6.92965598755826	9376.421384659867	9357.98947281824	13413.059288356124	12999.473553812159	15420.354487725344	14806.557771423093	17309.263619736288	16511.50874260157	20576.69295043525	19475.788514243268	0.2526663271250707	0.23719457574181754	393.7308738530555	6282.298234563321	378.0720243800024	6032.448493776843
6.971410650844719	9386.352898130925	9367.90410338935	13427.291558955749	13013.268117469135	15436.725714072112	14822.27791316565	17327.647353176508	16529.045362893212	20598.556880629505	19496.48242897224	0.2526672991711705	0.23719547467810223	390.4498120789358	6267.484224477783	374.92175094684353	6018.228444405831
7.01341690698215	9396.260328296918	9377.794751268266	13441.489885556533	13027.029806756638	15453.058099514741	14837.960771359985	17345.98763161223	16546.5405342236	20620.369353533242	19517.127634650114	0.2526682887562759	0.23719638983412536	387.1848335027171	6252.523327731062	371.7869227735209	6003.867435396183
7.055676271944047	9406.143433050634	9387.661175818104	13455.65393129397	13040.758295626356	15469.351260190866	14853.605977634543	17364.28402684295	16563.993848188456	20642.129863860813	19537.72365293471	0.25266929619780026	0.2371973215034199	383.9358876432525	6237.415056890342	368.6674914160685	5989.365000199527
7.098190270838397	9416.001969352179	9397.503135489434	13469.783358143763	13054.453256913872	15485.604810967672	14869.213162401762	17382.536109291486	16581.404895071435	20663.83790475906	19558.270003998536	0.25267032181891397	0.23719826998484358	380.7029241385462	6222.158925476018	365.5634085452766	5974.720673208591
7.1409604379627405	9425.835693227535	9407.320387819205	13483.87782692298	13068.114362339904	15501.818365444355	14884.781954860553	17400.743448007677	16598.77326384762	20685.492967812872	19578.766206534023	0.2526713659486502	0.2371992355826748	377.48589274234837	6206.754447937943	362.4746259429958	5959.933989730198
7.183988316859528	9435.64435976708	9417.112689429558	13497.936997291104	13081.74128251147	15517.991535954505	14900.311982998603	17418.905610671954	16616.098542186974	20707.094543050738	19599.21177775874	0.2526724289220121	0.23720021860671367	374.28474332398036	6191.201139680576	359.40109550295165	5945.00448602438
7.227275460371831	9445.427723124167	9426.879796026778	13511.960527751296	13095.333686923273	15534.123933568708	14915.802873595032	17437.022163599206	16633.380316458046	20728.642118950647	19619.606233420967	0.25267351108008	0.23720121937237873	371.0994258692954	6175.4985171114095	356.34276923071593	5929.931699338835
7.270823430699384	9455.185536513633	9436.621462400171	13525.948075651599	13108.891243959019	15550.215168097186	14931.254252222898	17455.09267174264	16650.618171731683	20750.135182446	19639.949087805217	0.25267461277012254	0.23720223820081213	367.92989048038726	6159.646097672172	353.2995992437063	5914.715167935938
7.31463379945495	9464.91755221037	9446.337442420958	13539.899297186286	13122.413620892861	15566.264848092527	14946.66574325198	17473.11669869787	16667.811691784933	20771.573218931764	19660.239853738087	0.2526757343457096	0.2372032754189826	364.77608737398987	6143.643399833236	350.271537770197	5899.354431110434
7.358708147721062	9474.623521547786	9456.027489041124	13553.813847397094	13135.900483890766	15582.27258085236	14962.036969851382	17491.093806706856	16684.96045910485	20792.955712270577	19680.47804259396	0.25267687616682616	0.2372043313597918	361.63796688089496	6127.489943125285	347.25853714783443	5883.849029191304
7.403048066107065	9484.30319491628	9465.691354292263	13567.691380174578	13149.351498011982	15598.237972422185	14977.367553992339	17509.02355666209	16702.064054892468	20814.282144799097	19700.663164300993	0.2526780385999894	0.2372054063621802	358.5154794480477	6111.18524820311	344.2605498266057	5868.198503626976
7.447655154806527	9493.956321761818	9475.32878928453	13581.53154825964	13162.766327210682	15614.160627598416	14992.657116451228	17526.90550811104	16719.12205906713	20835.55199733468	19720.7947273474	0.2526792220183679	0.23720650077124147	355.40857563720783	6094.728836856782	341.27752836680156	5852.402396980207
7.49253102365499	9503.582650584332	9484.939544205414	13595.334003244883	13176.144634337448	15630.040149931267	15007.905276812398	17544.739219260373	16736.134050270477	20856.76474918187	19740.87223878757	0.25268042680190156	0.23720761493832884	352.3172061224177	6078.120231994428	338.3094254367461	5836.460252920631
7.537677292188054	9513.181928936147	9494.523368318576	13609.098395576044	13189.486081140813	15645.876141727691	15023.111653471089	17562.52424698038	16753.099605870717	20877.91987813909	19760.895204248358	0.2526816533374258	0.23720874922117294	349.2413216926798	6061.358957733959	335.35619381579454	5820.37161631044
7.583095589699846	9522.753903420504	9504.080009962765	13622.824374553684	13202.790328269088	15661.668204054758	15038.275863636763	17580.260146809767	16770.018301967222	20899.016860505853	19780.863127935874	0.2526829020187974	0.23720990398399688	346.1808732501522	6044.444539388642	332.4177863924415	5804.136033200659
7.628787555301809	9532.29831968986	9513.609216550507	13636.511588334557	13216.057035271848	15677.415936742518	15053.397523335958	17597.946472959993	16786.889713394703	20920.055171089432	19800.775512641776	0.2526841732470198	0.23721107959763285	343.13581180997426	6027.376503510866	329.49415616344777	5787.753050853033
7.674754837981857	9541.814922444415	9523.11073456706	13650.159683933429	13229.285860601878	15693.118938387604	15068.476247415754	17615.582778320386	16803.713413728085	20941.03428321248	19820.631859750403	0.25268546743037595	0.23721227643964474	340.10608849994605	6010.154377913568	326.58525623448077	5771.222217777744
7.720999096663877	9551.303455430334	9532.58430956907	13663.7683072245	13242.47646161674	15708.776806356196	15083.511649546826	17633.16861446266	16820.488975286877	20961.95366871999	19840.431669245365	0.25268678498455915	0.23721349489444893	337.0916545607033	5992.777691707946	323.6910398203181	5754.543083775323
7.767522000267617	9560.76366143832	9542.029686183527	13677.337102943377	13255.628494580857	15724.389136787842	15098.50334222712	17650.703531646275	16837.215969140278	20982.81279798722	19860.174439717004	0.2526881263328092	0.237214735353439	334.0924613450479	5975.245975324884	320.81146024313057	5737.715199934784
7.814325227768903	9570.195282301698	9551.446608106331	13690.865714688509	13268.741614667086	15739.955524598516	15113.450936784908	17668.1870788231	16853.893965111663	21003.61113992691	19879.859668369158	0.2526894919060479	0.23721599821511374	331.10846031663823	5957.558760525193	317.9464709320455	5720.738118662033
7.861410468260233	9579.59805889496	9560.834818101248	13704.353784923213	13281.815475958885	15755.475563484506	15128.354043382593	17685.61880364291	16870.522531783885	21024.348161997455	19899.486851026875	0.25269088214302005	0.23721728388520646	328.13960305182263	5939.715580471791	315.0960254249221	5703.611393745523
7.908779421011744	9588.97173113189	9570.194057998508	13717.800954977312	13294.849731452097	15770.948845925841	15143.212271020126	17702.998252458463	16887.101236504084	21045.02333021061	19919.055482143678	0.2526922974904366	0.23721859277681473	325.1858412371075	5921.7159697082825	312.2600773658487	5686.334580340888
7.956433795532517	9598.316037963932	9579.524068693616	13731.206865049111	13307.84403305704	15786.374963190063	15158.02522753872	17720.32497033098	16903.629645389003	21065.636109139756	19938.565054809307	0.2526937384031173	0.23721992531053654	322.2471266697394	5903.559464216232	309.43858050598647	5668.90723502636
8.004375311632296	9607.6307173784	9588.824590146025	13744.571154207219	13320.798031600501	15801.75350533596	15172.792519624556	17737.598501035594	16920.107323330172	21086.185961928073	19958.01506075746	0.25269520534414136	0.23722128191460526	319.323411256948	5885.245601430535	306.6314887016779	5651.328915797174
8.052605699483543	9616.915506396655	9598.09536137779	13757.893460392475	13333.711376827774	15817.084061217423	15187.513752812481	17754.818387066865	16936.533833999238	21106.67235029692	19977.40499037366	0.25269669878499407	0.23722266302503128	316.4146470176929	5866.773920299485	303.8387559169205	5633.599182144273
8.101126699683881	9626.170141072413	9607.33612047238	13771.173420420071	13346.583717404954	15832.366218487485	15202.18853149011	17771.98416964472	16952.908739853603	21127.094734554667	19996.73433270355	0.25269821920572383	0.23722406908573967	313.5207860797236	5848.143961281981	301.0603362218535	5615.717595068738
8.149940063318896	9635.394356489802	9616.5466045732	13784.410669981406	13359.41470092094	15847.599563602147	15216.81645890159	17789.09538872001	16969.231602141826	21147.452573605144	20016.002575460898	0.25269976709509573	0.23722550054871713	310.6417806794634	5829.355266365688	298.29618379013846	5597.6837170575745
8.199047552025359	9644.58788676153	9625.726549882262	13797.604843646213	13372.203973889693	15862.78368182455	15231.397137151615	17806.151582980518	16985.501980909332	21167.745324956682	20035.20920503606	0.25270134295074986	0.23722695787415815	307.77758316215477	5810.407379113138	295.5462529005017	5579.497112156823
8.248450938054788	9653.750465026957	9634.875691658768	13810.755574864594	13384.95118175244	15877.918157229016	15245.930167209526	17823.1522898569	17001.719435004128	21187.97244473104	20054.353706504397	0.25270294727936427	0.23722844153061395	304.92814598351833	5791.299844727851	292.8104979387135	5561.157346036285
8.298152004337403	9662.881823450314	9643.993764217867	13823.862495969386	13397.6559688802	15893.002572705565	15260.415148913691	17840.09704552911	17017.883522082975	21208.133387673013	20073.435563635336	0.2527045805968189	0.2372299519951447	302.0934217059694	5772.032210019417	290.0888733928441	5542.663985941093
8.348152544546481	9671.981693218508	9653.080500928945	13836.925238177972	13410.317978575747	15908.036509963778	15274.851680975346	17856.985384932188	17033.993798616906	21228.22760715924	20092.45425890066	0.2527062434283645	0.23723148975347536	299.27336299899616	5752.604023442604	287.38133385471883	5524.016600750387
8.398454363163072	9681.049804539325	9662.1356342144	13849.943431594802	13422.936853076288	15923.01954953752	15289.239360983274	17873.816841762953	17050.0498198977	21248.25455520822	20111.409273483914	0.25270793630879035	0.23723305530015246	296.4679226424196	5733.0148352030665	284.6878340220428	5505.214761057403
8.449059275541144	9690.085886639372	9671.158895548111	13862.9167052136	13435.512233555835	15937.951270789357	15303.577785408082	17890.590948486446	17066.05114004401	21268.21368248995	20130.300087289506	0.2527096597826006	0.23723464913870543	293.6770535207179	5713.264197179582	282.00832869362785	5486.258039109409
8.49996910797308	9699.089667761888	9680.150015453806	13875.84468691946	13448.043760127488	15952.83125191486	15317.866549606544	17907.30723634224	17081.99731200744	21288.104438335562	20149.12617895177	0.2527114144041907	0.2372362717818098	290.9007086264319	5693.351663028821	279.3427727726521	5467.146008912008
8.551185697755594	9708.06087516487	9689.108723503758	13888.727003491535	13460.531071846277	15967.659069947593	15332.105247826436	17923.965235351574	17097.887887579378	21307.926270747885	20167.887025844888	0.2527132007380267	0.23723792375145306	288.1388410573127	5673.2767881676555	276.6911212634295	5447.878246200737
8.602710893256043	9716.999235118643	9698.03474831691	13901.563280604942	13472.973806711241	15982.4343007633	15346.293473210728	17940.564474323568	17113.722417396977	21327.67862641096	20186.582104091896	0.25271501935883	0.23723960557910692	285.39140401853365	5653.039129849989	274.0533292744367	5428.454328529537
8.654546553979111	9725.904472904042	9706.927817557682	13914.353142833748	13485.371601668592	15997.156519085296	15360.43081780288	17957.104480862865	17129.50045095046	21347.36095070136	20205.210888575308	0.252716870851763	0.23724131780589713	282.6583508209151	5632.6382471774705	271.4293520155188	5408.873835267499
8.706694550633951	9734.77631280986	9715.787657933948	13927.096213652878	13497.724092613806	16011.82529848873	15374.516872551018	17973.58478137599	17145.221536589226	21366.972687697937	20223.77285294627	0.2527187558126205	0.23724306098278125	279.93963487879955	5612.073701084126	268.81914479634725	5389.136347592343
8.759156765201672	9743.614478130792	9724.613995195657	13939.792115440947	13510.03091439464	16026.440211405883	15388.551227313199	17990.004901078915	17160.885221529115	21386.513280193092	20242.267469635237	0.25272067484802185	0.23724483567072643	277.23520971334074	5591.345054450445	266.22266303002834	5369.2414486021735
8.811935091003267	9752.418691165065	9733.406554133026	13952.440469482643	13522.291700813706	16041.000829131019	15402.533470862163	18006.364364004185	17176.49105185924	21405.98216970354	20260.694209862053	0.25272262857561073	0.23724664244089377	274.5450289497676	5570.451872076839	263.6398622295237	5349.1887232870795
8.865031432767935	9761.188673212131	9742.165058574874	13965.040895971375	13534.506084631288	16055.506721825557	15416.463190890447	18022.66269300838	17192.038572549118	21425.378796481524	20279.052543646507	0.2527246176242541	0.2372484818748218	271.8690463170933	5549.393720723689	261.07069800878526	5328.977758580353
8.918447706701835	9769.92414457022	9750.889231386816	13977.59301401179	13546.673697568076	16069.95745852312	15430.339974015422	18038.899409779504	17207.52732745582	21444.70259952602	20297.34193981893	0.25272664263424627	0.23725035456461716	269.20721564802807	5528.170169143006	258.51512608106714	5308.608143370133
8.972185840557227	9778.624824533936	9759.578794469504	13990.096441622454	13558.794170308025	16084.352607134897	15444.163405784448	18055.07403484471	17222.956859331312	21463.95301659428	20315.561866031003	0.2527287042575194	0.23725226111314737	266.55949087883346	5506.780788118485	255.97310225927504	5288.079468540847
9.02624777370205	9787.290431391728	9768.23346875676	14002.55079573848	13570.867132501218	16098.691734454855	15457.933070680145	18071.18608757798	17238.32670982985	21483.129484213452	20333.71178876674	0.25273080315785507	0.2372542021342355	263.92582604972995	5485.22515050834	253.44458245762507	5267.391327041667
9.080635457189915	9795.920682423484	9776.852974213825	14014.955692214415	13582.892212766907	16112.97440616537	15471.648552125884	18087.235086208162	17253.636419515704	21502.231437692695	20351.791173353882	0.25273294001109786	0.237256178252861	261.30617530221934	5463.502831228077	250.92952268742374	5246.543313844595
9.135350853830497	9804.515293897724	9785.437029835253	14027.31074582667	13594.869038696204	16127.200186842327	15485.309432490856	18103.220547826637	17268.885527870505	21521.25831113478	20369.799483974795	0.25273511550537914	0.23725819010536392	258.7004928799288	5441.613407313824	248.42787905869773	5225.535026010126
9.190395938260405	9813.073981069132	9793.985353643124	14039.615570276594	13606.797236855326	16141.368639961083	15498.915293095904	18119.141988395764	17284.073573301303	21540.209537448736	20387.73618367841	0.2527373303413388	0.23726023833964976	256.1087331294257	5419.556457973551	245.93960778071778	5204.366062744521
9.245772697014415	9821.59645817576	9802.497662684966	14051.869778193108	13618.676432788472	16155.479327901841	15512.465714218888	18134.998922756877	17299.20009314831	21559.084548362043	20405.600734391686	0.2527395852323533	0.23726232361540245	253.53085049858782	5397.331564589404	243.46466516074724	5183.036025400739
9.301483128597186	9830.082438436366	9810.973673031798	14064.07298113571	13630.50625102104	16169.531811955618	15525.960275100511	18150.79086463887	17314.26462369309	21577.882774433492	20423.392596931706	0.252741880904769	0.2372644466042988	250.96679953538114	5374.938310740981	241.0030076020921	5161.544517489616
9.357529243555355	9838.531634047427	9819.413099775871	14076.224789597114	13642.286315062496	16183.52565232974	15539.398553949768	18166.517326666366	17329.26670016639	21596.603645065636	20441.11123101741	0.2527442180981388	0.23726660799022664	248.41653488890734	5352.376282254234	238.55459160657483	5139.891144760419
9.413913064550128	9846.943756180484	9827.815657028776	14088.324813006477	13654.016247409823	16197.460408154071	15552.78012795016	18182.17782036869	17344.205856756784	21615.246588518243	20458.756095282264	0.25274659756546164	0.23726880846950696	245.8800113091711	5329.645067248959	236.1193737728172	5118.075515208766
9.47063662643026	9855.318514979012	9836.181057919046	14100.372659732071	13665.69566955044	16211.33563748676	15566.10457326522	18197.77185618832	17359.08162661873	21633.81103192116	20476.326647286354	0.25274902007342975	0.23727104875112287	243.35718364446075	5306.744256113656	233.6973107943777	5096.097239073366
9.527701976305488	9863.655619555486	9844.509014590018	14112.367937084393	13677.324201965539	16225.15089732032	15579.37146504468	18213.298943489823	17373.893541881203	21652.296401287862	20493.82234352917	0.2527514864026764	0.2372733295569484	240.84800684425863	5283.673441612162	231.28835946292384	5073.955928947311
9.585111173620431	9871.9547779884	9852.799238197595	14124.310251319246	13688.901464133418	16238.905743587957	15592.58037743059	18228.75859056904	17388.64113365645	21670.702121529233	20511.242639462518	0.2527539973480333	0.2372756516219857	238.3524359568837	5260.432218876202	228.8924766650307	5051.651199747343
9.642866290228868	9880.215697319007	9861.051438907827	14136.199207640664	13700.427074532645	16252.599731169583	15605.730883563318	18244.150304661955	17403.32393204853	21689.027616467145	20528.58698950338	0.2527565537187859	0.23727801569460283	235.87042612722144	5237.020185384899	226.50961938104592	5029.182668723632
9.700969410468568	9888.4380835481	9869.26532589447	14148.034410203927	13711.900650645359	16266.232413898058	15618.822555587743	18259.473591953938	17417.941466162178	21707.272308848453	20545.854847047045	0.25275915633894114	0.23728042253677803	233.40193260085653	5213.436941110529	224.13974468805827	5006.54995557107
9.75942263123647	9896.62164163291	9877.440607336708	14159.815462118924	13723.321808960836	16279.803344565957	15631.854964659806	18274.72795758942	17432.493264112076	21725.43562035958	20563.04566448083	0.25276180604749227	0.23728287292434982	230.94691072049318	5189.682088468224	221.7828097573074	4983.75268241344
9.818228062064373	9904.766075483545	9885.576990416457	14171.541965453009	13734.690164978667	16293.312074931555	15644.827680952632	18289.91290568108	17446.978853031662	21743.51697164058	20580.15889319732	0.2527645036986977	0.23728536764726765	228.505315925373	5165.755232350435	219.43877185345627	4960.790473817848
9.877387825195074	9912.871087959717	9893.67418131591	14183.213521234347	13746.005333212335	16306.758155725762	15657.740273663165	18305.02793931966	17461.3977590826	21761.51578230001	20597.193983608424	0.2527672501623524	0.23728790750985165	226.0771037529339	5141.655980205629	217.1075883352023	4937.662956859451
9.936904055658934	9920.936380867144	9901.731885214827	14194.829729454994	13757.266927192592	16320.141136658516	15670.592311018609	18320.07256058368	17475.74950746401	21779.43147092971	20614.150385159188	0.25277004632407946	0.23729049333105345	223.6622298367438	5117.383942023385	214.7892166552483	4914.36976115359
9.996778901350961	9928.961654954057	9909.749806287926	14206.390189074235	13768.474559471066	16333.460566425672	15683.383360283251	18335.046270549432	17490.033622422146	21797.263455119984	20631.027546342175	0.2527728930856133	0.2372931259447239	221.26064990577288	5092.938730372582	212.4836143579014	4890.910518849269
10.05701452310831	9936.946609907403	9917.727647701959	14217.894498021631	13779.6278416236	16346.71599271556	15696.11298776486	18349.948569300803	17504.249627259756	21815.01115147465	20647.824914711575	0.25277579136509754	0.23729580619988552	218.87231978628552	5068.319960476365	210.19073908128485	4867.284864712041
10.117613094788254	9944.890944349312	9925.66511161311	14229.342253200602	13790.726384254125	16359.90696221627	15708.780758821931	18364.778955939844	17518.39704434625	21832.673975627014	20664.541936898262	0.25277874209738266	0.23729853496100853	216.49719539892976	5043.527250189334	207.910548555039	4843.492436119355
10.178576803346665	9952.79435583297	9933.56189916382	14240.733050491335	13801.76979699787	16373.03302062211	15721.386237870078	18379.536928596564	17532.475395127127	21850.251342255015	20681.17805862403	0.25278174623433153	0.23730131310829555	214.13523275885382	5018.560220042709	205.64300060004462	4819.532873092685
10.239907848916916	9960.656540838992	9941.417710480038	14252.066484754463	13812.757688525351	16386.093712641105	15733.928988389433	18394.221984439886	17546.48420013441	21867.742665097707	20697.73272471716	0.2527848047451324	0.23730414153796525	211.78638797753956	4993.418493325822	203.38805313051853	4795.405818381347
10.301608444889292	9968.477194771243	9949.232244668063	14263.342149834227	13823.689666545819	16399.088582001896	15746.408572931483	18408.833619687928	17560.4229789966	21885.147356971203	20714.20537912734	0.2527879186166117	0.23730702116254823	209.45061725840787	4968.101696031634	201.14566414921137	4771.110917404294
10.363680817990868	9976.256011952737	9957.005199811398	14274.559638561826	13834.565337810966	16412.017171460946	15758.824553126165	18423.371329618756	17574.291250448947	21902.464829785	20730.595464941107	0.2527910888535596	0.23730995291118404	207.12787689993274	4942.6094569605775	198.91579175100196	4746.64781836234
10.426127208365882	9983.992685621533	9964.736272967632	14285.718542758954	13845.384308118753	16424.87902280999	15771.17648968929	18437.834608581426	17588.088532344023	21919.694494558884	20746.902424397715	0.2527943164790582	0.23731293772992365	204.81812329415698	4916.941407741513	196.69839412122383	4722.016172253527
10.488949869656532	9991.686907926365	9972.425160165098	14296.818453241098	13856.146182317063	16437.673676883325	15783.463942429695	18452.22295000682	17601.814341662193	21936.835761439586	20763.125698904838	0.2527976025348138	0.23731597658204076	202.52131292424747	4891.097182800528	194.49342953316227	4697.215632841457
10.552151069084381	9999.338369922192	9980.071556399429	14307.85895982091	13866.850564307391	16450.40067356514	15795.686470256544	18466.53584641872	17615.46819452217	21953.888039717804	20779.26472905456	0.25280094808149983	0.2373190704483448	200.2374023670127	4865.076419475023	192.30085635071737	4672.245856768452
10.615733087532126	10006.946761565838	9987.675155630262	14318.839651311853	13877.497057048846	16463.059551797356	15807.843631187045	18480.772789445327	17629.04960619212	21970.850737845816	20795.31895463995	0.25280435419910113	0.2373222203275021	197.9663482918695	4838.87875802489	190.12063302763272	4647.106503580697
10.679698219625935	10014.511771711313	9995.235650777624	14329.760115531566	13888.085262561874	16475.64984958705	15819.934982353876	18494.93326983057	17642.558091100484	21987.72326345488	20811.287814671497	0.25280782198727053	0.23732542723636246	195.7081074584712	4812.503841619473	187.95271810474514	4621.7972356979735
10.744048773818252	10022.033088105061	10002.752733718233	14340.619939305305	13898.614781932032	16488.171104014215	15831.960080012755	18509.016777445588	17655.993162847015	22004.505023372967	20827.17074739371	0.2528113525656853	0.23732869221029235	193.4626367185847	4785.95131642418	185.7970702118182	4596.317718501668
10.808787072471103	10029.51039738125	10010.226095281925	14351.418708469593	13909.085215314048	16500.622851239612	15843.918479550332	18523.022801300624	17669.354334214207	22021.19542364302	20842.96719030236	0.2528149470744153	0.23733201630351233	191.22989301414054	4759.220831598155	183.65364806605794	4570.667620343622
10.87391545193992	10036.9433850567	10017.655425247673	14362.156007875572	13919.496161935505	16513.00462651256	15855.809735491792	18536.95082955669	17682.64111717843	22037.79386954097	20858.67658016142	0.25281860667429645	0.23733540058944244	189.0098333767819	4732.312039320357	181.52241047147254	4544.84661256941
10.93943626265785	10044.33173552588	10025.040412339746	14372.83142139261	13929.84722010086	16525.315964178895	15867.633401508863	18550.80034953759	17695.853022921594	22054.29976559436	20874.298353020604	0.2528223325473083	0.2373388461610552	186.80241492995992	4705.22459488688	179.40331632115704	4518.854369616136
11.00535186922059	10051.675132055905	10032.380744223836	14383.444531912062	13940.137987195578	16537.556397689288	15879.389030427963	18564.570847742423	17708.989561842987	22070.712515601495	20889.831944233323	0.2528261258969656	0.23734235413123045	184.60759488538315	4677.958156669047	177.2963245929568	4492.6905689523555
11.071664650471687	10058.97325678095	10039.676107502668	14393.994921350448	13950.368059689716	16549.725459606943	15891.076174237844	18578.261809857268	17722.050243570633	22087.03152264976	20905.276788474028	0.2528299879487062	0.23734592563312107	182.42533054298838	4650.512386144139	175.20139435080637	4466.354891142808
11.138376999588447	10066.225790697055	10046.926187712004	14404.482170653342	13960.537033142218	16561.82268161614	15902.694384098124	18591.87272076813	17735.03457697363	22103.25618913548	20920.632319756798	0.25283391995029936	0.23734956182052494	180.2555792924104	4622.8869479871355	173.11848474516592	4439.8470199164
11.205491324168262	10073.43241365648	10054.130669316202	14414.90585979879	13970.64450220476	16573.847594530358	15914.243210347257	18605.40306457322	17747.942070174005	22119.38591678312	20935.89797145346	0.252837923172249	0.2373532638682618	178.09829861062462	4595.081510046963	171.04755501117324	4413.166642151307
11.273010046315514	10080.592804362077	10061.28923570384	14425.265567800996	13980.690060625842	16585.799728300724	15925.722202510997	18618.852324595853	17760.772230559047	22135.420106665217	20951.07317631235	0.25284199890821335	0.23735703297255817	175.95344606338767	4567.0957434237935	168.9885644697497	4386.313447945286
11.340935602728974	10087.706640361497	10068.401569183161	14435.560872713946	13990.67330125485	16597.678612024523	15937.130909310737	18632.21998339732	17773.52456479369	22151.358159222425	20966.15736647712	0.2528461484754272	0.2373608703514404	173.820979303302	4538.929322470445	166.94147252607218	4359.287130627781
11.409270444789758	10094.773598041218	10075.467350977415	14445.791351634969	14000.59381604607	16609.48377395366	15948.468878672029	18645.505522789896	17786.198578832988	22167.19947428376	20981.149973505853	0.25285037321513587	0.2373647772451327	171.70085606889916	4510.581924802158	164.90623866862734	4332.087386768311
11.478017038649782	10101.793352620412	10082.486261219994	14455.956580708294	14010.451196062686	16621.21474150322	15959.735657732967	18658.708423849894	17798.793777934654	22182.943451087023	20996.05042839022	0.25285467449303306	0.237368754916464	169.59303418622585	4482.0532313855365	162.8828224705794	4304.713916259818
11.547177865320764	10108.765578144861	10089.457978949715	14466.056135128882	14020.245031481089	16632.8710412604	15970.930792853153	18671.828166931304	17811.30966667218	22198.58948829996	21010.85816157543	0.2528590536997104	0.23737280465128296	167.4974715666467	4453.342926522717	160.87118358780572	4277.166422308888
11.616755420763786	10115.689947480398	10096.382182105546	14476.089589145764	14029.974911594663	16644.452198992985	15982.053829622022	18684.864231678886	17823.745748947367	22214.136984040888	21025.572602979613	0.2528635122511127	0.2373769277588791	165.41412620704796	4424.450697900262	158.87128175895486	4249.444611480925
11.686752215979308	10122.566132306561	10103.258547521702	14486.056516065963	14039.640424818206	16655.957739658515	15993.104312868032	18697.816097042207	17836.101528003834	22229.585335900494	21040.19318201434	0.2528680515890043	0.2373811255724131	163.34295619065233	4395.376236649696	156.88307680634898	4221.548193760682
11.75717077709787	10129.393803109846	10110.086750922228	14495.95648825797	14049.241158691892	16667.38718741311	16004.081786667337	18710.683241289204	17848.376506440036	22244.933940963234	21054.71932760474	0.2528726731814398	0.23738539944935322	161.2839196829009	4366.11923728371	154.906528632142	4193.476882506628
11.82801364547121	10136.17262917677	10116.866466915524	14505.789077155268	14058.776699885291	16678.74006562029	16014.98579435269	18723.465142020028	17860.570186222554	22260.18219582903	21069.150468209915	0.2528773785232501	0.23738975077192243	159.23697493555665	4336.679397850763	152.94159722229233	4165.230394580867
11.899283377763982	10142.902278587142	10123.597368989036	14515.553853260315	14068.246634201883	16690.015896860594	16025.815878522846	18736.161276181596	17872.68206870007	22275.329496636015	21083.486031844368	0.25288216913653033	0.23739418094755083	157.2020802838524	4307.056419895496	150.98824264312861	4136.808450315613
11.970982546046038	10149.582418206603	10130.279129503262	14525.25038614773	14077.650546582754	16701.214202940202	16036.571581051257	18748.771120081277	17884.711654616523	22290.375239082296	21097.72544609843	0.25288704657114136	0.2373986914093394	155.17919414464268	4277.250008454081	149.0464250408113	4108.210773533676
12.043113737885237	10156.212713679495	10136.911419686125	14534.878244468202	14086.988021111029	16712.33450490054	16047.25244309559	18761.294149401674	17896.65844412531	22305.318818449105	21111.868138160058	0.2528920124052187	0.23740328361653038	153.16827502024535	4247.259872199502	147.1161046440102	4079.4370916625485
12.115679556440844	10162.792829421385	10143.493909626985	14544.436995952105	14096.258641016046	16723.376323027656	16057.858005107015	18773.72983921523	17908.521936803285	22320.15962962383	21125.91353483649	0.25289706824569264	0.23740795905498688	151.16928149324667	4217.085723347496	145.1972417592915	4050.4871356580406
12.188682620557461	10169.322428611182	10150.026268270332	14553.926207412827	14105.461988677247	16734.339176861315	16068.387806839331	18786.077663998574	17920.30163166457	22334.897067122874	21139.86106257578	0.2529022157288154	0.23741271923768098	149.18217222896055	4186.727277758997	143.289796773548	4021.360640106257
12.26212556485955	10175.801173183565	10156.508163409759	14563.345444750732	14114.597645628708	16745.222585204934	16078.84138735879	18798.33709764791	17931.997027175334	22349.530525115788	21153.710147489455	0.252907456520701	0.2374175657051926	147.20690597507928	4156.1842549759895	141.39373015369347	3992.0573432613164
12.336011039846525	10182.228723820774	10162.939261681342	14572.694272956507	14123.665192563038	16756.026066134862	16089.218285053405	18810.507613493723	17943.607621267904	22364.059397448782	21167.460215374642	0.25291279231787195	0.2374225000262147	145.24344155861763	4125.456378178671	139.50900244356308	3962.5769869997166
12.41034171198835	10188.604739944387	10169.319228557053	14581.972256114708	14132.66420933556	16766.749137010065	16099.518037642538	18822.588684316004	17955.132911355413	22378.483077668825	21181.11069173676	0.25291822484781956	0.23742752379807136	143.29173788860498	4094.5433743046597	137.63557426641637	3932.9193169344217
12.485120263821853	10194.92887970702	10175.64772833811	14591.1789574075	14141.594274968635	16777.391314482058	16109.740182186822	18834.57978235983	17966.572394346753	22392.800959048418	21194.661001812787	0.25292375586957155	0.23743263864724198	141.3517539544846	4063.444974041544	135.77340632374398	3903.0840824251063
12.560349394047481	10201.200799983653	10181.92442414796	14600.31393911806	14150.454967655678	16787.952114504547	16119.884255097777	18846.480379350734	17977.92556666134	22407.01243461011	21208.110570594326	0.25292938717427293	0.23743784622989805	139.42344882398902	4032.160911812447	133.92245939311397	3873.0710365558043
12.63603181762671	10207.420156362765	10188.14897792513	14609.376762634029	14159.245864765264	16798.43105234327	16129.94979214764	18858.289946510293	17989.19192424413	22421.116897151423	21221.45882285106	0.25293512058577455	0.23744314823244858	137.50678164545388	4000.690925883595	132.08269433039823	3842.8799362434074
12.712170265880024	10213.58660313749	10194.321050416107	14618.366988451247	14167.966542845474	16808.82764258621	16139.936328479524	18870.00795457231	18000.370962581103	22435.113739270582	21234.705183154936	0.2529409579612361	0.23744854637209487	135.6017116457515	3969.0347583433613	130.2540720676334	3812.510542217642
12.78876748658549	10219.6997932962	10200.44030116771	14627.284176176952	14176.616577627783	16819.141399153323	16149.843398617155	18881.63387379846	18011.46217671435	22449.00235339175	21247.849075903898	0.25294690119173807	0.23745404239739748	133.70819812902482	3937.192155112978	128.4365536121477	3781.9626190355048
12.865826244077915	10225.759378513192	10206.50638851953	14636.127884533375	14185.195544031321	16829.37183530682	16159.670536475118	18893.16717399466	18022.46506125781	22462.78213179115	21260.889925346484	0.2529529522029053	0.23745963808885348	131.82620047937962	3905.162866057828	126.63010004843818	3751.235935184639
12.943349319348618	10231.765009139064	10212.518969596154	14644.89767136121	14193.703016167014	16839.51846366146	16169.417275369105	18904.607324527493	18033.379110412996	22476.452466623494	21273.8271556066	0.25295911295554246	0.23746533525948185	129.95567815711547	3872.9466449278407	124.83467253576964	3720.330263047479
13.0213395101458	10237.716334190736	10218.477700299023	14653.593093622854	14202.13856734154	16849.58079619453	16179.083148026002	18915.953794340487	18044.2038179847	22490.01274994822	21286.66019070828	0.2529653854462827	0.23747113575542303	128.09659069986083	3840.5432494268753	123.05023230829102	3689.2453789510764
13.099799631075467	10243.613001341482	10224.382235298352	14662.213707405976	14210.501770061597	16859.55834425647	16188.667686594368	18927.206051971065	18054.938677397273	22503.462373756738	21299.388454601267	0.25297177170824525	0.2374770414565496	126.24889772151073	3807.9524412220344	121.27674067397311	3657.981063176878
13.178732513703073	10249.454656910411	10230.232228024535	14670.759067926543	14218.792196037695	16869.450618580973	16198.170422654615	18938.36356556701	18065.58318171042	22516.800729999195	21312.011371186156	0.25297827381170823	0.23748305427708283	124.4125589125033	3775.173985995818	119.51415901568544	3626.5371000324376
13.258141006655675	10255.24094585214	10236.027330659756	14679.228729532484	14227.009416188517	16879.25712929581	16207.590887229817	18949.42580290394	18076.13682363605	22530.027210612505	21324.528364340807	0.2529848938647934	0.2374891761662317	122.58753403881565	3742.2076534521766	117.76244878979924	3594.913277852349
13.338027975724735	10260.97151174575	10241.76719412892	14687.622245706618	14235.153000644645	16888.977385932987	16216.928610795921	18960.39223140204	18086.599095554306	22543.14120754773	21336.93885794604	0.25299163401416225	0.2374954091088296	120.77378294154187	3709.053217348177	116.02157152548898	3563.1093890196644
13.418396303969553	10266.645996783933	10247.451468090829	14695.939169070136	14243.222518752811	16898.610897439754	16226.183123292663	18971.262318143778	18096.969489530653	22556.14211279864	21349.24227591251	0.25299849644572736	0.23750175512599717	118.97126553667476	3675.7104555293918	114.29148882497975	3531.125230014324
13.49924889182131	10272.264041761504	10253.079800928715	14704.179051385552	14251.217539079627	16908.157172188912	16235.353954134021	18982.035529891076	18107.247497332344	22569.029318429857	21361.438042207163	0.25300548338537343	0.23750821627580548	117.17994181410177	3642.1791499326937	112.57216236229578	3498.9606014136225
13.580588657187745	10277.825286063957	10258.651839740902	14712.341443559995	14259.137629415703	16917.615717989862	16244.44063221915	18992.711333103267	18117.4326104457	22581.80221660594	21373.525580880574	0.2530125970996971	0.23751479465396128	115.3997718385508	3608.4590866602957	110.86355388448283	3466.615307972301
13.662418535558457	10283.329367655617	10264.167230331062	14720.425895648263	14266.982356779527	16926.98604209929	16253.442685943242	19003.28919395485	18127.5243200932	22594.46019962051	21385.50431609435	0.253019839896756	0.23752149239449769	113.63071574704372	3574.550055938773	109.16562520895968	3434.0891585834324
13.744741480110864	10288.77592306748	10269.625617198199	14728.431956855773	14274.75128742125	16936.267651232014	16262.359643208263	19013.76857835342	18137.522117250694	22607.002659925587	21397.373672148664	0.25302721412683365	0.2375283116704822	111.87273375004588	3540.451852196362	107.47833822459506	3401.3819663501345
13.827560461816718	10294.164587384912	10275.026643526546	14736.359175541666	14282.44398682666	16945.460051572038	16271.19103143417	19024.14895195803	18147.425492665086	22619.42899016163	21409.13307351056	0.25303472218321876	0.23753525469473644	110.12578613052028	3506.1642740699463	105.80165489114006	3368.4935486079194
13.910878469549415	10299.494994234943	10280.369951175086	14744.207099221632	14290.060019720891	16954.56274878347	16279.936377569797	19034.429780197395	18157.233936871846	22631.738583187554	21420.781944842114	0.2530423665029991	0.23754232372056913	108.38983324290894	3471.687124414835	104.1355372378166	3335.42372692097
13.9946985101918	10304.766775773356	10285.65518066688	14751.975274570834	14297.598950072233	16963.575248021625	16288.595208104029	19044.610528288522	18166.946940212893	22643.93083211134	21432.319711029217	0.2530501495678699	0.23754952104252372	106.66483551399142	3437.020210367162	102.47994736423425	3302.1723271552473
14.079023608744702	10309.979562671488	10290.881971178187	14759.663247426748	14305.060341095908	16972.49705394425	16297.167049077067	19054.690661255456	18176.563992854666	22656.005130320926	21443.74579721066	0.2530580739049581	0.23755684899713947	104.950753441095	3402.1633433261886	100.83484743921144	3268.739179471042
14.163856808436103	10315.132984102624	10296.049960527193	14767.270562791835	14312.443755257651	16981.32767072254	16305.651426091576	19064.66964394801	18186.08458480615	22667.96087151533	21455.05962880733	0.2530661420876596	0.2375643099637266	103.24754759181815	3367.1163389878348	99.20019969971327	3235.1241183392704
14.24920117083096	10320.226667728202	10301.15878516257	14774.796764836221	14319.748754277374	16990.066602052553	16314.047864324033	19074.546941060908	18195.508205937236	22679.797449736234	21466.260631551886	0.2530743567364967	0.23757190636515596	101.55517860529653	3331.879017416388	97.57596645255398	3201.326982629951
14.335059775941703	10325.260239683805	10306.2080801519	14782.241396900541	14326.974899132963	16998.713351166578	16322.355888536325	19084.32201715324	18204.834345997493	22691.514259400217	21477.348231519143	0.2530827205199892	0.23757964066866508	99.87360718875425	3296.4512029760517	95.96211007145757	3167.3476155553944
14.421435722339384	10330.233324564417	10311.1974791694	14789.604001498063	14334.121750063414	17007.26742084421	16330.575023086816	19093.99433666735	18214.062494634334	22703.11069533046	21488.321855155773	0.2530912361555391	0.23758751538667688	98.20279411892989	3260.832724411972	94.35859299724689	3133.185864717234
14.50833212726552	10335.1455454099	10316.12661448385	14796.884120317512	14341.188866572664	17015.728313424137	16338.70479194219	19103.563363948884	18223.19214141228	22714.586152789907	21499.180929311533	0.2530999064103371	0.2375955330776352	96.54270024249854	3225.0234149000607	92.7653777396481	3098.841582205612
14.595752126744532	10339.996523689822	10320.995116946018	14804.081294225372	14348.175807432932	17024.095530815466	16346.744718688999	19113.028563266416	18232.222775831895	22725.94002751419	21509.924881270148	0.25310873410228346	0.23760369634685663	94.8932864729577	3189.0231119841337	91.18242687349266	3064.314624507446
14.683698875697011	10344.78587928791	10325.80261597563	14811.195063268051	14355.082130687944	17032.368574509186	16354.694326545097	19122.3893988312	18241.15388734874	22737.17171574473	21520.553138780506	0.25311772210092537	0.237612007847396	93.25451379247534	3152.83165766811	89.60970304057992	3029.604852611199
14.772175548053516	10349.513230486433	10330.548739548429	14818.224966674352	14361.907393656491	17040.546945589995	16362.55313837167	19131.645334817626	18249.98496539311	22748.280614262963	21531.06513008874	0.2531268733284153	0.2376204702809321	91.62634325043473	3116.448898408562	88.04716894858575	2994.7121320026927
14.861185336869132	10354.178193949898	10335.2331141825	14825.170542857371	14368.651152935412	17048.630144747687	16370.320676684682	19140.79583538315	18258.71549938918	22759.266120424043	21541.460283969915	0.2531361907604834	0.2376290863986658	90.00873596254678	3079.8746851170436	86.49478737005848	2959.6363326758146
14.95073145443871	10358.780384708702	10339.85536492464	14832.031329416726	14375.312964402974	17056.617672289023	16377.996463666945	19149.840364689007	18267.344978775	22770.127632191663	21551.73802976079	0.2531456774274301	0.23763785900223725	88.40165311156306	3043.1088732215576	84.95252114281175	2924.377329177223
15.040817132412794	10363.319416142149	10344.415115336154	14838.806863140382	14381.892383221822	17064.509028149423	16385.580021179816	19158.77838692072	18275.87289302217	22780.864548172747	21561.897797392394	0.25315533641513865	0.23764679094466182	86.80505594595161	3006.1513226502575	83.42033316918241	2888.9350006175227
15.131445621914246	10367.794899961329	10348.911987478497	14845.496680006607	14388.388963842122	17072.303711904755	16393.070870775304	19167.60936630903	18284.298731656043	22791.47626765292	21571.939017423305	0.25316517086610596	0.23765588513128078	85.21890577970771	2969.0018978687003	81.89818641589954	2853.309230708517
15.222620193655578	10372.20644619148	10353.345601898507	14852.100315185702	14394.80226000448	17080.001222783223	16400.468533707975	19176.332767150845	18292.621984275884	22801.96219063211	21581.861121073176	0.2531751839804904	0.23766514452073076	83.64316399110248	2931.660467858892	80.38604391217814	2817.4999077226967
15.31434413805701	10376.553663153869	10357.71557761317	14858.617303041467	14401.131824742642	17087.601059677047	16407.772530946855	19184.94805383023	18300.842140575085	22812.32171786035	21591.66354025634	0.25318537901718374	0.23767457212593374	82.07779202415259	2894.126906218007	78.88386875169817	2781.5069246171042
15.406620765365147	10380.836157447717	10362.021532094499	14865.047177133189	14407.377210386721	17095.102721154857	16414.98238318795	19193.45469084033	18308.958690362266	22822.554250874946	21601.34570761671	0.2531957592949016	0.23768417101510278	80.52275138621917	2856.401091092732	77.39162409048004	2745.3301789723337
15.499453405772549	10385.053533931028	10366.263081253324	14871.389470216509	14413.53796856532	17102.505705473053	16422.097610865872	19201.852142804164	18316.97112358132	22832.659192036444	21610.907056561595	0.2532063281932918	0.23769394431276833	78.97800364770228	2818.482905207202	75.90927314622968	2708.969573015347
15.592845409537835	10389.205395701694	10370.439839423483	14877.643714245178	14419.613650208623	17109.809510588322	16429.117734166448	19210.139874496952	18324.878930332936	22842.63594456661	21620.347021297388	0.2532170891540686	0.23770389520082477	77.44351044321957	2780.3722359379753	74.43677919937181	2672.4250136916526
15.686800147106629	10393.291344077723	10374.551419345094	14883.809440372006	14425.603805550632	17117.01363416939	16436.04227303873	19218.317350867714	18332.681600895357	22852.48391258572	21629.665036864557	0.25322804568216617	0.2377140269195947	75.91923346900148	2742.0689752544276	72.97410559121636	2635.6964126327075
15.781321009233178	10397.31097857726	10378.597432147748	14889.88617895004	14431.507984131724	17124.117573609245	16442.87074720744	19226.384037061467	18340.378625745812	22862.202501150812	21638.860539173624	0.253239201346912	0.2377243427689139	74.40513448380807	2703.5730197709054	71.52121572401666	2598.7836861857213
15.87641140710273	10401.263896898066	10382.577487333156	14895.873459533403	14437.325734800845	17131.12082603715	16449.60267618513	19234.33939844141	18347.96949558186	22871.79111629405	21647.932965041142	0.2532505597832271	0.23773484610924	72.90117530757561	2664.8842707439326	70.07807306024188	2561.6867554280907
15.972074772454643	10405.149694896612	10386.49119275751	14901.770810878139	14443.056605717793	17138.022888330852	16456.237579284712	19242.182900611384	18355.45370134308	22881.249165061676	21656.881752226367	0.253262124692843	0.23774554036277745	71.40731782234798	2626.0026341215707	68.64464112355199	2524.4055462335236
16.06831455770623	10408.96796656681	10390.338154613513	14907.577760943002	14448.700144355433	17144.823257128854	16462.774975631946	19249.914009438715	18362.83073423306	22890.576055553574	21665.706339468357	0.25327389984555015	0.2377564290146277	69.92352397022478	2586.928020509891	67.22088349639671	2486.9399892129004
16.165134236077357	10412.71830401801	10394.117977411697	14913.293836889767	14454.255897501434	17151.521428842443	16469.21438417767	19257.53219107669	18370.100085741018	22899.771196962636	21674.406166522946	0.25328588908046024	0.23776751561395787	68.44975575292483	2547.6603451753035	65.80676381988451	2449.29001974687
16.262537301715792	10416.400297452798	10397.830263961676	14918.918565083708	14459.723411260322	17158.116899667988	16475.555323710465	19265.036911987765	18377.261247664268	22908.83399961519	21682.98067420075	0.25329809630730254	0.23777880377519658	66.98597523280478	2508.199528115336	64.40224579484493	2411.455578050576
16.36052726982327	10420.01353514424	10401.474615352814	14924.451471093877	14465.102231055209	17164.60916559932	16481.797312869207	19272.427638966754	18384.31371213048	22917.763875011646	21691.429304405294	0.2533105255077367	0.2377902971792462	65.53214453095279	2468.5454940139316	63.00729317989317	2373.4366091345437
16.459107676782416	10423.557603412542	10405.05063093443	14929.892079693065	14470.391901629364	17170.99772243981	16487.939870155547	19279.703839164078	18391.256971620165	22926.56023586739	21699.75150017147	0.25332318073669585	0.2378019995747238	64.08822582726134	2428.6981722698547	61.62186979159014	2335.233062845189
16.55828208028434	10427.032086601364	10408.55790829569	14935.239914857832	14475.591967047807	17177.2820658149	16493.982513946663	19286.864980109483	18398.09051898953	22935.2224961545	21707.946705704686	0.2533360661237537	0.2378139147792241	62.65418135962682	2388.657496994827	60.2459395032929	2296.8448938401416
16.658054059457015	10430.436567053406	10411.99604324482	14940.494499768032	14480.701970698467	17183.46169118415	16499.92476250761	19293.91052973547	18404.81384749306	22943.750071143313	21716.014366419877	0.2533491858745159	0.2378260466806043	61.22997342362942	2348.423407023307	58.87946624556207	2258.272061646916
16.758427214994473	10433.770625085805	10415.364629788197	14945.655356806667	14485.721455293675	17189.536093853847	16505.766134004374	19300.839956401604	18411.426450806954	22952.142377445285	21723.953928981788	0.25336254427204363	0.23783839923829606	59.815564372896915	2307.9958459530026	57.52241400635103	2219.5145306857303
16.859405169286727	10437.033838964713	10418.663260108717	14950.722007559136	14490.649962871123	17195.504768989245	16511.50614651636	19307.652728918394	18417.92782305221	22960.398833055577	21731.764841344953	0.2533761456782963	0.2378509764846422	58.410916617067414	2267.37476209132	56.174746828415664	2180.572270204313
16.960991566550526	10440.225784879434	10421.891524543713	14955.693972812429	14495.487034794764	17201.367211626894	16517.144318049093	19314.3483165716	18424.317458818026	22968.518857396328	21739.44655279433	0.2533899945356106	0.23786378252625892	57.015992621309124	2226.5601084539667	54.83642880951811	2141.445254309103
17.063190072960847	10443.346036915957	10425.049011562385	14960.570772554058	14500.23221175552	17207.12291668689	16522.680166546863	19320.92618914656	18430.594853185277	22976.501871360302	21746.99851398623	0.25340409536820224	0.2378768215454224	55.63075490789197	2185.551842859015	53.507424104071106	2102.133462062571
17.166004376783235	10446.394167030227	10428.135307743043	14965.35192597126	14504.885033772249	17212.771378985675	16528.113209905943	19327.38581695329	18436.759501750796	22984.3472973556	21754.420176990414	0.25341845278369574	0.23789009780148535	54.2551660539757	2144.3499278533272	52.18769692037313	2062.636877394747
17.26943818850684	10449.369745020309	10431.149997749231	14970.036951449163	14509.445040191777	17218.312093247918	16533.442965986767	19333.726670850792	18442.810900650755	22992.054559349726	21761.71099533133	0.25343307147469063	0.23790361563231865	52.88918869076588	2102.954330698587	50.877211520346464	2022.9554891162552
17.37349524097843	10452.2723384985	10434.092664305972	14974.625366569586	14513.911769689521	17223.744554119232	16538.668952627224	19339.94822227248	18448.748546585248	22999.623082915226	21768.870424031047	0.2534479562203495	0.2379173794557793	51.53278550400864	2061.3650234187953	49.57593222016294	1983.0892909709364
17.478179289537028	10455.101512862459	10436.962888174992	14979.116688108983	14518.284760269391	17229.068256178307	16543.79068765511	19346.049943251088	18454.571936842345	23007.052295274934	21775.897919651718	0.25346311188802284	0.23793139377121056	50.185919233364984	2019.5819827890955	48.28382338893425	1943.0382816130295
17.583494112149474	10457.856831266057	10439.760248129822	14983.510432036728	14522.56354926397	17234.28269394957	16548.807688901285	19352.031306444405	18460.280569322913	23014.34162534855	21782.792940339266	0.25347854343490206	0.23794566316096802	48.848552671974176	1977.6051903348416	47.000849448813824	1902.8024646202102
17.689443509546752	10460.5378545893	10442.48432092997	14987.806113512643	14526.747673334063	17239.387361915313	16553.719474212212	19357.89178516053	18465.873942565035	23021.490503798803	21789.55494586678	0.25349425590970454	0.23796019229197637	47.52064866499859	1935.434632296674	45.72697487383266	1862.3818484814838
17.79603130536116	10463.14414140788	10445.134681294841	14992.00324688474	14530.836668468422	17244.381754528164	16558.52556146305	19363.630853383864	18471.35155576908	23028.498363078874	21796.183397678964	0.2535102544543928	0.23797498591731428	46.20217010966735	1893.0702996393666	44.46216418966651	1821.7764466018416
17.90326134626431	10465.675247961834	10447.710901876822	14996.101345686324	14534.830069982962	17249.26536622327	16563.22546857021	19369.247985800826	18476.71290882257	23035.36463747963	21802.677758936527	0.2535265443059274	0.23799004887783395	44.89307995562558	1850.5121880900115	43.2063819738396	1780.9862773353234
18.011137502105942	10468.130728123955	10450.212553234167	15000.099922633437	14538.727412520262	17254.037691430964	16567.81871350462	19374.7426578264	18481.95750232581	23042.08876317827	21809.037494561817	0.25354313079804974	0.23800538610380717	43.593341203799355	1807.7602980979718	41.95959285492427	1740.0113639659248
18.119663666053608	10470.51013336703	10452.639203802808	15003.998489621341	14542.528230048232	17258.698224588738	16572.30481430419	19380.11434563005	18487.084837616938	23048.670178286422	21815.26207128395	0.25356001936310507	0.23802100261660697	42.30291690460581	1764.814634786453	40.72176151066378	1698.8517346582375
18.228843754733095	10472.813012730749	10454.990419867927	15007.796557721234	14546.232055859004	17263.24646015365	16576.683289086803	19385.3625261624	18492.09441679771	23055.108322899414	21821.35095768509	0.25357721553389695	0.2380369035304216	41.02177015879715	1721.6752079809085	39.49285266926745	1657.507422519382
18.338681708369887	10475.038912787786	10457.265765534725	15011.493637176525	14549.838422567434	17267.681892614473	16580.95365606312	19390.486677181852	18496.98574275921	23061.402639145836	21827.303624246935	0.2535947249455793	0.238053094053998	39.749864117984544	1678.3420322579332	38.27283110917779	1615.9784656101838
18.44918149093129	10477.187377609382	10459.46480269882	15015.089237399083	14553.346862109664	17272.004016504317	16585.11543354964	19395.486277281765	18501.75831920814	23067.552571238022	21833.11954339812	0.2536125533375849	0.23806957949242416	38.48716198129114	1634.8151268134825	37.06166165639297	1574.264906853903
18.56034709026951	10479.257948729699	10461.587091015468	15018.582866964573	14556.75690574075	17276.212326412126	16589.168139980982	19400.360805916913	18506.411650692393	23073.557565522005	21838.79818956104	0.2536307065555923	0.23808636524894308	37.23362699709833	1591.0945155331865	35.85930918621307	1532.3667941163294
18.672182518265565	10481.250165110238	10463.632187868927	15021.974033608542	14560.068084033146	17280.30631699564	16593.11129392341	19405.109743431527	18510.945242628182	23079.417070529656	21844.339039200844	0.2536491905535294	0.23810345682680337	35.98922246177972	1547.180226962082	34.665738621755736	1490.2841801610775
18.784691810974078	10483.163563102604	10465.59964834027	15025.262244220981	14563.279926873685	17284.28548299275	16596.94441408687	19409.73257108591	18515.35860132578	23085.130537029392	21849.741570872993	0.2536680113956186	0.23812085983114567	34.75391171872616	1503.0722942603752	33.48091493319953	1448.0171226309612
18.897879028768923	10484.99767641136	10467.489025175335	15028.447004841804	14566.391963461498	17288.149319234228	16600.667019338398	19414.228771084792	18519.651234016907	23090.69741807936	21855.00526527313	0.25368717525845935	0.2381385799709247	33.527658158840495	1458.7707552295178	32.30480313801672	1405.565684067551
19.01174825648978	10486.752036055383	10469.299868751303	15031.527820654936	14569.403722304685	17291.897320655207	16604.27862871428	19418.59782660449	18523.822648881094	23096.11716907946	21860.129605285958	0.2537066884331537	0.23815662306087257	32.31042521861673	1414.2756522395648	31.137368299954687	1362.9299318823032
19.126303603589555	10488.42617032906	10471.031727043151	15034.504195983043	14572.314731217544	17295.528982307555	16607.778761433314	19422.839221821476	18527.872355073217	23101.389247825402	21865.114076035894	0.25372655732747323	0.23817499502349426	31.102176380896708	1369.5870322613046	29.97857552889036	1320.109938357491
19.241549204282624	10490.019604762101	10472.684145588853	15037.375634281061	14575.124517316795	17299.043799371488	16611.16693690894	19426.95244194	18531.799862750344	23106.513114561953	21869.95816493708	0.2537467884680668	0.23819370189110986	29.902875173735083	1324.704946815502	28.828389980000793	1277.1057806164026
19.357489217694134	10491.531862079077	10474.256667454374	15040.141638130228	14577.832607018223	17302.441267167713	16614.44267476239	19430.936973220938	18535.604683099584	23111.488232038027	21874.661361745024	0.25376738850271224	0.23821274980792953	28.712485169729916	1279.629451951012	27.68677685361763	1233.91754062986
19.474127828010037	10492.962462157613	10475.748833197402	15042.801709231002	14580.438526032372	17305.72088116891	16617.605494834825	19434.792303009915	18539.286328365346	23116.31406556119	21879.22315860778	0.2537883642026161	0.23823214503217593	27.530969985673437	1234.3606082210317	26.553701394193922	1190.5453051710501
19.59146924462811	10494.31092198617	10477.160180830766	15045.355348396284	14582.941799360544	17308.882137011744	16620.654917200263	19438.517919766353	18542.84431187747	23120.990083053686	21883.64305011846	0.25380972246475286	0.23825189393824253	26.35829328179534	1188.8984806500375	25.429128890304128	1146.9891658271663
19.709517702309874	10495.576755620592	10478.490245784711	15047.80205554373	14585.341951289936	17311.924530508197	16623.59046217776	19442.11331309204	18546.278148078894	23125.51575510822	21887.920533367585	0.2538314703142546	0.23827200301889892	25.194418761660927	1143.2431387272663	24.31302467403293	1103.2492189714685
19.828277461333414	10496.759474140124	10479.738560868745	15050.141329688282	14587.638505389083	17314.84755765753	16626.41165034421	19445.57797376062	18549.58735255423	23129.890555045215	21892.055107996814	0.2538536149068461	0.23829247888753705	24.039310170977842	1097.394656344317	23.205354120320408	1059.3255657376722
19.94775280764713	10497.858585602102	10480.904656232242	15052.372668933598	14589.830984502256	17317.65071465728	16629.118002546376	19448.911393746366	18552.77144205765	23134.11395896957	21896.046276252146	0.25387616353132897	0.23831332828046306	22.892931297406903	1051.3531117816456	22.10608264633629	1015.2183119961992
20.067948053024427	10498.873594996221	10481.9880593247	15054.49557046391	14591.91891074431	17320.333497915184	16631.70903991359	19452.11306625413	18555.82993454187	23138.185445829207	21899.893543038866	0.2538991236121147	0.2383345580592333	21.75524597009644	1005.118587678764	21.01517571118893	970.9275683350861
20.188867535219305	10499.80400419735	10482.988294854707	15056.509530534697	14593.901805494468	17322.89540405999	16634.18428386966	19455.182485748475	18558.76234918649	23142.10449747307	21903.59641597593	0.2539225027118074	0.23835617521303934	20.62621805848903	958.691170969978	19.932598815343226	926.4534500362352
20.31051561812294	10500.649311917865	10483.904884748446	15058.41404446364	14595.77918939039	17325.33592995305	16636.543256145455	19458.119147983904	18561.568206427208	23145.870598710746	21907.15440545188	0.25394630853383904	0.23837818686113627	19.505811472365167	912.0709528699517	18.85831750005309	881.7960770465434
20.432896691921076	10501.409013658576	10484.73734810695	15060.208606620534	14597.550582321312	17327.654572699066	16638.785478790665	19460.922550034436	18564.24702798456	23149.483237371758	21910.56702468048	0.2539705489251578	0.238400600255323	18.39399016085372	865.2580288248137	17.79229734657565	836.955573938787
20.55601517325261	10502.082601659062	10485.485201162843	15061.892710417389	14599.215503421385	17329.850829657436	16640.910474186174	19463.592190324125	18566.798336893495	23152.941904366373	21913.833789757722	0.2539952318789662	0.2384234227824692	17.29071811257745	818.2524984953925	16.734503976549604	791.9320699190721
20.679875505368887	10502.669564846685	10486.147957235871	15063.465848297588	14600.773471062193	17331.924198452885	16642.91776505587	19466.127568657175	18569.22165753263	23156.246093746373	21916.95421971879	0.25402036553751983	0.23844666196709502	16.195959353804938	771.0544656557031	15.684903050132561	746.7256987350993
20.804482158294064	10503.169388784716	10486.725126687661	15064.927511724834	14602.22400284512	17333.874176986305	16644.80687447853	19468.52818624848	18571.516515653886	23159.39530276669	21919.92783659594	0.25404595819497655	0.2384703254739999	15.109677948756143	723.6640381915495	14.643460266277543	701.3365986845456
20.92983962898646	10503.581555619387	10487.216216875484	15066.277191171635	14603.566615593249	17335.700263445364	16646.577325899678	19470.79354575436	18573.682438412296	23162.38903194774	21922.75416547689	0.2540720183003069	0.23849442111094624	14.031837998903939	676.0813280441798	13.610141362412833	655.7649125833996
21.055952441500814	10503.905544025865	10487.620732105084	15067.514376107245	14604.800825342898	17337.40195631506	16648.2286431433	19472.923151303385	18575.71895439597	23165.226785138315	21925.432734563794	0.2540985544602599	0.23851895683139382	12.962403641708079	628.306451131124	12.58491211272485	610.0107876779512
21.18282514715158	10504.140829153066	10487.93817358243	15068.63855498508	14605.926147334621	17338.97875438792	16649.760350423243	19474.91650852731	18577.62559365613	23167.908069579025	21927.963075232754	0.2541255754423914	0.23854394073729385	11.901339051182731	580.3395273443311	11.567738329074928	564.0743756671436
21.31046232467717	10504.286882567561	10488.168039364704	15069.649215229909	14606.942096004108	17340.430156774535	16651.17197235506	19476.773124592535	18579.40188773771	23170.432395966818	21930.34472209433	0.2541530901781498	0.2385693810819345	10.848608436033828	532.1806804388762	10.558585859333107	517.955832620617
21.438868580405217	10504.343172195997	10488.309824309881	15070.545843224052	14607.848184972117	17341.755662913183	16652.463033966975	19478.492508231113	18581.047369709435	23172.799278519415	21932.57721305391	0.2541811077660279	0.23859528627284488	9.804176039557206	483.8300379998982	9.557420587218076	471.6553189409897
21.568048548418737	10504.309162266783	10488.363020025718	15071.327924293639	14608.643927034596	17342.95477258019	16653.6330607115	19480.0741697727	18582.561574194908	23175.00823504134	21934.66008937367	0.2542096374747768	0.23862166487475928	8.768006139260251	435.28773139137775	8.564208431787847	425.1729993275367
21.69800689072348	10504.184313250154	10488.327114817233	15071.994942693736	14609.328834151704	17344.026985899287	16654.681578476273	19481.517621175848	18583.94403740307	23177.058786989688	21936.59289573418	0.25423868874668254	0.23864852561264055	7.740063045246643	386.5538956425153	7.578915346304711	378.509042697493
21.828748297416116	10503.968081797384	10488.201593633446	15072.546381593405	14609.902417436891	17344.97180335139	16655.60811359521	19482.822376060158	18585.194297159447	23178.950459541327	21938.375180297448	0.2542682712009137	0.23867587737476284	6.720311101118568	337.6286694682203	6.601507318780932	331.6636221939698
21.960277486853503	10503.65992067862	10487.985938012873	15072.981723060007	14610.364187145255	17345.78872578403	16656.4121928594	19483.987949738323	18586.311892937298	23180.68278166048	21940.006494770278	0.25429839463693443	0.23870372921585906	5.708714681837591	288.51219511125237	5.631950370123377	284.6369150648825
22.092599205822967	10503.25927871939	10487.679626027813	15073.300448042799	14610.713652661307	17346.477254420348	16657.09334352764	19485.0138592481	18587.296365888815	23182.255286166794	21941.486394468073	0.25432906903798463	0.238732090360331	4.705238193957484	239.2046183310449	4.670210554570076	237.4291026624851
22.225718229713628	10502.76560073608	10487.282132227734	15073.502036356333	14610.950322486615	17347.036890868447	16657.651093337307	19485.899623385103	18588.14725887697	23183.667509804793	21942.81443837992	0.2543603045746375	0.23876097020552584	3.709846074336383	189.70608828496188	3.7162539581549936	190.04037033766508
22.359639362688714	10502.178327469706	10486.792927581075	15073.585966662624	14611.073704226319	17347.467137129766	16658.08497051436	19486.644762734795	18588.86411650674	23184.918993312986	21943.990189233402	0.25439211160842334	0.238790378325078	2.722502789547434	140.0167574621737	2.770046698540682	142.4709073989652
22.494367437858962	10501.496895518836	10486.211479416332	15073.551716453427	14611.083304575792	17347.767495608092	16658.394503783984	19487.248799705674	18589.446485157383	23186.009281494884	21945.013213561164	0.2544245006955308	0.2388203244723193	1.7431728357696556	90.13678163010627	1.8315549247636227	94.72090706974268
22.629907317457054	10500.720737270725	10485.537251361508	15073.39876203125	14610.978629306197	17347.937469117656	16658.579222380373	19487.711258561776	18589.89391301418	23186.937923289737	21945.883081767213	0.25445748259058293	0.23885081858376092	0.771820737485541	40.066319718025625	0.9007448159172782	46.790566387586296
22.766263893012997	10499.849280831415	10484.769703282622	15073.126578490179	14610.7591832499	17347.976560891537	16658.638656056846	19488.031665455972	18590.20595010083	23187.704471844794	21946.59936819464	0.25449106825049256	0.23888187078264397	-0.19158895315922564	-10.194466263521463	-0.02241741913894657	-1.3199138529598713
22.903442085530802	10498.881949954106	10483.908291220667	15072.73463969564	14610.424470284936	17347.884274589334	16658.57233509535	19488.209548462833	18590.382148311553	23188.308484587607	21947.161651193393	0.2545252688383937	0.2389134913825638	-1.1470916572579881	-60.64541132794693	-0.9379655427255784	-49.61032918328419
23.041446845665973	10497.818163966363	10482.95246732751	15072.222418263807	14609.973993319185	17347.66011430502	16658.379790316107	19488.244437612164	18590.422061443795	23188.749523299655	21947.569513189308	0.25456009572765775	0.23894569089117143	-2.0947227688593557	-111.28634754847735	-1.8459332880011061	-98.08047148259357
23.180283153904217	10496.657337695762	10481.901679800412	15071.589385540208	14609.40725427391	17347.303584574438	16658.060553087034	19488.135864922504	18590.325245230917	23189.02715419059	21947.822540753645	0.25459556050598986	0.23897848001394567	-3.034517657055403	-162.1171042281203	-2.7463543608537293	-146.73012912506238
23.31995602074116	10495.398881393896	10480.755372815009	15070.835011577408	14608.723754066403	17346.814190382247	16657.61415533262	19487.88336443453	18590.091257374832	23189.140947972883	21947.920324673105	0.25463167497961126	0.23901186965804883	-3.9665116664982634	-213.13750799372792	-3.6392624405416427	-195.55908705852926
23.460470486863187	10494.042200659074	10479.512986457155	15069.95876511222	14607.922992592305	17346.19143716895	16657.040129542915	19487.486472244957	18589.71965757911	23189.09047993772	21947.86246002092	0.25466845117752923	0.23904587093625915	-4.890740117007226	-264.3473828341812	-4.5246911791327875	-244.56712682172656
23.60183162332936	10492.586696357375	10478.173956653276	15068.960113542127	14607.004468707224	17345.434830837632	16656.338008782335	19486.94472654053	18589.210007582198	23188.875330031602	21947.64854622863	0.25470590135589305	0.2390804951709847	-5.807238305962528	-315.74655029643327	-5.402674203527567	-293.7540267040022
23.744044531754422	10491.031764542	10476.73771509914	15067.838522900669	14605.967680207423	17344.54387775996	16655.507326697814	19486.25766763184	18588.561871190468	23188.495082933314	21947.27818715825	0.25474403800244566	0.23911575389836234	-6.7160415078978986	-367.3348295353353	-6.273245115291502	-343.1195617876947
23.887114344492932	10489.376796371303	10475.203689187507	15066.593457832505	14604.812123810314	17343.518084782663	16654.547617527383	19485.424837987866	18587.77481431204	23187.949328132505	21946.750991175908	0.2547828738410622	0.23915165887244058	-7.617184975919372	-419.112037465442	-7.136437492008554	-392.66350408270955
24.031046224824397	10487.621178024709	10473.57130193378	15065.224381567039	14603.5372951336	17342.356959232744	16653.45841610762	19484.44578226987	18586.848404989894	23187.237660008057	21946.066571225223	0.2548224218363884	0.23918822206944967	-8.51070394233102	-471.0779888718389	-7.992284887608548	-442.3856226024218
24.175845367139747	10485.7642906175	10471.839971900697	15063.730755891918	14602.142688674428	17341.060008923385	16652.23925788185	19483.32004736632	18585.78221343612	23186.359677908356	21945.22454490261	0.25486269519857285	0.23922545569216175	-9.39663361939165	-523.2324965260923	-8.840820832985628	-492.28568345075473
24.32151699712871	10483.80551011335	10470.009113120957	15062.112041125021	14600.627797787127	17339.626742158536	16650.889678907104	19482.04718242711	18584.57581206539	23185.314986231457	21944.224534532314	0.25490370738810214	0.23926337217434226	-10.27500920015882	-575.575371325016	-9.682078836885921	-542.3634499469772
24.468066371968433	10481.74420723558	10468.078135018673	15060.367696086156	14598.9921146608	17338.056667738125	16649.409215861713	19480.626738898714	18583.22877552942	23184.103194506948	21943.0661672432	0.25494547212073526	0.23930198418529358	-11.145865859958576	-628.1064224522561	-10.516092387333629	-592.6186827681959
24.61549878051318	10479.579747376045	10466.046442328696	15058.497178067095	14597.235130295368	17336.34929496177	16647.797406051483	19479.05827055837	18581.740680750503	23182.72391747748	21941.7490750451	0.2549880033725418	0.23934130463449566	-12.009238756589184	-680.8254574812017	-11.34289495156554	-643.0511400112882
24.763819543485244	10477.311490502963	10463.913435014974	15056.499942801775	14595.35633447787	17334.504133633476	16646.05378741699	19477.341333549906	18580.111106956636	23181.1767751829	21940.272894907615	0.25503131538505	0.2393813466763458	-12.865163030859549	-733.732282504905	-12.162519976540352	-693.6605773069896
24.91303401366693	10474.938791066064	10461.678508186487	15054.375444434372	14593.355215756847	17332.52069406467	16644.17789853916	19475.475486418105	18578.339635715256	23179.46139304334	21938.63726883805	0.25507542267049993	0.23942212371499386	-13.71367380850279	-786.8267023316585	-12.975000890772208	-744.4467479884624
25.063147576093755	10472.460997900527	10459.341052012047	15052.12313548743	14591.231261416793	17330.398487077862	16642.16927864567	19473.46029014451	18576.425850968357	23177.577401944844	21936.84184396157	0.25512034001721196	0.23946364940928402	-14.554806200234452	-840.1085206004791	-13.780371104119695	-795.4094031653367
25.214165648248784	10469.877454128442	10456.900451632904	15049.742466828211	14588.983957451092	17328.137024009087	16640.02746761615	19471.29530818234	18574.369339066896	23175.524438324683	21934.88627260115	0.25516608249506706	0.23950593767780304	-15.388595303775219	-893.5775399915874	-14.578664009844942	-846.5482919253409
25.366093680258146	10467.187497058605	10454.356087073773	15047.232887634484	14586.61278853444	17325.735816710465	16637.75200598753	19468.9801064921	18572.169688805694	23173.3021442582	21932.770212358966	0.25521266546110527	0.239549002704028	-16.21507620363991	-947.233562333975	-15.369912984322582	-897.8631614013575
25.518937155087716	10464.390458084179	10451.707333151986	15044.593845359124	14584.117237994236	17323.19437755208	16635.3424349589	19466.514253577123	18569.82649145848	23170.910167546426	21930.493326198466	0.25526010456524445	0.23959285894159538	-17.03428397224343	-1001.0763887735084	-16.15415138786193	-949.3537569139153
25.672701588741027	10461.485662578381	10448.9535593848	15041.824785693772	14581.496787781223	17320.512219423676	16632.798296396104	19463.897320519383	18567.33934081309	23168.348161804817	21928.055282527515	0.255308415756122	0.2396375211196721	-17.846253671763407	-1055.1058200062253	-16.93141256650415	-1001.019822168164
25.827392530458226	10458.472429787807	10446.094129894545	15038.925152531037	14578.750918438725	17317.688855735294	16630.119132835564	19461.128881014884	18564.707833206357	23165.61578655232	21925.45575528179	0.25535761528705925	0.23968300424844857	-18.65102035443124	-1109.3216564143077	-17.7017298521896	-1052.8610993595794
25.983015562916506	10455.350072723992	10443.128403312272	15035.89438792614	14575.879109071597	17314.723800418287	16627.304487488356	19458.20851140999	18561.931567559892	23162.712707302308	21922.69442401006	0.25540771972216014	0.23972932362474644	-19.4486190633761	-1163.7236982360482	-18.46513656368188	-1104.8773293290287
26.139576302431465	10452.117898052375	10440.055732678862	15032.731932056808	14572.880837313473	17311.616567925044	16624.353904243177	19455.135790736975	18559.010145415185	23159.6385956536	21919.77097395937	0.25545874594253637	0.23977649483775113	-20.239084834887763	-1218.311745845247	-19.221666008335887	-1157.0682517830282
26.297080399159835	10448.775205979255	10436.875465344452	15029.43722318236	14569.755579293425	17308.366673228564	16621.26692766932	19451.910300750187	18555.943170969244	23156.393129382905	21916.68509616171	0.2555107111526714	0.23982453377486143	-21.022452697958215	-1273.0855998452753	-19.971351481457532	-1209.4336053528823
26.455533537303385	10445.321290136471	10433.586942865732	15026.009697601605	14566.502809601578	17304.973631821686	16618.043103019292	19448.531625962318	18552.730251110483	23152.97599253845	21913.4364875217	0.2555636328869203	0.2398734566276734	-21.79875767610065	-1328.045061324723	-20.71422626858839	-1261.973127850797
26.614941435314055	10441.755437463544	10430.189500900908	15022.448789609163	14563.122001253316	17301.436959715324	16614.68197623048	19444.999353680356	18549.37099545419	23149.386875533983	21910.02485090466	0.2556175290161541	0.23992327989808854	-22.568034788608202	-1383.1899320785888	-21.450323646131437	-1314.6865564277396
26.77530984610034	10438.076928087654	10426.682469102723	15018.75393145093	14559.612625652762	17297.756173436544	16611.18309392693	19441.31307404206	18545.86501637864	23145.625475244477	21906.44989522624	0.2556724177545451	0.23997402040455848	-23.33031905135431	-1438.520014804788	-22.1796768817876	-1367.5736277182586
26.93664455723489	10434.285035201005	10423.065171009092	15014.92455327788	14555.97415255488	17293.93079002578	16607.546003420266	19437.47238005219	18542.211929060984	23141.69149510234	21902.711335542605	0.25572831766650755	0.24002569528846424	-24.085645478553488	-1494.0351133709773	-22.902319236694893	-1420.634078102652
27.098951391163432	10430.37902493573	10419.336923931443	15010.960083098673	14552.206050026401	17289.96032703352	16603.7702527101	19433.476867618832	18538.41135151321	23137.58464519483	21898.80889314166	0.25578524767378347	0.24007832202063692	-24.834049083023274	-1549.73503298359	-23.618283965435694	-1473.8676438303664
27.26223620541477	10426.358156236378	10415.49703884092	15006.859946731012	14548.307784405828	17285.844302516613	16599.85539048429	19429.326135590087	18534.462904618504	23133.30464236282	21894.742295635522	0.2558432270626906	0.24013191840801829	-25.57556487781403	-1605.619580468163	-24.327604317106307	-1527.2740612369962
27.426504892812353	10422.22168072961	10411.544820251991	15002.623567751341	14544.278820261872	17281.582235033544	16595.80096611826	19425.019785790373	18530.36621216734	23128.851210300123	21890.51127705369	0.25590227549152694	0.24018650260047136	-26.31022787796246	-1661.6885645305738	-25.030313537201437	-1580.853066983167
27.59176338168682	10417.968842591365	10407.479566103733	14998.250367443268	14540.11862035085	17277.173643639315	16591.60652967395	19420.5574230571	18526.12090089385	23124.224079654276	21886.115577937344	0.25596241299814265	0.24024209309773997	-27.038073101008194	-1717.9417959866114	-25.726444868123508	-1634.6043982487172
27.758017636089992	10413.598878411214	10403.300567638591	14993.739764744412	14535.826645572677	17272.618047879583	16587.27163189819	19415.938655277194	18521.726600512193	23119.422988128244	21881.554945434687	0.2560236600076766	0.24029870875656378	-27.75913556866726	-1774.3790880362503	-26.41603155048506	-1688.5277929571457
27.925273656010095	10409.111017054029	10399.007109278613	14989.091176191756	14531.402354925589	17267.91496778406	16582.79582422043	19411.163093423744	18517.182943752978	23114.4476805833	21876.82913339727	0.2560860373404687	0.24035636879794747	-28.473450308178144	-1831.0002565463074	-27.099106824032788	-1742.6229899921454
28.09353747758831	10404.504479518766	10394.598468499105	14984.304015865479	14526.845205459533	17263.063923859212	16578.178658749985	19406.230351592705	18512.489566399876	23109.297909143042	21871.93790247749	0.2561495662201482	0.24041509281459666	-29.18105235335679	-1887.8051203093491	-27.775703928855364	-1796.8897294369526
28.2628151733366	10399.77847879438	10390.073915699646	14979.377695331134	14522.154652228124	17258.064437080287	16573.419688272556	19401.140047039593	18507.6461073262	23103.973433298608	21866.881020227123	0.2562142682819031	0.24047490077851777	-29.881976746524742	-1944.7935013705865	-28.44585610719514	-1851.3277528570034
28.43311285235687	10394.93221971264	10385.43271407219	14974.311623580037	14517.330148239018	17252.916028882315	16568.518466245965	19395.891800215963	18502.652208531323	23098.474020014703	21861.658261196655	0.2562801655809349	0.2405358130487864	-30.576258539360424	-2001.9652252909727	-29.10959660388471	-1905.9368035006337
28.604436660561465	10389.964898798205	10380.674119466774	14969.105206968356	14512.371144403201	17247.618221150762	16563.474546795635	19390.485234806467	18497.507515177695	23092.799443837477	21856.26940703634	0.2563472806011076	0.240597850379494	-31.263932794441644	-2059.3201214615256	-29.76695866771479	-1960.716626564972
28.77679278089485	10384.875704115299	10375.797380254013	14963.757849154012	14507.277089482353	17242.17053621089	16558.287484708944	19384.919977765257	18492.21167562734	23086.949487002894	21850.71424659774	0.2564156362637875	0.24066103392787128	-31.945034587384725	-2116.8580234688707	-30.417975553347787	-2015.6669695097953
28.950187433556945	10379.66381511136	10370.801737184844	14958.26895103203	14502.047430034843	17236.57249681652	16552.95683542907	19379.195659352747	18486.764341478596	23080.923939546672	21844.992576036697	0.25648525593688837	0.24072538526259404	-32.619599007499346	-2174.578769360669	-31.06268052181258	-2070.7875822740607
29.124626876227456	10374.328402457557	10365.686423247416	14952.637910668147	14496.681610360274	17230.823626137964	16547.4821550482	19373.311913172427	18481.16516760314	23074.72259941556	21839.104198917605	0.2565561634441214	0.24079092637228225	-33.28766115977487	-2232.4822020195425	-31.701106842476293	-2126.078217608854
29.30011740429177	10368.868627885731	10360.450663520654	14946.864123230216	14491.17907244201	17224.923447748883	16541.863000299654	19367.26837620725	18475.413812182454	23068.34527257939	21833.048926318384	0.25662838307445324	0.24085767967418606	-33.949256166422856	-2290.5681695090607	-32.33328779415024	-2181.5386313530616
29.476665351068124	10363.283644022253	10355.093675025024	14940.946980918068	14485.53925588846	17218.87148561239	16536.098928549647	19361.064688856495	18469.50993674496	23061.791773145018	21826.826576937197	0.25670193959178766	0.24092566802307622	-34.60441916862328	-2348.8365254383534	-32.95925666632684	-2237.1685827239417
29.654277088036206	10357.5725942182	10349.614666569883	14934.885872891076	14479.761597872308	17212.66726406601	16530.1894977879	19354.70049497214	18463.453206202634	23055.061923470967	21820.436977199905	0.25677685824486257	0.24099491472033222	-35.25318532810343	-2407.287129332777	-33.579046761165955	-2292.9678346677683
29.832959025067048	10351.734612376145	10344.012838597719	14928.680185193894	14473.845533068148	17206.31030780586	16524.134266617562	19348.17544189552	18457.243288887974	23048.155554283767	21813.87996136904	0.25685316477738207	0.24106544352324574	-35.89558982878225	-2465.919847010169	-34.19269139453536	-2348.9361541606486
30.0127176106544	10345.768822773194	10338.287383024957	14922.329300679914	14467.790493588189	17199.800141869608	16517.932794244276	19341.489180493612	18450.879856590695	23041.07250479536	21807.155371653804	0.25693088543837805	0.24113727865453147	-36.53166787882947	-2524.734550999012	-34.800223897567776	-2405.0733125377446
30.193559332147448	10339.674339880488	10332.437483079477	14915.832598932799	14461.595908916213	17193.13629161852	16511.584640464363	19334.641365195603	18444.362584594666	23033.81262282208	21800.263058321576	0.2570100469928182	0.241210444812064	-37.16145471209893	-2583.7311209226027	-35.40167761834891	-2461.3790858513676
30.37549071598484	10333.450268178764	10326.46231313451	14909.189456185595	14455.261205839477	17186.318282718395	16505.08936565201	19327.63165402899	18437.691151714593	23026.375764904755	21793.2028798104	0.25709067673245267	0.24128496717883693	-37.78498558974388	-2642.90944390418	-35.9970859231471	-2517.8532552048564
30.55851832793038	10327.095701970284	10320.361038539184	14902.399245237875	14448.78580837889	17179.34564111949	16498.446530745747	19320.45970865611	18430.865240332998	23018.761796430594	21785.974702843265	0.25717280248692487	0.24136087143315507	-38.402295803469315	-2702.2694150889292	-36.586482199054444	-2574.4956071823835
30.742648773309874	10320.609725186318	10314.13281544497	14895.46133536992	14442.169137716579	17172.217893034718	16491.655697233353	19313.125194409644	18423.884536436417	23010.970591755555	21778.57840254267	0.25725645263513613	0.2414381837590638	-39.01342067609221	-2761.8109380109236	-37.1698998546708	-2631.305934167467
30.92788869724955	10313.99141119129	10307.776790629026	14888.375092255454	14435.41061212223	17164.93456491771	16484.7164271367	19305.627780329243	18416.74872965268	23003.00203432953	21771.013862548025	0.25734165611687937	0.24151693085702577	-39.61839556375344	-2821.533925053198	-37.747372321733565	-2688.2840347252786
31.114244784915854	10307.239822582134	10301.292101313154	14881.139877871023	14428.509646876531	17157.49518343855	16477.62828299465	19297.96713919693	18409.457513287092	22994.85601682167	21763.280975133068	0.2574284424447513	0.2415971399548444	-40.21725585880631	-2881.4382980000228	-38.318933057948016	-2745.4297140827402
31.30172376175672	10300.354010983785	10294.677874979134	14873.755050403402	14421.465654192805	17149.899275459004	16470.390827845396	19290.14294757299	18402.010584359105	22986.53244124799	21755.379641325395	0.25751684171634215	0.24167883881884916	-40.810036991068046	-2941.5239884559996	-38.88461554793321	-2802.7427844791673
31.4903323937443	10293.333016840177	10287.933229179938	14866.219964154152	14414.278043136248	17142.146368006044	16463.003625207533	19282.15488583143	18394.407643638708	22978.031219100038	21747.30977102713	0.25760688462671993	0.24176205576534252	-41.396774430410005	-3001.790938392747	-39.44445330518647	-2860.2230656160973
31.68007748761912	10286.175869200912	10281.057271346921	14858.533969441653	14406.94621954094	17134.235988244218	16455.46623906005	19274.002638195456	18386.648395682885	22969.35227147543	21739.071283137197	0.25769860248121085	0.24184681967232244	-41.977503688838624	-3062.239100658335	-39.99847987414978	-2917.8703850964084
31.870965891135747	10278.881585503286	10274.049098592708	14850.696412500278	14399.469585924353	17126.167663446548	16447.7782338211	19265.685892772603	18378.732548871816	22960.495529209617	21730.664105674892	0.25779202720848715	0.24193315999148246	-42.55226032322389	-3122.8684395560995	-40.54672883259627	-2975.6845789304934
32.063004493309954	10271.449171349619	10266.907797509715	14842.706635376646	14391.847541399306	17117.940920963836	16439.939174325373	19257.20434158955	18370.65981544479	22951.46093300917	21722.088175904737	0.2578871913739694	0.24202110676049735	-43.121079936798196	-3183.678931329865	-41.08923379269254	-3033.665491927415
32.25620022466719	10263.877620280142	10259.632443964618	14834.563975823477	14384.079481583885	17109.555288193063	16431.9486258008	19248.557680627393	18362.429911536732	22942.248433587378	21713.34344046362	0.257984128193555	0.24211069061560947	-43.68399818242324	-3244.6705648177303	-41.626028403850796	-3091.8129782485776
32.45056005749291	10256.16591354049	10252.222102887683	14826.267767189638	14376.16479850795	17101.010292543288	16423.806153843063	19239.745609855574	18354.042557213463	22932.857991800196	21704.42985548825	0.25808287154767606	0.24220194280451335	-44.24105076495471	-3305.8433420229703	-42.15714635488257	-3150.126901908312
32.64609100608406	10248.31301984471	10244.675828058093	14817.81733830792	14368.102880517776	17092.305461401025	16415.511324389656	19230.767833266655	18345.497476507873	22923.28957878511	21695.347386745332	0.2581834559957024	0.24229489519955485	-44.79227344303945	-3367.1972786807455	-42.68262137541751	-3208.6071372460574
32.84280012700226	10240.31789513286	10236.99266188409	14809.21201337915	14359.89311217739	17083.44032209323	16407.063703691954	19221.62405891014	18336.794397455244	22913.543176100855	21686.096009762532	0.2582859167906958	0.24238958031125113	-45.33770203310269	-3428.732404991053	-43.202487239461334	-3267.2535695503466
33.040694519328454	10232.179482323409	10229.171635178393	14800.451111853174	14351.53487416723	17074.414401848833	16398.462858286017	19212.31399892616	18327.933052128556	22903.618775869065	21676.675709961295	0.2583902898945259	0.24248603130214016	-45.87737241075229	-3490.4487661728635	-43.71677776626893	-3326.0660955137573
33.239781324919136	10223.89671106052	10221.211766928813	14791.53394830676	14343.02754318018	17065.22722775884	16389.708354962277	19202.837369579276	18318.913176673977	22893.51638091799	21667.08648279164	0.25849661199336094	0.24258428200096843	-46.41132051432214	-3552.346423198469	-44.22552682374226	-3385.044623882044
33.44006772866406	10215.468497455418	10213.112064063342	14782.459832317532	14334.370491814	17055.878326734037	16380.799760732958	19193.193891291146	18309.734511345396	22883.236004927232	21657.328333867816	0.258604920513537	0.24268436691723036	-46.93958234781894	-3614.425453492906	-44.728768330824096	-3444.189076037146
33.64156095874556	10206.893743822558	10204.871521210434	14773.228068334898	14325.563088461258	17046.367225461414	16371.736642798713	19183.383288673667	18300.396800539445	22872.777672575026	21647.401279106474	0.2587152536378257	0.24278632125606303	-47.46219398323592	-3676.68595160963	-45.226536259295244	-3503.499386555981
33.84426828689945	10198.171338409817	10196.489120453678	14763.837955547033	14316.604697195795	17036.693450358383	16362.518568513146	19173.40529056129	18290.899792829914	22862.14141968695	21637.305344866116	0.25882765032210514	0.2428901809335127	-47.9791915644455	-3739.128030035179	-45.718864637492516	-3562.9755039289594
34.04819702867729	10189.300155122763	10187.963831080944	14754.288787744112	14307.494677655844	17026.856527524982	16353.145105345682	19163.259630042994	18281.243241001826	22851.327293386392	21627.040568088207	0.25894215031244927	0.24299598259218055	-48.490611309687665	-3801.7518199090846	-46.20578755206952	-3622.6173911425285
34.25335454371064	10180.279053243077	10179.294609328103	14744.579853177886	14298.23238492409	17016.85598269435	16343.615820843077	19152.946044494085	18271.426902085594	22840.33535224732	21616.6069964405	0.2590587941626456	0.24310376361725744	-48.996489515040594	-3864.557471831329	-46.68733915107441	-3682.4250263674185
34.45974823597649	10171.106877140552	10170.48039811669	14734.710434417035	14288.817169403917	17006.691341180678	16333.930282588644	19142.464275607286	18261.450537390487	22829.165666448524	21606.00468846172	0.2591776232521573	0.24321356215296494	-49.496862557847635	-3927.5451566926204	-47.16355364692572	-3742.398403679952
34.66738555406454	10161.782455978968	10161.520126785883	14724.67980819867	14279.248376692385	16996.36212782541	16324.088058160052	19131.814069423617	18251.313912538113	22817.818317930178	21595.23371370843	0.2592986798045362	0.24332541711940717	-49.991766899962386	-3990.715066504199	-47.6344653191336	-3802.537533753086
34.87627399144595	10152.30460341528	10152.41271081818	14714.48724527537	14269.525347449258	16985.867866940833	16314.088715084925	19120.995176362554	18241.01679749522	22806.293400552033	21584.294152903483	0.25942200690630945	0.24343936822984769	-50.48123909158312	-4054.0674152914435	-48.10010851775587	-3862.8424446377903
35.086421086743854	10142.672117292263	10143.157051558983	14704.132010258065	14259.647417262448	16975.208082251604	16303.931820794562	19110.00735125189	18230.558966606426	22794.591020253945	21573.186098086633	0.2595476485263459	0.2435554560084304	-50.965315774374176	-4117.602439958602	-48.560517665762745	-3923.3131824764423
35.29783442400536	10132.883779324358	10133.752035929767	14693.613361454456	14249.61391650952	16964.382296833843	16293.616942575818	19098.850353357026	18219.940198626493	22782.71129521838	21561.909652767048	0.25967564953571837	0.24367372180834604	-51.44403368561325	-4181.320401251782	-49.01572726263112	-3983.9498123149388
35.51052163297529	10122.93835477642	10124.196536134627	14682.930550702697	14239.424170215132	16953.390033051644	16283.143647520583	19087.523946409616	18209.160276752144	22770.654356034964	21550.464932077746	0.25980605572808163	0.24379420783046885	-51.91742966255697	-4245.221584757324	-49.465771888360905	-4044.752418990247
35.72449038937153	10112.834592135243	10114.489409359992	14672.082823200251	14229.077497904149	16942.230812490947	16272.511502473033	19076.027898635453	18198.21898865322	22758.42034586687	21538.85206293177	0.259938913840574	0.24391695714247047	-52.38554064522032	-4309.306301799137	-49.91068620565784	-4105.72110787034
35.93974841516195	10102.571222774113	10104.629497467824	14661.06941732839	14218.573213451093	16930.904155891356	16261.720073975246	19064.361982782448	18187.11612650414	22746.00942062038	21527.07118418137	0.2600742715752642	0.24404201369842676	-52.84840368121513	-4373.574890533928	-50.350504963884305	-4166.856005777139
36.15630347884324	10092.146960609272	10094.61562668117	14649.889564470868	14207.910624924392	16919.409583074324	16250.768928209658	19052.525976146924	18175.85148701385	22733.421749115307	21515.122446777994	0.26021217762115784	0.24416942235893352	-53.30605593027576	-4438.0277170185	-50.785263003141154	-4228.157261904329
36.374163395721176	10081.560501749165	10084.446607262953	14638.542488828129	14197.089034426821	16907.74661286937	16239.65763093984	19040.519660600174	18164.424871456245	22720.657513258924	21503.00601393561	0.2603526816767806	0.2442992289117503	-53.758534668028005	-4502.665176278446	-51.21499525752006	-4289.625048742164
36.59333602819267	10070.810524135355	10074.121233186861	14627.027407225565	14186.107737930644	16895.91476303672	16228.38574744819	19028.342822613522	18152.836085699164	22707.716908221162	21490.722061295248	0.26049583447335667	0.2444314800929761	-54.20587729103863	-4567.48769346904	-51.63973675927991	-4351.259563050233
36.813829286029524	10059.895687175653	10063.638281800932	14615.343528916732	14174.966025108506	16883.91355018743	16216.952842471586	19015.99525328323	18141.084940233606	22694.600142612995	21478.270777092515	0.26064168779859953	0.2445662236087895	-54.6481213208026	-4632.49572499888	-52.05952264226653	-4413.061026812997
37.03565112666392	10048.814631368752	10052.996513483075	14603.49005538064	14163.663179158983	16871.7424897002	16205.358480134115	19003.47674835433	18129.171250201893	22681.307438666794	21465.65236232703	0.2607902945211366	0.24470350815775918	-55.08530440917093	-4697.689759800211	-52.47438814663474	-4475.0296883312985
37.25880955547555	10037.565977920314	10042.194671288535	14591.46618011315	14152.198476627107	16859.40109563485	16193.602223877026	18990.787108243545	18117.09483542525	22667.839032419088	21452.86703093411	0.2609417086155833	0.24484338345374518	-55.51746434329107	-4763.0703205652535	-52.88436862293747	-4537.165823270567
37.483312626080554	10026.14832835034	10031.23148058908	14579.271088412404	14140.571187219626	16846.888880642677	16181.683636385987	18977.926138061477	18104.855520430847	22654.195173895994	21439.915009958997	0.26109598518829147	0.24498590024941327	-55.94463905007433	-4828.637965001166	-53.28949953601841	-4599.469735734165
37.70916844062219	10014.560264091671	10020.105648703828	14566.903957158127	14128.78057361496	16834.2053558734	16169.602279515448	18964.893647634017	18092.45313447823	22640.37612730129	21426.79653973362	0.26125318050379165	0.24513111036037483	-56.36686660214764	-4894.393287216313	-53.68981647010514	-4661.94175943872
37.93638515006311	10002.800346079026	10008.815864521046	14554.363954584167	14116.825891267192	16821.350030878264	16157.357714209742	18951.68945152234	18079.887511584668	22626.382171206642	21413.511874055363	0.26141335201194804	0.24527906668997765	-56.78418522339052	-4960.336919121444	-54.08535513341485	-4724.582258913666
38.164970954479706	9990.867114328794	9997.360798111185	14541.650240044673	14104.706388204535	16808.3224135097	16144.949500421224	18938.313369042313	18067.158490550053	22612.21359874486	21400.06128036875	0.26157655837585664	0.2454298232547669	-57.196633293926425	-5026.469531799667	-54.47615136251261	-4787.391630663071
38.39493410335793	9978.75908750914	9985.73910033073	14528.761963773408	14092.42130482182	16795.122009817245	16132.377197025266	18924.765224282746	18054.265914981002	22597.87071780586	21386.445039949675	0.2617428595004993	0.2455834352106351	-57.60424935607443	-5092.79183700541	-54.86224112743366	-4850.370304455515
38.626282895891045	9966.47476250008	9973.949402416472	14515.69826663587	14079.969873666676	16781.748323939413	16119.640361731697	18911.044846122488	18041.209633313923	22583.353851235184	21372.663448092084	0.2619123165621898	0.24573995887968433	-58.00707212105772	-5159.304588757455	-55.243660537322285	-4913.518744676374
38.859025681279114	9954.012613943329	9961.990315570056	14502.458279874068	14067.351319219304	16768.200857991287	16106.73855099274	18897.152068246163	18027.989498837193	22568.66333703527	21358.71681429726	0.2620849920388268	0.24589945177782588	-58.40514047455508	-5226.008584868163	-55.62044584506657	-4976.837451616302
39.09317085903034	9941.371093781869	9949.860430532695	14489.041124844029	14054.564857665897	16754.479111948407	16093.671319907718	18883.08672915919	18014.60536971269	22553.799528569936	21344.605462466203	0.26226094974098957	0.24606197264313845	-58.79849348296557	-5292.904668569565	-55.99263345281361	-5040.32696288079
39.328726879264174	9928.54863078863	9937.55831714954	14475.445912745283	14041.609696665095	16740.582583525887	16080.43822212364	18868.8486722011	18001.05710899608	22538.76279477156	21330.329731094513	0.2624402548438958	0.24622758146500848	-59.18717040060437	-5359.9937302693725	-56.36025991803763	-5103.987854873296
39.56570224301631	9915.543630084214	9925.082523923487	14461.671744342399	14028.485035107406	16726.510768053144	16067.03880973216	18854.43774555766	17987.34458465613	22523.553520351168	21315.889973470137	0.2626229739202537	0.24639633951408368	-59.57121067638218	-5427.276709290221	-56.72336195934622	-5167.820744298864
39.80410550254544	9902.354472643236	9912.431577558178	14447.717709678129	14015.190062867398	16712.26315834392	16053.472633162333	18839.85380227151	17973.467669592872	22508.172106011603	21301.286557873973	0.26280917497403833	0.24656830937305702	-59.95065396063728	-5494.7545956647955	-57.08197646206827	-5231.826289663557
40.04394526164196	9888.979514789313	9899.603982490033	14433.582887778266	14001.723960548577	16697.83924456166	16039.739241069747	18825.09670025168	17959.426241654968	22492.618968664134	21286.519867783776	0.26299892747522363	0.24674355496831865	-60.32554011222237	-5562.428432008717	-57.43614048427844	-5296.005192880519
40.28523017593832	9875.417087677954	9886.598220408734	14419.266346347425	13988.085899220376	16683.238514079756	16025.838180220882	18810.16630228124	17945.220183655576	22476.89454164792	21271.590302080836	0.26319230239549296	0.2469221416024968	-60.69590920684277	-5630.299315534998	-57.78589126434963	-5360.358201016672
40.52796895322162	9861.665496767237	9873.412749765928	14404.767141455617	13974.275040147084	16668.460451336425	16011.768995373157	18795.062476023362	17930.849383386976	22460.999274952635	21256.498275259615	0.2633893722449781	0.24710413598792264	-61.06180154447793	-5698.368400040548	-58.131266226875596	-5424.886107962113
40.77217035374772	9847.723021276075	9860.046005271992	14390.084317215538	13960.290534508667	16653.50453768456	15997.53122915053	18779.785094025876	17916.31373363401	22444.933635444628	21241.244217640808	0.2635902111100433	0.2472896062810442	-61.42325765719579	-5766.636897971854	-58.47230298939394	-5489.5897561926395
41.017843190557436	9833.587913629652	9846.496397380426	14375.216905450152	13946.131523113092	16638.370251235858	15983.124421914412	18764.334033724095	17901.61313218625	22428.698107096567	21225.828575587686	0.2637948946921608	0.24747862211782623	-61.78031831775297	-5835.106082619168	-58.80903936971663	-5554.47003863845
41.26499632979458	9819.258398891576	9832.76231175944	14360.163925350023	13931.797136099733	16623.05706669921	15968.548111629467	18748.70917744168	17886.747481848564	22412.29319122028	21210.251811725575	0.26400350034791026	0.24767125465016743	-62.13302454807126	-5903.777290337719	-59.14151339331511	-5619.5279006012715
41.51363869102594	9804.73267418261	9818.84210875053	14344.924383120348	13917.286492633722	16607.564455213236	15953.80183372453	18732.910412389734	17871.71669045032	22395.719406703327	21194.514405164802	0.26421610713014365	0.24786757658336842	-62.48141762864543	-5972.651922926772	-59.469763301131024	-5684.76434175903
41.763779247563185	9790.00890808535	9804.734122813476	14329.497271616994	13902.598700590732	16591.891884172266	15938.885120947974	18716.937630663615	17856.520670852762	22378.977290248888	21178.616851726933	0.2644327958303533	0.24806766221468748	-62.82553910732531	-6041.731449982617	-59.79382755723054	-5750.180418191478
42.0154270267867	9775.085240034981	9790.43666195781	14313.881569971838	13887.732856232384	16576.038817046596	15923.79750321803	18700.790729238226	17841.159340955288	22362.067396619943	21162.559664175013	0.26465364902228294	0.24827158747302325	-63.16543080880365	-6111.017411398701	-60.1137448567315	-5815.777244498953
42.26859111047143	9759.959779695073	9775.94800715978	14298.076243206086	13872.688043871178	16560.004713195416	15908.5385074671	18684.469609960506	17825.632623699432	22344.99029888658	21146.3433724469	0.26487875110683	0.2484794299597561	-63.50113484505346	-6180.511419998482	-60.429554134858336	-5881.555996064097
42.523280635114425	9744.6306063186	9761.266411764875	14282.080241831965	13857.463335525195	16543.789027673345	15893.107657480297	18667.97417954	17809.940447071345	22327.74658867748	21129.968523892527	0.2651081883582778	0.24869126899079835	-63.83269362487408	-6250.21516414918	-60.741294575080246	-5947.517911278643
42.77950479226489	9729.095768093583	9746.390100875442	14265.892501442138	13842.057790562165	16527.39121102971	15877.504473728126	18651.304349537106	17794.08274410253	22310.336876435525	21113.4356835152	0.26534204897191044	0.2489071856398858	-64.16014986528171	-6320.130410622805	-61.0490056185663	-6013.664293966256
43.03727282885567	9713.353281472733	9731.317270722608	14249.511942286019	13826.470455331975	16510.81070910014	15861.728473192361	18634.460036348402	17778.059452868154	22292.761791676836	21096.74543421612	0.2655804231130555	0.2491272627831634	-64.48354660188488	-6390.259007410146	-61.35272697334949	-6079.99651581049
43.29659404753705	9697.40113048726	9716.046088022742	14232.937468833436	13810.700362788191	16494.046962791184	15845.779169186091	18617.44116119003	17761.870516483912	22275.021983254806	21079.898377043737	0.26582340296760204	0.24935158514509767	-64.80292720012221	-6460.602886709385	-61.65249862379278	-6146.516018898226
43.55747780701245	9681.23726604374	9700.574689317295	14216.167969324153	13794.74653209718	16477.099407856298	15829.656071166313	18600.247650077763	17745.51588310023	22257.11811962758	21062.89513144643	0.2660710827940551	0.24958023934577883	-65.11833536798804	-6531.1640681112185	-61.94836084137205	-6213.224318427034
43.81993352237618	9664.859605204047	9684.901180296023	14199.202315303435	13778.607968235021	16459.96747466385	15813.358684539846	18582.879433804435	17728.99550589434	22239.05088913009	21045.73633552957	0.2663235589771738	0.24981331394964643	-65.4298151673429	-6601.944661729503	-62.240354194345855	-6280.123005383648
44.08397066545326	9648.266030447929	9669.023635103116	14182.039361143161	13762.283661571782	16442.650587956752	15796.886510461942	18565.336447914586	17712.309343060268	22220.82100025081	21028.422646317096	0.266580930083251	0.25005089951570314	-65.73741102644271	-6672.946871527936	-62.52851955852384	-6347.213749390561
44.349598765141174	9631.454388917537	9652.940095625529	14164.677943547655	13745.772587442465	16425.14816660314	15780.239045627362	18547.618632675873	17695.457357796102	22202.429181912787	21010.95474001721	0.2668432969170985	0.25029308864925454	-66.04116775377042	-6744.172998857219	-62.81289812898467	-6414.498301716521
44.6168274077539	9614.422491643456	9636.648570763049	14147.116881043657	13729.073705704008	16407.459623337527	15763.415782053276	18529.725933046964	17678.439518288567	22183.87618375897	20993.33331229231	0.267110762580796	0.25053997605524886	-66.34113055132184	-6815.625446011778	-63.0935314314811	-6481.978498326149
44.88566623736761	9597.168112752102	9620.147035679867	14129.354973454427	13712.185960278432	16389.58436449291	15746.416206854417	18511.658298642462	17661.255797695187	22165.16277644284	20975.5590785339	0.26738343253426505	0.2507916585932566	-66.63734502838997	-6887.306719945744	-63.37046133408148	-6549.6562630310655
45.15612495616904	9579.688988653581	9603.433431036818	14111.391001356758	13695.108278681082	16371.521789722578	15729.239802009544	18493.415683693987	17643.906174123396	22146.289751923476	20957.632774141886	0.2676614146577442	0.2510482353341591	-66.929857216026	-6959.219436116982	-63.64373005953894	-6617.533610783983
45.42821332480542	9561.982817209937	9586.505662204036	14093.223725520924	13677.839571533852	16353.271291712108	15711.886044119401	18474.998047007943	17626.39063060705	22127.257923766014	20939.555154809015	0.26794481931622555	0.25130980761861177	-67.21871358266435	-7031.366322566289	-63.913380198704544	-6685.612651167437
45.701941162736816	9544.047256882692	9569.361598453	14074.851886332004	13660.378732062152	16334.83225587993	15694.35440415499	18456.405351918653	17608.70915507913	22108.068127446328	20921.326996809476	0.26823375942593186	0.2515764791173366	-67.50396104954052	-7103.75022406783	-64.17945472358042	-6753.89559192257
45.97731834859046	9525.879925859965	9551.99907212816	14056.274203193214	13642.724635576144	16316.204060067643	15676.6443471971	18437.637566238343	17590.861740342054	22088.721220661926	20902.9490972934	0.26852835052290747	0.2518483558933208	-67.78564700676725	-7176.374106438365	-64.4419970010822	-6822.384742642287
46.25435482051728	9507.478401161843	9534.415877796719	14037.489373909259	13624.876138934434	16297.386074218102	15658.755332165325	18418.694662202102	17572.848384033852	22069.218083647225	20884.42227458574	0.2688287108338041	0.25212554646599	-68.06381933025841	-7249.241061054636	-64.70105080752182	-6891.082518625539
46.533060576550575	9488.840217724168	9516.609771376769	14018.496074050143	13606.832079990714	16278.377660042162	15640.686811537471	18399.576616409053	17554.66908859143	22049.559619495023	20865.747368491015	0.2691349613489409	0.2524081618774287	-68.33852639915858	-7322.3543095188215	-64.95666034334499	-6959.991444853134
46.813445674966815	9469.962867459579	9498.578469242471	13999.292956293717	13588.591277021715	16259.178170672421	15622.43823105783	18380.283409758296	17536.323861209497	22029.746754482814	20846.92524060287	0.26944722589772796	0.25269631576072316	-68.60981711413842	-7395.717208540067	-65.20887024880358	-7029.114160156809
47.09552023464871	9450.843798295826	9480.31964730626	13979.878649747032	13570.152528136674	16239.78695030449	15604.009029434832	18360.815027380537	17517.81271379616	22009.780438405396	20827.956774619674	0.2697656312265454	0.252990124410513	-68.877740915912	-7469.333254950121	-65.45772561987178	-7098.453421520535
47.37929443545016	9431.480413190284	9461.830940076903	13960.251759245011	13551.514610666847	16220.203333824564	15585.398638026882	18341.171458564142	17499.135662923956	21989.661644912758	20808.842876665236	0.27009030707916243	0.2532897068558318	-69.1423478048091	-7543.206090961583	-65.70327202483531	-7168.012108554132
47.66477851856398	9411.870069120574	9443.109939693304	13940.410864626258	13532.676280535086	16200.426646423268	15566.606480516668	18321.352696676375	17480.292729777066	21969.391371854417	20789.58447561588	0.2704213862798078	0.2535951849353203	-69.4036883609624	-7617.339509607758	-65.94555552140082	-7237.793228131719
47.951982786891236	9392.010076050301	9424.154194932846	13920.354519984554	13513.63627160403	16180.45620319481	15547.631972572775	18301.358739078707	17461.283940093726	21948.970641629516	20770.182523432995	0.27075900481898213	0.2539066833749122	-69.66181376549503	-7691.737460442353	-66.18462267500945	-7307.799919278827
48.24091760541319	9371.897695869568	9404.961210193971	13900.081252895487	13494.393295002545	16160.291308721125	15528.474521498521	18281.189587036442	17442.109324104054	21928.400501543143	20750.637995501755	0.2711033019421271	0.25422432986807963	-69.91677582211923	-7766.4040554063395	-66.42052057723049	-7378.035458181053
48.53159340156531	9351.530141309633	9385.528444452139	13879.589563617252	13474.946038429509	16139.931256640395	15509.133525867413	18260.845245622317	17422.768916463057	21907.682024169244	20730.951890976212	0.27145442024125727	0.25454825515874524	-70.16862697967736	-7841.343574948609	-66.65329686491168	-7448.5032634050585
48.82402066561362	9330.904574831073	9365.853310188515	13858.877924264569	13455.293165434043	16119.375329199253	15489.608375144759	18240.325723613725	17403.262756178443	21886.816307719964	20711.125233130653	0.27181250574967597	0.2548785931269553	-70.4174203559196	-7916.560474435799	-66.88299974045003	-7519.20690136496
49.11820995103327	9310.018107484819	9345.933172290546	13837.944777954655	13435.433314671227	16098.622796787864	15469.898449294584	18219.631033383164	17383.590886533028	21865.804476421537	20691.159069717407	0.272177708039894	0.25521548087743484	-70.66320976170755	-7992.059390759096	-67.10967799258651	-7590.150091987103
49.41417187488941	9288.867797745579	9325.765346923836	13816.788537924373	13415.36509913252	16077.672917457649	15450.003118371691	18198.761190781883	17363.753355001583	21844.647680897262	20671.05447333148	0.27255018032487927	0.2555590588311281	-70.90604972646179	-8067.845149252564	-67.33338101812842	-7661.336714611854
49.71191711822035	9267.45065031685	9305.347100374382	13795.407586617239	13395.087105349756	16056.524936420277	15429.921742097784	18177.716215016055	17343.750213161664	21823.347098557224	20650.812541781874	0.2729300795627718	0.25590947081984783	-71.14599552428263	-8143.922770848498	-67.55415884410468	-7732.770814095624
50.01145642642306	9245.763614907191	9284.675647860708	13773.80027473947	13374.597892572	16035.178085528036	15409.65366942168	18156.49612851565	17323.581516598544	21801.903933995556	20630.434398470272	0.2733175665652022	0.2562668641841546	-71.38310320142409	-8220.297479569446	-67.77206215136539	-7804.456607223488
50.3128006096408	9223.803584976724	9263.748152314625	13751.964920283346	13353.895991913665	16013.631582733757	15389.198238061981	18135.10095679485	17303.247324803277	21780.319419394575	20609.921192776423	0.27371280610935844	0.25663138987460127	-71.61742960488846	-8296.974710323382	-67.98714229906182	-7876.398489380255
50.61596054315354	9201.567396453682	9242.56172313032	13729.899807517228	13332.979905473396	15991.884631530478	15368.554774032478	18113.530728304504	17282.74770106434	21758.594814936845	20589.274100451315	0.27411596705395613	0.25700320255647474	-71.84903241173743	-8373.960116986651	-68.19945134951558	-7948.601041432004
50.9209471677702	9179.051826420027	9221.113414880567	13707.603185940425	13311.848105422077	15969.936420369206	15347.722591148895	18091.785474275508	17262.082712351836	21736.73140922455	20568.494324017593	0.27452722245926925	0.2573824607181705	-72.07797016002951	-8451.259580862243	-68.4090420947141	-8021.069036965724
51.22777149022361	9156.253591765828	9199.40022599954	13685.073269202001	13290.499033059179	15947.786122054458	15326.700990516538	18069.86522855326	17241.25242919456	21714.730519707122	20547.58309317797	0.2749467497113882	0.2577693267833649	-72.30430228035402	-8528.87921942817	-68.61596808336253	-8093.80744977342
51.53644458356769	9133.169347811592	9177.419097431211	13662.308233981787	13268.931097835883	15925.432893116362	15305.489259997978	18047.770027422408	17220.25692554911	21692.593493116707	20526.541665231478	0.2753747306508824	0.25816396722712476	-72.52808912966066	-8606.82539555896	-68.82028364970029	-8166.82146172924
51.84697758757708	9109.795686897874	9155.16691124239	13639.30621883203	13247.142676343648	15902.875873158071	15284.086673659609	18025.49990942129	17199.09627866061	21670.321705911672	20505.37132549755	0.27581135170605026	0.25856655269612583	-72.74939202518726	-8685.104727003258	-69.02204394247019	-8240.116470877081
52.15938170914916	9086.129136942072	9132.640489200037	13616.065322978873	13225.132111267452	15880.114184178434	15262.492491197108	18003.054915146433	17177.770568915414	21647.916564729225	20484.073387749133	0.2762568040309417	0.25897725813314637	-72.96827328083236	-8763.72409636993	-69.22130495608508	-8313.69809998339
52.47366822270851	9062.166159960938	9109.836591311154	13592.583605080757	13202.897710301137	15857.146929867284	15240.705957337383	17980.435087045076	17156.27987968395	21625.379506845642	20462.649194653317	0.2767112836483658	0.25939626290601864	-73.18479624417887	-8842.690661455039	-69.41812356230002	-8387.572205366101
52.789848470613855	9037.90315055941	9086.751914325458	13568.859081943721	13180.437745024914	15833.973194874217	15218.726301217957	17957.640469197253	17134.624297155224	21602.71200064662	20441.100118221948	0.27717499159808295	0.259823750941224	-73.39902533574787	-8922.01186608756	-69.61255754367448	-8461.744886146393
53.107933863567155	9013.336434383884	9063.383090198724	13544.889727189955	13157.75044974167	15810.592044047326	15196.552735740637	17934.671107084367	17112.803910160088	21579.915546105083	20419.42756026966	0.2776481340904094	0.2602599108623209	-73.61102608933652	-9001.6954513737	-69.80466562818037	-8536.222493887413
53.42793588102576	8988.462266540824	9039.726684517254	13520.673469879857	13134.834020272392	15787.002521643264	15174.18445690063	17911.52704734645	17090.818809985507	21556.991675269946	20397.632952882723	0.27813092266546063	0.2607049361334267	-73.82086519395307	-9081.749467425514	-69.99450752497796	-8611.01164260367
53.74986607161648	8963.276829978882	9015.779194881326	13496.208193083658	13111.6866127072	15763.203650504782	15151.620643087921	17888.208337524815	17068.669090176736	21533.94195276281	20375.717758895797	0.2786235743582817	0.26115902520795276	-74.02861053810193	-9162.182285661343	-70.18214396236363	-8686.119219290093
54.073736053552395	8937.776233835171	8991.537049247818	13471.491732402326	13088.30634211171	15739.19443120664	15128.860454361517	17864.715025791662	17046.35484632889	21510.76797628548	20353.683472379435	0.27912631187011333	0.261622381682826	-74.23433125494921	-9243.002611535136	-70.36763672646339	-8761.552394812461
54.399557515052166	8911.956511744476	8966.996604230359	13446.521874434458	13064.6912811858	15714.973841166697	15105.90303169397	17841.047160664326	17023.876175866037	21487.471377136615	20331.531619136673	0.2796393637460623	0.2620952144584404	-74.43809777058777	-9324.219497957267	-70.55104870236755	-8837.318635368254
54.727342214761876	8885.813620111443	8942.154143356604	13421.296355187664	13040.839458873477	15690.540833721803	15082.747496185806	17817.20479070444	17001.233177807797	21464.053820738813	20309.263757210032	0.28016296455946094	0.26257773790457223	-74.63998185306991	-9405.842359153554	-70.7324439163167	-8913.425714363344
55.057101982179326	8859.343436345302	8917.005875281608	13395.812858431962	13016.748858921612	15665.894337166566	15059.392948248094	17793.187964200864	16978.425952522786	21440.517007175997	20286.88147739878	0.2806973551032031	0.26307017203253524	-74.8400566641103	-9487.880985212978	-70.91188757977943	-8989.881724843755
55.38884871808102	8832.541757056837	8891.547931956567	13370.069013992861	12992.4174183855	15641.033253753343	15035.838466752011	17768.996728835697	16955.45460146815	21416.862671741426	20264.386403786833	0.2812427825883712	0.2635727426738399	-75.03839681298268	-9570.345557275694	-71.0894461356911	-9066.695092489012
55.722594394951685	8805.404296217352	8865.77636675196	13344.062395981578	12967.84302607893	15615.956458651746	15012.083108143579	17744.631131332368	16932.319226914417	21393.092585496368	20241.78019428137	0.28179950085047345	0.26408568166565	-75.23507841281025	-9653.246663403232	-71.26518730671523	-9143.874589210376
56.058351057416104	8777.926683279451	8839.687152534434	13317.790520959825	12943.023520966492	15590.66279886583	14988.125905522324	17720.09121708504	16909.019931654984	21369.208555839792	20219.064541162392	0.2823677705636394	0.264609227043338	-75.43017913867152	-9736.595315099228	-71.43918014487281	-9221.429347261786
56.39613082267415	8750.10446125975	8813.276179696713	13291.25084603668	12917.956690495947	15565.151092107406	14963.965867682344	17695.377029768562	16885.556818699755	21345.212427089584	20196.241171643993	0.282947859463123	0.2651436232404559	-75.6237782888129	-9820.402964627836	-71.61149508407834	-9299.368874081876
56.7359458809379	8721.933084783188	8786.539254139616	13264.440766894271	12892.640268867664	15539.42012562282	14939.601978113524	17670.48861092747	16861.929990951405	21321.106081074802	20173.31184844669	0.28354004257649895	0.2656891212964535	-75.81595684802596	-9904.681523069274	-71.78220399446582	-9377.703067742754
57.07780849587155	8693.407918089477	8759.472095205845	13237.357615740004	12867.07193523916	15513.468654972106	14915.033193962014	17645.425999543884	16838.13955086449	21296.89143774041	20150.27837038227	0.2841446024639424	0.2662459790725051	-76.00679755421152	-9989.443379237782	-71.95138023937761	-9456.442233149894
57.42173100503407	8664.52423300134	8732.070333564376	13209.998659181269	12841.249311861027	15487.29540275701	14890.258444946903	17620.18923158185	16814.18560008499	21272.57045576294	20127.142572949826	0.2847618294680097	0.2668144614757982	-76.19638496718107	-10074.701419384684	-72.11909873439436	-9535.597098907456
57.7677258203244	8635.277206855655	8704.32950904574	13182.361096020815	12815.169962142729	15460.899057297356	14865.276632232695	17594.778339508903	16790.06823907133	21248.14513317982	20103.906328945453	0.28539202197335867	0.26739484069268815	-76.3848055410599	-10160.469047870953	-72.28543600938065	-9615.178835021332
58.115805428429454	8605.661920396888	8676.245068426539	13154.442054967618	12788.831388643537	15434.278271251198	14840.0866272536	17569.19335179124	16765.78756669346	21223.617508029587	20080.57154908316	0.286035486676873	0.2679873964311166	-76.57214769967686	-10246.760208770633	-72.4504702732338	-9695.199071413837
58.465982391274686	8575.673355634675	8647.81236316402	13126.238592261647	12762.231030987205	15407.431660178447	14814.68727048941	17543.434292363712	16741.34367981135	21198.989659006278	20057.140182630064	0.2866925388686687	0.2685924161727306	-76.75850191494828	-10333.58940841537	-72.61428148102277	-9775.669917223044
58.818269346477535	8545.306393665125	8619.026647079285	13097.747689207139	12735.366263695552	15380.35780104339	14789.077370189088	17517.501180071074	16716.736672829702	21174.263706125632	20033.614218053717	0.2873635027245012	0.2692101954351494	-76.94396078905265	-10420.97173904581	-72.77695140449941	-9856.603981060907
59.172679007803275	8514.55581245783	8589.883073989791	13068.966249611989	12708.234393938801	15353.055230654933	14763.255701040935	17491.394028080966	16691.96663722941	21149.441811405595	20009.995683683945	0.2880487116101076	0.26984103804486165	-77.12861914006135	-10508.922903516795	-72.93856370570211	-9938.014392204583
59.52922416562417	8483.41628460884	8560.376695290232	13039.89109712795	12680.832659197826	15325.522444040169	14737.2210027856	17465.11284326541	16667.03366107295	21124.526179559292	19986.28664838755	0.28874850839805166	0.27048525642125204	-77.3125740915566	-10597.45924119465	-73.09920401381896	-10019.914822778665
59.887917687380885	8451.88237506169	8530.502457482478	13010.518972488488	12653.158224835615	15297.75789274949	14710.971978770493	17438.65762555068	16641.937828483784	21099.51905870249	19962.48922225785	0.2894632457976701	0.2711431718722872	-77.4959251659784	-10686.597755020484	-73.25896000538705	-10102.319510956295
60.24877251804685	8419.94853879758	8500.25519965424	12980.846530639177	12625.20818157312	15269.759983088981	14684.507294441759	17412.02836723281	16616.679219097197	21074.422741074563	19938.605557318053	0.29019328669874955	0.2718151149024177	-77.67877438242067	-10776.356139892247	-73.41792148824607	-10185.243285292294
60.6118016805955	8387.609118496857	8469.62965090705	12950.870337756473	12596.979542865953	15241.527074277397	14657.825575771687	17385.225052257676	16591.257907482024	21049.239563773936	19914.637848239712	0.29093900452959937	0.27250142553328793	-77.86122635858555	-10866.752812353894	-73.57618048917357	-10268.701590179466
60.97701827647021	8354.858342173859	8438.62042773387	12920.58686814976	12568.469242177125	15213.057476523654	14630.925407617884	17358.247655463307	16565.67396253098	21023.97190950776	19890.588333075808	0.29170078363022134	0.2732024536378696	-78.04338841747449	-10957.806941709481	-73.73383134562027	-10352.71051255241
61.34443548605718	8321.690320787608	8407.222031347155	12889.992501041883	12539.674130141613	15184.349449021442	14603.805332011325	17331.096141782804	16539.927446818434	20998.622207356508	19866.459294009343	0.29247901964131423	0.2739185592886756	-78.22537069907412	-11049.53848264506	-73.89097080168358	-10437.286809856538
61.71406656916102	8288.099045831097	8375.428844958074	12859.083517222587	12510.590971617596	15155.40119785651	14576.463846369588	17303.770465405327	16514.018415923518	20973.192933553113	19842.25305811712	0.2932741199098952	0.27465011312074944	-78.40728627684075	-11141.968209379818	-74.04769810829748	-10522.447939357255
62.085924865483435	8254.078386902607	8343.235131008316	12827.856095569798	12481.216442619834	15126.210873823076	14548.899401631968	17276.27056889357	16487.946917717036	20947.686612277623	19817.97199814974	0.2940865039123614	0.2753974967101471	-78.58925127948896	-11235.11775144888	-74.20411512805731	-10608.212088865228
62.46002379510434	8219.622089262471	8310.635028355699	12796.306309432604	12451.547127129557	15096.776570144391	14521.110400312407	17248.596382254873	16461.712991610013	20922.105816467007	19793.61853332746	0.29491660369586337	0.2761611029686945	-78.77138501895024	-11329.009631304536	-74.36032644523948	-10694.598208996467
62.83637685896657	8184.723771379341	8277.62254941527	12764.430122869966	12421.579513775392	15067.096320092965	14493.095194466257	17220.74782196349	16435.316667761712	20896.45316864032	19769.195130152286	0.2957648643389059	0.2769413365558271	-78.95381012360667	-11423.667303653434	-74.51643948060155	-10781.626046967693
63.21499763936286	8149.376922470773	8244.191577258196	12732.223386739066	12391.309992379847	15037.168094505823	14464.852083566848	17192.72478993184	16408.757966245223	20870.731341739895	19744.704303236995	0.2966317444321528	0.27773861430836866	-79.13665267799297	-11519.11519675795	-74.67256461165016	-10869.31618206948
63.59589980042612	8113.5749000430815	8210.33586267067	12699.681834626519	12360.734850365032	15006.989799189278	14436.379312287196	17164.527172427548	16382.036896168072	20844.943059988247	19720.14861615081	0.2975177165804586	0.2785533656891656	-79.32004236888679	-11615.378755746875	-74.82881529849692	-10957.690062872134
63.979097088622495	8077.310927436305	8176.049021175842	12666.801078615692	12329.85026901154	14976.559272208167	14407.675068182409	17136.15483893366	16355.153454745592	20819.09109976128	19695.53068228255	0.2984232679272133	0.279386033255528	-79.50411263864589	-11712.48448811518	-74.98530821600798	-11046.77004633518
64.36460333324754	8040.5780913804365	8141.324530021747	12633.576604882513	12298.65231956339	14945.874281053202	14378.737479267318	17107.60764094837	16328.107626323868	20793.17829047716	19670.853165720542	0.29934890070215286	0.28023707314849744	-79.6890008452865	-11810.46001141984	-75.1421633918435	-11136.579438803252
64.75243244692527	8003.3693395705	8106.155725139616	12600.003769113015	12267.136959172894	14914.932519681344	14349.564611484971	17078.885410721916	16300.899381350577	20767.20751550231	19646.118782150967	0.30029513279384196	0.2811069556040172	-79.87484843017592	-11909.334103351459	-75.29950435105638	-11227.142539066728
65.14259842611021	7965.677478267808	8070.535798076272	12566.077791733858	12235.300026677269	14883.73160542187	14320.154466059583	17049.987959926228	16273.528675289594	20741.1817130732	19621.330299773417	0.30126249834812685	0.2819961654871386	-80.06180109406341	-12009.136754362378	-75.45745826802158	-11318.484683635645
65.53511535159264	7927.49516993656	8034.457792906065	12531.793752948231	12203.137238200074	14852.269075742135	14290.504976728782	17020.91507825425	16245.995447477175	20715.10387723515	19596.490540234903	0.30225154839390805	0.2829052028504696	-80.25000898115468	-12109.899222896434	-75.61615612531386	-11410.63229425298
65.92999738900669	7888.814930925142	7997.914603127648	12497.146587568108	12170.644182569036	14820.542384865461	14260.61400684863	16991.666531944713	16218.29961991587	20688.977058797424	19571.602379581866	0.3032628514976853	0.28383458351813995	-80.43962687233216	-12211.654093448073	-75.77573288059284	-11503.612927878741
66.32725878934137	7849.629129202986	7960.8989685521055	12462.131079634033	12137.816316542052	14788.548900233942	14230.479346365075	16962.242062228306	16190.441096002869	20662.804366305052	19546.668749230612	0.3042969944483928	0.2847848396966325	-80.63081438717563	-12314.435337500181	-75.93632764116046	-11597.455329157878
66.72691388945532	7809.929982164723	7923.403472189633	12426.741856813125	12104.64895983275	14756.285898808364	14200.098708645188	16932.641383691163	16162.419759189355	20636.588967027594	19521.692636956617	0.3053545829741554	0.28575652061391565	-80.82373619626014	-12418.278377634473	-76.0980838474643	-11692.189485639334
67.12897711259382	7769.70955451439	7885.420537142581	12390.973384565048	12071.137289925957	14723.75056319646	14169.469727160445	16902.864182550307	16134.235471566235	20610.334087963965	19496.67708790201	0.30643624249267015	0.28675019318838835	-81.01856224355652	-12523.220154904295	-76.26114946544476	-11787.846685832366
67.53346296890952	7728.9597562443005	7846.942423514203	12354.81996006624	12037.276336674033	14690.939977601318	14138.58995201509	16872.910114837017	16105.888072372969	20584.04301686447	19471.625205602355	0.30754261889704315	0.28776644272925256	-81.21546797954579	-12629.29919964401	-76.42567718825376	-11884.459580242168
67.94038605598601	7687.672340723863	7807.961225342858	12318.275705881126	12003.060976663426	14657.851123580129	14107.45684631089	16842.778804482106	16077.377376424329	20557.719103268784	19446.540153031907	0.30867437937900727	0.28880587367001864	-81.4146346061898	-12736.555706011597	-76.59182464835976	-11982.062245663721
68.3497610593647	7645.838902915718	7768.4688675730185	12281.334563369326	11968.485927341126	14624.480875603638	14076.06778234003	16812.46984129791	16048.703172450658	20531.365759560304	19421.425153667773	0.3098322132915748	0.2898691103369516	-81.61624933339044	-12845.031610309146	-76.75975463969007	-12080.690252740867
68.7616027530747	7603.450877738173	7728.457103075757	12243.99028581738	11933.54574089008	14590.825996406222	14044.420037597343	16781.982778851318	16019.865221346989	20504.986462036948	19396.283492573253	0.3110168330532942	0.2909567977543897	-81.82050564834208	-12954.7706734268	-76.92963535105446	-12180.380737121683
69.17592600016614	7560.499538594321	7687.917509732294	12206.236431282341	11898.234797841662	14556.88313211515	14012.51079060192	16751.31713222109	15990.863254325119	20478.584751997383	19371.11851749968	0.31222897509642494	0.2920696024889665	-82.02760359860622	-13065.818567658309	-77.10164061168689	-12281.17247443553
69.59274575324658	7516.975996090566	7646.841487596134	12168.066355134664	11862.547300413102	14522.64880714764	13980.337116518107	16720.47237563307	15961.696970963292	20452.1642368428	19345.933640006926	0.3134694008614903	0.29320821353491866	-82.23775008870871	-13178.222967990674	-77.27595014860344	-12383.105959150475
70.01207705502031	7472.871196969518	7605.220256151103	12129.473202287429	11826.477265557514	14488.11941886381	13947.895982565638	16689.447939966518	15932.366037147816	20425.72859119413	19320.732336602916	0.31473889784080017	0.2943733432427739	-82.45115919172167	-13292.033648253419	-77.45274985710785	-12486.223487677053
70.43393503883172	7428.175923283882	7563.044851683722	12090.449899097512	11790.018517712702	14453.291231961994	13915.184243207023	16658.24321012355	15902.87008289972	20399.281558023635	19295.518149901127	0.316038280673735	0.29556572829388084	-82.66805247687807	-13407.30258241808	-77.63223208551972	-12590.56924596848
70.85833492921113	7382.880791841209	7520.306124791154	12050.989144924642	11753.164681235117	14418.160372603123	13882.19863510052	16626.857522254028	15873.208700079938	20372.826949800612	19270.294689796232	0.3173683922967238	0.29678613072337645	-82.88865935341892	-13524.084051262122	-77.81459593409818	-12696.189401820302
71.2852920424243	7336.976253951515	7476.994738047509	12011.083403333187	11715.909172504276	14382.722822249483	13848.935771805984	16595.290160827306	15843.381439965822	20346.36864965058	19245.06563465753	0.3187301051510594	0.2980353389943767	-83.11321743153894	-13642.43475469388	-78.00004756906492	-12803.132202089299
71.71482178702524	7290.452595513187	7433.101163854201	11970.724892921357	11678.245191682716	14346.974411202982	13815.392138230505	16563.540355542264	15813.38781069166	20319.910612527594	19219.83473254002	0.32012432245188643	0.2993141691263335	-83.34197290200973	-13762.413930166047	-78.18880055316367	-12911.448075275868
72.14693966441222	7243.299937475126	7388.615682501888	11929.905577761132	11640.165714115059	14310.910811826016	13781.564084798994	16531.60727806531	15783.22727454433	20293.45686639804	19194.605802411937	0.32155197952191117	0.30062346588070143	-83.57518093539693	-13884.083477525506	-78.38107619356015	-13021.189739733003
72.58166126938723	7195.5082367170635	7343.528380475027	11888.61715743237	11601.663481349893	14274.527531428283	13747.447821335194	16499.490038586755	15752.899245106028	20267.011513435584	19169.3827353987	0.32301404519362253	0.30196410400726686	-83.81310610113724	-14007.508090534713	-78.57710390721695	-13132.412317716517
73.01900229071879	7147.067287393413	7297.829149032836	11846.85105663371	11562.730991767194	14237.81990480138	13713.039410637142	16467.18768218465	15722.403084234786	20240.578731226266	19144.16949604264	0.32451152328404126	0.30333698955469734	-84.05602280848143	-14132.75539561687	-78.77712160580813	-13245.173455801792
73.45897851170821	7097.9667227898935	7251.50768310351	11804.598414351776	11523.360490792767	14200.783086381627	13678.334761729868	16434.69918498424	15691.738098872573	20214.162773981938	19118.970123577164	0.3260454541463051	0.3047430612491195	-84.30421577003108	-14259.896098143887	-78.98137610054619	-13359.533451902214
73.90160581075892	7048.196017746817	7204.553480532832	11761.850072570527	11483.543960681438	14163.412042021362	13643.329622778057	16402.02345010142	15660.903537671218	20187.767973761664	19093.788733215344	0.3276169163026525	0.3061832919447698	-84.5579804891695	-14389.004136757925	-79.19012352835489	-13475.555389379617
74.34690016194996	6997.744491706932	7156.9558417312355	11718.59656450071	11443.273109848624	14125.701540346505	13608.019573638989	16369.159303356351	15629.898587424223	20161.398741698562	19068.62951745085	0.32922702816369726	0.30765869015104835	-84.81762377307496	-14520.156846225727	-79.40362980081409	-13593.305278668646
74.79487763561212	6946.601312451332	7108.703869768624	11674.828102309904	11402.53936173029	14087.64614367805	13572.400018036155	16336.105488743902	15598.72236929313	20135.059569231093	19043.49674737087	0.33087694983918836	0.30917030164057907	-85.083464272122	-14653.435129251797	-79.6221710765858	-13712.852206791285
75.24555439890803	6894.755500591889	7059.78647097018	11630.534564332307	11361.333843149765	14049.240198493175	13536.466175332089	16302.860663645899	15567.373934815632	20108.75502933668	19018.394773979217	0.33256788504582	0.3107192111432052	-85.35583304730244	-14788.923637800384	-79.84603425890236	-13834.268495282624
75.6989467164156	6842.195934894544	7010.192356071735	11585.705481737301	11319.647372169426	14010.47782540056	13500.213071877914	16269.423393769597	15535.852261682108	20082.489777765943	18993.3280295286	0.334301083118012	0.3123065441311733	-85.63507416782522	-14926.710964590777	-80.07551752013023	-13957.629867117386
76.15507095071504	6788.9113585137075	6959.910041998308	11540.330024634472	11277.470445403804	13971.35290860228	13463.63553191514	16235.792147794995	15504.15624926554	20056.268554274382	18968.301028859434	0.33607784112800465	0.31393346870111755	-85.92154533957546	-15066.889845210128	-80.31093085386965	-14083.0156230242
76.61394356297929	6734.890386225252	6908.927854335976	11494.396987593682	11234.793224771067	13931.859084814516	13426.728168005218	16201.965291714085	15472.284713890653	20030.096183850434	18943.318370744782	0.33789950612202	0.31560119755884963	-86.2156185667136	-15209.557371563744	-80.55259665694575	-14210.508827878628
77.07558111356816	6680.121512751764	6857.233930572612	11447.894774556496	11191.605523657303	13891.989731615648	13389.48537095874	16167.941082841686	15440.236383824587	20003.977577935595	18918.38473923773	0.3397674774797177	0.3173109901133613	-86.5176808482629	-15354.81521735387	-80.80085034286822	-14340.196507767774
77.54000026262605	6624.59312228214	6804.816224190796	11400.811383116576	11147.896792468884	13851.737955190432	13351.901299236706	16133.717663478785	15408.009893972803	19977.91773563497	18893.504905020316	0.3416832094046889	0.3190641546869028	-86.82813491148954	-15502.769876263104	-81.05604098843287	-14472.169858363923
78.00721777068286	6568.2934992949795	6751.662509702807	11353.134388144792	11103.656103545874	13811.09657743528	13313.969867792459	16099.293054205338	15375.603780260435	19951.921744913474	18868.683726750067	0.343648213554228	0.3208620508484654	-87.14739998412006	-15653.532913623378	-81.31853201552076	-14606.524465327617
78.47725049925933	6511.210840804427	6697.760388726164	11304.850924735942	11058.872135409953	13770.058122389206	13275.68473632287	16064.665146780335	15343.01647368019	19925.994783775357	18843.92615240246	0.3456640618172301	0.3227060918785324	-87.4759126070785	-15807.221232276876	-81.58870190953348	-14743.360537372064
78.95011541147531	6453.333270155968	6643.097297206448	11255.947670452835	11013.533156318768	13728.614801951824	13237.039296894134	16029.831696624009	15310.246293984972	19900.14212142228	18819.237220605573	0.3477323892496759	0.3245977473734901	-87.81412749079936	-15963.957353637088	-81.86694497752433	-14882.783152941614
79.42582957266194	6394.648852509455	6587.660513903348	11206.410826843909	10967.627007098172	13686.758500847785	13198.026660905836	15994.790314855753	15277.291443002532	19874.369119385563	18794.622061963404	0.3498548971778264	0.3265385459987069	-88.16251841698977	-16123.86971474858	-82.15367214762045	-15024.902521218639
79.90441015097758	6335.145612157074	6531.43717026584	11156.226100210604	10921.141083223187	13644.480760794684	13158.639645354782	15959.538459859245	15244.149997547946	19848.681232628012	18770.08590036421	0.352033356479949	0.3285300783999243	-88.52157918787816	-16287.092982241884	-82.44931181189895	-15169.834258320276
80.38587441802741	6274.811551835035	6474.41426183322	11105.378681601482	10874.062316118376	13601.77276382929	13118.870758357885	15924.073428345604	15210.819901908273	19823.08401061029	18745.634054269973	0.35426961105822213	0.33057400028329403	-88.89182462679491	-16453.768384384923	-82.75431071630192	-15317.699679788202
80.87023974948666	6213.634674198775	6416.578661309419	11053.853226009385	10826.377153646707	13558.625314742822	13078.712183889797	15888.392345880737	15177.298959870563	19797.583098314797	18721.271937981048	0.35656558151323564	0.3326720356751386	-89.27379163130718	-16624.044062064495	-83.06913489877479	-15468.626110156532
81.35752362572781	6151.603005644687	6357.917133471273	11001.633830750974	10778.071539757706	13515.028822575754	13038.15576569047	15852.49215684437	15143.584826265223	19772.18423722302	18697.00506287302	0.35892326903442723	0.3348259803733316	-89.66804028244587	-16798.075439905748	-83.39427067922406	-15622.747210741043
81.8477436324513	6088.704622673011	6298.4163520832735	10948.704013006609	10729.130893263442	13470.973281116612	12997.192990292384	15816.369613782344	15109.67499799127	19746.89326623719	18672.839038598206	0.3613447595207652	0.3370377056030221	-90.07515501334092	-16976.02561881719	-83.73022570437752	-15780.203326868359
82.34091746132043	6024.9276810008205	6238.062919005852	10895.046686502023	10679.540085712524	13426.448248348473	12955.81496911628	15780.021266114096	15075.56680449084	19721.716122540514	18648.779574246953	0.36383222794702624	0.3393091618904287	-90.4957458394947	-17158.065791024826	-84.07753004992264	-15941.141855552793
82.83706291059936	5960.260447647597	6176.843385698706	10840.64413731405	10629.283418331885	13381.44282478213	12914.012419579869	15743.443448152362	15041.25739763576	19696.658842386856	18624.83247946157	0.36638794299209937	0.3416423831693519	-90.93044965464651	-17344.37567907013	-84.43673738381221	-16105.71763503505
83.33619788579601	5894.69133623037	6114.744277336088	10785.477998785373	10578.344598006834	13335.945630611928	12871.77564516095	15706.632266390698	15006.743740987553	19671.727561811553	18601.003665495693	0.36901427194702163	0.3440394911362166	-91.37993159488906	-17535.144000001717	-84.80842619351279	-16274.093357387464
83.83834040030794	5828.208945720896	6051.752119767802	10729.529225536473	10526.706712271183	13289.944781626707	12829.094514353113	15669.583586010662	14972.022598389525	19646.928517253735	18577.299146211328	0.3717136859216897	0.34650269987059096	-91.84488647522448	-17730.568956385367	-85.19320108133252	-16446.440005720127
84.34350857607244	5760.8021029320325	5987.853469576397	10672.778066565854	10474.352203279846	13243.427863803658	12785.9584384476	15632.293016556872	14937.090521845566	19622.26804607929	18553.72503900447	0.3744887653706441	0.34903432073939705	-92.32604030137372	-17930.85875549307	-85.59169413096788	-16622.937317362987
84.85172064422062	5692.4599090171205	5923.034947499918	10615.20403743483	10421.262840739091	13196.381906510096	12742.356348072082	15594.755896725239	14901.94383863878	19597.75258699401	18530.287565650502	0.37734220595979223	0.3516367676044168	-92.82415186091748	-18136.23215833679	-86.00456634945112	-16803.774274648167
85.36299494573534	5623.171790281495	5857.283275507929	10556.785891537438	10367.419693771	13148.793354232472	12698.276668411629	15556.967278205237	14866.578637637904	19573.388680333723	18506.993053058464	0.38027682479763725	0.35431256235415476	-93.34001439770509	-18346.919060274027	-86.43250918861122	-16989.1496250052
85.87734993211305	5552.927553621827	5790.58531783878	10497.50159046268	10312.803101692307	13100.648036748556	12653.707293033665	15518.92190851296	14830.990754737273	19549.18296821858	18483.847933923207	0.38329556705628015	0.35706434078275195	-93.87445737262897	-18563.161104752682	-86.87624614970991	-17179.272431956604
86.39480416602983	5481.717446925048	5722.928126326577	10437.328273463667	10257.392643691512	13051.931137653948	12608.635556233834	15480.614212747883	14795.175757371208	19525.142194557335	18460.85874726369	0.3864015130094177	0.3598948588403105	-94.42834831563414	-18785.212332211435	-87.3365344763024	-17374.36265904503
86.91537632201124	5409.532224773945	5654.298990367049	10376.242226055736	10201.167107391946	13002.627161148306	12563.048203814022	15442.038274199962	14759.128928039556	19501.273204884863	18438.032138833056	0.38959788551661034	0.3628069992809433	-95.00259477214604	-19013.33986584423	-87.81416693923893	-17574.651788482442
87.43908518710603	5336.363219822747	5584.685491893951	10314.218847777194	10144.104456295403	12952.719896983568	12516.931362200175	15403.18781373072	14722.845246777517	19477.58294601745	18415.374861387576	0.3928880579853074	0.36580377873681025	-95.59814634805298	-19247.82463622326	-88.30997371858757	-17780.38347657118
87.9659496615646	5262.202420219253	5514.075565758535	10251.232619155917	10086.18179610596	12902.192383469092	12470.2705058003	15364.056167843994	14686.319372496027	19454.07846550604	18392.893774797292	0.3962755628445652	0.36888835524862146	-96.2159968576052	-19488.962146842387	-88.82482438747866	-17991.814248076174
88.4959887595208	5187.0425534646265	5442.457565927873	10187.25706794021	10027.37533994312	12851.02686842526	12423.05042249904	15324.636265358318	14649.545623116113	19430.766910868377	18370.595845982447	0.3997641005669792	0.37206403628547696	-96.85718657730467	-19737.063282490242	-89.35963000219817	-18209.214231652208
89.0292216096782	5110.877177112885	5369.820337938903	10122.26473466676	9967.660372461938	12799.20476797061	12375.255177178307	15284.920602584521	14612.517954412837	19407.65552857818	18348.488148656732	0.40335754927814405	0.37533428728941787	-97.52280461007103	-19992.455162634607	-89.91534530379249	-18432.867938672658
89.56566745600044	5033.700776722327	5296.153298067095	10056.227137656928	9907.011212909436	12746.706623022457	12326.868073147889	15244.901216907134	14575.229937479613	19384.751662788083	18326.5778628575	0.40705997499610486	0.3787027407828875	-98.21399136331638	-20255.482041953597	-90.49297103626304	-18663.07508789096
90.1053456584057	4955.50887147792	5221.446519689055	9989.114737552876	9845.401177159483	12693.512053385068	12277.871611363016	15204.569658658676	14537.674734716313	19362.06275376052	18304.87227424071	0.4108756425464581	0.38217320608029404	-98.93194114340804	-20526.506259970833	-91.093556385591	-18900.151478225365
90.6482756934654	4876.298127908256	5145.690827338367	9920.896901529779	9782.802538784683	12639.599709295106	12228.247447300815	15163.916961170618	14499.84507423875	19339.596335980576	18283.378773118307	0.41480902720243157	0.3857496796481067	-99.67790487030288	-20805.90924208518	-91.7182015452072	-19144.429912351537
91.19447715510712	4796.066482119671	5068.877898970785	9851.541867345835	9719.186489240366	12584.947220286464	12177.976345358577	15122.93360887319	14461.733222597331	19317.360035919286	18262.104853210687	0.41886482710313394	0.38943635616146555	-100.45319291467604	-21094.092554035597	-92.36806041264936	-19396.261173674837
91.74396975532183	4714.813270966295	4991.000376971076	9781.016707424833	9654.523097258423	12529.531141233525	12127.038130632372	15081.609503309812	14423.330955686759	19295.361569416953	18241.058110087928	0.42304797650737463	0.3932376403090985	-101.25917805862082	-21391.479011630174	-93.04434342112836	-19656.01505912142
92.29677332487483	4632.539372563601	4912.0519884453115	9709.28729320042	9588.781267572282	12473.326895425456	12075.411637926281	15039.933926920428	14384.629527718555	19273.608738651175	18220.246239269396	0.42736365994504666	0.39715815940249527	-102.09729858189712	-21698.513847864233	-93.74832051122758	-19924.081470604986
92.85290781402206	4549.247356535544	4832.027675350465	9636.318259991987	9521.928699122533	12416.308714519477	12023.074657835718	14997.89550443777	14345.619638118618	19252.109428652155	18199.677033948778	0.43181732733304395	0.4012027768497947	-102.96906147346999	-22015.66593901161	-94.48132424614414	-20200.87156767212
93.41239329322968	4464.941644360248	4750.923735016595	9562.072972728658	9453.931842926007	12358.449575217372	11970.003879742151	14955.482161729695	14306.291396202581	19230.871603325057	18179.358382310005	0.43641471012808436	0.4053766065597215	-103.8760457672397	-22343.429091267753	-95.24475307367538	-20486.81898393808
93.97524995389855	4379.628680143688	4668.737971613324	9486.513492889788	9384.7558598281	12299.721132505165	11916.174831549171	14912.681081907911	14266.63428347021	19209.90330093556	18159.298264395435	0.4411618385947048	0.4096850283462515	-104.81990599979326	-22682.323389193043	-96.04007473787715	-20782.381109851412
94.54149810909283	4293.317112105023	4585.469859101887	9409.600547090145	9314.364578401672	12240.09364929344	11861.561815983709	14869.47865851068	14226.637113347655	19189.212629011305	18139.504748485273	0.4460650602731055	0.4141337044103746	-105.8023757859446	-23032.896606848575	-96.86882984190561	-21088.040444164537
95.11115819427312	4206.01798499815	4501.120716194237	9331.293497804929	9242.720453305386	12179.535922293735	11806.137843280167	14825.860445552844	14186.287988195194	19168.807758608164	18119.98598694332	0.45113105973853396	0.4187285969817466	-106.82527150565147	-23395.72568200156	-97.73263556241727	-21404.306016257033
95.68425076803395	4117.744943620799	4415.6938938105495	9251.550316806224	9169.784524471312	12118.015203966497	11749.874560059992	14781.811104221744	14145.574253382862	19148.696917886446	18100.750211481183	0.4563668797515077	0.4234759872097004	-107.89049609408539	-23771.41825334076	-98.63318951514884	-21731.714881336782
96.26079651284576	4028.514447471684	4329.1949754830375	9170.327561967391	9095.51637755591	12055.497120376305	11692.742174213876	14737.31434598069	14104.482448222096	19128.888384936676	18081.805727787865	0.46177994390657934	0.428382495400652	-109.00004292299855	-24160.614259809256	-99.57227376878109	-22070.833690052386
96.84081623580131	3938.3459965072093	4241.631991096599	9087.580358189147	9019.874106163252	11991.945584794532	11634.7093755911	14692.352871825287	14062.99825352613	19109.390479791247	18063.16090946874	0.467378080896468	0.43345510270699505	-110.15599975797159	-24563.98760025017	-100.55175900210997	-22422.260333579034
97.42433086936633	3847.262367817785	4153.015644281478	9003.262383308811	8942.81427643299	11927.322706894614	11575.743252297754	14646.908307418811	14021.106435554482	19090.21155555223	18044.824191232787	0.4731695505184645	0.4387011743814779	-111.36055277282867	-24982.24785071425	-101.57360879781845	-22786.625664855354
98.01136147213543	3755.2898628881367	4063.3595536779385	8917.325859975233	8864.291894680873	11861.58869739378	11515.809202404653	14600.961133812552	13978.790786078045	19071.359988559532	18026.80406126117	0.47916307156107374	0.44412848472074345	-112.61599059671607	-25416.14203525707	-102.63988406218232	-23164.59529571887
98.60192922959182	3662.458564923652	3972.6805081754524	8829.72155460813	8784.260378888643	11794.701768008334	11454.870840868147	14554.49061343679	13936.034058282707	19052.844167518902	18009.109052686195	0.48536785172104874	0.44974524383232756	-113.92470836383654	-25866.456444623414	-103.75274755650389	-23556.871468815953
99.1960554548718	3568.802605510983	3880.998736084359	8740.398784710858	8702.671534961639	11726.618026605573	11392.889901470468	14507.474711024195	13892.817898207219	19034.672481501173	17991.747734102624	0.49179361971447233	0.4555601263710706	-115.2892117289066	-26334.018495256547	-104.91446852169247	-23964.195002047345
99.79376158953411	3474.360439634691	3788.3381880243464	8649.305435974364	8619.47553881137	11657.291367458756	11329.82613359445	14459.890009104443	13849.122771389506	19016.853306718836	17974.728699028183	0.4984506597604898	0.46158230240369996	-116.71212080354235	-26819.698618936818	-106.1274273720901	-24387.347301942762
100.39506920433367	3379.1751277874923	3694.7268331065347	8556.38799079548	8534.62092547483	11586.673356538948	11265.637193658129	14411.7116176816	13804.927884370143	18999.394991976274	17958.06055422187	0.5053498486329265	0.4678214705744453	-118.19617395928435	-27324.41217060387	-107.39412042825825	-24827.15244059451
101.00000000000001	3283.294623587578	3600.196967740965	8461.591570039194	8448.054586657589	11514.713111814988	11200.278531052058	14362.913077679808	13760.211100677041	18982.305842684054	17941.751906762947	0.5125026954935943	0.47428789376012725	-118.956160340115	-27581.64459029048	-108.04320605644988	-25051.323961064223
