# Supplementary material for: White matter micro- and macrostructure brain charts for the human lifespan
Source: Nature. 2026 May 13;655(8124):979–89. doi: 10.1038/s41586-026-10454-2 (PMC13391363; doi:10.1038/s41586-026-10454-2)
Supplement: Supplementary file 12 — Centiles trajectories of brain charts. SDT.T9.1–5 contain the brain charts for the global metrics; SDT.T9.6–509 contain the brain charts for the tract-specific metrics (unnormalized); and SDT.T9.510–1157 contain the brain charts for the tract-specific macrostructural metrics (normalized). Included in each table are the male and female centile trajectories for the 2.5th, 25th, 50th, 75th and 97.5th percentiles; the interquartile range normalized by the 50th centile; and the derivatives of the 50th centiles with respect to both age and log(age). Charts are sampled in logarithmically spaced intervals. Age is reported in years, while centile trajectory values are reported in metric-specific units: diffusivities in mm2 s−1, volume in mm3, surface area in mm2, average length in mm, and FA is dimensionless (unitless). [file 41586_2026_10454_MOESM12_ESM.zip › plotted_curves/SDT.T9.23-ATR_left_md-mean_curve_metrics.csv]

ages	male_0.025th_percentile	female_0.025th_percentile	male_0.25th_percentile	female_0.25th_percentile	male_0.5th_percentile	female_0.5th_percentile	male_0.75th_percentile	female_0.75th_percentile	male_0.975th_percentile	female_0.975th_percentile	male_normalized_quantile_range	fwmale_normalized_quantile_range	male_median_centile_d_age	male_median_centile_d_log_age	female_median_centile_d_age	female_median_centile_d_log_age
0.25	0.0009805382124852269	0.0009798383892600626	0.0010280058970705047	0.0010260634165518167	0.0010559154717731084	0.0010531616934409875	0.0010862289088264454	0.0010825271980036393	0.0011518074806509701	0.0011458226447587229	0.055139841504710366	0.053613592104113574	-0.00032998094615430834	-0.00019052400799725338	-0.0003291203699795617	-0.00019002712954438962
0.25150637576242696	0.000980076621589486	0.0009793771278013667	0.0010275219604198476	0.0010255803943274929	0.0010554183964737588	0.0010526659144927293	0.0010857175632290289	0.001082017595004641	0.0011512652633614514	0.0011452832448710139	0.05513984122658623	0.05361359183397212	-0.00032913292878927747	-0.0001906039479664945	-0.00032827456421008483	-0.00019010686103507202
0.2530218281966045	0.0009796146433441566	0.0009789154792695612	0.0010270376176688195	0.0010250969667701562	0.0010549209040491918	0.0010521697195070906	0.0010852057885320171	0.0010815075643683348	0.0011507225910677152	0.0011447433923432388	0.05513984094914212	0.0536135915644914	-0.00032743481551483766	-0.00019076310924828754	-0.00032658087954767767	-0.00019026560723420238
0.25454641199404576	0.000979152281231471	0.0009784534471443933	0.0010265528724682353	0.0010246131375237222	0.0010544229982493438	0.0010516731122242275	0.0010846935885930056	0.0010809971099391682	0.0011501794678602634	0.001144203091244645	0.05513984067238784	0.053613591295680475	-0.000325742784401728	-0.00019092083325719655	-0.0003248932611844002	-0.00019042291990878368
0.2560801821758082	0.000978689538733467	0.0009779910349054155	0.0010260677284687045	0.0010241289102319033	0.0010539246828239405	0.0010511760963840871	0.0010841809672693732	0.0010804862355613758	0.0011496358978293694	0.0011436623456442514	0.05513984039633374	0.05361359102754959	-0.000324056838379827	-0.00019107712010141276	-0.0003232117120426925	-0.00019057879916661857
0.25762319409447826	0.000978226419331853	0.0009775282460318519	0.0010255821893204928	0.0010236442885380676	0.0010534259615223541	0.0010506786757262633	0.0010836679284181357	0.0010799749450788288	0.0011490918850649199	0.0011431211596106936	0.05513984012099016	0.0536135907601091	-0.00032237698012232974	-0.0001912319699404197	-0.00032153623478869964	-0.00019073324516696855
0.2591755034361701	0.000977762926507893	0.0009770650840024819	0.001025096258673399	0.001023159276085117	0.001052926838093478	0.0010501808539898725	0.0010831544758958158	0.001079463242334907	0.0011485474336562801	0.0011425795372120872	0.05513983984636785	0.0536135904933694	-0.0003207032120434161	-0.00019138538298252294	-0.00031986683183043985	-0.00019088625811761184
0.2607371662225343	0.000977299063742286	0.00097660155229552	0.0010246099401766298	0.001022673876515364	0.001052427316285597	0.0010496826349134236	0.0010826406135583109	0.001078951131172367	0.0011480025476921516	0.0011420374825158877	0.05513983957247771	0.0536135902273403	-0.00031903553630158177	-0.0001915373594859604	-0.00031820350532046904	-0.00019103783827598142
0.2623082388127803	0.000976834834515045	0.0009761376543884966	0.0010241232374786735	0.0010221880934704016	0.0010519273998462573	0.0010491840222346903	0.0010821263452607587	0.001078438615433209	0.0011474572312604307	0.0011414949995887506	0.055139839299330466	0.053613589962033276	-0.0003173739547994714	-0.00019168789975732015	-0.000316546257156769	-0.00019118798594780495
0.2638887779057103	0.0009763702423053827	0.0009756733937581413	0.0010236361542271784	0.0010217019305909867	0.0010514270925221442	0.001048685019690586	0.0010816116748574099	0.0010779256989585484	0.0011469114884480737	0.0011409520924963953	0.05513983902693703	0.05361358969745789	-0.00031571846918820867	-0.00019183700415231764	-0.0003148950889861335	-0.00019133670148824278
0.26547884054176485	0.000975905290591588	0.0009752087738802603	0.0010231486940688252	0.001021215391516909	0.0010509263980589473	0.0010481856310170313	0.0010810966062014924	0.0010774123855884815	0.0011463653233409522	0.0011404087653034618	0.05513983875530818	0.05361358943362529	-0.00031406908086684115	-0.00019198467307540712	-0.0003132500022040574	-0.00019148398530041688
0.2670784841050822	0.0009754399828509141	0.0009747437982296254	0.0010226608606492083	0.0010207284798868746	0.001050425320201242	0.001047685859948836	0.0010805811431450869	0.0010768986791619623	0.0011458187400237214	0.001139865022073381	0.055139838484455195	0.05361358917054656	-0.0003124257909830619	-0.000192130906977811	-0.0003116109979547921	-0.0001916298378342729
0.26868776632556873	0.0009749743225594635	0.0009742784702798585	0.001022172657612716	0.001020241199338385	0.0010499238626923632	0.001047185710219573	0.0010800652895389998	0.0010763845835166726	0.0011452717425796855	0.0011393208668682383	0.055139838214389496	0.05361358890823236	-0.0003107886004390381	-0.00019227570636046187	-0.0003099780771384508	-0.0001917742595894667
0.2703067452809827	0.000974508313192062	0.0009738127935033059	0.0010216840886023981	0.0010197535535076073	0.0010494220292742724	0.0010466851855614448	0.0010795490492326231	0.0010758701024888872	0.0011447243350906485	0.0011387763037486293	0.05513983794512254	0.05361358864669398	-0.00030915750988752544	-0.00019241907176981154	-0.00030835124040606843	-0.00019191725111128433
0.2719354793990299	0.0009740419582221629	0.0009733467713709416	0.0010211951572598656	0.0010192655460292703	0.0010489198236874528	0.0010461842897051792	0.0010790324260738287	0.0010753552399133635	0.0011441765216368032	0.0011382313367735443	0.05513983767666583	0.05361358838594264	-0.00030753251973553164	-0.00019256100379949626	-0.00030673048816382	-0.00019205881299164118
0.27357402745947257	0.000973575261121716	0.0009728804073522381	0.001020705867225153	0.0010187771805365317	0.001048417249670769	0.00104568302637989	0.0010785154239088227	0.0010748399996232014	0.0011436283062965767	0.0011376859700002182	0.055139837409031014	0.05361358812598961	-0.00030591363014942363	-0.00019270150309108613	-0.00030511582057740627	-0.00019219894587046982
0.2752224485962505	0.0009731082253610658	0.0009724137049150628	0.0010202162221366125	0.001018288460660868	0.0010479143109613559	0.0010451813993129656	0.001077998046582034	0.001074324385449727	0.0011430796931465102	0.0011371402074840094	0.05513983714223012	0.05361358786684631	-0.0003043008410503756	-0.00019284057033092106	-0.000303507237568057	-0.00019233765043225048
0.27688080229961526	0.0009726408544088365	0.0009719466675255651	0.0010197262256307924	0.0010177993900319564	0.001047411011294497	0.0010446794122299485	0.0010774802979359845	0.0010738084012223684	0.0011425306862611249	0.001136594053278267	0.05513983687627437	0.053613587608524256	-0.00030269415212019757	-0.00019297820625174822	-0.00030190473881852586	-0.0001924749274077875
0.2785491484182772	0.0009721731517318208	0.0009714792986480633	0.0010192358813423206	0.001017309972277557	0.0010469073544035039	0.0010441770688544136	0.0010769621818111689	0.001073292050768531	0.0011419812897127907	0.0011360475114342002	0.05513983661117653	0.05361358735103532	-0.0003010935628030009	-0.00019311441163272214	-0.00030030832377442307	-0.00019261077757434797
0.28022754716156506	0.0009717051207948678	0.0009710116017449344	0.0010187451929037881	0.001016820211023397	0.0010464033440195945	0.001043674372907848	0.0010764437020459282	0.001072775337913476	0.001141431507571595	0.0011355005860007473	0.05513983634694844	0.05361358709439124	-0.000299499072304088	-0.00019324918729698992	-0.0002987179916432714	-0.00019274520175288634
0.2819160591015993	0.0009712367650607815	0.0009705435802765105	0.001018254163945641	0.001016330109893063	0.0010458989838717848	0.0010431713281095422	0.001075924862476338	0.001072258266480206	0.0011408813439052234	0.0011349532810244567	0.0551398360836028	0.053613586838604184	-0.00029791067959361595	-0.00019338253411305129	-0.00029713374139772597	-0.00019287820080957085
0.28361474517547763	0.0009707680879902028	0.0009700752377009631	0.0010177627980960588	0.0010158396725078777	0.0010453942776867614	0.0010426679381764642	0.0010754056669360788	0.0010717408402893354	0.0011403308027788206	0.0011344056005493498	0.055139835821152186	0.05361358658368645	-0.0002963283834093722	-0.000193514452994481	-0.0002955555717790159	-0.0001930097756557836
0.2853236666874746	0.0009702990930415078	0.0009696065774742003	0.0010172710989808458	0.0010153489024867953	0.001044889229188773	0.001042164206823149	0.001074886119256321	0.001071223063158979	0.0011397798882548712	0.001133857548616802	0.05513983555960858	0.0536135863296496	-0.000294752182254443	-0.00019364494489762518	-0.0002939834812938913	-0.00019313992724512286
0.2870428853112538	0.0009698297836707029	0.0009691376030497626	0.0010167790702233226	0.0010148578034462894	0.001044383842099516	0.0010416601377615882	0.0010743662232656113	0.0010707049389046368	0.0011392286043930776	0.00113330912926542	0.05513983529898522	0.05361358607650731	-0.00029318207440309774	-0.00019377401082357193	-0.0002924174682211733	-0.00019326865657612324
0.28877246309209376	0.0009693601633313147	0.0009686683178787112	0.0010162867154442088	0.0010143663790002388	0.0010438781201380157	0.001041155734701107	0.0010738459827897488	0.0010701864713390681	0.001138676955250228	0.0011327603465309118	0.05513983503929545	0.05361358582427062	-0.00029161805790123285	-0.00019390165181695784	-0.000290857530612032	-0.00019339596469081233
0.2905124624491269	0.0009688902354742867	0.0009681987254095278	0.0010157940382615176	0.00101387463275982	0.0010433720670205175	0.0010406510013482595	0.0010733254016516715	0.0010696676642721846	0.0011381249448800782	0.0011322112044459699	0.05513983478055155	0.05361358557295355	-0.00029006013056609437	-0.00019402786896446922	-0.00028930366628932003	-0.00019352185267304534
0.29226294617759224	0.0009684200035478786	0.0009677288290880105	0.0010153010422904478	0.0010133825683334	0.0010428656864603758	0.0010401459414067153	0.001072804483671345	0.0010691485215109323	0.0011375725773332312	0.001131661707040148	0.055139834522767356	0.05361358532256852	-0.00028850828999116285	-0.0001941526633965629	-0.00028775587285262416	-0.00019364632165011497
0.294023977451102	0.0009679494709975576	0.0009672586323571686	0.0010148077311432702	0.0010128901893264256	0.001042358982167938	0.0010396405585771462	0.0010722832326656414	0.0010686290468591762	0.0011370198566570107	0.0011311118583397397	0.05513983426595642	0.05361358507312843	-0.0002869625335460979	-0.0001942760362858842	-0.00028621414767876496	-0.00019376937279180773
0.29579561982392083	0.0009674786412659006	0.0009667881386571214	0.0010143141084292262	0.0010123974993413172	0.0010418519578504397	0.0010391348565571181	0.0010717616524482305	0.0010681092441175892	0.0011364667868953443	0.0011305616623676596	0.055139834010132005	0.05361358482464664	-0.00028542285837657166	-0.000194397988845324	-0.00028467848792090855	-0.00019389100730796138
0.29757793723326015	0.0009670075177924965	0.0009663173514250037	0.0010138201777544244	0.00101190450197737	0.0010413446172118992	0.00103862883904099	0.0010712397468294731	0.001067589117083547	0.0011359133720886525	0.001130011123143332	0.0551398337553078	0.053613584577136296	-0.0002838892614100974	-0.00019451852233073885	-0.0002831488905140622	-0.000194011226450852
0.29937099400158496	0.0009665361040138376	0.0009658462740948555	0.001013325942721727	0.001011411200830638	0.0010408369639529989	0.0010381225097197933	0.0010707175196163	0.0010670686695510062	0.0011353596162737162	0.0011294602446825625	0.055139833501497836	0.053613584330611565	-0.0002823617393564737	-0.00019463763803981293	-0.00028162535217701734	-0.00019413003151486086
0.3011748548389356	0.000966064403363225	0.0009653749100975271	0.0010128314069306503	0.0010109175994938364	0.0010403290017709861	0.001037615872281133	0.0010701949746121063	0.0010665479053104002	0.0011348055234835699	0.001128909030997429	0.055139833248716665	0.05361358408508543	-0.00028084028870684064	-0.00019475533730936578	-0.0002801078694101289	-0.00019424742383350457
0.30298958484526295	0.0009655924192706717	0.0009649032628605846	0.0010123365739772641	0.00101042370155624	0.0010398207343595676	0.0010371089304090817	0.0010696721156166456	0.0010660268281485338	0.0011342510977473859	0.0011283574860961665	0.055139832996977924	0.05361358384057244	-0.00027932490573906454	-0.00019487162151776705	-0.00027859643850064453	-0.0001943634047814613
0.30481524951277783	0.0009651201551628001	0.0009644313358082047	0.001011841447454083	0.0010099295106035754	0.0010393121654087983	0.0010366016877840722	0.0010691489464259157	0.0010655054418484675	0.0011336963430903537	0.0011278056139830493	0.05513983274629685	0.05361358359708635	-0.00027781558651668314	-0.00019498649208274377	-0.0002770910555226491	-0.0001944779757727111
0.3066519147283146	0.0009646476144627533	0.0009639591323610876	0.0010113460309499746	0.0010094350302179288	0.0010388032986049876	0.0010360941480827986	0.0010686254708320595	0.0010649837501894215	0.0011331412635335765	0.0011272534186582853	0.05513983249668695	0.05361358335464081	-0.0002763123268924028	-0.00019509995046190776	-0.0002755917163396182	-0.00019459113826117425
0.3084996467757088	0.0009641748005900909	0.0009634866559363528	0.0010108503280500487	0.0010089402639776356	0.0010382941376305842	0.001035586314978107	0.0010681016926232514	0.0010644617569466601	0.0011325858630939485	0.0011267009041178958	0.05513983224816418	0.053613583113251456	-0.000274815122510097	-0.0001952119981525613	-0.00027409841660658296	-0.00019470289373996197
0.31035851233818973	0.0009637017169607006	0.0009630139099474506	0.0010103543423355663	0.0010084452154571902	0.001037784686164085	0.0010350781921389007	0.001067577615583598	0.001063939465891394	0.0011320301457840517	0.0011261480743536127	0.0551398320007433	0.05361358287293207	-0.00027332396880486165	-0.00019532263669025385	-0.0002726111517707963	-0.0001948132437410155
0.3122285785007863	0.0009632283669867001	0.0009625408978040628	0.001009858077383836	0.001007949888227141	0.001037274947879926	0.0010345697832300322	0.0010670532434930297	0.0010634168807906708	0.0011314741156120392	0.001125594933352761	0.05513983175443898	0.0536135826336974	-0.00027183886100556887	-0.0001954318676489486	-0.0002711299170735093	-0.00019492218983396814
0.3141099127527488	0.000962754754076351	0.0009620676229120198	0.0010093615367681233	0.0010074542858540033	0.0010367649264483912	0.0010340610919122143	0.0010665285801272058	0.0010628940054072844	0.0011309177765815356	0.0011250414850981622	0.05513983150926759	0.05361358239556278	-0.0002703597941379199	-0.00019553969264113347	-0.0002696547075533018	-0.00019502973362714449
0.31600258298998396	0.0009622808816339565	0.0009615940886731948	0.0010088647240575448	0.0010069584119001477	0.0010362546255355029	0.0010335521218419075	0.001066003629257401	0.0010623708434996555	0.001130361132691517	0.001124487733568011	0.05513983126524401	0.05361358215854322	-0.00026888676302505576	-0.0001956461133173215	-0.00026818551804691504	-0.00019513587676669997
0.3179066575175057	0.000961806753059781	0.0009611202984854264	0.001008367642816981	0.0010064622699237206	0.0010357440488029327	0.0010330428766712348	0.0010654783946504151	0.0010618473988217483	0.0011298041879362138	0.001123933682735785	0.05513983102238445	0.05361358192265429	-0.00026741976228894515	-0.00019575113136446887	-0.00026672234318997345	-0.00019524062093517758
0.3198222050518999	0.0009613323717499533	0.0009606462557424191	0.0010078702966069791	0.00100596586347854	0.0010352331999079	0.0010325333600478773	0.0010649528800684683	0.0010613236751229607	0.0011292469463050005	0.0011233793365701267	0.055139830780704814	0.05361358168791163	-0.0002659587863533819	-0.00019585474850733475	-0.00026526517742153644	-0.0001953439678531177
0.32174929472380437	0.0009608577410963789	0.0009601719638336583	0.0010073726889836569	0.0010054691961140047	0.001034722082503077	0.0010320235756149803	0.0010644270892691018	0.001060799676148028	0.0011286894117822912	0.0011228246990347469	0.05513983054022168	0.053613581454330636	-0.00026450382944431805	-0.00019595696650639982	-0.00026381401498232204	-0.0001954459192761715
0.32368799608040405	0.0009603828644866567	0.0009596974261443255	0.0010068748234986183	0.001004972271375008	0.0010342107002364969	0.001031513527011064	0.0010639010260050864	0.001060275405636933	0.0011281315883474416	0.0011222697740883231	0.055139830300951	0.053613581221927865	-0.0002630548855938608	-0.00019605778715930944	-0.000262368849919592	-0.00019554647699715488
0.3256383790879404	0.0009599077453039816	0.0009592226460552011	0.0010063767036988492	0.0010044750928018334	0.0010336990567514515	0.0010310032178699185	0.0010633746940243148	0.0010597508673247944	0.0011275734799746342	0.001121714565684387	0.05513983006291015	0.0536135809907192	-0.00026161194864066095	-0.00019615721229929162	-0.0002609296760884283	-0.00019564564284468844
0.32760051413423674	0.0009594323869270686	0.000958747626942589	0.0010058783331266398	0.0010039776639300779	0.001033187155686409	0.0010304926518205225	0.0010628480970697165	0.0010592260649417873	0.0011270150906327906	0.0011211590777712361	0.05513982982611541	0.053613580760721306	-0.00026017501223057904	-0.00019625524379421333	-0.00025949648715112295	-0.00019574341868183742
0.3295744720312385	0.0009589567927300609	0.0009582723721782253	0.0010053797153194868	0.0010034799882905547	0.001032675000674914	0.0010299818324869447	0.0010623212388791584	0.0010587010022130394	0.0011264564242854625	0.0011206033142918265	0.05513982959058456	0.05361358053195048	-0.00025874406982034914	-0.00019635188354730215	-0.0002580692765816739	-0.00019583980640672238
0.33156032401756863	0.0009584809660824518	0.0009577968851291979	0.0010048808538100124	0.0010029820694092094	0.001032162595345504	0.0010294707634882596	0.001061794123185355	0.001058175682858544	0.0011258974848907392	0.00112004727918368	0.05513982935633465	0.05361358030442406	-0.0002573191146797993	-0.00019644713349695198	-0.0002566480376673397	-0.00019593480795285223
0.33355814176109866	0.0009580049103489918	0.0009573211691578565	0.001004381752125866	0.001002483910807027	0.001031649943321609	0.0010289594484384466	0.0010612667537157677	0.0010576501105930597	0.0011253382764011407	0.0011194909763787779	0.05513982912338333	0.053613580078158744	-0.0002559001398925176	-0.00019654099561589033	-0.0002552327635099161	-0.00019602842528773645
0.33556799736153503	0.0009575286288896138	0.0009568452276217364	0.0010038824137896469	0.0010019855159999504	0.0010311370482214727	0.0010284478909463137	0.0010607391341925217	0.0010571242891260276	0.0011247788027635276	0.001118934409803472	0.055139828891748684	0.05361357985317266	-0.00025448713835651837	-0.00019663347190945757	-0.0002538234470255696	-0.00019612066041138632
0.3375899633530214	0.0009570521250593517	0.000956369063873477	0.0010033828423188181	0.001001486888498796	0.0010306239136580618	0.0010279360946154048	0.001060211268332315	0.0010565982221614788	0.0011242190679190075	0.0011183775833783903	0.055139828661448405	0.05361357962948304	-0.00025308010278940474	-0.00019672456441796604	-0.00025242008095122115	-0.00019621151535884063
0.3396241127067558	0.0009565754022082518	0.0009558926812607346	0.0010028830412256138	0.0010009880318091623	0.0010301105432389732	0.0010274240630439085	0.0010596831598463222	0.0010560719133979395	0.0011236590758028295	0.0011178205010183326	0.055139828432501974	0.05361357940710718	-0.0002516790257268142	-0.00019681427521370254	-0.0002510226578417707	-0.00019630099219702934
0.3416705188336247	0.0009560984636813054	0.0009554160831261134	0.0010023830140169691	0.001000488949431357	0.0010295969405663607	0.0010269117998245839	0.0010591548124401164	0.0010555453665283558	0.001123098830344305	0.0011172631666321931	0.055139828204926654	0.05361357918606398	-0.00025028389952588825	-0.0001969026064018442	-0.0002496311700745102	-0.00019638909302566177
0.343729255586852	0.0009556213128183584	0.0009549392728070755	0.0010018827641944236	0.0009999896448603038	0.0010290831092368362	0.0010263993085446632	0.0010586262298135723	0.0010550185852399923	0.0011225383354667023	0.0011167055841228531	0.05513982797874252	0.05361357896637164	-0.0002488947163692412	-0.00019698956012137447	-0.0002482456098520658	-0.0001964758199779204
0.34580039726466444	0.0009551439529540371	0.0009544622536358684	0.0010013822952540461	0.0009994901215854659	0.0010285690528413923	0.0010258865927857744	0.0010580974156607823	0.0010544915732143534	0.0011219775950871596	0.0011161477573870962	0.055139827753967786	0.053613578748048764	-0.00024751146826079706	-0.0001970751385406977	-0.00024686596919967774	-0.00019656117521699157
0.3478840186129729	0.0009546663874176791	0.0009539850289394529	0.00100088161068636	0.0009989903830907706	0.0010280547749653265	0.001025373656123863	0.001057568373669981	0.0010539643341271028	0.0011214166131166027	0.001115589690315525	0.055139827530622645	0.05361357853111399	-0.0002461341470338385	-0.00019715934386160816	-0.000245492239971723	-0.00019664516093856332
0.34998019482807	0.0009541886195332421	0.0009535076020394159	0.001000380713976249	0.0009984904328545173	0.0010275402791881424	0.0010248605021290988	0.0010570391075234438	0.0010534368716479676	0.0011208553934596392	0.0011150313867924581	0.055139827308726554	0.05361357831558705	-0.000244762744349869	-0.00019724217831634805	-0.00024412441385132655	-0.00019672777936913244
0.352089001559344	0.0009537106526192467	0.0009530299762519089	0.0009998796086028963	0.0009979902743493152	0.0010270255690834895	0.0010243471343658102	0.0010565096208974224	0.0010529091894406707	0.0011202939400144897	0.0011144728506958595	0.05513982708829957	0.05361357810148673	-0.00024339725169997273	-0.0001973236441676074	-0.0002427624823519159	-0.00019680903276553252
0.3542105149120084	0.0009532324899886862	0.0009525521548875618	0.0009993782980396908	0.00099748991104199	0.001026510648219065	0.001023833556392391	0.0010559799174620467	0.0010523812911628345	0.0011197322566728844	0.001113914085897236	0.055139826869362134	0.053613577888833225	-0.00024203766041000496	-0.00019740374371005065	-0.0002414064368219393	-0.00019688892341640507
0.35634481144984936	0.000952754134948962	0.0009520741412514154	0.0009988767857541587	0.0009969893463935154	0.0010259955201565448	0.0010233197717612272	0.001055450000881252	0.0010518531804659076	0.0011191703473199838	0.00111335509626156	0.05513982665193455	0.0536135776776466	-0.00024068396163759442	-0.00019748247926645868	-0.00024005626844203487	-0.00019696745363850798
0.35849196819798806	0.0009522755908018116	0.0009515959386428516	0.0009983750752078882	0.00099648858385894	0.0010254801884515055	0.0010228057840186238	0.0010549198748127	0.0010513248609950864	0.0011186082158342978	0.0011127958856471869	0.05513982643603822	0.0536135774679467	-0.00023933614637691725	-0.00019755985318969937	-0.00023871196822997098	-0.00019704462577860293
0.36065206264566085	0.0009517968608432348	0.000951117550355518	0.000997873169856453	0.0009959876268873069	0.0010249646566533465	0.0010222915967047215	0.0010543895429076964	0.0010507963363892334	0.0011180458660875966	0.0011122364579057675	0.055139826221693715	0.05361357725975467	-0.00023799420546097294	-0.00019763586786239462	-0.00023737352704272796	-0.00019712044221323333
0.3628251727490157	0.000951317948363423	0.000950638979677258	0.0009973710731493363	0.0009954864789215824	0.0010244489283052112	0.0010217772133534247	0.0010538590088111134	0.0010502676102807985	0.0011174833019448277	0.0011116768168821659	0.05513982600892306	0.053613577053090666	-0.00023665812956172316	-0.00019771052569572678	-0.00023604093557622052	-0.00019719490534686468
0.3650113769339257	0.0009508388566466935	0.0009501602298900457	0.0009968687885298642	0.0009949851433985854	0.001023933006943918	0.0010212626374923276	0.0010533282761613161	0.001049738686295748	0.0011169205272640404	0.001111116966414383	0.05513982579774802	0.053613576847977025	-0.00023532790919300606	-0.00019778382912916115	-0.0002347141843692946	-0.00019726801761291157
0.36721075409881926	0.0009503595889714157	0.0009496813042699108	0.000996366319435126	0.0009944836237489115	0.0010234168960998808	0.0010207478726426368	0.0010527973485900807	0.0010492095680534807	0.001116357545896297	0.0011105569103334705	0.05513982558819052	0.053613576644434294	-0.00023400353471234037	-0.00019785578063077902	-0.0002333932638046432	-0.0001973397814729605
0.3694233836175272	0.0009498801486099471	0.0009492022060868759	0.0009958636692959093	0.0009939819233968654	0.0010229005992970401	0.001020232922319102	0.0010522662297225247	0.00104868025916676	0.0011157943616856	0.0011099966524634548	0.055139825380272976	0.053613576442484656	-0.00023268499632198014	-0.00019792638269575114	-0.00023207816411013882	-0.0001974101994157984
0.37164934534214805	0.0009494005388285667	0.0009487229386048892	0.0009953608415366282	0.0009934800457603906	0.0010223841200527899	0.0010197177900299439	0.0010517349231770321	0.0010481507632416382	0.0011152309784688112	0.0011094361966212602	0.055139825174018865	0.05361357624215042	-0.00023137228407110744	-0.00019799563784658747	-0.0002307688753606374	-0.00019747927395716292
0.3738887196059291	0.0009489207628874081	0.0009482435050817578	0.0009948578395752548	0.0009929779942510013	0.001021867461877908	0.0010192024792767846	0.0010512034325651798	0.0010476210838773839	0.0011146674000755755	0.0011088755466166311	0.05513982496945093	0.053613576043453806	-0.00023006538785816377	-0.00019806354863288744	-0.00022946538748108702	-0.00019754700764004762
0.3761415872261661	0.0009484408240403952	0.000947763908769084	0.0009943546668232516	0.0009924757722737133	0.0010213506282764847	0.0010186869935545758	0.001050671761491666	0.001047091224666411	0.0011141036303282444	0.0011083147062520568	0.05513982476659232	0.053613575846417794	-0.00022876429743279303	-0.0001981301176312844	-0.00022816769024783246	-0.00019761340303439678
0.3784080295071193	0.0009479607255351766	0.000947284152912199	0.0009938513266855007	0.000991973383226976	0.0010208336227458532	0.0010181713363515295	0.001050139913554238	0.0010465611891942053	0.001113539673041799	0.0011077536793226935	0.05513982456546776	0.05361357565106572	-0.00022746900239609125	-0.00019819534744361378	-0.00022687577328930897	-0.00019767846273541223
0.3806881282429484	0.0009474804706130675	0.0009468042407501051	0.0009933478225602462	0.0009914708305026113	0.0010203164487765275	0.0010176555111490557	0.001049607892343627	0.0010460309810392616	0.0011129755320237807	0.001107192469616298	0.05513982436610033	0.05361357545742112	-0.00022617949220404832	-0.00019825924069807876	-0.00022558962608867916	-0.00019774218936419174
0.38298196572066395	0.000947000062508982	0.0009463241755154077	0.0009928441578390195	0.0009909681174857432	0.0010197991098521266	0.0010171395214216897	0.0010490757014434747	0.001045500603773007	0.001112411211074214	0.0011066310809131471	0.0551398241685158	0.05361357526550732	-0.00022489575616879698	-0.00019832180004802913	-0.00022430923798591462	-0.0001978045855671462
0.3852896247230969	0.000946519504451377	0.0009458439604342608	0.0009923403359065846	0.0009904652475547398	0.0010192816094493195	0.0010166233706370325	0.0010485433444302693	0.0010449700609597428	0.0011118467139855394	0.0011060695169859745	0.05513982397273813	0.053613575075349106	-0.0002236177834606945	-0.00019838302817229425	-0.00022303459818009963	-0.00019786565401649914
0.38761118853188686	0.0009460387996621848	0.0009453635987262968	0.0009918363601408638	0.0009899622240811404	0.0010187639510377473	0.0010161070622556757	0.0010480108248732728	0.0010444393561565653	0.0011112820445425334	0.0011055077815998893	0.05513982377879371	0.053613574886971084	-0.00022234556310951614	-0.00019844292777398964	-0.00022176569572920912	-0.00019792539740792758
0.3899467409304866	0.0009455579513567654	0.0009448830936045819	0.0009913322339128896	0.0009894590504296082	0.0010182461380799739	0.0010155905997311543	0.0010474781463344653	0.0010439084929133166	0.0011107172065222535	0.001104945878512322	0.05513982358670718	0.0536135747003981	-0.00022107908400659237	-0.0001985015015802949	-0.00022050251955349487	-0.00019798381846158897
0.39229636620718694	0.0009450769627438346	0.0009444024482755421	0.0009908279605867288	0.0009889557299578538	0.0010177281740314102	0.0010150739865098664	0.0010469453123684686	0.001043377474772504	0.001110152203693954	0.0011043838114729396	0.05513982339650539	0.05361357451565538	-0.00021981833490680724	-0.00019855875234270348	-0.0002192450584375949	-0.00019804091992203787
0.3946601491581577	0.0009445958370254192	0.0009439216659389197	0.0009903235435194363	0.0009884522660165884	0.0010172100623402629	0.0010145572260310258	0.0010464123265224953	0.0010428463052692507	0.0011095870398190328	0.0011038215842235943	0.055139823208214575	0.05361357433276892	-0.00021856330443031924	-0.00019861468283607908	-0.0002179933010308388	-0.00019809670455653294
0.3970381750905084	0.0009441145773967896	0.0009434407497877048	0.0009898189860609826	0.000987948661949453	0.0010166918064474636	0.0010140403217265912	0.0010458791923362728	0.0010423149879312211	0.0011090217186509519	0.0011032592004982433	0.05513982302186186	0.05361357415176495	-0.0002173139810644209	-0.00019866929585873883	-0.00021674723585074496	-0.00019815117515623037
0.39943052982536675	0.0009436331870464117	0.0009429597030080884	0.0009893142915542057	0.0009874449210929691	0.0010161734097866176	0.001013523277021212	0.0010453459133419921	0.0010417835262785686	0.0011084562439351827	0.0011026966640228942	0.05513982283747444	0.053613573972669804	-0.00021607035316434375	-0.0001987225942309545	-0.000215506851283076	-0.00019820433453426878
0.4018372997009759	0.000943151669155889	0.000942478528779404	0.000988809463334749	0.000986941046776477	0.0010156548757839401	0.0010130060953321683	0.0010448124930642426	0.0010412519238238707	0.0011078906194091354	0.0011021339785155363	0.05513982265507984	0.053613573795510946	-0.00021483240895692202	-0.00019877458079647914	-0.00021427213558528058	-0.00019825618552679614
0.40425857157581063	0.0009426700268999082	0.0009419972302740726	0.000988304504731004	0.00098643704232208	0.001015136207858198	0.0010124887800693103	0.0010442789350199521	0.0010407201840720685	0.0011073248488020968	0.0011015711476860773	0.055139822474706925	0.05361357362031462	-0.0002136001365402318	-0.00019882525841999343	-0.0002130430768862157	-0.00019830673099083262
0.4066944328317112	0.0009421882634461913	0.0009415158106575562	0.000987799419064061	0.0009859329110445925	0.0010146174094206586	0.00101197133463501	0.001043745242718333	0.0010401883105204165	0.0011067589358351737	0.0011010081752362872	0.05513982229638353	0.05361357344710992	-0.00021237352388692177	-0.00019887462998843808	-0.00021181966319019918	-0.000198355973806158
0.4091449713770379	0.0009417063819554346	0.0009410342730882956	0.0009872942096476446	0.000985428656251478	0.0010140984838750246	0.0010114537624240918	0.0010432114196608166	0.0010396563066584115	0.0011061928842212223	0.0011004450648597272	0.05513982212013943	0.05361357327592432	-0.00021115255884682216	-0.00019892269841112475	-0.00021060188237884137	-0.00019840391687436787
0.411610275649843	0.0009412243855812619	0.0009405526207176651	0.0009867888797880653	0.0009849242812428	0.0010135794346173828	0.0010109360668237861	0.0010426774693409993	0.0010391241759677445	0.001105626697664791	0.0010998818202416962	0.05513982194600417	0.053613573106786765	-0.00020993722914489088	-0.0001989694666161279	-0.00020938972220876928	-0.0001984505631158484
0.41409043462106226	0.0009407422774701813	0.0009400708566899267	0.0009862834327841736	0.0009844197893111746	0.0010130602650361572	0.0010104182512136798	0.0010421433952445957	0.0010385919219222505	0.0011050603798620708	0.0010993184450591776	0.055139821774007024	0.053613572939726864	-0.00020872752238684789	-0.00019901493755342115	-0.00020818317031826017	-0.00019849591547285717
0.41658553779772634	0.000940260060761522	0.0009395889841421702	0.0009857778719272931	0.0009839151837417077	0.0010125409785120417	0.0010099003189656499	0.0010416092008493684	0.0010380595479878392	0.0011044939345008224	0.0010987549429807674	0.055139821604179406	0.05361357277477308	-0.00020752342606011887	-0.00019905911419365596	-0.00020698221422707497	-0.00019853997690821856
0.41909567522619073	0.0009397777385873964	0.0009391070062042734	0.0009852722005011826	0.0009834104678119531	0.0010120215784179595	0.0010093822734438239	0.001041074889625086	0.0010375270576224557	0.0011039273652603298	0.0010981913176666316	0.05513982143655153	0.05361357261195694	-0.0002063249275333079	-0.00019910199952571928	-0.00020578684133717995	-0.00019858275040324225
0.4216209374953856	0.0009392953140726497	0.0009386249259988516	0.0009847664217819815	0.0009829056447918597	0.0010115020681190085	0.001008864118004522	0.0010405404650334676	0.0010369944542760199	0.0011033606758113414	0.0010976275727684422	0.05513982127115535	0.05361357245130776	-0.00020513201406066606	-0.00019914359655914815	-0.00020459703893599412	-0.00019862423895972148
0.42416141574008476	0.0009388127903348104	0.0009381427466412089	0.0009842605390381594	0.000982400717943721	0.0010109824509724082	0.0010083458559962085	0.001040005930528128	0.0010364617413903764	0.0011027938698160134	0.0010970637119293246	0.055139821108022326	0.053613572292856924	-0.00020394467278367356	-0.00019918390832335264	-0.00020341279419827663	-0.00019866444559873964
0.4267172016441951	0.0009383301704840452	0.0009376604712392927	0.0009837545555304668	0.0009818956905221269	0.0010104627303274493	0.0010078274907594396	0.0010394712895545263	0.0010359289223992436	0.001102226950927854	0.0010964997387838023	0.05513982094718532	0.0536135721366366	-0.00020276289072990172	-0.0001992229378646182	-0.0002022340941855716	-0.0001987033733589494
0.42928838744406506	0.0009378474576231193	0.0009371781028936551	0.000983248474511896	0.0009813905657739227	0.0010099429095254554	0.0010073090256268243	0.0010389365455499247	0.0010353960007281676	0.001101659922791681	0.0010959356569577516	0.05513982078867704	0.05361357198267793	-0.0002015866548179257	-0.00019926068824896448	-0.00020106092585056579	-0.00019874102529826576
0.43187506593181346	0.0009373646548473426	0.0009366956446973967	0.0009827422992276225	0.0009808853469381528	0.001009422991899719	0.0010067904639229624	0.001038401701943326	0.0010348629797944662	0.0011010927890435533	0.0010953714700683368	0.05513982063253115	0.05361357183101369	-0.00020041595185785188	-0.00019929716256039676	-0.00019989327603781026	-0.00019877740449272818
0.4344773304586784	0.0009368817652445363	0.0009362130997361359	0.0009822360329149716	0.000980380037246025	0.0010089029807754718	0.0010062718089644122	0.0010378667621554387	0.0010343298630071892	0.001100525553310737	0.001094807181723974	0.05513982047878159	0.05361357168167698	-0.00019925076855217827	-0.00019933236389996223	-0.00019873113148433097	-0.00019881251403514044
0.4370952749383861	0.0009363987918949821	0.0009357304710879568	0.0009817296788033642	0.000979874639920858	0.0010083828794698246	0.001005753064059635	0.0010373317295986203	0.0010337966537670646	0.0010999582192116422	0.0010942427955242702	0.055139820327463195	0.053613571534701636	-0.00019809109149940274	-0.0001993662953871378	-0.00019757447882373658	-0.00019884635703698583
0.4397289938505404	0.0009359157378713851	0.0009352477618233718	0.000981223240114278	0.0009793691581780428	0.0010078626912917318	0.001005234232508954	0.0010367966076768348	0.001033263355466456	0.0010993907903557806	0.0010936783150599795	0.055139820178610716	0.053613571390121816	-0.00019693690719310708	-0.0001993989601568602	-0.0001964233045848307	-0.00019887893662509648
0.4423785822440318	0.0009354326062388352	0.0009347649750052844	0.0009807167200612075	0.0009788635952250023	0.0010073424195419462	0.0010047153176045145	0.0010362613997856119	0.0010327299714893204	0.0010988232703437201	0.0010931137439129594	0.055139820032260145	0.05361357124797171	-0.00019578820202681424	-0.00019943036136260694	-0.00019527759519666343	-0.00019891025594465095
0.4450441357404687	0.0009349494000547567	0.0009342821136889371	0.000980210121849611	0.0009783579542611374	0.0010068220675129675	0.0010041963226302283	0.0010357261093119903	0.0010321965052111535	0.0010982556627670266	0.0010925490856561106	0.05513981988844749	0.053613571108287086	-0.00019464496229301687	-0.00019946050217298228	-0.00019413733698733782	-0.00019894031815592683
0.44772575053762753	0.0009344661223688849	0.0009337991809218893	0.000979703448676885	0.0009778522384778037	0.0010063016384890147	0.0010036772508617501	0.0010351907396344913	0.0010316629599989619	0.0010976879712082336	0.0010919843438533506	0.05513981974720986	0.053613570971103204	-0.00019350717418595287	-0.000199489385772883	-0.00019300251618697972	-0.00019896912643538323
0.4504235234129248	0.0009339827762232109	0.0009333161797439619	0.000979196703732309	0.0009773464510582544	0.001005781135745969	0.0010031581055664175	0.001034655294123059	0.0010311293392112051	0.001097120199240782	0.0010914195220595494	0.055139819608584474	0.053613570836456625	-0.00019237482380346504	-0.00019951701536305433	-0.00019187311892990278	-0.00019899668397571624
0.4531375517269096	0.0009334993646519583	0.0009328331131872141	0.0009786898901970177	0.0009768405951776137	0.0010052605625513475	0.0010026388900032253	0.0010341197761390333	0.0010305956461977674	0.0010965523504289883	0.0010908546238205014	0.05513981947260989	0.053613570704384744	-0.00019124789714738966	-0.00019954339415881317	-0.0001907491312545806	-0.00019902299398386059
0.4558679334267773	0.0009330158906815381	0.0009323499842758965	0.0009781830112439564	0.0009763346740028308	0.0010047399221642544	0.0010021196074227778	0.0010335841890351	0.0010300618842999077	0.0010959844283279935	0.001090289652672872	0.055139819339324186	0.05361357057492466	-0.00019012638012727567	-0.00019956852539138037	-0.00018963053910700522	-0.00019904805968237738
0.45861476704990445	0.0009325323573305157	0.0009318667960264222	0.000977676070037845	0.0009758286906926468	0.001004219217835346	0.0010016002610672542	0.0010330485361552553	0.001029528056850226	0.0010954164364837253	0.0010897246121441629	0.05513981920876705	0.05361357044811452	-0.00018901025856013498	-0.00019959241230591007	-0.00018851732834138102	-0.00019907188430806633
0.4613781517274047	0.0009320487676095765	0.0009313835514473277	0.0009771690697351425	0.0009753226483975563	0.0010036984528067937	0.0010010808541703693	0.0010325128208347664	0.0010289941671726226	0.0010948483784328567	0.0010891595057526667	0.05513981908097778	0.05361357032399327	-0.00018789951817341222	-0.0001996150581626277	-0.00018740948472223407	-0.00019909447111265965
0.4641581871877068	0.0009315651245214872	0.000930900253539238	0.0009766620134840063	0.0009748165502597682	0.001003177630312242	0.0010005613899573352	0.0010319770464001302	0.0010284602185822575	0.0010942802577027604	0.001088594337007426	0.05513981895599772	0.05361357020260066	-0.00018679414460576194	-0.0001996364662351091	-0.0001863069939256612	-0.00019911582336110123
0.4669549737601532	0.0009310814310610695	0.0009304169052948383	0.0009761549044242646	0.0009743103994131782	0.0010026567535767802	0.0010000418716448298	0.0010314412161690429	0.0010279262143855193	0.0010937120778114781	0.0010880291094081996	0.05513981883386841	0.05361357008397643	-0.00018569412340788127	-0.000199656639809892	-0.0001852098415401071	-0.0001991359443314633
0.46976861237862133	0.0009305976902151641	0.0009299335096988378	0.0009756477456873784	0.0009738041989833301	0.0010021358258169044	0.0009995223024409604	0.0010309053334503593	0.0010273921578799864	0.001093143842267678	0.0010874638264454228	0.055139818714630695	0.05361356996816151	-0.00018459944004661777	-0.0001996755821881968	-0.00018411801307052778	-0.0001991548373164176
0.4725992045851658	0.0009301139049625953	0.0009294500697279358	0.0009751405403964052	0.0009732979520873809	0.0010016148502404781	0.0009990026855452238	0.0010303694015440566	0.001026858052354389	0.001092575554570615	0.0010868984916001646	0.055139818598327964	0.05361356985519678	-0.0001835100799053302	-0.00019969329668420577	-0.00018303149393825158	-0.00019917250562162536
0.4754468525336833	0.0009296300782741435	0.0009289665883507931	0.0009746332916659691	0.0009727916618340691	0.0010010938300467037	0.0009984830241484787	0.0010298334237412014	0.0010263239010885768	0.0010920072182100957	0.0010863331083440964	0.05513981848500362	0.05361356974512492	-0.00018242602828352772	-0.00019970978662342542	-0.0001819502694808961	-0.00019918895256346159
0.47831165899359906	0.0009291462131125179	0.0009284830685280062	0.0009741260026022333	0.0009722853313236894	0.0010005727684260926	0.0009979633214329169	0.00102929740332392	0.0010257897073534914	0.001091438836666448	0.0010857676801394596	0.05513981837470124	0.05361356963798843	-0.0001813472704011443	-0.00019972505534437968	-0.0001808743249571143	-0.00019920418147195695
0.4811937273535759	0.0009286623124323209	0.0009279995132120681	0.0009736186763028616	0.0009717789636480519	0.001000051668560427	0.000997443580572021	0.0010287613435653598	0.0010252554744111238	0.0010908704134104793	0.001085202210439024	0.0551398182674661	0.0536135695338314	-0.0001802737913992325	-0.00019973910619780488	-0.0001798036455468166	-0.0001992181956892991
0.4840931616252451	0.0009281783791800238	0.0009275159253473494	0.0009731113158569943	0.0009712725618904609	0.0009995305336227337	0.0009969238047305433	0.0010282252477296612	0.0010247212055144903	0.0010903019519034481	0.0010846367026860607	0.055139818163343166	0.05361356943269694	-0.00017920557634112932	-0.00019975194254578943	-0.0001787382163521145	-0.00019923099856863913
0.4870100664469608	0.0009276944162939368	0.0009270323078700635	0.000972603924345215	0.0009707661291256789	0.0009990093667772517	0.0009964039970644701	0.0010276891190719253	0.0010241869039075984	0.0010897334555970272	0.0010840711603143048	0.05513981806237919	0.05361356933463106	-0.00017814261021495414	-0.0001997635677626064	-0.00017767802240045705	-0.00019924259347553486
0.4899445470875755	0.0009272104267041796	0.0009265486637082401	0.0009720965048395222	0.0009702596684198998	0.0009984881711794014	0.000995884160720992	0.0010271529608381817	0.0010236525728254142	0.0010891649279332718	0.0010835055867479233	0.055139817964621037	0.05361356923967882	-0.00017708487793319239	-0.00019977398523210455	-0.00017662304864368705	-0.00019925298378498102
0.49289670945023945	0.0009267264133326641	0.0009260649957817063	0.0009715890604033084	0.0009697531828307284	0.0009979669499757646	0.0009953642988384844	0.0010266167762653677	0.001023118215493843	0.0010885963723445968	0.0010829399854014941	0.05513981787011651	0.05361356914788646	-0.00017603236433669234	-0.00019978319835003977	-0.0001755732799618437	-0.0001992621728837407
0.4958666600762229	0.0009262423790930552	0.0009255813070020486	0.0009710815940913211	0.0009692466754071396	0.0009974457063040426	0.000994844414546466	0.0010260805685812862	0.0010225838351296873	0.0010880277922537321	0.0010823743596799584	0.05513981777891399	0.05361356905930184	-0.00017498505419508148	-0.00019979121052279836	-0.000174528701164689	-0.00019927016416948495
0.4988545061487607	0.0009257583268907568	0.0009250976002725984	0.0009705741089496474	0.0009687401491894655	0.0009969244432930428	0.0009943245109655836	0.0010255443410045904	0.0010220494349406303	0.0010874591910737066	0.0010818087129786083	0.05513981769106322	0.053613568973972486	-0.00017394293220668322	-0.00019979802516498224	-0.0001734892969902646	-0.0001992769610479339
0.5018603554969207	0.0009252742596228868	0.0009246138784884065	0.0009700666080156874	0.0009682336072093669	0.0009964031640626494	0.0009938045912075847	0.0010250080967447552	0.0010215150181252085	0.0010868905722078172	0.0010812430486830543	0.05513981760661425	0.05361356889194762	-0.00017290598300337412	-0.00019980364570323927	-0.00017245505211044287	-0.00019928256693665936
0.5048843165994948	0.0009247901801782445	0.0009241301445362117	0.000969559094318121	0.0009677270524898014	0.0009958818717237894	0.0009932846583752832	0.0010244718390020418	0.0010209805878727762	0.0010863219390495923	0.0010806773701691882	0.055139817525618154	0.0536135688132762	-0.00017187419114977898	-0.0001998080755730436	-0.00017142595113037173	-0.00019928698526230915
0.5079264985889148	0.0009243060914372984	0.0009236464012944277	0.0009690515708768941	0.0009672204880450084	0.0009953605693784208	0.000992764715562546	0.0010239355709674841	0.0010204461473634911	0.001085753294982776	0.0010801116808031696	0.055139817448127154	0.05361356873800928	-0.00017084754114418677	-0.00019981131821777964	-0.000170401978588558	-0.0001992902194593027
0.5109870112551897	0.0009238219962721616	0.0009231626516331186	0.0009685440407031937	0.0009667139168804853	0.000994839260119503	0.0009922447658542671	0.001023399295822861	0.0010199116997682885	0.001085184643381301	0.0010795459839413961	0.0551398173741935	0.053613568666197944	-0.0001698260174223254	-0.00019981337709132352	-0.0001693831189612527	-0.0001992922729721902
0.5140659650498691	0.0009233378975465656	0.0009226788984139736	0.0009680365067994196	0.0009662073419929596	0.000994317947030972	0.0009917248123263393	0.001022863016740668	0.0010193772482488515	0.0010846159876092558	0.001078980282930474	0.05513981730387153	0.053613568597894144	-0.000168809604357667	-0.0001998142556558502	-0.00016836935666292296	-0.00019929314925465347
0.5171634710900281	0.0009228537981158445	0.0009221951444902895	0.0009675289721591686	0.0009657007663703715	0.0009937966331877214	0.0009912048580456355	0.0010223267368840996	0.0010188427959575937	0.0010840473310208684	0.0010784145811071986	0.05513981723721539	0.053613568533151384	-0.00016779828626203863	-0.00019981395738147278	-0.0001673606760462243	-0.00019929285176739642
0.5202796411622786	0.0009223697008269151	0.0009217113927069522	0.0009670214397672131	0.0009651941929918533	0.0009932753216555805	0.0009906849060699904	0.0010217904594070266	0.0010183083460376364	0.0010834786769604802	0.0010778488817985309	0.05513981717428065	0.05361356847202291	-0.00016679204738787035	-0.00019981248574588162	-0.0001663570614044707	-0.00019929138397895008
0.5234145877268029	0.000921885608518258	0.0009212276459004182	0.0009665139125994816	0.0009646876248277114	0.000992754015491296	0.0009901649594481784	0.0010212541874539765	0.0010177739016227903	0.0010829100287625274	0.0010772831883215778	0.055139817115123876	0.05361356841456407	-0.00016579087193005493	-0.00019980984423506598	-0.0001653584969739108	-0.00019928874936642194
0.5265684239214125	0.0009214015240198966	0.0009207439068986915	0.0009660063936230364	0.0009641810648394017	0.0009922327177425076	0.0009896450212198906	0.0010207179241601087	0.0010172394658375294	0.001082341389751513	0.0010767175039835641	0.05513981705980219	0.05361356836083009	-0.00016479474402719685	-0.00019980603634289773	-0.00016436496693475466	-0.00019928495141474656
0.5297412635656308	0.0009209174501533798	0.0009202601785213088	0.0009654988857960563	0.0009636745159795131	0.000991711431447731	0.0009891250944157172	0.001020181672651197	0.0010167050417969742	0.0010817727632419886	0.0010761518320818162	0.05513981700837433	0.0536135683108784	-0.0001638036477619731	-0.00019980106556927169	-0.00016337645541081303	-0.00019927999361432636
0.5329332211648017	0.0009204333897317707	0.0009197764635793267	0.0009649913920678234	0.0009631679811917562	0.0009911901596363435	0.0009886051820571363	0.001019645436043616	0.0010161706326068777	0.0010812041525385407	0.0010755861759037455	0.055139816960899285	0.053613568264765814	-0.00016281756716393647	-0.00019979493542163218	-0.00016239294647341085	-0.0001992738794636406
0.5361444119142209	0.000919949345559621	0.000919292764875296	0.0009644839153786976	0.0009626614634109342	0.000990668905328559	0.0009880852871564834	0.0010191092174443124	0.0010156362413635978	0.0010806355609357594	0.0010750205387268204	0.055139816917437336	0.053613568222551665	-0.0001618364862100985	-0.00019978764941386284	-0.0001614144241414428	-0.00019926661246744137
0.5393749517032939	0.0009194653204329652	0.0009188090852032574	0.000963976458660109	0.0009621549655629393	0.0009901476715354195	0.0009875654127169484	0.0010185730199508	0.001015101871154091	0.0010800669917182342	0.0010744549238185593	0.05513981687805034	0.053613568184295114	-0.00016086038882617837	-0.00019977921106550944	-0.00016044087238245575	-0.00019925819613589302
0.5426249571197181	0.0009189813171392991	0.0009183254273487179	0.000963469024834538	0.0009616484905647292	0.000989626461258774	0.000987045561732551	0.0010180368466511354	0.0010145675250558882	0.0010794984481605266	0.001073889334436505	0.05513981684280036	0.05361356815005654	-0.00015988925888921202	-0.00019976962390327868	-0.00015947227511550754	-0.00019924863398676496
0.5458945454536906	0.0009184973384575659	0.0009178417940886391	0.0009629616168154975	0.0009611420413243126	0.000989105277491262	0.000986525737188126	0.0010175007006239013	0.0010140332061370806	0.0010789299335271546	0.0010733237738282098	0.0551398168117505	0.053613568119897856	-0.00015892308022744106	-0.0001997588914587345	-0.00015850861621113932	-0.00019923792954229524
0.5491838347021408	0.0009180133871581477	0.000917358188191427	0.000962454237507526	0.0009606356207407397	0.000988584123216305	0.0009860059420593132	0.001016964584938199	0.001013498917456309	0.0010783614510725828	0.0010727582452312238	0.05513981678496569	0.05361356809388217	-0.00015796183662228347	-0.0001997470172688809	-0.00015754987949304078	-0.00019922608633035632
0.5524929435729888	0.0009175294660028472	0.0009168746124169141	0.0009619468898061682	0.0009601292317040843	0.0009880630014080867	0.0009854861793125397	0.0010164285026536275	0.001012964662062744	0.0010777930040412013	0.0010721927518730747	0.055139816762511756	0.053613568072072626	-0.00015700551181002664	-0.00019973400487657833	-0.00015659604873979882	-0.0001992131078843995
0.55582199148943	0.0009170455777448768	0.0009163910695163496	0.0009614395765979633	0.0009596228770954317	0.0009875419150315418	0.0009849664519050077	0.0010158924568202709	0.0010124304429960738	0.0010772245956673116	0.0010716272969712552	0.05513981674445519	0.05361356805453407	-0.00015605408948241029	-0.00019971985782862856	-0.00015564710768575796	-0.00019919899774203942
0.5591710985942444	0.0009165617251288514	0.0009159075622323902	0.0009609323007604377	0.000959116559786871	0.000987020867042347	0.0009844467627846847	0.0010153564504786906	0.0010118962632864976	0.00107665622917512	0.0010710618837332139	0.055139816730863454	0.05361356804133288	-0.00015510755328834724	-0.0001997045796767738	-0.0001547030400225191	-0.00019918375944580347
0.5625403857541326	0.0009160779108907712	0.0009154240932990857	0.0009604250651620863	0.000958610282641478	0.0009864998603869037	0.0009839271148902884	0.0010148204866599077	0.0010113621259547048	0.0010760879077787164	0.0010704965153563362	0.055139816721806324	0.05361356803253549	-0.00015416588683564436	-0.00019968817397739147	-0.00015376382940054945	-0.0001991673965427987
0.565929974564078	0.0009155941377580159	0.0009149406654418697	0.0009599178726623672	0.0009581040485133078	0.0009859788980023316	0.0009834075111512777	0.001014284568385394	0.00101082803401187	0.0010755196346820671	0.0010699311950279364	0.0551398167173535	0.05361356802821046	-0.00015322907369175187	-0.0001996706442908558	-0.00015282945943023707	-0.0001991499125841567
0.569339987351735	0.0009151104084493319	0.0009144572813775502	0.0009594107261116885	0.0009575978602473826	0.0009854579828164547	0.0009828879544878403	0.0010137486986670605	0.001010293990459638	0.001074951413079002	0.0010693659259252443	0.0551398167175765	0.05361356802842705	-0.00015229709738537323	-0.00019965199418153778	-0.0001518999136832233	-0.00019913131112481164
0.5727705471818436	0.0009146267256748252	0.0009139739438143005	0.0009589036283513998	0.0009570917206796838	0.0009849371177477933	0.0009823684478108858	0.0010132128805072475	0.0010097599982901166	0.001074383246153203	0.0010688007112153958	0.05513981672254774	0.05361356803325585	-0.00015136994140718674	-0.00019963222721669505	-0.0001509751756930966	-0.00019911159572277848
0.5762217778606706	0.0009141430921359551	0.0009134906554516526	0.000958396582213786	0.0009565856326371448	0.0009844163057055576	0.000981848994022036	0.0010126771168987192	0.0010092260604858687	0.0010738151370781992	0.001068235554055425	0.05513981673234163	0.05361356804276812	-0.0001504475892113999	-0.00019961134696680483	-0.0001500552289575574	-0.00019909076993948616
0.5796938039404782	0.0009136595105255239	0.0009130074189804886	0.0009578895905220576	0.0009560795989376416	0.0009838955495896373	0.000981329596013617	0.0010121414108246515	0.0010086921800199031	0.0010732470890173543	0.0010676704575922542	0.055139816747032895	0.053613568057037805	-0.00014953002421819184	-0.00019958935700681302	-0.00014914005693975052	-0.00019906883734024938
0.5831867507240184	0.0009131759835276659	0.000912524237083029	0.0009573826560903379	0.0009555736223899808	0.0009833748522905888	0.000980810256668647	0.0010116057652586193	0.0010081583598556601	0.0010726791051238534	0.0010671054249626803	0.05513981676669767	0.0536135680761384	-0.00014861722981329706	-0.00019956626091346963	-0.00014822964306870912	-0.0001990458014923535
0.5867007442690553	0.0009126925138178506	0.0009120411124328349	0.0009568757817236663	0.000955067705793902	0.000982854216689638	0.0009802909788608376	0.001011070183164602	0.0010076246029470158	0.0010721111885407069	0.0010665404592933776	0.05513981679141429	0.05361356810014547	-0.0001477091893489768	-0.0001995420622649957	-0.00014732397074029846	-0.00019902166596511006
0.5902359113929144	0.0009122091040628702	0.0009115580476947971	0.0009563689702179868	0.0009545618519400662	0.0009823336456586704	0.0009797717654545833	0.0010105346674969676	0.0010070909122382693	0.001071543342400736	0.0010659755637008842	0.05513981682126128	0.05361356812913595	-0.00014680588614796042	-0.00019951676464413648	-0.00014642302332054657	-0.00019899643433157754
0.5937923796770596	0.0009117257569208323	0.0009110750455251276	0.000955862224360138	0.0009540560636100468	0.0009818131420602173	0.0009792526193049512	0.0010099992212004659	0.0010065572906641329	0.0010709755698265638	0.0010654107412915934	0.055139816856319336	0.053613568163187686	-0.00014590730350177994	-0.0001994903716343588	-0.0001455267841446728	-0.00019897011016606347
0.597370277471697	0.0009112424750411628	0.0009105921085713626	0.0009553555469278581	0.0009535503435763337	0.0009812927087474656	0.0009787335432576848	0.0010094638472102312	0.001006023741149737	0.0010704078739306197	0.0010648459951617568	0.05513981689667049	0.053613568202380474	-0.0001450134246727408	-0.00019946288682048952	-0.0001446352365188086	-0.00019894269704412437
0.6009697339004076	0.000910759261064595	0.0009101092394723527	0.0009548489406897729	0.0009530446946023216	0.0009807723485642413	0.000978214540149194	0.0010089285484517702	0.0010054902666106174	0.0010698402578151252	0.0010642813283974729	0.05513981694239722	0.053613568246794786	-0.00014412423289641985	-0.00019943431378999232	-0.00014374836372188504	-0.00019891419854370374
0.6045908788648067	0.0009102761176231701	0.0009096264408582621	0.000954342408405396	0.0009525391194423101	0.0009802520643450113	0.0009776956128065533	0.0010083933278409634	0.0010049568699527153	0.0010692727245720968	0.001063716744074685	0.05513981699358448	0.05361356829651298	-0.0001432397113814432	-0.00019940465613121905	-0.0001428661490065486	-0.00019888461824379977
0.6082338430492322	0.0009097930473402316	0.0009091437153505634	0.000953835952825123	0.0009520336208414985	0.0009797318589148784	0.0009771767640474967	0.0010078581882840578	0.0010044235540723723	0.0010687052772833366	0.0010631522452591786	0.05513981705031836	0.05361356835161854	-0.0001423598433105966	-0.00019937391743293786	-0.0001419885755994943	-0.0001988539597240213
0.611898757925461	0.0009093100528304272	0.0009086610655620401	0.0009533295766902341	0.0009515282015359874	0.0009792117350895832	0.0009766579966804208	0.0010073231326776701	0.001003890321856332	0.001068137919020437	0.0010625878350065798	0.055139817112686465	0.05361356841219662	-0.00014148461184346206	-0.00019934210128605412	-0.00014111562670407474	-0.00019882222656561477
0.6155857557574533	0.0009088271366996985	0.0009081784940967761	0.0009528232827328829	0.0009510228642527687	0.0009786916956754912	0.0009761393135043727	0.001006788163908775	0.001003357176181729	0.001067570652844768	0.0010620235163623466	0.05513981718077791	0.05361356847833369	-0.00014061400011625147	-0.0001993092112811401	-0.00014024728550043886	-0.00019878942234990982
0.6192949696061266	0.000908344301545292	0.0009076960035501655	0.0009523170736761077	0.0009505176117097354	0.0009781717434696072	0.0009756207173090616	0.0010062532848547166	0.0010028241199160999	0.001067003481807489	0.0010614592923617792	0.05513981725468307	0.053613568550117806	-0.00013974799124258364	-0.00019927525100868482	-0.00013938353514644786	-0.00019875555065818062
0.6230265333341571	0.0009078615499557484	0.0009072135965089033	0.0009518109522338202	0.0009500124466156721	0.0009776518812595618	0.0009751022108748477	0.0010057184983831972	0.0010022911559173725	0.0010664364089495377	0.0010608951660300088	0.055139817334494336	0.053613568627638206	-0.000138886568316815	-0.00019924022406089814	-0.00013852435878045077	-0.00019872061507314465
0.6267805816108112	0.000907378884510905	0.0009067312755509875	0.0009513049211108093	0.0009495073716702569	0.0009771321118236154	0.0009745837969727453	0.001005183807352281	0.001001758287033869	0.0010658694373016332	0.0010603311403820015	0.055139817420305444	0.053613568710986256	-0.00013802971441259637	-0.00019920413402865766	-0.00013766973952022976	-0.00019868461917632585
0.6305572499168048	0.0009068963077819001	0.0009062490432457233	0.0009507989830027445	0.0009490023895640661	0.0009766124379306624	0.0009740654783644268	0.0010046492146103972	0.0010012255161043098	0.0010653025698842801	0.0010597672184225605	0.05513981751221148	0.053613568800254155	-0.00013717741258539862	-0.00019916698450236914	-0.00013681966046544258	-0.00019864756654877636
0.634356674549194	0.0009064138223311705	0.0009057669021537202	0.0009502931405961729	0.0009484975029785713	0.0009760928623402275	0.0009735472578022202	0.0010041147229963379	0.0010006928459578115	0.001064735809707766	0.0010592034031463267	0.055139817610309415	0.05361356889553671	-0.00013632964587345642	-0.00019912877907271587	-0.00013597410469848303	-0.00019860946077174257
0.6381789926262927	0.0009059314307124525	0.0009052848548268942	0.0009497873965685218	0.0009479927145861412	0.0009755733878024695	0.0009730291380291113	0.0010035803353392607	0.0010001602794138878	0.0010641691597721632	0.0010586396975377785	0.05513981771469833	0.05361356899692953	-0.00013548639729846212	-0.0001990895213288546	-0.00013513305528553565	-0.0001985703054251664
0.642024342092622	0.0009054491354707873	0.0009048029038084721	0.0009492817535881039	0.0009474880270500466	0.0009750540170581848	0.0009725111217787477	0.0010030460544586933	0.0009996278192824554	0.001063602623067335	0.0010580761045712373	0.05513981782547857	0.0536135691045299	-0.00013464764986784172	-0.0001990492148602474	-0.00013429649527824106	-0.00019853010408915628
0.6458928617238878	0.0009049669391425165	0.000904321051632987	0.000948776214314111	0.0009469834430244556	0.0009745347528388025	0.0009719932117754346	0.0010025118831645274	0.000999095468363829	0.0010630362025729298	0.0010575126272108634	0.05513981794275203	0.05361356921843723	-0.0001338133865739083	-0.00019900786325363629	-0.0001334644077131686	-0.00019848886034098956
0.6497846911319898	0.0009044848442552979	0.0009038393008262948	0.000948270781396633	0.0009464789651544511	0.0009740155978664035	0.0009714754107341537	0.0010019778242570392	0.0009985632294487396	0.0010624699012584012	0.001056949268410674	0.055139818066622624	0.05361356933875236	-0.0001329835903957216	-0.00019896547009440324	-0.0001326367756138841	-0.00019844657775666685
0.6536999707700591	0.0009040028533280964	0.0009033576539055644	0.0009477654574766466	0.0009459745960760196	0.0009734965548537084	0.0009709577213605499	0.001001443880526877	0.0009980311053183232	0.0010619037220829953	0.0010563860311145331	0.055139818197196294	0.053613569465578416	-0.00013215824430178047	-0.00019892203896779148	-0.00013181358199325366	-0.00019840325991227203
0.6576388419375281	0.0009035209688711942	0.0009028761133792888	0.0009472602451860267	0.0009454703384160643	0.0009729776265040902	0.0009704401463509454	0.0010009100547550733	0.000997499098744133	0.001061337667995765	0.001055822918256164	0.05513981833458033	0.05361356959901922	-0.00013133733124827407	-0.0001988775734557413	-0.00013099480985191703	-0.00019835891038022524
0.661601446785229	0.0009030391933861961	0.0009023946817472892	0.0009467551471475524	0.0009449661947924083	0.0009724588155115792	0.0009699226883923444	0.0010003763497130516	0.0009969672124881456	0.001060771741935574	0.0010552599327591531	0.055139818478884196	0.05361356973918146	-0.00013052083418221838	-0.00019883207713891626	-0.00013018044218138236	-0.0001983135327318919
0.6655879283205246	0.0009025575293660306	0.0009019133615007178	0.0009462501659749073	0.0009444621678137976	0.0009719401245608649	0.0009694053501624336	0.0009998427681626263	0.0009964354493027612	0.0010602059468311016	0.0010546970775369559	0.055139818630219516	0.05361356988617298	-0.00012970873604152555	-0.00019878555359531536	-0.00012937046196408175	-0.00019826713053611167
0.6695984304124688	0.0009020759792949615	0.0009014321551220664	0.0009457453042726918	0.0009439582600799112	0.0009714215563273068	0.0009688881343295952	0.0009993093128560155	0.0009959038119308164	0.001059640285600852	0.0010541343554929044	0.055139818788699044	0.05361357004010376	-0.00012890101975615575	-0.00019873800640060613	-0.0001285648521744398	-0.0001982197073590597
0.6736330977969988	0.0009015945456485878	0.0009009510650851702	0.000945240564636424	0.0009434544741813638	0.0009709031134769372	0.0009683710435529074	0.0009987759865358427	0.0009953723031055866	0.0010590747611531576	0.0010535717695202133	0.0551398189544383	0.05361357020108613	-0.0001280976682492968	-0.00019868943912798587	-0.00012776359578026142	-0.0001981712667646074
0.6776920760821589	0.0009011132308938551	0.0009004700938552162	0.0009447359496525508	0.0009429508126997154	0.0009703847986664712	0.0009678540804821564	0.0009982427919351482	0.000994840925550795	0.0010585093763861918	0.0010530093225019895	0.05513981912755433	0.05361357036923319	-0.00012729866443823845	-0.00019863985534723794	-0.00012696667574327303	-0.0001981218123132955
0.6817755117533548	0.0009006320374890611	0.00089998924388875	0.0009442314618984533	0.0009424472782074778	0.000969866614543313	0.0009673372477578417	0.0009977097317773948	0.0009943096819806214	0.0010579441341879742	0.0010524470173112392	0.05513981930816655	0.053613570544661315	-0.00012650399123538547	-0.00019858925862556442	-0.000126174075020552	-0.00019807134756308353
0.6858835521786408	0.000900150967883863	0.0008995085176336825	0.0009437271039424559	0.0009419438732681227	0.0009693485637455647	0.0009668205480111839	0.0009971768087764768	0.000993778575099709	0.0010573790374363808	0.001051884856810878	0.05513981949639575	0.05361357072748797	-0.0001257136315495344	-0.00019853765252739186	-0.00012538577656541483	-0.0001980198760690166
0.6900163456140378	0.0008996700245192826	0.0008990279175292961	0.0009432228783438301	0.000941440600436087	0.0009688306489020313	0.0009663039838641323	0.0009966440256367266	0.000993247607603172	0.0010568140889991502	0.0010513228438537362	0.05513981969236647	0.05361357091783384	-0.0001249275682859291	-0.00019848504061265038	-0.00012460176332765305	-0.00019796740138172675
0.6941740412088835	0.0008991892098277233	0.0008985474460062603	0.0009427187876528139	0.00094093746225679	0.0009683128726322393	0.0009657875579293807	0.0009961113850529308	0.000992716782176611	0.0010562492917339022	0.0010507609812825777	0.05513981989620326	0.053613571115820075	-0.00012414578434793988	-0.0001984314264378284	-0.00012382201825526795	-0.00019791392704845978
0.6983567890112157	0.00089870852623297	0.0008980671054866326	0.0009422148344106105	0.000940434461266634	0.000967795237546436	0.0009652712728103686	0.0009955788897103334	0.0009921861014961164	0.0010556846484881396	0.0010501992719301018	0.055139820108034386	0.05361357132157102	-0.0001233682626384791	-0.00019837681355669434	-0.0001230465242958445	-0.00019785945661382476
0.702564739973187	0.0008982279761502017	0.000897586898383871	0.0009417110211494023	0.0009399315999930174	0.0009672777462456043	0.0009647551311012943	0.0009950465422846478	0.0009916555682282805	0.0010551201620992612	0.0010496377186189568	0.055139820327989746	0.053613571535213136	-0.0001225949860593073	-0.00019832120551724342	-0.0001222752643956354	-0.00019780399361646328
0.7067980459565127	0.0008977475619860067	0.0008971068271028486	0.0009412073503923668	0.0009394288809543504	0.0009667604013214782	0.0009642391353871324	0.0009945143454420742	0.0009911251850302154	0.001054555835394582	0.001049076324161759	0.055139820556201216	0.05361357175687478	-0.00012182593751366988	-0.00019826460586458428	-0.00012150822150243379	-0.00019774754159221364
0.7110568597379514	0.0008972672861383824	0.0008966268940398541	0.0009407038246536753	0.0009389263066600551	0.0009662432053565422	0.0009637232882436319	0.0009939823018392999	0.0009905949545495514	0.001053991671191331	0.0010485150913610909	0.055139820792804356	0.053613571986686655	-0.00012106109990647762	-0.00019820701813930142	-0.00012074537856585077	-0.00019769010407252874
0.7153413350148182	0.0008967871509967571	0.0008961471015826127	0.0009402004464385174	0.0009384238796105875	0.0009657261609240561	0.0009632075922373399	0.000993450414123522	0.000990064879424462	0.0010534276722966782	0.0010479540230095275	0.055139821037935154	0.05361357222478152	-0.00012030045614450091	-0.00019814844587620617	-0.00011998671853717668	-0.0001976316845829773
0.7196516264105322	0.0008963071589419942	0.0008956674521102915	0.0009396972182431048	0.0009379216022974431	0.000965209270588059	0.0009626920499256089	0.0009929186849324545	0.0009895349622836694	0.0010528638415077387	0.0010473931218896429	0.05513982129173318	0.05361357247129515	-0.00011954398913924247	-0.00019808889260766738	-0.00011923222437243419	-0.0001975722866465468
0.7239878894801961	0.0008958273123464023	0.0008951879479935089	0.0009391941425546811	0.0009374194772031672	0.0009646925369033792	0.0009621766638566034	0.0009923871168943375	0.0009890052057464542	0.0010523001816115857	0.0010468323907740198	0.05513982155434048	0.053613572726364786	-0.00011879168180566058	-0.0001980283618594203	-0.0001184818790312403	-0.0001975119137800352
0.7283502807162107	0.0008953476135737559	0.0008947085915943549	0.000938691221851545	0.0009369175068013757	0.000964175962415659	0.0009616614365693253	0.0009918557126279612	0.0009884756124226796	0.001051736695385275	0.0010462718324252746	0.055139821825901165	0.0536135729901311	-0.00011804351706361238	-0.00019796685715162132	-0.00011773566547791658	-0.00019745056949435624
0.7327389575539218	0.0008948680649793016	0.0008942293852663981	0.0009381884586030556	0.0009364156935567629	0.0009636595496613583	0.0009611463705936193	0.0009913244747426723	0.0009879461849127968	0.0010511733855958498	0.0010457114495960665	0.05513982210656178	0.05361357326273611	-0.00011729947783975514	-0.00019790438200062432	-0.000116993566683668	-0.00019738825729659348
0.7371540783773028	0.0008943886689097705	0.0008937503313546975	0.0009376858552696461	0.0009359140399251136	0.0009631433011677709	0.0009606314684501873	0.0009907934058383883	0.0009874169258078606	0.0010506102550003596	0.0010451512450291088	0.05513982239647158	0.05361357354432493	-0.00011655954706746297	-0.00019784093991673246	-0.00011625556562644412	-0.0001973249806880295
0.74159580252467	0.0008939094277033949	0.0008932714321958192	0.000937183414302841	0.0009354125483533204	0.0009626272194530401	0.000960116732650604	0.0009902625085056163	0.000986887837689546	0.001050047306345877	0.001044591221457191	0.05513982269578306	0.0536135738350454	-0.00011582370768779826	-0.00019777653440469778	-0.00011552164529174402	-0.00019726074316431252
0.746064290294433	0.0008934303436899186	0.0008927926901178481	0.0009366811381452673	0.0009349112212793964	0.0009621113070261722	0.0009596021656973318	0.0009897317853254633	0.0009863589231301623	0.0010494845423695105	0.0010440313816031913	0.05513982300465036	0.05361357413504737	-0.00011509194265046929	-0.00019771116896344365	-0.00011479178867369877	-0.00019719554821501228
0.7505597029508803	0.0008929514191906146	0.0008923141074404027	0.0009361790292306728	0.0009344100611324906	0.0009615955663870529	0.0009590877700837363	0.000989201238869657	0.0009858301846926692	0.0010489219657984254	0.001043471728180095	0.05513982332323089	0.05361357444448408	-0.0001143642349143853	-0.00019764484708581498	-0.00011406597877569591	-0.0001971293993240364
0.7550822027299987	0.0008924726565182974	0.0008918356864746503	0.0009356770899839387	0.0009339090703329037	0.0009610800000264632	0.0009585735482941013	0.000988670871700559	0.000985301624930693	0.001048359579349859	0.0010429122638910108	0.05513982365168474	0.05361357476351043	-0.00011364056744876672	-0.00019757757225868922	-0.00011334419861140643	-0.00019706229996915847
0.7596319528453285	0.000891994057977338	0.0008913574295233204	0.0009351753228210962	0.0009334082512921026	0.0009605646104260943	0.0009580595028036452	0.0009881406863711817	0.0009847732463885432	0.0010477973857311378	0.0010423529914291886	0.05513982399017454	0.05361357509228515	-0.00011292092323395009	-0.00019750934796261554	-0.00011262643120556193	-0.0001969942536219904
0.7642091174938536	0.0008915156258636805	0.0008908793388807214	0.0009346737301493433	0.0009329076064127372	0.0009600494000585654	0.0009575456360785374	0.000987610685425207	0.0009842450516012288	0.0010472353876396978	0.001041793913478038	0.05513982433886661	0.05361357543096883	-0.00011220528526191542	-0.0001974401776719259	-0.00011191265959437091	-0.000196925263747455
0.7688138618619275	0.0008910373624648564	0.0008904014168327556	0.0009341723143670599	0.0009324071380886566	0.0009595343713874391	0.0009570319505759157	0.0009870808713970008	0.0009837170430944766	0.0010466735877630994	0.0010412350327111458	0.055139824697929	0.05361357577972511	-0.0001114936365375907	-0.00019737006485476272	-0.00011120286682723968	-0.00019685533380495168
0.7734463521312342	0.0008905592700599984	0.0008899236656569325	0.0009336710778638224	0.000931906848704923	0.0009590195268672377	0.0009565184487438991	0.0009865512468116306	0.0009831892233847458	0.0010461119887790469	0.001040676351792292	0.05513982506753342	0.05361357613872149	-0.0001107859600785327	-0.00019729901297124708	-0.00011049703596593963	-0.0001967844672455532
0.7781067554847866	0.000890081350919866	0.0008894460876223939	0.0009331700230204307	0.0009314067406378386	0.0009585048689434692	0.0009560051330216174	0.0009860218141848928	0.0009826615949792548	0.0010455505933554164	0.0010401178733754801	0.055139825447855076	0.05361357650812659	-0.00011008223891689761	-0.00019722702547558812	-0.00010979515008692486	-0.00019671266751439265
0.7827952401129585	0.0008896036073068493	0.000888968684989919	0.0009326691522089122	0.0009309068162549492	0.0009579904000526316	0.0009554920058392131	0.0009854925760233158	0.0009821341603759876	0.001044989404150261	0.0010395596001049412	0.055139825839070546	0.053613576888113516	-0.0001093824560997464	-0.0001971541058151116	-0.00010909719228145709	-0.00019663993804985846
0.7875119752195561	0.0008891260414749973	0.0008884914600119514	0.0009321684677925507	0.0009304070779150745	0.0009574761226222448	0.0009549790696178743	0.000984963534824194	0.000981606922063724	0.0010444284238118437	0.0010390015346151682	0.05513982624136166	0.05361357727885773	-0.00010868659468953046	-0.00019708025742951052	-0.0001084031456561052	-0.00019656628228265083
0.792257131027923	0.0008886486556700272	0.000888014414932609	0.0009316679721258979	0.0009299075279683176	0.0009569620390708589	0.0009544663267698426	0.0009844346930755958	0.0009810798825220504	0.0010438676549786503	0.0010384436795309252	0.055139826654911635	0.05361357768053805	-0.00010799463776504925	-0.0001970054837512336	-0.00010771299333384166	-0.0001964917036362257
0.7970308787870847	0.0008881714521293498	0.0008875375519877095	0.0009311676675547981	0.000929408168756092	0.000956448151808083	0.0009539537796984422	0.0009839060532563938	0.0009805530442213877	0.0010433071002794176	0.0010378860374672795	0.05513982707990837	0.05361357809333632	-0.00010730656842196373	-0.00019692978820504137	-0.00010702671845438938	-0.00019641620552648953
0.8018333907779276	0.0008876944330820812	0.0008870608734047817	0.0009306675564164023	0.0009289090026111325	0.0009559344632345971	0.0009534414307980909	0.0009833776178362758	0.0009800264096230034	0.001042746762333147	0.0010373286110296127	0.05513982751654164	0.05361357851743706	-0.00010662236977423967	-0.00019685317420889414	-0.00010634430417583163	-0.0001963397913626319
0.8066648403194178	0.0008872176007490639	0.0008865843814030866	0.0009301676410391885	0.000928410031857519	0.0009554209757421751	0.0009529292824543236	0.0009828493892757699	0.0009794999811790373	0.0010421866437491311	0.0010367714028136485	0.05513982796500565	0.053613578953029206	-0.00010594202495373128	-0.00019677564517212032	-0.00010566573367393195	-0.00019626246454479412
0.8115254017748545	0.0008867409573428885	0.0008861080781936396	0.0009296679237429863	0.0009279112588106985	0.0009549076917137078	0.0009524173370438162	0.000982321370026268	0.0009789737613325232	0.0010416267471269783	0.0010362144154054756	0.055139828425497556	0.05361357940030403	-0.0001052655171114858	-0.00019669720449630446	-0.00010499099014374402	-0.00019618422846587324
0.8164152505581643	0.0008862645050679073	0.0008856319659792236	0.0009291684068389901	0.0009274126857774992	0.0009543946135232191	0.0009519055969343995	0.0009817935625300415	0.0009784477525174055	0.0010410670750566292	0.0010356576513815654	0.05513982889821827	0.05361357985945677	-0.00010459282941897852	-0.00019661785557581468	-0.00010432005680054146	-0.00019610508651141112
0.8213345631402307	0.000885788246120257	0.0008851560469544116	0.000928669092629783	0.0009269143150561548	0.0009538817435358882	0.0009513940644850841	0.0009812659692202653	0.000977921957158563	0.0010405076301183832	0.0010351011133087984	0.055139829383372016	0.05361358033068524	-0.00010392394506739122	-0.00019653760179574875	-0.00010365291687940148	-0.0001960250420575127
0.8262835170552626	0.000885312182687881	0.0008846803233055898	0.0009281699834093608	0.0009264161489363271	0.0009533690841080759	0.0009508827420460837	0.0009807385925210436	0.0009773963776718354	0.0010399484148829255	0.0010345448037444897	0.05513982988116644	0.05361358081419205	-0.0001032588472692636	-0.00019645644653296102	-0.00010298955363666207	-0.00019594409847251137
0.8312622909072027	0.0008848363169505458	0.0008842047972109729	0.0009276710814631489	0.0009259181896991245	0.0009528566375873408	0.0009503716319588336	0.0009802114348474282	0.0009768710164640398	0.0010393894319113452	0.0010339887252364087	0.055139830391813124	0.05361358131018197	-0.00010259751925945082	-0.0001963743931569506	-0.0001023299503508518	-0.0001958622591168302
0.8362710643761712	0.0008843606510798615	0.000883729470840625	0.0009271723890680232	0.0009254204396171216	0.0009523444063124618	0.0009498607365560123	0.000979684498605441	0.0009763458759329943	0.0010388306837551611	0.0010334328803228037	0.05513983091552771	0.05361358181886454	-0.00010193994429497089	-0.0001962914450280573	-0.00010167409032273145	-0.0001957795273423435
0.8413100182249524	0.0008838851872393043	0.0008832543463564826	0.0009266739084923348	0.0009249229009543845	0.0009518323926134632	0.0009493500581615658	0.000979157786192098	0.0009758209584675429	0.0010382721729563474	0.001032877271532428	0.05513983145252842	0.0536135823404525	-0.00010128610565575402	-0.00019620760549757255	-0.00010102195687576587	-0.00019569590649140545
0.8463793343055166	0.0008834099275842383	0.0008827794259123759	0.0009261756419959327	0.0009244255759664931	0.0009513205988116372	0.0009488395990907318	0.000978631299995437	0.0009752962664475793	0.0010377139020473598	0.0010323219013845658	0.05513983200303912	0.05361358287516176	-0.00010063598664541984	-0.0001961228779078783	-0.00010037353335719257	-0.00019561139989773824
0.8514791955655843	0.0008829348742619365	0.0008823047116540495	0.000925677591830185	0.0009239284669005628	0.0009508090272195675	0.000948329361650061	0.0009781050423945357	0.0009747718022440709	0.00103715587355116	0.0010317667723890554	0.055139832567285725	0.05361358342321327	-9.998957059258184e-05	-0.00019603726559350165	-9.972880313903476e-05	-0.0001955260108872925
0.8566097860552276	0.000882460029411598	0.00088183020571918	0.0009251797602379975	0.0009234315759952624	0.0009502976801411462	0.0009478193481374363	0.0009775790157595355	0.000974247568219077	0.0010365980899812361	0.0010312118870463122	0.055139833145499466	0.05361358398483137	-9.934684085023682e-05	-0.00019595077187919974	-9.908774961771283e-05	-0.00019543974277597131
0.861771290933513	0.0008819853951643786	0.000881355910237407	0.0009246821494538467	0.0009229349054808475	0.0009497865598716095	0.0009473095608421064	0.000977053222451674	0.0009737235667257827	0.0010360405538416407	0.0010306572478473626	0.05513983373791547	0.05361358456024338	-9.870778079704157e-05	-0.00019586340008020953	-9.845035621523779e-05	-0.0001953525988704352
0.8669638964751838	0.0008815109736434045	0.0008808818273303461	0.0009241847617037928	0.0009224384575791733	0.0009492756686975501	0.0009468000020446999	0.0009765276648232988	0.000973199800108516	0.0010354832676270028	0.0010301028572738608	0.05513983434477241	0.05361358514968215	-9.807237383782641e-05	-0.00019577515350285846	-9.781660637969702e-05	-0.00019526458246837963
0.8721877900773816	0.0008810367669638033	0.0008804079591116196	0.0009236875992055124	0.0009219422345037272	0.0009487650088969517	0.0009462906740172582	0.0009760023452179039	0.000972676270702779	0.0010349262338225694	0.001029548717798125	0.05513983496631408	0.053613585753383944	-9.74406034042058e-05	-0.00019568603544403707	-9.718648358601756e-05	-0.00019517569685828517
0.877443160266411	0.0008805627772327175	0.0008799343076868711	0.0009231906641683145	0.0009214462384596449	0.0009482545827392044	0.0009457815790232508	0.0009754772659701438	0.0009721529808352659	0.0010343694549042174	0.001028994831883154	0.05513983560278721	0.05361358637158914	-9.681245295521668e-05	-0.000195596049191199	-9.655997133635463e-05	-0.0001950859453189735
0.8827301967045416	0.0008800890065493367	0.0008794608751537964	0.0009226939587931713	0.0009209504716437411	0.0009477443924851374	0.0009452727193176099	0.0009749524294058697	0.000971629932823896	0.0010338129333384953	0.0010284412019826643	0.05513983625444439	0.053613587004542246	-9.618790597751281e-05	-0.00019550519802183364	-9.593705316025825e-05	-0.00019499533111913547
0.8880490901968541	0.0008796154570049149	0.0008789876636021624	0.0009221974852727391	0.0009204549362445305	0.0009472344403870394	0.0009447640971467494	0.0009744278378421485	0.0009711071289778356	0.00103325667158264	0.0010278878305411106	0.055139836921541875	0.05361358765249242	-9.556694598650273e-05	-0.00019541348520407675	-9.531771261631072e-05	-0.00019490385751866346
0.8934000326981257	0.0008791421306827966	0.0008785146751138312	0.0009217012457913849	0.0009199596344422533	0.0009467247286886866	0.0009442557147485912	0.000973903493587292	0.0009705845715975246	0.001032700672084611	0.0010273347199937172	0.05513983760434015	0.0536135883156928	-9.494955652647463e-05	-0.00019532091399615537	-9.47019332917104e-05	-0.00019481152776729127
0.8987832173197573	0.0008786690296584392	0.0008780419117627843	0.0009212052425252084	0.0009194645684088993	0.0009462152596253658	0.0009437475743525924	0.0009733793989408822	0.000970062262974703	0.0010321449372831146	0.0010267818727665032	0.055139838303105655	0.053613588994402	-9.433572117099887e-05	-0.0001952274876456106	-9.40896988027573e-05	-0.0001947183451039558
0.904198838336744	0.0008781961559994427	0.0008775693756151512	0.0009207094776420755	0.0009189697403082396	0.000945706035423908	0.0009432396781797742	0.0009728555561938026	0.0009695402053924429	0.0010315894696076406	0.0010262292912763195	0.055139839018107616	0.05361358968888182	-9.37254235239271e-05	-0.00019513320939057444	-9.34809927961161e-05	-0.00019462431275843461
0.9096470911946843	0.0008777235117655648	0.0008770970687292245	0.0009202139533016331	0.0009184751522958414	0.0009451970583027038	0.0009427320284427406	0.0009723319676282578	0.0009690184011251655	0.001031034271478479	0.0010256769779308633	0.05513983974962148	0.05361359039939949	-9.311864721991969e-05	-0.0001950380824592146	-9.287579894920461e-05	-0.000194529433950541
0.915128172516836	0.0008772510990087537	0.0008766249931554937	0.0009197186716553432	0.0009179808065191027	0.0009446883304717387	0.0009422246273457118	0.000971808635517808	0.0009684968524386776	0.0010304793453067593	0.00102512493512872	0.05513984049792712	0.05361359112622733	-9.251537592443182e-05	-0.00019494211006879092	-9.227410096995792e-05	-0.00019443371188904157
0.9206422801112097	0.0008767789197731692	0.0008761531509366646	0.0009192236348465056	0.0009174867051172756	0.0009441798541326164	0.0009417174770845487	0.0009712855621273926	0.0009679755615901946	0.0010299246934944758	0.0010245731652593867	0.05513984126330931	0.05361359186964108	-9.19155933345045e-05	-0.0001948452954263491	-9.167588259802184e-05	-0.00019433714977265537
0.9261896129777101	0.0008763069760952102	0.0008756815441076884	0.0009187288450102863	0.0009169928502214924	0.0009436716314785882	0.0009412105798467806	0.0009707627497133614	0.0009674545308283712	0.0010293703184345194	0.0010240216707033032	0.05513984204605788	0.0536135926299229	-9.131928317952787e-05	-0.00019474764172852654	-9.108112760519704e-05	-0.00019423975078980416
0.931770371315315	0.0008758352700035368	0.0008752101746957832	0.0009182343042737422	0.0009164992439547928	0.0009431636646945774	0.0009407039378116312	0.0009702402005234997	0.0009669337623933273	0.0010288162225107048	0.0010234704538318819	0.05513984284646765	0.053613593407359224	-9.072642922143548e-05	-0.00019464915216163559	-9.048981979573045e-05	-0.00019414151811836255
0.9373847565293029	0.0008753638035190991	0.0008747390447204622	0.0009177400147558489	0.0009160058884321497	0.0009426559559572096	0.0009401975531500479	0.000969717916797059	0.0009664132585166769	0.0010282624080978037	0.001022919517007536	0.05513984366483922	0.05361359420224164	-9.013701525506512e-05	-0.00019454982990055325	-8.99019430067316e-05	-0.0001940424549249642
0.9430329712385201	0.0008748925786551632	0.0008742681561935603	0.0009172459785675299	0.0009155127857604998	0.0009421485074348412	0.0009396914280247308	0.0009691959007647862	0.0009658930214215593	0.0010277088775615755	0.0010223688625837159	0.05513984450147755	0.05361359501486652	-8.95510251089221e-05	-0.00019444967810985925	-8.931748110896365e-05	-0.0001939425643660564
0.9487152192826929	0.0008744215974173348	0.0008737975111192581	0.0009167521978116812	0.000915019938038767	0.0009416413212875852	0.000939185564590157	0.0009686741546489515	0.0009653730533226652	0.0010271556332587968	0.0010218184929049335	0.05513984535669389	0.05361359584553604	-8.896844264555392e-05	-0.00019434869994316983	-8.873641800699605e-05	-0.00019384184958692874
0.9544317057297852	0.0008739508618035889	0.0008733271114941102	0.0009162586745832013	0.000914527347357893	0.0009411343996673429	0.0009386799649926147	0.0009681526806633791	0.0009648533564262688	0.0010266026775372942	0.0010212684103067975	0.05513984623080444	0.053613596694557904	-8.838925176220258e-05	-0.00019424689854344313	-8.815873764002335e-05	-0.00019374031372235145
0.9601826368833979	0.0008734803738042915	0.0008728569593070683	0.0009157654109690157	0.0009140350158008615	0.0009406277447178271	0.0009381746313702239	0.0009676314810134733	0.0009643339329302518	0.001026050012735972	0.0010207186171160409	0.0551398471241316	0.053613597562244514	-8.78134363908184e-05	-0.0001941442770422297	-8.758442398201782e-05	-0.000193637959895826
0.9659682202902156	0.0008730101354022324	0.0008723870565395137	0.0009152724090481099	0.0009135429454427317	0.0009401213585745986	0.0009376695658529739	0.0009671105578962541	0.0009638147850241409	0.0010254976411848496	0.0010201691156505575	0.055139848037003045	0.05361359844891428	-8.724098049857354e-05	-0.0001940408385595893	-8.701346104185437e-05	-0.00019353479121914097
0.9717886647474951	0.0008725401485726487	0.0008719174051652795	0.000914779670891555	0.000913051138350663	0.0009396152433650902	0.0009371647705627483	0.0009665899135003828	0.0009632959148891324	0.0010249455652050904	0.00101961990821943	0.05513984896975194	0.05361359935489091	-8.667186808886118e-05	-0.00019393658620489584	-8.644583286467056e-05	-0.00019343081079362112
0.9776441803106027	0.0008720704152832524	0.00087144800715068	0.0009142871985625363	0.0009125595965839434	0.0009391094012086374	0.0009366602476133529	0.0009660695500061939	0.0009627773246981242	0.0010243937871090344	0.0010190709971229638	0.05513984992271775	0.05361360028050463	-8.610608320111512e-05	-0.00019383152307611562	-8.588152353158907e-05	-0.0001933260217092947
0.9835349783005937	0.000871600937494258	0.0008709788644545376	0.0009137949941163823	0.0009120683221940201	0.0009386038342165085	0.000936155999110548	0.0009655494695857258	0.0009622590166157457	0.0010238423092002302	0.0010185223846527183	0.05513985089624642	0.053613601226090886	-8.55436099114204e-05	-0.00019372565225952987	-8.532051716020339e-05	-0.00019322042704425502
0.9894612713118381	0.000871131717158411	0.0008705099790282101	0.0009133030596005948	0.0009115773172245279	0.0009380985444919343	0.0009356520271520777	0.0009650296744027509	0.0009617409927983891	0.0010232911337734688	0.0010179740730915402	0.05513985189068892	0.053613602191990684	-8.498443233291575e-05	-0.000193618976829929	-8.476279790506358e-05	-0.00019311402986540993
0.9954232732196957	0.000870662756221016	0.0008700413528156208	0.0009128113970548785	0.0009110865837113185	0.0009375935341301394	0.0009351483338276999	0.0009645101666128096	0.0009612232553942411	0.0010227402631148182	0.0010174260647135985	0.055139852906403754	0.05361360317855224	-8.442853461655686e-05	-0.00019351149985125105	-8.420834995841175e-05	-0.00019300683322850953
1.0014211991882311	0.0008701940566199599	0.0008695729877532807	0.0009123200085111651	0.000910596123682487	0.000937088805218367	0.0009346449212192134	0.0009639909483632333	0.0009607058065433093	0.0010221896995016493	0.0010168783617844092	0.05513985394375455	0.05361360418612871	-8.387590095079722e-05	-0.0001934032243747219	-8.365715754998782e-05	-0.00019289884017692494
1.0074552656779823	0.00086972562028575	0.0008691048857703259	0.0009118288959936535	0.0009101059391584087	0.0009365843598359202	0.0009341417914004956	0.0009634720217931888	0.000960188648377463	0.0010216394452026815	0.001016330966560883	0.055139855003112276	0.05361360521508052	-8.332651556228199e-05	-0.00019329415343974365	-8.310920494766783e-05	-0.00019279005374239766
1.013525690453769	0.0008692574491415331	0.0008686370487885381	0.0009113380615188298	0.0009096160321517619	0.0009360802000541825	0.0009336389464375259	0.0009629533890336987	0.0009596717830204552	0.0010210895024780067	0.0010157838812913452	0.055139856084853965	0.05361360626577372	-8.278036271693046e-05	-0.00019318429007536553	-8.256447645824116e-05	-0.00019268047694573354
1.0196326925925556	0.0008687895451031273	0.000868169478722375	0.0009108475070955009	0.0009091264046675595	0.0009355763279366519	0.0009331363883884195	0.0009624350522076771	0.000959155212587958	0.001020539873579124	0.0010152371082155745	0.05513985718936358	0.05361360733858126	-8.223742671913115e-05	-0.0001930736372973696	-8.202295642714685e-05	-0.0001925701127951096
1.0257764924913542	0.000868321910079053	0.0008677021774790026	0.0009103572347248272	0.0009086370587031823	0.0009350727455389753	0.0009326341193034588	0.0009619170134299641	0.000958638939187597	0.0010199905607489802	0.0010146906495648409	0.055139858317031665	0.05361360843388271	-8.169769191301857e-05	-0.0001929621981102414	-8.148462923929234e-05	-0.00019245896428710108
1.0319573118751795	0.0008678545459705581	0.0008672351469583189	0.0009098672464003479	0.0009081479962484052	0.0009345694549089739	0.0009321321412251237	0.0009613992748073536	0.0009581229649189789	0.0010194415662219964	0.0010141445075619315	0.055139859468256246	0.05361360955206458	-8.116114268218177e-05	-0.0001928499755057267	-8.094947931899799e-05	-0.0001923470344055156
1.0381753738050519	0.0008673874546716515	0.0008667683890529894	0.0009093775441080186	0.0009076592192854329	0.0009340664580866826	0.0009316304561881257	0.0009608818384386314	0.0009576072918737289	0.0010188928922241099	0.0010135986844211952	0.05513986064344163	0.05361361069351936	-8.062776345053868e-05	-0.00019273697246402488	-8.041749113082974e-05	-0.00019223432612305857
1.0444309026860459	0.0008669206380691279	0.0008663019056484693	0.0009088881298262342	0.0009071707297889247	0.0009335637571043731	0.0009311290662194345	0.0009603647064146014	0.0009570919221355184	0.0010183445409728022	0.001013053182348567	0.05513986184300003	0.05361361185864756	-8.009753868259972e-05	-0.00019262319195323396	-7.988864917982119e-05	-0.00019212084239994542
1.05072412427539	0.0008664540980426007	0.0008658356986230389	0.0009083990055258668	0.0009066825297260301	0.0009330613539865923	0.0009306279733383146	0.0009598478808181241	0.0009565768577801012	0.0010177965146771389	0.0010125080035416104	0.05513986306735038	0.05361361304785625	-7.957045288341236e-05	-0.00019250863692876763	-7.936293801141803e-05	-0.0001920065861839293
1.057055265690613	0.0008659878364645299	0.0008653697698478295	0.0009079101731702921	0.0009061946210564177	0.0009325592507501909	0.0009301271795563547	0.0009593313637241459	0.0009560621008753449	0.0010172488155378023	0.0010119631501895481	0.05513986431691967	0.05361361426156005	-7.904649059933821e-05	-0.00019239331033379936	-7.88403422122691e-05	-0.00019189156041049538
1.0634245554177415	0.0008655218552002532	0.0008649041211868558	0.0009074216347154246	0.0009057070057323078	0.0009320574494043583	0.0009296266868775018	0.0009588151571997354	0.0009555476534812648	0.0010167014457471292	0.0010114186244733001	0.055139865592141846	0.05361361550018043	-7.852563641831678e-05	-0.00019227721509956774	-7.832084641055947e-05	-0.00019177576800338825
1.0698322233195456	0.0008650561561080128	0.0008644387544970421	0.0009069333921097434	0.0009052196856985007	0.0009315559519506495	0.0009291264972980888	0.0009582992633041119	0.0009550335176500546	0.001016154407489141	0.0010108744285655146	0.055139866893459254	0.053613616764146985	-7.80078749699209e-05	-0.00019216035414440502	-7.78044352759133e-05	-0.00019165921187314083
1.0762785006438331	0.0008645907410389914	0.0008639736716282583	0.0009064454472943322	0.0009047326628924139	0.000931054760383027	0.0009286266128068752	0.0009577836840886859	0.000954519695426125	0.0010156077029395878	0.0010103305646306103	0.055139868221321005	0.05361361805389614	-7.749319092574536e-05	-0.0001920427303737926	-7.729109351989338e-05	-0.00019154189491785156
1.0827636200317978	0.0008641256118373365	0.0008635088744233448	0.0009059578022029033	0.0009042459392441092	0.0009305538766878844	0.0009281270353850721	0.000957268421597087	0.000954006188846133	0.0010150613342659776	0.0010097870348248065	0.05513986957618553	0.05361361936987297	-7.698156900014241e-05	-0.00019192434668155456	-7.678080589670899e-05	-0.00019142382002368397
1.089287815526412	0.0008636607703401949	0.0008630443647181452	0.0009054704587618344	0.0009037595166763259	0.0009300533028440846	0.000927627767006379	0.0009567534778652013	0.000953492999939017	0.0010145153036276154	0.001009243841296161	0.0551398709585186	0.05361362071252993	-7.647299394979157e-05	-0.0001918052059478037	-7.6273557202855e-05	-0.00019130499006334012
1.0958513225808764	0.0008631962183777418	0.0008625801443415381	0.0009049834188901996	0.0009032733971045146	0.0009295530408229923	0.0009271288096370164	0.0009562388549212042	0.000952980130726032	0.0010139696131756387	0.0010087009861846077	0.05513987236879453	0.053613622082327686	-7.596745057474041e-05	-0.00019168531104085673	-7.576933227794458e-05	-0.0001911854078975872
1.1024543780671139	0.0008627319577732102	0.0008621162151154642	0.0009044966844997998	0.0009027875824368663	0.0009290530925885045	0.0009266301652357577	0.0009557245547855935	0.0009524675832207808	0.0010134242650530541	0.0010081584716219896	0.05513987380749561	0.05361362347973503	-7.546492371818259e-05	-0.00019156466481598522	-7.526811600477856e-05	-0.00019106507637434156
1.1090972202843215	0.000862267990342924	0.00086165257885496	0.0009040102574951973	0.000902302074574347	0.0009285534600970863	0.0009261318357539624	0.0009552105794712258	0.000951955359429251	0.0010128792613947734	0.001007616299732097	0.055139875275113666	0.05361362490522886	-7.496539826679083e-05	-0.0001914432701150548	-7.476989330942874e-05	-0.00019094399832819686
1.115780088967567	0.0008618043178963291	0.0008611892373681896	0.0009035241397737493	0.0009018168754107312	0.0009280541452978061	0.0009256338231356129	0.0009546969309833516	0.0009514434613498499	0.0010123346043276527	0.0010070744726307069	0.055139876772148176	0.05361362635929524	-7.446885915118884e-05	-0.0001913211297676909	-7.427464916176518e-05	-0.000190822176581118
1.1225032252964444	0.0008613409422360226	0.0008607261924564731	0.0009030383332256376	0.0009013319868326321	0.0009275551501323648	0.0009251361293173442	0.0009541836113196474	0.0009509318909734363	0.001011790295970527	0.0010065329924256149	0.055139878299108366	0.053613627842427763	-7.397529134639536e-05	-0.00019119824659083462	-7.378236857598364e-05	-0.00019069961394269086
1.1292668719037753	0.0008608778651577833	0.0008602634459143176	0.0009025528397339018	0.0009008474107195337	0.0009270564765351312	0.0009246387562284776	0.0009536706224702504	0.0009504206502833561	0.0010112463384342452	0.0010059918612166725	0.05513987985651208	0.05361362935513051	-7.348467987138008e-05	-0.00019107462338735504	-7.329303661023079e-05	-0.0001905763132090399
1.1360712728843656	0.0008604150884506091	0.0008598009995294538	0.0009020676611744778	0.0009003631489438294	0.0009265581264331806	0.0009241417057910588	0.0009531579664177992	0.0009499097412554807	0.001010702733821716	0.0010054510810958313	0.05513988144488619	0.053613630897914856	-7.299700978977142e-05	-0.00019095026294765893	-7.280663836706225e-05	-0.00019045227716285584
1.1429166738038161	0.0008599526138967422	0.000859338855082862	0.0009015827994162239	0.0008998792033708499	0.0009260601017463231	0.0009236449799198889	0.000952645645137463	0.0009493991658582378	0.0010101594842279367	0.001004910654147172	0.055139883064767636	0.053613632471301846	-7.251226621059204e-05	-0.00019082516804944105	-7.232315899424746e-05	-0.00019032750857464475
1.1498033217073829	0.0008594904432717012	0.0008588770143488039	0.0009010982563209563	0.0008993955758588955	0.0009255624043871381	0.0009231485805225565	0.0009521336605969769	0.0009488889260526467	0.0010096165917400318	0.0010043705824469432	0.0551398847167023	0.05361363407582242	-7.20304342877176e-05	-0.0001906993414572955	-7.184258368446439e-05	-0.0001902020102017843
1.1567314651288954	0.000859028578344316	0.0008584154790948573	0.0009006140337434839	0.0008989122682592733	0.0009250650362610116	0.0009226525094994755	0.0009516220147566807	0.0009483790237923554	0.0010090740584372947	0.0010038308680636022	0.055139886401246146	0.053613635712015856	-7.155149922001558e-05	-0.00019057278592105042	-7.13648976751885e-05	-0.00019007578478719145
1.1637013540997225	0.0008585670208767607	0.0008579542510819494	0.0009001301335316439	0.000898429282416332	0.0009245679992661734	0.0009221567687439215	0.0009511107095695559	0.0009478694610236794	0.0010085318863912265	0.0010032915130578544	0.05513988811896485	0.05361363738043181	-7.10754462525387e-05	-0.00019044550417904316	-7.089008624987236e-05	-0.00018994883506184834
1.1707132401577995	0.000858105772624579	0.0008574933320643816	0.0008996465575263283	0.000897946620167488	0.0009240712952937217	0.0009216613601420589	0.0009505997469812531	0.0009473602396856285	0.0010079900776655659	0.0010027525194826823	0.05513988987043366	0.05361363908162989	-7.060226067603925e-05	-0.00019031749895592753	-7.041813473769587e-05	-0.00018982116374333113
1.177767376356704	0.0008576448353367233	0.0008570327237898692	0.0008991633075615251	0.0008974642833432671	0.0009235749262276686	0.0009211662855729821	0.000950089128930138	0.0009468513617099505	0.001007448634316337	0.0010022138893833932	0.0551398916562394	0.05361364081617873	-7.013192782710786e-05	-0.0001901887729622853	-6.99490285135107e-05	-0.0001896927735353937
1.1848640172747877	0.0008571842107555827	0.0008565724279995689	0.0008986803854643474	0.0008969822737673329	0.0009230788939449685	0.0009206715469087481	0.0009495788573473201	0.000946342829021163	0.0010069075583918807	0.001001675624797651	0.055139893476978445	0.05361364258465836	-6.966443308878412e-05	-0.00019005932889601396	-6.948275299846485e-05	-0.00018956366712868933
1.1920034190243662	0.0008567239006170181	0.000856112446428114	0.0008981977930550712	0.0008965005932565247	0.0009225832003155564	0.000920177146014411	0.0009490689341566926	0.0009458346435365912	0.0010063668519328982	0.0010011377277555176	0.05513989533325744	0.05361364438765782	-6.919976189057042e-05	-0.00018992916944124416	-6.901929366004422e-05	-0.0001894338472005208
1.1991858392609598	0.0008562639066503926	0.0008556527808036447	0.0008977155321471656	0.0008960192436208885	0.0009220878472023808	0.0009196830847480581	0.0009485593612749669	0.0009453268071664029	0.0010058265169724852	0.0010006002002794906	0.05513989722569466	0.05361364622577774	-6.873789970862632e-05	-0.00018979829726864517	-6.855863601226697e-05	-0.00018930331641445197
1.2064115371925936	0.0008558042305786052	0.0008551934328478423	0.0008972336045473309	0.0008955382266637139	0.0009215928364614407	0.0009191893649608448	0.0009480501406117102	0.0009448193218136458	0.0010052865555361746	0.0010000630443845417	0.05513989915491864	0.053613648099628645	-6.827883206608765e-05	-0.00018966671503573007	-6.810076561605816e-05	-0.00018917207742116804
1.2136807735891502	0.0008553448741181214	0.0008547344042759594	0.0008967520120555282	0.0008950575441815643	0.0009210981699418184	0.0009186959884970274	0.0009475412740693793	0.0009443121893742809	0.0010047469696419708	0.0009995262620781532	0.055139901121570085	0.053613650009832384	-6.78225445329278e-05	-0.0001895344253857456	-6.764566807902772e-05	-0.00018904013285708787
1.2209938107917835	0.0008548858389790108	0.000854275696796857	0.0008962707564650207	0.0008945771979643172	0.0009206038494857204	0.0009182029571940045	0.0009470327635433623	0.0009438054117372253	0.001004207761300395	0.0009989898553603624	0.05513990312630011	0.05361365195702244	-6.736902272651973e-05	-0.00018940143094853257	-6.719332905606029e-05	-0.00018890748534519664
1.2283509127223842	0.0008544271268649741	0.0008538173121130323	0.0008957898395624012	0.0008940971897951933	0.000920109876928506	0.0009177102728823452	0.0009465246109220096	0.0009432989907843808	0.0010036689325145182	0.0009984538262237945	0.05513990516977203	0.05361365394184211	-6.691825231189968e-05	-0.00018926773434110866	-6.67437342495858e-05	-0.00018877413749573968
1.2357523448931043	0.0008539687394733789	0.0008533592519206543	0.0008953092631276299	0.0008936175214507934	0.0009196162540987266	0.0009172179373858289	0.0009460168180866732	0.0009427929283906757	0.0010031304852800025	0.0009979181766537042	0.05513990725266102	0.053613655964947105	-6.647021900134387e-05	-0.00018913333816567013	-6.629686940909374e-05	-0.00018864009190405762
1.2431983744159416	0.0008535106784952943	0.0008529015179095977	0.0008948290289340712	0.0008931381947011339	0.0009191229828181633	0.0009167259525214815	0.0009455093869117452	0.0009422872264241014	0.0010025924215851432	0.0009973829086280153	0.05513990937565375	0.053613658027005316	-6.602490855512483e-05	-0.0001889982450112293	-6.585272033206302e-05	-0.0001885053511524737
1.2506892700123766	0.0008530529456155199	0.0008524441117634727	0.000894349138748524	0.0008926592113096791	0.000918630064901858	0.0009162343200996078	0.0009450023192646913	0.0009417818867457456	0.0010020547434109028	0.0009968480241173583	0.05513991153944965	0.05361366012869512	-6.5582306781449e-05	-0.00018886245745303176	-6.541127286367049e-05	-0.00018836991780954437
1.2582253020230734	0.000852595542512623	0.0008519870351596619	0.0008938695943312608	0.0008921805730333788	0.0009181375021581542	0.0009157430419238314	0.0009444956170060912	0.0009412769112098345	0.0010015174527309568	0.000996313525085112	0.05513991374476047	0.05361366227070865	-6.514239953649137e-05	-0.00018872597805211222	-6.497251289701994e-05	-0.00018823379442978183
1.2658067424176331	0.0008521384708589699	0.0008515302897693518	0.0008933903974360605	0.0008917022816227021	0.0009176452963887302	0.0009152521197911277	0.0009439892819896742	0.0009407723016637661	0.0010009805515117283	0.0009957794134874416	0.05513991599231081	0.053613664453748974	-6.470517272500614e-05	-0.00018858880935648803	-6.453642637357232e-05	-0.00018809698355432003
1.2734338648044117	0.0008516817323207581	0.0008510738772575642	0.0008929115498102427	0.0008912243388216704	0.0009171534493886344	0.0009147615554918605	0.0009434833160623548	0.0009402680599481472	0.001000444041712429	0.0009952456912733364	0.05513991828283781	0.05361366667853282	-6.42706122999312e-05	-0.0001884509538997159	-6.410299928295143e-05	-0.00018795948771033189
1.2811069444403917	0.0008512253285580527	0.0008506177992831935	0.0008924330531947055	0.0008907467463678963	0.0009166619629463246	0.0009142713508098185	0.0009429777210642738	0.0009397641878968329	0.000999907925285101	0.0009947123603846527	0.05513992061709234	0.05361366894578866	-6.383870426277666e-05	-0.00018831241420144695	-6.367221766317294e-05	-0.00018782130941091824
1.2888262582411194	0.0008507692612248177	0.0008501620574990371	0.0008919549093239588	0.000890269505992616	0.0009161708388437022	0.0009137815075222523	0.0009424724988288327	0.0009392606873369624	0.000999372204174655	0.0009941794227561523	0.055139922995837816	0.05361367125625857	-6.340943466375676e-05	-0.0001881731927673158	-6.324406760079004e-05	-0.00018768245115510784
1.296592084790695	0.0008503135319689515	0.0008497066535518323	0.0008914771199261616	0.0008897926194207272	0.0009156800788561501	0.0009132920273999107	0.0009419676511827339	0.000938757560088999	0.0009988368803189114	0.000993646880315543	0.055139925419851986	0.053613673610698326	-6.298278960187309e-05	-0.0001880332920890515	-6.281853523111558e-05	-0.00018754291542819046
1.3044047043518285	0.0008498581424323191	0.0008492515890822865	0.0008909996867231558	0.0008893160883708223	0.0009151896847525686	0.0009128029122070761	0.0009414631799460172	0.0009382548079667636	0.0009983019556486414	0.0009931147349835179	0.05513992788992668	0.053613676009875835	-6.255875522544196e-05	-0.00018789271464514368	-6.239560673854117e-05	-0.0001874027047022997
1.312264398875954	0.0008494030942507821	0.0008487968657251092	0.0008905226114304984	0.0008888399145552204	0.000914699658295407	0.0009123141637015976	0.000940959086932092	0.0009377524327774717	0.0009977674320876	0.0009925829886737903	0.05513993040686678	0.053613678454574244	-6.21373177315393e-05	-0.000187751462899316	-6.197526835618333e-05	-0.00018726182143458114
1.320171452013404	0.000848948389054242	0.0008483424851090535	0.0008900458957575056	0.0008883640996800127	0.0009142100012407107	0.0009118257836349364	0.0009404553739477869	0.0009372504363217783	0.0009972333115525784	0.0009920516432931456	0.05513993297149295	0.05361368094558952	-6.171846336639614e-05	-0.00018760953930083146	-6.155750636612639e-05	-0.00018712026806821935
1.3281261491236485	0.0008484940284666646	0.0008478884488569418	0.0008895695414072801	0.0008878886454450875	0.0009137207153381482	0.0009113377737521932	0.0009399520427933758	0.000936748820393807	0.0009966995959534333	0.0009915207007414701	0.05513993558463893	0.05361368348373241	-6.130217842570396e-05	-0.0001874669462855194	-6.1142307099811e-05	-0.00018697804703241006
1.3361287772855897	0.0008480400141061215	0.0008474347585857069	0.0008890935500767542	0.0008874135535441753	0.0009132318023310555	0.0009108501357921533	0.0009394490952626267	0.0009362475867811962	0.0009961662871931383	0.0009909901629118003	0.0551399382471551	0.05361368606982817	-6.088844925462855e-05	-0.00018732368627494278	-6.0729656938013354e-05	-0.00018683516074269324
1.3441796253079266	0.0008475863475848166	0.0008469814159064177	0.0008886179234567171	0.0008869388256648748	0.000912743263956465	0.000910362871487314	0.0009389465331428278	0.0009357467372651273	0.000995633387167812	0.0009904600316903542	0.05513994095990527	0.05361368870471633	-6.047726224790023e-05	-0.00018717976167670347	-6.031954231095621e-05	-0.00018669161160025927
1.352278983739575	0.0008471330305091267	0.000846528422424321	0.0008881426632318587	0.000886464463488697	0.0009122551019451496	0.0009098759825639304	0.0009384443582148367	0.0009352462736203717	0.0009951008977667696	0.0009899303089565801	0.05513994372377037	0.05361369138925174	-6.006860384988322e-05	-0.000187035174884137	-5.991194969834357e-05	-0.00018654740199230968
1.3604271448801535	0.0008466800644796297	0.000846075779738869	0.0008876677710807985	0.0008859904686910941	0.0009117673180216537	0.0009093894707420437	0.0009379425722531084	0.0009347461976153219	0.0009945688208725548	0.000989400996583189	0.055139946539645476	0.05361369412430525	-5.966246055447155e-05	-0.00018688992827589623	-5.950686562933294e-05	-0.00018640253429130782
1.3686244027905345	0.0008462274510911469	0.0008456234894437617	0.000887193248676131	0.0008855168429415048	0.0009112799139043386	0.0009089033377355294	0.0009374411770257463	0.000934246511012037	0.0009940371583609911	0.000988872096436207	0.055139949408442746	0.05361369691076145	-5.925881890567197e-05	-0.00018674402421708924	-5.910427668295859e-05	-0.00018625701085614454
1.3768710533034536	0.0008457751919327663	0.0008451715531269699	0.0008867190976844486	0.0008850435879033775	0.0009107928913054072	0.0009084175852521204	0.0009369401742945249	0.0009337472155662709	0.0009935059121012099	0.0009883436103749997	0.05513995233109054	0.05361369974952237	-5.8857665497298595e-05	-0.00018659746505819697	-5.8704169488055236e-05	-0.00018611083403136108
1.3851673940341884	0.0008453232885878891	0.0008447199723707824	0.0008862453197663931	0.0008845707052342202	0.000910306251930956	0.0009079322149934583	0.0009364395658149441	0.0009332483130275229	0.0009929750839557056	0.000987815540252331	0.05513995530853294	0.05361370264150545	-5.845898697319496e-05	-0.000186450253135656	-5.8306530723306604e-05	-0.00018596400614726005
1.3935137243912972	0.000844871742634251	0.0008442687487518265	0.0008857719165766756	0.0008840981965856227	0.000909819997480997	0.0009074472286551165	0.0009359393533362525	0.0009327498051390624	0.000992444675780361	0.0009872878879143862	0.05513995834173202	0.05361370558764486	-5.8062770027345056e-05	-0.00018630239077169208	-5.791134711734258e-05	-0.00018581652951993322
1.4019103455874267	0.0008444205556439689	0.0008438178838411155	0.0008852988897641276	0.000883626063603306	0.0009093341296495086	0.0009069626279266511	0.0009354395386014995	0.0009322516936379802	0.000991914689424504	0.0009867606552008293	0.05513996143166648	0.05361370858889098	-5.766900140374842e-05	-0.000186153880273765	-5.751860544880166e-05	-0.00018566840645095617
1.410357560650181	0.0008439697291835658	0.0008433673792040726	0.0008848262409717258	0.0008831543079271472	0.0009088486501244633	0.000906478414491626	0.0009349401233475628	0.0009317539802552163	0.0009913851267309365	0.0009862338439448305	0.055139964579332505	0.05361371164621154	-5.7277667896753204e-05	-0.00018600472393526246	-5.7128292546490544e-05	-0.0001855196392279157
1.4188556744330574	0.0008435192648140127	0.0008429172364005733	0.0008843539718366376	0.0008826829311912252	0.0009083635605878723	0.0009059945900276608	0.0009344411093051966	0.0009312566667156075	0.0009908559895359854	0.0009857074559731173	0.05513996778574398	0.05361371476059177	-5.688875635093127e-05	-0.00018585492403497272	-5.67403952891829e-05	-0.00018537023012343834
1.4274049936264492	0.0008430691640907574	0.0008424674569849744	0.0008838820839902501	0.00088221193502385	0.0009078788627158171	0.0009055111562064608	0.0009339424981990622	0.0009307597547379186	0.0009903272796695363	0.0009851814931060093	0.0551399710519331	0.05361371793303388	-5.6502253661522284e-05	-0.00018570448283852792	-5.635490060638959e-05	-0.00018522018139738305
1.4360058267687137	0.0008426194285637587	0.0008420180425061483	0.0008834105790582075	0.0008817413210475994	0.0009073945581784872	0.0009050281146938539	0.0009334442917477688	0.0009302632460348819	0.0009897989989550754	0.0009846559571574588	0.05513997437895099	0.05361372116455861	-5.611814677392718e-05	-0.00018555340259601705	-5.5971795477553765e-05	-0.00018506949529409344
1.4446584842573071	0.0008421700597775272	0.0008415689945075225	0.0008829394586604529	0.0008812710908793607	0.0009069106486402233	0.0009045454671498342	0.0009329464916639165	0.0009297671423132407	0.000989271149209737	0.0009841308499350982	0.055139977767866825	0.05361372445620454	-5.573642268378448e-05	-0.00018540168554243008	-5.559106693221044e-05	-0.0001849181740427308
1.453363278359986	0.0008417210592711568	0.0008411203145271125	0.0008824687244112624	0.0008808012461303654	0.0009064271357595525	0.0009040632152285982	0.0009324490996541329	0.0009292714452737873	0.0009887437322443427	0.0009836061732402782	0.055139981219768805	0.05361372780902928	-5.535706843767113e-05	-0.0001852493338997674	-5.521270205072898e-05	-0.00018476621985943908
1.4621205232260774	0.0008412724285783551	0.0008406720040975521	0.0008819983779192768	0.0008803317884062202	0.0009059440211892212	0.0009035813605785759	0.0009319521174191082	0.0009287761566113943	0.0009882167498634381	0.0009830819288681061	0.05513998473576522	0.05361373122410853	-5.498007113285963e-05	-0.0001850963498757907	-5.4836687964021635e-05	-0.00018461363494626237
1.470930534897817	0.0008408241692274827	0.0008402240647461315	0.0008815284207875424	0.0008798627193069482	0.0009054613065762368	0.0009030999048424735	0.0009314555466536373	0.0009282812780150601	0.0009876902038653383	0.000982558118607489	0.05513998831698409	0.05361373470253816	-5.460541791677681e-05	-0.0001849427356622746	-5.4463011853043974e-05	-0.0001844604214894241
1.4797936313217521	0.0008403762827415891	0.000839776497994835	0.0008810588546135504	0.000879394040427028	0.0009049789935619084	0.0009026188496573138	0.0009309593890466618	0.0009277868111679493	0.0009871640960421725	0.0009820347442411799	0.055139991964573504	0.05361373824543332	-5.4233095987739344e-05	-0.0001847884934374766	-5.409166094951651e-05	-0.00018430658166138092
1.48871013236022	0.0008399287706384427	0.0008393293053603685	0.0008805896809892668	0.0008789257533554232	0.0009044970837818778	0.0009021381966544664	0.0009304636462813022	0.0009272927577474245	0.0009866384281799184	0.0009815118075458104	0.05513999567970156	0.053613741853928684	-5.3863092594828854e-05	-0.0001846336253651104	-5.3722622535778974e-05	-0.00018415211762048966
1.4976803598028874	0.0008394816344305702	0.0008388824883542015	0.0008801209015011753	0.0008784578596756258	0.0009040155788661639	0.0009016579474596928	0.0009299683200349038	0.0009267991194250923	0.0009861132020584516	0.0009809893102919421	0.05513999946355817	0.053613745529179684	-5.3495395037822524e-05	-0.00018447813359437348	-5.33558839447279e-05	-0.00018399703151023017
1.5067046373783677	0.0008390348756252865	0.0008384360484825952	0.0008796525177303081	0.0008779903609656867	0.0009035344804391936	0.0009011781036931772	0.0009294734119790689	0.0009263058978668361	0.0009855884194515806	0.0009804672542440976	0.0551400033173539	0.05361374927236279	-5.312999066720003e-05	-0.00018432202025986388	-5.2991432559823526e-05	-0.00018384132545964937
1.5157832907659001	0.0008385884957247361	0.0008379899872466447	0.00087918453125229	0.0008775232587982597	0.0009030537901198477	0.0009006986669695723	0.0009289789237797038	0.0009258130947328616	0.0009850640821270965	0.0009799456411608138	0.05514000724232098	0.053613753084674254	-5.276686688424764e-05	-0.00018416528748149696	-5.262925581522859e-05	-0.00018368500158319478
1.5249166476071065	0.0008381424962259211	0.0008375443061423069	0.0008787169436373671	0.0008770565547406304	0.0009025735095214918	0.0009002196388980284	0.0009284848570970505	0.0009253207116777296	0.0009845401918468057	0.0009794244727946723	0.05514001123971422	0.05361375696733313	-5.2406011141190034e-05	-0.00018400793736525478	-5.226934119587079e-05	-0.00018352806198143612
1.5341050375178134	0.00083769687862074	0.0008370990066604391	0.0008782497564504493	0.0008765902503547578	0.0009020936402520173	0.0008997410210822384	0.0009279912135857301	0.0009248287503503986	0.0009840167503665787	0.0009789037508923489	0.055140015310810336	0.053613760921579386	-5.2047410940829486e-05	-0.00018384997200165953	-5.1911676237158255e-05	-0.00018337050873937222
1.5433487920999491	0.0008372516443960239	0.0008366540902868346	0.0008777829712511465	0.0008761243471973115	0.0009016141839138816	0.0008992628151204726	0.0009274979948947834	0.000924337212394265	0.0009834937594363918	0.0009783834771946536	0.05514001945690942	0.05361376494867569	-5.169105383706629e-05	-0.0001836913934674944	-5.1556248525486126e-05	-0.00018321234392862373
1.5526482449535108	0.000836806795033565	0.000836209558502253	0.0008773165895938007	0.0008756588468197034	0.0009011351421041396	0.000898785022605614	0.000927005202667703	0.0009238460994471964	0.0009829712208003633	0.0009778636534365681	0.05514002367933402	0.053613769049907216	-5.133692743448243e-05	-0.00018353220382449908	-5.120304569771611e-05	-0.00018305356960543473
1.5620037316886017	0.0008363623320101608	0.000835765412782462	0.0008768506130275313	0.0008751937507681323	0.0009006565164144905	0.0008983076451252042	0.0009265128385424833	0.0009233554131415796	0.0009824491361968043	0.0009773442813472966	0.05514002797943115	0.05361377322658171	-5.0985019388466446e-05	-0.00018337240511956399	-5.085205544150262e-05	-0.0001828941878114776
1.5714155899375468	0.0008359182567976417	0.0008353216545982667	0.0008763850430962641	0.0008747290605836136	0.0009001783084313086	0.0008978306842614721	0.0009260209041516508	0.0009228651551043519	0.0009819275073582544	0.0009768253626502982	0.055140032358571754	0.05361377748003073	-5.063531740557431e-05	-0.00018321199938595156	-5.0503265495396854e-05	-0.00018273420057479672
1.580884159367074	0.0008354745708629075	0.000834878285415546	0.0008759198813387712	0.0008742647778020191	0.0008997005197356832	0.0008973541415913773	0.0009255294011223065	0.0009223753269570438	0.000981406336011524	0.0009763068990633338	0.05514003681815112	0.053613781811610015	-5.0287809242939574e-05	-0.00018305098864151992	-5.0156663648492916e-05	-0.0001825736099078934
1.5904097816905756	0.0008350312756679659	0.0008344353066952896	0.0008754551292887102	0.0008738009039541151	0.0008992231519034601	0.0008968780186866475	0.0009250383310761676	0.000921885930315819	0.0009808856238777408	0.0009757888922985088	0.055140041359589664	0.0536137862226991	-4.99424827086134e-05	-0.00018288937488944446	-4.981223774062904e-05	-0.00018241241780880824
1.5999928006804371	0.0008345883726699636	0.0008339927198936313	0.000874990788474658	0.0008733374405655983	0.0008987462065052758	0.0008964023171138165	0.0009245476956296041	0.0009213969667915121	0.0009803653726723899	0.0009752713440623129	0.055140045984333357	0.05361379071470167	-4.959932566163394e-05	-0.00018272716011891177	-4.946997566250555e-05	-0.00018225062626164856
1.6096335621804478	0.0008341458633212218	0.0008335505264618822	0.0008745268604201476	0.0008728743891571295	0.0008982696851065963	0.000895927038434259	0.0009240574963936772	0.0009209084379896668	0.0009798455841053524	0.0009747542560556613	0.055140050693853554	0.05361379528904785	-4.9258326011769604e-05	-0.00018256434630392615	-4.9129865355490576e-05	-0.00018208823723545042
1.6193324141182788	0.0008337037490692741	0.0008331087278465705	0.0008740633466437088	0.0008724117512443772	0.000897793589267758	0.0008954521842042341	0.0009235677349741839	0.0009204203455105796	0.0009793262598809555	0.0009742376299739409	0.055140055489648766	0.05361379994719256	-4.8919471719602314e-05	-0.00018240093540389246	-4.879189481151597e-05	-0.00018192525268445614
1.6290897065180392	0.0008332620313568989	0.0008326673254894724	0.0008736002486589016	0.0008719495283380487	0.0008973179205440027	0.0008949777559749201	0.0009230784129716913	0.0009199326909493349	0.0009788074016980075	0.0009737214675070484	0.05514006037324354	0.0536138046906172	-4.858275079665936e-05	-0.00018223692936389368	-4.845605207334791e-05	-0.00018176167454847514
1.6389057915129117	0.0008328207116221551	0.0008322263208276496	0.000873137567974355	0.0008714877219439304	0.0008968426804855178	0.0008945037552924535	0.0009225895319815791	0.0009194454758958465	0.0009782890112498446	0.0009732057703394351	0.05514006534619055	0.053613809520829225	-4.8248151305177456e-05	-0.00018207233011391377	-4.8122325234413454e-05	-0.00018159750475282843
1.6487810233578566	0.0008323797912984175	0.000831785715293482	0.0008726753060938032	0.0008710263335629233	0.0008963678706374737	0.0008940301836979662	0.0009221010935940776	0.0009189587019348958	0.0009777710902243724	0.0009726905401501472	0.05514007041006951	0.05361381443936321	-4.7915661358255424e-05	-0.00018190713956980908	-4.7790702438800514e-05	-0.00018143274520837638
1.6587157584424002	0.0008319392718144113	0.0008313455103147049	0.0008722134645161231	0.0008705653646910799	0.0008958934925400617	0.0008935570427276248	0.0009216130993943078	0.0009184723706461722	0.000977253640304106	0.0009721757786128687	0.055140075566488984	0.05361381944778138	-4.758526911965294e-05	-0.0001817413596320594	-4.746117188113297e-05	-0.0001812673978106305
1.6687103553034934	0.0008314991545942494	0.0008309057073144445	0.000871752044735373	0.0008701048168196435	0.000895419547728535	0.0008930843339126695	0.0009211255509623231	0.000917986483604314	0.0009767366631662174	0.0009716614873959656	0.05514008081708613	0.053613824547674375	-4.725696280401953e-05	-0.00018157499218729445	-4.713372180680658e-05	-0.0001811014644413078
1.6787651746384535	0.0008310594410574621	0.0008304663077112486	0.0008712910482408247	0.0008696446914350805	0.0008949460377332409	0.0008926120587794484	0.000920638449873143	0.0009175010423789423	0.0009762201604825721	0.0009711476681625227	0.05514008616352731	0.05361382974066056	-4.6930730676499055e-05	-0.0001814080391065176	-4.680834051156574e-05	-0.00018093494696674872
1.6888805793179813	0.0008306201326190409	0.0008300273129191297	0.0008708304765170087	0.0008691849900191248	0.0008944729640796692	0.0008921402188494634	0.0009201517976968022	0.0009170160485347094	0.0009757041339197786	0.0009706343225703953	0.05514009160750942	0.0536138350283875	-4.660656105306277e-05	-0.0001812405022466046	-4.6485016341885066e-05	-0.00018076784723899952
1.6990569343992543	0.0008301812306894642	0.0008295887243475908	0.0008703703310437424	0.0008687257140488061	0.0008940003282884784	0.0008916688156393986	0.0009196655959983794	0.000916531503631329	0.0009751885851392229	0.0009701214522722402	0.055140097150758835	0.05361384041253285	-4.628444230040524e-05	-0.0001810723834500816	-4.616373769474741e-05	-0.00018060016709567361
1.7092946071391046	0.0008297427366747395	0.0008291505434016682	0.0008699106132961747	0.0008682668649964947	0.0008935281318755441	0.0008911978506611671	0.0009191798463380462	0.000916047409223623	0.0009746735157971188	0.000969609058915568	0.05514010279503322	0.053613845894803926	-4.596436283568761e-05	-0.00018090368454432015	-4.5844493017588306e-05	-0.00018043190835964618
1.7195939670072704	0.0008293046519764323	0.0008287127714819598	0.0008694513247448157	0.0008678084443299312	0.0008930563763519895	0.0008907273254219413	0.0009186945502710992	0.0009155637668615537	0.0009741589275445428	0.0009690971441427765	0.05514010854212265	0.05361385147693839	-4.56463111265723e-05	-0.00018073440734150958	-4.552727080812252e-05	-0.00018026307283844356
1.7299553856997325	0.0008288669779917113	0.0008282754099846699	0.0008689924668555852	0.0008673504535122745	0.0008925850632242343	0.0008902572414242028	0.0009182097093480093	0.0009150805780902753	0.0009736448220274883	0.0009685857095912051	0.05514011439384773	0.05361385716070531	-4.533027569126463e-05	-0.00018056455363954504	-4.5212059614489764e-05	-0.0001800936623251037
1.7403792371521247	0.0008284297161133709	0.0008278384603016331	0.0008685340410898367	0.0008668928940021264	0.0008921141939940203	0.0008897876001657678	0.0009177253251144503	0.0009145978444501599	0.0009731312008868945	0.0009680747568931647	0.05514012035206258	0.053613862947905835	-4.5016245098734864e-05	-0.0001803941252223884	-4.489884803549754e-05	-0.0001799236785991476
1.7508658975532332	0.000827992867729875	0.0008274019238203563	0.0008680760489044031	0.000866435767253576	0.0008916437701584584	0.0008893184031398323	0.0009172413991113465	0.0009141155674768448	0.0009726180657586987	0.000967564287675986	0.05514012641865483	0.05361386884037279	-4.470420796805902e-05	-0.00018022312385818084	-4.45876247199134e-05	-0.00017975312342435878
1.76141574535857	0.0008275564342253888	0.0008269658019240522	0.0008676184917516306	0.0008659790747162352	0.0008911737932100644	0.0008888496518350096	0.0009167579328749086	0.0009136337487012703	0.0009721054182738749	0.000967054303562063	0.05514013259554529	0.05361387483997229	-4.439415296874499e-05	-0.00018005155130057515	-4.4278378366763294e-05	-0.00017958199854958834
1.7720291613040315	0.0008271204169798169	0.0008265300959916755	0.0008671613710794191	0.0008655228178352776	0.0008907042646367986	0.0008883813477353701	0.0009162749279366779	0.0009131523896497221	0.0009715932600584806	0.0009665448061688953	0.05514013888469006	0.053613880948604024	-4.408606882073257e-05	-0.00017987940928887447	-4.397109772542179e-05	-0.00017941030570967076
1.7827065284196406	0.0008266848173688328	0.0008260948073979545	0.0008667046883312539	0.0008650669980514711	0.0008902351859221012	0.0008879134923204742	0.0009157923858235588	0.0009126714918438645	0.0009710815927336934	0.0009660357971091262	0.05514014528807921	0.053613887168201216	-4.3779944294143613e-05	-0.00017970669954725516	-4.36657715953484e-05	-0.00017923804662467457
1.7934482320433673	0.0008262496367639213	0.0008256599375134318	0.0008662484449462492	0.0008646116168012204	0.0008897665585449356	0.0008874460870654174	0.0009153103080578669	0.0009121910568007873	0.0009705704179158607	0.0009655272779905922	0.05514015180773945	0.05361389350073231	-4.347576820935145e-05	-0.0001795334237854329	-4.336238882603205e-05	-0.00017906522299959704
1.8042546598350382	0.0008258148765324059	0.0008252254877044925	0.0008657926423591793	0.0008641566755165993	0.0008892983839798212	0.0008869791334408635	0.0009148286961573614	0.0009117110860330394	0.0009700597372165353	0.0009650192504163585	0.055140158445733486	0.05361389994820054	-4.317352943686986e-05	-0.00017935958369816318	-4.306093831702579e-05	-0.00017889183652497476
1.8151262017903238	0.0008253805380374925	0.0008247914593334079	0.0008653372820005223	0.0008637021756253935	0.0008888306636968778	0.0008865126329130868	0.0009143475516352921	0.0009112315810486749	0.0009695495522425272	0.0009645117159847701	0.05514016520416082	0.05361390651264539	-4.2873216897276745e-05	-0.0001791851809654632	-4.2761409017808005e-05	-0.0001787178888765506
1.8260632502548164	0.0008249466226382958	0.0008243578537583608	0.00086488236529649	0.0008632481185511303	0.0008883633991618585	0.0008860465869440071	0.0009138668760004319	0.0009107525433512852	0.0009690398645959372	0.0009640046762894843	0.055140172085159235	0.05361391319614312	-4.257481956125575e-05	-0.00017901021725294508	-4.246378992782407e-05	-0.00017854338171563455
1.8370661999381863	0.0008245131316898809	0.0008239246723334897	0.000864427893669072	0.0008627945057131235	0.0008878965918361921	0.0008855809969912302	0.0009133866707571231	0.0009102739744400463	0.000968530675874207	0.0009634981329195225	0.05514017909090422	0.05361392000080714	-4.2278326449332604e-05	-0.00017883469421098308	-4.21680700962504e-05	-0.00017836831668827102
1.848135447928429	0.0008240800665432957	0.0008234919164089175	0.000863973868536068	0.0008623413385265045	0.0008874302431770202	0.0008851158645080862	0.0009129069374053133	0.0009097958758097528	0.0009680219876701581	0.0009629920874593075	0.055140186223611005	0.05361392692878875	-4.1983726632006946e-05	-0.00017865861347546308	-4.187423862207773e-05	-0.0001781926954262658
1.8592713937061955	0.0008236474285456061	0.00082305958733079	0.0008635202913111279	0.0008618886184022637	0.0008869643546372353	0.0008846511909436669	0.0009124276774405965	0.0009093182489508605	0.000967513801572037	0.0009624865414887084	0.055140193485533624	0.05361393398227727	-4.169100922962049e-05	-0.00017848197666775478	-4.158228465407643e-05	-0.00017801651954693631
1.8704744391592067	0.0008232152190399303	0.000822627686441308	0.0008630671634037861	0.000861436346747283	0.0008864989276655188	0.000884186977742863	0.0009119488923542518	0.0009088410953495239	0.0009670061191635552	0.000961981496583081	0.05514020087896719	0.05361394116350241	-4.140016341219743e-05	-0.0001783047853941011	-4.1292197390449537e-05	-0.00017783979065219557
1.8817449885967616	0.0008227834393654773	0.0008221962150787674	0.0008626144862195026	0.0008609845249643792	0.0008860339637063821	0.0008837232263464075	0.0009114705836332869	0.0009083644164876405	0.0009664989420239369	0.0009614769543133147	0.05514020840624846	0.05361394847473323	-4.111117839930567e-05	-0.00017812704124559042	-4.10039660789438e-05	-0.00017766251032919067
1.8930834487643238	0.0008223520908575791	0.0008217651745775901	0.0008621622611596991	0.0008605331544523368	0.000885569464200204	0.0008832599381909094	0.0009109927527604755	0.0009078882138428865	0.0009659922717279597	0.0009609729162458737	0.05514021606975498	0.05361395591827948	-4.082404346045232e-05	-0.0001779487457998219	-4.0717580017030075e-05	-0.00017748468015155172
1.9044902288582053	0.000821921174847724	0.0008213345662683576	0.0008617104896217908	0.0008600822366059432	0.0008851054305832642	0.0008827971147088909	0.0009105154012143936	0.0009074124888887547	0.0009654861098459941	0.0009604693839428345	0.055140223871908076	0.05361396349649258	-4.0538747914348194e-05	-0.00017776990061854625	-4.04330285512719e-05	-0.00017730630167683836
1.9159657405403292	0.0008214906926635977	0.000820904391477853	0.0008612591729992335	0.0008596317728160334	0.0008846418642877921	0.0008823347573288328	0.000910038530469468	0.0009069372430946021	0.0009649804579440543	0.000959966358961939	0.05514023181517168	0.0536139712117661	-4.0255281129102094e-05	-0.00017759050724849845	-4.015030107752671e-05	-0.00017712737644798304
1.9275103979530908	0.0008210606456291136	0.0008204746515290899	0.0008608083126815538	0.0008591817644695205	0.0008841787667419969	0.0008818728674752074	0.0009095621419960105	0.0009064624779256833	0.000964475317583836	0.0009594638428566301	0.05514023990205477	0.05361397906653705	-3.997363252253999e-05	-0.0001774105672231463	-3.986938704122339e-05	-0.00017694790599459553
1.9391246177343011	0.0008206310350644461	0.0008200453477413463	0.0008603579100543847	0.0008587322129494322	0.0008837161393701062	0.0008814114465685133	0.0009090862372602544	0.0009059881948431881	0.000963970690322757	0.0009589618371760923	0.055140248135110745	0.05361398706328526	-3.969379156137931e-05	-0.0001772300820598316	-3.9590275936550456e-05	-0.00017676789183002084
1.9508088190322228	0.0008202018622860731	0.0008196164814302082	0.0008599079664995113	0.0008582831196349559	0.0008832539835924117	0.0008809504960253262	0.0009086108177244052	0.0009055143953042912	0.0009634665777140104	0.0009584603434653045	0.05514025651693913	0.053613995204535886	-3.941574776158974e-05	-0.00017704905326135223	-3.931295730680989e-05	-0.00017658733545317107
1.9625634235206988	0.0008197731286068034	0.0008191880539075946	0.0008594584833948994	0.0008578344859014663	0.0008827923008252995	0.0008804900172583236	0.0009081358848466699	0.0009050410807621813	0.000962962981306596	0.0009579593632650737	0.05514026505018593	0.05361400349285871	-3.91394906883169e-05	-0.00017686748231610094	-3.903742074439637e-05	-0.0001764062383488585
1.9743888554143678	0.0008193448353358173	0.0008187600664818003	0.0008590094621147387	0.00085738631312057	0.0008823310924812951	0.0008800300116763337	0.0009076614400813046	0.0009045682526661093	0.0009624599026453737	0.000957458898112083	0.055140273737545105	0.05361401193087081	-3.886500995568809e-05	-0.00017668537069776002	-3.876365589051273e-05	-0.0001762246019868241
1.9862855414839768	0.0008189169837786956	0.0008183325204575237	0.0008585609040294738	0.0008569386026601359	0.0008818703599690948	0.0008795704806843647	0.0009071874848786467	0.0009040959124614197	0.0009619573432710969	0.0009569589495389298	0.0551402825817585	0.05361402052123475	-3.859229522669427e-05	-0.00017650271986485722	-3.8491652435121426e-05	-0.00017604242782201518
1.9982539110717792	0.0008184895752374625	0.0008179054171359101	0.0008581128105058496	0.00085649135588434	0.0008814101046936132	0.0008791114256836527	0.0009067140206851651	0.0009036240615896004	0.0009614553047204663	0.0009564595190741767	0.05514029158561762	0.05361402926666206	-3.83213362130444e-05	-0.00017631953126104327	-3.822140011675024e-05	-0.00017585971729433547
2.010294396107033	0.0008180626110106132	0.0008174787578145788	0.0008576651829069408	0.0008560445741536956	0.000880950328056014	0.0008786528480716929	0.0009062410489434905	0.0009031527014883141	0.0009609537885261642	0.0009559606082423859	0.05514030075196381	0.05361403816991294	-3.8052122675262534e-05	-0.00017613580631553605	-3.7952888722658784e-05	-0.00017567647182947788
2.0224074311215867	0.0008176360923931545	0.0008170525437876647	0.0008572180225921949	0.0008555982588250955	0.0008804910314537542	0.0008781947492422819	0.0009057685710924626	0.0009026818335914435	0.0009604527962169046	0.0009554622185641694	0.05514031008368964	0.05361404723379672	-3.778464442250745e-05	-0.0001759515464429262	-3.768610808860262e-05	-0.00017549269283836932
2.0345934532655616	0.000817210020676634	0.0008166267763458469	0.0008567713309174634	0.0008551524112518444	0.0008800322162806161	0.0008777371305855527	0.0009052965885671635	0.0009022114593291265	0.00095995232931747	0.0009549643515562251	0.05514031958373989	0.05361405646117331	-3.7518891312440794e-05	-0.00017576675304287193	-3.742104809863894e-05	-0.00017530838171700425
2.0468529023231294	0.0008167843971491817	0.0008162014567763894	0.0008563251092350462	0.0008547070327837011	0.0008795738839267533	0.0008772799934880178	0.0009048251027989645	0.0009017415801278017	0.0009594523893487615	0.000954467008731387	0.05514032925511143	0.05361406585495439	-3.725485325097727e-05	-0.00017558142749968253	-3.715769868506413e-05	-0.00017512353984641682
2.059186220728381	0.00081635922309554	0.0008157765863631728	0.0008558793588937228	0.0008542621247669122	0.0008791160357787247	0.000876823339332604	0.000904354115215562	0.0009012721974102435	0.0009589529778278382	0.0009539701915986641	0.05514033910085608	0.0536140754181031	-3.6992520192513645e-05	-0.0001753955711837063	-3.689604982846928e-05	-0.00017493816859326383
2.0715938535812968	0.0008159344997971009	0.0008153521663867308	0.0008554340812387931	0.0008538176885442508	0.0008786586732195339	0.0008763671694986923	0.0009038836272410186	0.0009008033125956053	0.0009584540962679613	0.0009534739016632848	0.05514034912407944	0.05361408515363671	-3.673188213952627e-05	-0.00017520918544988717	-3.66360915574071e-05	-0.00017475226930926957
2.084076248663807	0.0008155102285319405	0.0008149281981242835	0.0008549892776121131	0.0008533737254550528	0.0008782017976286691	0.0008759114853621565	0.0009034136402958039	0.0009003349270994575	0.0009579557461786388	0.0009529781404267396	0.055140359327943624	0.05361409506462621	-3.6472929142723765e-05	-0.00017502227163901374	-3.6377813948530735e-05	-0.00017456584333172542
2.0966338564559543	0.0008150864105748527	0.0008145046828497731	0.0008545449493521309	0.0008529302368352533	0.000877745410382138	0.0008754562882953997	0.0009029441557968323	0.0008998670423338272	0.0009574579290656661	0.0009524829093868242	0.05514036971566748	0.053614105154198524	-3.621565130067922e-05	-0.0001748348310765535	-3.612120712626066e-05	-0.00017437889198268497
2.109267130152151	0.000814663047197387	0.0008140816218339005	0.0008541010977939279	0.0008524872240174274	0.0008772895128525125	0.0008750015796673971	0.0009024751751575071	0.0008993996597072411	0.0009569606464311745	0.0009519882100376849	0.055140380290527556	0.05361411542553551	-3.596003875985104e-05	-0.00017464686507326355	-3.586626126273612e-05	-0.00017419141656971338
2.1219765256775314	0.00081424013966788	0.0008136590163441567	0.000853657724269251	0.0008520446883308216	0.000876834106408961	0.0008745473608437291	0.000902006699787756	0.0008989327806247608	0.0009564638997736694	0.0009514940438698583	0.05514039105585922	0.05361412588187714	-3.57060817145205e-05	-0.00017445837492524596	-3.561296657784985e-05	-0.00017400341838566535
2.1347625017044103	0.0008138176892514933	0.0008132368676448616	0.0008532148301065541	0.0008516026311013968	0.0008763791924172919	0.0008740936331866245	0.0009015387310940756	0.000898466406488028	0.0009559676905880778	0.0009510004123703185	0.05514040201505822	0.05361413652652194	-3.545377040660436e-05	-0.00017426936191389242	-3.536131333894271e-05	-0.00017381489870851863
2.147625519668832	0.0008133956972102459	0.0008128151769971952	0.0008527724166310318	0.0008511610536518605	0.0008759247722399879	0.0008736403980549954	0.0009010712704795677	0.0008980005386952994	0.0009554720203657897	0.0009505073170225164	0.05514041317158102	0.05361414736282649	-3.520309512555775e-05	-0.00017407982730568983	-3.511129186082457e-05	-0.00017362585880181802
2.160566043787228	0.0008129741648030507	0.000812393945659235	0.0008523304851646595	0.0008507199573017076	0.0008754708472362482	0.0008731876568044775	0.0009006043193439823	0.0008975351786414908	0.0009549768905947029	0.0009500147593064268	0.05514042452894602	0.053614158394208654	-3.495404620817294e-05	-0.0001738897723518873	-3.48628925054828e-05	-0.00017343629991362075
2.1735845410731627	0.0008125530932857503	0.0008119731748859913	0.0008518890370262303	0.0008502793433672566	0.0008750174187620273	0.0008727354107874708	0.000900137879083758	0.0008970703277182164	0.0009544823027592685	0.0009495227406985916	0.05514043609073531	0.053614169624147834	-3.47066140386626e-05	-0.0001736991982896341	-3.461610568222112e-05	-0.00017324622327780093
2.1866814813541975	0.0008121324839111479	0.000811552865929439	0.0008514480735313884	0.0008498392131616842	0.0008745644881700686	0.0008722836613531722	0.0008996719510920583	0.0008966059873138254	0.0009539882583405288	0.0009490312626721588	0.05514044786059529	0.053614181056185324	-3.446078904845162e-05	-0.000173508106341147	-3.437092184742363e-05	-0.00017305563011366099
2.199857337288837	0.0008117123379290469	0.0008111330200385555	0.000851007595992672	0.0008493995679950662	0.0008741120568099489	0.0008718324098476197	0.0008992065367588167	0.000896142158813447	0.0009534947588161685	0.0009485403266969319	0.05514045984223764	0.05361419269392684	-3.421656171594123e-05	-0.00017331649771351598	-3.4127331504311964e-05	-0.00017286452162509902
2.213112584383593	0.0008112926565862818	0.0008107136384593531	0.0008505676057195453	0.0008489604091744117	0.0008736601260281132	0.0008713816576137278	0.0008987416374707732	0.0008956788435990268	0.0009530018056605519	0.0009480499342394088	0.055140472039441314	0.05361420454104249	-3.397392256645343e-05	-0.00017312437359878752	-3.388532520295917e-05	-0.00017267289900149696
2.2264477010101436	0.0008108734411267578	0.000810294722434918	0.0008501281040184417	0.000848521738003704	0.0008732086971679183	0.0008709314059913292	0.0008982772546115194	0.0008952160430493705	0.0009525094003447747	0.0009475600867628309	0.05514048445605285	0.053614216601268534	-3.373286217229349e-05	-0.00017293173517507476	-3.364489354024808e-05	-0.00017248076341774832
2.2398631684225956	0.0008104546927914777	0.0008098762732054375	0.0008496890921927919	0.0008480835557839306	0.0008727577715696617	0.000870481656317207	0.0008978133895615299	0.000894753758540177	0.000952017544336696	0.0009470707857272171	0.05514049709598813	0.053614228878408006	-3.3493371152458484e-05	-0.00017273858360550287	-3.3406027159635365e-05	-0.00017228811603417493
2.2533594707748548	0.0008100364128185853	0.0008094582920082429	0.0008492505715430709	0.0008476458638131285	0.0008723073505706312	0.0008700324099251399	0.0008973500436982121	0.0008942919914440877	0.0009515262391009948	0.0009465820325894186	0.055140509963233005	0.053614241376333055	-3.32554401722418e-05	-0.00017254492003695998	-3.3168716750818505e-05	-0.00017209495799502816
2.2669370951380965	0.000809618602443397	0.0008090407800778412	0.0008488125433668309	0.0008472086633864179	0.0008718574355051396	0.0008695836681459402	0.0008968872183959439	0.000893830743130722	0.0009510354860992081	0.0009460938288031569	0.05514052306184588	0.05361425409898526	-3.3019059943760476e-05	-0.00017235074560337238	-3.29329530500827e-05	-0.00017190129043101465
2.2805965315183476	0.0008092012628984329	0.0008086237386459469	0.0008483750089587355	0.0008467719557960368	0.0008714080277045581	0.0008691354323074866	0.0008964249150261082	0.0008933700149667151	0.0009505452867897721	0.0009456061758190659	0.05514053639595747	0.05361426705037689	-3.2784221225302945e-05	-0.00017215606142298445	-3.269872683984293e-05	-0.00017170711445779752
2.294338272874165	0.0008087843954134578	0.0008082071689415218	0.0008479379696106031	0.0008463357423313829	0.0008709591284973645	0.0008686877037347696	0.0008959631349571422	0.0008929098083157635	0.0009500556426280735	0.0009451190750847405	0.0551405499697733	0.05361428023459247	-3.255091482132211e-05	-0.0001719608685989693	-3.246602894854678e-05	-0.00017151243117580206
2.308162815134429	0.0008083680012155116	0.0008077910721908069	0.0008475014266114394	0.0008459000242790475	0.0008705107392091737	0.0008682404837499263	0.0008955018795545708	0.0008924501245386613	0.0009495665550664872	0.0009446325280447768	0.05514056378757377	0.053614293655790075	-3.231913158239369e-05	-0.0001717651682199839	-3.223485025063283e-05	-0.00017131724167099294
2.3220706572162446	0.0008079520815289463	0.0008073754496173577	0.0008470653812474772	0.0008454648029228545	0.0008700628611627827	0.0008677937736722803	0.0008950411501810517	0.0008919909649933429	0.0009490780255544252	0.0009441465361408179	0.05514057785371735	0.05361430731820262	-3.2088862405101753e-05	-0.00017156896136019673	-3.200518166646474e-05	-0.0001711215470149574
2.336062301042938	0.0008075366375754574	0.0008069603024420767	0.0008466298348022098	0.0008450300795438936	0.0008696154956782016	0.0008673475748183774	0.0008945809481964102	0.0008915323310349188	0.0009485900555383748	0.0009436611008115944	0.05514059217264065	0.05361432122613908	-3.1860098231743794e-05	-0.00017137224907828874	-3.177701416193224e-05	-0.00017092534826365635
2.3501382515621807	0.0008071216705741246	0.0008065456318832546	0.0008461947885564356	0.000844595855420565	0.0008691686440727032	0.0008669018885020311	0.0008941212749576876	0.0008910742240157239	0.0009481026464619518	0.0009431762234929754	0.05514060674885904	0.053614335383986224	-3.163283005022319e-05	-0.00017117503241759202	-3.155033874847543e-05	-0.00017072864645797936
2.3642990167642037	0.000806707181741443	0.0008061314391565997	0.0008457602437882896	0.0008441621318286113	0.0008687223076608534	0.0008664567160343561	0.0008936621318191766	0.0008906166452853521	0.0009476157997659384	0.0009426919056180074	0.05514062158697068	0.05361434979620935	-3.1407048894319806e-05	-0.0001709773124086711	-3.132514648323398e-05	-0.0001705314426257154
2.378545107700138	0.0008062931722913523	0.0008057177254752689	0.0008453262017732768	0.0008437289100411505	0.0008682764877545479	0.0008660120587238027	0.000893203520132457	0.0008901595961906928	0.0009471295168883237	0.0009422081486169535	0.05514063669165558	0.05361436446735491	-3.118274584298572e-05	-0.00017077909006543712	-3.1101428468467696e-05	-0.0001703337377785552
2.392877038500453	0.0008058796434352835	0.000805304492049913	0.0008448926637843206	0.000843296191328724	0.0008678311856630615	0.0008655679178762066	0.0008927454412464483	0.000889703078075981	0.0009466437992643604	0.00094172495391735	0.0551406520676784	0.05361437940204958	-3.095991202031745e-05	-0.0001705803663864247	-3.0879175851435126e-05	-0.00017013553291259087
2.4072953263935135	0.0008054665963821856	0.000804891740088705	0.0008444596310917931	0.0008428639769593271	0.0008673864026930798	0.0008651242947948206	0.0008922878965074422	0.0008892470922828336	0.0009461586483266002	0.0009412423229440424	0.05514066771988927	0.05361439460500535	-3.073853859584044e-05	-0.000170381142356818	-3.0658379824674564e-05	-0.0001699368290104808
2.4218004917242455	0.0008050540323385611	0.0008044794707973734	0.0008440271049635514	0.0008424322681984454	0.000866942140148737	0.0008646811907803531	0.0008918308872591434	0.0008887916401502862	0.0009456740655049398	0.0009407602571192296	0.05514068365322566	0.053614410081017985	-3.05186167839748e-05	-0.0001701814189462858	-3.0439031625518337e-05	-0.00016973762703939577
2.436393057972914	0.0008046419525085028	0.0008040676853792414	0.0008435950866649788	0.0008420010663090958	0.0008664983993316592	0.0008642386071310096	0.000891374414842713	0.0008883367230148383	0.0009451900522266679	0.0009402787578625111	0.055140699872714104	0.05361442583496911	-3.0300137844090774e-05	-0.00016998119710973092	-3.0221122536165657e-05	-0.0001695379279522402
2.4510735517740176	0.0008042303580937239	0.0008036563850352553	0.0008431635774590164	0.0008415703725518581	0.0008660551815409972	0.0008637965451425267	0.0008909184805968045	0.0008878823422104889	0.0009447066099165043	0.0009397978265909276	0.05514071638347154	0.05361444187182908	-3.0083093080227746e-05	-0.0001697804777872347	-3.000464388332874e-05	-0.00016933773268659746
2.46584250293529	0.0008038192502935996	0.0008032455709640271	0.0008427325786062079	0.0008411401881849195	0.0008656124880734725	0.000863355006108218	0.0008904630858576109	0.0008874284990687836	0.0009442237399966524	0.0009393174647190103	0.05514073319070661	0.05361445819665761	-2.9867473840868713e-05	-0.00016957926190275252	-2.9789587038073218e-05	-0.00016913704216425796
2.4807004444568266	0.0008034086303051996	0.0008028352443618658	0.0008423020913647336	0.000840710514464109	0.0008651703202234146	0.0008629139913190096	0.0008900082319589041	0.000886975194918852	0.0009437414438868415	0.0009388376736588246	0.05514075029972282	0.05361447481460472	-2.965327151918315e-05	-0.00016937755036666724	-2.957594341602282e-05	-0.00016893585729343963
2.4956479125503126	0.0008029984993233176	0.0008024254064228084	0.0008418721169904444	0.0008402813526429305	0.0008647286792827943	0.0008624735020634762	0.0008895539202320698	0.0008865224310874458	0.0009432597230043672	0.0009383584548200094	0.05514076771591831	0.05361449173091477	-2.9440477552673122e-05	-0.0001691753440746513	-2.936370447700551e-05	-0.0001687341789675667
2.510685446658382	0.000802588858540511	0.0008020160583386586	0.0008414426567369025	0.0008398527039726048	0.0008642875665412677	0.0008620335396278819	0.0008891001520061528	0.0008860702088989811	0.0009427785787641399	0.0009378798096098262	0.05514078544478838	0.053614508950924615	-2.9229083422826346e-05	-0.00016897264390608457	-2.91528617247655e-05	-0.00016853200806415947
2.5258135894740787	0.0008021797091471368	0.000801607201299023	0.000841013711855421	0.0008394245697021077	0.0008638469832862171	0.0008615941052962228	0.0008886469286079011	0.0008856185296755835	0.0009422980125787327	0.0009374017394332059	0.05514080349192794	0.05361452648006906	-2.901908065522374e-05	-0.00016876945072610838	-2.89434067069598e-05	-0.0001683293454459167
2.54103288696045	0.0008017710523313823	0.0008011988364913418	0.000840585283595097	0.0008389969510782037	0.0008634069308027843	0.0008611552003502613	0.0008881942513618002	0.0008851673947371216	0.0009418180258584216	0.0009369242456927887	0.05514082186303167	0.05361454432387899	-2.8810460819483907e-05	-0.0001685657653853201	-2.8735331015199844e-05	-0.0001681261919616317
2.556343888370238	0.0008013628892793008	0.0008007909651009246	0.0008401573732028493	0.0008385698493454841	0.000862967410373913	0.0008607168260695646	0.0008877421215901171	0.0008847168054012522	0.0009413386200112313	0.0009364473297889705	0.05514084056389789	0.053614562487986565	-2.8603215528784365e-05	-0.00016836158871846862	-2.8528626284586578e-05	-0.00016792254844411048
2.571747146265715	0.0008009552211748497	0.0008003835883109879	0.0008397299819234604	0.0008381432657464077	0.0008625284232803895	0.0008602789837315494	0.0008872905406129435	0.0008842667629834614	0.0009408597964429852	0.0009359709931199507	0.05514085960042873	0.05361458097812443	-2.839733643998643e-05	-0.00016815692154584228	-2.832328419370353e-05	-0.00016771841571155965
2.5872432165386163	0.0008005480491999195	0.0007999767073026856	0.0008393031109996078	0.0008377172015213336	0.0008620899708008771	0.0008598416746115136	0.0008868395097482321	0.000883817268797102	0.0009403815565573438	0.0009354952370817725	0.05514087897863277	0.05361459980012835	-2.8192815253458292e-05	-0.00016795176467271355	-2.811929646459599e-05	-0.00016751379456744764
2.602832658430207	0.0008001413745343739	0.0007995703232551471	0.0008388767616719068	0.0008372916579085618	0.0008616520542119604	0.0008594048999826813	0.0008863890303118421	0.0008833683241534387	0.0009399039017558567	0.0009350200630683728	0.05514089870462687	0.053614618959940116	-2.798964371280091e-05	-0.00016774611888911717	-2.7916654862424062e-05	-0.0001673086858001438
2.6185160345514573	0.0007997351983560798	0.0007991644373455091	0.0008384509351789426	0.0008368666361443688	0.00086121467478818	0.0008589686611162373	0.0008859391036175759	0.000882919930361685	0.0009394268334380019	0.0009345454724716223	0.055140918784637824	0.05361463846360767	-2.7787813604844558e-05	-0.00016753998497043288	-2.7715351195407162e-05	-0.00016710309018280745
2.6342939109033563	0.000799329521840946	0.0007987590507489528	0.0008380256327573133	0.0008364421374630459	0.0008607778338020749	0.0008585329592813702	0.0008854897309772251	0.0008824720887290469	0.0009389503530012369	0.0009340714666813754	0.05514093922500515	0.053614658317288275	-2.7587316759301872e-05	-0.0001673333636759422	-2.7515377314595024e-05	-0.0001668970084731658
2.6501668568973313	0.0007989243461629584	0.0007983541646387406	0.000837600855641667	0.00083601816309694	0.0008603415325242234	0.0008580977957453119	0.0008850409137006115	0.000882024800560767	0.0009384744618410448	0.0009335980470855165	0.05514096003218213	0.05361467852725028	-2.73881450489101e-05	-0.00016712625575099338	-2.7316725113944035e-05	-0.00016669044141490175
2.666135445375801	0.000798519672494208	0.0007979497801862429	0.0008371766050647326	0.0008355947142764827	0.0008599057722232759	0.0008576631717733704	0.0008845926530956214	0.0008815780671601562	0.0009379991613509722	0.0009331252150699977	0.05514098121273825	0.05361469909987474	-2.7190290389157018e-05	-0.0001669186619257801	-2.7119386530039674e-05	-0.0001664833897365714
2.6822002526328483	0.0007981155020049336	0.0007975458985609812	0.0008367528822573655	0.0008351717922302361	0.0008594705541660001	0.0008572290886289759	0.0008841449504682558	0.000881131889828644	0.0009375244529226838	0.0009326529720188921	0.05514100277336181	0.0536147200416577	-2.699374473797908e-05	-0.0001667105829149529	-2.692335354176692e-05	-0.00016627585415088242
2.6983618584350144	0.0007977118358635512	0.0007971425209306582	0.0008363296884485803	0.0008347493981849255	0.0008590358796173176	0.0008567955475737173	0.0008836978071226658	0.000880686269865815	0.0009370503379460038	0.0009321813193144362	0.05514102472086152	0.05361474135921223	-2.6798500095778777e-05	-0.00016650201941773024	-2.67286181704178e-05	-0.00016606783535583203
2.71462084604223	0.0007973086752366935	0.0007967396484611956	0.0008359070248655925	0.0008343275333654813	0.000858601749840347	0.0008563625498673831	0.0008832512243611988	0.0008802412085694542	0.000936576817808965	0.0009317102583370782	0.0551410470621679	0.053614763059270994	-2.6604548505233805e-05	-0.00016629297211875893	-2.6535172479448532e-05	-0.0001658593340342629
2.730977802228858	0.0007969060212892399	0.0007963372823167663	0.0008354848927338521	0.000833906198995072	0.0008581681660964383	0.0008559300967679985	0.0008828052034844367	0.0008797967072355832	0.0009361038938978527	0.0009312397904655197	0.055141069804338264	0.053614785148687144	-2.641188205120687e-05	-0.00016608344168761446	-2.634300857436503e-05	-0.00016565035085436275
2.747433317304874	0.0007965038751843533	0.0007959354236598294	0.0008350632932770829	0.0008334853962951442	0.0008577351296452157	0.0008554981895318659	0.0008823597457912372	0.0008793527671585054	0.0009356315675972507	0.0009307699170767646	0.05514109295455527	0.053614807634438245	-2.622049286049588e-05	-0.00016587342877832922	-2.6152118602514735e-05	-0.00016544088646872068
2.763987985137163	0.000796102238083516	0.0007955340736511675	0.0008346422277173216	0.0008330651264854611	0.0008573026417446168	0.0008550668294136053	0.0008819148525787782	0.0008789093896308467	0.0009351598402900901	0.0009303006395461659	0.0551411165201317	0.05361483052362702	-2.603037310173681e-05	-0.00016566293403003085	-2.5962494752954784e-05	-0.00016523094151493778
2.780642403170963	0.000795701111146562	0.0007951332334499171	0.0008342216972749531	0.0008326453907841371	0.0008568707036509305	0.000854636017666192	0.000881470525142597	0.0008784665759435952	0.0009346887133576932	0.000929831959247468	0.055141140508512536	0.05361485382348487	-2.584151498518858e-05	-0.00016545195806605406	-2.5774129256278533e-05	-0.0001650205166150165
2.797397172451417	0.000795300495531716	0.0007947329042136105	0.0008338017031687529	0.000832226190407682	0.0008564393166188421	0.0008542057555410001	0.0008810267647766365	0.0008780243273861484	0.0009342181881798251	0.0009293638775528598	0.05514116492727648	0.05361487754137267	-2.5653910762733073e-05	-0.00016524050149530067	-2.558701438457739e-05	-0.00016480961237652636
2.8142528976452668	0.0007949003923956211	0.0007943330870982008	0.0008333822466159166	0.0008318075265710289	0.0008560084819014633	0.0008537760442878351	0.0008805835727732779	0.0008775826452463453	0.0009337482661347308	0.0009288963958330116	0.05514118978413898	0.053614901684784375	-2.546755272760451e-05	-0.00016502856491135143	-2.5401142451211833e-05	-0.00016459822939174362
2.831210187062679	0.0007945008028933812	0.0007939337832581055	0.0008329633288321071	0.0008313894004875813	0.0008555782007503819	0.0008533468851549804	0.0008801409504233933	0.0008771415308105177	0.000933278948599193	0.0009284295154571305	0.0551412150869543	0.05361492626134931	-2.5282433214066785e-05	-0.0001648161488910227	-2.5216505810440187e-05	-0.00016438636823637442
2.848269652679189	0.0007941017281785943	0.0007935349938462403	0.0008325449510314899	0.0008309718133692497	0.0008551484744156999	0.0008529182793892376	0.000879698899016385	0.0008767009853635303	0.0009328102369485763	0.0009279632377930056	0.05514124084371913	0.053614951278833624	-2.5098544597708383e-05	-0.0001646032539977249	-2.5033096857762088e-05	-0.00016417402947252469
2.865431910157798	0.0007937031694033812	0.0007931367200140462	0.0008321271144267648	0.0008305547664264814	0.0008547193041460651	0.0008524902282359568	0.0008792574198402199	0.0008762610101888152	0.0009323421325568663	0.0009274975642070479	0.055141267062573426	0.05361497674514461	-2.491587929497746e-05	-0.0001643898807789923	-2.4850908029384194e-05	-0.00016396121364653515
2.882697578871184	0.0007933051277184286	0.0007927389629115347	0.0008317098202292134	0.0008301382608683091	0.0008542906911887226	0.000852062732939089	0.0008788165141814827	0.0008758216065684243	0.0009318746367967289	0.0009270324960643459	0.055141293751804356	0.05361500266833171	-2.4734429762932053e-05	-0.00016417602976617762	-2.466993180206406e-05	-0.0001637479212887316
2.900067281924058	0.0007929076042730195	0.0007923417236873162	0.0008312930696487309	0.0008297222979023833	0.0008538626367895477	0.0008516357947412171	0.0008783761833254113	0.0008753827757830644	0.0009314077510395494	0.0009265680347287083	0.05514132091984844	0.05361502905658838	-2.4554188499389257e-05	-0.00016396170147625622	-2.449016069320728e-05	-0.00016353415291495144
2.9175416461756507	0.0007925106002150687	0.0007919450034886377	0.0008308768638938666	0.0008293068787350109	0.0008534351421930879	0.0008512094148836001	0.0008779364285559417	0.0008749445191121422	0.000930941476655484	0.0009261041815627113	0.05514134857529444	0.053615055918257264	-2.4375148042554e-05	-0.000163746896410355	-2.4311587260475442e-05	-0.00016331990902537785
2.9351213022623317	0.000792114116691158	0.0007915488034614157	0.0008304612041718611	0.0008288920045711935	0.0008530082086426035	0.0008507835946062114	0.0008774972511557487	0.0008745068378338055	0.000930475815013505	0.0009256409379277462	0.055141376726885655	0.05361508326183117	-2.419730097094272e-05	-0.00016353161505414104	-2.413420410177572e-05	-0.000163105190104762
2.952806884620376	0.0007917181548465723	0.0007911531247502736	0.0008300460916886861	0.000828477676614667	0.0008525818373801078	0.0008503583351477806	0.0008770586524062919	0.0008740697332249868	0.0009300107674814511	0.0009251783051840691	0.055141405383523384	0.0536151110959553	-2.402063990314396e-05	-0.00016331585787746072	-2.395800385493821e-05	-0.00016288999662189552
2.970599031508854	0.0007913227158253348	0.0007907579684985776	0.0008296315276490832	0.0008280638960679406	0.0008521560296464096	0.0008499336377458345	0.0008766206335878571	0.0008736332065614476	0.000929546335426077	0.0009247162846908476	0.05514143455426983	0.05361513942943164	-2.384515749786348e-05	-0.00016309962533547773	-2.378297919782696e-05	-0.00016267432903110945
2.9884983850326714	0.000790927800770238	0.0007903633358484656	0.0008292175132565976	0.0008276506641323294	0.0008517307866811471	0.0008495095036367324	0.0008761831959795945	0.000873197259117814	0.0009290825202130937	0.0009242548778062039	0.055141464248349294	0.05361516827122077	-2.3670846453546085e-05	-0.00016288291786722975	-2.3609122847937508e-05	-0.00016245818777052556
3.006505591165733	0.0007905334108228859	0.0007899692279408918	0.0008288040497136245	0.0008272379820080025	0.000851306109722838	0.0008490859340557148	0.000875746340859571	0.0008727618921676298	0.000928619323207229	0.0009237940858872725	0.05514149447515368	0.05361519763044408	-2.3497699508358283e-05	-0.00016266573589654443	-2.3436427562410767e-05	-0.00016224157326341637
3.0246212997742656	0.0007901395471237196	0.0007895756459156508	0.0008283911382214369	0.0008268258508940086	0.0008508820000089093	0.0008486629302369326	0.0008753100695048016	0.000872327106983387	0.0009281567457722617	0.0009233339102902356	0.055141525244244614	0.05361522751638889	-2.3325709439931536e-05	-0.0001624480798312622	-2.3264886137706886e-05	-0.00016202448591659535
3.0428461646402667	0.000789746210812065	0.0007891825909114257	0.0008279787799802383	0.0008264142719883307	0.0008504584587757506	0.0008482404934135032	0.0008748743831913057	0.0008718929048365831	0.0009276947892710868	0.0009228743523703871	0.05514155656535465	0.05361525793850825	-2.3154869065254713e-05	-0.00016222995006343055	-2.3094491409567097e-05	-0.00016180692612166592
3.0611808434850984	0.0007893534030261555	0.0007887900640658105	0.0008275669761891871	0.0008260032464879087	0.0008500354872587428	0.0008478186248175347	0.0008744392831941382	0.0008714592869977511	0.000927233455065749	0.0009224154134821653	0.055141588448393446	0.053615288906427715	-2.298517124067062e-05	-0.00016201134697063635	-2.2925236252979014e-05	-0.00016158889425532674
3.079625997993227	0.0007889611249031745	0.0007883980665153539	0.000827155728046444	0.0008255927755886882	0.0008496130866923056	0.0008473973256801779	0.0008740047707874399	0.0008710262547365098	0.0009267727445175005	0.0009219570949792117	0.055141620903448596	0.053615320429945434	-2.2816608861383342e-05	-0.00016179227091334125	-2.2757113581690913e-05	-0.00016137039067762315
3.0981822938360946	0.0007885693775792896	0.0007880065993955922	0.0008267450367492094	0.0008251828604856567	0.0008491912583099391	0.0008469765972316634	0.0008735708472444799	0.0008705938093216057	0.0009263126589868493	0.0009214993982144173	0.05514165394078982	0.05361535251903577	-2.264917486160048e-05	-0.0001615727222369634	-2.2590116348353978e-05	-0.00016115141573339042
3.116850400696155	0.0007881781621896856	0.0007876156638410826	0.0008263349034937593	0.0008247735023728803	0.0008487700033442603	0.0008465564407013417	0.0008731375138376965	0.0008701619520209555	0.0009258531998336055	0.0009210423245399693	0.05514168757087209	0.05361538518385439	-2.248286221417234e-05	-0.00016135270127065615	-2.242423754415801e-05	-0.0001609319697511713
3.135630992291033	0.0007877874798686054	0.0007872252609854444	0.0008259253294754912	0.0008243647024435486	0.000848349323027052	0.0008461368573177293	0.0008727047718387487	0.0008697306841016942	0.0009253943684169381	0.0009205858753074071	0.05514172180433957	0.05361541843473961	-2.2317663930650905e-05	-0.0001611322083284461	-2.2259470198893877e-05	-0.00016071205304468705
3.1545247463978408	0.0007873973317493759	0.000786835391961385	0.0008255163158889514	0.0008239564618900032	0.0008479292185892926	0.0008457178483085402	0.0008722726225185462	0.0008693000068302077	0.0009249361660954121	0.0009201300518676596	0.055141756652027696	0.05361545228221549	-2.215357306099841e-05	-0.00016091124370848364	-2.2095807380637794e-05	-0.0001604916659114497
3.1735323448776414	0.0007870077189644539	0.0007864460579007454	0.0008251078639278871	0.0008235487819037884	0.0008475096912612091	0.000845299414900738	0.0008718410671473083	0.0008688699214721903	0.0009244785942270522	0.0009196748555711084	0.05514179212496775	0.05361548673699712	-2.1990582693268146e-05	-0.00016068980769187724	-2.1933242195539687e-05	-0.00016027080863245668
3.192654473700048	0.0007866186426454553	0.0007860572599345298	0.0008246999747852774	0.000823141663675683	0.000847090742272313	0.0008448815583205705	0.0008714101069945996	0.0008684404292926803	0.0009240216541693859	0.0009192202877676293	0.05514182823439047	0.053615521809992926	-2.1828685953829974e-05	-0.0001604679005449694	-2.1771767787861357e-05	-0.00016004948147363418
3.211891822967991	0.0007862301039231922	0.0007856689991929429	0.0008242926496533751	0.0008227351083957423	0.0008466723728514417	0.0008444642797936139	0.0008709797433293757	0.0008680115315561058	0.000923565347279495	0.000918766349806644	0.055141864991728566	0.05361555751230714	-2.1667876006943587e-05	-0.00016024552251803215	-2.1611377339733617e-05	-0.0001598276846849489
3.2312450869426166	0.0007858421039277074	0.0007852812768054238	0.0008238858897237448	0.000822329117253335	0.0008462545842268007	0.0008440475805448114	0.0008705499774200277	0.0008675832295263281	0.0009231096749140646	0.00091831304303717	0.05514190240862165	0.05361559385524534	-2.150814605463708e-05	-0.0001600226738448507	-2.1452064070906496e-05	-0.00015960541850001952
3.2507149640683446	0.0007854546437883129	0.0007848940939006849	0.0008234796961873051	0.0008219236914371862	0.0008458373776260075	0.0008436314617985206	0.0008701208105344286	0.0008671555244666894	0.0009226546384294383	0.0009178603688078733	0.05514194049691922	0.05361563085031748	-2.1349489336554284e-05	-0.0001597993547431953	-2.1293821238683314e-05	-0.000159382683136422
3.2703021569980693	0.0007850677246336228	0.0007845074516067452	0.0008230740702343656	0.0008215188321354143	0.0008454207542761312	0.0008432159247785491	0.0008696922439399754	0.0008667284176400527	0.0009222002391816659	0.0009174083284671164	0.055141979268684214	0.05361566850923938	-2.119189912985417e-05	-0.0001595755654148212	-2.113664213777497e-05	-0.0001591594787957451
3.2900073726185273	0.000784681347591592	0.0007841213510509685	0.0008226690130546688	0.0008211145405355727	0.0008450047154037369	0.0008428009707082024	0.0008692642789036374	0.0008663019103088523	0.000921746478526557	0.0009169569233630123	0.05514201873619806	0.05361570684394056	-2.1035368749009603e-05	-0.00015935130604533	-2.0980520100084832e-05	-0.00015893580566356258
3.3098313220758016	0.0007842955137895479	0.0007837357933600951	0.0008222645258374271	0.0008207108178246865	0.0008445892622349247	0.0008423866008103203	0.0008688369166919973	0.0008658760037351321	0.0009212933578197299	0.0009165061548434707	0.05514205891196374	0.05361574586656488	-2.0879891545665108e-05	-0.00015912657680414166	-2.0825448494628945e-05	-0.00015871166390929448
3.329774720800988	0.0007839102243542305	0.0007833507796602824	0.0008218606097713653	0.0008203076651892957	0.0008441743959953762	0.0008419728163073239	0.0008684101585712994	0.0008654506991805958	0.0009208408784166659	0.0009160560242562554	0.055142099808709516	0.053615785589475246	-2.0725460908414817e-05	-0.00015890137784407843	-2.067142072726888e-05	-0.00015848705368573524
3.349838288536016	0.0007835254804118263	0.0007829663110771386	0.00082145726604476	0.0008199050838154932	0.0008437601179103938	0.0008415596184212557	0.0008679840058074943	0.0008650259979066497	0.0009203890416727608	0.0009156065329490313	0.05514214143939344	0.053615826025258	-2.0572070262792064e-05	-0.00015867570930200303	-2.051843024067357e-05	-0.00015826197512988638
3.370022749359618	0.000783141283088004	0.0007825823887357584	0.0008210544958454784	0.0008195030748889648	0.0008433464292049447	0.000841147008373822	0.0008675584596662834	0.0008646019011744484	0.0009199378489433765	0.0009151576822694185	0.05514218381720793	0.05361586718672707	-2.0419713070967543e-05	-0.0001584495712984857	-2.03664705141042e-05	-0.00015803642836242915
3.390328831713469	0.0007827576335079514	0.0007821990137607599	0.0008206523003610191	0.00081910163959503	0.0008429333311037029	0.0008407349873864358	0.0008671335214131654	0.0008641784102449394	0.0009194873015838929	0.0009147094735650424	0.05514222695558343	0.053615909086926525	-2.0268382831603593e-05	-0.00015822296393688817	-2.0215535063174833e-05	-0.00015781041348689184
3.4107572684284713	0.0007823745327964134	0.0007818161872763231	0.0008202506807785557	0.0008187007791186845	0.0008425208248310956	0.0008403235566802632	0.0008667091923134851	0.000863755526378914	0.0009190374009497664	0.0009142619081835914	0.055142270868192705	0.05361595173913764	-2.0118073079798682e-05	-0.00015799588730489034	-2.006561743987667e-05	-0.00015758393059117637
3.431308796751202	0.0007819919820777225	0.0007814339104062197	0.0008198496382849701	0.0008183004946446336	0.0008421089116113394	0.0008399127174762582	0.0008662854736324722	0.0008633332508370427	0.0009185881483965722	0.0009138149874728603	0.05514231556895541	0.05361599515688017	-1.9968777386917408e-05	-0.00015776834147374075	-1.9916711232349088e-05	-0.00015735697974680884
3.4519841583705158	0.0007816099824758417	0.0007810521842738564	0.0008194491740669002	0.0008179007873573412	0.0008416975926684898	0.0008395024709952138	0.0008658623666352953	0.0008629115848799325	0.0009181395452800683	0.0009133687127808121	0.0551423610720428	0.053616039353918635	-1.9820489360236615e-05	-0.0001575403264971742	-1.9768810064560438e-05	-0.00015712956100782938
3.47278409944432	0.0007812285351143977	0.0007806710100023088	0.0008190492893107771	0.0008175016584410658	0.0008412868692264832	0.000839092818457802	0.0008654398725871049	0.0008624905297681668	0.0009176915929562444	0.0009129230854556273	0.055142407391882045	0.053616084344265534	-1.967320264302172e-05	-0.00015731184241266072	-1.962190759638785e-05	-0.00015690167441234637
3.4937093706264992	0.0007808476411167175	0.0007802903887143567	0.0008186499852028672	0.0008171031090799017	0.0008408767425091793	0.0008386837610846172	0.0008650179927530803	0.0008620700867623539	0.0009172442927813766	0.0009124781068457568	0.055142454543160316	0.05361613014218754	-1.952691091428385e-05	-0.00015708288924121128	-1.9475997523318855e-05	-0.00015667331998148182
3.514760727094002	0.0007804673016058658	0.0007799103215325223	0.000818251262929312	0.000816705140457821	0.0008404672137404051	0.000838275300096221	0.000864596728398477	0.0008616502571231728	0.0009167976461120814	0.000912033778299978	0.055142502540830474	0.053616176762207916	-1.9381607888568214e-05	-0.00015685346698646185	-1.9331073576305674e-05	-0.00015644449771939906
3.535938928574102	0.0007800875177046822	0.0007795308095791085	0.0008178531236761722	0.0008163077537587159	0.000840058284144001	0.000837867436713186	0.0008641760807886755	0.0008612310421114227	0.0009163516543053727	0.0009115901011674485	0.05514255140011537	0.05361622421911202	-1.923728731593327e-05	-0.00015662357563589469	-1.9187129521758273e-05	-0.0001562152076142742
3.557244739371806	0.0007797082905358139	0.000779151853976229	0.0008174555686294622	0.0008159109501664336	0.0008396499549438597	0.0008374601721561354	0.0008637560511892225	0.000860812442988064	0.0009159063187187101	0.0009111470767977557	0.05514260113651287	0.05361627252795369	-1.9093942981683598e-05	-0.0001563932151598113	-1.9044159161180074e-05	-0.00015598544963693617
3.578678928397448	0.0007793296212217581	0.0007787734558458538	0.0008170585989751997	0.0008155147308648261	0.0008392422273639765	0.0008370535076457944	0.0008633366408658861	0.0008603944610142723	0.0009154616407100626	0.0009107047065409785	0.05514265176580037	0.053616321704057036	-1.8951568706147837e-05	-0.0001561623855108607	-1.8902156331039588e-05	-0.0001557552237407278
3.600242269194432	0.0007789515108848964	0.0007783956163098412	0.0008166622158994429	0.0008151190970377871	0.000838835102628491	0.0008366474444030295	0.0008629178510847005	0.0008599770974514838	0.0009150176216379595	0.0009102629917477395	0.055142703304040946	0.05361637176302389	-1.881015834471686e-05	-0.00015593108662539934	-1.876111490277388e-05	-0.00015552452986258847
3.6219355399671502	0.0007785739606475308	0.0007780183364899756	0.0008162664205883317	0.0008147240498692932	0.0008384285819617305	0.0008362419836488945	0.0008624996831120118	0.0008595603535614407	0.0009145742628615457	0.0009098219337692579	0.05514275576758713	0.053616422720737904	-1.866970578754193e-05	-0.00015569931842226992	-1.862102878246591e-05	-0.00015529336792211024
3.643759523609069	0.0007781969716319233	0.0007776416175080062	0.0008158712142281329	0.0008143295905434489	0.0008380226665882584	0.0008358371266046762	0.0008620821382145309	0.0008591442306062431	0.0009141315657406416	0.0009093815339574097	0.05514280917308719	0.053616474593369066	-1.853020495937857e-05	-0.00015546708080288463	-1.848189191077168e-05	-0.00015506173782173227
3.6657150077309777	0.0007778205449603312	0.0007772654604856822	0.0008154765980052784	0.0008139357202445254	0.0008376173577329162	0.0008354328744919369	0.0008616652176593776	0.0008587287298483944	0.0009136895316357958	0.0009089417936647801	0.055142863537490004	0.0536165273973802	-1.8391649819544942e-05	-0.0001552343736519468	-1.8343698262767577e-05	-0.00015482963944701833
3.6878027846894206	0.0007774446817550445	0.0007768898665447909	0.0008150825731064095	0.0008135424401570032	0.0008372126566208689	0.0008350292285325611	0.0008612489227141317	0.0008583138525508496	0.0009132481619083435	0.0009085027142447208	0.05514291887805102	0.05361658114953106	-1.8254034361644272e-05	-0.00015500119683639624	-1.8206441847728322e-05	-0.0001545970726655188
3.710023651615288	0.0007770693831384247	0.0007765148368071967	0.0008146891407184192	0.0008131497514656168	0.0008368085644776525	0.0008346261899488016	0.0008608332546468815	0.0008578995999770666	0.0009128074579204647	0.0009080642970514083	0.05514297521233674	0.05361663586688412	-1.8117352613419152e-05	-0.0001547675502054091	-1.8070116709009015e-05	-0.00015436403732763115
3.732378410442586	0.0007766946502329419	0.0007761403723948777	0.0008142963020284954	0.0008127576553553955	0.0008364050825292189	0.0008342237599633239	0.0008604182147262744	0.0008574859733910541	0.000912367421035242	0.0009076265434398992	0.05514303255823146	0.05361669156681067	-1.798159863667173e-05	-0.00015453343359098093	-1.7934716923916766e-05	-0.00015413053326640558
3.7548678679373717	0.0007763204841612118	0.0007757664744299623	0.0008139040582241609	0.0008123661530117053	0.0008360022120019806	0.0008338219397992517	0.0008600038042215638	0.0008570729740574196	0.0009119280526167162	0.0009071894547661883	0.055143090933943255	0.05361674826699545	-1.7846766527097185e-05	-0.00015429884680784323	-1.7800236603561503e-05	-0.00015389656029762833
3.777492835726878	0.0007759468860460328	0.000775393144034768	0.0008135124104933185	0.0008119752456202922	0.0008355999541228565	0.0008334207306802122	0.0008595900244026597	0.0008566606032414189	0.0009114893540299459	0.000906753032387265	0.05514315035800789	0.05361680598544262	-1.771285041403392e-05	-0.0001540637896523256	-1.7666669892578424e-05	-0.00015366211821854492
3.8002541303288	0.000775573857010427	0.0007750203823318414	0.0008131213600242951	0.0008115849343673275	0.0008351983101193217	0.0008330201338303864	0.0008591768765401813	0.0008562488622090096	0.0009110513266410691	0.0009063172776611759	0.05514321084929687	0.05361686474048205	-1.757984446032826e-05	-0.0001538282619028275	-1.753401096911064e-05	-0.00015342720680897037
3.823152573180761	0.0007752013981776758	0.000774648190443993	0.0008127309080058825	0.0008111952204394482	0.0008347972812194514	0.0008326201504745507	0.0008587643619055046	0.0008558377522268968	0.0009106139718173586	0.0009058821919470779	0.05514327242702272	0.05361692455077464	-1.7447742862310156e-05	-0.0001535922633204012	-1.740225404462878e-05	-0.00015319182583140023
3.8461889906699622	0.0007748295106713581	0.0007742765694943375	0.0008123410556273823	0.0008108061050238009	0.0008343968686519675	0.0008322207818381257	0.0008583524817708139	0.0008554272745625852	0.0009101772909272836	0.000905447776605301	0.05514333511074488	0.05361698543531864	-1.73165398495434e-05	-0.00015335579364836316	-1.7271393363760962e-05	-0.00015295597503020564
3.8693642141629967	0.000774458195615388	0.0007739055206063302	0.000811951804078648	0.0008104175893080859	0.0008339970736462846	0.0008318220291472213	0.0008579412374091518	0.000855017430484429	0.0009097412853405675	0.0009050140329974045	0.05514339892037667	0.05361704741345534	-1.7186229684593157e-05	-0.0001531188526110172	-1.714142320404996e-05	-0.00015271965413113375
3.892679080035866	0.0007740874541340576	0.00077353504490381	0.0008115631545501326	0.000810029674480603	0.0008335978974325632	0.0008314238936286892	0.0008575306300944738	0.0008546082212616867	0.0009093059564282539	0.0009045809624862424	0.055143463876190804	0.05361711050487602	-1.7056806662984342e-05	-0.0001528814399148204	-1.701233787594278e-05	-0.00015248286284222368
3.9161344297041563	0.0007737172873520693	0.0007731651435110323	0.0008111751082329281	0.0008096423617302911	0.0008331993412417496	0.0008310263765101629	0.0008571206611016948	0.0008541996481645655	0.0009088713055627603	0.0009041485664360165	0.05514352999882633	0.05361717472962722	-1.6928265113045488e-05	-0.00015264355524849393	-1.6884131722554735e-05	-0.00015224560085344563
3.9397311096534064	0.0007733476963945791	0.0007727958175527118	0.000810787666318813	0.0008092556522467765	0.0008328014063056284	0.0008306294790201117	0.0008567113317067462	0.0008537917124642795	0.0009084373341179453	0.0009037168462123433	0.05514359730929619	0.053617240108118906	-1.6800599395693644e-05	-0.00015240519828177423	-1.675679911953762e-05	-0.0001520078678361736
3.963469971469652	0.0007729786823872332	0.0007724270681540597	0.0008104008300002948	0.0008088695472204152	0.0008324040938568695	0.0008302332023878837	0.0008563026431866234	0.0008533844154330972	0.0009080040434691664	0.0009032858031823108	0.0551436658289926	0.053617306661128634	-1.6673803904312945e-05	-0.00015216636866613453	-1.6630334474930508e-05	-0.00015176966344371268
3.987351871870168	0.0007726102464562083	0.0007720588964408236	0.0008100146004706567	0.0008084840478423384	0.000832007405129076	0.0008298375478437577	0.0008558945968194418	0.0008529777583443961	0.0009075714349933453	0.0009028554387145427	0.05514373557969403	0.053617374409810306	-1.6547873064581137e-05	-0.00015192706603442407	-1.650473222897242e-05	-0.00015153098731038317
4.01137767273438	0.0007722423897282497	0.0007716913035393262	0.0008096289789240005	0.0008080991553044968	0.0008316113413568333	0.0008294425166189897	0.0008554871938844876	0.0008525717424727139	0.0009071395100690282	0.0009024257541792595	0.055143806583573214	0.05361744337570049	-1.6422801334362025e-05	-0.0001516872900008681	-1.637998685399128e-05	-0.0001512918390522422
4.035548241134971	0.0007718751133307111	0.0007713242905765049	0.0008092439665552932	0.0008077148707997061	0.0008312159037757578	0.0008290481099458617	0.0008550804356622719	0.000852166369093802	0.0009067082700764507	0.0009019967509483406	0.05514387886320359	0.05361751358072413	-1.6298583203445266e-05	-0.00015144704016054056	-1.6256092854174953e-05	-0.00015105221826605675
4.059864449369175	0.0007715084183915962	0.0007709578586799528	0.0008088595645604134	0.0008073311955216942	0.0008308210936225478	0.0008286543290577339	0.0008546743234345856	0.0008517616394846804	0.0009062777163976025	0.0009015684303953901	0.05514395244156668	0.05361758504720325	-1.6175213193542898e-05	-0.00015120631609005786	-1.6133044765546944e-05	-0.00015081212453038617
4.08432717499025	0.0007711423060395924	0.0007705920089779546	0.0008084757741361928	0.0008069481306651422	0.0008304269121350286	0.0008282611751890875	0.0008542688584845488	0.0008513575549236868	0.0009058478504162871	0.0009011407938957947	0.05514402734205945	0.053617657797863386	-1.6052685858053417e-05	-0.00015096511734694062	-1.6010837155737423e-05	-0.00015057155740472172
4.108937300839158	0.0007707767774041182	0.0007702267425995314	0.0008080925964804676	0.0008065656774257355	0.000830033360552208	0.0008278686495755812	0.000853864042096671	0.000850954116690536	0.0009054186735181925	0.0009007138428267946	0.05514410358850194	0.05361773185584081	-1.5930995781829327e-05	-0.00015072344346883648	-1.5889464623743826e-05	-0.00015033051642868167
4.133695715076422	0.0007704118336153585	0.0007698620606744782	0.000807710032792122	0.0008061838370002073	0.000829640440114323	0.0008274767534540981	0.000853459875556902	0.0008505513260663709	0.000904990187090953	0.000900287578567544	0.05514418120514447	0.05361780724468983	-1.5810137581201422e-05	-0.00015048129397504661	-1.5768921799969027e-05	-0.00015008900112367662
4.15860331121418	0.0007700474758043051	0.000769497964333403	0.0008073280842711334	0.0008058026105863848	0.00082924815206289	0.0008270854880627947	0.0008530563601526877	0.0008501491843338173	0.000904562392524215	0.0008998620024991752	0.05514426021667662	0.053617883988390784	-1.569010590373593e-05	-0.00015023866836530453	-1.5649203345940305e-05	-0.00014984701099146625
4.183660988148428	0.0007696837051027979	0.0007691344547077696	0.0008069467521186208	0.0008054219993832357	0.0008288564976407566	0.0008266948546411539	0.0008526534971730246	0.0008497476927770404	0.0009041352912097037	0.0008994371160048672	0.05514434064823379	0.053617962111358754	-1.5570895428033277e-05	-0.00014999556611972054	-1.553030395417751e-05	-0.00014960454551429803
4.208869650191461	0.0007693205226435646	0.0007687715329299361	0.0008065660375368908	0.0008050420045909161	0.0008284654780921519	0.0008263048544300333	0.000852251287908517	0.0008493468526817974	0.00090370888454129	0.0008990129204699092	0.05514442252540606	0.053618041638448036	-1.5452500863603197e-05	-0.00014975198669817114	-1.541221834802653e-05	-0.0001493616041545187
4.2342302071045115	0.0007689579295602647	0.0007684092001331996	0.0008061859417294881	0.0008046626274108192	0.0008280750946627419	0.0008259154886717217	0.000851849733651435	0.0008489466653354996	0.0009032831739150611	0.0008985894172817712	0.05514450587424662	0.05361812259496457	-1.533491695076411e-05	-0.00014950792954121495	-1.5294941281527447e-05	-0.00014911818635493512
4.259743574130585	0.0007685959269875256	0.0007680474574518325	0.0008058064659012387	0.0008042838690456196	0.0008276853485996744	0.000825526758609984	0.0008514488356957666	0.0008485471320272621	0.0009028581607293833	0.0008981666078301673	0.055144590721278704	0.05361820500667078	-1.5218138460511288e-05	-0.00014926339407000944	-1.5178467539341683e-05	-0.0001488742915390362
4.285410672027485	0.0007682345160609867	0.0007676863060211261	0.0008054276112582992	0.0008039057306993224	0.0008272962411516364	0.0008251386654901174	0.0008510485953372779	0.0008481482540479631	0.0009024338463849733	0.0008977444935071245	0.055144677093506525	0.053618288899795315	-1.5102160194242764e-05	-0.00014901837968503417	-1.5062791936460568e-05	-0.000148629919109744
4.311232427101037	0.0007678736979173389	0.0007673257469774313	0.0008050493790082052	0.000803528213577311	0.0008269077735689035	0.000824751210559002	0.0008506490138735689	0.0008477500326903003	0.0009020102322849673	0.0008973230757070518	0.05514476501842206	0.05361837430104112	-1.4986976983707295e-05	-0.00014877288576664593	-1.4947909318125535e-05	-0.0001483850684499688
4.337209771238533	0.0007675134736943692	0.0007669657814582022	0.0008046717703599215	0.000803151318886398	0.0008265199471033964	0.0008243643950651552	0.0008502500926041346	0.0008473524692488515	0.0009015873198349922	0.0008969023558268107	0.05514485452401466	0.05361846123759382	-1.4872583690827418e-05	-0.00014852691167499543	-1.4833814559689351e-05	-0.00014813973892252585
4.363343641942354	0.0007671538445309979	0.0007666064106020339	0.0008042947865238867	0.0008027750478348689	0.0008261327630087289	0.0008239782202587818	0.0008498518328304181	0.0008469555650201274	0.0009011651104432324	0.0008964823352657805	0.055144945638779926	0.053618549737131385	-1.4758975207553732e-05	-0.00014828045674983303	-1.4720502566453048e-05	-0.0001478939298696358
4.389634982363801	0.0007667948115673256	0.00076624763554871	0.0008039184287120673	0.0008023994016325372	0.0008257462225402676	0.0008235926873918316	0.0008494542358558752	0.0008465593213026358	0.0009007436055205058	0.0008960630154259346	0.05514503839172861	0.05361863982783175	-1.4646146455689693e-05	-0.0001480335203099259	-1.4607968273501123e-05	-0.00014764764061306335
4.416084741337141	0.0007664363759446709	0.0007658894574392392	0.0008035426981380025	0.0008020243814907875	0.0008253603269551805	0.000823207797718048	0.000849057302986029	0.0008461637393969353	0.0009003228064803313	0.0008956443977119057	0.05514513281239666	0.053618731538383424	-1.4534092386791e-05	-0.00014778610165361306	-1.4496206645573176e-05	-0.00014740087045397865
4.442693873413836	0.0007660785388056161	0.0007655318774159033	0.0008031675960168573	0.0008016499886226309	0.000824975077512495	0.0008228235524930281	0.0008486610355285329	0.0008457688206056992	0.0008999027147390042	0.000895226483531062	0.05514522893085406	0.05361882489799305	-1.4422807981997326e-05	-0.00014753820005863894	-1.4385212676916448e-05	-0.00014715361867259635
4.469463338897009	0.0007657213012940463	0.0007651748966222937	0.000802793123565469	0.0008012762242427493	0.000824590475473149	0.0008224399529742706	0.0008482654347932273	0.0008453745662337697	0.0008994833317156654	0.000894809274293574	0.05514532677771509	0.05361891993639559	-1.4312288251818947e-05	-0.00014728981478068226	-1.4274981391103683e-05	-0.00014690588452800912
4.49639410387609	0.0007653646645551975	0.000764818516203362	0.0008024192820024037	0.0008009030895675526	0.0008242065221000526	0.0008220570004212385	0.0008478705020922058	0.0008449809775882267	0.0008990646588323831	0.0008943927714124959	0.05514542638414682	0.05361901668386455	-1.420252823608123e-05	-0.00014704094505485488	-1.4165507840922104e-05	-0.00014665766725818763
4.523487140261684	0.0007650086297356938	0.0007644627373054557	0.0008020460725479991	0.0008005305858152222	0.0008238232186581355	0.000821674696095407	0.0008474762387398704	0.0008445880559784399	0.0008986466975142169	0.0008939769763038294	0.055145527781881566	0.0536191151712211	-1.4093523003763306e-05	-0.0001467915900949801	-1.4056787108215549e-05	-0.00014640896607992504
4.550743425820648	0.000764653197983596	0.000764107561076368	0.0008016734964244228	0.0008001587142057683	0.00082344056641441	0.000821293041260326	0.0008470826460529985	0.0008441958027161367	0.0008982294491893022	0.0008935618903866069	0.05514563100322513	0.05361921542984297	-1.3985267652779493e-05	-0.00014654174909284334	-1.394881430373529e-05	-0.0001461597801882819
4.578163944211368	0.0007642983704484405	0.000763752988665376	0.0008013015548557185	0.0007997874759610759	0.0008230585666380228	0.0008209120371816703	0.0008466897253508009	0.0008438042191154596	0.00089781291528892	0.000893147515082959	0.05514573608106785	0.05361931749167738	-1.3877757309901234e-05	-0.00014629142121877492	-1.3841584566994317e-05	-0.00014591010875703025
4.605749685019276	0.0007639441482812872	0.0007633990212232902	0.0008009302490678615	0.0007994168723049616	0.0008226772206003156	0.0008205316851273018	0.0008462974779549876	0.0008434133064930322	0.0008973970972475772	0.0008927338518181965	0.055145843048894895	0.053619421389248086	-1.3770987130607912e-05	-0.0001460406056213448	-1.3735093066116408e-05	-0.00014565995093779316
4.633501643792551	0.0007635905326347595	0.0007630456599024923	0.0008005595802888071	0.0007990469044632203	0.0008222965295748778	0.0008201519863673217	0.0008459059051898282	0.0008430230661680179	0.0008969819965030808	0.0008923209020208812	0.055145951940797966	0.05361952715566793	-1.366495229888215e-05	-0.00014578930142669644	-1.3629334997685219e-05	-0.000145409305860128
4.6614208220780515	0.0007632375246630946	0.0007626929058569878	0.0008001895497485492	0.0007986775736636846	0.0008219164948376109	0.0008197729421741336	0.0008455150083822213	0.0008426334994621897	0.0008965676144966216	0.0008919086671229096	0.05514606279148493	0.0536196348246489	-1.3559648027112667e-05	-0.0001455375077387966	-1.3524305586615909e-05	-0.00014515817263172082
4.689508227457455	0.0007628851255221799	0.0007623407602424416	0.0007998201586791649	0.0007983088811362698	0.0008215371176667795	0.000819394553822495	0.0008451247888617506	0.0008422446076999864	0.0008961539526728454	0.0008914971485595838	0.055146175636292497	0.0536197444305132	-1.3455069555964178e-05	-0.0001452852236393798	-1.3420000086007688e-05	-0.00014490655033777555
4.717764873583629	0.0007625333363696067	0.0007619892242162315	0.0007994514083148771	0.0007979408281130348	0.000821158399343077	0.0008190168225895834	0.0008447352479607591	0.000841856392208585	0.000895741012479941	0.0008910863477696976	0.05514629051119601	0.05361985600820406	-1.3351212154124117e-05	-0.0001450324481868659	-1.3316413776914837e-05	-0.00014465443804020928
4.746191780217212	0.0007621821583647102	0.0007616382989374898	0.0007990832998921023	0.0007975734158282321	0.0008207803411496812	0.0008186397497550505	0.0008443463870144094	0.0008414688543179619	0.0008953287953697168	0.0008906762661956116	0.05514640745282268	0.053619969593296714	-1.3248071118326932e-05	-0.0001447791804175813	-1.3213541968376194e-05	-0.00014440183477917867
4.774789973263409	0.0007618315926686152	0.0007612879855671473	0.0007987158346495055	0.0007972066455183614	0.0008204029443723136	0.0008182633366010825	0.0008439582073607498	0.0008410819953609581	0.0008949173027976803	0.0008902669052833341	0.05514652649846229	0.05362008522201049	-1.3145641773109479e-05	-0.00014452541934492635	-1.3111379997156683e-05	-0.00014414873957194207
4.803560484809025	0.0007614816404442823	0.000760938285267981	0.0007983490138280557	0.0007968405184222238	0.0008200262102993001	0.0008178875844124589	0.000843570710340782	0.0008406958166733457	0.0008945065362231236	0.0008898582664826021	0.055146647686079346	0.05362020293122066	-1.3043919470615006e-05	-0.00014427116395823725	-1.300992322755129e-05	-0.00014389515141169373
4.832504353159697	0.0007611323028565572	0.000760589199204663	0.0007979828386710834	0.0007964750357809826	0.0008196501402216357	0.0008175124944766195	0.0008431838972985317	0.0008403103195939	0.0008940964971092078	0.000889450351246968	0.05514677105432546	0.053620322758468925	-1.2942899590560192e-05	-0.00014401641322403513	-1.2909167051350368e-05	-0.00014364106926881282
4.861622622877388	0.0007607835810722113	0.0007602407285438013	0.0007976173104243306	0.0007961101988382093	0.0008192747354330395	0.0008171380680837164	0.0008427977695811107	0.0008399255054644592	0.0008936871869230421	0.0008890431610338748	0.055146896642552186	0.053620444741978385	-1.2842577540026975e-05	-0.00014376116608502687	-1.280910688765749e-05	-0.00014338649209025278
4.890916344818065	0.0007604354762599948	0.0007598928744539937	0.0007972524303360133	0.0007957460088399498	0.0008188999972300228	0.0008167643065266843	0.0008424123285387926	0.0008395413756300002	0.0008932786071357751	0.0008886366973047488	0.05514702449082344	0.05362056892066151	-1.2742948753316843e-05	-0.00014350542146002176	-1.2709738182714245e-05	-0.000143131418798792
4.9203865761696335	0.0007600879895906783	0.0007595456381058681	0.0007968881996568729	0.0007953824670347723	0.000818525926911947	0.000816391211101296	0.0008420275755250765	0.000839157931438702	0.0008928707592226753	0.0008882309615250766	0.05514715463992802	0.053620695334137006	-1.2644008691872766e-05	-0.00014324917824401484	-1.2611056409839519e-05	-0.00014287584829378308
4.950034380490085	0.0007597411222371029	0.0007591990206721347	0.0007965246196402348	0.000795019574673829	0.0008181525257810887	0.0008160187831062291	0.000841643511896759	0.0008387751742420185	0.0008924636446632204	0.0008878259551644959	0.055147287131393136	0.053620824022739946	-1.2545752844050212e-05	-0.00014299243530754846	-1.2513057069177963e-05	-0.00014261977945007054
4.979860827745887	0.000759394875374227	0.000758853023327632	0.0007961616915420663	0.0007946573330109115	0.000817779795142703	0.0008156470238431282	0.0008412601390140061	0.0008383931053947476	0.0008920572649411846	0.0008874216796968793	0.0551474220074978	0.053620955027536145	-1.2448176724987048e-05	-0.00014273519149624048	-1.2415735687604582e-05	-0.00014236321111757433
5.009866994350591	0.000759049250179178	0.0007585076472493776	0.0007957994166210364	0.0007942957433025118	0.0008174077363050902	0.0008152759346166712	0.0008408774582404259	0.0008380117262551049	0.0008916516215447311	0.0008870181366004264	0.05514755931128664	0.053621088390334595	-1.2351275876546289e-05	-0.00014247744563164466	-1.231908781864667e-05	-0.0001421061421224834
5.040053963203681	0.0007587042478312928	0.0007581628936166116	0.0007954377961385686	0.0007939348068078744	0.0008170363505796542	0.0008149055167346282	0.0008404954709431357	0.0008376310381847892	0.0008912467159664934	0.0008866153273577456	0.055147699086583596	0.05362122415370081	-1.2255045867107933e-05	-0.000142219196510307	-1.2223109042277386e-05	-0.0001418485712657569
5.070422823729659	0.0007583598695121749	0.0007578187636108509	0.0007950768313589052	0.0007935745247890618	0.0008166656392809752	0.0008145357715079332	0.0008401141784928403	0.0008372510425490624	0.0008908425497036749	0.0008862132534559493	0.055147841378005935	0.05362136236097171	-1.2159482291353857e-05	-0.0001419604429025445	-1.212779496470931e-05	-0.00014159049732262452
5.100974671917351	0.0007580161164057401	0.0007574752584159373	0.0007947165235491669	0.0007932148985110123	0.0008162956037268733	0.0008141667002507473	0.0008397335822639049	0.0008368717407168196	0.0008904391242581376	0.0008858119163867447	0.05514798623097863	0.05362150305626821	-1.2064580770333733e-05	-0.0001417011835547488	-1.2033141218434351e-05	-0.0001413319190440021
5.131710610359471	0.0007576729896982627	0.0007571323792180829	0.0007943568739794061	0.0007928559292415947	0.0008159262452384703	0.0008137983042805225	0.0008393536836344241	0.0008364931340606593	0.0008900364411364907	0.0008854113176465187	0.05514813369174907	0.05362164628451049	-1.197033695114584e-05	-0.00014144141718697156	-1.1939143461953128e-05	-0.0001410728351549928
5.1626317482924104	0.0007573304905784308	0.0007567901272059259	0.0007939978839226749	0.0007924976182516752	0.0008155575651402647	0.0008134305849180722	0.0008389744839863046	0.0008361152239569644	0.000889634501850191	0.0008850114587364383	0.0551482838074028	0.053621792091432544	-1.1876746506803496e-05	-0.0001411811424926468	-1.1845797379601494e-05	-0.00014081324435394338
5.193739201636265	0.0007569886202373952	0.0007564485035705795	0.0007936395546550844	0.0007921399668151774	0.0008151895647601962	0.0008130635434876399	0.0008385959847053386	0.0008357380117859754	0.0008892333079156359	0.0008846123411625427	0.05514843662587728	0.05362194052359556	-1.178380513617086e-05	-0.00014092035813950687	-1.1753098681493296e-05	-0.00014055314531349894
5.225034093035115	0.0007566473798688186	0.0007561075095056819	0.0007932818874558647	0.000791782976209142	0.0008148222454297151	0.0008126971813169654	0.0008382181871812792	0.0008353614989318665	0.0008888328608542592	0.0008842139664358361	0.05514859219597805	0.05362209162840456	-1.1691508563853661e-05	-0.0001406590627693327	-1.166104310342149e-05	-0.00014029253668071395
5.256517551897525	0.0007563067706689261	0.0007557671462074457	0.000792924883607426	0.0007914266477137879	0.0008144556084838481	0.0008123314997373522	0.0008378410928079179	0.00083498568678282	0.0008884331621926256	0.000883816336072383	0.05514875056739527	0.053622245454122884	-1.1599852539964997e-05	-0.00014039725499676026	-1.156962640662916e-05	-0.00014003141707549793
5.288190714437326	0.0007559667938365589	0.0007554274148747136	0.0007925685443954248	0.0007910709826125781	0.0008140896552612742	0.0008119665000837409	0.0008374647029831651	0.0008346105767311088	0.000888034213462534	0.0008834194515934085	0.055148911790718284	0.05362240204988795	-1.1508832839967481e-05	-0.00014013493340875316	-1.147884437763605e-05	-0.00013976978509017135
5.320054723714605	0.0007556274505732268	0.0007550883167090098	0.0007922128711088275	0.0007907159821922833	0.0008137243871043935	0.0008116021836947806	0.0008370890191091304	0.0008342361701731751	0.0008876360162011165	0.0008830233145253966	0.055149075917452724	0.053622561465727116	-1.1418445264694058e-05	-0.00013987209656629584	-1.1388692828254166e-05	-0.0001395076392909922
5.352110729676963	0.0007552887420831551	0.0007547498529145878	0.0007918578650399682	0.0007903616477430404	0.0008133598053593938	0.0008112385519128929	0.0008367140425921964	0.0008338624685097034	0.0008872385719509326	0.0008826279264001843	0.05514924300003717	0.05362272375257372	-1.132868564007912e-05	-0.00013960874300217307	-1.1299167595358803e-05	-0.00013924497821651838
5.384359889201005	0.0007549506695733438	0.000754412024698489	0.0007915035274846209	0.0007900079805584232	0.0008129959113763307	0.0008108756060843524	0.0008363397748431079	0.0008334894731457092	0.00088684188226008	0.0008822332887550682	0.05514941309186069	0.05362288896228405	-1.1239549816957281e-05	-0.00013934487122047035	-1.1210264540656087e-05	-0.00013898180037660857
5.41680336613411	0.0007546132342536202	0.0007540748332705968	0.0007911498597420635	0.0007896549819355079	0.000812632706509198	0.0008105133475593572	0.0008359662172770514	0.0008331171854906189	0.0008864459486822964	0.0008818394031329075	0.05514958624727802	0.05362305714765306	-1.1151033671125826e-05	-0.00013908047969823922	-1.1121979550710731e-05	-0.0001387181042536434
5.44944233133642	0.0007542764373366877	0.0007537382798436851	0.0007907968631151389	0.0007893026531749338	0.000812270192115998	0.0008101517776920997	0.0008355933713137351	0.0008327456069583478	0.0008860507727770588	0.0008814462710822207	0.055149762521630175	0.05362322836243236	-1.1063133103159095e-05	-0.00013881556688469243	-1.1034308536841952e-05	-0.00013845388830291405
5.482277962723094	0.0007539402800381808	0.000753402365633473	0.000790444538910323	0.0007889509955809696	0.0008119083695588166	0.0008097908978408391	0.000835221238377471	0.0008323747389673831	0.0008856563561096893	0.0008810538941572903	0.055149941971258706	0.05362340266134761	-1.0975844038065008e-05	-0.00013855013119862258	-1.0947247434741833e-05	-0.00013818915094929163
5.515311445306831	0.0007536047635767278	0.0007530670918586881	0.0007900928884377995	0.0007886000104615902	0.0008115472402039067	0.0008094307093679862	0.0008348498198972715	0.0008320045829408774	0.0008852627002514736	0.000880662273918279	0.055150124653527914	0.053623580100115115	-1.0889162425377005e-05	-0.00013828417103048385	-1.0860792204544709e-05	-0.000137923890589281
5.548543971240616	0.0007532698891739936	0.0007527324597411105	0.0007897419130115156	0.000788249699128532	0.0008111868054217523	0.0008090712136401674	0.0008344791173069188	0.0008316351403067217	0.0008848698067797534	0.0008802714119313221	0.05515031062683941	0.05362376073546144	-1.080308423898578e-05	-0.00013801768474194787	-1.0774938830676248e-05	-0.00013765810559066005
5.581976739860765	0.000752935658054746	0.0007523984705056375	0.0007893916139492617	0.0007879000628973716	0.0008108270665871558	0.0008087124120283107	0.0008341091320450659	0.000831266412497641	0.00088447767727805	0.0008798813097686483	0.05515049995065443	0.05362394462513982	-1.0717605476882539e-05	-0.0001377506706639331	-1.068968332161406e-05	-0.000137391794290731
5.615610957730194	0.0007526020714469047	0.0007520651253803349	0.0007890419925727331	0.0007875511030875885	0.00081046802507931	0.000808354305907718	0.0008337398655553148	0.0008308984009512759	0.0008840863133361668	0.0008794919690086816	0.05515069268551062	0.0536241318279511	-1.0632722161183286e-05	-0.00013748312709835342	-1.0605021709894635e-05	-0.0001371249549978193
5.649447838681973	0.0007522691305816006	0.0007517324255964949	0.0007886930502076038	0.000787202821022638	0.000810109682281878	0.0008079968966581448	0.0008333713192863097	0.0008305311071102718	0.0008836957165503051	0.0008791033912361543	0.05515088889304256	0.053624322403759944	-1.0548430337884232e-05	-0.0001372150523163418	-1.0520950051868747e-05	-0.00013685758598949715
5.6834886038631165	0.0007519368366932329	0.0007514003723886943	0.0007883447881835961	0.0007868552180300213	0.0008097520395830738	0.0008076401856638801	0.0008330034946918256	0.0008301645324223702	0.0008833058885231785	0.0008787155780422211	0.05515108863600195	0.053624516413517315	-1.0464726076738623e-05	-0.00013694644455797267	-1.0437464427588694e-05	-0.00013658968551261141
5.717734481778674	0.0007516051910195274	0.0007510689669948535	0.0007879972078345542	0.0007865082954413589	0.0008093950983757437	0.0008072841743138278	0.0008326363932308615	0.0008297986783404982	0.0008829168308641294	0.0008783285310245741	0.05515129197827755	0.05362471391927772	-1.0381605471187355e-05	-0.00013667730203276163	-1.0354560940723304e-05	-0.00013632125178336674
5.75218670833605	0.0007512741948015919	0.000750738210656291	0.0007876503104985123	0.0007861620545924586	0.0008090388600574445	0.0008069288640015844	0.0008322700163677273	0.0008294335463228568	0.0008825285451892432	0.0008779422517875525	0.055151498984915136	0.05362491498422009	-1.0299064638178562e-05	-0.00013640762291886044	-1.0272235718407005e-05	-0.00013605228298688155
5.786846526889619	0.0007509438492839781	0.0007504081046177867	0.0007873040975177718	0.000785816496823393	0.000808683326030529	0.000806574256125524	0.0008319043655721426	0.000829069137833018	0.0008821410331214688	0.0008775567419422669	0.05515170972214045	0.053625119672668704	-1.0217099718035777e-05	-0.0001361374053624187	-1.0190484911068096e-05	-0.00013578277727624433
5.821715188285586	0.0007506141557147384	0.0007500786501276387	0.000786958570238973	0.0007854716234785706	0.0008083284977022273	0.0008062203520888803	0.0008315394423193265	0.0008287054543400145	0.000881754296290739	0.0008771720031067118	0.0551519242573781	0.05362532805011316	-1.0135706874379868e-05	-0.00013586664747786137	-1.0109304692380167e-05	-0.0001355127327730965
5.856793950907131	0.0007502851153454861	0.0007497498484377231	0.000786613730013169	0.0007851274359068098	0.0008079743764847304	0.0008058671532998283	0.000831175248090094	0.0008283424973184352	0.0008813683363340897	0.0008767880369058872	0.055152142659275524	0.05362554018323028	-1.0054882293875772e-05	-0.00013559534734655654	-1.002869125900363e-05	-0.00013524214756599484
5.892084080719833	0.0007499567294314593	0.0007494217008035593	0.0007862695781959058	0.0007847839354614195	0.0008076209637952808	0.0008055146611715759	0.0008308117843709565	0.0008279802682485246	0.0008809831548957887	0.0008764048449719254	0.055152364997723705	0.05362575613990492	-9.974622186222082e-06	-0.00013532350301723173	-9.948640830573577e-06	-0.0001349710197110221
5.927586851317345	0.0007496289992315752	0.0007490942084843641	0.0007859261161472922	0.0007844411235002682	0.0008072682610562506	0.0008051628771224413	0.0008304490526542132	0.0008276187686162738	0.0008805987536274543	0.0008760224289442051	0.0551525913438811	0.05362597598925273	-9.894922784003599e-06	-0.0001350511125056686	-9.869149649547118e-06	-0.00013469934723156496
5.963303543967366	0.0007493019260084988	0.0007487673727431208	0.0007855833452320825	0.000784099001385867	0.0008069162696952363	0.0008048118025759465	0.0008300870544380544	0.0008272579999135241	0.000880215134188187	0.0008756407904694845	0.05515282177019496	0.05362619980164168	-9.815780342495306e-06	-0.00013477817379356494	-9.790213981014304e-06	-0.00013442712811692625
5.999235447657878	0.0007489755110286996	0.0007484411948466359	0.0007852412668197508	0.0007837575704854442	0.0008065649911451412	0.0008044614389609013	0.0008297257912266604	0.0008268979636380628	0.0008798322982446946	0.0008752599312020223	0.055153056350427	0.05362642764871588	-9.737191139615534e-06	-0.00013450468482908984	-9.711830112656486e-06	-0.0001341543603229911
6.035383859143656	0.0007486497555625166	0.000748115676065605	0.0007848998822845711	0.0007834168321710247	0.0008062144268442679	0.0008041117877114936	0.0008293652645303011	0.0008265386612937242	0.0008794502474714224	0.0008748798528037076	0.05515329515967487	0.05362665960341722	-9.65915147571432e-06	-0.00013423064352535707	-9.633994354524278e-06	-0.00013388104177083915
6.071750082993084	0.0007483246608842236	0.0007477908176746785	0.0007845591930056998	0.000783076787819513	0.0008058645782364099	0.0008037628502673816	0.0008290054758654431	0.0008261800943904955	0.0008790689835506896	0.000874500556944193	0.05515353827439782	0.053626895740010345	-9.581657673509228e-06	-0.0001339560477608137	-9.5567030389751e-06	-0.00013360717034699432
6.108335431635222	0.0007480002282720898	0.0007474666209525216	0.0007842192003672523	0.0007827374388127689	0.0008055154467709394	0.0008034146280737808	0.0008286464267548492	0.0008258222644446141	0.0008786885081728166	0.000874122045301021	0.055153785772441524	0.05362713613410653	-9.504706077970854e-06	-0.00013368089537921235	-9.479952520562163e-06	-0.00013333274390331384
6.145141225407182	0.0007476764590084449	0.0007471430871818812	0.0007838799057583853	0.0007823987865376917	0.000805167033902901	0.0008030671225815585	0.0008282881187276844	0.0008254651729786753	0.000878308823036263	0.0008737443195597594	0.05515403773306312	0.05362738086268729	-9.428293056066087e-06	-0.0001334051841872519	-9.403739175789863e-06	-0.00013305776025490657
6.182168792601758	0.0007473533543797511	0.0007468202176496568	0.0007835413105733859	0.0007820608323863066	0.0008048193410931119	0.0008027203352473309	0.0008279305533196283	0.0008251088215217418	0.0008779299298477702	0.0008733673814141427	0.055154294236955836	0.05362763000413015	-9.352414996811886e-06	-0.00013312891195663146	-9.328059403141548e-06	-0.00013278221718182603
6.2194194695153895	0.0007470309156766576	0.0007464980136469566	0.0007832034162117443	0.0007817235777558394	0.000804472369808244	0.0008023742675335489	0.000827573732072973	0.000824753211609441	0.0008775518303224898	0.0008729912325661975	0.055154555366276704	0.05362788363823306	-9.27706831107232e-06	-0.0001328520764225516	-9.252909622890423e-06	-0.00013250611242784927
6.256894600496366	0.0007467091441940771	0.0007461764764691733	0.0007828662240782471	0.0007813870240488088	0.0008041261215209318	0.0008020289209086017	0.0008272176565367405	0.0008243983447840836	0.0008771745261841337	0.0008726158747263912	0.05515482120467217	0.05362814184624193	-9.202249431320905e-06	-0.00013257467528166034	-9.178286276880984e-06	-0.00013222944369858936
6.294595537993358	0.0007463880412312507	0.0007458556074160511	0.0007825297355830614	0.0007810511726731111	0.0008037805977098661	0.0008016842968469124	0.0008268623282667928	0.0008240442225947702	0.0008767980191651164	0.0008722413096137718	0.05515509183730481	0.053628404710874544	-9.127954811718672e-06	-0.00013229670619474554	-9.104185828567174e-06	-0.00013195220866349389
6.332523642604218	0.0007460676080918127	0.0007455354077917483	0.0007821939521418167	0.0007807160250421013	0.0008034357998598879	0.0008013403968290308	0.0008265077488259388	0.0008236908465974991	0.0008764223110066941	0.0008718675389561052	0.05515536735088239	0.0536286723163498	-9.054180927862629e-06	-0.00013201816678393152	-9.030604762805955e-06	-0.00013167440495390204
6.370680283125076	0.0007457478460838639	0.0007452158789049135	0.0007818588751756984	0.0007803815825746871	0.0008030917294620948	0.0008009972223417394	0.0008261539197840543	0.0008233382183552844	0.0008760474034591182	0.0008714945644900266	0.055155647833684505	0.05362894474841291	-8.980924276624433e-06	-0.00013173905463229052	-8.95753958565261e-06	-0.0001313960301619621
6.40906683659976	0.0007454287565200416	0.0007448970220687544	0.0007815245061115355	0.0007800478466954164	0.0008027483880139403	0.0008006547748781527	0.0008258008427181965	0.0008229863394382705	0.0008756732982817846	0.0008711223879611868	0.05515593337559222	0.05362922209436477	-8.908181376139981e-06	-0.00013145936728442553	-8.88498682438503e-06	-0.0001311170818416585
6.447684688369473	0.0007451103407175855	0.0007445788386011053	0.0007811908463818874	0.0007797148188345641	0.0008024057770193334	0.000800313055937816	0.0008254485192127161	0.0008226352114238433	0.0008752999972433798	0.0008707510111243975	0.05515622406811556	0.05362950444308899	-8.835948765660226e-06	-0.00013117910224594298	-8.812943027342382e-06	-0.00013083755750811776
6.486535232122802	0.0007447925999984119	0.0007442613298245007	0.000780857897425136	0.0007793825004282243	0.0008020638979887436	0.0007999720670268099	0.0008250969508593795	0.0008222848358967505	0.0008749275021220379	0.0008703804357437847	0.05515652000442538	0.053629791885081476	-8.764223005330862e-06	-0.0001308982569815098	-8.741404763703067e-06	-0.00013055745463566581
6.525619869945995	0.000744475535689188	0.0007439444970662506	0.0007805256606855815	0.0007790508929184054	0.0008017227524393091	0.0007996318096578585	0.0008247461392574903	0.000821935214449223	0.0008745558147054992	0.0008700106635929448	0.05515682127938158	0.05363008451247912	-8.693000676171514e-06	-0.00013061682891568616	-8.67036862345523e-06	-0.000130276770658716
6.564940012373588	0.0007441591491214004	0.0007436283416585096	0.0007801941376135308	0.0007787199977531195	0.0008013823418949385	0.0007992922853504303	0.0008243960860140074	0.000821586348681092	0.0008741849367912624	0.0008696416964550961	0.055157127989565104	0.05363038241909074	-8.62227837992828e-06	-0.0001303348154322037	-8.59983121727706e-06	-0.0001299955029710198
6.604497078439295	0.0007438434416314314	0.0007433128649383527	0.0007798633296653937	0.0007783898163864775	0.000801042667886421	0.0007989534956308479	0.0008240467927436689	0.0008212382401999121	0.0008738148701867482	0.0008692735361232386	0.05515744023330844	0.0536306857004259	-8.552052738908938e-06	-0.00013005221387263344	-8.52978917634424e-06	-0.00012971364892422343
6.644292495727218	0.0007435284145606342	0.0007429980682478525	0.0007795332383037811	0.0007780603502787881	0.0008007037319515371	0.0007986154420323991	0.0008236982610691214	0.0008208908906210885	0.0008734456167094637	0.0008689061844003163	0.05515775811072824	0.0536309944537271	-8.482320395936105e-06	-0.00012976902153710723	-8.460239152291785e-06	-0.00012943120582872836
6.684327700423376	0.0007432140692554049	0.0007426839529341502	0.0007792038649975958	0.0007777316008966483	0.000800365535635164	0.0007982781260954409	0.0008233504926210386	0.000820544301567997	0.0008730771781871615	0.0008685396430993744	0.05515808172375686	0.053631308778001076	-8.41307801416162e-06	-0.00012948523568268033	-8.391177817045764e-06	-0.0001291481709522202
6.724604137367524	0.0007429004070672627	0.0007423705203495374	0.0007788752112221372	0.0007774035697130481	0.0008000280804893944	0.0007979415493675181	0.0008230034890382581	0.0008201984746721169	0.000872709556458014	0.0008681739140437297	0.05515841117617615	0.05363162877404973	-8.344322276946856e-06	-0.00012920085352283173	-8.322601862681064e-06	-0.00012886454151886384
6.76512326010531	0.0007425874293529253	0.0007420577718515311	0.0007785472784591968	0.0007770762582074651	0.0007996913680736458	0.0007976057134034724	0.0008226572519679068	0.0008198534115731574	0.0008723427533707793	0.0008678089990671349	0.05515874657365042	0.0536319545445048	-8.276049887810666e-06	-0.00012891587222790823	-8.254508001374547e-06	-0.00012858031470971976
6.805886530940724	0.000742275137474386	0.0007417457088029518	0.0007782200681971586	0.0007767496678659667	0.0007993553999547761	0.0007972706197655572	0.0008223117830655333	0.0008195091139191891	0.0008719767707849731	0.0008674449000139486	0.05515908802376164	0.0536322861938599	-8.208257570224697e-06	-0.00012863028892329265	-8.18689296521076e-06	-0.0001282954876611342
6.846895420988873	0.0007419635327989955	0.0007414343325720061	0.0007778935819311044	0.0007764238001813136	0.0007990201777072026	0.0007969362700235569	0.0008219670839952447	0.000819165583366778	0.0008716116105710473	0.0008670816187393097	0.05515943563604329	0.05363262382850385	-8.140942067543996e-06	-0.00012834410068937596	-8.119753506109079e-06	-0.00012801005746498895
6.888151410229076	0.000741652616699538	0.0007411236445323623	0.000777567821162912	0.0007760986566530588	0.000798685702913017	0.0007966026657548997	0.0008216231564298379	0.0008188228215811172	0.0008712472746105626	0.0008667191571093083	0.05515978952201655	0.05363296755675674	-8.07410014287517e-06	-0.00012805730456114106	-8.053086395683196e-06	-0.00012772402116742465
6.92965598755826	0.000741342390554316	0.000740813646063237	0.0007772427874013652	0.000775774238787657	0.0007983519771621086	0.0007962698085447825	0.0008212800020509417	0.0008184808302361677	0.0008708837647963731	0.0008663575170011676	0.055160149795225766	0.05363331748890349	-8.007728578965367e-06	-0.00012776989752727452	-7.986888425124891e-06	-0.00012743737576864644
6.971410650844719	0.0007410328557472283	0.0007405043385494728	0.0007769184821622536	0.0007754505480985663	0.0007980190020522819	0.0007959376999862871	0.0008209376225491522	0.0008181396110147925	0.0008705210830328051	0.0008659967003034189	0.05516051657127667	0.05363367373723055	-7.94182417806523e-06	-0.00012748187652938947	-7.921156405112095e-06	-0.00012715011822220235
7.01341690698215	0.0007407240136678568	0.0007401957233816252	0.0007765949069684871	0.0007751275861063589	0.0007976867791893848	0.0007956063416805063	0.0008205960196241787	0.0008177991656089016	0.0008701592312358473	0.00086563670891609	0.05516088996787171	0.053634036416062736	-7.87638376180573e-06	-0.00012719323846130393	-7.855887165637149e-06	-0.00012686224543392854
7.055676271944047	0.0007404158657115474	0.0007398878019560462	0.0007762720633501989	0.0007748053543388284	0.0007973553101874297	0.0007952757352366674	0.0008202551949849847	0.0008174594957195911	0.0008697982113333353	0.0008652775447508866	0.05516127010485067	0.053634405641798194	-7.811404171114908e-06	-0.00012690398016909632	-7.791077555925272e-06	-0.0001265737542617551
7.098190270838397	0.0007401084132794964	0.0007395805756749683	0.0007759499528448591	0.0007744838543310996	0.0007970245966687219	0.0007949458822722581	0.000819915150349934	0.0008171206030572896	0.000869438025265145	0.0008649192097313823	0.05516165710422716	0.05363478153294901	-7.74688226608776e-06	-0.00012661409844974547	-7.726724444333949e-06	-0.0001262846415151786
7.1409604379627405	0.0007398016577788357	0.0007392740459465927	0.0007756285769973844	0.0007741630876257412	0.0007966946402639869	0.0007946167844131542	0.0008195758874469393	0.0008167824893419041	0.0008690786749833852	0.0008645617057932097	0.05516205109023051	0.05363516421017766	-7.682814925887363e-06	-0.0001263235900512416	-7.662824718241909e-06	-0.00012599490395476254
7.183988316859528	0.0007394956006227172	0.0007389682141851727	0.0007753079373602499	0.0007738430557728754	0.0007963654426124989	0.0007942884432937464	0.0008192374080136076	0.0008164451563029654	0.0008687201624525925	0.0008642050348842493	0.05516245218934396	0.05363555379633635	-7.619199048552322e-06	-0.00012603245167036592	-7.599375283847895e-06	-0.00012570453829000017
7.227275460371831	0.0007391902432304083	0.0007386630818111112	0.0007749880354936108	0.0007735237603303004	0.0007960370053622194	0.0007939608605570803	0.0008188997137974021	0.0008161086056797885	0.0008683624896499401	0.0008638491989648383	0.05516286053034723	0.0536359504165087	-7.556031550939521e-06	-0.00012574067995307914	-7.536373066127297e-06	-0.00012541354117986958
7.270823430699384	0.0007388855870273723	0.0007383586502510409	0.0007746688729654102	0.0007732052028635988	0.0007957093301699241	0.0007936340378549803	0.0008185628065557866	0.0008157728392216147	0.00086800565856543	0.0008634942000079582	0.05516327624435773	0.053636354198046986	-7.49330936862698e-06	-0.0001254482714941052	-7.473815008728069e-06	-0.00012512190923219535
7.31463379945495	0.0007385816334453667	0.0007380549209379222	0.0007743504513515042	0.0007728873849462609	0.0007953824187013434	0.0007933079768481918	0.0008182266880563887	0.0008154378586877755	0.0008676496712021081	0.0008631400399994464	0.05516369946487278	0.053636765270617066	-7.43102945578028e-06	-0.0001251552228356545	-7.411698073831949e-06	-0.00012482963900262156
7.358708147721062	0.0007382783839225259	0.0007377518953111297	0.0007740327722357744	0.0007725703081597996	0.0007950562726312952	0.000792982679206512	0.0008178913600771529	0.0008151036658478431	0.0008672945295762653	0.0008627867209381958	0.05516413032781373	0.053637183766238	-7.3691887850224624e-06	-0.00012486153046672999	-7.350019242029562e-06	-0.00012453672699366813
7.403048066107065	0.0007379758399034627	0.0007374495748165502	0.0007737158372102561	0.0007722539740938762	0.0007947308936438306	0.0007926581466089362	0.0008175568244065082	0.0008147702624817962	0.0008669402357176589	0.0008624342448363693	0.05516456897156945	0.053637609819325756	-7.307784347323001e-06	-0.00012456719082221124	-7.288775512223275e-06	-0.00012424316965414794
7.447655154806527	0.0007376740028393547	0.0007371479609066731	0.000773399647875255	0.0007719383843464185	0.0007944062834323699	0.0007923343807437916	0.0008172230828435254	0.0008144376503801778	0.0008665867916697198	0.0008620826137196088	0.05516501553704191	0.05363804356673721	-7.246813151916276e-06	-0.00012427220028268793	-7.227963901524845e-06	-0.00012394896337872274
7.49253102365499	0.0007373728741880438	0.0007368470550406891	0.0007730842058394765	0.0007716235405237497	0.0007940824436998503	0.000792011383308886	0.0008168901371980877	0.000814105831344263	0.0008662341994897787	0.0008617318296272526	0.05516547016769089	0.05363848514781404	-7.18627222610034e-06	-0.00012397655517237816	-7.167581445068072e-06	-0.00012365410450584924
7.537677292188054	0.0007370724554141329	0.0007365468586845877	0.0007727695127201515	0.0007713094442407141	0.0007937593761588725	0.0007916891560116526	0.0008165579892910589	0.0008137748071862267	0.0008658824612492871	0.0008613818946125569	0.05516593300958132	0.05363893470442783	-7.126158615268149e-06	-0.00012368025176032194	-7.107625196027881e-06	-0.00012335858931894483
7.583095589699846	0.0007367727479890772	0.0007362473733112496	0.0007724555701431595	0.0007709960971208004	0.0007934370825318417	0.000791367700569292	0.0008162266409544495	0.0008134445797293077	0.0008655315790340381	0.0008610328107429117	0.055166404211430924	0.05363939238102702	-7.0664693826768404e-06	-0.00012338328625785544	-7.0480922253965406e-06	-0.0001230624140442227
7.628787555301809	0.0007364737533912912	0.0007359486004005541	0.0007721423797431656	0.0007706835007962781	0.0007931155645511276	0.0007910470187089292	0.0008158960940315977	0.0008131151508079884	0.0008651815549444048	0.0008606845801000743	0.05516688392465858	0.05363985832468355	-7.0072016093505884e-06	-0.00012308565481819467	-6.988979621910807e-06	-0.00012276557484991457
7.674754837981857	0.0007361754731062425	0.0007356505414394732	0.0007718299431637474	0.0007703716569083248	0.000792794823959208	0.0007907271121677587	0.0008155663503773388	0.0008127865222681628	0.0008648323910955661	0.0008603372047803939	0.05516737230343186	0.05364033268513924	-6.948352394030299e-06	-0.00012278735353610237	-6.930284491951308e-06	-0.0001224680678459933
7.720999096663877	0.0007358779086265568	0.0007353531979221783	0.0007715182620575308	0.0007700605671071626	0.0007924748625088297	0.0007904079826932034	0.0008152374118581888	0.0008124586959673196	0.0008644840896177484	0.0008599906868950477	0.05516786950471994	0.053640815614856806	-6.889918852993199e-06	-0.0001224883784465003	-6.872003959400297e-06	-0.00012216988908284043
7.767522000267617	0.0007355810614521179	0.0007350565713501407	0.0007712073380863243	0.0007697502330521909	0.0007921556819631608	0.0007900896320430677	0.000814909280352523	0.0008121316737747175	0.0008641366526564636	0.0008596450285702754	0.05516837568834237	0.05364130726906739	-6.831898120005994e-06	-0.00012218872552408055	-6.814135165587876e-06	-0.00012187103455083004
7.814325227768903	0.0007352849330901734	0.0007347606632322368	0.0007708971729212568	0.0007694406564121253	0.0007918372840959517	0.0007897720619856958	0.0008145819577507608	0.0008118054575715699	0.0008637900823727535	0.0008593002319476206	0.055168891017021694	0.0536418078058222	-6.774287346140995e-06	-0.00012188839068166812	-6.756675269109849e-06	-0.00012157150017891305
7.861410468260233	0.0007349895250554396	0.0007344654750848563	0.0007705877682429182	0.0007691318388651379	0.0007915196706916972	0.0007894552743001351	0.000814255445955554	0.000811480049251232	0.0008634443809434403	0.0008589562991841768	0.05516941565643633	0.05364231738604374	-6.71708369971713e-06	-0.00012158736976963791	-6.699621445744458e-06	-0.0001212712818334516
7.908779421011744	0.0007346948388702105	0.0007341710084320095	0.0007702791257415006	0.0007688237820989985	0.0007912028435458008	0.0007891392707762989	0.0008139297468819775	0.0008111554507193881	0.0008630995505613788	0.0008586132324528347	0.05516994977527545	0.05364283617357771	-6.660284366183725e-06	-0.00012128565857549845	-6.6429708883812555e-06	-0.0001209703753186353
7.956433795532517	0.0007344008760644616	0.0007338772648054328	0.0007699712471169397	0.0007685164878112155	0.0007908868044647376	0.0007888240532151282	0.000813604862457718	0.0008108316638942402	0.0008627555934357089	0.0008582710339425323	0.05517049354529183	0.05364336433524612	-6.603886548030291e-06	-0.00012098325282280942	-6.586720806897942e-06	-0.00012066877637484374
8.004375311632296	0.0007341076381759622	0.0007335842457447027	0.0007696641340790614	0.0007682099577091833	0.0007905715552662255	0.0007885096234287631	0.0008132807946232723	0.0008105086907067052	0.0008624125117921182	0.0008579297058585128	0.05517104714135962	0.05364390204090304	-6.547887464616528e-06	-0.00012068014816915551	-6.530868427992095e-06	-0.00012036648067656475
8.052605699483543	0.0007338151267503884	0.0007332919527973488	0.0007693577883477325	0.0007679041935103323	0.0007902570977793986	0.000788195983240715	0.0008129575453321485	0.0008101865331006124	0.0008620703078731099	0.0008575892504225873	0.05517161074152973	0.05364444946348714	-6.492284352097727e-06	-0.00012037634020617416	-6.475410995123929e-06	-0.00012006348383292176
8.101126699683881	0.0007335233433414332	0.0007330003875189642	0.0007690522116530065	0.0007675991969422747	0.0007899434338449771	0.0007878831344860356	0.0008126351165510638	0.0008098651930329022	0.0008617289839382662	0.0008572496698733947	0.055172184527088775	0.05364500677908168	-6.4370744633571175e-06	-0.00012007182445875064	-6.4203457684330195e-06	-0.00011975978138634158
8.149940063318896	0.0007332322895109214	0.0007327095514733227	0.0007687474057352772	0.0007672949697429591	0.0007896305653154462	0.0007875710790114956	0.0008123135102601515	0.0008095446724738288	0.000861388542264524	0.0008569109664666736	0.05517276868261839	0.053645574166967434	-6.382255067823722e-06	-0.00011976659638318621	-6.36567002456484e-06	-0.00011945536881088903
8.199047552025359	0.0007329419668289277	0.0007324194462324963	0.0007684433723454346	0.0007669915136608247	0.0007893184940552356	0.000787259818675763	0.0008119927284531696	0.0008092249734071696	0.0008610489851464535	0.0008565731424755353	0.05517336339605327	0.05364615180968487	-6.327823451422049e-06	-0.00011946065136664297	-6.3113810566187145e-06	-0.0001191502415120449
8.248450938054788	0.0007326523768738897	0.0007321300733769706	0.0007681401132450186	0.0007666888304549558	0.0007890072219408996	0.0007869493553495829	0.0008116727731377109	0.0008089060978304309	0.0008607103148965365	0.0008562362001907385	0.055173968858745315	0.05364673989309143	-6.273776916440252e-06	-0.0001191539847262002	-6.25747617401598e-06	-0.00011884439482529041
8.298152004337403	0.000732363521232732	0.0007318414344957687	0.0007678376302063802	0.000766386921895244	0.0007886967508613037	0.0007866396909159622	0.0008113536463354184	0.0008085880477550644	0.0008603725338454572	0.0008559001419209744	0.05517458526552327	0.05364733860642274	-6.220112781424314e-06	-0.00011884659170724454	-6.203952702395904e-06	-0.00011853782401480273
8.348152544546481	0.0007320754015009844	0.0007315535311865708	0.000767535925012843	0.0007660857897625477	0.0007883870827178112	0.0007863308272703577	0.0008110353500822038	0.0008082708252066823	0.0008600356443423913	0.0008555649699931522	0.05517521281475717	0.05364794814235421	-6.166828381085239e-06	-0.00011853846748308139	-6.150807983516804e-06	-0.00011823052427298308
8.398454363163072	0.0007317880192829035	0.0007312663650558362	0.0007672349994588635	0.0007657854358488539	0.0007880782194244735	0.0007860227663208624	0.0008107178864284672	0.0008079544322252744	0.0008596996487552999	0.0008552306867526884	0.05517585170842406	0.05364856869706325	-6.113921066179355e-06	-0.00011822960715329733	-6.098039375154567e-06	-0.00011792249071893024
8.449059275541144	0.0007315013761916003	0.0007309799377189328	0.0007669348553502025	0.0007654858619574486	0.0007877701629082243	0.0007857155099884013	0.0008104012574393247	0.0008076388708654353	0.0008593645494712343	0.0008548972945638055	0.05517650215217163	0.05364920047029361	-6.0613882034033645e-06	-0.0001179200057427332	-6.045644250964738e-06	-0.00011761371839694168
8.49996910797308	0.0007312154738491624	0.0007306942508002602	0.0007666354945040895	0.0007651870699030823	0.0007874629151090748	0.0007854090602069261	0.0008100854651948351	0.0008073241431965892	0.0008590303488966393	0.0008545647958098309	0.05517716435538708	0.05364984366542115	-6.009227175285056e-06	-0.00011760965820029057	-5.993620000411398e-06	-0.00011730420227609728
8.551185697755594	0.0007309303138867855	0.0007304093059333813	0.0007663369187493971	0.0007648890615121434	0.0007871564779803157	0.0007851034189236133	0.0008097705117902335	0.0008070102513032206	0.0008586970494576648	0.0008542331928935046	0.055177838531264005	0.05365049848951855	-5.957435380106978e-06	-0.00011729855939807132	-5.941964028670019e-06	-0.00011699393724887153
8.602710893256043	0.0007306458979448997	0.0007301251047611499	0.0007660391299268122	0.0007645918386228289	0.0007868508534887155	0.0007847985880990655	0.000809456399336165	0.000806697197285106	0.0008583646536004802	0.0008539024882372857	0.055178524896872944	0.05365116515342426	-5.906010231787606e-06	-0.00011698670413035073	-5.890673756500826e-06	-0.0001166829181300233
8.654546553979111	0.0007303622276733015	0.0007298416489358449	0.0007657421298890122	0.0007642954030853226	0.0007865460436147281	0.0007844945697075155	0.0008091431299589244	0.000806384983257553	0.0008580331637915942	0.0008535726842836709	0.05517922367323122	0.053651843871810004	-5.854949159735633e-06	-0.0001166740871108296	-5.839746620133444e-06	-0.00011637113965456969
8.706694550633951	0.0007300793047312919	0.000729558940119308	0.0007654459205008498	0.0007639997567619783	0.0007862420503527056	0.0007841913657370387	0.0008088307058007051	0.0008060736113516457	0.0008577025825181881	0.0008532437834955188	0.05517993508537603	0.053652534863251625	-5.804249608806593e-06	-0.00011636070297349477	-5.7891800711923e-06	-0.00011605859647767502
8.759156765201672	0.0007297971307878032	0.0007292769799830725	0.0007651505036395258	0.0007637049015274924	0.000785938875711102	0.0007838889781897571	0.0008085191290198365	0.0008057630837144806	0.0008573729122884365	0.0008529157883563679	0.05518065936243658	0.05365323835029997	-5.753909039195315e-06	-0.00011604654627039857	-5.7389715766081525e-06	-0.00011574528317315202
8.811935091003267	0.0007295157075215434	0.0007289957702085083	0.0007648558811947814	0.0007634108392690973	0.0007856365217126963	0.0007835874090820599	0.0008082084017910439	0.0008054534025094247	0.0008570441556318531	0.0008525887013707743	0.055181396737709706	0.053653954559553844	-5.703924926268519e-06	-0.00011573161146968824	-5.689118618447224e-06	-0.00011543119423126913
8.865031432767935	0.0007292350366211326	0.0007287153124869596	0.0007645620550690821	0.0007631175718867445	0.0007853349903948079	0.0007832866604448184	0.0008078985263056998	0.0008051445699163639	0.0008567163150996292	0.0008522625250646481	0.05518214744873567	0.05365468372173334	-5.654294760550939e-06	-0.00011541589295585575	-5.63961869388431e-06	-0.00011511632405877825
8.918447706701835	0.0007289551197852435	0.0007284356085198869	0.0007642690271778085	0.0007628251012932949	0.0007850342838095177	0.0007829867343236078	0.0008075895047720831	0.0008048365881319607	0.0008563893932649826	0.0008519372619855928	0.055182911737375724	0.05365542607175581	-5.605016047549247e-06	-0.00011509938502676786	-5.590469315044054e-06	-0.00011480066697633351
8.972185840557227	0.0007286759587227474	0.0007281566600190137	0.0007639767994494511	0.0007625334294147159	0.000784734404023898	0.0007826876327789338	0.0008072813394156451	0.0008045294593699182	0.0008560633927235141	0.0008516129147032584	0.05518368984989123	0.053656181848811484	-5.556086307688737e-06	-0.00011478208189330541	-5.541668008945434e-06	-0.00011448421721815816
9.02624777370205	0.0007283975551528565	0.0007278784687064701	0.0007636853738258045	0.0007622425581902723	0.0007844353531202378	0.0007823893578864573	0.0008069740324792742	0.000804223185861241	0.0008557383160935631	0.000851289485809691	0.05518448203702319	0.0536569512964426	-5.50750307622052e-06	-0.00011446397767811423	-5.4932123173872735e-06	-0.00011416696893046252
9.080635457189915	0.0007281199108052728	0.000727601036314943	0.0007633947522621673	0.0007619524895727289	0.0007841371331962771	0.000782091911737229	0.0008066675862235696	0.0008039177698545085	0.0008554141660165764	0.0008509669779196948	0.05518528855407582	0.05365773466262274	-5.459263903088811e-06	-0.00011414506641352351	-5.44509979681293e-06	-0.00011384891616933457
9.135350853830497	0.0007278430274203385	0.0007273243645878282	0.0007631049367275464	0.0007616632255285531	0.000783839746365444	0.0007817952964379252	0.000806362002927118	0.0008036132136161485	0.0008550909451574805	0.0008506453936711979	0.055186109660997226	0.053658532199836934	-5.411366352819046e-06	-0.00011382534203979722	-5.397328018220092e-06	-0.00011353005289940765
9.190395938260405	0.0007275669067491894	0.000727048455279384	0.0007628159292048628	0.0007613747680381215	0.0007835431947570982	0.0007814995141110887	0.0008060572848867773	0.0008033095194307178	0.0008547686562050618	0.0008503247357256278	0.055186945622467495	0.053659344165165275	-5.363808004503132e-06	-0.0001135047984056059	-5.349894567145165e-06	-0.00011321037299413805
9.245772697014415	0.0007272915505539014	0.0007267733101548798	0.0007625277316911537	0.0007610871190959218	0.0007832474805167653	0.0007812045668953644	0.0008057534344179524	0.0008030066896011767	0.0008544473018723419	0.0008500050067682792	0.05518779670798255	0.05366017082036546	-5.3165864516060285e-06	-0.00011318342926452951	-5.302797043442095e-06	-0.0001128898702321135
9.301483128597186	0.0007270169606076588	0.0007264989309907653	0.0007622403461977952	0.0007608002807107762	0.0007829526058063986	0.000780910456945758	0.0008054504538548992	0.0008027047264491904	0.0008541268848969828	0.0008496862095087134	0.05518866319194364	0.05366101243196043	-5.269699301879011e-06	-0.00011286122827369738	-5.256033061233796e-06	-0.00011256853829605395
9.357529243555355	0.0007267431386949031	0.0007262253195748213	0.0007619537747507101	0.0007605142549060468	0.0007826585728046209	0.0007806171864338778	0.000805148345551009	0.0008024036323154101	0.0008538074080416734	0.0008493683466811373	0.05518954535374625	0.05366186927132379	-5.2231441773353815e-06	-0.00011253818899414902	-5.209600248860108e-06	-0.0001122463707728949
9.413913064550128	0.0007264700866114984	0.0007259524777063258	0.000761668019390588	0.0007602290437198593	0.0007823653837069839	0.000780324757548193	0.000804847111879112	0.0008021034095597744	0.0008534888740945378	0.000849051421044806	0.05519044347787204	0.053662741614767945	-5.1769187140483786e-06	-0.00011221430488655981	-5.163496248689579e-06	-0.00011192336114979051
9.47063662643026	0.0007261978061648964	0.0007256804071962205	0.0007613830821731117	0.0007599446492053257	0.0007820730407262322	0.0007800331724942956	0.0008045467552317844	0.0008018040605618137	0.0008531712858695487	0.0008487354353844288	0.05519135785398126	0.05366362974363652	-5.131020562114744e-06	-0.00011188956931154626	-5.117718717077835e-06	-0.00011159950281411368
9.527701976305488	0.0007259262991742989	0.0007254091098672748	0.0007610989651691772	0.0007596610734307677	0.0007817815460925617	0.0007797424334951593	0.0008042472780216536	0.0008015055877209538	0.0008528546462069423	0.0008484203925105774	0.055192288777007874	0.053664533944395014	-5.085447385562783e-06	-0.00011156397552783415	-5.072265324272164e-06	-0.00011127478905181842
9.585111173620431	0.000725655567470829	0.0007251385875542585	0.000760815670465127	0.0007593783184799472	0.0007814909020538931	0.0007794525427914103	0.000803948682681716	0.0008012079934568292	0.000852538957973644	0.000848106295260105	0.055193236547256094	0.0536654545087245	-5.040196862202313e-06	-0.00011123751668937198	-5.0271337542796835e-06	-0.00011094921304469207
9.642866290228868	0.0007253856128977021	0.0007248688421041142	0.0007605332001629832	0.0007590963864523007	0.0007812011108761445	0.0007791635026415988	0.000803650971665658	0.0008009112802096026	0.0008522242240637037	0.0008477931464965732	0.05519420147049812	0.05366639173361785	-4.995266683584763e-06	-0.00011091018584546974	-4.982321704804019e-06	-0.0001106227678701055
9.700969410468568	0.0007251164373103972	0.0007245998753761302	0.000760251556380681	0.0007588152794631729	0.0007809121748435055	0.0007788753153224741	0.0008033541474481771	0.0008006154504402824	0.0008519104473987313	0.0008474809491106813	0.055195183858074495	0.05366734592147542	-4.950654554879141e-06	-0.00011058197593777352	-4.93782688713168e-06	-0.00011029544649820977
9.75942263123647	0.0007248480425768366	0.0007243316892421214	0.0007599707412523125	0.0007585349996440606	0.0007806240962587244	0.0007785879831292676	0.0008030582125253166	0.0008003205066310561	0.0008515976309283473	0.0008471697060207092	0.05519618402699621	0.053668317380205326	-4.906358194764482e-06	-0.00011025287979873899	-4.893647026035786e-06	-0.00010996724179071493
9.818228062064373	0.0007245804305775622	0.0007240642855866074	0.0007596907569283691	0.0007582555491428538	0.000780336877443391	0.0007783015083759758	0.0008027631694148003	0.0008000264512856198	0.0008512857776306356	0.0008468594201729617	0.055197202300048744	0.053669306423324604	-4.862375335331834e-06	-0.00010992289014974399	-4.849779859659835e-06	-0.00010963814649850301
9.877387825195074	0.0007243136032059211	0.000723797666307	0.0007594116055759938	0.0007579769301240898	0.0007800505207382331	0.0007780158933956561	0.0008024690206563768	0.0007997332869295219	0.0008509748905126103	0.0008465500945422301	0.055198239005896384	0.05367031337006005	-4.8187037220374235e-06	-0.00010959199960022814	-4.806223139478677e-06	-0.0001093081532610729
9.936904055658934	0.0007240475623682431	0.0007235318333137817	0.0007591332893792251	0.0007576991447691955	0.0007797650285034045	0.0007777311405407118	0.0008021757688121597	0.0007994410161104985	0.0008506649726106782	0.0008462417321322431	0.05519929447919156	0.05367133854545453	-4.775341113549131e-06	-0.00010926020064500053	-4.762974630157998e-06	-0.0001089772546038481
9.996778901350961	0.0007237823099840369	0.0007232667885307037	0.0007588558105392627	0.0007574221952767545	0.0007794804031187949	0.0007774472521832028	0.0008018834164669903	0.0007991496413988341	0.0008503560269911263	0.0008459343359761494	0.05520036906068327	0.05367238228047225	-4.732285281647611e-06	-0.00010892748566154742	-4.720032109429423e-06	-0.00010864544293531786
10.05701452310831	0.0007235178479861751	0.0007230025338949728	0.0007585791712747238	0.0007571460838627621	0.0007791966469843322	0.0007771642307151446	0.0008015919662287924	0.0007988591653877126	0.0008500480567506043	0.0008456279091369908	0.0552014630973297	0.05367344491210851	-4.689534011183792e-06	-0.00010859384691008778	-4.677393368072297e-06	-0.000108312710547398
10.117613094788254	0.0007232541783210879	0.0007227390713574469	0.0007583033738219065	0.0007568708127608898	0.0007789137625202922	0.0007768820785488178	0.0008013014207289354	0.0007985695906935784	0.0008497410650166195	0.0008453224547081884	0.055202576942410604	0.05367452678349861	-4.647085099957447e-06	-0.00010825927653040912	-4.635056209775779e-06	-0.00010797904961185045
10.178576803346665	0.0007229913029489609	0.0007224764028828335	0.000758028420435061	0.0007565963842227559	0.0007786317521676172	0.0007766007981170852	0.00080101178262261	0.0007982809199565073	0.0008494350549480411	0.0008450179758140402	0.055203710955645524	0.05367562824403219	-4.604936358601833e-06	-0.00010792376653986913	-4.59301845103649e-06	-0.00010764445217870122
10.239907848916916	0.0007227292238439328	0.0007222145304498911	0.0007577543133866622	0.0007563228005181982	0.000778350618388236	0.0007763203918737105	0.0008007230545892019	0.0007979931558405785	0.0008491300297356134	0.0008447144756102234	0.05520486550330862	0.05367674964946574	-4.563085610503892e-06	-0.00010758730883161927	-4.551277921071781e-06	-0.00010730891017435296
10.301608444889292	0.0007224679429942998	0.0007219534560516334	0.0007574810549676881	0.0007560500639355524	0.0007780703636653926	0.0007760408622936843	0.0008004352393326794	0.0007977063010342572	0.0008488259926024767	0.0008444119572843077	0.055206040958351695	0.05367789136204082	-4.521530691733999e-06	-0.0001072498951728007	-4.509832461750338e-06	-0.00010697241539958657
10.363680817990868	0.0007222074624027176	0.0007216931816955343	0.0007572086474878998	0.0007557781767819321	0.0007777909905039748	0.0007757622118735537	0.0008001483395819792	0.0007974203582507787	0.0008485229468046946	0.0008441104240562743	0.05520723770052458	0.05367905375060229	-4.480269450897641e-06	-0.00010691151720162995	-4.468679927443001e-06	-0.00010663495952684121
10.426127208365882	0.0007219477840864164	0.0007214337094037447	0.0007569370932761335	0.0007555071413835214	0.000777512501430858	0.0007754844431317623	0.0007998623580914099	0.0007971353302285479	0.0008482208956318006	0.000843809879179052	0.05520845611650087	0.05368023719072006	-4.439299749085107e-06	-0.00010657216642578904	-4.427818184982862e-06	-0.00010629653409888196
10.488949869656532	0.0007216889100774065	0.000721175041213299	0.0007566663946805871	0.0007552369600858599	0.0007772348989952427	0.0007752075586089868	0.0007995772976410498	0.000796851219731532	0.0008479198424073391	0.00084351032593905	0.05520969660000484	0.05368144206481123	-4.398619459783024e-06	-0.0001062318342209545	-4.387245113563788e-06	-0.00010595713052669042
10.552151069084381	0.0007214308424226969	0.0007209171791763374	0.0007563965540691181	0.0007549676352541429	0.0007769581857690062	0.0007749315608684883	0.0007992931610371595	0.0007965680295496723	0.0008476197904894269	0.0008432117676567094	0.05521095955194018	0.05368266876226676	-4.358226468752918e-06	-0.00010589051182749443	-4.3469586046207195e-06	-0.00010561674008666144
10.615733087532126	0.0007211735831845131	0.0007206601253603236	0.0007561275738295453	0.0007546991692735211	0.0007766823643470562	0.0007746564524964631	0.0007990099511125988	0.0007962857624992957	0.0008473207432713212	0.0008429142076870617	0.055212245380521774	0.05368391767957861	-4.3181186739202e-06	-0.00010554819034780394	-4.3069565617307945e-06	-0.00010527535391791076
10.679698219625935	0.0007209171344405233	0.000720403881848275	0.000755859456369959	0.0007544315645494116	0.0007764074373476976	0.0007743822361024081	0.0007987276707272567	0.0007960044214235408	0.0008470227041820005	0.0008426176494203005	0.05521355450141068	0.05368518922047095	-4.278293985343802e-06	-0.00010520486074572233	-4.2672369005725824e-06	-0.00010493296302152566
10.744048773818252	0.0007206614982840563	0.000720148450738981	0.0007555922041190231	0.0007541648235078005	0.0007761334074129887	0.000774108914319476	0.0007984463227684726	0.0007957240091927769	0.000846725676686744	0.0008423220962823503	0.05521488733784957	0.05368648379603196	-4.238750325115566e-06	-0.00010486051384397954	-4.227797548822e-06	-0.0001045895582579559
10.808787072471103	0.0007204066768243356	0.0007198938341472402	0.0007553258195262979	0.0007538989485955644	0.0007758602772091213	0.0007738364898048532	0.0007981659101514829	0.0007954445287050443	0.0008464296642877359	0.0008420275517354606	0.05521624432080331	0.05368780182484922	-4.199485627176362e-06	-0.00010451514031917242	-4.188636445979707e-06	-0.00010424513034235083
10.87391545193992	0.0007201526721867158	0.0007196400342040992	0.0007550603050625645	0.000753633942280797	0.0007755880494268029	0.0007735649652401409	0.0007978864358198699	0.0007951659828865022	0.0008461346705246774	0.0008417340192788078	0.05521762588909924	0.053689143733147614	-4.160497837309152e-06	-0.00010416873070209776	-4.14975154337284e-06	-0.0001038996698448924
10.93943626265785	0.0007198994865129123	0.0007193870530570829	0.0007547956632201444	0.0007533698070531261	0.0007753167267816355	0.0007732943433317303	0.0007976079027460085	0.0007948883746918694	0.0008458406989753969	0.0008414415024490955	0.055219032489572356	0.05369050995493003	-4.1217849130600545e-06	-0.00010382127537503227	-4.111140804043123e-06	-0.00010355316718752006
11.00535186922059	0.0007196471219612468	0.0007191348928704432	0.0007545318965132377	0.0007531065454240532	0.0007750463120145117	0.0007730246268112005	0.0007973303139315343	0.0007946117071048882	0.000845547753256487	0.000841150004821179	0.05522046457721256	0.05369190093211871	-4.083344823608247e-06	-0.00010347276456842969	-4.072802202636713e-06	-0.00010320561264101635
11.071664650471687	0.0007193955807068867	0.0007188835558254018	0.0007542690074782557	0.0007528441599272868	0.0007747768078920105	0.0007727558184357095	0.0007970536724078083	0.000794335983138787	0.0008452558370239398	0.0008408595300086921	0.05522192261531404	0.05369331711470276	-4.045175549660142e-06	-0.0001031231883583672	-4.034733725319199e-06	-0.00010285699632278655
11.138376999588447	0.0007191448649420992	0.0007186330441204043	0.0007540069986741707	0.000752582653119091	0.0007745082172068079	0.0007724879209884038	0.0007967779812364014	0.0007940612058367577	0.000844964953973806	0.0008405700816646927	0.055223407075628325	0.05369475896088384	-4.007275083366124e-06	-0.0001027725366634924	-3.996933369660241e-06	-0.00010250730819330589
11.205491324168262	0.0007188949768765007	0.000718383359971373	0.0007537458726828621	0.0007523220275786318	0.000774240542778087	0.0007722209372788273	0.0007965032435095765	0.0007937873782724365	0.000844675107842854	0.0008402816634823126	0.055224918438518865	0.05369622693723043	-3.969641428271976e-06	-0.00010242079924374647	-3.9593991445980095e-06	-0.00010215653805514813
11.273010046315514	0.0007186459187373122	0.0007181345056119653	0.0007534856321094713	0.0007520622859083323	0.0007739737874519558	0.0007719548701433364	0.0007962294623507838	0.0007935145035503925	0.0008443863024092471	0.0008399942791954215	0.0552264571931201	0.05369772151882834	-3.932272599206123e-06	-0.00010206796569731114	-3.922129070324694e-06	-0.0001018046755497104
11.340935602728974	0.0007183976927696185	0.0007178864832938349	0.000753226279582761	0.0007518034307342328	0.0007737079541018742	0.0007716897224455262	0.0007959566409151619	0.0007932425848066256	0.0008440985414932272	0.0008397079325793004	0.055228023837499	0.05369924318943882	-3.895166622159066e-06	-0.00010171402545677832	-3.885121178167673e-06	-0.00010145171015338295
11.409270444789758	0.0007181503012366379	0.000717639295286903	0.0007529678177554877	0.0007515454647063613	0.0007734430456290911	0.0007714254970766649	0.0007956847823900547	0.0007929716252090791	0.000843811828957821	0.0008394226274513351	0.055229618878818124	0.053700792441659234	-3.858321534208793e-06	-0.00010135896778681874	-3.84837351052273e-06	-0.00010109763117585602
11.478017038649782	0.0007179037464199862	0.0007173929438796259	0.0007527102493047704	0.0007512883904991043	0.0007731790649630827	0.0007711621969561297	0.000795413889995528	0.0007927016279581501	0.0008435261687095465	0.0008391383676717096	0.055231242833504106	0.05370236977708305	-3.821735383461797e-06	-0.00010100278178215572	-3.8118841207889984e-06	-0.00010074242775742759
11.547177865320764	0.0007176580306199509	0.0007171474313792717	0.0007524535769324705	0.0007510322108115859	0.0007729160150620014	0.0007708998250318543	0.0007951439669848994	0.0007924325962872164	0.0008432415646991384	0.0008388551571441211	0.05523289622741791	0.053703975706467184	-3.785406228935112e-06	-0.00010064545636387368	-3.775651073232786e-06	-0.00010038608886520084
11.616755420763786	0.00071741315615577	0.0007169027601122014	0.00075219780336558	0.0007507769283680556	0.000772653898913133	0.0007706383842807853	0.0007948750166452789	0.0007921645334631715	0.0008429580209222862	0.000838572999816504	0.05523457959602809	0.05370561074990021	-3.749332140466112e-06	-0.0001002869802765316	-3.7396724429320655e-06	-0.00010002860329094698
11.686752215979308	0.0007171691253659121	0.0007166589324241515	0.0007519429313566109	0.0007505225459182782	0.0007723927195333606	0.0007703778777093405	0.0007946070422981146	0.0007918974427869656	0.0008426755414203834	0.0008382918996817658	0.05523629348458789	0.05370727543697441	-3.713511198617965e-06	-9.992734208499887e-05	-3.7039463156628497e-06	-9.966995964746928e-05
11.75717077709787	0.0007169259406083668	0.0007164159506805271	0.0007516889636839984	0.0007502690662379374	0.0007721324799696388	0.0007701183083538855	0.0007943400472997538	0.0007916313275941623	0.0008423941302812938	0.0008380118607785422	0.05523803844831455	0.05370897030695979	-3.677941494620654e-06	-9.956653017206829e-05	-3.6684707878341383e-06	-9.931014636602176e-05
11.82801364547121	0.0007166836042609297	0.0007161738172666907	0.0007514359031525005	0.0007500164921290344	0.0007718731832994684	0.0007698596792812028	0.0007940740350420058	0.0007913661912554951	0.0008421137916401224	0.0008377328871919533	0.055239815052575435	0.05371069590898409	-3.6426211302460765e-06	-9.920453273437602e-05	-3.633243966382968e-06	-9.894915169289531e-05
11.899283377763982	0.0007164421187215069	0.0007159325345882678	0.0007511837525936186	0.00074976482642031	0.0007716148326313937	0.0007696019935889888	0.0007938090089527252	0.0007911020371774467	0.0008418345296800155	0.0008374549830543896	0.05524162387307167	0.053712452802211826	-3.6075482177429924e-06	-9.884133778004234e-05	-3.5982639686911455e-06	-9.858696368655884e-05
11.970982546046038	0.0007162014864084057	0.0007156921050714418	0.0007509325148660074	0.0007495140719676531	0.0007713574311054894	0.000769345254406337	0.0007935449724963906	0.0007908388688028221	0.0008415563486329549	0.0008371781525462931	0.05524346549603094	0.05371424155603209	-3.5727208797485532e-06	-9.847693312522998e-05	-3.5635289225106545e-06	-9.822357021435635e-05
12.043113737885237	0.0007159617097606508	0.0007154525311632724	0.0007506821928559113	0.0007492642316545382	0.0007711009818938745	0.0007690894648942514	0.0007932819291747115	0.00079057668961135	0.0008412792527805878	0.0008369023998969734	0.05524534051840072	0.05371606275024472	-3.5381372491616672e-06	-9.811130638986976e-05	-3.5290369658266124e-06	-9.785895894831587e-05
12.115679556440844	0.0007157227912382881	0.0007152138153320024	0.0007504327894775926	0.0007490153083924522	0.0007708454882012226	0.0007688346282461527	0.0007930198825272305	0.0007903155031202791	0.0008410032464550537	0.0008366277293854189	0.055247249548045545	0.05371791697525378	-3.503795469118713e-06	-9.774444499605073e-05	-3.4947862468355864e-06	-9.749311736340083e-05
12.188682620557461	0.0007154847333227024	0.0007149759600673793	0.0007501843076737728	0.0007487673051213386	0.0007705909532652845	0.0007685807476884005	0.0007927588361319419	0.0007900553128849936	0.000840728334039835	0.0008363541453411344	0.05524919320394911	0.05371980483226224	-3.4696936928599667e-06	-9.737633616316299e-05	-3.4607749238258975e-06	-9.712603273306919e-05
12.26212556485955	0.0007152475385169396	0.0007147389678809791	0.0007499367504160843	0.0007485202248100454	0.0007703373803574222	0.0007683278264808222	0.000792498793605924	0.0007897961224996359	0.0008404545199706227	0.0008360816521449896	0.055251172116419604	0.05372172693347167	-3.4358300836359254e-06	-9.7006966904567e-05	-3.4270011650596593e-06	-9.675769212538765e-05
12.336011039846525	0.0007150112093460333	0.0007145028413065375	0.0007496901207055263	0.0007482740704567844	0.0007700847727831503	0.0007680758679172559	0.0007922397586059788	0.0007895379355977444	0.000840181808736195	0.0008358102542300856	0.05525318692729712	0.05372368390228518	-3.4022028146812877e-06	-9.66363240256507e-05	-3.3934631487641045e-06	-9.63880824013108e-05
12.41034171198835	0.0007147757483573309	0.000714267582900278	0.0007494444215729232	0.0007480288450895878	0.0007698331338826808	0.0007678248753260883	0.0007919817348292777	0.0007892807558528905	0.0008399102048793079	0.0008355399560826265	0.05525523829016821	0.053725676373513456	-3.3688100690336745e-06	-9.626439411733467e-05	-3.3601590629563777e-06	-9.601719020879695e-05
12.485120263821853	0.0007145411581208427	0.0007140331952412648	0.0007491996560794088	0.0007477845517667928	0.0007695824670314964	0.0007675748520708284	0.0007917247260140375	0.0007890245869793504	0.0008396397129976185	0.0008352707622428293	0.05525732687058252	0.05372770499358692	-3.33565003951021e-06	-9.589116355449012e-05	-3.3270871053966977e-06	-9.564500198011583e-05
12.560349394047481	0.0007143074412295706	0.0007137996809317355	0.0007489558273168934	0.0007475411935775097	0.0007693327756409047	0.000767325801550659	0.0007914687359401806	0.000788769432732759	0.0008393703377445982	0.0008350026773058198	0.05525945334627283	0.053729770420768715	-3.3027209286207865e-06	-9.551661849199755e-05	-3.2942454835241733e-06	-9.527150392882322e-05
12.63603181762671	0.0007140746002998695	0.000713567042597464	0.0007487129384085638	0.0007472987736421203	0.0007690840631586317	0.0007670777272010263	0.0007912137684300344	0.0007885152969108013	0.0008391020838304897	0.0008347357059225737	0.05526161840738126	0.05373187332537362	-3.2700209484501017e-06	-9.514074486008384e-05	-3.2616324143293005e-06	-9.489668204493151e-05
12.712170265880024	0.0007138426379717896	0.0007133352828881086	0.0007484709925093695	0.0007470572951127658	0.0007688363330694011	0.0007668306324942171	0.0007909598273490184	0.0007882621833538971	0.0008388349560232574	0.0008344698528008505	0.0552638227566875	0.05373401438999254	-3.237548320604751e-06	-9.476352836154667e-05	-3.2292461243079926e-06	-9.452052209202311e-05
12.78876748658549	0.0007136115569094455	0.0007131044044775825	0.0007482299928065364	0.0007468167611738589	0.0007685895888955412	0.000766584520939963	0.0007907069166063647	0.0007880100959459104	0.000838568959149575	0.0008342051227061625	0.05526606710984382	0.053736194309717385	-3.205301276084857e-06	-9.438495446631445e-05	-3.1970848493175982e-06	-9.414300960158828e-05
12.865826244077915	0.0007133813598013784	0.0007128744100644208	0.0007479899425200773	0.0007465771750425963	0.0007683438341975936	0.0007663393960860469	0.0007904550401558369	0.0007877590386148654	0.0008383040980958168	0.0008339415204627513	0.05526835219561212	0.053738413792372826	-3.173278055232029e-06	-9.400500840872628e-05	-3.1651468345413394e-06	-9.376412987074922e-05
12.943349319348618	0.0007131520493609278	0.0007126453023721559	0.0007477508449033146	0.0007463385399694796	0.0007680990725749335	0.0007660952615189201	0.0007902042019964667	0.0007875090153336747	0.0008380403778090739	0.0008336790509545835	0.055270678756106084	0.05374067355875202	-3.1414769076252777e-06	-9.362367518264691e-05	-3.133430334383361e-06	-9.338386795737508e-05
13.0213395101458	0.0007129236283266122	0.0007124170841497009	0.000747512703243414	0.0007461008592388507	0.0007678553076664041	0.0007658521208643331	0.0007899544061733064	0.0007872600301208851	0.0008377778032981875	0.0008334177191263679	0.05527304754704029	0.053742974342856846	-3.109896091996016e-06	-9.324093953724799e-05	-3.1019336123750546e-06	-9.300220867566877e-05
13.099799631075467	0.000712696099462512	0.0007121897581717374	0.0007472755208619248	0.0007458641361694309	0.0007676125431509589	0.0007656099777879761	0.0007897056567781888	0.0007870120870414317	0.0008375163796347996	0.000833157529984587	0.0552754593379797	0.05374531689214226	-3.078533876151729e-06	-9.28567859734275e-05	-3.0706549411030695e-06	-9.261913659261434e-05
13.178732513703073	0.0007124694655586607	0.0007119633272391099	0.0007470393011153297	0.0007456283741148716	0.0007673707827483156	0.0007653688359961296	0.0007894579579505044	0.0007867651902074067	0.0008372561119544236	0.0008328984885985485	0.05527791491259746	0.05374770196776492	-3.0473885368892395e-06	-9.247119873900811e-05	-3.039592602126044e-06	-9.223463602328619e-05
13.258141006655675	0.0007122437294314422	0.0007117377941792271	0.000746804047395605	0.0007453935764643139	0.0007671300302196219	0.0007651286992363268	0.000789211313877991	0.0007865193437788427	0.0008369970054575333	0.0008326406001014565	0.05528041506893587	0.05375013034483784	-3.01645835989843e-06	-9.208416182437951e-05	-3.0087448858800644e-06	-9.184869102660254e-05
13.338027975724735	0.000712018893923994	0.0007115131618464693	0.0007465697631307892	0.0007451597466429578	0.0007668902893681336	0.0007648895712980285	0.0007889657287975374	0.0007862745519645084	0.0008367390654106727	0.0008323838696914999	0.05528296061967298	0.05375260281268866	-2.9857416396763745e-06	-9.169565895758569e-05	-2.9781100915815192e-06	-9.146128540016285e-05
13.418396303969553	0.0007117949619066214	0.0007112894331226065	0.0007463364517855653	0.0007449268881126445	0.0007666515640399051	0.0007646514560133117	0.0007887212069960039	0.000786030819022723	0.0008364822971475883	0.0008321283026329668	0.05528555239239349	0.05375512017512309	-2.9552366794397336e-06	-9.130567359985631e-05	-2.9476865271464356e-06	-9.107240267605676e-05
13.49924889182131	0.0007115719362772125	0.0007110666109172177	0.0007461041168618485	0.0007446950043724441	0.0007664138581244908	0.0007644143572575666	0.0007884777528110542	0.0007857881492621785	0.0008362267060703782	0.0008318739042573711	0.05528819122986528	0.05375768325069308	-2.9249417910440917e-06	-9.091418894130454e-05	-2.9174725091228246e-06	-9.068202611656195e-05
13.580588657187745	0.0007113498199616642	0.0007108446981681214	0.0007458727618993862	0.0007444640989592561	0.0007661771755556594	0.0007641782789502072	0.0007882353706320038	0.0007855465470427824	0.000835972297650663	0.0008316206799646064	0.05529087799032214	0.05376029287297136	-2.8948552949119646e-06	-9.052118789623642e-05	-2.8874663625970062e-06	-9.029013870934244e-05
13.662418535558457	0.0007111286159143126	0.0007106236978418088	0.0007456423904763671	0.0007442341754484174	0.0007659415203121177	0.0007639432250553939	0.0007879940649006808	0.0007853060167765088	0.0008357190774307783	0.0008313686352241122	0.05529361354774922	0.053762949890829005	-2.8649755199200433e-06	-9.01266530975442e-05	-2.857666421091261e-06	-8.989672316178643e-05
13.744741480110864	0.000710908327118375	0.0007104036129338927	0.0007454130062100451	0.0007440052374543276	0.0007657068964182556	0.000763709199582773	0.0007877538401123083	0.0007850665629282747	0.0008354670510249926	0.0008311177755760755	0.055296398792175905	0.053765655168720686	-2.8353008033254676e-06	-8.97305668922932e-05	-2.8280710264961748e-06	-8.950176189698178e-05
13.827560461816718	0.0007106889565863926	0.0007101844464695527	0.0007451846127573659	0.0007437772886310756	0.0007654733079448927	0.0007634762065882209	0.0007875147008163942	0.0007848281900168199	0.0008352162241207386	0.000830868106632637	0.05529923462997577	0.05376840958697356	-2.8058294906964376e-06	-8.933291133692012e-05	-2.798678528992578e-06	-8.910523704866447e-05
13.910878469549415	0.0007104705073606875	0.0007099662015039974	0.0007449572138156143	0.000743550332673086	0.0007652407590100481	0.0007632442501746101	0.0007872766516176443	0.000784590902615613	0.0008349666024798776	0.0008306196340791345	0.05530212198416679	0.05377121404208167	-2.7765599357821094e-06	-8.893366819090476e-05	-2.769487286924041e-06	-8.870713045480705e-05
13.9946985101918	0.0007102529825138252	0.0007097488811229316	0.0007447308131230674	0.0007433243733157731	0.0007650092537797201	0.0007630133344925856	0.0007870396971768908	0.0007843547053537702	0.0008347181919399821	0.0008303723636753624	0.055305061794724275	0.053774069447007536	-2.747490500478768e-06	-8.853281891305076e-05	-2.7404956667682542e-06	-8.830742365431576e-05
14.079023608744702	0.0007100363851490792	0.0007095324884430254	0.0007445054144596554	0.0007430994143362021	0.0007647787964686754	0.0007627834637413497	0.0007868038422120283	0.000784119602916984	0.0008344709984156366	0.0008301263012568499	0.05530805501889379	0.05377697673148745	-2.718619554718804e-06	-8.813034465537939e-05	-2.711702043019064e-06	-8.790609788070225e-05
14.163856808436103	0.0007098207184009137	0.0007093170266124025	0.0007442810216476436	0.0007428754595537704	0.0007645493913412605	0.000762554642169471	0.0007865690914989817	0.0007838856000484815	0.0008342250278997747	0.0008298814527361729	0.05531110263151406	0.053779936842344944	-2.6899454763701022e-06	-8.77262262572176e-05	-2.6831047980875947e-06	-8.750313405583854e-05
14.24920117083096	0.0007096059854354674	0.0007091024988111273	0.0007440576385523195	0.0007426525128308957	0.0007643210427122224	0.0007623268740757003	0.00078633544987268	0.0007836527015499889	0.00083398028646503	0.0008296378241042833	0.05531420562534303	0.0537829507438063	-2.6614666511787927e-06	-8.732044424045182e-05	-2.6547023222519422e-06	-8.709851278615455e-05
14.335059775941703	0.0007093921894510453	0.0007088889082517037	0.0007438352690826921	0.0007424305780737149	0.0007640937549475438	0.0007621001638098018	0.0007861029222280512	0.0007834209122827184	0.0008337367802651156	0.0008293954214318621	0.055317365011392935	0.053786019417827534	-2.633181472673843e-06	-8.691297880386584e-05	-2.6264930135565592e-06	-8.669221435622654e-05
14.421435722339384	0.0007091793336786229	0.0007086762581795831	0.0007436139171922061	0.0007422096592327982	0.0007638675324652942	0.0007618745157734016	0.0007858715135210361	0.0007831902371683715	0.0008334945155362306	0.0008291542508707012	0.05532058181926966	0.05378914386442331	-2.605088342082923e-06	-8.650380981703454e-05	-2.5984752777263864e-06	-8.628421872280967e-05
14.50833212726552	0.0007089674213823546	0.0007084645518736783	0.0007433935868794663	0.0007419897603038744	0.0007636423797364963	0.0007616499344208484	0.0007856412287696178	0.0007829606811901598	0.0008332534985984892	0.0008289143186551071	0.055323857097519344	0.053792325102002804	-2.5771856682404656e-06	-8.609291681449527e-05	-2.5706475280792493e-06	-8.587450550934239e-05
14.595752126744532	0.0007087564558600947	0.0007082537926468896	0.0007431742821889768	0.0007417708853285696	0.0007634183012860082	0.0007614264242600929	0.000785412073054874	0.0007827322493938464	0.0008330137358573794	0.0008286756311033344	0.05532719191398208	0.053795564167713916	-2.5494718674905215e-06	-8.568027898939179e-05	-2.543008185427846e-06	-8.546305399939613e-05
14.683698875697011	0.0007085464404439261	0.0007080439838466398	0.0007429560072118939	0.0007415530383951604	0.0007631953016934223	0.0007612039898535822	0.0007851840515220458	0.0007825049468888068	0.0008327752338052498	0.0008284381946190444	0.05533058735615105	0.05379886211779254	-2.521945363632115e-06	-8.526587518836726e-05	-2.5155556780259714e-06	-8.504984313156827e-05
14.772175548053516	0.0007083373785006935	0.0007078351288554118	0.0007427387660867862	0.0007413362236393343	0.0007629733855939745	0.0007609826358191647	0.0007849571693816227	0.0007822787788491021	0.0008325379990228158	0.000828202015692786	0.055334044531539645	0.05380222002791826	-2.494604587817764e-06	-8.484968390484737e-05	-2.488288441462698e-06	-8.463485149293182e-05
14.861185336869132	0.0007081292734325528	0.0007076272310913044	0.000742522563000416	0.0007411204452449709	0.0007627525576794781	0.0007607623668310195	0.000784731431910454	0.000782053750514581	0.0008323020381807045	0.0008279671009035123	0.05533756456805597	0.0538056389935784	-2.4674479784563344e-06	-8.443168327229578e-05	-2.46120491857911e-06	-8.42180573124851e-05
14.95073145443871	0.0007079221286775248	0.0007074202940085909	0.0007423074021885293	0.0007409057074449322	0.0007625328226992681	0.000760543187620596	0.0007845068444528748	0.0007818298671919945	0.0008320673580410211	0.0008277334569201178	0.05534114861438347	0.053809120130437184	-2.4404739811540593e-06	-8.401185105871845e-05	-2.4343035593902412e-06	-8.379943845504556e-05
15.040817132412794	0.0007077159477100598	0.0007072143210982905	0.000742093287936661	0.0007406920145218686	0.0007623141854611642	0.0007603251029775741	0.0007842834124218545	0.0007816071342561353	0.0008318339654589465	0.0008275010905030092	0.055344797840368644	0.05381266457471358	-2.413681048591375e-06	-8.359016465891989e-05	-2.407582820974051e-06	-8.337897241414427e-05
15.131445621914246	0.0007075107340416138	0.0007070093158887502	0.0007418802245809574	0.0007404793708090401	0.0007620966508324542	0.0007601081177508415	0.0007840611413001689	0.0007813855571509971	0.0008316018673843671	0.0008272700085057051	0.05534851343741814	0.05381627348356485	-2.3870676404856225e-06	-8.316660108931284e-05	-2.381041167433262e-06	-8.295663630678018e-05
15.222620193655578	0.0007073064912212278	0.0007068052819462294	0.0007416682165090041	0.0007402677806911459	0.0007618802237408863	0.0007598922368494815	0.0007838400366415846	0.000781165141390949	0.0008313710708635263	0.0008270402178764571	0.055352296618901356	0.053819948035479084	-2.3606322234540067e-06	-8.274113697964713e-05	-2.3546770697609187e-06	-8.253240686498242e-05
15.31434413805701	0.0007071032228361293	0.0007066022228755085	0.0007414572681606836	0.0007400572486051816	0.0007616649091756938	0.0007596774652437933	0.00078362010407208	0.0007809458925619458	0.0008311415830407235	0.0008268117256599196	0.0553561486205618	0.05382368943067484	-2.3343732709641546e-06	-8.231374856676466e-05	-2.3284890057848756e-06	-8.210626042973179e-05
15.406620765365147	0.0007069009325123278	0.0007064001423204903	0.0007412473840290305	0.000739847779041294	0.0007614507121886202	0.0007594638079663124	0.0007834013492910704	0.0007807278163227398	0.0008309134111600229	0.0008265845389988266	0.05536007070093584	0.053827498891506266	-2.3082892632430435e-06	-8.188441168807681e-05	-2.302475460081929e-06	-8.167817294438273e-05
15.499453405772549	0.0007066996239152361	0.0007061990439648278	0.0007410385686611171	0.0007396393765436673	0.0007612376378949795	0.0007592512701128653	0.0007831837780726726	0.0007805109184061352	0.0008306865625670145	0.0008263586651357212	0.055364064141781036	0.053831377662881257	-2.282378687162509e-06	-8.14531017728215e-05	-2.276634923858989e-06	-8.124811994619785e-05
15.592845409537835	0.0007064993007502923	0.0007059989315325524	0.0007408308266589456	0.0007394320457114161	0.0007610256914747241	0.0007590398568436337	0.0007829673962669806	0.0007802952046202513	0.0008304610447105957	0.0008261341114147054	0.055368130248510145	0.05383532701268039	-2.2566400361976116e-06	-8.101979383665081e-05	-2.250965894915781e-06	-8.081607656043599e-05
15.686800147106629	0.000706299966763594	0.0007057998087887153	0.0007406241626803572	0.0007392257911994938	0.0007608148781735361	0.0007588295733842398	0.0007827522098013689	0.0007800806808498135	0.000830236865144789	0.0008259108852832248	0.05537227035063666	0.053839348232192	-2.231071810300002e-06	-8.058446247238837e-05	-2.2254668775216827e-06	-8.038201749197005e-05
15.781321009233178	0.0007061016257425486	0.0007056016795400446	0.0007404185814399635	0.0007390206177196244	0.0007606052033039423	0.0007586204250268547	0.0007825382246818232	0.0007798673530574711	0.0008300140315305986	0.0008256889942938906	0.05537648580222563	0.053843442636547445	-2.2056725158406745e-06	-8.014708184381214e-05	-2.2001363823506703e-06	-7.994591701832032e-05
15.87641140710273	0.0007059042815165253	0.0007054045476356038	0.0007402140877100834	0.0007388165300412401	0.0007603966722464375	0.0007584124171313205	0.0007823254469942856	0.0007796552272851313	0.0008297925516378925	0.0008254684461063295	0.05538077798235585	0.05384761156517297	-2.1804406655093547e-06	-7.970762567713341e-05	-2.1749729263807055e-06	-7.95077489813556e-05
15.972074772454643	0.0007057079379575305	0.0007052084169674741	0.00074001068632171	0.0007386135329924474	0.0007601892904506449	0.0007582055551263004	0.0007821138829060382	0.0007794443096553286	0.0008295724333473325	0.0008252492484890761	0.05538514829558983	0.053851856382244115	-2.155374778219088e-06	-7.926606725286445e-05	-2.149975032814805e-06	-7.906748677982689e-05
16.06831455770623	0.0007055125989808809	0.0007050132914714356	0.0007398083821654817	0.0007384116314609996	0.0007599830634364807	0.0007579998445104414	0.0007819035386670981	0.0007792346063726064	0.0008293536846523268	0.0008250314093214925	0.05538959817245295	0.05385617847715066	-2.130473379048127e-06	-7.882237939882408e-05	-2.125141231002544e-06	-7.862510336156814e-05
16.165134236077357	0.0007053182685459004	0.000704819175127671	0.0007396071801926803	0.0007382108303952943	0.0007597779967953521	0.0007577952908535647	0.0007816944206116493	0.0007790261237249356	0.000829136313661031	0.0008248149365957309	0.05539412906992267	0.053860579264972515	-2.1057349991180675e-06	-7.837653448053428e-05	-2.1004700563299027e-06	-7.818057121442012e-05
16.262537301715792	0.0007051249506566221	0.0007046260719614745	0.0007394070854162427	0.0007380111348053855	0.0007595740961913714	0.0007575918997978749	0.0007814865351594942	0.0007788188680851542	0.0008289203285983811	0.0008245998384187306	0.05539874247192558	0.05386506018696374	-2.081158175543975e-06	-7.792850439442e-05	-2.075960050165488e-06	-7.773386235912505e-05
16.36052726982327	0.0007049326493625009	0.0007044339860439732	0.0007392081029117878	0.0007378125497640109	0.0007593713673625901	0.0007573896770591884	0.0007812798888175317	0.0007786128459124282	0.0008287057378081623	0.0008243861230142492	0.0554034398898466	0.0538696227110432	-2.0567414513120857e-06	-7.747826055781726e-05	-2.0516097597417064e-06	-7.728494833986188e-05
16.459107676782416	0.0007047413687591474	0.0007042429214928684	0.0007390102378186711	0.000737615080407647	0.0007591698161222641	0.0007571886284281922	0.0007810744881812707	0.0007784080637537539	0.0008284925497551281	0.0008241737987249419	0.055408222863045316	0.05387426833230037	-2.0324833752082515e-06	-7.702577390092391e-05	-2.0274177380832058e-06	-7.683380021583641e-05
16.55828208028434	0.0007045511129890624	0.0007040528824731769	0.0007388134953410464	0.0007374187319375695	0.0007589694483601306	0.0007569887597717146	0.0007808703399363592	0.0007782045282454698	0.0008282807730271447	0.0008239628740144668	0.055413092959384645	0.0538789985735061	-2.008382501745079e-06	-7.657101485850082e-05	-2.0033825439335837e-06	-7.63803885532599e-05
16.658054059457015	0.0007043618862423929	0.0007038638731979969	0.0007386178807489542	0.0007372235096209443	0.000758770270043716	0.0007567900770340277	0.0007806674508601514	0.0007780022461148107	0.0008280704163373874	0.0008237533574696428	0.055418051775769334	0.053883814985635554	-1.984437391034429e-06	-7.611395335929694e-05	-1.979502741622681e-06	-7.592468341460767e-05
16.758427214994473	0.0007041736927576998	0.0007036758979292825	0.0007384233993794312	0.0007370294187919355	0.000758572287219669	0.0007565925862381736	0.0007804658278233024	0.0007778012241814869	0.0008278614885265775	0.000823545257802643	0.055423100938693286	0.0538887191484011	-1.9606466087384103e-06	-7.565455881855532e-05	-1.955776901029719e-06	-7.546665435129163e-05
16.859405169286727	0.0007039865368227316	0.0007034889609786267	0.0007382300566376284	0.0007368364648528242	0.0007583755060151068	0.0007563962934873041	0.0007802654777913841	0.0007776014693592837	0.0008276539985652518	0.0008233385838532235	0.05542824210480019	0.053893712670795464	-1.937008725982209e-06	-7.519280012821539e-05	-1.9322035974917925e-06	-7.500627039422336e-05
16.960991566550526	0.0007038004227752207	0.0007033030667080657	0.0007380378579979616	0.0007366446532751598	0.0007581799326389989	0.0007562012049660575	0.0007800664078265423	0.0007774029886577042	0.0008274479555560881	0.0008231333445910072	0.05543347696145404	0.05389879719164662	-1.9135223192231175e-06	-7.47286456464491e-05	-1.908781411662057e-06	-7.454350004257315e-05
17.063190072960847	0.000703615355003689	0.0007031182195308937	0.0007378468090052779	0.000736453989600926	0.0007579855733835695	0.0007560073269419566	0.0007798686250891793	0.0007772057891836339	0.0008272433687362698	0.0008229295491178024	0.05543880722732003	0.05390397438018038	-1.890185970200662e-06	-7.426206318861261e-05	-1.8855089294741653e-06	-7.407831125552655e-05
17.166004376783235	0.0007034313379482677	0.0007029344239124909	0.0007376569152760418	0.0007362644794437274	0.0007577924346257267	0.0007558146657668279	0.0007796721368396665	0.0007770098781430395	0.0008270402474798937	0.0008227272066699685	0.05544423465295746	0.05390924593659871	-1.8669982658394563e-06	-7.379302001747634e-05	-1.8623847420459923e-06	-7.361067144243116e-05
17.26943818850684	0.0007032483761015306	0.000702751684371167	0.0007374681824995427	0.0007360761284899979	0.0007576005228285169	0.0007556232278782512	0.0007794769504400912	0.0007768152628426961	0.0008268386013004274	0.0008225263266208257	0.055449761021425736	0.053914613592664994	-1.8439577981464207e-06	-7.332148283267781e-05	-1.83940744556731e-06	-7.314054745216625e-05
17.37349524097843	0.0007030664740093433	0.0007025700054790187	0.0007372806164391278	0.0007358889425002328	0.0007574098445426087	0.0007554330198010355	0.0007792830733560358	0.0007766219506919518	0.0008266384398532111	0.0008223269184831136	0.05545538814889955	0.05392007911230466	-1.8210631641431274e-06	-7.284741776097947e-05	-1.81657564123517e-06	-7.266790556315073e-05
17.478179289537028	0.0007028856362717244	0.0007023893918628002	0.0007370942229334505	0.0007357029273102383	0.0007572204064077989	0.0007552440481487187	0.0007790905131583875	0.0007764299492045183	0.0008264397729380082	0.0008221289919114912	0.05546111788529899	0.053925644292214546	-1.7983129657716916e-06	-7.237079034555505e-05	-1.793887935168468e-06	-7.219271147354545e-05
17.583494112149474	0.0007027058675437239	0.0007022098482048123	0.0007369090078977472	0.0007355180888324084	0.0007570322151545508	0.0007550563196250966	0.0007788992775251835	0.0007762392660002991	0.0008262426105016051	0.0008219325567050896	0.05546695211492921	0.053931310962485164	-1.7757058097772442e-06	-7.189156553458198e-05	-1.7713429382808753e-06	-7.171493028898523e-05
17.689443509546752	0.0007025271725363179	0.0007020313792438063	0.0007367249773251367	0.000735334433057025	0.0007568452776055607	0.000754869841025785	0.0007787093742434957	0.0007760499088072562	0.0008260469626404646	0.0008217376228101174	0.05547289275713716	0.05393708098723807	-1.753240307646349e-06	-7.140970767102739e-05	-1.7489392662235932e-06	-7.123452651286444e-05
17.79603130536116	0.0007023495560173141	0.0007018539897758988	0.0007365421372879387	0.0007351519660535754	0.00075665960067735	0.0007546846192398001	0.0007785208112113402	0.0007758618854633003	0.000825852839603422	0.0008215442003225054	0.0554789417669753	0.05394295626527054	-1.7309150755193993e-06	-7.092518048204544e-05	-1.7266755393012187e-06	-7.075146403587307e-05
17.90326134626431	0.0007021730228122757	0.0007016776846555074	0.0007363604939390181	0.0007349706939720991	0.000756475191381886	0.0007545006612511756	0.0007783335964396294	0.0007756752039182254	0.0008256602517944409	0.0008213522994906095	0.05548510113588427	0.05394893873071848	-1.7087287340735238e-06	-7.0437947066182e-05	-1.704550382347278e-06	-7.026570612295169e-05
18.011137502105942	0.0007019975778054647	0.0007015024687963027	0.0007361800535131592	0.00073479062304456	0.000756292056828241	0.0007543179741406106	0.0007781477380541642	0.0007754898722356796	0.000825469209775422	0.0008211619307179702	0.055491372892385336	0.05395503035372847	-1.686679908451897e-06	-6.994796988307739e-05	-1.6825624246630776e-06	-6.977721540338266e-05
18.119663666053608	0.000701823225940791	0.0007013283471721697	0.0007360008223284515	0.0007346117595862341	0.0007561102042242672	0.0007541365650871383	0.0007779632442976496	0.000775305898595164	0.0008252797242690569	0.0008209731045661108	0.0554977591027878	0.05396123314114572	-1.6647672281787373e-06	-6.945521074144811e-05	-1.6607102999253304e-06	-6.928595385857772e-05
18.228843754733095	0.0007016499722227909	0.0007011553248181954	0.0007358228067877162	0.0007344341099971358	0.0007559296408783182	0.000753956441369838	0.000777780123531767	0.0007751232912940814	0.0008250918061617516	0.0008207858317574067	0.05550426187191233	0.05396754913721376	-1.6429893270478516e-06	-6.895963078690226e-05	-1.6389926460790363e-06	-6.879188281000426e-05
18.338681708369887	0.0007014778217176109	0.0007009834068316649	0.0007356460133799439	0.0007342576807634562	0.000755750374200988	0.000753777610369567	0.0007775983842392668	0.0007749420587498125	0.0008249054665065934	0.0008206001231779957	0.05551088334382469	0.05397398042429148	-1.6213448430289594e-06	-6.846119048919963e-05	-1.6174081052451085e-06	-6.829496290663983e-05
18.44918149093129	0.0007013067795540194	0.0007008125983730845	0.0007354704486817732	0.0007340824784590423	0.0007555724117068981	0.0007536000795707374	0.0007774180350261189	0.0007747622095018416	0.0008247207165263876	0.0008204159898807598	0.055517625702588634	0.053980529123578515	-1.5998324181835596e-06	-6.795984963003932e-05	-1.595955323636239e-06	-6.779515411289849e-05
18.56034709026951	0.0007011368509244254	0.00070064290466721	0.000735296119358982	0.000733908509746887	0.0007553957610165008	0.0007534238565631113	0.0007772390846236871	0.0007745837522139117	0.0008245375676167427	0.00082023344308835	0.05552449117303014	0.0539871973958626	-1.5784506985955411e-06	-6.745556729179092e-05	-1.5746329514836066e-06	-6.72924156971122e-05
18.672182518265565	0.0007009680410859189	0.0007004743310041018	0.000735123032168012	0.000733735781380657	0.0007552204298579245	0.0007532489490436378	0.000777061541890952	0.0007744066956762263	0.0008243560313492197	0.0008200524941962769	0.05553148202152009	0.05399398744227536	-1.5571983342415122e-06	-6.69483018427286e-05	-1.553439642909809e-06	-6.678670621676486e-05
18.784691810974078	0.0007008003553613333	0.0007003068827401963	0.0007349511939575242	0.0007335643002062457	0.0007550464260688558	0.0007530753648183255	0.0007768854158167786	0.0007742310488076935	0.000824176119474546	0.0008198731547760653	0.05553860055676937	0.054000901505068234	-1.536073978901896e-06	-6.643801092398594e-05	-1.5323740558477635e-06	-6.627798350625214e-05
18.897879028768923	0.0007006337991403192	0.000700140565299394	0.0007347806116699762	0.0007333940731633528	0.0007548737575984504	0.0007529031118041427	0.000776710715522222	0.0007740568206582086	0.000823997843925889	0.0008196954365784631	0.055545849130643976	0.054007941868400175	-1.5150762900798323e-06	-6.592465143676063e-05	-1.5114348519487675e-06	-6.576620466333671e-05
19.01174825648978	0.0007004683778804425	0.0006999753841741689	0.0007346112923432331	0.0007332251072870953	0.0007547024325092838	0.000752732198030961	0.0007765374502628791	0.0007738840204109842	0.0008238212168221952	0.0008195193515367191	0.055553230138992854	0.05401511085914314	-1.4942039289031657e-06	-6.540817952846445e-05	-1.4906206964905577e-06	-6.525132603577011e-05
19.126303603589555	0.0007003040971082958	0.0006998113449266928	0.0007344432431122031	0.000733057409709643	0.0007545324589793336	0.0007525626316435255	0.0007763656294312823	0.0007737126573849199	0.0008236462504715915	0.0008193449117699192	0.055560746022494716	0.05402241084770537	-1.473455560031204e-06	-6.488855057867893e-05	-1.4699302582875384e-06	-6.473330320719284e-05
19.241549204282624	0.0007001409624206339	0.0006996484531899847	0.0007342764712105069	0.0007328909876618886	0.000754363845304004	0.0007523944209034708	0.0007761952625593426	0.0007735427410370199	0.0008234729573748582	0.000819172129586393	0.05556839926752147	0.05402984424886742	-1.4528298515493338e-06	-6.436571918444489e-05	-1.4493622095754222e-06	-6.421209098272929e-05
19.357489217694134	0.0006999789794855263	0.0006994867146690742	0.0007341109839721759	0.0007327258484751459	0.0007541965998981839	0.0007522275741913689	0.0007760263593208354	0.0007733742809648565	0.0008233013502289679	0.0008190010174871854	0.055576192407017014	0.054037413522639	-1.4323254748757792e-06	-6.383963914613489e-05	-1.4289152259323e-06	-6.36876433746103e-05
19.474127828010037	0.0006998181540435302	0.0006993261351421907	0.0007339467888333801	0.00073256199958288	0.0007540307312983466	0.0007520621000088174	0.0007758589295339372	0.0007732072869090789	0.0008231314419306946	0.0008188315881695971	0.05558412802139988	0.054045121175129544	-1.4119411046792027e-06	-6.331026345296475e-05	-1.408587986186701e-06	-6.315991358799011e-05
19.59146924462811	0.0006996584919088805	0.0006991667204619656	0.0007337838933341869	0.0007323994485224638	0.0007538662481646823	0.0007518980069805627	0.0007756929831638035	0.000773041768755968	0.0008229632455802907	0.0008186638545307901	0.055592208739476005	0.05405296975944089	-1.3916754187533707e-06	-6.27775442665901e-05	-1.3883791722939937e-06	-6.26288540044595e-05
19.709517702309874	0.0006994999989707111	0.0006990084765566674	0.0007336223051203604	0.0007322382029369798	0.0007537031592832838	0.0007517353038566743	0.0007755285303252104	0.0007728777365400506	0.0008227967744852477	0.0008184978296714784	0.05560043723937659	0.05406096187657444	-1.3715270979382244e-06	-6.224143290681217e-05	-1.3682874692648277e-06	-6.209441616816802e-05
19.828277461333414	0.0006993426811942795	0.000698851409431441	0.0007334620319451769	0.0007320782705770359	0.0007535414735683537	0.0007515739995147406	0.0007753655812852264	0.0007727152004467438	0.0008226320421641155	0.000818333526899671	0.055608816249512555	0.05406910017635722	-1.3514948260379134e-06	-6.170187983636777e-05	-1.3483115650736281e-06	-6.155655077016986e-05
19.94775280764713	0.000699186544622228	0.0006986955251695845	0.0007333030816712892	0.0007319196593026295	0.0007533812000644695	0.000751414102962124	0.000775204146465952	0.0007725541708150695	0.0008224690623504091	0.0008181709597345064	0.0556173485495486	0.05407738735839016	-1.331577289678549e-06	-6.115883464283267e-05	-1.3284501505232867e-06	-6.101520763093782e-05
20.067948053024427	0.0006990315953758605	0.0006985408299338388	0.0007331454622726184	0.00073176237708504	0.0007532223479488844	0.0007512556233382489	0.0007750442364473059	0.0007723946581404094	0.0008223078489965919	0.000818010141910157	0.055626036971397425	0.05408582617301077	-1.3117731782388148e-06	-6.0612246023883376e-05	-1.3087019191783747e-06	-6.047033568554183e-05
20.188867535219305	0.0006988778396564403	0.0006983873299677021	0.0007329891818362796	0.0007316064320087554	0.0007530649265338706	0.0007510985699169334	0.000774885861969862	0.0007722366730773172	0.0008221484162781335	0.0008178510873798095	0.055634884400233744	0.05409441942228076	-1.2920811837471846e-06	-6.006206177053275e-05	-1.28906556725282e-06	-5.992188296655154e-05
20.31051561812294	0.0006987252837465115	0.000698235031596767	0.0007328342485645439	0.0007314518322734346	0.0007529089452691071	0.0007509429521087666	0.0007747290339377453	0.0007720802264423817	0.0008219907785976516	0.0008176938103197262	0.05564389377553127	0.05410316996098867	-1.2725000007813084e-06	-5.950822874981054e-05	-1.2695397935218698e-06	-5.936979658768826e-05
20.432896691921076	0.0006985739340112419	0.0006980839412300778	0.0007326806707768341	0.0007312985861959038	0.0007527544137441122	0.0007507887794635268	0.0007745737634215778	0.0007719253292171464	0.0008218349505891353	0.0008175383251333867	0.055653068092118264	0.054112080697679435	-1.2530283263426784e-06	-5.895069288666677e-05	-1.2501232991902513e-06	-5.881402272497893e-05
20.55601517325261	0.000698423796899796	0.0006979340653615205	0.0007325284569117671	0.0007311467022121995	0.0007526013416907284	0.0007506360616726553	0.0007744200616614928	0.0007717719925510906	0.0008216809471222611	0.0008173846464557194	0.05566241040125667	0.054121154595697135	-1.2336648597859393e-06	-5.8389399147484866e-05	-1.2308147878236503e-06	-5.825450660096321e-05
20.679875505368887	0.0006982748789467165	0.000697785410571221	0.0007323776155292143	0.0007309961888796291	0.0007524497389856377	0.0007504848085717582	0.0007742679400701884	0.000771620227764654	0.0008215287833067768	0.0008172327891574007	0.055671923811742706	0.054130394674258925	-1.214408302714371e-06	-5.782429152220714e-05	-1.2116129652441944e-06	-5.7691192466430286e-05
20.804482158294064	0.0006981271867733453	0.0006976379835269822	0.0007322281553124188	0.0007308470548788892	0.0007522996156529423	0.0007503350301431749	0.0007741174102360586	0.0007714700463523346	0.0008213784744969949	0.00081708276834926	0.055681611491032026	0.05413980400954226	-1.1952573588484838e-06	-5.725531300446174e-05	-1.192516539396879e-06	-5.712402358087898e-05
20.92983962898646	0.0006979807270892584	0.0006974917909857371	0.0007320800850701402	0.000730699309016211	0.000752150981866782	0.0007501867365185823	0.0007739684839263728	0.0007713214599858371	0.0008212300362963613	0.000816934599386761	0.05569147666638514	0.054149385735800644	-1.1762107339379803e-06	-5.668240557368809e-05	-1.1735242202728056e-06	-5.6552942195059464e-05
21.055952441500814	0.000697835506693734	0.0006973468397950329	0.000731933413738846	0.0007305529602255517	0.0007520038479540095	0.0007500399379816546	0.0007738211730905249	0.0007711744805172879	0.0008210834845621277	0.0008167882978745786	0.05570152262603943	0.05415914304649963	-1.1572671356715504e-06	-5.6105510176568396e-05	-1.1546347198090022e-06	-5.597788953215499e-05
21.18282514715158	0.0006976915324772326	0.0006972031368945303	0.0007317881503849316	0.0007304080175708161	0.0007518582243969037	0.0007498946449707648	0.0007736754898633345	0.0007710291199825026	0.0008209388354101033	0.0008166438796712615	0.05571175272040471	0.05416907919547832	-1.1384252735393945e-06	-5.5524566706210976e-05	-1.1358467517513793e-06	-5.539880576685419e-05
21.31046232467717	0.0006975488114229218	0.0006970606893175457	0.0007316443042070003	0.0007302644902481367	0.0007517141218359537	0.0007497508680817545	0.0007735314465684295	0.000770885390604335	0.0008207961052195254	0.0008165013608940043	0.055722170363283655	0.05417919749813341	-1.1196838587486553e-06	-5.493951398313768e-05	-1.1171590315801373e-06	-5.4815630007115645e-05
21.438868580405217	0.0006974073506082041	0.0006969195041925979	0.0007315018845381606	0.0007301223875881715	0.0007515715510726717	0.0007496086180707303	0.0007733890557216709	0.0007707433047960656	0.0008206553106380007	0.0008163607579234916	0.055732779033117096	0.05418950133262919	-1.101041604119335e-06	-5.4350289735161095e-05	-1.09857027639354e-06	-5.4228300273434504e-05
21.568048548418737	0.0006972671572062936	0.0006967795887450038	0.0007313609008483904	0.0007299817190584694	0.000751430523072482	0.000749467905856941	0.0007732483300346698	0.0007706028751648833	0.0008205164685865751	0.0008162220874088692	0.0557435822742577	0.05419999414113356	-1.082497223955925e-06	-5.375683057587399e-05	-1.0800792047903872e-06	-5.363675347799801e-05
21.69800689072348	0.0006971282384877996	0.0006966409502984816	0.0007312213627469234	0.0007298424942658574	0.000751291048967646	0.0007493287425256851	0.0007731092824183495	0.00077046411451541	0.0008203795962648838	0.0008160853662727899	0.05575458369826781	0.054210679431077845	-1.0640494339480937e-06	-5.315907198380487e-05	-1.0616845367698337e-06	-5.3040925403868844e-05
21.828748297416116	0.0006969906018223558	0.0006965035962767986	0.0007310832799846988	0.0007297047229588901	0.0007511531400602595	0.0007491911393312935	0.0007729719259865982	0.0007703270358533157	0.0008202447111564262	0.0008159506117165849	0.05576578698524635	0.05422156077644469	-1.0456969510583627e-06	-5.25569482809074e-05	-1.043384993616031e-06	-5.244075068333576e-05
21.960277486853503	0.0006968542546802602	0.0006963675342054331	0.0007309466624568381	0.0007295684150303282	0.0007510168078252907	0.0007490551077001526	0.0007728362740599744	0.0007701916523889863	0.000820111831033931	0.000815817841225522	0.055777195885183345	0.05423264181908439	-1.0274384934306005e-06	-5.1950392611549434e-05	-1.0251792978079217e-06	-5.183616277726344e-05
22.092599205822967	0.0006967192046341529	0.0006962327717132717	0.0007308115202051779	0.0007294335805196724	0.0007508820639136871	0.000748920659233793	0.0007727023401694955	0.0007700579775412716	0.0008199809739648425	0.0008156870725741816	0.05578881421934314	0.05424392627005539	-1.0092727802399684e-06	-5.1339336917977096e-05	-1.0070661728726546e-06	-5.122709395061209e-05
22.225718229713628	0.0006965854593607253	0.0006960993165343393	0.000730677863420853	0.0007293002296157454	0.0007507489201555407	0.0007487878057120411	0.000772570138060503	0.0007699260249413113	0.0008198521583169206	0.0008155583238319465	0.05580064588167599	0.05425541791099791	-9.9119853161269e-07	-5.0723711919359316e-05	-9.890443433023186e-07	-5.061347525170401e-05
22.359639362688714	0.0006964530266424447	0.000695967176509546	0.0007305457024469116	0.0007291683726593101	0.0007506173885633049	0.0007486565590962165	0.00077243968169659	0.0007697958084364212	0.0008197254027639446	0.0008154316133685887	0.0558126948402624	0.05426712059553295	-9.732144684989827e-07	-5.010344708783476e-05	-9.711125344325118e-07	-4.9995236488104e-05
22.494367437858962	0.0006963219143693252	0.0006958363595884795	0.0007304150477809976	0.0007290380201457515	0.0007504874813350852	0.0007485269315324078	0.0007723109852636235	0.0007696673420940727	0.0008196007262915497	0.0008153069598599911	0.05582496513878534	0.05427903825069274	-9.55319312552494e-07	-4.9478470624031434e-05	-9.532694723187428e-07	-4.9372306202860594e-05
22.629907317457054	0.0006961921305407152	0.0006957068738312147	0.0007302859100780675	0.0007289091827277952	0.0007503592108579824	0.0007483989353547958	0.0007721840631738306	0.0007695406402059369	0.000819478148203173	0.0008151843822939715	0.055837460898035186	0.05429117487838143	-9.375117860188457e-07	-4.884870943336339e-05	-9.355138836267089e-07	-4.8744611650358705e-05
22.766263893012997	0.0006960636832671258	0.0006955787274101656	0.0007301583001531696	0.0007287818712182862	0.000750232589711508	0.0007482725830890543	0.0007720589300699784	0.0007694157172920207	0.0008193576881261312	0.0008150638999762392	0.05585018631744742	0.05430353455686955	-9.197906116215765e-07	-4.821408910124503e-05	-9.178444955191059e-07	-4.811207877211676e-05
22.903442085530802	0.0006959365807720799	0.000695451928611957	0.0007300322289842622	0.0007286560965930091	0.0007501076306710568	0.0007481478874558	0.0007719356008296231	0.0007692925881048694	0.0008192393660178146	0.0008149455325364628	0.055863145676672436	0.05431612144231442	-9.021545124563227e-07	-4.757453386880495e-05	-9.002600355498096e-07	-4.747463217222303e-05
23.041446845665973	0.0006958108313939983	0.0006953264858393353	0.0007299077077150915	0.0007285318699935669	0.0007499843467114491	0.0007480248613741211	0.0007718140905694515	0.0007691712676338645	0.0008191232021720174	0.0008148292999344718	0.0558763433371805	0.05432893977032137	-8.846022118329591e-07	-4.692996660429771e-05	-8.82759231504715e-07	-4.6832195089246964e-05
23.180283153904217	0.0006956864435881245	0.0006952024076131168	0.0007297847476581285	0.0007284092027303188	0.000749862751010551	0.0007479035179651737	0.0007716944146497135	0.0007690517711096079	0.0008190092172254053	0.0008147152224665933	0.05588978374389921	0.054341993857530704	-8.671324331836587e-07	-4.6280308779123036e-05	-8.653408113215057e-07	-4.618468937250819e-05
23.31995602074116	0.0006955634259284653	0.0006950797025741535	0.0007296633602975433	0.0007282881062853545	0.0007497428569529436	0.000747783870555835	0.0007715765886787259	0.0007689341140083778	0.0008188974321641019	0.0008146033207721024	0.05590347142688852	0.05435528810324658	-8.497438999470995e-07	-4.5625480440902866e-05	-8.480035029582479e-07	-4.5532035454792785e-05
23.460470486863187	0.0006954417871097809	0.000694958379485349	0.0007295435572922529	0.0007281685923155441	0.0007496246781336833	0.0007476659326824413	0.0007714606285174839	0.0007688183120566908	0.0008187878683304306	0.0008144936158398283	0.05591741100305108	0.05436882699109415	-8.324353354253501e-07	-4.4965400184837634e-05	-8.307460342650216e-07	-4.487415232454217e-05
23.60183162332936	0.0006953215359495969	0.0006948384472336955	0.0007294253504790114	0.0007280506726556288	0.0007495082283621198	0.0007475497180945861	0.0007713465502843509	0.0007687043812359423	0.000818680547429786	0.0008143861290148823	0.05593160717788082	0.05438261509071909	-8.15205462670679e-07	-4.429998512664457e-05	-8.135671328637906e-07	-4.4210957498486136e-05
23.744044531754422	0.0006952026813902588	0.0006947199148323554	0.0007293087518755677	0.0007279343593213798	0.0007493935216657979	0.0007474352407590023	0.0007712343703598501	0.0007685923377871459	0.0008185754915376578	0.0008142808820055396	0.055946064747247296	0.05439665705951856	-7.980530043467764e-07	-4.362915087308128e-05	-7.964655260096244e-07	-4.3542366992416204e-05
23.887114344492932	0.0006950852325010165	0.0006946027914227728	0.0007291937736838776	0.0007278196645128108	0.0007492805722944297	0.0007473225148635114	0.0007711241053915507	0.0007684821982157671	0.0008184727231068019	0.0008141778968902601	0.05596078859922256	0.0544109576444151	-7.809766826216355e-07	-4.2952811493968124e-05	-7.794399404948554e-07	-4.286829529362435e-05
24.031046224824397	0.000694969198480143	0.0006944870862768198	0.0007290804282933726	0.0007277066006174495	0.0007491693947239421	0.0007472115548210496	0.0007710157722990463	0.0007683739792966479	0.0008183722649745574	0.000814077196124856	0.05597578371594628	0.05442552168366549	-7.63975219026606e-07	-4.227087949190689e-05	-7.62489102495989e-07	-4.218865533070493e-05
24.175845367139747	0.000694854588657092	0.0006943728087989816	0.0007289687282842949	0.0007275951802136718	0.0007490600036606068	0.0007471023752737757	0.000770909388279038	0.000768267698079036	0.0008182741403703254	0.0008139788025498136	0.0559910551755291	0.054440354108711946	-7.470473343267232e-07	-4.158326577144433e-05	-7.456117374514057e-07	-4.150335844257946e-05
24.32151699712871	0.0006947414124946907	0.0006942599685285797	0.0007288586864310929	0.0007274854160740998	0.0007489524140452491	0.0007469949910972573	0.0007708049708105213	0.0007681633718917128	0.0008181783729232069	0.000813882739397774	0.056006608154005	0.05445545994607189	-7.301917483871351e-07	-4.0889879608624335e-05	-7.28806569931257e-07	-4.081231434882593e-05
24.468066371968433	0.0006946296795913682	0.000694148575142028	0.0007287503157058783	0.0007273773211690587	0.0007488466410575368	0.0007468894174047351	0.0007707025376600728	0.0007680610183482245	0.0008180849866697996	0.0008137890303011653	0.056022447927320126	0.05447084431927305	-7.134071800555739e-07	-4.0190628619651836e-05	-7.120723235156008e-07	-4.011543111823168e-05
24.61549878051318	0.0006945193996834209	0.0006940386384551292	0.0007286436292819467	0.0007272709086701001	0.0007487427001203516	0.0007467856695514717	0.0007706021068872432	0.0007679606553522157	0.0008179940060621623	0.0008136976993000025	0.056038579873369264	0.054486512450827154	-6.966923470088336e-07	-3.948541872778044e-05	-6.954077206426136e-07	-3.9412615135597795e-05
24.763819543485244	0.0006944105826473204	0.0006939301684254134	0.0007285386405373704	0.0007271661919535952	0.0007486406069042521	0.00074668376313919	0.0007705036968500662	0.0007678623011028776	0.0008179054559759563	0.0008136087708498561	0.05605500947407601	0.054502469664250874	-6.80045965617028e-07	-3.8774154130366556e-05	-6.788114824784856e-07	-3.8703771069709125e-05
24.91303401366693	0.0006943032385020545	0.0006938231751545101	0.000728435363058651	0.0007270631846043884	0.0007485403773320166	0.0007465837140205896	0.0007704073262106715	0.0007677659741004989	0.0008178193617187542	0.0008135222698299864	0.05607174231752065	0.05451872138612977	-6.634667508169552e-07	-3.805673726581249e-05	-6.622823287881843e-07	-3.79888018399166e-05
25.063147576093755	0.0006941973774115104	0.0006937176688905639	0.000728333810644444	0.0007269619004195242	0.000748442027583278	0.000746485538303958	0.000770313013941015	0.0007676716931521333	0.0008177357490385324	0.0008134382215516576	0.05608878410011531	0.054535273148228904	-6.469534159811267e-07	-3.733306877962139e-05	-6.458189778049163e-07	-3.7267608582580714e-05
25.214165648248784	0.0006940930096868924	0.0006936136600306843	0.0007282339973093482	0.0007268623534120361	0.0007483455740992446	0.0007463892523578631	0.0007702207793287211	0.0007675794773773762	0.0008176546441323412	0.0008133566517666231	0.05610614062882756	0.05455213058965375	-6.305046727525347e-07	-3.6603047487843154e-05	-6.294201460692317e-07	-3.654009061501706e-05
25.366093680258146	0.000693990145789192	0.0006935111591234504	0.0007281359372877773	0.0007267645578148208	0.0007482510335875251	0.0007462948728159531	0.0007701306419830546	0.0007674893462142713	0.0008175760736551762	0.0008132775866758087	0.05612381782345375	0.054569299459054255	-6.141192309119456e-07	-3.586657034221341e-05	-6.130845482924148e-07	-3.580614540027449e-05
25.518937155087716	0.0006938887963316835	0.0006934101768714391	0.0007280396450378883	0.0007266685280845687	0.0007481584230270317	0.0007462024165818317	0.0007700426218409991	0.000767401319425321	0.0008175000647290255	0.0008132010529381669	0.05614182171894521	0.05458678561688276	-5.977957982421581e-07	-3.5123532393599444e-05	-5.96810897224645e-07	-3.5065668511274906e-05
25.672701588741027	0.0006937889720824742	0.0006933107241338123	0.000727945135245599	0.0007265742789057809	0.0007480677596729956	0.0007461119008340454	0.0007699567391734757	0.0007673154171036336	0.0008174266449521294	0.0008131270776797392	0.05616015846778546	0.054604595037701494	-5.815330803736127e-07	-3.437382675464118e-05	-5.805979035079789e-07	-3.431855359384284e-05
25.827392530458226	0.0006936906839670851	0.0006932128119289313	0.0007278524228286654	0.000726481825194849	0.0007479790610620649	0.0007460233430311519	0.0007698730145916717	0.0007672316596791833	0.0008173558424084281	0.0008130556885029007	0.05617883434242236	0.05462273381254325	-5.653297806321698e-07	-3.3617344561115425e-05	-5.644442755132865e-07	-3.3564692327903156e-05
25.983015562916506	0.0006935939430710898	0.0006931164514370335	0.000727761522940854	0.0007263911821042294	0.0007478923450175229	0.0007459367609169101	0.0007697914690535202	0.0007671500679252153	0.0008172876856772359	0.0008129869134958253	0.05619785573775528	0.054641208151324824	-5.49184599892092e-07	-3.285397493313358e-05	-5.48348719203208e-07	-3.28039743890951e-05
26.139576302431465	0.0006934987606427774	0.0006930216540029323	0.0007276724509761717	0.0007263023650266732	0.0007478076296545864	0.0007458521725255477	0.0007697121238702902	0.0007670706629647617	0.0008172222038431051	0.0008129207812421377	0.05621722917368023	0.05466002438531743	-5.330962364372659e-07	-3.2083604936478105e-05	-5.323099379920745e-07	-3.203628741060838e-05
26.297080399159835	0.0006934051480958762	0.0006929284311387783	0.0007275852225731925	0.0007262153895995554	0.0007477249333858271	0.0007457695961871517	0.0007696350007133301	0.0007669934662773081	0.0008171594265059259	0.0008128573208307942	0.05623696129769129	0.05467918896967124	-5.17063385783393e-07	-3.130611954035856e-05	-5.16326632571569e-07	-3.1261516940911394e-05
26.455533537303385	0.0006933131170123119	0.0006928367945268581	0.0007274998536194548	0.0007261302717092742	0.0007476442749266906	0.0007456890505331555	0.0007695601216209403	0.0007669184997055884	0.0008170993837912404	0.0008127965618661718	0.056257058887543364	0.05469870848599874	-5.010847405361764e-07	-3.0521401576860674e-05	-5.003975007619732e-07	-3.0479546403505697e-05
26.614941435314055	0.0006932226791450185	0.0006927467560224428	0.0007274163602559487	0.0007260470274957385	0.0007475656733011284	0.0007456105545019402	0.0007694875090053958	0.0007668457854625262	0.000817042106360791	0.0008127385344783884	0.05627752885397711	0.054718589645020334	-4.851589902282565e-07	-2.9729331698286066e-05	-4.845212373642827e-07	-2.969025705493178e-05
26.77530984610034	0.0006931338464207863	0.0006926583276566793	0.0007273347588816803	0.0007259656733569353	0.00074748914784734	0.0007455341273445404	0.0007694171856601054	0.0007667753461383123	0.0008169876254232966	0.0008126832693338403	0.056298378243505476	0.05473883928926737	-4.692848211656879e-07	-2.8929788334519646e-05	-4.6869653399627537e-07	-2.8893527941858954e-05
26.93664455723489	0.0006930466309431645	0.0006925715216395321	0.0007272550661583283	0.0007258862259535864	0.0007474147182236277	0.0007454597886304688	0.0007693491747669267	0.0007667072047076344	0.0008169359727454758	0.0008126307976459863	0.05631961424126497	0.05475946439584993	-4.534609162566358e-07	-2.8122647647843557e-05	-4.5292207892511094e-07	-2.808923585675971e-05
27.098951391163432	0.000692961044995408	0.0006924863503627748	0.0007271772990149862	0.0007258087022138939	0.0007473424044143732	0.0007453875582536551	0.0007692834999036316	0.0007666413845370577	0.0008168871806633158	0.0008125811511863654	0.05634124417393426	0.054780472079289017	-4.376859548418065e-07	-2.7307783488167425e-05	-4.37196556907736e-07	-2.7277255293084446e-05
27.26223620541477	0.0006928771010434715	0.0006924028264030255	0.000727101474652993	0.0007257331193383713	0.000747272226736128	0.0007453174564385023	0.0007692201850515263	0.0007665779093925546	0.0008168412820935911	0.0008125343622958637	0.056363275512721606	0.05480186959441417	-4.219586125361538e-07	-2.648506734717615e-05	-4.215186490204477e-07	-2.645745839993663e-05
27.426504892812353	0.0006927948117390535	0.000692320962524838	0.0007270276105508568	0.0007256594948047697	0.000747204205843828	0.000745249503746064	0.0007691592546032335	0.0007665168034471971	0.0008167983105456472	0.0008124904638962335	0.05638571587642075	0.05482366433933127	-4.0627756106147855e-07	-2.5654368311089915e-05	-4.058870325066716e-07	-2.562971493527688e-05
27.59176338168682	0.0006927141899226872	0.0006922407716838355	0.0007269557244692689	0.0007255878463730925	0.0007471383627371297	0.0007451837210803434	0.0007691007333706323	0.0007664580912890029	0.0008167583001334437	0.0008124494895018702	0.0564085730345392	0.054845863858456315	-3.9064146806298133e-07	-2.4815553012480507e-05	-3.9030038058137165e-07	-2.479389221748951e-05
27.758017636089992	0.0006926352486268853	0.0006921622670299047	0.0007268858344562163	0.000725518192090712	0.0007470747187668777	0.0007451201296947242	0.0007690446465929726	0.0007664017979289552	0.0008167212855878785	0.000812411473231861	0.05643185491050172	0.05486847584562401	-3.7504899693752494e-07	-2.396848558083864e-05	-3.747573622744915e-07	-2.3949855077115556e-05
27.925273656010095	0.0006925580010793317	0.0006920854619104324	0.0007268179588521878	0.000725450550297575	0.0007470132956416987	0.0007450587511985213	0.0007689910199451548	0.000766347948809183	0.0008166873022693864	0.0008123764498222994	0.05645556958492893	0.0548915081472695	-3.59498806658861e-07	-2.3113027592780444e-05	-3.592566422483748e-07	-2.309746580700378e-05
28.09353747758831	0.0006924824607061264	0.0006920103698736008	0.0007267521162954801	0.0007253849396315121	0.0007469541154347274	0.0007449996075636719	0.0007689398795461859	0.0007662965698113188	0.0008166563861808285	0.0008123444546388851	0.05647972529899321	0.05491496876568509	-3.439895515902798e-07	-2.224903802003353e-05	-3.437968806160527e-07	-2.223658411054652e-05
28.2628151733366	0.0006924086411350829	0.0006919370046717344	0.0007266883257276061	0.0007253213790336475	0.0007468972005904733	0.0007449427211315556	0.0007688912519678177	0.0007662476872650309	0.0008166285739806782	0.0008123155236898115	0.05650433045785586	0.05493886586235383	-3.285198813068012e-07	-2.1376373177589558e-05	-3.2837673276690446e-07	-2.136706705063718e-05
28.43311285235687	0.0006923365561990745	0.0006918653802646974	0.0007266266063988007	0.0007252598877539069	0.0007468425739318171	0.0007448881146199524	0.0007688451642433605	0.0007662013279567357	0.0008166039029965038	0.0008122896936389433	0.05652939363418531	0.054963207761366185	-3.130884404134622e-07	-2.0494886670135992e-05	-3.129948491793072e-07	-2.0488768996185236e-05
28.604436660561465	0.000692266219939439	0.0006917955108233496	0.0007265669778736362	0.0007252004853566348	0.0007467902586671557	0.0007448358111301428	0.0007688016438766945	0.0007661575191384956	0.00081658241123877	0.0008122670018193022	0.056554923571763255	0.05498800295291451	-2.9769386834235453e-07	-1.9604429336683715e-05	-2.9764987522981623e-07	-1.9601541567049185e-05
28.77679278089485	0.0006921976466094337	0.0006917274107330558	0.0007265094600367423	0.0007251431917263176	0.0007467402783976892	0.0007447858341541509	0.000768760718851465	0.0007661162885371077	0.0008165641374149543	0.0008122474862468619	0.05658092918917259	0.05501326009687472	-2.8233479916440693e-07	-1.8704849194556283e-05	-2.823404509997435e-07	-1.8705233578941716e-05
28.950187433556945	0.0006921308506777484	0.0006916610945972528	0.0007264540730986363	0.0007250880270734139	0.0007466926571248576	0.0007447382075821344	0.0007687224176404806	0.0007660776643633852	0.0008165491209439956	0.0008122311856346627	0.056607419583579004	0.05503898802647465	-2.670098613976983e-07	-1.779599138232446e-05	-2.6706521108910836e-07	-1.779969098641976e-05
29.124626876227456	0.0006920658468320696	0.0006915965772410692	0.0007264008376016612	0.0007250350119402968	0.0007466474192579244	0.0007446929557099232	0.0007686867692153082	0.0007660416753216367	0.0008165374019710731	0.0008122181394072522	0.056634404034603104	0.05506519575205035	-2.51717677812735e-07	-1.6877698101824823e-05	-2.518227844188793e-07	-1.6884756825319425e-05
29.30011740429177	0.0006920026499827026	0.0006915338737150053	0.0007263497744260392	0.0007249841672073077	0.0007466045896217174	0.0007446501032467111	0.0007686538030560758	0.0007660083506193473	0.0008165290213827353	0.0008122083877154626	0.0566618920082863	0.05509189246489349	-2.364568652143094e-07	-1.5949808557069733e-05	-2.3661179402324067e-07	-1.596027115249865e-05
29.476665351068124	0.0006919412752662547	0.0006914729992986738	0.0007263009047960417	0.000724935514098931	0.0007465641934645304	0.0007446096753229082	0.0007686235491614903	0.0007659777199770754	0.0008165240208223875	0.0008122019714515389	0.0566898931611557	0.05511908754119535	-2.212260342511138e-07	-1.5012158894378569e-05	-2.2143085685703834e-07	-1.5026070985996176e-05
29.654277088036206	0.0006918817380493647	0.0006914139695045898	0.0007262542502862717	0.0007248890741900757	0.0007465262564661771	0.0007445716974981451	0.0007685960380590626	0.0007659498136385491	0.0008165224427061343	0.0008121989322646109	0.056718417344386166	0.0551467905460854	-2.0602378920410447e-07	-1.4064582139011739e-05	-2.062785835802404e-07	-1.4081990242442721e-05
29.832959025067048	0.0006918240539325043	0.0006913568000820328	0.000726209832828074	0.0007248448694124906	0.0007464908047462219	0.0007445361957694517	0.0007685713008155667	0.0007659246623809972	0.0008165243302390087	0.0008121993125765432	0.05674747460806832	0.05517501123777089	-1.908487277566505e-07	-1.3106908130916528e-05	-1.9115357834239774e-07	-1.3127859673195408e-05
30.0127176106544	0.0006917682387538281	0.00069130150702096	0.0007261676747160616	0.000724802922061292	0.0007464578648723701	0.0007445031965795946	0.0007685493690477162	0.0007659022975256913	0.0008165297274315791	0.0008122031555981512	0.05677707520557922	0.05520375957177694	-1.756994408071838e-07	-1.2138963460556207e-05	-1.7605443858792133e-07	-1.2163506800888513e-05
30.193559332147448	0.0006917143085930854	0.0006912481065559816	0.0007261277986147678	0.0007247632548016181	0.0007464274638690339	0.0007444727268255875	0.0007685302749330773	0.0007658827509487221	0.0008165386791169528	0.0008122105053458014	0.05680722959806494	0.05523304570529602	-1.6057451222243474e-07	-1.1160571400853359e-05	-1.609797548210272e-07	-1.1188755851682108e-05
30.37549071598484	0.0006916622797755966	0.0006911966151704021	0.0007260902275654299	0.000724725890675415	0.0007463996292260774	0.0007444448138673812	0.0007685140512212223	0.0007658660550920125	0.0008165512309681909	0.0008122214066584152	0.056837948459032055	0.05526288000164156	-1.454725186288315e-07	-1.017155183943852e-05	-1.4592811038672757e-07	-1.020342768814908e-05
30.55851832793038	0.0006916121688762814	0.0006911470496003177	0.0007260549849928955	0.0007246908531083464	0.0007463743889077355	0.0007444194855367253	0.0007685007312451216	0.0007658522429745646	0.0008165674295161334	0.000812235905214868	0.05686924267905601	0.05529327303481445	-1.3039202917180734e-07	-9.171721207901218e-06	-1.308980812466179e-07	-9.207339739220055e-06
30.742648773309874	0.0006915639927237618	0.0006910994268387854	0.0007260220947126724	0.0007246581659168449	0.0007463517713617285	0.0007443967701462229	0.0007684903489327975	0.0007658413482039664	0.0008165873221676683	0.0008122540475518211	0.05690112337060747	0.05532423559418695	-1.1533160529679162e-07	-8.160892411568366e-06	-1.1588823575379645e-07	-8.200305930322616e-06
30.92788869724955	0.0006915177684045077	0.000691053764140041	0.0007259915809380962	0.0007246278533152834	0.000746331805528548	0.0007443766964985572	0.0007684829388192164	0.0007658334049881298	0.0008166109572244207	0.0008122758810819614	0.05693360187300081	0.05535577868930004	-1.0028980051025177e-07	-7.138874755563407e-06	-1.0089713441564091e-07	-7.182136610078826e-06
31.114244784915854	0.0006914735132670673	0.0006910100790238008	0.0007259634682876566	0.0007245999399233033	0.0007463145208509562	0.0007443592938959282	0.0007684785360584661	0.0007658284481473136	0.0008166383839019208	0.0008123014541127083	0.05696668975746758	0.05538791355478749	-8.526516011731627e-08	-6.105473869172373e-06	-8.592332964617658e-08	-6.152638475781513e-06
31.30172376175672	0.000691431244926343	0.0006909683892796104	0.0007259377817924478	0.0007245744507732669	0.0007462999472836675	0.0007443445921496692	0.000768477176436186	0.0007658265131263904	0.0008166696523492233	0.0008123308158653541	0.05700039883235992	0.05542065165542137	-7.025622100840373e-08	-5.060491630792807e-06	-7.0965365540996e-08	-5.111614498343187e-06
31.4903323937443	0.0006913909812679415	0.0006909287129712714	0.0007259145469037705	0.0007245514113178642	0.000746288115303239	0.0007443326215900742	0.0007684788963822827	0.0007658276360073993	0.0008167048136690128	0.0008123640164946828	0.05703474114848672	0.055454004691288465	-5.526151138166707e-08	-4.0037260881919945e-06	-5.6021777608810525e-08	-4.058863843442451e-06
31.68007748761912	0.0006913527404525835	0.0006908910684413278	0.0007258937895008787	0.0007245308474378604	0.0007462790559181674	0.0007443234130764258	0.0007684837329839275	0.000765831853522371	0.0008167439199382055	0.0008124011071090654	0.057069729004587004	0.055487984603098714	-4.0279550501216496e-08	-2.934971378987239e-06	-4.109109253791314e-08	-2.9941817930312364e-06
31.870965891135747	0.0006913165409205815	0.0006908554743156233	0.0007258755358988758	0.0007245127854499957	0.0007462728006791962	0.000744316998007233	0.0007684917239988444	0.0007658392030664433	0.000816787024229057	0.0008124421397910506	0.05710537495294333	0.055522603577630454	-2.530884844124774e-08	-1.854017649266515e-06	-2.6171827935753122e-08	-1.9173596642885204e-06
32.063004493309954	0.0006912824013963777	0.0006908219495079195	0.0007258598128567583	0.0007244972521150319	0.0007462693816898358	0.0007443134083306816	0.000768502907868893	0.0007658497227112623	0.0008168341806307921	0.0008124871676184585	0.057141691805142364	0.05555787405331607	-1.0347905808269497e-08	-7.606509682123175e-07	-1.1262492057451806e-08	-8.281847250213303e-07
32.25620022466719	0.0006912503408931575	0.0006907905132245935	0.0007258466475856259	0.0007244842746459653	0.0007462688316171162	0.0007443126765553128	0.0007685173237339678	0.0007658634512187003	0.0008168854442717827	0.0008125362446860105	0.057178692637983204	0.055593808725975566	4.604786530380822e-09	3.4534675755204525e-07	3.638416462429031e-09	2.735598911562942e-07
32.45056005749291	0.0006912203787175216	0.0006907611849693942	0.0007258360677570399	0.0007244738807163881	0.0007462711837025553	0.0007443148357609169	0.0007685350114462023	0.0007658804280548659	0.0008169408713422714	0.000812589426127484	0.05721639079954224	0.05563042055469405	1.9550747703059312e-08	1.4641978705876024e-06	1.8532408860988392e-08	1.3880952705047633e-06
32.64609100608406	0.0006911925344742268	0.0006907339845482701	0.0007258281015115452	0.0007244660984690131	0.0007462764717733618	0.0007443199196096592	0.0007685560115844958	0.0007659006934044389	0.0008170005191176666	0.0008126467681384257	0.05725479991539478	0.055667722767859286	3.449150713609114e-08	2.5961290540388315e-06	3.342100654731006e-08	2.5156468099196694e-06
32.84280012700226	0.0006911668280709988	0.0006907089320742719	0.0007258227774673637	0.0007244609565243702	0.0007462847302538824	0.0007443279623574467	0.0007685803654693789	0.0007659242881853327	0.0008170644459824338	0.0008127083279994417	0.05729393389500178	0.055705728869353675	4.9428604836313644e-08	3.7413714238376805e-06	4.8305741380668885e-08	3.6564443083308973e-06
33.040694519328454	0.0006911432797234087	0.0006906860479725198	0.0007258201247292482	0.0007244584839896639	0.0007462959941772839	0.0007443389988655305	0.0007686081151782091	0.0007659512540636847	0.0008171327114545841	0.0008127741641000658	0.05733380693826507	0.05574445264491202	6.436359167730568e-08	4.900160622212102e-06	6.318815595567594e-08	4.810722059239714e-06
33.239781324919136	0.0006911219099598208	0.0006906653529852451	0.0007258201728975139	0.0007244587104678066	0.0007463102991974896	0.0007443530646123574	0.0007686393035607212	0.0007659816334691931	0.0008172053762107917	0.0008128443359632391	0.05737443354225564	0.05578390816864669	7.929802970144638e-08	6.072736914608523e-06	7.806980389371207e-08	5.978718946697548e-06
33.44006772866406	0.0006911027396264063	0.0006906468681769004	0.0007258229520772398	0.0007244616660666248	0.0007463276816013669	0.0007443701957056705	0.0007686739742549298	0.0007660154696108018	0.0008172825021121489	0.0008129189042704077	0.05741582850812408	0.05582410980974806	9.423349242891274e-08	7.259345288918029e-06	9.295225015409393e-08	7.160678543699506e-06
33.64156095874556	0.0006910857898922325	0.000690630614939346	0.0007258284928876559	0.0007244673814082482	0.0007463481783211811	0.0007443904288948756	0.0007687121717034063	0.0007660528064927507	0.0008173641522305901	0.0008129979308872687	0.057458006948194085	0.05586507223936275	1.0917156516624359e-07	8.460235556534412e-06	1.0783707133353061e-07	8.356849212215467e-06
33.84426828689945	0.0006910710822544142	0.0006906166149971021	0.0007258368264717061	0.0007244758876386758	0.000746371826947311	0.000744413801583664	0.0007687539411699241	0.0007660936889309893	0.0008174503908759904	0.0008130814788901693	0.05750098429324513	0.055906810437656995	1.2411384532921496e-07	9.675662456493095e-06	1.2272585599073377e-07	9.567484206440824e-06
34.04819702867729	0.0006910586385433444	0.0006906048904126837	0.0007258479845058048	0.0007244872164375371	0.0007463986657412445	0.0007444403518429169	0.0007687993287565003	0.0007661381625699818	0.0008175412836239756	0.0008131696125931976	0.05754477629999613	0.05594933970107171	1.390619427618124e-07	1.0905885760886802e-05	1.3762020495433104e-07	1.0792841777157447e-05
34.25335454371064	0.0006910484809279842	0.000690595463591996	0.0007258619992097746	0.0007245014000280303	0.0007464287336488469	0.0007444701184238735	0.0007688483814208242	0.0007661862738998867	0.0008176368973444462	0.000813262397575961	0.057589399058788585	0.055992675649773394	1.5401748007298419e-07	1.2151170384722132e-05	1.5252173165528245e-07	1.2033185280285741e-05
34.45974823597649	0.0006910406319212369	0.0006905883572898151	0.0007258789033569883	0.0007245184711870705	0.0007464620703139272	0.0007445031407716004	0.0007689011469941058	0.0007662380702741547	0.0008177373002308605	0.0008133599007121053	0.05763486900148103	0.05603683423530773	1.6898209298120068e-07	1.3411786497219413e-05	1.6743206247143982e-07	1.3288783287296324e-05
34.66738555406454	0.0006910351143853812	0.0006905835946153353	0.0007258987302847007	0.0007245384632556234	0.0007464987160920886	0.0007445394590387382	0.0007689576741993337	0.0007662935999275252	0.0008178425618302776	0.0008134621901985661	0.057681202909559075	0.056081831748462575	1.839574306468708e-07	1.4688009635194232e-05	1.8235283705150644e-07	1.4559909697509088e-05
34.87627399144595	0.0006910319515375825	0.0006905811990377914	0.0007259215139045869	0.0007245614101492458	0.0007465387120648856	0.000744579114099555	0.0007690180126699696	0.000766352911994452	0.0008179527530742009	0.0008135693355855959	0.057728417922467946	0.05612768482734844	1.9894515604183816e-07	1.5980120821157406e-05	1.9728570867846157e-07	1.584684385499968e-05
35.086421086743854	0.0006910311669554737	0.000690581194392158	0.0007259472887134859	0.0007245873463688345	0.0007465821000542918	0.0007446221475643028	0.0007690822129690829	0.0007664160565279619	0.000818067946310238	0.0008136814078075826	0.057776531546175965	0.05617441046569896	2.139469463065171e-07	1.7288406682886004e-05	2.122323446225767e-07	1.7149870666699485e-05
35.29783442400536	0.000691032784582807	0.0006905836048849204	0.0007259760898043546	0.0007246163070115827	0.0007466289226374797	0.0007446686017938888	0.0007691503266089433	0.0007664830845189616	0.0008181882153346069	0.000813798479214688	0.05782556166197644	0.05622202602140446	2.289644931291468e-07	1.8613159576963412e-05	2.2719442651524847e-07	1.8469280724880965e-05
35.51052163297529	0.0006910368287351813	0.0006905884550999243	0.000726007952877441	0.0007246483277821551	0.0007466792231619338	0.0007447185199148701	0.0007692224060710802	0.0007665540479160044	0.0008183136354255182	0.0008139206236053309	0.05787552653553232	0.056270549225282636	2.439995031135525e-07	1.9954677713929225e-05	2.421736507085201e-07	1.980537043103081e-05
35.72449038937153	0.0006910433241058327	0.0006905957700042931	0.0007260429142516672	0.0007246834450040772	0.0007467330457608839	0.0007447719458347707	0.0007692985048268191	0.0007666289996455226	0.0008184442833774468	0.0008140479162595353	0.05792644482617828	0.05631999819009182	2.590536981623027e-07	2.1313265286926342e-05	2.5717172865628683e-07	2.1158442122998222e-05
35.93974841516195	0.0006910522957715023	0.0006906055749544233	0.0007260810108762444	0.0007247216956313504	0.0007467904353690879	0.0007448289242577413	0.0007693786773583138	0.0007667079936325492	0.0008185802375363402	0.0008141804339731804	0.05797833559647865	0.05637039141980188	2.741288159010657e-07	2.268923260625999e-05	2.7219038732889493e-07	2.2528804208277187e-05
36.15630347884324	0.0006910637691983796	0.0006906178957020613	0.0007261222803425195	0.0007247631172603034	0.0007468514377389691	0.0007448895007005699	0.0007694629791800962	0.0007667910848219434	0.0008187215778357901	0.000814318255093186	0.05803121832206289	0.05642174781912301	2.8922661006848885e-07	2.4082896234012274e-05	2.8723136959564813e-07	2.3916771297011197e-05
36.374163395721176	0.0006910777702481073	0.0006906327584004433	0.0007261667608960452	0.000724807748141666	0.0007469160994571004	0.0007449537215090369	0.0007695514668611335	0.0007668783292001192	0.0008188683858341828	0.0008144614595536436	0.05808511290173379	0.05647408670330793	3.0434885092754486e-07	2.5494579122598005e-05	3.022964346337687e-07	2.532266433913355e-05
36.59333602819267	0.0006910943251838634	0.0006906501896105165	0.0007262144914488964	0.0007248556271928865	0.0007469844679610641	0.0007450216338746409	0.0007696441980474338	0.0007669697838173061	0.0008190207447528795	0.0008146101289129406	0.05814003966786778	0.0565274278082317	3.194973257024652e-07	2.6924610758510825e-05	3.1738735835470586e-07	2.6746810766586915e-05
36.813829286029524	0.0006911134606765126	0.000690670216307233	0.0007262655115922276	0.0007249067940106946	0.0007470565915566876	0.0007450932858516959	0.0007697412314852011	0.0007670655068103522	0.0008191787395154507	0.0008147643463919078	0.05819601939711222	0.056581791300759174	3.3467383901307143e-07	2.8373327308567342e-05	3.325059338330459e-07	2.8189544638013153e-05
37.03565112666392	0.0006911352038108276	0.0006906928658859184	0.0007263198616090791	0.0007249612888839092	0.0007471325194356652	0.000745168726374812	0.0007698426270445604	0.0007671655574260849	0.0008193424567880025	0.0008149241969130199	0.0582530733213909	0.05663719778941366	3.498802133212499e-07	2.984107176998152e-05	3.47653971743446e-07	2.9651206786746043e-05
37.25880955547555	0.0006911595820917802	0.0006907181661687108	0.0007263775824874356	0.0007250191528065003	0.0007472123016935768	0.000745248005276765	0.0007699484457438665	0.0007672699960452437	0.0008195119850206283	0.000815089767140683	0.05831122313922879	0.05669366833535169	3.651182893897858e-07	3.132819412451915e-05	3.628333008110114e-07	3.1132144973605724e-05
37.483312626080554	0.0006911866234509004	0.000690746145411077	0.0007264387159335471	0.0007250804274909128	0.0007472959893483153	0.0007453311733067742	0.0007700587497746183	0.0007673788842070063	0.0008196874144900276	0.000815261145522651	0.05837049102740447	0.05675122446365691	3.803899267570271e-07	3.283505149703769e-05	3.780457682846586e-07	3.263271404360668e-05
37.70916844062219	0.0006912163562527082	0.0006907768323083988	0.0007265033043855131	0.0007251451553816534	0.0007473836343589308	0.00074541828214919	0.0007701736025269925	0.0007674922846341224	0.0008198688373433293	0.0008154384223326063	0.05843089965294414	0.05680988817496374	3.9569700421133135e-07	3.4362008317190273e-05	3.9329324039291333e-07	3.415327608558005e-05
37.93638515006311	0.0006912488093012068	0.0006908102560026309	0.0007265713910271344	0.0007252133796691449	0.0007474752896449033	0.0007455093844426038	0.0007702930686160131	0.0007676102612586694	0.0008200563476431562	0.0008156216897139366	0.058492472185467416	0.05686968195742218	4.110414202910997e-07	3.590943648615341e-05	4.085776028426441e-07	3.569420059695849e-05
38.164970954479706	0.0006912840118464476	0.0006908464460890313	0.0007266430198020458	0.0007252851443038627	0.000747571009105856	0.0007456045337993971	0.0007704172139083847	0.0007677328792484585	0.0008202500414139838	0.0008158110417247631	0.05855523230989894	0.05693062879901455	4.264250937884972e-07	3.7477715547740154e-05	4.239007613125907e-07	3.725586465327946e-05
38.39493410335793	0.0006913219935911597	0.000690885432622961	0.0007267182354281275	0.0007253604940107462	0.0007476708476417212	0.0007457037848257337	0.0007705461055499965	0.0007678602050340981	0.0008204500166898246	0.0008160065743842488	0.05861920423955191	0.056992752200236925	4.4184996427117096e-07	3.9067232863621015e-05	4.392646419614215e-07	3.883865308060286e-05
38.626282895891045	0.0006913627846974423	0.0006909272461267515	0.0007267970834122044	0.0007254394743039026	0.000747774861173368	0.0007458071931420103	0.000770679811994128	0.0007679923063367435	0.0008206563735632915	0.0008162083857202365	0.058684412729608476	0.05705607618715788	4.573179926128587e-07	4.067838379365196e-05	4.5467119195422186e-07	4.044295863420144e-05
38.859025681279114	0.0006914064157935242	0.0006909719175966448	0.0007268796100650416	0.0007255221315016033	0.0007478831066637083	0.00074591481540378	0.000770818403030373	0.0007681292521965513	0.0008208692142360902	0.0008164165758182668	0.05875088309099732	0.05712062532486884	4.7283116154481393e-07	4.231157188072654e-05	4.7012238000047543e-07	4.2069182180970444e-05
39.09317085903034	0.0006914529179805825	0.0006910194785097953	0.0007269658625166382	0.0007256085127415802	0.0007479956421392907	0.0007460267093231553	0.0007709619498143026	0.0007682711130018548	0.0008210886430709814	0.0008166312468720135	0.058818641204692435	0.05718642473133559	4.883914762143868e-07	4.396720904101259e-05	4.856201969037546e-07	4.371773288736058e-05
39.328726879264174	0.0006915023228396248	0.0006910699608313425	0.0007270558887318309	0.0007256986659966306	0.000748112526712398	0.000746142933690712	0.0007711105248978944	0.0007684179605190914	0.000821314766645276	0.0008168525032351972	0.058887713536442114	0.05725350009167103	5.040009647624705e-07	4.5645715758824146e-05	5.011666561231202e-07	4.5389028411363386e-05
39.56570224301631	0.0006915546624384267	0.0006911233970215414	0.0007271497375262058	0.0007257926400905302	0.000748233820603657	0.0007462635483978938	0.0007712642022607434	0.000768569867923493	0.0008215476938059029	0.0008170804514750178	0.058958127151947225	0.05732187767283897	5.19661678910488e-07	4.734752128651709e-05	5.167637943575068e-07	4.7083495100463946e-05
39.80410550254544	0.0006916099693385298	0.0006911798200429607	0.0007272474585823356	0.0007258904847142725	0.0007483595851651814	0.0007463886144599495	0.0007714230573420873	0.0007687269098305759	0.0008217875357261215	0.0008173152004271692	0.059029909732499816	0.057391584338806825	5.353756945755683e-07	4.9073063851323706e-05	5.324136721442021e-07	4.8801568195838696e-05
40.04394526164196	0.0006916682766022957	0.0006912392633677416	0.0007273491024663426	0.0007259922504426314	0.0007484898829042597	0.0007465181940394031	0.0007715871670736703	0.0007688891623284466	0.0008220344059639284	0.0008175568612524892	0.05910308959110718	0.057462647566163635	5.511451124950474e-07	5.082279086673913e-05	5.481183744681685e-07	5.0543692040216914e-05
40.28523017593832	0.0006917296178000107	0.0006913017609849113	0.0007274547206447943	0.0007260979887510582	0.0007486247775075997	0.0007466523504700745	0.0007717566099134631	0.0007690567030109486	0.0008222884205222167	0.0008178055474952989	0.05917769568910525	0.05753509546021592	5.669720588618102e-07	5.259715914940344e-05	5.6388001139023e-07	5.231032029268112e-05
40.52796895322162	0.0006917940270170431	0.0006913673474077581	0.0007275643655019428	0.0007262077520329212	0.000748764333866151	0.000746791148281673	0.0007719314658802785	0.000769229611011683	0.000822549697910761	0.000818061375143499	0.05925375765329483	0.057608956771585895	5.828586859919424e-07	5.4396635143394434e-05	5.797007186993282e-07	5.4101916149573714e-05
40.77217035374772	0.0006918615388610505	0.0006914360576812578	0.0007276780903573127	0.0007263215936170925	0.0007489086181005174	0.0007469346532249675	0.0007721118165893014	0.000769407967038924	0.0008228183592100869	0.0008183244626904833	0.059331305793605994	0.05768426091332313	5.988071729973697e-07	5.622169514934994e-05	5.955826585678139e-07	5.591895257064938e-05
41.017843190557436	0.0006919321884692306	0.0006915079273895539	0.0007277959494836445	0.0007264395677858928	0.0007490576975869763	0.0007470829322975622	0.0007722977452885668	0.0007695918534114596	0.0008230945281372957	0.0008185949311989351	0.059410371121317994	0.05776103797855107	6.148197264795301e-07	5.8072825560695485e-05	6.115280202388315e-07	5.7761912512110936e-05
41.26499632979458	0.0006920060115156146	0.0006915829926634831	0.0007279179981252026	0.0007265617297933958	0.0007492116409841225	0.0007472360537702823	0.0007724893368964136	0.0007697813540953859	0.0008233783311139168	0.0008188729043665733	0.05949098536785215	0.05783931875867015	6.308985812531875e-07	5.995052310667215e-05	6.275390207258463e-07	5.963128916602889e-05
41.51363869102594	0.0006920830442184052	0.0006916612901881533	0.0007280442925164573	0.0007266881358841108	0.0007493705182601572	0.0007473940872141985	0.0007726866780399503	0.0007699765547418919	0.0008236698973358669	0.0008191585085939305	0.05957318100415932	0.057919134762133714	6.470460010832551e-07	6.18552951025253e-05	6.436179055407942e-07	6.152758620728283e-05
41.763779247563185	0.0006921633233473456	0.0006917428572105592	0.0007281748899011469	0.0007268188433120415	0.0007495344007208364	0.000747557103528302	0.0007728898570945604	0.000770177542726057	0.0008239693588455885	0.0008194518730542248	0.05965699126072212	0.05800051823382073	6.632642794437375e-07	6.378765970649347e-05	6.597669494339421e-07	6.345131804674775e-05
42.0154270267867	0.0006922468862311287	0.0006918277315472443	0.0007283098485517303	0.0007269539103601369	0.0007497033610381012	0.0007477251749678496	0.0007730989642244872	0.0007703844071867044	0.000824276850606457	0.0008197531297654179	0.059742450148200205	0.05808350217502698	6.795557402992231e-07	6.574814618398594e-05	6.759884571582494e-07	6.540301009172467e-05
42.26859111047143	0.0006923337707648285	0.0006919159515919912	0.0007284492277892349	0.0007270933963601348	0.0007498774732794041	0.0007478983751733975	0.0007733140914245243	0.0007705972390673336	0.0008245925105795323	0.0008200624136645238	0.05982959247873389	0.05816812036409705	6.959227388952677e-07	6.773729517850491e-05	6.922847642432724e-07	6.738319901289369e-05
42.523280635114425	0.000692424015417357	0.0006920075563235455	0.000728593088003508	0.0007272373617128097	0.0007500568129377534	0.0007480767792005398	0.0007735353325628531	0.0007708161311581719	0.0008249164798027486	0.000820379862684267	0.05991845388793874	0.05825440737772168	7.12367662608843e-07	6.975565899405844e-05	7.086582378271807e-07	6.939243302236942e-05
42.77950479226489	0.0006925176592389536	0.0006921025853133797	0.0007287414906738986	0.00072738586790865	0.0007502414569625134	0.0007482604635503929	0.0007737627834250811	0.0007710411781393985	0.0008252489024726537	0.0008207056178321889	0.06000907085761325	0.058342398612924264	7.288929317892431e-07	7.18038018817646e-05	7.251112774777149e-07	7.143127215644696e-05
43.03727282885567	0.000692614741868672	0.0006922010787334608	0.0007288944983903418	0.000727538977548937	0.0007504314837909439	0.0007484495062008094	0.0007739965417594841	0.0007712724766255425	0.0008255899260287543	0.0008210398232722604	0.06010148073918875	0.05843213030976567	7.455010006334698e-07	7.388230033694709e-05	7.416463160502245e-07	7.350028856792368e-05
43.29659404753705	0.0006927153035418993	0.000692303077364058	0.0007290521748749031	0.0007276967543672819	0.0007506269733805509	0.0007486439866383883	0.0007742367073235393	0.000771510125211141	0.0008259397012406226	0.0008213826264091479	0.0601957217779446	0.05852363957479031	7.621943580980468e-07	7.599174340477965e-05	7.582658205725935e-07	7.560006682674758e-05
43.55747780701245	0.000692819385097859	0.0006924086226015436	0.0007292145850037405	0.0007278592632515809	0.0007508280072422202	0.0007488439858912566	0.0007744833819317454	0.0007717542245176515	0.0008262983822978151	0.0008217341779751809	0.060291833138026545	0.05861696440524636	7.789755288238435e-07	7.813273299478452e-05	7.749722931568379e-07	7.773120423007485e-05
43.81993352237618	0.0006929270279871363	0.0006925177564662225	0.0007293817948295469	0.00072802657026645	0.00075103466847421	0.0007490495865626984	0.0007747366695048225	0.0007720048772417092	0.0008266661269027728	0.0008220946321201824	0.06038985492829227	0.058712143714103965	7.958470741164115e-07	8.030588420648854e-05	7.917682719521188e-07	7.989431112287448e-05
44.08397066545326	0.0006930382742791832	0.0006926305216101502	0.0007295538716044405	0.0007281987426761038	0.000751247041796984	0.000749260872865609	0.000774996676120297	0.0007722621882047371	0.0008270430963667698	0.0008224641465042297	0.060489828229016745	0.05880921735591114	8.128115929113573e-07	8.251182566099136e-05	8.086563320847465e-07	8.209001122355675e-05
44.349598765141174	0.0006931531666698139	0.0006927469613249509	0.0007297308838033337	0.0007283758489677158	0.000751465213588933	0.0007494779306578231	0.0007752635100645428	0.0007725262644039706	0.0008274294557090621	0.0008228428823934835	0.06059179511949617	0.05890822615350877	8.298717228132253e-07	8.47511998470496e-05	8.256390866777635e-07	8.431894196495038e-05
44.6168274077539	0.0006932717484886864	0.0006928671195496294	0.0007299129011477944	0.0007285579588752659	0.0007516892719230143	0.0007497008474783484	0.0007755372818863273	0.0007727972150649536	0.00082782537375936	0.0008232310047592096	0.06069579870657727	0.0590092119256479	8.470301411573657e-07	8.70246634760985e-05	8.427191878824548e-07	8.658175484355102e-05
44.88566623736761	0.0006933940637067565	0.0006929910408783641	0.0007300999946304006	0.0007287451434038821	0.0007519193066043265	0.0007499297125845154	0.0007758181044519106	0.0007730751516955431	0.0008282310232637542	0.0008236286823801133	0.06080188315415565	0.05911221751553825	8.642895660817759e-07	8.933288784668258e-05	8.598993279259042e-07	8.887911577751262e-05
45.15612495616904	0.0006935201569436926	0.0006931187705682719	0.0007302922365396017	0.0007289374748546872	0.00075215540920865	0.0007501646169900801	0.0007761060930017512	0.0007733601881414811	0.0008286465809942324	0.0008240360879481192	0.06091009371367904	0.0592172868203691	8.816527576642127e-07	9.167655922295848e-05	8.771822402205663e-07	9.1211705479044e-05
45.42821332480542	0.0006936500734752579	0.000693250354547148	0.0007304897004851083	0.0007291350268501706	0.0007523976731219966	0.0007504056535043162	0.0007764013652088858	0.0007736524406435957	0.0008290722278619519	0.0008244533981777518	0.061020476755692055	0.0593244648218379	8.991225190779512e-07	9.40563792231619e-05	8.945707004898856e-07	9.358021983607578e-05
45.701941162736816	0.0006937838592406321	0.0006933858394211565	0.000730692461423805	0.0007293378743600838	0.0007526461935811766	0.0007506529167721095	0.0007767040412390273	0.0007739520278966736	0.000829508149034396	0.0008248807939192408	0.0611330798024686	0.05943379761772671	9.167016977969841e-07	9.647306522139742e-05	9.120675279420537e-07	9.598537030724996e-05
45.97731834859046	0.000693921560849686	0.000693525272482484	0.0007309005956862221	0.0007295460937278912	0.0007529010677154463	0.000750906503315111	0.0007770142438124656	0.0007742590711100891	0.0008299545340566084	0.0008253184602755358	0.06124795156177391	0.059545332454571234	9.3439318682941e-07	9.892735076152959e-05	9.296755864730399e-07	9.842788432831706e-05
46.25435482051728	0.0006940632255901725	0.0006936687017169182	0.0007311141810035499	0.0007297597626977614	0.0007531623945892339	0.0007511665115739525	0.0007773320982678071	0.0007745736940702204	0.0008304115769766414	0.0008257665867233563	0.06136514196179959	0.05965911776146471	9.521999259952743e-07	0.00010141998598417468	9.473977859114722e-07	0.00010090850573171717
46.533060576550575	0.00069420890143485	0.0006938161758113721	0.0007313332965352377	0.0007299789604421424	0.0007534302752460148	0.0007514330419515882	0.0007776577326276524	0.0007748960232047508	0.0008308794764754264	0.0008262253672384826	0.06148470218732393	0.059775203185039344	9.701249032675104e-07	0.00010395173806984626	9.65237083322282e-07	0.00010342799518148205
46.813445674966815	0.0006943586370485131	0.0006939677441613252	0.0007315580228971759	0.0007302037675899159	0.0007537048127533503	0.00075170619685778	0.000777991277666264	0.000775226187648907	0.0008313584360012412	0.0008266950004254451	0.06160668471714189	0.059893639625681006	9.881711561163502e-07	0.00010652339169181513	9.831964843181554e-07	0.00010598713061815701
47.09552023464871	0.0006945124817949114	0.0006941234568781643	0.0007317884421904654	0.0007304342662551373	0.0007539861122491258	0.0007519860807547609	0.0007783328669792927	0.0007755643193136965	0.0008318486639089578	0.0008271756896517941	0.06173114336282163	0.06001447927501889	1.0063417729398207e-06	0.00010913574948848148	1.0012790444496964e-06	0.00010858670772198598
47.37929443545016	0.0006946704857435725	0.0006942833647964392	0.0007320246380308205	0.0007306705400664055	0.0007542742809890542	0.000752272800204137	0.0007786826370556689	0.0007759105529562504	0.0008323503736043123	0.000827667643187174	0.06185813330883739	0.06013777565474725	1.0246398945315364e-06	0.00011178963254945828	1.0194878706328882e-06	0.00011122754039016858
47.66477851856398	0.0006948326996764818	0.0006944475194809893	0.0007322666955785829	0.0007309126741968425	0.000754569428395451	0.0007525664639150412	0.0007790407273517056	0.0007762650262523157	0.0008328637836933734	0.0008281710743473757	0.061987711154141305	0.06026358365683586	1.043068715586874e-06	0.00011448588091722556	1.0378261226162352e-06	0.00011391046122868898
47.951982786891236	0.0006949991750946324	0.0006946159732339509	0.0007325147015693901	0.0007311607553947218	0.0007548716661073542	0.0007528671827936017	0.0007794072803675242	0.0007766278798710013	0.0008333891181374709	0.0008286862016436094	0.062119934955228856	0.06039195958517988	1.0616314862774492e-06	0.00011722535410635393	1.0562970145066696e-06	0.00011663632206146413
48.24091760541319	0.0006951699642244137	0.0006947887791016155	0.000732768744345496	0.0007314148720147477	0.0007551811080320102	0.0007531750699937519	0.0007797824417258735	0.0007769992575518515	0.0008339266064137982	0.0008292132489372062	0.06225486427076333	0.06052296119875808	1.0803315138754703e-06	0.000120008931640464	1.074903816355088e-06	0.0001194059944570891
48.53159340156531	0.0006953451200238374	0.0006949659908811403	0.0007330289138877746	0.0007316751140500137	0.0007554978703977937	0.0007534902409694484	0.0007801663602534524	0.0007773793061843484	0.0008344764836819667	0.0008297524456000101	0.06239256020782479	0.060656647756354806	1.0991721644366351e-06	0.00012283751360678274	1.0936498557839562e-06	0.00012222037027187493
48.82402066561362	0.0006955246961885683	0.0006951476631270744	0.0007332953018484069	0.0007319415731646365	0.0007558220718085892	0.0007538128135283136	0.0007805591880648122	0.0007777681758899176	0.0008350389909567475	0.0008303040266806832	0.06253308546984966	0.0607930800629192	1.1181568645487333e-06	0.00012571202123093372	1.112538519688639e-06	0.00012508036221317576
49.11820995103327	0.0006957087471577668	0.0006953338511577128	0.0007335680015842898	0.000732214342727115	0.000756153833299709	0.0007541429078867932	0.0007809610806489694	0.0007781660201065649	0.0008356143752873171	0.0008308682330772282	0.06267650440633944	0.060932320517622394	1.137289103129253e-06	0.00012863339746957414	1.1315732559879534e-06	0.00012798690442034077
49.41417187488941	0.000695897328119691	0.0006955246110612222	0.000733847108191155	0.0007324935178443873	0.0007564932783953671	0.0007544806467268308	0.0007813721969587943	0.000778572995676206	0.0008362028899432542	0.000831445311715958	0.06282288306440348	0.06107443316369431	1.1565724333099416e-06	0.000131602607625958	1.1507575754438927e-06	0.0001309409530667327
49.71191711822035	0.0006960904950170847	0.0006957199997015668	0.000734132718538456	0.0007327791953966541	0.0007568405331678097	0.0007548261552541664	0.0007817926995033395	0.0007789892629348457	0.0008368047946076513	0.0008320355157372625	0.06297228924222549	0.06121948374010922	1.1760104743846825e-06	0.00013462063998676	1.1700950535563793e-06	0.0001339434869834233
50.01145642642306	0.0006962883045522834	0.0006959200747241694	0.0007344249313049978	0.0007330714740729406	0.0007571957262981114	0.0007551795612582654	0.0007822227544431727	0.0007794149858056716	0.0008374203555776157	0.000832639104688429	0.06312479254453257	0.06136753973520458	1.195606913808548e-06	0.0001376885064787725	1.18958933250095e-06	0.00013699550830187368
50.3128006096408	0.0006964908141920552	0.0006961248945613193	0.0007347238470153645	0.0007333704544074483	0.0007575589891387329	0.0007555409951739699	0.000782662531688874	0.0007798503318952126	0.00083804984597254	0.0008332563447238779	0.06328046444014988	0.06151867044231253	1.215365509305271e-06	0.00014080724335291395	1.2092441231733447e-06	0.00014009804312303809
50.61596054315354	0.0006966980821721335	0.0006963345184372902	0.0007350295680771457	0.0007336762388167001	0.0007579304557778864	0.0007559105901449207	0.0007831122050028092	0.0007802954725926738	0.000838693545950487	0.0008338875088131426	0.06343937832174182	0.06167294701749854	1.2352900910415042e-06	0.00014397791189130205	1.2290632072950274e-06	0.00014325214220892168
50.9209471677702	0.0006969101675014315	0.0006965490063731535	0.0007353421988189934	0.00073398893163751	0.0007583102631057821	0.0007562884820888158	0.0007835719521043221	0.0007807505831725829	0.0008393517429330818	0.0008345328769569635	0.06360160956782505	0.06183044253949305	1.2553845638750213e-06	0.0001472015991391129	1.2490504395930822e-06	0.00014645888169800836
51.22777149022361	0.000697127129965898	0.0006967684191912507	0.000735661845529518	0.0007343086391657835	0.0007586985508828127	0.0007566748097645656	0.0007840419547784762	0.00078121584290087	0.0008400247318392976	0.0008351927364118617	0.06376723560716395	0.06199123207191396	1.2756529097050513e-06	0.00015047941866455639	1.2692097500737864e-06	0.00014971936384788886
51.53644458356769	0.0006973490301320097	0.0006969928185193186	0.000735988616497062	0.0007346354696961898	0.000759095461809766	0.0007570697148414271	0.0007845223989885102	0.0007816914351445497	0.0008407128153285841	0.0008358673819236219	0.06393633598564583	0.06215539272788905	1.2960991899110819e-06	0.00015381251134710672	1.2895451463874712e-06	0.00015303471780572786
51.84697758757708	0.0006975759293498532	0.0006972222667942216	0.0007363226220503614	0.0007349695335627114	0.0007595011416001219	0.0007574733419701788	0.0007850134749921501	0.000782177547485128	0.000841416304053768	0.0008365571159700848	0.06410899243575394	0.06232300373717327	1.3167275478777503e-06	0.00015720204619359968	1.3100607162681941e-06	0.00015640610040484892
52.15938170914916	0.00069780788975578	0.0006974568272652729	0.0007366639746001228	0.0007353109431801021	0.0007599157390545232	0.0007578858388564117	0.0007855153774619472	0.000782674371835908	0.0008421355169242076	0.000837262249013711	0.064285288948752	0.0624941465158835	1.3375422116359593e-06	0.00016064922118713687	1.3307606300900707e-06	0.0001598346969935993
52.47366822270851	0.000698044974274603	0.0006976965639971184	0.0007370127886815472	0.0007356598130862816	0.0007603394061375026	0.0007583073563360291	0.000786028305609819	0.0007831821045633607	0.0008428707813797088	0.0008379830997643933	0.06446531184970263	0.06266890473896508	1.3585474966026564e-06	0.00016415526416677095	1.3516491435187992e-06	0.00016332172229444053
52.789848470613855	0.0006982872466213001	0.0006979415418721405	0.0007373691809978155	0.0007360162599856815	0.0007607722980565436	0.0007587380484530205	0.0007865524633159645	0.0007837009466127231	0.0008436224336757218	0.0008387199954530075	0.0646491498754514	0.06284736441551238	1.3797478084253464e-06	0.00016772143374124693	1.3727306002579449e-06	0.00016686842129468027
53.107933863567155	0.0006985347713021904	0.0006981918265923602	0.0007377332704645697	0.000736380402793576	0.0007612145733435742	0.0007591780725396083	0.0007870880592623523	0.0007842311036380174	0.0008443908191803856	0.0008394732721162431	0.06483689425570993	0.0630296139670774	1.4011476459645147e-06	0.000171349020239131	1.3940094349335682e-06	0.00017047607017342536
53.42793588102576	0.0006987876136155597	0.0006984474846808014	0.000738105178255421	0.0007367523626814283	0.0007616663939389886	0.0007596275892988608	0.0007876353070709852	0.000784772786136685	0.0008451762926840201	0.0008402432748932732	0.06502863879738366	0.06321574430910251	1.4227516043755807e-06	0.00017503934669491072	1.4154901760707935e-06	0.00017414597726289616
53.74986607161648	0.0006990458396516788	0.0006987085834822713	0.0007384850278484999	0.0007371322631232658	0.0007621279252782823	0.0007600867628898526	0.0007881944254471384	0.0007853262095890249	0.0008459792187216732	0.0008410303583348468	0.06522447997229305	0.06340584893562083	1.4445643783287613e-06	0.00017879376987323115	1.4371774492019998e-06	0.00017787948404696108
54.073736053552395	0.000699309516292195	0.0006989751911635318	0.0007388729450740922	0.000737520229943128	0.0007625993363814218	0.0007605557610154885	0.0007887656383278089	0.0007858915946026634	0.0008467999719094111	0.0008418348867254427	0.06542451700844688	0.06360002400737888	1.4665907653781205e-06	0.00018261368133712375	1.4590759801185599e-06	0.00018167796620088827
54.399557515052166	0.0006995787112088486	0.000699247376712818	0.0007392690581633911	0.000737916391363614	0.0007630807999450518	0.0007610347550130902	0.0007893491750356075	0.000786469167062278	0.000847638937295045	0.000842657234419151	0.06562885198503568	0.06379836844353962	1.4888356694516165e-06	0.00018650050855528733	1.4811905982392397e-06	0.0001855428346702881
54.727342214761876	0.0006998534928614652	0.000699525209938651	0.0007396734977983814	0.0007383208780555505	0.0007635724924376423	0.0007615239199478496	0.000789945270438329	0.0007870591582847999	0.0008484965107240338	0.00084349778618997	0.06583758993132273	0.06400098401713644	1.5113041045052965e-06	0.0001904557160566922	1.5035262401340722e-06	0.00018947553679485307
55.057101982179326	0.0007001339304951965	0.0006998087614679216	0.0007400863971629182	0.0007387338231888324	0.0007640745941977223	0.0007620234347092792	0.0007905541651144811	0.000787661805180364	0.0008493730992213735	0.0008443569375972922	0.06605083892961267	0.06420797545445336	1.5340011983370865e-06	0.00019448080663200806	1.526087953199369e-06	0.00019347755747725626
55.38884871808102	0.0007004200941369414	0.0007000981027431768	0.0007405078919950049	0.0007391553624844487	0.0007645872895352947	0.0007625334821107642	0.0007911761055250262	0.0007882773504192522	0.0008502691213902899	0.000845235095367342	0.06626871022250017	0.06441945053852481	1.5569321965606085e-06	0.0001985773225843812	1.548880899490809e-06	0.00019755042039981685
55.722594394951685	0.000700712054590918	0.0007003933060190764	0.0007409381206403336	0.0007395856342677493	0.0007651107668365963	0.0007630542489923622	0.0007918113441916455	0.0007889060426051205	0.0008511850078286468	0.0008461326777914313	0.06649131832460126	0.0646355202169445	1.5801024667643979e-06	0.00020274684703344703	1.5719103597269628e-06	0.00020169568929198634
56.058351057416104	0.0007010098834333213	0.0007006944443579582	0.0007413772241071073	0.0007400247795229715	0.0007656452186723174	0.000763585926326968	0.0007924601398818141	0.0007895481364547925	0.0008521212015639964	0.0008470501151419051	0.06671878113898252	0.06485629871420007	1.60351750283917e-06	0.00020699100527143965	1.595181737456099e-06	0.00020591496924871056
56.39613082267415	0.0007013136530060132	0.0007010015916244597	0.0007418253461221909	0.0007404729419490765	0.0007661908419094391	0.0007641287093299943	0.0007931227578010213	0.0007902038929849333	0.0008530781585082883	0.0008479878501067297	0.06695122007852657	0.06508190364874798	1.6271829295269168e-06	0.0002113114661818627	1.6187005634372281e-06	0.00021020990810799445
56.7359458809379	0.0007016234364092028	0.0007013148224791508	0.0007422826331886435	0.0007409302680169387	0.0007667478378268532	0.0007646827975727224	0.000793799469792482	0.0007908735797059385	0.0008540563479333073	0.0008489463382437398	0.06718876019246378	0.06531245615506359	1.6511045071601702e-06	0.00021570994371555852	1.6424725001965707e-06	0.00021458219788450528
57.07780849587155	0.0007019393074930335	0.0007016342123710966	0.0007427492346446537	0.0007413969070279147	0.0007673164122349032	0.0007652483950994649	0.0007944905545446836	0.0007915574708233651	0.0008550562529679599	0.0008499260484555914	0.06743153029833811	0.06554808101091247	1.6752881366159395e-06	0.00022018819843128146	1.6665033467950108e-06	0.00021903357626470998
57.42173100503407	0.0007022613408480345	0.0007019598375293089	0.0007432253027239448	0.0007418730111738537	0.0007678967755990424	0.0007658257105487181	0.0007951962978071696	0.0007922558474472885	0.0008560783711186312	0.000850927463486578	0.06767966311967107	0.06578890677009948	1.6997398645153278e-06	0.00022474803910574326	1.6907990438256183e-06	0.00022356582816893122
57.7677258203244	0.0007025896117943606	0.0007022917749530075	0.0007437109926176879	0.0007423587355985847	0.0007684891431677767	0.000766414957278474	0.0007959169926149526	0.0007929689978099591	0.0008571232148138909	0.0008519510804425037	0.0679332954296104	0.0660350659009717	1.7244658886534335e-06	0.00022939132441335275	1.715365678627576e-06	0.00022818078737987801
58.115805428429454	0.0007029241963697522	0.0007026301024006276	0.0007442064625379733	0.00074285423846093	0.0007690937351050865	0.0007670163534958716	0.0007966529395219871	0.0007936972174921712	0.0008581913119749146	0.0008529974113349061	0.06819256820086791	0.06628669493096392	1.7494725636990009e-06	0.0002341199646828107	1.7402094907676899e-06	0.00023288033824556131
58.465982391274686	0.0007032651713161514	0.0007029748983775047	0.0007447118737829025	0.0007433596809993057	0.0007697107766275358	0.0007676301223913947	0.0007974044468441651	0.0007944408096587851	0.0008592832066130861	0.0008540669836510046	0.06845762676226716	0.0665439345974941	1.7747664071562311e-06	0.00023893592373186445	1.7653368777593385e-06	0.00023766641745695538
58.818269346477535	0.0007036126140648828	0.0007033262421221504	0.0007452273908033423	0.0007438752275979446	0.0007703404981462683	0.0007682564922777985	0.0007981718309122942	0.0007952000853038401	0.0008603994594563188	0.0008551603409508162	0.06872862096223215	0.0668069300055282	1.800354105619545e-06	0.0002438412207867724	1.790754401067001e-06	0.0002425410159064556
59.172679007803275	0.0007039666027203384	0.0007036842135910537	0.0007457531812714152	0.000744401045854817	0.0007709831354141313	0.0007688956967340046	0.0007989554163355939	0.0007959753635057705	0.0008615406486057693	0.0008562780434930151	0.06900570533958726	0.06707583079216445	1.8262425213392934e-06	0.0002488379324910306	1.816468792405256e-06	0.00024750618063260066
59.52922416562417	0.0007043272160420677	0.0007040488934419126	0.0007462894161507764	0.0007449373066512933	0.0007716389296781546	0.0007695479747541759	0.000799755536276229	0.0007967669716932182	0.0008627073702246966	0.0008574206688911803	0.06928903930203854	0.06735079129859484	1.8524386991008047e-06	0.0002539281950071637	1.8424869603326805e-06	0.0002525640168529464
59.887917687380885	0.0007046945334251957	0.0007044203630152172	0.0007468362697687503	0.00074548418422362	0.0007723081278376405	0.0007702135709022188	0.0008005725327354652	0.0007975752459219977	0.0008639002392613613	0.0008585888128022073	0.06957878731273907	0.06763197074982578	1.8789498734588309e-06	0.00025911420621907433	1.8688159971887944e-06	0.00025771669009433396
60.24877251804685	0.0007050686348790755	0.0007047987043140907	0.0007473939198903936	0.0007460418562362722	0.0007729909826081342	0.0007708927354719734	0.0008014067568520555	0.0007984005311637987	0.0008651198902079782	0.0008597830896487782	0.0698751190853717	0.06791953344257456	1.9057834763211087e-06	0.00026439822803769886	1.8954631863599483e-06	0.00026296642842146833
60.6118016805955	0.0007054496010040726	0.0007051839999822861	0.0007479625477945513	0.0007466105038572437	0.0007736877526915458	0.0007715857246533447	0.0008022585692134935	0.0007992431816072227	0.0008663669778978654	0.0008610041333778941	0.07017820978819218	0.06821364894176293	1.9329471449367613e-06	0.0002697825888209049	1.922436009925985e-06	0.0002683155247742708
60.97701827647021	0.0007058375129664014	0.0007055763332802559	0.0007485423383520014	0.0007471903118353691	0.000774398702952747	0.0007722928007046891	0.0008031283401808444	0.0008001035609718391	0.0008676421783431176	0.0008622525982576554	0.07048824025751727	0.0685144922860716	1.960448730283469e-06	0.0002752696859095738	1.9497421566913586e-06	0.0002737663394169476
61.34443548605718	0.0007062324524708796	0.0007059757880591642	0.0007491334801057422	0.0007477814685797236	0.0007751241046029263	0.0007730142321317248	0.0008040164502278518	0.0008009820428359198	0.0008689461896152293	0.0008635291597145602	0.07080539722116444	0.06882224420304152	1.9882963058850695e-06	0.000280861988288722	1.977389530621529e-06	0.0002793213025065744
61.71406656916102	0.0007066345017315232	0.0007063824487327609	0.0007497361653535387	0.0007483841662412166	0.0007758642353900715	0.0007737502938733209	0.0008049232902951355	0.0008018790109786262	0.0008702797327713429	0.0008648345152138318	0.07112987353238559	0.0691370913342333	2.016498177111843e-06	0.00028656203938393077	2.00538625973949e-06	0.00028498291679071586
62.085924865483435	0.0007070437434398446	0.0007067964002469787	0.0007503505902327969	0.0007489986007964377	0.0007766193797969172	0.0007745012674944841	0.0008058492621602786	0.0008027948597374116	0.0008716435528289178	0.0008661693851853846	0.07146186841486546	0.06945922647099734	2.0450628909500414e-06	0.00029237245999608197	2.0337407054631367e-06	0.0002907537604365795
62.46002379510434	0.0007074602607307443	0.0007072177280471463	0.0007509769548078738	0.0007496249721338619	0.000777389829246739	0.00077526744138691	0.0008067947788246987	0.0008037299943814863	0.0008730384197918586	0.0008675345139982779	0.07180158771939463	0.06978884880143245	2.0739992463143873e-06	0.0002982959513882777	2.0624614724602287e-06	0.0002966364900063856
62.83637685896657	0.0007078841371458756	0.0007076465180426919	0.00075161546315993	0.0007502634841425107	0.0007781758823174103	0.0007760491109774959	0.0008077602649182515	0.0008046848315022452	0.0008744651297313542	0.000868930670986697	0.07214924419287086	0.0701261641691547	2.10331630490679e-06	0.0003043352985310499	2.091557419020085e-06	0.000302633843582506
63.21499763936286	0.0007083154565943415	0.0007080828565691978	0.0007522663234794227	0.0007509143448031647	0.0007789778449641297	0.0007768465789451987	0.0008087461571225485	0.0008056597994215914	0.0008759245059248933	0.0008703586515307004	0.07250505776030969	0.0704713853445297	2.1330234026746293e-06	0.00031049337351773953	2.121037667993835e-06	0.00030874864405594504
63.59589980042612	0.0007087543033106029	0.0007085268303476839	0.0007529297481613757	0.0007515777662822511	0.0007797960307512981	0.0007776601554467063	0.0008097529046140847	0.0008066553386191967	0.000877417400057219	0.0008718192781952522	0.07286925582060534	0.07082473230907366	2.163130161902862e-06	0.0003167731391604256	2.150911618334665e-06	0.0003149838025862661
63.979097088622495	0.0007092007618094413	0.0007089785264409594	0.0007536059539035292	0.0007522539650285089	0.0007806307610940102	0.0007784901583513499	0.0008107809695282937	0.0008076719021797535	0.0008789446934872182	0.0008733134019312687	0.07324207355682083	0.07118643255376039	2.193646503976165e-06	0.00032317765277750654	2.181188957269941e-06	0.0003213423222438172
64.36460333324754	0.0007096549168378452	0.0007094380322069132	0.0007542951618075269	0.0007529431618725719	0.0007814823655096954	0.0007793369134857806	0.0008118308274457737	0.0008087099562614034	0.0008805072985850849	0.0008748419033427323	0.07362375426183947	0.07155672139203627	2.2245826628618584e-06	0.00032971007018609	2.2118796731568097e-06	0.0003278273018471056
64.75243244692527	0.0007101168533236455	0.0007099054352485634	0.0007549975974832556	0.0007536455821295858	0.0007823511818804413	0.0007802007548889051	0.0008129029679019602	0.0008097699805865482	0.0008821061601443828	0.0008764056940241882	0.07401454968026586	0.0719358422883788	2.2559491993741007e-06	0.0003363736499147618	2.2429940690787444e-06	0.000334441940010366
65.14259842611021	0.0007105866563207735	0.0007103808233607403	0.0007557134911565292	0.0007543614557050308	0.0007832375567266164	0.0007810820250776814	0.000813997894921684	0.0008108524689564039	0.0008837422568740447	0.0008780057179733228	0.07441472036752518	0.07232404720330729	2.287757016247987e-06	0.0003431717576473925	2.2745427772042845e-06	0.00034118953940998065
65.53511535159264	0.0007110644109509335	0.0007108642844731885	0.000756443077780234	0.0007550910172038643	0.0007841418454923821	0.0007819810753243181	0.0008151161275800522	0.0008119579297906641	0.0008854166029756503	0.0008796429530836038	0.07482453606716519	0.07272159695580223	2.3200173740872947e-06	0.0003501078709159666	2.3065367739704204e-06	0.0003480735112875166
65.92999738900669	0.0007115502023415558	0.0007113559065899547	0.0007571865971491526	0.0007558345060431858	0.0007850644128438016	0.0007828982659455662	0.0008162582005913025	0.0008130868866938309	0.0008871302498118395	0.0008813184127224381	0.0752442761074472	0.0731287616041619	2.3527419082682802e-06	0.00035718558406094836	2.3389873961754057e-06	0.00035509738020836346
66.32725878934137	0.0007120441155598235	0.0007118557777248496	0.0007579442940186269	0.0007565921665685726	0.0007860056329802352	0.000783833966604748	0.0008174246649273072	0.0008142398790497966	0.000888884287672088	0.0008830331474006496	0.07567422981837074	0.07354582084638492	2.3859426468350858e-06	0.0003644086134744484	2.371906358000623e-06	0.00036226478908704673
66.72691388945532	0.0007125462355426045	0.0007123639858328104	0.0007587164182272798	0.0007573642481742905	0.0007869658899598088	0.0007847885566272722	0.0008186160884675864	0.0008154174626464434	0.0008906798476426413	0.0008847882465395997	0.07611469697036771	0.07397306444126034	2.4196320294773976e-06	0.0003717808031488412	2.4053057690584306e-06	0.0003695795045035033
67.12897711259382	0.0007130566470220819	0.0007128806187369567	0.0007595032248240007	0.0007581510054275749	0.0007879455780397607	0.000785762425330403	0.0008198330566827872	0.0008166202103321004	0.0008925181035878898	0.0008865848403427298	0.07656598823598222	0.07441079265140463	2.453822927663647e-06	0.00037930613055064955	2.439198153528872e-06	0.00037704542232772087
67.53346296890952	0.000713575434446895	0.0007134057640511423	0.0007603049741994413	0.000758952698197206	0.0007889451020325603	0.0007867559723681235	0.0008210761733537561	0.0008178487127058725	0.0008944002742511043	0.0008884241017788852	0.07702842567594348	0.07485931670958966	2.488528666004671e-06	0.0003869887128432059	2.4735964704547487e-06	0.00038466657367491885
67.94038605598601	0.0007141026818985705	0.000713939509097783	0.0007611219322222606	0.0007597695917866054	0.0007899648776787248	0.0007877696080919791	0.0008223460613284658	0.0008191035788439766	0.0008963276254830593	0.0008903072486853518	0.07750234325114493	0.07531895930979285	2.5237630449466072e-06	0.00039483281348318133	2.5085141352968604e-06	0.00039244713121547314
68.3497610593647	0.0007146384730030382	0.0007144819408207448	0.0007619543703804014	0.000760601957071715	0.0007910053320373587	0.0007888037539288665	0.0008236433633192503	0.0008203854370643988	0.0008983014726078115	0.0008922355459992089	0.07798808736214108	0.07579005512450304	2.5595403648933073e-06	0.00040284284922026403	2.5439650428276924e-06	0.00040039141586600824
68.7616027530747	0.0007151828908370059	0.0007150331456930628	0.0007628025659276898	0.0007614500706439287	0.0007920669038954931	0.0007898588427767907	0.0008249687427429733	0.0008216949357323515	0.0009003231829356532	0.000894210308126302	0.07848601741789955	0.07627295134992569	2.5958754518617044e-06	0.00041102339752710493	2.579963591475224e-06	0.0004085039038884686
69.17592600016614	0.0007157360178289679	0.0007155932096192591	0.0007636668020360761	0.0007623142149583749	0.0007931500441973968	0.000790935319419697	0.0008263228846069676	0.0008230327441092034	0.0009023941784341144	0.0008962329014579285	0.07899650643566994	0.07676800828085056	2.632783684766737e-06	0.00041937920449089394	2.6165247092014253e-06	0.00041678923442622917
69.59274575324658	0.0007162979356545975	0.0007161622178320006	0.0007645473679538493	0.0007631946784878566	0.0007942552164950928	0.0007920336409625512	0.0008277064964437753	0.0008243995532477402	0.0009045159385687963	0.0008983047470461566	0.07951994167395712	0.07727559991707154	2.6702810244900012e-06	0.0004279151932048142	2.6536638810570378e-06	0.0004252522175124396
70.01207705502031	0.0007168687251263001	0.0007167402547828656	0.0007654445591702164	0.0007640917558828127	0.0007953828974214543	0.000793154277287958	0.000829120309298004	0.0008257960769368778	0.0009066900033268703	0.0009004273234496796	0.08005672530075454	0.07779611460339278	2.708384044864732e-06	0.00043663647269640005	2.6913971785390593e-06	0.00043389784258596187
70.43393503883172	0.0007174484660766627	0.0007173274040269478	0.000766358677586636	0.0007650057481376661	0.000796533577187312	0.0007942977115356798	0.0008305650787688324	0.0008272230526991557	0.0009089179764371599	0.0009026021697630935	0.08060727509933674	0.07832995570539898	2.747109965679133e-06	0.00044554834742915883	2.7297412908555566e-06	0.00044273128755012436
70.85833492921113	0.0007180372372355382	0.000717923748101022	0.0007672900316953359	0.000765936962763951	0.0007977077601041272	0.0007954644406065207	0.0008320415861119839	0.0008286812428446027	0.0009112015288019407	0.0009048308888436094	0.08117202521409059	0.0788775423233386	2.7864766879310545e-06	0.00045465632743027506	2.768713558297083e-06	0.00045175792842205853
71.2852920424243	0.0007186351161005261	0.0007185293683950265	0.000768238936765518	0.0007668857139706928	0.0007989059651339463	0.0007966549756921967	0.0008335506394053433	0.0008301714355849067	0.000913542402156993	0.000907115150750505	0.08175142693905785	0.07943931004664376	2.82650283144688e-06	0.00046396613908680773	2.8083320078353723e-06	0.00046098334961275356
71.71482178702524	0.0007192421788005417	0.0007191443450165375	0.0007692057150377212	0.0007678523228524733	0.0008001287264684079	0.0007978698428328609	0.0008350930747826464	0.0008316944462120442	0.0009159424129778361	0.0009094566964138814	0.08234594955206458	0.08001571175180339	2.867207775080166e-06	0.00047348373666575294	2.8486153911483694e-06	0.0004704133548913969
72.14693966441222	0.0007198584999522388	0.0007197687566479918	0.0007701906959269476	0.0007688371175857469	0.0008013765941388083	0.0007991095835041849	0.0008366697577401296	0.0008332511183459765	0.0009184034566517999	0.000911857341550908	0.08295608119753371	0.0806072184465202	2.9086116997111e-06	0.00048321531461878453	2.889583225273366e-06	0.00048005397908940095
72.58166126938723	0.0007204841525089793	0.0007204026803963318	0.0007711942162351305	0.0007698404336339392	0.0008026501346593156	0.0008003747552359557	0.0008382815845213616	0.0008348423252563001	0.0009209275119373116	0.000914318980849279	0.08358232982133157	0.08121432016330637	2.9507356342303335e-06	0.0004931673207285436	2.9312558360631256e-06	0.0004899115005975174
73.01900229071879	0.0007211192076020729	0.0007210461916347824	0.0007722166203736171	0.0007708626139619585	0.0008039499317056319	0.0008016659322643665	0.0008399294835859495	0.000836468971263209	0.000923516645733795	0.0009168435924394933	0.08422522416125487	0.08183752690592744	2.99360150480296e-06	0.0005033464701730272	2.973654404723417e-06	0.0004999924547287871
73.45897851170821	0.0007217637343740088	0.0007216993638364655	0.0007732582605963983	0.0007719040092607947	0.0008052765868315946	0.0008029837062203425	0.0008416144171683011	0.0008381319932235654	0.000926173018187782	0.0009194332426795642	0.08488531479706107	0.0824773696523768	3.037232187645309e-06	0.0005137597605789357	3.016801017642081e-06	0.0005103036480126055
73.90160581075892	0.0007224177998033723	0.0007223622683995211	0.0007743194972448568	0.0007729649781829234	0.0008066307202263861	0.0008043286868564147	0.0008433373829331277	0.0008398323621083392	0.0009288988881632227	0.0009220900912779547	0.08556317526426535	0.08313440141835027	3.0816515656219247e-06	0.0005244144881476065	3.0607187198088614e-06	0.0005208521734992866
74.34690016194996	0.0007230814685211728	0.0007230349744634444	0.0007754006990049148	0.0007740458875893322	0.0008080129715152821	0.0008057015028149087	0.0008450994157349845	0.000841571084678269	0.0009316966191067152	0.0009248163967830464	0.08625940323626534	0.08380919838553302	3.1268845889988357e-06	0.0005353182649472654	3.105431572125901e-06	0.0005316454271618587
74.79487763561212	0.0007237548026182809	0.0007237175487163126	0.00077650224317751	0.0007751471128090306	0.0008094240006070905	0.0008071028024404006	0.0008469015894897599	0.0008433492052651458	0.0009345686853413043	0.0009276145224701157	0.08697462177974512	0.08450236109934892	3.172957340686613e-06	0.0005464790374686002	3.1509647129289485e-06	0.0005426911254862166
75.24555439890803	0.0007244378614436967	0.0007244100551925955	0.0007776245159634426	0.0007762690379120101	0.0008108644885917219	0.0008085332546396898	0.0008487450191667457	0.0008451678076668046	0.0009375176788258408	0.0009304869426598508	0.0877094806887183	0.08521451574122098	3.219897106361471e-06	0.0005579051065514318	3.197344424082059e-06	0.0005539973243510188
75.6989467164156	0.0007251307013933458	0.000725112555061222	0.0007787679127637024	0.0007774120559966852	0.0008123351386916063	0.0008099935497927721	0.0008506308629106646	0.0008470280171646009	0.0009405463164205136	0.0009334362495057493	0.08846465790302854	0.08594631548081613	3.2677324498980908e-06	0.0005696051488053577	3.2445982020434675e-06	0.0005655724393111294
76.15507095071504	0.0007258333756891433	0.0007258251064036128	0.0007799328384965325	0.0007785765694929781	0.0008138366772710358	0.00081148440071865	0.0008525603243039277	0.0008489310026729729	0.0009436574477032948	0.0009364651602915008	0.08924086101763111	0.08669844191421176	3.3164932945920845e-06	0.0005815882396570937	3.2927548343550774e-06	0.000577425267409698
76.61394356297929	0.0007265459341480441	0.0007265477639813605	0.0007811197079325751	0.0007797629904822972	0.000815369854907842	0.0008130065437001207	0.0008545346547802908	0.0008508779790315375	0.0009468540633865382	0.0009395765252835655	0.09003882888951471	0.0874716065944374	3.366211010653918e-06	0.0005938638781655681	3.341844482001818e-06	0.0005895650106500505
77.07558111356816	0.0007272684229408161	0.0007272805789932631	0.0007823289460495808	0.0007809717410357846	0.0008169354475322231	0.0008145607395720625	0.0008565551562021357	0.0008528702094511351	0.0009501393043880394	0.0009427733361887741	0.09085933334974688	0.08826655266140504	3.4169185095644233e-06	0.0006064420137672777	3.3918987681877443e-06	0.0006020013012790204
77.54000026262605	0.0007280008843402975	0.000728023598821428	0.000783560988408323	0.0007822032535723522	0.0008185342576379788	0.000816147774878151	0.0008586231836147475	0.0008549090081263111	0.0009535164716165155	0.0009460587352719224	0.09170318102876895	0.08908405657886363	3.4686503458991646e-06	0.0006193330751275428	3.4429508741024234e-06	0.0006147442290465321
78.00721777068286	0.0007287433564588969	0.0007287768667661687	0.0007848162815515009	0.0007834579712381662	0.000820167115571881	0.0008177684631013842	0.0008607401481922183	0.0008569957430278851	0.0009569890365377584	0.000949436025194059	0.09257121530381973	0.08992492998669478	3.521442827317061e-06	0.0006325480012919216	3.495035642316958e-06	0.0006278043706216818
78.47725049925933	0.0007294958729751399	0.000729540421769444	0.0007860952834276119	0.0007847363483094143	0.0008218348809074587	0.0008194236459742938	0.0008629075203910235	0.0008591318388905724	0.000960560652594775	0.0009529086796385902	0.09346431837815956	0.09079002167761707	3.575334133460394e-06	0.0006460982753527522	3.5481896885079843e-06	0.0006411928213664042
78.95011541147531	0.0007302584628490704	0.000730314298126604	0.000787398463841955	0.0007860388506203645	0.000823538443910038	0.0008211141948752623	0.0008651268333288574	0.0008613187804120491	0.0009642351675631184	0.0009564803547994815	0.09438341350266505	0.0916802197081986	3.630364444598107e-06	0.0006599959608661332	3.6024515222866926e-06	0.000654921229686356
79.42582957266194	0.0007310311500263582	0.0007310985251862357	0.0007887263049371582	0.0007873659560189362	0.0008252787271005511	0.0008228410123179772	0.0008673996864080513	0.0008635581156814622	0.000968016636931468	0.000960154901813893	0.09532946735134687	0.09259645365498927	3.6865760809400364e-06	0.0006742537412839644	3.657861677990471e-06	0.0006690018342049575
79.90441015097758	0.0007318139531309963	0.0007318931270379326	0.0007900793017058601	0.0007887181548522258	0.0008270566869263316	0.0008246050335417219	0.0008697277492048132	0.0008658514598571526	0.0009719093384074711	0.0009639363802305976	0.09630349256343979	0.09353969702760033	3.744013653638194e-06	0.0006888849626904281	3.7144628563855284e-06	0.0006834475040305987
80.38587441802741	0.0007326068851465189	0.0007326981221878563	0.000791457962538454	0.0007900959504846873	0.000828873315547921	0.0008264072282109436	0.0008721127656476657	0.0008682004991153426	0.0009759177876600295	0.0009678290726156671	0.09730655046591218	0.09451096985168045	3.802724228599741e-06	0.0007039036801652077	3.7723000783244703e-06	0.000698271782417631
80.87023974948666	0.000733409953085715	0.0007335135232219897	0.0007928628098090925	0.0007914998598519379	0.0008307296427517878	0.0008282486022333651	0.0008745565585108222	0.0008706069948937217	0.0009800467554217998	0.0009718375004083137	0.09833975399158694	0.09551134143597957	3.862757504368461e-06	0.0007193247081308529	3.831420851525759e-06	0.0007134889341527118
81.35752362572781	0.0007342231576488739	0.0007343393364570483	0.0007942943805034942	0.0007929304140534815	0.0008326267379998447	0.0008301301997068158	0.0008770610342509071	0.0008730727884563213	0.0009843012860898724	0.0009759664411526104	0.09940427080955484	0.09654193333906466	3.924166005446353e-06	0.0007351636750806689	3.891875351752353e-06	0.0007291139970367067
81.8477436324513	0.0007350464928706699	0.0007351755615790666	0.0007957532268924622	0.0007943881589879784	0.0008345657126277366	0.0008320531050059732	0.0008796281882183704	0.0008755998058087934	0.0009886867179786081	0.0009802209472453093	0.10050132668620801	0.09760392255279424	3.987005292622895e-06	0.0007514370831311623	3.95371661983889e-06	0.0007451628378742081
82.34091746132043	0.0007358799457558706	0.000736022191269758	0.0007972399172554468	0.0007958736560350914	0.0008365477222051025	0.0008340184450213472	0.0008822601102782648	0.0008781900629962675	0.0009932087053967384	0.0009846063663563475	0.10163220909705971	0.09869854492135269	4.051334191990195e-06	0.0007681623728872378	4.017000776130827e-06	0.0007616522134247239
82.83706291059936	0.0007367234959041278	0.0007368792108208066	0.0007987550366589219	0.0007973874827883369	0.0008385739690723261	0.0008360273915640624	0.0008849589908787265	0.0008808456718193389	0.000997873242741302	0.0009891283636971125	0.10279827111157275	0.09982709881654261	4.117215044569921e-06	0.0007853579941690947	4.081787254116894e-06	0.0007785998368260993
83.33619788579601	0.0007375771151242409	0.0007377465977363785	0.0008002991877949009	0.0007989302338438999	0.0008406457050698531	0.0008380811639514407	0.0008877271276096874	0.0008835688460076094	0.0010026866908243175	0.0009937929463325807	0.10400093557549515	0.10099094909214971	4.1847139786795225e-06	0.0008030434832158595	4.148139055234709e-06	0.0007960244500617997
83.83834040030794	0.0007384407670383762	0.0007386243213242139	0.0008018729918854557	0.0008005025216508568	0.0008427642344777861	0.0008401810317899151	0.0008905669322989574	0.0008863619078944365	0.0010076558056744207	0.0009986064897571814	0.10524169961775887	0.10219153134255553	4.253901207375722e-06	0.0008212395470401368	4.216123027009507e-06	0.000813945903097163
84.34350857607244	0.0007393144066768524	0.0007395123422757927	0.0008034770896597517	0.0008021049774288697	0.0008449309171853632	0.0008423283179735438	0.0008934809386980428	0.000889227295641363	0.0010127877700857764	0.001003575766981317	0.10652213951184585	0.10343035649340433	4.324851353647188e-06	0.0008399681557050009	4.2858101670019844e-06	0.0008323852404011067
84.85172064422062	0.0007401979800642856	0.0007404106122362258	0.0008051121424108545	0.0008037382521600988	0.000847147172112052	0.0008445244019183926	0.0008964718108159785	0.0008921675710661263	0.0010180902282208029	0.001008707980406283	0.107843915924729	0.10470901575508589	4.397643806294902e-06	0.0008592526433737757	4.357275955296888e-06	0.0008513647956437109
85.36299494573534	0.0007410914237980146	0.0007413190733646507	0.0008067788331403281	0.0008054030176627961	0.0008494144809043048	0.0008467707230551794	0.0008995423519660177	0.0008951854281341904	0.001023571323612248	0.001014010796800392	0.10920877959006724	0.10602918597310032	4.472363109798028e-06	0.000879117819088282	4.430600718573338e-06	0.0008709082954537206
85.87734993211305	0.0007419946646199468	0.0007422376578861091	0.0008084778677995661	0.0008070999677549015	0.0008517343919346912	0.0008490687846050608	0.0009026955145975263	0.0008982837021806207	0.0010292397409548217	0.0010194923857292193	0.11061857744636495	0.10739263541308103	4.549099391884981e-06	0.0008995900883555508	4.505870029206257e-06	0.0008910409732389712
86.39480416602983	0.0007429076189831764	0.0007431662876360933	0.000810209976637805	0.0008088298195169025	0.0008541085246330898	0.0008514201576661904	0.0009059344109938565	0.0009014653799368619	0.0010351047521276623	0.0010251614618387414	0.11207525928531513	0.10880123002241418	4.627948832940814e-06	0.000920697586743513	4.583175143219975e-06	0.0009117896941813475
86.91537632201124	0.0007438301926149479	0.0007441048735991413	0.0008119759156678653	0.0008105933146642402	0.0008565385741829209	0.0008538264856417262	0.0009092623249264879	0.000904733610445697	0.0010411762669474724	0.0010310273314426339	0.11358088496064202	0.11025694021508611	4.709014181919187e-06	0.0009424703268459123	4.662613481410099e-06	0.0009331830926670448
87.43908518710603	0.0007447622800778448	0.0007450533154431681	0.0008137764682619705	0.0008123912210407658	0.0008590263166191979	0.0008562894890434954	0.0009126827243665736	0.0009080917169576137	0.001047464889219505	0.0010370999439253327	0.11513763221348168	0.11176184823166366	4.792405324004277e-06	0.0009649403601457718	4.744289158482742e-06	0.0009552517235671409
87.9659496615646	0.0007457037643313501	0.0007460115010514595	0.0008156124468913753	0.0008142243342460302	0.0008615736143693614	0.0008588109707093841	0.000916199275367255	0.0009115432099129821	0.0010539819787309939	0.0010433899485417552	0.11674780517681628	0.1133181561322695	4.8782399059131044e-06	0.0009881419554995663	4.82831356565436e-06	0.0009780282289629794
88.4959887595208	0.0007466545162963025	0.000746979306054623	0.0008174846950251512	0.0008160934794107147	0.0008641824222826573	0.0008613928214769712	0.0009198158572440756	0.0009150918011272436	0.0010607397199209265	0.001049908757274431	0.11841384362878633	0.11492819448713679	4.966644025486823e-06	0.0010121117961875425	4.9148060128528836e-06	0.0010015475221159809
89.0292216096782	0.0007476143944251159	0.0007479565933651111	0.0008193940892052453	0.0008179995131361419	0.0008668547941991748	0.0008640370263608671	0.0009235365791966433	0.0009187414193107657	0.0010677511980631735	0.0010566686145009245	0.12013833307296622	0.1165944318369393	5.057752993066272e-06	0.0010368891977293737	5.003894437440189e-06	0.0010258469907153123
89.56566745600044	0.0007485832442810873	0.0007489432127173746	0.00082134154131696	0.0008199433256157171	0.0008695928901157829	0.0008667456712868913	0.0009273657985328182	0.0009224962270715697	0.001075030483919359	0.001063682674330962	0.12192401573308806	0.11831948500370167	5.1517121731502104e-06	0.0010625163489589584	5.095716187298476e-06	0.0010509667217081797
90.1053456584057	0.0007495608981305789	0.000749939000217142	0.000823328001076261	0.0008219258429582564	0.0008723989840130925	0.0008695209504425718	0.0009313081406773109	0.0009263606395679682	0.0010825927279562214	0.0010709650865960696	0.12377380256030815	0.12010613034287011	5.248677915888154e-06	0.00108903857917389	5.190418887091432e-06	0.001076949750313888
90.6482756934654	0.0007505471745523707	0.000750943777903808	0.0008253544587578556	0.000823948029735519	0.0008752754724153731	0.0008723651743106723	0.0009353685211701802	0.0009303393449996665	0.0010904542653829398	0.0010785310926176963	0.125690786363217	0.12195731603822457	5.348818589308172e-06	0.0011165046545690005	5.288161397752904e-06	0.0011038423361857674
91.19447715510712	0.0007515418780691108	0.0007519573533305301	0.0008274219481909052	0.0008260108917789992	0.0008782248837642994	0.0008752807784606993	0.0009395521698878111	0.0009344373271505841	0.0010986327334511139	0.0010863971320463953	0.12767825618455123	0.12387617555393768	5.4523157245857726e-06	0.001144967107591488	5.389114880544488e-06	0.0011316942700778931
91.74396975532183	0.0007525447988063829	0.0007529795191671923	0.0008295315500524272	0.0008281154792540112	0.0008812498886974378	0.0008782703331826117	0.0009438646577499158	0.0009386598902248473	0.0011071472026782723	0.00109458096225863	0.1297397130642282	0.1258660423724588	5.559365288353526e-06	0.0011744826033614209	5.493463978576774e-06	0.001160559214839485
92.29677332487483	0.0007535557121856849	0.0007540100528321479	0.0008316843954921622	0.0008302628900425728	0.0008843533113339648	0.0008813365540576266	0.0009483119262118461	0.0009430126862499494	0.001116018323911063	0.0011031017920244616	0.13187888734623734	0.12793046616333173	5.670179098007846e-06	0.0012051123478849513	5.601408130492336e-06	0.0011904950850966933
92.85290781402206	0.0007545743786583876	0.000755048716159406	0.0008338816701268107	0.0008324542734704577	0.0008875381416832075	0.0008844823135731057	0.0009529003198825675	0.0009475017453583966	0.0011252684934431785	0.001111980431424556	0.1340997577073579	0.13007323054677436	5.784986398126263e-06	0.0012369225434475384	5.713163032977815e-06	0.0012215644705866613
93.41239329322968	0.0007556005434886101	0.0007560952551087624	0.0008361246184462116	0.0008346908344181481	0.0008908075493065912	0.0008877106539023077	0.0009576366226560196	0.0009521335093022283	0.0011349220387540284	0.0011212394603059663	0.13640657210908633	0.1322983726373129	5.90403561873446e-06	0.0012699848973544425	5.828962271187902e-06	0.0012538351088258737
93.97524995389855	0.0007566339365939687	0.0007571493995273696	0.0008384145486794025	0.0008369738378604307	0.000894164898380778	0.0008910248009856485	0.0009625280977984442	0.00095691486860459	0.0011450054278473096	0.0011309034179318475	0.13880387090098928	0.13461020457733708	6.027596339090117e-06	0.0013043771910792312	5.949059138842796e-06	0.001287380413614203
94.54149810909283	0.0007576742724541939	0.0007582108629722534	0.0008407528381744813	0.0008393046138849811	0.0008976137643294222	0.0008944281800681783	0.0009675825324976685	0.000961853203810072	0.0011555475056557643	0.0011409990169109967	0.14129651233449783	0.13701333729864107	6.155961484045685e-06	0.00134018391790941	6.073728672872252e-06	0.0013222800668188095
95.11115819427312	0.0007587212500988006	0.0007592793426044421	0.0008431409393530296	0.0008416845632466645	0.0009011579522135306	0.0008979244328687589	0.0009728082874539673	0.0009669564313622762	0.0011665797615545512	0.0011515553850018955	0.14388970078157048	0.13951270678244432	6.289449784076121e-06	0.001377496998393346	6.203269931161497e-06	0.001358620681996603
95.68425076803395	0.0007597745531863349	0.0007603545191666846	0.0008455803863076533	0.0008441151635215811	0.0009048015170964055	0.00090151743658031	0.0009782143521777815	0.0009722330547146371	0.001178136632708556	0.001162604338988294	0.1465890179934306	0.14211360312568153	6.428408534606264e-06	0.0014164165842822651	6.338008546115576e-06	0.0013964965496864046
96.26079651284576	0.0007608338501890938	0.0007614360570580818	0.0008480728021199517	0.0008465979759330695	0.0009085487866289597	0.0009052113249279057	0.0009838104067592252	0.000977692221370727	0.0011902558487904581	0.0011741806955382283	0.14940045778158864	0.1448217027643774	6.573216695637081e-06	0.0014570519632937928	6.478299591669155e-06	0.0014360104756971637
96.84081623580131	0.0007618987946988381	0.0007625236045205486	0.0008506199069863293	0.0008491346529313226	0.000912404386135699	0.0009090105115431949	0.000989606890990826	0.0009833437866556005	0.0012029788245734487	0.0011863226248091327	0.1523304645576589	0.14764310425457658	6.724288378936777e-06	0.0014995225789339317	6.6245308070815535e-06	0.001477274725465244
97.42433086936633	0.0007629690258706966	0.0007636167939536793	0.0008532235272504411	0.0008517269466189258	0.0009163732665214447	0.0009129197159501315	0.000995615081861106	0.0009891983851427481	0.001216351108057871	0.0011990720535767255	0.15538597623126182	0.15058436806871603	6.882076777292687e-06	0.0015439591818291742	6.777126227470011e-06	0.0015204120895801199
98.01136147213543	0.0007640441690243496	0.0007647152423764514	0.0008558856054541163	0.0008543767181268258	0.00092046073536495	0.0009169439924992919	0.001001847180596354	0.0009952675108053977	0.0012304228931755924	0.001212475125879897	0.15857447203803418	0.15365256093182894	7.047078598868667e-06	0.0015905051316395802	6.936550278828068e-06	0.0015655570879693492
98.60192922959182	0.0007651238364236151	0.0007658185520562223	0.0008586082115334691	0.0008570859480591403	0.0009246724916189785	0.0009210887626370186	0.0010083164106156055	0.001001563607130116	0.0012452496077797707	0.0012265827306311271	0.16190402595411627	0.15685530529907382	7.219839079695414e-06	0.0016393178716841983	7.103312404375104e-06	0.0016128573330291274
99.1960554548718	0.0007662076282577829	0.000766926311327676	0.0008613935553038971	0.0008598567481411176	0.0009290146643984844	0.0009253598509525231	0.0010150371279849105	0.0010081001686298133	0.0012608925896335859	0.0012414511073960209	0.16538336645148022	0.1602008346656716	7.4009576590054445e-06	0.001690570602013275	7.2779722997227e-06	0.0016624750752696205
99.79376158953411	0.0007672951338504366	0.0007680380956267568	0.0008642440003970937	0.0008626913742227123	0.0009334938564107525	0.0009297635255121808	0.0010220249462179207	0.0010148918554280888	0.001277419865537365	0.0012571425436630976	0.1690219434624761	0.16369805550452568	7.591094415973021e-06	0.0017444541809184533	7.461145846946555e-06	0.0017145889589278707
100.39506920433367	0.0007683859331241232	0.0007691534687672462	0.0008671620798354833	0.0008655922408110773	0.0009381171926656216	0.0009343065430673859	0.0010292968775786936	0.0010219546228645421	0.001294907051677314	0.0012737261794899773	0.17283000355479144	0.1673566167482007	7.790977382681114e-06	0.00180117928990009	7.653511852436239e-06	0.001769396019575098
101.00000000000001	0.0007694795983520271	0.0007702719844904343	0.0008701505134550058	0.0008685619373291278	0.0009428923752023815	0.0009389961998123236	0.001036871493409001	0.0010293058683997452	0.0013134383968639086	0.0012912789385294376	0.1768186744730121	0.17118698787358794	7.893766644000913e-06	0.0018302798731147474	7.752385526631911e-06	0.0017974986895266038
