# Supplementary material for: White matter micro- and macrostructure brain charts for the human lifespan
Source: Nature. 2026 May 13;655(8124):979–89. doi: 10.1038/s41586-026-10454-2 (PMC13391363; doi:10.1038/s41586-026-10454-2)
Supplement: Supplementary file 12 — Centiles trajectories of brain charts. SDT.T9.1–5 contain the brain charts for the global metrics; SDT.T9.6–509 contain the brain charts for the tract-specific metrics (unnormalized); and SDT.T9.510–1157 contain the brain charts for the tract-specific macrostructural metrics (normalized). Included in each table are the male and female centile trajectories for the 2.5th, 25th, 50th, 75th and 97.5th percentiles; the interquartile range normalized by the 50th centile; and the derivatives of the 50th centiles with respect to both age and log(age). Charts are sampled in logarithmically spaced intervals. Age is reported in years, while centile trajectory values are reported in metric-specific units: diffusivities in mm2 s−1, volume in mm3, surface area in mm2, average length in mm, and FA is dimensionless (unitless). [file 41586_2026_10454_MOESM12_ESM.zip › plotted_curves/SDT.T9.230-POPT_left_ad-mean_curve_metrics.csv]

ages	male_0.025th_percentile	female_0.025th_percentile	male_0.25th_percentile	female_0.25th_percentile	male_0.5th_percentile	female_0.5th_percentile	male_0.75th_percentile	female_0.75th_percentile	male_0.975th_percentile	female_0.975th_percentile	male_normalized_quantile_range	fwmale_normalized_quantile_range	male_median_centile_d_age	male_median_centile_d_log_age	female_median_centile_d_age	female_median_centile_d_log_age
0.25	0.001390318665046776	0.001392163382988949	0.0014410405640987894	0.0014418523755667639	0.0014709174401470043	0.0014710447360803968	0.0015034200947918385	0.0015027391455319592	0.001573937166019691	0.0015712794867913731	0.04240858731460478	0.041390155222218686	-0.0001646052919723455	-9.503960858838189e-05	-0.00016461953729753374	-9.504783353737278e-05
0.25150637576242696	0.0013900842944059783	0.0013919287013782456	0.001440797643112139	0.0014416093177304452	0.00147066948272481	0.00147079675719939	0.0015031666582994367	0.0015024858238290445	0.0015736718422553872	0.0015710146110396721	0.04240858732700587	0.04139015523430782	-0.00016422380186981167	-9.510368020698712e-05	-0.00016423801418041784	-9.51119107011067e-05
0.2530218281966045	0.0013898496077596777	0.0013916937033427587	0.0014405543945916037	0.0014413659321757264	0.0014704211909781458	0.0014705484439649786	0.0015029128800951902	0.0015022321605690533	0.0015734061607517882	0.0015707493781527224	0.04240858733959401	0.041390155246579886	-0.0001634597231033874	-9.523157369045743e-05	-0.0001634738692899429	-9.523981525344505e-05
0.25454641199404576	0.0013896146063396703	0.0013914583901159178	0.0014403108198139205	0.0014411222201800638	0.0014701725662102213	0.0014702997976804846	0.0015026587615111081	0.0015019781570833899	0.0015731401229033863	0.00157048378952266	0.04240858735237235	0.04139015525903706	-0.0001626980532526412	-9.535896743428918e-05	-0.00016271213352359037	-9.536722002295717e-05
0.2560801821758082	0.0013893792913788968	0.0013912227629323008	0.0014400669200570141	0.0014408781830221019	0.001469923609725459	0.0014700508196504437	0.001502404303880439	0.0015017238147046986	0.0015728737301059703	0.0015702178465429168	0.04240858736534461	0.04139015527168302	-0.00016193879521009258	-9.54858609856224e-05	-0.0001619528097742129	-9.549412455650552e-05
0.25762319409447826	0.0013891436641113866	0.0013909868230275737	0.0014398226965999373	0.0014406338219816138	0.0014696743228294316	0.0014698015111805412	0.0015021495085376058	0.0015014691347667994	0.0015726069837565598	0.0015699515506081545	0.04240858737851274	0.04139015528452052	-0.00016118195176351158	-9.56122539139681e-05	-0.00016119590082958046	-9.562052842382318e-05
0.2591755034361701	0.0013889077257722043	0.00139075057163844	0.0014395781507228157	0.0014403891383394467	0.0014694247068288073	0.0014695518735775592	0.0015018943768181539	0.0015012141186046312	0.0015723398852533488	0.0015696849031142043	0.04240858739188072	0.041390155297552536	-0.00016042752559042306	-9.573814580732254e-05	-0.00016044140936777307	-9.574643121285087e-05
0.2607371662225343	0.0013886714775974101	0.0013905140100026003	0.0014393332837068073	0.0014401441333774805	0.0014691747630313085	0.001469301908149332	0.0015016389100587042	0.0015009587675542098	0.0015720724359956576	0.0015694179054580243	0.042408587405451614	0.04139015531078208	-0.00015967551926299173	-9.58635362753868e-05	-0.00015968933796106644	-9.587183253317866e-05
0.2623082388127803	0.0013884349208239941	0.0013902771393586861	0.0014390880968340332	0.001439898808378558	0.0014689244927456404	0.0014690516162046794	0.0015013831095968824	0.0015007030829525558	0.0015718046373838581	0.0015691505590376218	0.04240858741922833	0.0413901553242129	-0.00015892593525118626	-9.59884249503995e-05	-0.00015893968907931821	-9.599673201682313e-05
0.2638887779057103	0.0013881980566898301	0.001390039960946214	0.0014388425913875317	0.0014396531646264413	0.0014686738972814444	0.0014688009990533556	0.001501126976771272	0.001500447066137645	0.0015715364908193263	0.0015688828652520052	0.04240858743321464	0.04139015533784734	-0.0001581787759148967	-9.611281148191875e-05	-0.00015819246508336215	-9.612112931389749e-05
0.26547884054176485	0.0013879608864336358	0.001389802476005544	0.0014385967686512146	0.0014394072034057642	0.0014684229779492542	0.0014685500580060068	0.001500870512921367	0.0015001907184483655	0.00157126799770439	0.0015686148255011345	0.0424085874474135	0.0413901553516895	-0.0001574340435127608	-9.623669554242875e-05	-0.0001574476682315029	-9.624502409633084e-05
0.2670784841050822	0.0013877234112949013	0.0013895646857778124	0.0014383506299097948	0.0014391609260019647	0.0014681717360604202	0.0014682987943740978	0.0015006137193874984	0.0014999340412244406	0.0015709991594422537	0.0015683464411858454	0.04240858746182895	0.04139015536574226	-0.00015669174019927734	-9.636007682450876e-05	-0.00015670530067818378	-9.636841605659141e-05
0.26868776632556873	0.0013874856325138596	0.0013893265915048978	0.0014381041764487562	0.00143891433370125	0.00146792017292708	0.0014680472094698803	0.0015003565975108	0.0014996770358063974	0.0015707299774369637	0.0015680777137078116	0.0424085874764637	0.04139015538000934	-0.00015595186802314087	-9.648295503977833e-05	-0.00015596536447293197	-9.649130490685387e-05
0.2703067452809827	0.0013872475513314224	0.0013890881944293573	0.0014378574095542844	0.0014386674277905302	0.001467668289862089	0.0014677953046063215	0.0015000991486331396	0.0014994197035354947	0.0015704604530933336	0.001567808644469475	0.04240858749132189	0.041390155394494116	-0.00015521442893257076	-9.660532992145088e-05	-0.00015522786156402235	-9.661369037999856e-05
0.2719354793990299	0.0013870091689891385	0.001388849495794388	0.0014376103305132268	0.0014384202095573788	0.0014674160881789765	0.0014675430810970657	0.0014998413740970739	0.001499162045753682	0.0015701905878168982	0.0015675392348739974	0.042408587506406664	0.04139015540919962	-0.0001544794247729797	-9.672720122305689e-05	-0.00015449279379642356	-9.673557222922291e-05
0.27357402745947257	0.0013867704867291364	0.0013886104968437662	0.0014373629406130314	0.0014381726802899677	0.0014671635691918849	0.0014672905402563687	0.0014995832752457876	0.0014989040638035348	0.0015699203830138507	0.0015672694863251959	0.04240858752172206	0.04139015542413022	-0.00015374685728608561	-9.684856871633452e-05	-0.00015376016291263062	-9.685695022676466e-05
0.2752224485962505	0.0013865315057940883	0.0013883711988218134	0.0014371152411417098	0.001437924841277035	0.0014669107342155333	0.0014670376833990626	0.0014993248534230525	0.0014986457590282162	0.0015696498400909983	0.001566999400227503	0.04240858753727156	0.041390155439288735	-0.00015301672811346423	-9.696943219428267e-05	-0.00015302997055410827	-9.697782416528966e-05
0.27688080229961526	0.0013862922274271456	0.00138813160297333	0.0014368672333877697	0.0014376766938078136	0.001466657584565145	0.001466784511840486	0.001499066109973159	0.0014983871327714081	0.0015693789604556915	0.0015667289779858922	0.042408587553059145	0.041390155454679896	-0.00015228903879555	-9.708979146910712e-05	-0.00015230221826117996	-9.709819385689267e-05
0.2785491484182772	0.0013860526528719057	0.0013878917105435648	0.0014366189186401821	0.001437428239172002	0.001466404121556419	0.0014665310268964509	0.0014988070462408803	0.0014981281863772741	0.0015691077455157868	0.001566458221005842	0.042408587569088815	0.04139015547030634	-0.0001515637907723022	-9.720964637283114e-05	-0.00015157690747458208	-9.721805913409653e-05
0.28022754716156506	0.001385812783372347	0.0013876515227781452	0.0014363702981883125	0.0014371794786596905	0.001466150346505455	0.00146627722988317	0.0014985476635714008	0.0014978689211903894	0.0015688361966795707	0.0015661871306932613	0.0424085875853639	0.0413901554861727	-0.00015084098538559187	-9.732899675773954e-05	-0.0001508540395357416	-9.733741984863098e-05
0.2819160591015993	0.0013855726201727977	0.001387411040923051	0.0014361213733218886	0.0014369304135613344	0.0014658962607287229	0.0014660231221172288	0.0014982879633102842	0.0014976093385557076	0.0015685643153557274	0.0015659157084544546	0.04240858760188902	0.041390155502282096	-0.00015012062387464997	-9.744784249365868e-05	-0.00015013361568400052	-9.745627587043337e-05
0.28361474517547763	0.0013853321645178763	0.001387170266224553	0.0014358721453309404	0.00143668104516769	0.0014656418655430014	0.0014657687049155186	0.0014980279468034083	0.0014973494398184978	0.0015682921029532696	0.0015656439556960557	0.04240858761866771	0.04139015551863924	-0.0001494027073839499	-9.75661834717867e-05	-0.00014941563706438732	-9.757462709103493e-05
0.2853236666874746	0.0013850914176524462	0.0013869291999291662	0.0014356226155057504	0.0014364313747697673	0.0014653871622653275	0.001465513979595191	0.0014977676153969156	0.0014970892263242918	0.0015680195608814877	0.0015653718738249743	0.0424085876357043	0.04139015553524756	-0.0001486872369577119	-9.768401960164041e-05	-0.00014870010472067818	-9.769247341945286e-05
0.2870428853112538	0.0013848503808215756	0.00138668784328361	0.001435372785136814	0.0014361814036587882	0.001465132152212954	0.001465258947473613	0.0014975069704371699	0.0014968286994188442	0.0015677466905499031	0.0015650994642483521	0.04240858765300296	0.041390155552111514	-0.00014797421354301177	-9.780135081144392e-05	-0.0001479870196005595	-9.780981478424433e-05
0.28877246309209376	0.001384609055270479	0.001386446197534752	0.0014351226555147781	0.0014359311331261268	0.0014648768367032904	0.001465003609868307	0.001497246013270694	0.0014965678604480666	0.0015674734933682048	0.0015648267283734966	0.042408587670568064	0.04139015556923484	-0.00014726363798989173	-9.791817704840611e-05	-0.00014727638255390696	-9.792665113267374e-05
0.2905124624491269	0.0013843674422444846	0.0013862042639295722	0.0014348722279304079	0.0014356805644632751	0.0014646212170538657	0.0014647479680969166	0.0014969847452441334	0.001496306710757996	0.0015671999707462096	0.0015645536676078449	0.04240858768840377	0.041390155586622776	-0.00014655551105224873	-9.803449827888722e-05	-0.000146568194334451	-9.804298243065723e-05
0.29226294617759224	0.0013841255429889736	0.0013859620437151052	0.0014346215036745236	0.0014354296989617813	0.0014643652945822653	0.0014644920234771414	0.0014967231677041916	0.0014960452516947246	0.0015669261240937962	0.001564280283358893	0.042408587706514546	0.04139015560427837	-0.00014584983338949975	-9.815031448850986e-05	-0.00014586245560177513	-9.815880866420601e-05
0.294023977451102	0.0013838833587493447	0.001385719538138402	0.0014343704840379628	0.00143517853791321	0.0014641090706060927	0.0014642357773266988	0.0014964612819975906	0.0014957834846043645	0.0015666519548208613	0.0015640065770341572	0.042408587724905085	0.04139015562220654	-0.00014514660556402825	-9.826562568032715e-05	-0.00014515916691854036	-9.827412983626216e-05
0.29579561982392083	0.0013836408907709633	0.00138547674844648	0.0014341191703115303	0.0014349270826090926	0.0014638525464429175	0.001463979230963272	0.001496199089471017	0.0014955214108329927	0.001566377464337266	0.0015637325500411183	0.042408587743579564	0.04139015564041171	-0.0001444458280455696	-9.838043187709866e-05	-0.00014445832875442655	-9.838894596958525e-05
0.29757793723326015	0.0013833981402991164	0.0013852336758862793	0.0014338675637859477	0.001434675334340879	0.0014635957234102248	0.0014637223857044605	0.0014959365914710724	0.0014952590317266006	0.001566102654052781	0.001563458203787166	0.0424085877625427	0.041390155658898274	-0.0001437475012079359	-9.849473311829282e-05	-0.00014375994148319027	-9.850325710364372e-05
0.29937099400158496	0.0013831551085789742	0.0013849903217046215	0.0014336156657518172	0.0014344232943998972	0.0014633386028253777	0.0014634652428677413	0.001495673789344233	0.0014949963486310537	0.001565827525377048	0.0015631835396795598	0.04240858778179949	0.04139015567767101	-0.00014305162533340132	-9.860852946314003e-05	-0.00014306400538710573	-9.861706329761244e-05
0.3011748548389356	0.0013829117968555311	0.0013847466871481535	0.0014333634774995583	0.0014341709640772946	0.0014630811860055527	0.0014632078037704048	0.0014954106844367843	0.0014947333628920283	0.0015655520797195075	0.001562908559125362	0.04240858780135426	0.04139015569673432	-0.00014235820061103688	-9.872182098819016e-05	-0.00014237052065546596	-9.873036462820783e-05
0.30298958484526295	0.0013826682063735793	0.00138450277346332	0.0014331110003193807	0.0014339183446640076	0.0014628234742677132	0.001462950069729528	0.0014951472780947942	0.0014944700758549821	0.001565276318489373	0.0015626332635314043	0.04240858782121248	0.041390155716093203	-0.00014166722713687685	-9.883460778770115e-05	-0.0001416794873840832	-9.884316118957681e-05
0.30481524951277783	0.0013824243383776485	0.0013842585818963006	0.0014328582355012229	0.0014336654374507009	0.001462565468928544	0.0014626920420619102	0.0014948835716640458	0.0014942064888650887	0.0015650002430955602	0.001562357654304224	0.04240858784137836	0.04139015573575217	-0.0001409787049182487	-9.89468899751933e-05	-0.00014099090558028493	-9.895545309518416e-05
0.3066519147283146	0.0013821801941119709	0.0013840141136929795	0.0014326051843347137	0.0014334122437277307	0.001462307171304416	0.0014624337220840358	0.0014946195664900014	0.0014939426032672012	0.0015647238549466483	0.0015620817328500214	0.04240858786185752	0.041390155755716536	-0.00014029263386838853	-9.90586676800076e-05	-0.00014030477515752926	-9.906724047453741e-05
0.3084996467757088	0.0013819357748204373	0.001383769370098898	0.0014323518481091301	0.0014331587647850993	0.0014620485827113391	0.0014621751111120287	0.0014943552639177543	0.0014936784204058035	0.0015644471554508315	0.0015618055005746122	0.04240858788265446	0.041390155775991255	-0.0001396090138130468	-9.916994105069188e-05	-0.00013962109594156669	-9.91785234762399e-05
0.31035851233818973	0.0013816910817465472	0.0013835243523592053	0.0014320982281133417	0.0014329050019124036	0.0014617897044649092	0.001461916210461598	0.0014940906652919756	0.001493413941624956	0.0015641701460158608	0.0015615289588833692	0.04240858790377534	0.04139015579658076	-0.0001389278444867137	-9.928071025211427e-05	-0.0001389398676664988	-9.92893022649377e-05
0.3122285785007863	0.0013814461161333787	0.0013832790617186292	0.001431844325635783	0.0014326509563988032	0.001461530537880276	0.0014616570214480084	0.0014938257719568793	0.001493149168268266	0.0015638928280490097	0.001561252109181191	0.04240858792522455	0.0413901558174909	-0.00013824912553533908	-9.939097546673992e-05	-0.000138261089978442	-9.939957702326252e-05
0.3141099127527488	0.0013812008792235303	0.0013830334994214173	0.0014315901419643905	0.0014323966295329603	0.0014612710842720831	0.001461397545386016	0.0014935605852561624	0.0014928841016788204	0.0015636152029570114	0.0015609749528724328	0.042408587947007706	0.041390155838726836	-0.00013757285651794238	-9.950073689490857e-05	-0.00013758476243630469	-9.950934795144306e-05
0.31600258298998396	0.001380955372259092	0.0013827876667113072	0.0014313356783865739	0.0014321420226030101	0.001461011344954435	0.00146113778358984	0.0014932951065329718	0.0014926187431991574	0.0015633372721460207	0.0015606974913608762	0.04240858796913062	0.041390155860293494	-0.00013689903690428107	-9.960999475339127e-05	-0.0001369108845100664	-9.961861526658344e-05
0.3179066575175057	0.0013807095964815928	0.0013825415648314756	0.001431080936189162	0.001431887136896506	0.001460751321240844	0.0014608777373731052	0.0014930293371298482	0.0014923530941712098	0.0015630590370215608	0.0015604197260496698	0.04240858799159863	0.041390155882196765	-0.00013622766607718217	-9.971874927544588e-05	-0.00013623945558249861	-9.972737920171948e-05
0.3198222050518999	0.0013804635531319716	0.0013822951950245082	0.0014308259166583718	0.00143163197370039	0.0014604910144441973	0.0014606174080488137	0.0014927632783886939	0.0014920871559362722	0.001562780498988485	0.0015601416583412946	0.04240858801441713	0.04139015590444192	-0.00013555874333442963	-9.982700071209383e-05	-0.00013557047495060814	-9.983564000776157e-05
0.32174929472380437	0.00138021724345052	0.0013820485585323426	0.0014305706210797488	0.0014313765343009317	0.001460230425876698	0.0014603567969292811	0.0014924969316507117	0.0014918209298349393	0.0015625016594509157	0.0015598632896375011	0.04240858803759238	0.041390155927034544	-0.0001348922678877651	-9.993474933095436e-05	-0.00013490394182713583	-9.994339795277307e-05
0.32368799608040405	0.0013799706686768558	0.001381801656596241	0.0014303150507381413	0.0014311208199837033	0.0014599695568498364	0.0014600959053261112	0.0014922302982563762	0.001491554417207079	0.001562222519812212	0.001559584621339279	0.042408588061129786	0.04139015594998051	-0.000134228238863221	-0.00010004199541574499	-0.00013423985533728144	-0.0001000506533200829
0.3256383790879404	0.0013797238300498715	0.0013815544904567402	0.0014300592069176454	0.0014308648320335241	0.0014597084086743356	0.001459834734550141	0.001491963379545378	0.0014912876193917742	0.001561943081474913	0.0015593056548467974	0.04240858808503555	0.041390155973285436	-0.00013356665530322998	-0.00010014873926667	-0.00013357821452358865	-0.00010015740641000637
0.32760051413423674	0.0013794767288077038	0.0013813070613536195	0.0014298030909015737	0.0014306085717344305	0.0014594469826601187	0.0014595732859114068	0.0014916961768565902	0.0014910205377272917	0.0015616633458407018	0.0015590263915593735	0.04240858810931562	0.04139015599695494	-0.00013290751616590324	-0.00010025498120036502	-0.00013291901834422415	-0.00010026365753940114
0.3295744720312385	0.001379229366187683	0.0013810593705258518	0.0014295467039724039	0.001430352040369622	0.001459185280116257	0.0014593115607190927	0.001491428691528015	0.001490753173551028	0.0015613833143103503	0.0015587468328754127	0.042408588133976195	0.041390156020995765	-0.00013225082032736202	-0.00010036072154989695	-0.00013226226567514265	-0.00010036940704133412
0.33156032401756863	0.001378981743426303	0.0013808114192115709	0.0014292900474117461	0.0014300952392214301	0.0014589233023509362	0.0014590495602814977	0.0014911609248967495	0.0014904855281994737	0.0015611029882836827	0.0015584669801923744	0.042408588159023514	0.041390156045413774	-0.00013159656657968366	-0.0001004659606633207	-0.00013160795530825498	-0.0001004746552636937
0.33355814176109866	0.0013787338617591769	0.0013805632086480299	0.0014290331225002978	0.0014298381695712753	0.0014586610506714106	0.0014587872859059892	0.001490892878298939	0.0014902176030081688	0.0015608223691595273	0.0015581868349067258	0.04240858818446382	0.041390156070214505	-0.00013094475363439884	-0.00010057069890528902	-0.00013095608595498076	-0.00010057940257129916
0.33556799736153503	0.0013784857224209998	0.0013803147400715627	0.0014287759305178054	0.0014295808326996243	0.0014583985263839632	0.0014585247388989634	0.001490624553069737	0.0014899493993116627	0.001560541458335674	0.0015579063984138945	0.04240858821030399	0.04139015609540535	-0.00013029538012254704	-0.0001006749366569415	-0.00013030665624613746	-0.00010068364934517904
0.3375899633530214	0.0013782373266455054	0.0013800660147175394	0.0014285184727430185	0.001429323229885947	0.0014581357307938605	0.0014582619205657998	0.0014903559505432564	0.0014896809184434623	0.0015602602572088236	0.001557625672108223	0.04240858823655009	0.04139015612099145	-0.000129648444594066	-0.00010077867431396159	-0.00012965966473177382	-0.00010078739598129438
0.3396241127067558	0.0013779886756654356	0.0013798170338203384	0.001428260750453659	0.001429065362408685	0.0014578726652053197	0.0014579988322108279	0.0014900870720525388	0.001489412161736007	0.0015599787671745557	0.001557344657382934	0.042408588263209146	0.0413901561469809	-0.0001290039455188463	-0.00010088191228763144	-0.00012901510988144738	-0.00010089064289076077
0.3416705188336247	0.0013777397707124962	0.0013795677986132996	0.0014280027649263751	0.0014288072315452069	0.0014576093309214616	0.001457735475137282	0.0014898179189295055	0.0014891431305206135	0.001559696989627277	0.001557063355630079	0.04240858829028795	0.04139015617337877	-0.00012836188128834136	-0.00010098465100499832	-0.000128372990086556	-0.00010099339050073652
0.343729255586852	0.0013774906130173225	0.0013793183103286912	0.0014277445174367058	0.0014285488385717684	0.0014573457292442755	0.0014574718506472635	0.0014895484925049206	0.0014888738261274429	0.0015594149259601827	0.0015567817682404996	0.04240858831779333	0.041390156200192894	-0.00012772225021551176	-0.00010108689090781997	-0.00012773330366017133	-0.00010109563925320142
0.34580039726466444	0.0013772412038094402	0.0013790685701976703	0.0014274860092590397	0.0014282901847634773	0.0014570818614745764	0.0014572079600416994	0.001489278794108348	0.001488604249885457	0.0015591325775652124	0.0015564998966037847	0.04240858834573209	0.04139015622742948	-0.00012708505053610208	-0.00010118863245373033	-0.00012709604883753833	-0.00010119738960562286
0.3478840186129729	0.0013769915443172284	0.0013788185794502467	0.0014272272416665773	0.0014280312713942512	0.0014568177289119664	0.0014569438046203049	0.0014890088250681132	0.0014883344031223797	0.0015588499458330093	0.0015562177421082287	0.042408588374111794	0.04139015625509598	-0.00012645028040714212	-0.00010128987611385254	-0.00012646122377546476	-0.00010129864202895744
0.34998019482807	0.0013767416357678888	0.0013785683393152497	0.001426968215931298	0.0014277720997367867	0.0014565533328548016	0.0014566793856815488	0.0014887385867112673	0.0014880642871646604	0.001558567032152882	0.001555935306140794	0.04240858840293968	0.04139015628319911	-0.00012581793791144325	-0.00010139062237540797	-0.000125828826556873	-0.00010139939701081513
0.352089001559344	0.0013764914793873955	0.0013783178510202816	0.0014267089333239113	0.001427512671062508	0.0014562886746001423	0.0014564147045226022	0.001488468080363536	0.0014877939033374247	0.0015582838379127526	0.001555652590087058	0.04240858843222291	0.04139015631174655	-0.00012518802105648819	-0.00010149087174088356	-0.00012519885518902374	-0.00010149965505373837
0.3542105149120084	0.0013762410764004726	0.0013780671157916902	0.0014264493951138284	0.0014272529866415423	0.001456023755443722	0.001456149762439312	0.0014881973073492922	0.0014875232529644442	0.001558000364499126	0.001555369595331184	0.0424085884619693	0.041390156340745096	-0.00012456052777237714	-0.00010159062472514524	-0.0001245713076015731	-0.00010159941667242656
0.35634481144984936	0.0013759904280305551	0.0013778161348545347	0.0014261896025691266	0.001426993047742681	0.0014557585766799147	0.0014558845607261636	0.0014879262689915158	0.0014872523373681008	0.00155771661329705	0.0015550863232558808	0.042408588492186226	0.041390156370202706	-0.00012393545591687927	-0.00010168988185937922	-0.00012394618165240123	-0.0001016986823980659
0.35849196819798806	0.001375739535499746	0.00137756490943254	0.0014259295569565011	0.0014267328556333335	0.0014554931396016828	0.001455619100676232	0.0014876549666117463	0.0014869811578693344	0.0015574325856900651	0.0015548027752423513	0.042408588522881825	0.041390156400126644	-0.0001233128032734898	-0.00010178864368781682	-0.00012332347512467035	-0.00010179745277522079
0.36065206264566085	0.001375488400028796	0.001377313440748076	0.001425669259541247	0.001426472411579507	0.0014552274455005597	0.0014553533835811605	0.0014873834015300615	0.0014867097157876248	0.0015571482830601807	0.0015545189526702705	0.04240858855406371	0.04139015643052479	-0.00012269256755170765	-0.00010188691076840062	-0.00012270318572793482	-0.0001018957283618338
0.3628251727490157	0.001375237022837055	0.0013770617300221115	0.0014254087115872075	0.0014262117168457567	0.0014549614956665968	0.0014550874107311135	0.001487111575065025	0.0014864380124409381	0.0015568637067878215	0.0015542348569177323	0.042408588585739926	0.041390156461404946	-0.00012207474639192029	-0.00010198468367556002	-0.00012208531110197152	-0.0001019935097321123
0.3650113769339257	0.001374985405142441	0.0013768097784741802	0.0014251479143567406	0.0014259507726951525	0.0014546952913883301	0.0014548211834147378	0.0014868394885336521	0.0014861660491456926	0.0015565788582517918	0.0015539504893612116	0.04240858861791902	0.041390156492775027	-0.00012145933736118497	-0.00010208196299593686	-0.00012146984881383771	-0.00010209079747297567
0.36721075409881926	0.0013747335481614105	0.0013765575873223531	0.0014248868691106903	0.0014256895803892485	0.0014544288339527502	0.001454554702919136	0.0014865671432513772	0.0014858938272167277	0.0015562937388292413	0.001553665851375532	0.042408588650608856	0.041390156524643354	-0.00012084633795383937	-0.00010217874932827442	-0.00012085679635776003	-0.0001021875921831672
0.3694233836175272	0.0013744814531089272	0.001376305157783206	0.001424625577108354	0.0014254281411880516	0.001454162124645268	0.0014542879705298295	0.0014862945405320226	0.0014856213479672693	0.001556008349895631	0.0015533809443338314	0.042408588683818305	0.04139015655701806	-0.00012023574559671957	-0.00010227504328730319	-0.00012024615116013049	-0.00010228389447736186
0.37164934534214805	0.001374229121198416	0.0013760524910717742	0.001424364039607434	0.0014251664563499722	0.0014538951647496677	0.0014540209875307142	0.0014860216816877457	0.0014853486127088809	0.001555722692824681	0.0015530957696075099	0.04240858871755571	0.04139015658990782	-0.00011962755764716171	-0.00010237084550096531	-0.00011963791057817419	-0.00010237970498389037
0.3738887196059291	0.0013739765536417415	0.00137579958840153	0.001424102257864015	0.0014249045271318033	0.0014536279555480822	0.0014537537552040327	0.0014857485680290175	0.001485075622751439	0.0015554367689883445	0.001552810328566202	0.04240858875183029	0.041390156623320754	-0.00011902177139205827	-0.00010246615660924885	-0.00011903207189850606	-0.00010247502434246325
0.3761415872261661	0.0013737237516491731	0.0013755464509843498	0.0014238402331325293	0.0014246423547886837	0.0014533604983209573	0.001453486274830343	0.0014854752008645845	0.0014848023794030974	0.001555150579756771	0.0015525246225777444	0.04240858878665066	0.04139015665726585	-0.00011841838405091121	-0.00010256097726585311	-0.00011842863234046153	-0.00010256985320683532
0.3784080295071193	0.0013734707164293509	0.0013752930800304765	0.0014235779666657196	0.0014243799405740617	0.0014530927943470146	0.0014532185476884762	0.0014852015815014306	0.0014845288839702478	0.0015548641264982637	0.0015522386530081279	0.04240858882202578	0.04139015669175189	-0.00011781739277660908	-0.00010265530813796664	-0.00011782758905659607	-0.00010266419224458367
0.3806881282429484	0.0013732174491892526	0.0013750394767484903	0.0014233154597146067	0.0014241172857396632	0.0014528248449032183	0.0014529505750555075	0.0014849277112447441	0.001484255137757487	0.0015545774105792474	0.0015519524212214701	0.04240858885796502	0.041390156726787676	-0.0001172187946541503	-0.00010274914990532347	-0.0001172289391317416	-0.0001027580421350538
0.38298196572066395	0.0013729639511341658	0.0013747856423452773	0.0014230527135284594	0.0014238543915354605	0.001452556651264744	0.0014526823582067224	0.001484653591397885	0.0014839811420675844	0.0015542904333642324	0.001551665928579976	0.042408588894477586	0.04139015676238258	-0.00011662258670336323	-0.00010284250326014766	-0.00011663267958550438	-0.00010285140357085831
0.3852896247230969	0.0013727102234676529	0.0013745315780259984	0.0014227897293547583	0.0014235912592096376	0.0014522882147049428	0.0014524138984155822	0.0014843792232623488	0.0014837068982014462	0.0015540031962157775	0.0015513791764439028	0.04240858893157339	0.04139015679854612	-0.00011602876587790689	-0.00010293536890748634	-0.00011603880737098837	-0.00010294427725687783
0.38761118853188686	0.0013724562673915247	0.0013742772849940582	0.001422526508439169	0.0014233278900085613	0.0014520195364953123	0.001452145196953695	0.0014841046081377365	0.0014834324074580838	0.0015537157004944593	0.0015510921661715286	0.04240858896926172	0.041390156835287246	-0.0001154373290670474	-0.00010302774756454358	-0.00011544731937751518	-0.00010303666391064947
0.3899467409304866	0.0013722020841058045	0.0013740227644510729	0.0014222630520255041	0.0014230642851767456	0.0014517506179054602	0.0014518762550907774	0.0014838297473217176	0.001483157671134579	0.0015534279475588302	0.0015508048991191119	0.04240858900755281	0.041390156872615914	-0.0001148482730969902	-0.00010311963996190165	-0.00011485821243095717	-0.0001031285642627
0.39229636620718694	0.0013719476748087001	0.0013737680175968405	0.0014219993613556955	0.0014228004459568217	0.0014514814602030728	0.001451607074094626	0.0014835546421099986	0.001482882690526051	0.0015531399387653903	0.0015505173766408604	0.04240858904645675	0.04139015691054203	-0.00011426159472943676	-0.00010321104684124505	-0.00011427148329257175	-0.00010321997905471392
0.3946601491581577	0.0013716930406965757	0.0013735130456293126	0.0014217354376697636	0.0014225363735895086	0.0014512120646538874	0.001451337655231087	0.0014832792937962923	0.0014826074669256264	0.0015528516754685525	0.0015502296000888991	0.04240858908598366	0.041390156949075406	-0.00011367729066363852	-0.00010330196895658172	-0.00011368712866149933	-0.00010331090904064366
0.3970381750905084	0.001371438182963921	0.0013732578497445637	0.0014214712822057864	0.0014222720693135816	0.0014509424325216563	0.0014510679997640228	0.0014830037036722846	0.0014823320016244055	0.0015525631590206062	0.0015499415708132343	0.04240858912614356	0.04139015698822595	-0.00011309535753795119	-0.00010339240707424313	-0.00011310514517570702	-0.00010340135498737579
0.39943052982536675	0.0013711831028033182	0.0013730024311367597	0.0014212068961998651	0.001422007534365839	0.001450672565068117	0.001450798108955279	0.0014827278730276006	0.0014820562959114297	0.0015522743907716862	0.0015496532901617189	0.042408589166947355	0.04139015702800434	-0.00011251579192839145	-0.00010348236197221805	-0.00011252552941098948	-0.0001034913176723995
0.4018372997009759	0.0013709278014054202	0.0013727467909981324	0.0014209422808861012	0.0014217427699810773	0.0014504024635529635	0.001450527984064659	0.001482451803149779	0.0014817803510736535	0.001551985372069741	0.001549364759480025	0.042408589208406074	0.0413901570684209	-0.00011193859035024678	-0.00010357183443937545	-0.00011194827788219008	-0.00010358079788491681
0.40425857157581063	0.0013706722799589192	0.001372490930518952	0.0014206774374965641	0.0014214777773920596	0.0014501321292338166	0.0014502576263498927	0.0014821754953242376	0.0014815041683959123	0.001551696104260501	0.001549075980111609	0.04240858925053008	0.04139015710948627	-0.00011136374925957426	-0.00010366082527668574	-0.00011137338704531041	-0.00010366979642612018
0.4066944328317112	0.0013704165396505145	0.0013722348508874926	0.001420412367261258	0.0014212125578294836	0.0014498615633661903	0.0014499870370666013	0.0014818989508342416	0.0014812277491608892	0.001551406588687442	0.001548786953397678	0.04240858929333094	0.041390157151211145	-0.00011079126505392223	-0.00010374933529783137	-0.00011080085329734368	-0.00010375831410930347
0.4091449713770379	0.0013701605816648867	0.001371978553290007	0.0014201470714080946	0.0014209471125219532	0.0014495907672034606	0.0014497162174682715	0.001481622170960872	0.0014809510946490862	0.0015511168266917543	0.0015484976806771566	0.04240858933681995	0.041390157193606905	-0.0001102211340705539	-0.00010383736532515453	-0.00011023067297533107	-0.00010384635175719747
0.411610275649843	0.0013699044071846776	0.0013717220389107064	0.0014198815511628732	0.0014206814426959574	0.0014493197419968497	0.0014494451688062315	0.0014813451569830067	0.0014806742061388004	0.0015508268196123217	0.0015482081632866662	0.042408589381008464	0.04139015723668479	-0.00010965335258950049	-0.00010392491619326538	-0.00010966284235902624	-0.0001039339102046899
0.41409043462106226	0.0013696480173904508	0.001371465308931721	0.001419615807749239	0.0014204155495758312	0.001449048488995379	0.0014491738923296117	0.0014810679101772762	0.0014803970849060844	0.001550536568785676	0.0015479184025604812	0.04240858942590788	0.04139015728045596	-0.00010908791683483798	-0.00010401198874893103	-0.0001090973576721721	-0.00010402099029827028
0.41658553779772634	0.0013693914134606715	0.0013712083645330802	0.0014193498423886622	0.001420149434383733	0.0014487770094458521	0.0014489023892853231	0.0014807904318180434	0.001480119732224723	0.0015502460755459743	0.0015476283998305052	0.04240858947153079	0.04139015732493231	-0.00010852482297313282	-0.00010409858384868853	-0.0001085342150808355	-0.00010410759289458671
0.41909567522619073	0.0013691345965716783	0.0013709512068926836	0.001419083656300409	0.0014198830983396167	0.0014485053045928213	0.0014486306609180263	0.0014805127231773707	0.0014798421493662018	0.0015499553412249671	0.0015473381564262384	0.04240858951788894	0.04139015737012489	-0.00010796406711455209	-0.00010418470235890043	-0.00010797341069501698	-0.00010419371886011275
0.4216209374953856	0.0013688775678976624	0.0013706938371862805	0.001418817250701521	0.0014196165426612081	0.0014482333756785691	0.0014483587084701106	0.001480234785525	0.0014795643375996883	0.0015496643671519756	0.0015470476736747563	0.04240858956499465	0.04139015741604682	-0.00010740564531458441	-0.00010427034515753109	-0.0001074149405698166	-0.00010427936907314583
0.42416141574008476	0.0013686203286106314	0.0013704362565874339	0.001418550626806775	0.0014193497685639701	0.0014479612239430672	0.0014480865331816545	0.001479956620128312	0.0014792862981919878	0.001549373154653848	0.0015467569529006658	0.04240858961286057	0.04139015746270942	-0.00010684955357509462	-0.00010435551313348057	-0.00010685880070682163	-0.00010436454442230847
0.4267172016441951	0.0013683628798803924	0.0013701784662675037	0.0014182837858286697	0.0014190827772610826	0.0014476888506239592	0.0014478141362904097	0.0014796782282523087	0.0014790080324075295	0.0015490817050549444	0.0015464659954260898	0.042408589661499234	0.04139015751012586	-0.00010629578784310256	-0.00010444020718508584	-0.00010630498705255231	-0.00010444924580610415
0.42928838744406506	0.0013681052228745215	0.0013699204673956152	0.001418016728977389	0.0014188155699634128	0.0014474162569565298	0.0014475415190317669	0.00147939961115958	0.001478729541508331	0.0015487900196770993	0.0015461748025706289	0.04240858971092414	0.04139015755830866	-0.00010574434401272592	-0.00010452442822089791	-0.0001057534955009598	-0.00010453347413330594
0.43187506593181346	0.0013678473587583433	0.0013696622611386394	0.001417749457460785	0.0014185481478794933	0.0014471434441736815	0.0014472686826387353	0.001479120770110281	0.0014784508267539763	0.0015484980998395994	0.0015458833756513421	0.04240858976114776	0.04139015760726982	-0.00010519521792595743	-0.00010460817716001491	-0.00010520432189342621	-0.00010461723032301196
0.4344773304586784	0.0013675892886949009	0.0013694038486611636	0.001417481972484345	0.0014182805122154904	0.0014468704135059032	0.0014469956283419106	0.0014788417063621023	0.0014781718894015857	0.0015482059468591494	0.0015455917159827091	0.04240858981218433	0.04139015765702343	-0.00010464840537260933	-0.0001046914549311384	-0.00010465746201981929	-0.00010470051530397928
0.4370952749383861	0.0013673310138449378	0.0013691452311254705	0.0014172142752511725	0.0014180126641751846	0.0014465971661812513	0.0014467223573694545	0.0014785624211702453	0.0014778927307057914	0.0015479135620498515	0.0015452998248766114	0.0424085898640466	0.04139015770758216	-0.00010410390209142362	-0.00010477426247262889	-0.00010411291161799285	-0.00010478333001473494
0.4397289938505404	0.0013670725353668678	0.0013688864096915126	0.0014169463669619577	0.0014177446049599435	0.0014463237034253187	0.0014464488709470666	0.001478282915787396	0.0014776133519187127	0.0015476209467231727	0.0015450077036423015	0.042408589916749236	0.04139015775896036	-0.00010356170377062712	-0.00010485660073267233	-0.00010357066637622925	-0.0001048656754033539
0.4423785822440318	0.0013668138544167569	0.0013686273855168895	0.0014166782488149567	0.0014174763357686982	0.001446050026461214	0.0014461751702979607	0.0014780031914637002	0.0014773337542899278	0.0015473281021879226	0.0015447153535863764	0.04240858997030584	0.04139015781117092	-0.00010302180604881972	-0.00010493847066900264	-0.0001030307219324067	-0.00010494755242784759
0.4450441357404687	0.001366554972148296	0.001368368159756823	0.0014164099220059633	0.0014172078577979164	0.001445776136509533	0.0014459012566428388	0.0014777232494467356	0.0014770539390664495	0.0015470350297502214	0.0015444227760127512	0.042408590024731005	0.04139015786422821	-0.00010248420451552942	-0.0001050198732488461	-0.00010249307387583118	-0.0001050289620553313
0.44772575053762753	0.001366295889712779	0.0013681087335641357	0.0014161413877282895	0.0014169391722415822	0.001445502034788337	0.0014456271311998668	0.0014774430909814914	0.0014767739074927019	0.0015467417307134799	0.0015441299722226336	0.042408590080039735	0.04139015791814657	-0.00010194889471060176	-0.00010510080944764466	-0.00010195771774612616	-0.00010510990526158004
0.4504235234129248	0.001366036608259084	0.0013678491080892298	0.0014158726471727417	0.0014166702802911727	0.0014452277225131319	0.001445352795184656	0.0014771627173103415	0.0014764936608104968	0.001546448206378373	0.001543836943514501	0.042408590136246094	0.0413901579729405	-0.00010141587212747494	-0.0001051812802513874	-0.00010142464903611925	-0.00010519038303247186
0.4531375517269096	0.0013657771289336427	0.0013675892844800587	0.0014156037015275907	0.0014164011831356285	0.001444953200896834	0.0014450782498102277	0.0014768821296730168	0.0014762132002590017	0.0015461544580428073	0.0015435436911840667	0.04240859019336589	0.041390158028624384	-0.0001008851322124027	-0.00010526128665494516	-0.00010089386319167559	-0.00010527039636315516
0.4558679334267773	0.0013655174528804253	0.0013673292638821106	0.0014153345519785576	0.0014161318819613385	0.0014446784711497586	0.001444803496287001	0.0014766013293065871	0.0014759325270747273	0.001545860487001905	0.0015432502165242654	0.042408590251414156	0.041390158085213916	-0.00010035667036362161	-0.00010534082966073832	-0.00010036535561075421	-0.0001053499462559393
0.45861476704990445	0.0013652575812409177	0.001367069047438387	0.001415065199708788	0.001415862377952116	0.0014444035344795907	0.0014445285358227666	0.0014763203174454368	0.0014756516424914974	0.0015455662945479767	0.0015429565208252244	0.042408590310407036	0.04139015814272374	-9.983048193451527e-05	-0.00010541991028079067	-9.98391216462946e-05	-0.0001054290337230146
0.4613781517274047	0.001364997515154099	0.0013668086362893781	0.00141479564589883	0.0014155926722891727	0.001444128392091365	0.001444253369622662	0.001476039095321239	0.0014753705477404272	0.0015452718819704955	0.0015426626053742375	0.0424085903703597	0.041390158201169744	-9.930656223322565e-05	-0.00010549852953622985	-9.931515660593915e-05	-0.00010550765978561971
0.4641581871877068	0.001364737255756418	0.0013665480315730408	0.0014145258917266088	0.0014153227661510982	0.001443853045187439	0.0014439779988891495	0.0014757576641629324	0.0014750892440498977	0.0015449772505560719	0.0015423684714557413	0.042408590431289056	0.04139015826056751	-9.878490652348582e-05	-0.00010557668845628809	-9.879345575314336e-05	-0.00010558582547309792
0.4669549737601532	0.0013644768041817757	0.0013662872344247822	0.0014142559383674097	0.0014150526607138402	0.001443577494967476	0.0014437024248219956	0.001475476025196701	0.001474807732645538	0.0015446824015884336	0.0015420741203512954	0.042408590493211114	0.04139015832093343	-9.826551002395378e-05	-0.00010565438807785821	-9.827401430601013e-05	-0.00010566353182239752
0.46976861237862133	0.0013642161615615065	0.0013660262459774366	0.0014139857869938572	0.0014147823571506837	0.0014433017426284235	0.0014434266486182514	0.0014751941796459535	0.0014745260147502018	0.0015443873363484037	0.001541779553339557	0.042408590556142836	0.041390158382283534	-9.774836791054398e-05	-0.00010573162944654824	-9.775682744017633e-05	-0.00010574077987918207
0.4725992045851658	0.0013639553290243538	0.0013657650673612465	0.0014137154387758916	0.0014145118566322283	0.0014430257893644886	0.001443150671472227	0.0014749121287312987	0.0014742440915839442	0.0015440920561138728	0.0015414847716962588	0.04240859062010133	0.04139015844463433	-9.723347531659376e-05	-0.00010580841361618187	-9.724189028859076e-05	-0.00010581757069749731
0.4754468525336833	0.0013636943076964529	0.0013655036997038414	0.0014134448948807498	0.0014142411603263682	0.0014427496363671197	0.0014428744945754741	0.0014746298736705258	0.001473961964364002	0.0015437965621597817	0.0015411897766941863	0.04240859068510409	0.04139015850800319	-9.672082733347409e-05	-0.00010588474164885397	-9.672919794195822e-05	-0.00010589390533927157
0.47831165899359906	0.0013634330987013087	0.0013652421441302178	0.0014131741564729424	0.001413970269398271	0.0014424732848249827	0.0014425981191167614	0.0014743474156785786	0.0014736796343047694	0.0015435008557580928	0.0015408945696031538	0.04240859075116836	0.04139015857240676	-9.621041901072824e-05	-0.00010596061461382034	-9.621874544954445e-05	-0.00010596978487403819
0.4811937273535759	0.001363171703159782	0.0013649804017627236	0.0014129032247142401	0.0014136991850103606	0.0014421967359239463	0.0014423215462820598	0.0014740647559675444	0.0014733971026177834	0.0015432049381777775	0.0015405991516899884	0.04240859081831232	0.04139015863786335	-9.570224535709881e-05	-0.00010603603358833036	-9.571052781981448e-05	-0.0001060452103792131
0.4840931616252451	0.001362910122190062	0.0013647184737210327	0.0014126321007636449	0.0014134279083222933	0.001441919990847055	0.0014420447772545157	0.001473781895746622	0.0014731143705116949	0.0015429088106847855	0.0015403035242184987	0.04240859088655449	0.04139015870439028	-9.519630134169343e-05	-0.00010611099965779358	-9.520454002118206e-05	-0.00010612018294015035
0.4870100664469608	0.0013626483569076574	0.0013644563611221335	0.0014123607857773799	0.0014131564404909432	0.0014416430507745144	0.0014417678132144375	0.0014734988362221106	0.0014728314391922559	0.0015426124745420299	0.0015400076884494658	0.04240859095591287	0.04139015877200543	-9.469258189281904e-05	-0.00010618551391367026	-9.470077698162105e-05	-0.00010619470364847672
0.4899445470875755	0.0013623864084253725	0.0013641940650803083	0.001412089280908867	0.0014128847826703824	0.0014413659168836732	0.001441490655339275	0.001473215578597389	0.0014725483098622998	0.0015423159310093675	0.0015397116456406167	0.04240859102640707	0.04139015884072784	-9.419108190117376e-05	-0.00010625957745641346	-9.419923359146876e-05	-0.0001062687736048118
0.49289670945023945	0.0013621242778532859	0.0013639315867071083	0.0014118175873087024	0.0014126129360118546	0.001441088590348995	0.0014412133048035932	0.0014729321240728862	0.0014722649837217113	0.001542019181343568	0.0015394153970465973	0.04240859109805554	0.04139015891057576	-9.369179621859791e-05	-0.00010633319139319308	-9.369990470198264e-05	-0.00010634239391621447
0.4958666600762229	0.0013618619662987422	0.0013636689271113488	0.0014115457061246485	0.0014123409016637703	0.0014408110723420518	0.0014409357627790658	0.001472648473846078	0.0014719814619674235	0.001541722226798309	0.0015391189439189674	0.04240859117087881	0.0413901589815685	-9.319471965826831e-05	-0.0001064063568368967	-9.320278512589542e-05	-0.00010641556569584987
0.4988545061487607	0.0013615994748663294	0.001363406087399083	0.0014112736385016118	0.0014120686807716797	0.0014405333640314997	0.0014406580304344495	0.0014723646291114592	0.0014716977457933883	0.0015414250686241486	0.0015388222875061701	0.04240859124489637	0.04139015905372535	-9.269984699764033e-05	-0.00010647907490934916	-9.27078696403294e-05	-0.00010648829006554283
0.5018603554969207	0.0013613368046578587	0.0013631430686735842	0.0014110013855816203	0.001411796274478255	0.001440255466583057	0.0014403801089355637	0.0014720805910605212	0.0014714138363905588	0.0015411277080685023	0.0015385254290535143	0.04240859132012787	0.04139015912706617	-9.220717297694914e-05	-0.00010655134673837052	-9.221515298485361e-05	-0.00010656056815316894
0.5048843165994948	0.001361073956772354	0.001362879872035336	0.001410728948503814	0.0014115236839232779	0.001439977381159495	0.0014401019994452803	0.0014717963608817458	0.0014711297349468766	0.0015408301463756323	0.001538228369803159	0.04240859139659479	0.04139015920161122	-9.171669230106927e-05	-0.00010662317345905281	-9.172462986425933e-05	-0.0001066324010942643
0.5079264985889148	0.001360810932306026	0.001362616498582004	0.001410456328404417	0.0014112509102436126	0.0014396991089206093	0.0014398237031234935	0.0014715119397605704	0.001470845442647242	0.0015405323847866176	0.0015379311109940859	0.042408591474317726	0.04139015927738054	-9.12283996386265e-05	-0.0001066945562122057	-9.12362949465062e-05	-0.00010670379002947206
0.5109870112551897	0.0013605477323522723	0.0013623529494084365	0.0014101835264167376	0.0014109779545732066	0.0014394206510232185	0.0014395452211271233	0.0014712273288793928	0.0014705609606735165	0.0015402344245393541	0.001537633653862098	0.042408591553318255	0.04139015935439534	-9.074228962349662e-05	-0.0001067654961449116	-9.075014286474836e-05	-0.0001067747361057636
0.5140659650498691	0.001360284358001645	0.0013620892256066336	0.0014099105436711367	0.001410704818043057	0.001439142008621132	0.0014392665546100788	0.0014709425294175346	0.001470276290204487	0.0015399362668685177	0.0015373359996397856	0.042408591633617716	0.04139015943267638	-9.025835685744221e-05	-0.00010683599441307923	-9.026616822063738e-05	-0.00010684524047943622
0.5171634710900281	0.001360020810341839	0.001361825328265734	0.0014096373812950123	0.0014104315017811973	0.0014388631828651378	0.0014389877047232466	0.001470657542551228	0.0014699914324158526	0.0015396379130055515	0.00153703814955651	0.042408591715238086	0.04139015951224558	-8.977659590639342e-05	-0.00010690605217628102	-8.978436557954828e-05	-0.00010691530431011786
0.5202796411622786	0.001359757090457686	0.0013615612584720086	0.0014093640404127963	0.001410158006912693	0.0014385841749029943	0.001438708672614485	0.001470372369453611	0.0014697063884802192	0.0015393393641786597	0.0015367401048383997	0.042408591798202305	0.04139015959312478	-8.929700130369533e-05	-0.00010697567060058422	-8.930472947424328e-05	-0.00010698492876393129
0.5234145877268029	0.0013594931994311292	0.0013612970173088378	0.0014090905221459268	0.001409884334559614	0.001438304985879405	0.001438429459428596	0.001470087011294699	0.0014694211595670708	0.0015390406216127769	0.0015364418667083188	0.04240859188253314	0.04139015967533589	-8.881956755141251e-05	-0.00010704485085927251	-8.882725440637063e-05	-0.0001070541150142712
0.5265684239214125	0.0013592291383412117	0.0013610326058566965	0.0014088168276128361	0.0014096104858410234	0.001438025616936006	0.0014381500663073147	0.0014698014692413714	0.0014691357468427583	0.001538741686529557	0.0015361434363858572	0.04240859196825363	0.041390159758901764	-8.834428911894121e-05	-0.00010711359413051458	-8.835193484488246e-05	-0.00010712286423947281
0.5297412635656308	0.0013589649082640645	0.001360768025193144	0.0014085429579289393	0.001409336461872964	0.0014377460692113532	0.0014378704943892944	0.0014695157444573606	0.0014688501514704864	0.0015384425601473596	0.0015358448150873138	0.04240859205538752	0.04139015984384566	-8.787116044484122e-05	-0.0001071819015990294	-8.78787652278945e-05	-0.00010719117762436614
0.5329332211648017	0.001358700510272887	0.0013605032763928048	0.0014082689142066128	0.0014090622637684396	0.0014374663438409014	0.0014375907448100887	0.0014692298381032295	0.0014685643746102912	0.0015381432436812263	0.0015355460040256776	0.042408592143958944	0.04139015993019079	-8.740017593736327e-05	-0.0001072497744550871	-8.74077399630746e-05	-0.00010725905635922128
0.5361444119142209	0.0013584359454379383	0.001360238360527358	0.0014079946975551854	0.0014087878926374038	0.0014371864419569947	0.0014373108187021393	0.0014689437513363617	0.0014682784174190322	0.0015378437383428715	0.0015352470044106147	0.04240859223399226	0.04139016001796127	-8.693132997394937e-05	-0.00010731721389395377	-8.693885342744845e-05	-0.0001073265016395264
0.5393749517032939	0.0013581712148265212	0.0013599732786655232	0.0014077203090809235	0.0014085133495867464	0.0014369063646888515	0.0014370307171947619	0.001468657485310947	0.0014679922810503746	0.0015375440453406666	0.0015349478174484532	0.04240859232551234	0.041390160107180905	-8.64646169029537e-05	-0.00010738422111683521	-8.647209996887062e-05	-0.00010739351466648728
0.5426249571197181	0.0013579063195029687	0.0013597080318730464	0.0014074457498870145	0.0014082386357202764	0.0014366261131625484	0.0014367504414141304	0.0014683710411779627	0.001467705966654775	0.001537244165879621	0.0015346484443421666	0.04240859241854447	0.041390160197875135	-8.600003104375364e-05	-0.0001074507973302663	-8.60074739060801e-05	-0.00010746009664658329
0.5458945454536906	0.0013576412605286324	0.0013594426212126885	0.0014071710210735566	0.0014079637521387121	0.001436345688501008	0.0014364699924832652	0.0014680844200851656	0.0014674194753794682	0.0015369441011613718	0.0015343488862913604	0.042408592513115115	0.04139016029006865	-8.553756668766566e-05	-0.00010751694374588894	-8.554496953017132e-05	-0.00010752624879201145
0.5491838347021408	0.0013573760389618665	0.0013591770477442082	0.0014068961237375418	0.0014076886999396638	0.001436065091823984	0.0014361893715220148	0.0014677976231770701	0.0014671328083684502	0.0015366438523841644	0.0015340491444922545	0.04240859260924983	0.041390160383786984	-8.507721809830615e-05	-0.00010758266158106267	-8.508458110409456e-05	-0.00010759197231990925
0.5524929435729888	0.0013571106558580184	0.0013589113125243538	0.0014066210589728462	0.0014074134802176234	0.0014357843242480473	0.0014359085796470487	0.0014675106515949412	0.0014668459667624685	0.001536343420742843	0.0015337492201376727	0.04240859270697517	0.04139016047905627	-8.461897951089759e-05	-0.00010764795205681077	-8.462630286251716e-05	-0.00010765726845135548
0.55582199148943	0.0013568451122694188	0.001358645416606853	0.001406345827870219	0.0014071380940639552	0.0014355033868865804	0.001435627617971844	0.0014672235064767838	0.0014665589516990108	0.0015360428074288374	0.0015334491144170313	0.042408592806319007	0.04139016057590286	-8.41628451351828e-05	-0.00010771281640009622	-8.41701290149044e-05	-0.00010772213841375722
0.5591710985942444	0.0013565794092453606	0.0013583793610423922	0.001406070431517262	0.0014068625425668739	0.0014352222808497515	0.0014353464876066652	0.0014669361889573177	0.0014662717643122835	0.001535742013630142	0.0015331488285163163	0.04240859290730842	0.041390160674354075	-8.370880915478662e-05	-0.00010777725584310005	-8.371605374413171e-05	-0.00010778658343918446
0.5625403857541326	0.001356313547832097	0.0013581131468786128	0.001405794870998426	0.0014065868268114414	0.001434941007244514	0.0014350651896585611	0.0014666487001679775	0.001465984405733207	0.0015354410405313105	0.001532848363618079	0.04240859300997168	0.04139016077443692	-8.325686572749347e-05	-0.00010784127162216661	-8.326407120762269e-05	-0.00010785060476403707
0.565929974564078	0.0013560475290728224	0.001357846775160094	0.0014055191473949927	0.0014063109478795483	0.0014346595671745847	0.0014347837252313442	0.0014663610412368909	0.0014656968770893977	0.0015351398893134372	0.0015325477209014162	0.042408593114337235	0.041390160876179444	-8.280700898524729e-05	-0.00010790486497735952	-8.281417553676618e-05	-0.0001079142036285452
0.569339987351735	0.0013557813540076707	0.001357580246928351	0.0014052432617850722	0.0014060349068499125	0.001434377961740446	0.0014345020954255915	0.0014660732132888783	0.0014654091795051655	0.001534838561154154	0.0015322469015419692	0.04240859322043425	0.04139016097960996	-8.235923303670512e-05	-0.00010796803715473757	-8.236636083974735e-05	-0.00010797738127893419
0.5727705471818436	0.0013555150236736905	0.0013573135632218086	0.0014049672152435758	0.001405758704798051	0.0014340961920393143	0.001434220301338614	0.0014657852174454241	0.0014651213141014855	0.0015345370572276004	0.0015319459067118925	0.042408593328292624	0.04139016108475731	-8.19135319659603e-05	-0.00010803078940374577	-8.192062119999344e-05	-0.00010804013896459352
0.5762217778606706	0.0013552485391048507	0.001357046725075809	0.0014046910088422254	0.0014054823427962903	0.0014338142591651505	0.0014339383440644677	0.0014654970548246844	0.0014648332819960077	0.001534235378704434	0.001531644737579865	0.04240859343794209	0.04139016119165102	-8.146989983337516e-05	-0.00010809312297810347	-8.147695067761695e-05	-0.00010810247793957561
0.5796938039404782	0.001354981901332015	0.001356779733522584	0.0014044146436495235	0.001405205821913734	0.0014335321642086301	0.0014336562246939212	0.0014652087265414587	0.0014645450843030245	0.0015339335267517981	0.001531343395311055	0.04240859354941368	0.041390161300320874	-8.102833067744064e-05	-0.00010815503913674807	-8.103534331049822e-05	-0.0001081643994629844
0.5831867507240184	0.0013547151113829415	0.0013565125895912567	0.0014041381207307547	0.001404929143216268	0.0014332499082571446	0.0014333739443144603	0.001464920233707189	0.001464256722133474	0.001533631502533323	0.0015310418810671267	0.04240859366273838	0.04139016141079691	-8.058881851324973e-05	-0.00010821653914155904	-8.059579311306408e-05	-0.0001082259047964218
0.5867007442690553	0.0013544481702822695	0.0013562452943078258	0.0014038614411479714	0.0014046523077665418	0.0014329674923947854	0.0014330915040102702	0.0014646315774299462	0.0014639681965949248	0.0015333293072091097	0.001530740196006219	0.04240859377794767	0.04139016152311086	-8.015135733435708e-05	-0.00010827762425874576	-8.015829407850839e-05	-0.00010828699520643026
0.5902359113929144	0.00135418107905151	0.001355977848695159	0.001403584605959984	0.0014043753166239643	0.001432684917702337	0.0014328089048622284	0.0014643427588144208	0.0014636795087915654	0.0015330269419357217	0.0015304383412829395	0.04240859389507457	0.04139016163729349	-7.971594111272351e-05	-0.00010833829575779275	-7.972284017820908e-05	-0.00010834767196271633
0.5937923796770596	0.0013539138387090378	0.0013557102537729835	0.0014033076162223536	0.00140409817084469	0.0014324021852572656	0.001432526147947894	0.0014640537789619118	0.0014633906598241957	0.0015327244078661738	0.0015301363180483536	0.042408594014151035	0.04139016175337714	-7.92825638004091e-05	-0.00010839855491356909	-7.928942536364336e-05	-0.00010840793634003809
0.597370277471697	0.0013536464502700769	0.0013554425105578706	0.0014030304729873754	0.0014038208714816076	0.001432119296133705	0.001432243234341494	0.0014637646389703137	0.0014631016507902117	0.001532421706149916	0.0015298341274499678	0.042408594135210996	0.04139016187139452	-7.88512193281854e-05	-0.00010845840300316434	-7.885804356524972e-05	-0.00010846778961592918
0.6009697339004076	0.0013533789147466995	0.0013551746200632362	0.0014027531773040784	0.0014035434195843375	0.0014318362514024565	0.001431960165113921	0.0014634753399341137	0.0014628124827836036	0.0015321188379328332	0.0015295317706317281	0.04240859425828836	0.04139016199137841	-7.842190160683993e-05	-0.0001085178413069432	-7.842868869314956e-05	-0.00010852723307047674
0.6045908788648067	0.0013531112331478137	0.0013549065832993284	0.0014024757302182128	0.0014032658161992192	0.0014315530521309735	0.0014316769413327214	0.0014631858829443792	0.001462523156894944	0.0015318158043572305	0.001529229248734009	0.04240859438341794	0.04139016211336279	-7.799460452870277e-05	-0.00010857687110976677	-7.800135463903457e-05	-0.00010858626798876392
0.6082338430492322	0.0013528434064791531	0.0013546384012732158	0.0014021981327722395	0.0014029880623693009	0.0014312696993833524	0.0014313935640620835	0.0014628962690887458	0.001462233674211375	0.0015315126065618223	0.0015289265628935992	0.042408594510634515	0.04139016223738198	-7.75693219671747e-05	-0.00010863549370004888	-7.757603527605572e-05	-0.0001086448956594821
0.611898757925461	0.001352575435743269	0.0013543700749887807	0.001401920386005321	0.0014027101591343307	0.0014309861942203243	0.0014311100343628287	0.0014626064994514097	0.0014619440358166003	0.0015312092456817232	0.0015286237142436926	0.04240859463997382	0.04139016236347072	-7.714604777689371e-05	-0.0001086937103684793	-7.715272445812937e-05	-0.00010870311737359861
0.6155857557574533	0.0013523073219395265	0.0013541016054467155	0.0014016424909533184	0.0014024321075307537	0.0014307025376992498	0.00143082635329241	0.0014623165751131242	0.0014616542427908826	0.0015309057228484436	0.0015283207039138863	0.042408594771473164	0.041390162491664696	-7.672477579440118e-05	-0.00010875152240891195	-7.673141602126954e-05	-0.00010876093442446777
0.6192949696061266	0.0013520390660640956	0.0013538329936445127	0.0014013644486487815	0.0014021539085917016	0.00143041873087411	0.001430542521904899	0.0014620264971511874	0.0014613642962110311	0.001530602039189878	0.0015280175330301675	0.042408594905168816	0.04139016262199982	-7.63054998394741e-05	-0.00010880893111891998	-7.631210378478137e-05	-0.00010881834811021784
0.6230265333341571	0.001351770669109938	0.0013535642405764524	0.0014010862601209356	0.0014018755633469792	0.0014301347747954943	0.0014302585412509753	0.0014617362666394307	0.0014610741971503901	0.001530298195830294	0.0015277142027149016	0.0424085950410988	0.04139016275451348	-7.588821371529164e-05	-0.00010886593779901865	-7.589478155126117e-05	-0.00010887535973153062
0.6267805816108112	0.0013515021320668077	0.0013532953472336024	0.0014008079263956813	0.0014015970728230665	0.001429850670510597	0.001429974412377924	0.0014614458846482178	0.0014607839466788375	0.001529994193890329	0.0015274107140868306	0.04240859517930131	0.041390162889242486	-7.547291120763022e-05	-0.00010892254375211019	-7.5479443105958e-05	-0.00010893197059108628
0.6305572499168048	0.0013512334559212392	0.0013530263146038083	0.0014005294484955846	0.0014013184380431047	0.0014295664190632103	0.0014296901363296272	0.0014611553522444344	0.0014604935458627742	0.00152969003448698	0.0015271070682610624	0.04240859531981571	0.041390163026225266	-7.505958608730601e-05	-0.00010897875028403892	-7.506608221916067e-05	-0.00010898818199511773
0.634356674549194	0.0013509646416565426	0.0013527571436716841	0.0014002508274398682	0.0014010396600268908	0.0014292820214937135	0.0014294057141465539	0.001460864670491479	0.0014602029957651154	0.0015293857187335946	0.0015268032663490608	0.04240859546268174	0.04139016316550051	-7.464823210939775e-05	-0.00010903455870381329	-7.465469264547608e-05	-0.00010904399525279995
0.6381789926262927	0.0013506956902527949	0.0013524878354186102	0.0013999720642444051	0.0014007607397908716	0.0014289974788390689	0.0014291211468657552	0.0014605738404492564	0.001459912297445286	0.0015290812477398656	0.001526499309458642	0.04240859560793955	0.04139016330710746	-7.423884301369088e-05	-0.00010908997032205159	-7.424526812399579e-05	-0.00010909941167475123
0.642024342092622	0.0013504266026868395	0.0013522183908227254	0.0013996931599217178	0.0014004816783481395	0.0014287127921328168	0.001428836435520861	0.001460282863174177	0.0014596214519592152	0.0015287766226118272	0.0015261951986939683	0.04240859575563072	0.04139016345108614	-7.383141252598202e-05	-0.00010914498645292481	-7.38378023800168e-05	-0.00010915443257508706
0.6458928617238878	0.0013501573799322702	0.001351948810858918	0.001399414115480962	0.0014002024767084185	0.0014284279624050622	0.0014285515811420658	0.0014599917397191385	0.0014593304603593244	0.0015284718444518379	0.0015258909351555346	0.042408595905796515	0.041390163597477964	-7.342593435780143e-05	-0.00010919960841254683	-7.343228912459754e-05	-0.00010920905927014335
0.6497846911319898	0.0013498880229594371	0.0013516790964988252	0.00139913493192793	0.0013999231358780685	0.0014281429906824786	0.0014282665847561305	0.001459700471133533	0.0014590393236945274	0.0015281669143585872	0.00152558651994017	0.042408596058480116	0.041390163746323795	-7.302240220694034e-05	-0.00010925383751908546	-7.302872205502964e-05	-0.00010926329307847649
0.6536999707700591	0.00134961853273543	0.0013514092487108215	0.0013988556102650371	0.0013996436568600695	0.0014278578779882924	0.0014279814473863695	0.0014594090584632282	0.0014587480430102182	0.0015278618334270766	0.0015252819541410243	0.04240859621372457	0.041390163897666366	-7.262080975842244e-05	-0.00010930767509342854	-7.262709485564289e-05	-0.00010931713532075227
0.6576388419375281	0.001349348910224081	0.0013511392684600195	0.0013985761514913233	0.0013993640406540248	0.0014275726253422845	0.0014276961700526527	0.001459117502750573	0.0014584566193482716	0.0015275566027486247	0.0015249772388475696	0.04240859637157434	0.041390164051548495	-7.222115068394874e-05	-0.00010936112245779617	-7.222740119766646e-05	-0.00010937058731941285
0.661601446785229	0.0013490791563859576	0.0013508691567082614	0.001398296556602444	0.0013990842882561508	0.0014272872337607817	0.0014274107537713934	0.001458825805034385	0.001458165053747034	0.0015272512234108554	0.0015246723751455886	0.04240859653207398	0.04139016420801408	-7.182341864389596e-05	-0.00010941418093768362	-7.182963474092197e-05	-0.00010942365040012003
0.6655879283205246	0.0013488092721783518	0.0013505989144141117	0.0013980168265906622	0.0013988044006592697	0.001427001704256649	0.001427125199555545	0.0014585339663499442	0.0014578733472413149	0.0015269456964976892	0.001524367364117169	0.04240859669526917	0.04139016436710755	-7.142760728631736e-05	-0.00010946685185980742	-7.143378913287979e-05	-0.00010947632588964584
0.6695984304124688	0.0013485392585552843	0.001350328542532857	0.00139773696244485	0.0013985243788528106	0.0014267160378392907	0.0014268395084145974	0.0014582419877289944	0.0014575815008623888	0.0015266400230893467	0.0015240622068407022	0.04240859686120651	0.0413901645288742	-7.103371024769212e-05	-0.00010951913655254941	-7.103985800960277e-05	-0.00010952861511664969
0.6736330977969988	0.0013482691164674943	0.0013500580420164998	0.0013974569651504787	0.001398244223822801	0.0014264302355146401	0.0014265536813545714	0.0014579498701997316	0.001457289515637986	0.0015263342042623365	0.0015237569043908758	0.04240859702993305	0.041390164693360085	-7.064172115420209e-05	-0.00010957103634673393	-7.06478349965789e-05	-0.00010958051941184488
0.6776920760821589	0.001347998846862435	0.0013497874138137511	0.0013971768356896156	0.0013979639365518614	0.0014261442982851566	0.0014262677193780122	0.0014576576147868029	0.0014569973925922868	0.0015260282410894514	0.0015234514578386664	0.04240859720149734	0.041390164860612325	-7.025163362095466e-05	-0.00010962255257418452	-7.025771370838818e-05	-0.00010963204010744354
0.6817755117533548	0.001347728450684275	0.0013495166588700339	0.0013968965750409234	0.0013976835180192063	0.0014258582271498249	0.001425981623483991	0.0014573652225113036	0.0014567051327459236	0.0015257221346397685	0.0015231458682513424	0.04240859737594819	0.041390165030678515	-6.986344125337052e-05	-0.00010967368656883414	-6.986948774989621e-05	-0.00010968317853699006
0.6858835521786408	0.001347457928873886	0.0013492457781274698	0.0013966161841796497	0.0013974029692006334	0.001425572023104144	0.0014256953946680925	0.0014570726943907671	0.0014564127371159673	0.0015254158859786377	0.001522840136692451	0.04240859755333516	0.041390165203606846	-6.947713764729468e-05	-0.00010972443966622558	-6.948315071642064e-05	-0.00010973393603680437
0.6900163456140378	0.0013471872823688454	0.0013489747725248808	0.0013963356640776272	0.0013971222910685226	0.0014252856871401283	0.0014254090339224162	0.0014567800314391663	0.0014561202067159297	0.0015251094961676826	0.0015225342642218175	0.04240859773370933	0.041390165379447404	-6.90927163887467e-05	-0.00010977481320284532	-6.90986961934259e-05	-0.00010978431394298438
0.6941740412088835	0.0013469165121034335	0.0013487036429977884	0.0013960550157032727	0.0013968414845918363	0.0014249992202463055	0.0014251225422355753	0.001456487234666911	0.0014558275425557614	0.0015248029662647974	0.0015222282518955461	0.04240859791712222	0.04139016555825038	-6.871017105555821e-05	-0.00010982480851678966	-6.871611775816078e-05	-0.00010983431359395945
0.6983567890112157	0.0013466456190086224	0.001348432390478401	0.0013957742400215753	0.0013965605507361084	0.001424712623407706	0.0014248359205926845	0.0014561943050808357	0.0014555347456418398	0.0015244962973241362	0.001521922100766007	0.04240859810362619	0.041390165740066445	-6.832949521706766e-05	-0.0001098744269476537	-6.833540897943635e-05	-0.00010988393632943572
0.702564739973187	0.0013463746040120834	0.0013481610158956228	0.0013954933379941037	0.0013962794904634488	0.0014244258976058677	0.001424549169975367	0.001455901243684208	0.0014552418169769767	0.0015241894903961198	0.0015216158118818422	0.042408598293274535	0.04139016592494835	-6.795068243439784e-05	-0.00010992366983608726	-6.795656341784806e-05	-0.00010993318349011849
0.7067980459565127	0.0013461034680381748	0.001347889520175039	0.0013952123105789927	0.001395998304732533	0.0014241390438188264	0.0014242622913617417	0.0014556080514767148	0.0014549487575604043	0.0015238825465274228	0.0015213093862879539	0.04240859848612182	0.041390166112948705	-6.757372626167713e-05	-0.00010997253852429445	-6.757957462699693e-05	-0.00010998205641860048
0.7110568597379514	0.0013458322120079428	0.0013476179042389202	0.0013949311587309467	0.0013957169944986034	0.0014238520630211152	0.0014239752857264259	0.001455314729454465	0.0014546555683877787	0.0015235754667609735	0.001521002825025506	0.04240859868222342	0.041390166304121186	-6.719862024462397e-05	-0.00011002103435409083	-6.720443615185201e-05	-0.00011003055645636417
0.7153413350148182	0.0013455608368391275	0.001347346169006225	0.001394649883401243	0.0013954355607134733	0.0014235649561837702	0.0014236881540405396	0.0014550212786099935	0.0014543622504511837	0.0015232682521359629	0.0015206961291319287	0.0424085988816355	0.04139016649852136	-6.682535792348898e-05	-0.00011006915866990097	-6.683114153224756e-05	-0.00011007868494811168
0.7196516264105322	0.0013452893434461395	0.0013470743153925786	0.0013943684855377094	0.0013951540043255055	0.0014232777242743073	0.001423400897271682	0.0014547276999322374	0.0014540688047391074	0.001522960903687816	0.0015203892996408946	0.04240859908441526	0.04139016669620445	-6.64539328318059e-05	-0.00011011691281670455	-6.645968430118998e-05	-0.00011012644323915577
0.7239878894801961	0.001345017732740082	0.001346802344310295	0.0013940869660847468	0.0013948723262796326	0.001422990368256745	0.001423113516383954	0.0014544339944065608	0.001453775232236465	0.0015226534224482189	0.001520082337582342	0.04240859929062131	0.041390166897227625	-6.608433849628059e-05	-0.00011016429813903716	-6.609005798469125e-05	-0.000110173832673921
0.7283502807162107	0.0013447460056287323	0.0013465302566683572	0.0013938053259833101	0.00139459052751734	0.0014227028890915843	0.00142282601233794	0.0014541401630147328	0.0014534815339245796	0.0015223458094450963	0.001519775243982455	0.04240859950031262	0.04139016710164862	-6.571656843926132e-05	-0.00011021131598415446	-6.572225610471105e-05	-0.00011022085459994058
0.7327389575539218	0.0013444741630165452	0.0013462580533724216	0.0013935235661709107	0.001394308608976668	0.0014224152877358135	0.0014225383860907092	0.0014538462067349325	0.0014531877107811855	0.0015220380657026155	0.0015194680198636677	0.042408599713549724	0.041390167309525945	-6.53506161769346e-05	-0.00011025796769842389	-6.535627217679751e-05	-0.00011026751036369298
0.7371540783773028	0.0013442022058046536	0.0013459857353248182	0.0013932416875816187	0.0013940265715922133	0.0014221275651429073	0.0014222506385958198	0.0014535521265417492	0.0014528937637804298	0.0015217301922411891	0.001519160666244663	0.04240859993039369	0.041390167520920056	-6.498647522085177e-05	-0.00011030425462921212	-6.499209971197462e-05	-0.00011031380131254487
0.74159580252467	0.0013439301348908647	0.001345713303424547	0.0013929596911460575	0.0013937444162951237	0.0014218397222628247	0.0014219627708033106	0.0014532579234061795	0.0014525996938928659	0.0015214221900774682	0.001518853184140371	0.04240860015090786	0.041390167735891534	-6.462413907848408e-05	-0.00011035017812505155	-6.462973221699198e-05	-0.00011035972879513967
0.746064290294433	0.0013436579511696568	0.001345440758567275	0.0013926775777914025	0.0013934621440130973	0.001421551760042003	0.001421674783659703	0.0014529635982956216	0.0014523055020854534	0.0015211140602243412	0.001518545574561964	0.04240860037515468	0.04139016795450249	-6.426360125272312e-05	-0.00011039573953397497	-6.426916319424159e-05	-0.00011040529415956568
0.7505597029508803	0.0013433856555321846	0.0013451681016453407	0.0013923953484413839	0.0013931797556703855	0.0014212636794233673	0.0014213866781080011	0.001452669152173884	0.0014520111893215608	0.0015208058036909379	0.0015182378385168623	0.042408600603199995	0.04139016817681556	-6.390485524249145e-05	-0.00011044094020429274	-6.391038614234068e-05	-0.00011045049875468838
0.7550822027299987	0.001343113248866273	0.0013448953335477487	0.001392113004016283	0.0013928972521877877	0.0014209754813463197	0.001421098455087688	0.001452374586001176	0.0014517167565609623	0.0015204974214826242	0.001517929977008728	0.04240860083510907	0.041390168402895916	-6.354789454424137e-05	-0.00011048578148603605	-6.355339455685338e-05	-0.00011049534393026139
0.7596319528453285	0.0013428407320564154	0.0013446224551601675	0.0013918305454329281	0.0013926146344826497	0.001420687166746741	0.0014208101155347254	0.001452079900734107	0.0014514222047598314	0.0015201889146009978	0.0015176219910374637	0.04240860107094872	0.04139016863280802	-6.319271265090021e-05	-0.00011053026472829242	-6.31981819302907e-05	-0.00011053983103553877
0.7642091174938536	0.0013425681059837783	0.0013443494673649346	0.0013915479736047011	0.0013923319034688686	0.0014203987365569931	0.001420521660381555	0.0014517850973256928	0.0014511275348707505	0.001519880284043897	0.0015173138815992157	0.0424086013107874	0.041390168866618525	-6.283930305225893e-05	-0.00011057439127998281	-6.284474175188848e-05	-0.00011058396141966353
0.7688138618619275	0.0013422953715261986	0.0013440763710410536	0.0013912652894415344	0.001392049060056889	0.0014201101917059188	0.001420233090557099	0.0014514901767253517	0.0014508327478427055	0.0015195715308053963	0.0015170056496863738	0.042408601554694676	0.04139016910439548	-6.248765923649868e-05	-0.00011061816249124945	-6.249306750927275e-05	-0.0001106277364327779
0.7734463521312342	0.0013420225295581805	0.0013438031670641901	0.001390982493849906	0.0013917661051537009	0.0014198215331188348	0.0014199444069867544	0.0014511951398788999	0.0014505378446210825	0.0015192626558758002	0.0015166972962875652	0.04240860180274091	0.04139016934620728	-6.213777468971893e-05	-0.00011066157971173496	-6.214315268782133e-05	-0.00011067115742469102
0.7781067554847866	0.0013417495809509013	0.0013435298563066799	0.001390699587732848	0.0013914830396628448	0.0014195327617175415	0.0014196556105924003	0.00145089998772856	0.0014502428261476748	0.0015189536602416543	0.001516388822387663	0.04240860205499831	0.041390169592124125	-6.178964289579869e-05	-0.00011070464429013827	-6.179499077105244e-05	-0.00011071422574432388
0.7827952401129585	0.0013414765265722078	0.0013432564396375223	0.0013904165719899413	0.0013911998644844095	0.0014192438784203182	0.0014193667022923948	0.0014506047212129558	0.00144994769336068	0.0015186445448857387	0.0015160802289677817	0.042408602311539687	0.041390169842217515	-6.144325733795086e-05	-0.00011074735757621301	-6.144857524151282e-05	-0.0001107569427413746
0.7875119752195561	0.0013412033672866174	0.001342982917922384	0.0013901334475173173	0.001390916580515031	0.001418954884141922	0.0014190776830015738	0.0014503093412671138	0.001449652447194698	0.001518335310787069	0.0015157715170052782	0.04240860257243942	0.04139017009655967	-6.109861149863893e-05	-0.00011078972091971284	-6.110389958116635e-05	-0.0001107993097659854
0.792257131027923	0.0013409301039553148	0.0013427092920235944	0.0013898502152076544	0.0013906331886478916	0.0014186657797935895	0.0014187885536312513	0.0014500138488224607	0.0014493570885807322	0.0015180259589208955	0.0015154626874737487	0.04240860283777327	0.041390170355224874	-6.0755698859160656e-05	-0.00011083173566928117	-6.0760957270727944e-05	-0.00011084132816674419
0.7970308787870847	0.0013406567374361614	0.0013424355628001553	0.0013895668759501883	0.0013903496897727284	0.0014183765662830403	0.0014184993150892255	0.0014497182448068324	0.001449061618446196	0.0015177164902587105	0.0015151537413430395	0.042408603107618396	0.041390170618287835	-6.0414512900397455e-05	-0.00011087340317322836	-6.041974179041287e-05	-0.0001108829992918503
0.8018333907779276	0.0013403832685836908	0.0013421617311077355	0.0013892834306307054	0.0013900660847758275	0.0014180872445144763	0.0014182099682797764	0.001449422530144469	0.001448766037714908	0.0015174069057682447	0.0015148446795792399	0.04240860338205355	0.04139017088582504	-6.007504710373035e-05	-0.00011091472477953168	-6.008024662113032e-05	-0.00011092432448972511
0.8066648403194178	0.0013401096982491086	0.0013418877977986723	0.0013889998801315461	0.0013897823745400262	0.0014177978153885825	0.0014179205141036646	0.001449126705756016	0.0014484703473070946	0.001517097206413469	0.0015145355031446865	0.042408603661157826	0.041390171157914275	-5.973729495137303e-05	-0.00011095570183722314	-5.974246524462212e-05	-0.00011096530510956715
0.8115254017748545	0.0013398360272802914	0.0013416137637219689	0.0013887162253315992	0.0013894985599447094	0.0014175082798025217	0.0014176309534581317	0.0014488307725585216	0.0014481745481393867	0.001516787393154589	0.001514226212997957	0.042408603945013425	0.041390171434635144	-5.940124992503959e-05	-0.00011099633569261469	-5.9406391141741954e-05	-0.00011100594249746631
0.8164152505581643	0.0013395622565218015	0.001341339629723311	0.0013884324671063226	0.0013892146418658284	0.0014172186386499544	0.0014173412872369139	0.0014485347314654542	0.001447878641124837	0.001516477466948067	0.0015139168100938916	0.042408604233701845	0.04139017171606782	-5.9066905507498824e-05	-0.00011103662769124112	-5.907201779509208e-05	-0.00011104623799962354
0.8213345631402307	0.0013392883868148726	0.00134106539664505	0.0013881486063277231	0.0013889306211758822	0.0014169288928210218	0.0014170515163302283	0.0014482385833866863	0.0014475826271729026	0.0015161674287466017	0.0015136072953835723	0.04240860452730806	0.04139017200229447	-5.873425518457265e-05	-0.0001110765791814683	-5.873933868963399e-05	-0.0001110861929639606
0.8262835170552626	0.0013390144189974135	0.0013407910653262089	0.0013878646438643645	0.0013886464987439243	0.001416639043202349	0.0014167616416247769	0.0014479423292284987	0.0014472865071894516	0.0015158572794991346	0.0015132976698143327	0.04240860482591738	0.041390172293398246	-5.840329244205522e-05	-0.0001111161915077763	-5.840834731069e-05	-0.00011112580873534617
0.8312622909072027	0.0013387403539040228	0.0013405166366024953	0.0013875805805813799	0.0013883622754355751	0.001416349090677062	0.0014164716640037603	0.0014476459698935951	0.0014469902820767769	0.0015155470201508661	0.0015129879343297689	0.04240860512961675	0.04139017258946458	-5.8074010767600326e-05	-0.00011115546601370152	-5.807903714541429e-05	-0.00011116508665748315
0.8362710643761712	0.0013384661923659773	0.0013402421113062916	0.0013872964173404613	0.0013880779521130138	0.0014160590361247745	0.0014161815843468687	0.0014473495062810927	0.0014466939527335856	0.0015152366516432432	0.00151267808986973	0.04240860543849518	0.041390172890579564	-5.774640365219241e-05	-0.00011119440404427916	-5.775140168406967e-05	-0.00011120402807529572
0.8413100182249524	0.0013381919352112373	0.0013399674902666592	0.001387012154999866	0.0013877935296349804	0.0014157688804215952	0.0014158914035302854	0.0014470529392865256	0.0014463975200550035	0.0015149261749139646	0.0015123681373703254	0.04240860575264259	0.041390173196831304	-5.742046458873107e-05	-0.00011123300694215743	-5.7425434419222654e-05	-0.0001112426343318762
0.8463793343055166	0.0013379175832644522	0.0013396927743093432	0.0013867277944144192	0.001387509008856783	0.0014154786244401313	0.0014156011224266915	0.0014467562698018506	0.0014461009849325804	0.0015146155908969878	0.001512058077763927	0.042408606072150794	0.041390173508308786	-5.709618707255837e-05	-0.00011127127604854126	-5.710112884541041e-05	-0.00011128090676831848
0.8514791955655843	0.0013376431373469631	0.0013394179642567774	0.0013864433364355196	0.001387224390630301	0.001415188269049493	0.0014153107419052732	0.0014464594987154522	0.001445804348254297	0.0015143049005225321	0.0015117479119791755	0.042408606397113656	0.04139017382510385	-5.6773564602874416e-05	-0.00011130921270502414	-5.677847846138895e-05	-0.00011131884672627157
0.8566097860552276	0.0013373685982767973	0.0013391430609280765	0.0013861587819111332	0.0013869396758039772	0.0014148978151152874	0.0014150202628317105	0.0014461626269121342	0.0014455076109045526	0.0015139941047170723	0.001511437640940973	0.04240860672762558	0.04139017414730893	-5.6452590681987935e-05	-0.00011134681825170079	-5.645747676899515e-05	-0.00011135645554632978
0.861771290933513	0.0013370939668686805	0.00133886806513905	0.001385874131685805	0.0013866548652228348	0.0014146072634996316	0.0014147296860681946	0.0014458656552731358	0.001445210773764185	0.001513683204403353	0.0015111272655704984	0.04240860706378407	0.04139017447501819	-5.6133258815455056e-05	-0.00011138409402644545	-5.6138117273119015e-05	-0.0001113937345660343
0.8669638964751838	0.0013368192439340376	0.0013385929777022015	0.001385589386600661	0.0013863699597284726	0.0014143166150611527	0.001414439012473426	0.0014455685846761295	0.0014449138377104656	0.0015133722005003882	0.0015108167867852057	0.04240860740568696	0.041390174808327324	-5.5815562513300554e-05	-0.00011142104136718789	-5.58203934832302e-05	-0.00011143068512381449
0.8721877900773816	0.00133654443028099	0.0013383177994267272	0.001385304547493404	0.0013860849601590672	0.0014140258706549856	0.0014141482429026126	0.0014452714159952204	0.0014446168036171022	0.0015130610939234615	0.0015105062054988237	0.042408607753434725	0.041390175147334944	-5.5499495290073364e-05	-0.00011145766161108073	-5.550429891323927e-05	-0.00011146730855660092
0.877443160266411	0.0013362695267143615	0.0013380425311185218	0.0013850196151983221	0.0013857998673493766	0.0014137350311327808	0.001413857378207478	0.0014449741501009526	0.0014443196723542408	0.0015127498855841298	0.0015101955226213626	0.042408608107129424	0.04139017549213976	-5.5185050664180446e-05	-0.00011149395609250101	-5.518982708108133e-05	-0.00011150360619910371
0.8827301967045416	0.0013359945340356862	0.0013377671735801846	0.0013847345905462943	0.0013855146821307484	0.0014134440973427092	0.0014135664192362661	0.001444676787860316	0.0014440224447884755	0.0015124385763902333	0.0015098847390591199	0.04240860846687449	0.04139017584284307	-5.4872222158580675e-05	-0.00011152992614477109	-5.487697150924342e-05	-0.00011153957938470072
0.8880490901968541	0.0013357194530432084	0.0013374917276110223	0.0013844494743647914	0.001385229405331121	0.0014131530701294657	0.001413275366833743	0.0014443793301367484	0.0014437251217828508	0.001512127167245896	0.0015095738557146848	0.042408608832776015	0.041390176199548205	-5.456100330214486e-05	-0.00011156557310054716	-5.456572572590246e-05	-0.00011157522944638121
0.8934000326981257	0.0013354442845318819	0.0013372161940070461	0.0013841642674778767	0.001384944037775022	0.0014128619503342666	0.0014129842218411973	0.0014440817777901342	0.0014434277041968572	0.0015118156590515253	0.001509262873486935	0.042408609204941626	0.04139017656235948	-5.425138762882309e-05	-0.00011160089829115316	-5.425608326448117e-05	-0.0001116105577153026
0.8987832173197573	0.0013351690292933796	0.001336940573560981	0.0013838789707062134	0.0013846585802835775	0.0014125707387948596	0.001412692985096448	0.0014437841316768125	0.0014431301928864442	0.0015115040527038217	0.0015089517932710477	0.04240860958348001	0.04139017693138378	-5.3943368677922265e-05	-0.00011163590304597015	-5.394803766378686e-05	-0.00011164556552112348
0.904198838336744	0.0013348936881160925	0.0013366648670622688	0.0013835935848670663	0.0013843730336745143	0.001412279436345525	0.001412401657433847	0.001443486392649581	0.0014428325887040196	0.0015111923490957798	0.0015086406159585007	0.042408609968503035	0.041390177306729316	-5.3636939994605726e-05	-0.00011167058869293589	-5.364158246831674e-05	-0.00011168025419172611
0.9096470911946843	0.0013346182617851386	0.0013363890752970701	0.0013833081107743088	0.0013840873987621637	0.0014119880438170816	0.001412110239684284	0.001443188561557701	0.0014425348924984565	0.0015108805491166957	0.001508329342437078	0.0424086103601239	0.04139017768850708	-5.333209512994874e-05	-0.00011170495655760115	-5.333671122864647e-05	-0.00011171462505293883
0.915128172516836	0.001334342751082365	0.0013361131990482734	0.0013830225492384263	0.0013838016763574694	0.0014116965620368921	0.001411818732675192	0.0014428906392469018	0.0014422371051150988	0.0015105686536521726	0.0015080179735908787	0.04240861075845773	0.041390178076829084	-5.302882764179895e-05	-0.00011173900796523917	-5.303341750212409e-05	-0.00011174867943009037
0.9206422801112097	0.001334067156786346	0.001335837239095489	0.001382736901066514	0.001383515867267982	0.0014114049918288604	0.0014115271372305458	0.0014425926265593796	0.0014419392273957573	0.0015102566635841167	0.0015077065103003095	0.042408611163622253	0.041390178471810056	-5.272713109444327e-05	-0.0001117727442388472	-5.273169485239815e-05	-0.00011178241864640004
0.9261896129777101	0.0013337914796723986	0.0013355611962150647	0.001382451167062293	0.0013832299722978752	0.0014111133340134459	0.0014112354541708737	0.0014422945243338118	0.001441641260178726	0.0015099445797907554	0.0015073949534421048	0.042408611575736506	0.04139017887356617	-5.242699905869119e-05	-0.00011180616669920207	-5.243153684975077e-05	-0.00011181584402264466
0.931770371315315	0.0013335157205125762	0.001335285071180082	0.0013821653480261045	0.0013829439922479424	0.0014108215894076607	0.001410943684313259	0.0014419963334053537	0.0014413432042987787	0.001509632403146631	0.0015070833038893206	0.04240861199492239	0.0413901792822161	-5.212842511273519e-05	-0.00011183927666597038	-5.2132937071847074e-05	-0.00011184895687876839
0.9373847565293029	0.0013332398800756798	0.0013350088647603646	0.0013818794447549192	0.001382657927915604	0.0014105297588250783	0.0014106518284713427	0.0014416980546056461	0.0014410450605871763	0.0015093201345226129	0.001506771562511344	0.0424086124213031	0.041390179697880315	-5.18314028420952e-05	-0.00011187207545687583	-5.183588910359638e-05	-0.00011188175853243942
0.9430329712385201	0.0013329639591272576	0.00133473257772248	0.0013815934580423401	0.001382371780094911	0.0014102378430758348	0.0014103598874553316	0.0014413996887628205	0.0014407468298716713	0.0015090077747858973	0.001506459730173898	0.04240861285500502	0.041390180120681484	-5.1535925839577e-05	-0.00011190456438731067	-5.154038653723547e-05	-0.00011191425029910551
0.9487152192826929	0.001332687958429616	0.0013344562108297488	0.001381307388678611	0.0013820855495765534	0.0014099458429666398	0.0014100678620720033	0.0014411012367015062	0.0014404485129765159	0.0015086953248000193	0.0015061478077390484	0.042408613296156215	0.04139018055074443	-5.1241987705660796e-05	-0.00011193674477061322	-5.1246422972869854e-05	-0.00011194643349266009
0.9544317057297852	0.0013324118787418188	0.0013341797648422458	0.0013810212374506187	0.0013817992371478612	0.001409653759300777	0.0014097757531247091	0.0014408026992428328	0.0014401501107224645	0.0015083827854248549	0.0015058357960652073	0.04240861374488669	0.04139018098819687	-5.094958204943101e-05	-0.0001119686179191226	-5.095399201882067e-05	-0.00011197830942527576
0.9601826368833979	0.001332135720819693	0.001333903240516803	0.0013807350051418948	0.0013815128435928092	0.0014093615928781078	0.0014094835614133798	0.0014405040772044343	0.001439851623926776	0.0015080701575166228	0.0015055236960071375	0.042408614201329874	0.041390181433167396	-5.06587024877575e-05	-0.00011200018514267995	-5.066308729141655e-05	-0.00011200987940646057
0.9659682202902156	0.0013318594854158355	0.0013336266386070209	0.0013804486925326287	0.0013812263696920267	0.0014090693444950818	0.0014091912877345323	0.0014402053714004585	0.0014395530534032268	0.0015077574419278975	0.0015052115084159628	0.04240861466562008	0.041390181885788004	-5.0369342645809057e-05	-0.00011203144774835083	-5.037370241540995e-05	-0.00011204114474416826
0.9717886647474951	0.0013315831732796182	0.0013333499598632676	0.001380162300399666	0.0013809398162227978	0.001408777014944739	0.001408898932881274	0.0014399065826415699	0.00143925439996211	0.0015074446395076109	0.001504899234139169	0.042408615137894956	0.04139018234619264	-5.008149615777502e-05	-0.00011206240704203507	-5.0085831024407335e-05	-0.00011207210674407664
0.9776441803106027	0.0013313067851571908	0.0013330732050326865	0.0013798758295165171	0.0013806531839590697	0.001408484605016716	0.0014086064976433083	0.0014396077117349566	0.001438955664410244	0.0015071317511010593	0.001504586874020614	0.042408615618294676	0.04139018281451795	-4.979515666671264e-05	-0.00011209306432741206	-4.979946676084146e-05	-0.0001121027667099761
0.9835349783005937	0.0013310303217914869	0.0013327963748592014	0.0013795892806533613	0.001380366473671456	0.0014081921154972495	0.0014083139828069394	0.0014393087594843342	0.0014386568475509762	0.001506818777549907	0.0015042744289005293	0.042408616106961526	0.0413901832909025	-4.9510317824505434e-05	-0.0001121234209052746	-4.951460327606849e-05	-0.0001121331259428815
0.9894612713118381	0.0013307537839222334	0.0013325194700835234	0.0013793026545770558	0.0013800796861272472	0.0014078995471691884	0.0014080213891550818	0.0014390097266899554	0.0014383579501841932	0.0015065057196921997	0.0015039618996155332	0.04240861660403999	0.041390183775487435	-4.922697329208525e-05	-0.00011215347807391751	-4.923123423052067e-05	-0.00011216318574103212
0.9954232732196957	0.0013304771722859531	0.0013322424914431565	0.0013790159520511401	0.0013797928220904139	0.001407606900811996	0.0014077287174672662	0.0014387106141486167	0.0014380589731063259	0.001506192578362367	0.001503649286998633	0.04240861710967809	0.04139018426841664	-4.894511674055635e-05	-0.00011218323713058087	-4.894935329469163e-05	-0.00011219294740183461
1.0014211991882311	0.0013302004876159668	0.001331965439672398	0.0013787291738358365	0.0013795058823216075	0.0014073141772017513	0.0014074359685196365	0.0014384114226536557	0.0014377599171103489	0.0015058793543912237	0.0015033365918792297	0.0424086176240255	0.041390184769836344	-4.866474185072356e-05	-0.0001122126993701178	-4.8668954148956e-05	-0.00011222241222058615
1.0074552656779823	0.0013299237306424023	0.0013316883155023486	0.0013784423206880617	0.0013792188675781723	0.0014070213771111611	0.0014071431430849651	0.0014381121529949664	0.0014374607829857938	0.0015055660486059826	0.0015030238150831256	0.04240861814723548	0.04139018527989575	-4.838584231249554e-05	-0.00011224186608327358	-4.8390030482597934e-05	-0.00011225158148781
1.013525690453769	0.0013296469020922057	0.0013314111196609225	0.0013781553933614366	0.0013789317786141535	0.0014067285013095697	0.0014068502419326615	0.001437812805959006	0.0014371615715187572	0.001505252661830265	0.0015027109574325377	0.04240861867946261	0.041390185798746024	-4.8108411826536246e-05	-0.00011227073856001635	-4.811257599567076e-05	-0.0001122804564935298
1.0196326925925556	0.0013293700026891359	0.0013311338528728426	0.001377868392606281	0.0013786446161802963	0.001406435550562953	0.0014065572658287673	0.0014375133823287943	0.0014368622834918998	0.0015049391948840966	0.001502398019746095	0.04240861922086602	0.04139018632654153	-4.783244410384857e-05	-0.0001122993180876497	-4.783658439867777e-05	-0.00011230903852527119
1.0257764924913542	0.0013290930331537802	0.001330856515859657	0.0013775813191696307	0.0013783573810240576	0.0014061425256339376	0.0014062642155359731	0.0014372138828839265	0.0014365629196844592	0.0015046256485839234	0.001502085002838851	0.04240861977160623	0.04139018686343918	-4.755793286587151e-05	-0.00011232760595103475	-4.756204941262776e-05	-0.00011233732886822834
1.0319573118751795	0.0013288159942035519	0.0013305791093397342	0.0013772941737952343	0.0013780700738896057	0.0014058494272817955	0.0014059710918136153	0.001436914308400573	0.0014362634808722501	0.0015043120237426114	0.0015017719075222852	0.042408620331847294	0.04139018740959926	-4.7284871844244236e-05	-0.00011235560343131334	-4.7288964768466e-05	-0.0001123653288034876
1.0381753738050519	0.0013285388865527106	0.0013303016340282861	0.0013770069572235748	0.0013777826955178418	0.001405556256262468	0.0014056778954176991	0.0014366146596515013	0.001435963967827684	0.0015039983211694692	0.0015014587346043255	0.04240862090175608	0.04139018796518359	-4.701325478201346e-05	-0.00011238331180851713	-4.701732420879512e-05	-0.00011239303961113611
1.0444309026860459	0.0013282617109123475	0.0013300240906373513	0.0013767196701918534	0.0013774952466463842	0.0014052630133285478	0.0014053846271008812	0.0014363149374060583	0.0014356643813197567	0.0015036845416702292	0.0015011454848893305	0.04240862148150175	0.04139018853035815	-4.6743075433092196e-05	-0.00011241073235923604	-4.6747121486945264e-05	-0.00011242046256798588
1.05072412427539	0.0013279844679904174	0.001329746479875828	0.0013764323134340239	0.0013772077280096002	0.0014049696992293153	0.001405091287612505	0.0014360151424302088	0.001435364722114079	0.0015033706860470874	0.0015008321591781263	0.04240862207125791	0.04139018910529129	-4.647432756219039e-05	-0.00011243786635684039	-4.64783503671129e-05	-0.00011244759894751821
1.057055265690613	0.0013277071584917209	0.001329468802449457	0.0013761448876807739	0.001376920140338591	0.0014046763147107192	0.0014047978776985822	0.0014357152754865127	0.0014350649909728613	0.001503056755098682	0.0015005187582679883	0.042408622671200095	0.04139018969015413	-4.6207004946785535e-05	-0.00011246471507503353	-4.621100462620653e-05	-0.00011247445002343648
1.0634245554177415	0.0013274297831179223	0.0013291910590608374	0.001375857393659543	0.0013766324843612068	0.0014043828605153933	0.0014045043981018098	0.0014354153373341459	0.0014347651886549308	0.0015027427496201136	0.0015002052829526597	0.04240862328150727	0.04139019028512158	-4.594110137441654e-05	-0.00011249127978107953	-4.594507805123771e-05	-0.00011250101706333782
1.0698322233195456	0.0013271523425675614	0.0013289132504094407	0.0013755698320945362	0.0013763447608020616	0.0014040893373826733	0.0014042108495615855	0.0014351153287289135	0.0014344653159157456	0.0015024286704029596	0.0014998917340223654	0.04240862390236119	0.04139019089037097	-4.56766106448625e-05	-0.00011251756174074368	-4.568056444147206e-05	-0.00011252730133293198
1.0762785006438331	0.00132687483753605	0.0013286353771916055	0.0013752822037067186	0.0013760569703825277	0.001403795746048589	0.0014039172328140013	0.0014348152504232463	0.0014341653735073896	0.001502114518235269	0.0014995781122638088	0.04240862453394772	0.0413901915060832	-4.541352657023989e-05	-0.00011254356221823691	-4.5417457608470935e-05	-0.00011255330409654096
1.0827636200317978	0.0013265972687156833	0.0013283574401005507	0.0013749945092138287	0.0013757691138207493	0.0014035020872458792	0.0014036235485918582	0.001434515103166212	0.0014338653621785863	0.0015018002939015775	0.0014992644184601855	0.04240862517645543	0.041390192132441966	-4.5151842974225365e-05	-0.00011256928247316278	-4.515575137539751e-05	-0.00011257902661410135
1.089287815526412	0.0013263196367956493	0.0013280794398263832	0.0013747067493303875	0.001375481191831651	0.0014032083617040007	0.0014033297976246736	0.001434214887703527	0.0014335652826747087	0.001501485998182917	0.001498950653391192	0.04240862583007646	0.04139019276963463	-4.4891553692930075e-05	-0.00011259472376323743	-4.4895439577835594e-05	-0.00011260447014321828
1.0958513225808764	0.0013260419424620305	0.0013278013770561007	0.0013744189247677009	0.0013751932051269406	0.0014029145701491298	0.0014030359806386859	0.0014339146047775574	0.001433265135737781	0.0015011716318568187	0.0014986368178330298	0.0424086264950061	0.041390193417851655	-4.463265257512172e-05	-0.00011261988734345696	-4.4636516063942255e-05	-0.0001126296359390544
1.1024543780671139	0.001325764186397815	0.0013275232524736027	0.0013741310362338707	0.0013749051544151205	0.0014026207133041753	0.0014027420983568643	0.0014336142551273307	0.0014329649221064922	0.0015008571956973249	0.0014983229125584189	0.0424086271714428	0.04139019407728719	-4.4375133481752704e-05	-0.00011264477446532029	-4.437897469429519e-05	-0.00011265452525344166
1.1090972202843215	0.001325486369282901	0.0013272450667596938	0.0013738430844337992	0.0013746170404014908	0.0014023267918887826	0.0014024481514989143	0.0014333138394885432	0.0014326646425161973	0.001500542690474995	0.0014980089383366	0.042408627859589966	0.0413901947481382	-4.411899028680666e-05	-0.0001126693863778283	-4.412280934222579e-05	-0.00011267913933538098
1.115780088967567	0.0013252084917941061	0.0013269668205920953	0.0013735550700691998	0.0013743288637881614	0.001402032806619343	0.001402154140781288	0.0014330133585935675	0.0014323642976989321	0.0015002281169569165	0.0014976948959333474	0.042408628559653105	0.04139019543060583	-4.386421687682662e-05	-0.00011269372432648472	-4.386801389377748e-05	-0.00011270347943015402
1.1225032252964444	0.0013249305546051751	0.0013266885146454507	0.0013732669938386045	0.0013740406252740593	0.001401738758209004	0.0014018600669171927	0.0014327128131714627	0.0014320638883834197	0.001499913475906713	0.001497380786110979	0.042408629271842316	0.04139019612489455	-4.361080715169219e-05	-0.00011271778955401768	-4.3614582248233114e-05	-0.000112727546780933
1.1292668719037753	0.001324652558386784	0.0013264101495913318	0.0013729788564373674	0.0013737523255549324	0.0014014446473676714	0.0014015659306165942	0.001432412203947977	0.0014317634152950745	0.0014995987680845512	0.0014970666096283598	0.04240862999637065	0.041390196831212346	-4.3358755024341944e-05	-0.00011274158330037976	-4.336250831812882e-05	-0.00011275134262794806
1.1360712728843656	0.0013243745038065506	0.0013261317260982466	0.0013726906585576778	0.00137346396532336	0.0014011504748020224	0.0014012717325862284	0.0014321115316455622	0.001431462879156014	0.0014992839942471504	0.0014967523672409127	0.042408630733455244	0.041390197549771045	-4.310805442107879e-05	-0.00011276510680247043	-4.311178602924015e-05	-0.00011277486820798766
1.1429166738038161	0.0013240963915290393	0.0013258532448316477	0.0013724024008885634	0.00137317554526876	0.00140085624121551	0.0014009774735296073	0.0014318107969833775	0.0014311622806850654	0.0014989691551477902	0.0014964380597006278	0.04240863148331758	0.04139019828078626	-4.285869928138952e-05	-0.00011278836129297032	-4.286240932044327e-05	-0.00011279812475378792
1.1498033217073829	0.001323818222215776	0.0013255747064539435	0.0013721140841159057	0.0013728870660774015	0.001400561947308378	0.0014006831541470337	0.0014315100006773043	0.0014308616205977798	0.0014986542515363272	0.0014961236877560759	0.04240863224618281	0.041390199024477284	-4.261068355862485e-05	-0.00011281134800245063	-4.261437214461705e-05	-0.00011282111349619761
1.1567314651288954	0.0013235399965252446	0.0013252961116244975	0.001371825708922438	0.001372598528432404	0.0014002675937776592	0.0014003887751355985	0.001431209143439945	0.001430560899606431	0.0014983392841591905	0.001495809252152407	0.042408633022279374	0.04139019978106762	-4.236400121987449e-05	-0.00011283406815815189	-4.236766846826834e-05	-0.00011284383566234624
1.1637013540997225	0.001323261715112904	0.0013250174609996444	0.001371537275987762	0.0013723099330137539	0.001399973181317193	0.0014000943371892	0.0014309082259806416	0.0014302601184200323	0.001498024253759403	0.0014954947536313702	0.042408633811841415	0.04139020055078431	-4.2118646246147584e-05	-0.00011285652298426152	-4.2122292271989936e-05	-0.0001128662924768653
1.1707132401577995	0.001322983378631189	0.0013247387552326893	0.0013712487859883493	0.0013720212804983038	0.0013996787106176248	0.0013997998409985399	0.001430607249005474	0.001429959277744337	0.00149770916107658	0.0014951801929313125	0.04240863461510538	0.0413902013338589	-4.1874612632331054e-05	-0.0001128787137013032	-4.187823755016917e-05	-0.00011288848516050054
1.177767376356704	0.001322704987729525	0.0013244599949739269	0.0013709602395975556	0.0013717325715597918	0.0013993841823664247	0.0013995052872511462	0.0014303062132172788	0.0014296583782818578	0.0014973940068469503	0.001494865570787198	0.04240863543231305	0.04139020213052687	-4.163189438759207e-05	-0.00011290064152713608	-4.163549831126545e-05	-0.00011291041493061149
1.1848640172747877	0.0013224265430543283	0.0013241811808706362	0.0013706716374856228	0.0013714438068688386	0.0013990895972478842	0.0013992106766313687	0.0014300051193156492	0.0014293574207318634	0.0014970787918033518	0.0014945508879306083	0.04240863626371022	0.04139020294102753	-4.139048553496172e-05	-0.00011292230767523392	-4.1394068577907395e-05	-0.00011293208300111601
1.1920034190243662	0.001322148045249026	0.0013239023135671044	0.0013703829803196983	0.0013711549870929686	0.0013987949559431416	0.001398916009820401	0.001429703967996956	0.001429056405790402	0.0014967635166752585	0.0014942361450897637	0.04240863710954721	0.041390203765604976	-4.1150380112084384e-05	-0.00011294371335596187	-4.115394238735082e-05	-0.00011295349058282333
1.1991858392609598	0.0013218694949540502	0.0013236233937046194	0.0013700942687638299	0.001370866112896605	0.0013985002591301718	0.0013986212874962751	0.0014294027599543425	0.0014287553341502958	0.0014964481821887717	0.0014939213429895188	0.04240863797007865	0.04139020460450778	-4.091157217164798e-05	-0.00011296485977813076	-4.091511379158974e-05	-0.00011297463888426673
1.2064115371925936	0.0013215908928068535	0.001323344421921486	0.0013698055034789811	0.001370577184941086	0.001398205507483806	0.0013983265103338783	0.00142910149587774	0.0014284542065011567	0.0014961327890666393	0.00149360648235138	0.04240863884556373	0.04139020545798799	-4.067405578032923e-05	-0.0001129857481455554	-4.067757685687068e-05	-0.00011299552910948307
1.2136807735891502	0.0013213122394419166	0.0013230653988530335	0.0013695166851230404	0.0013702882038846718	0.0013979107016757382	0.0013980316790049604	0.0014288001764538774	0.0014281530235293954	0.0014958173380282649	0.0014932915638935132	0.042408639736265824	0.0413902063263033	-4.043782501975124e-05	-0.00011300637965883098	-4.0441325664219985e-05	-0.00011301616245901203
1.2209938107917835	0.0013210335354907562	0.0013227863251316229	0.0013692278143508279	0.0013699991703825531	0.0013976158423745343	0.0013977367941781437	0.0014284988023662904	0.0014278517859182295	0.0014955018297897157	0.0014929765883307546	0.04240864064245422	0.041390207209715195	-4.020287398608102e-05	-0.00011302675551433383	-4.020635430944386e-05	-0.00011303654012984055
1.2283509127223842	0.0013207547815819367	0.0013225072013866592	0.0013689388918141088	0.001369710085086864	0.001397320930245645	0.001397441856518932	0.0014281973742953328	0.0014275504943476978	0.0014951862650637365	0.0014926615563746232	0.042408641564401765	0.041390208108490374	-3.996919679095934e-05	-0.00011304687690660842	-3.9972656903558557e-05	-0.00011305666331618003
1.2357523448931043	0.001320475978341071	0.0013222280282445924	0.0013686499181615936	0.0013694209486466828	0.0013970259659514047	0.0013971468666897178	0.0014278958929181778	0.0014272491494946595	0.001494870644559752	0.0014923464687333226	0.04240864250238638	0.04139020902289963	-3.9736787561070464e-05	-0.00011306674502625791	-3.9740227572748754e-05	-0.00011307653320874467
1.2431983744159416	0.0013201971263908344	0.001321948806328931	0.0013683608940389537	0.001369131761708045	0.00139673095015105	0.0013968518253497895	0.001427594358908836	0.0014269477520328106	0.0014945549689838833	0.0014920313261117567	0.04240864345669183	0.041390209953219494	-3.9505640437961786e-05	-0.00011308636105966663	-3.9509060458159384e-05	-0.0001130961509944739
1.2506892700123766	0.0013199182263509736	0.0013216695362602512	0.0013680718200888287	0.0013688425249139557	0.001396435883500726	0.0013965567331553478	0.0014272927729381607	0.0014266463026326934	0.0014942392390389552	0.0014917161292115418	0.04240864442760591	0.0413902108997299	-3.9275749578557284e-05	-0.00011310572618983272	-3.927914971608992e-05	-0.0001131155178560328
1.2582253020230734	0.0013196392788383145	0.0013213902186562036	0.0013677826969508363	0.001368553238904393	0.0013961407666534956	0.0013962615907595097	0.0014269911356738598	0.0014263448019617051	0.001493923455424508	0.0014914008787310113	0.04240864541542195	0.04139021186271825	-3.904710915562937e-05	-0.00011312484159736735	-3.905048951881318e-05	-0.00011313463497425458
1.2658067424176331	0.0013193602844667645	0.0013211108541315189	0.0013674935252615751	0.0013682639043163173	0.001395845600259344	0.001395966398812314	0.0014266894477804985	0.0014260432506841018	0.0014936076188368024	0.0014910855753652258	0.0424086464204386	0.04139021284247462	-3.88197133569107e-05	-0.00011314370845783017	-3.8823074053673245e-05	-0.00011315350352508746
1.2734338648044117	0.0013190812438473344	0.001320831443298025	0.0013672043056546458	0.0013679745217836873	0.0013955503849651992	0.0013956711579607415	0.0014263877099195213	0.001425741649461019	0.0014932917299688396	0.001490770219805991	0.04240864744295944	0.04139021383929504	-3.8593556386121164e-05	-0.00011316232794428283	-3.859689752380713e-05	-0.00011317212468137106
1.2811069444403917	0.0013188021575881318	0.0013205519867646443	0.0013669150387606453	0.0013676850919374572	0.0013952551214149265	0.0013953758688487112	0.0014260859227492467	0.0014254399989504694	0.0014929757895103585	0.0014904548127418554	0.04240864848329406	0.041390214853481905	-3.836863246231559e-05	-0.00011318070122495749	-3.837195414778394e-05	-0.0001131904996116706
1.2888262582411194	0.0013185230262943877	0.001320272485137418	0.001366625725207194	0.0013673956154056032	0.0013949598102493575	0.001395080532117107	0.001425784086924895	0.001425138299807367	0.0014926597981478637	0.0014901393548581382	0.04240864954175715	0.04139021588534119	-3.814493582048051e-05	-0.00011319882946492221	-3.814823816009061e-05	-0.00011320862948105415
1.296592084790695	0.0013182438505684466	0.0013199929390194987	0.0013663363656189272	0.0013671060928131143	0.001394664452106278	0.001394785148403768	0.0014254822030985799	0.0014248365526835218	0.0014923437565646173	0.001489823846836922	0.0424086506186691	0.04139021693518601	-3.792246071207539e-05	-0.00011321671382724663	-3.7925743811645374e-05	-0.00011322651545264684
1.3044047043518285	0.0013179646310097872	0.0013197133490111675	0.0013660469606175136	0.0013668165247820113	0.0013943690476204518	0.001394489718343509	0.001425180271919328	0.0014245347582276567	0.0014920276654406593	0.0014895082893570705	0.04240865171435632	0.04139021800333382	-3.770120140356159e-05	-0.00011323435546850558	-3.770446536852101e-05	-0.00011324415868330107
1.312264398875954	0.0013176853682150302	0.0013194337157098458	0.001365757510821667	0.001366526911931359	0.0013940735974236286	0.0013941942425681328	0.0014248782940330903	0.0014242329170854218	0.0014917115254528207	0.0014891926830942447	0.042408652829150226	0.041390219090108406	-3.748115217806769e-05	-0.00011325175554294242	-3.748439711327711e-05	-0.00011326156032737122
1.320171452013404	0.0013174060627779442	0.0013191540397100975	0.0013654680168471503	0.0013662372548772686	0.0013937781021445494	0.001393898721706431	0.001424576270082748	0.0014239310298993966	0.001491395337274727	0.0014888770287209048	0.042408653963389276	0.04139022019583923	-3.726230733498703e-05	-0.00011326891520174742	-3.726553334483518e-05	-0.00011327872153610308
1.3281261491236485	0.001317126715289454	0.0013188743216036405	0.001365178479306784	0.0013659475542329082	0.0013934825624089574	0.0013936031563841983	0.00142427420070812	0.0014236290973091011	0.00149107910157681	0.0014885613269063221	0.04240865511741695	0.04139022132086135	-3.704466118970018e-05	-0.0001132858355915034	-3.7047868378076165e-05	-0.00011329564345613496
1.3361287772855897	0.0013168473263376554	0.0013185945619793584	0.001364888898810463	0.0013656578106085184	0.001393186978839611	0.001393307547224244	0.0014239720865459817	0.0014233271199510123	0.001490762819026326	0.0014882455783165962	0.0424086562915835	0.04139022246551599	-3.6828208073838575e-05	-0.00011330251785474088	-3.6831396544173556e-05	-0.00011331232723027496
1.3441796253079266	0.0013165678965078192	0.0013183147614233089	0.00136459927596516	0.0013653680246114163	0.0013928913520562915	0.0013930118948464	0.0014236699282300683	0.0014230250984585688	0.0014904464902873575	0.0014879297836146604	0.04240865748624528	0.04139022363015078	-3.6612942335687015e-05	-0.00011331896313043766	-3.661611219085703e-05	-0.00011332877399755636
1.352278983739575	0.0013162884263824026	0.0013180349205187294	0.0013643096113749376	0.0013650781968460068	0.0013925956826758132	0.0013927161998675312	0.0014233677263910873	0.0014227230334621825	0.0014901301160208302	0.001487613943460293	0.042408658701764766	0.04139022481511933	-3.639885833979506e-05	-0.00011333517255407433	-3.640200968231533e-05	-0.00011334498489362632
1.3604271448801535	0.0013160089165410588	0.0013177550398460521	0.0013640199056409584	0.0013647883279137934	0.0013922999713120341	0.0013924204629015445	0.0014230654816567293	0.0014224209255892489	0.0014898136968845219	0.001487298058510131	0.04240865993851113	0.04139022602078107	-3.618595046761541e-05	-0.00011335114725735673	-3.6189083399376654e-05	-0.00011336096105007964
1.3686244027905345	0.0013157293675606428	0.001317475119982906	0.0013637301593614913	0.001364498418413384	0.0013920042185758621	0.001392124684559399	0.0014227631946516753	0.0014221187754641551	0.0014894972335330698	0.0014869821294176756	0.04240866119686027	0.04139022724750238	-3.597421311697657e-05	-0.00011336688836788289	-3.597732773943929e-05	-0.0001133767035947919
1.3768710533034536	0.0013154497800152265	0.0013171951615041345	0.0013634403731319269	0.0013642084689405077	0.0013917084250752723	0.0013918288654491179	0.0014224608659976117	0.001421816583708297	0.0014891807266179898	0.0014866661568333104	0.04240866247719425	0.041390228495656434	-3.57636407024714e-05	-0.00011338239700925401	-3.576673711666589e-05	-0.00011339221365164187
1.3851673940341884	0.0013151701544761017	0.0013169151649817968	0.0013631505475447808	0.0013639184800880156	0.0013914125914153087	0.001391533006175795	0.0014221584963132364	0.0014215143509400793	0.0014888641767876788	0.0014863501414043054	0.042408663779903114	0.041390229765622656	-3.555422765542937e-05	-0.00011339767430090797	-3.555730596181694e-05	-0.00011340749233990088
1.3935137243912972	0.0013148904915117985	0.001316635130985187	0.0013628606831897132	0.001363628452445903	0.0013911167181981056	0.001391237107341613	0.001421856086214275	0.0014212120777749395	0.0014885475846874365	0.0014860340837748378	0.04240866510538228	0.04139023105778697	-3.534596842405535e-05	-0.00011341272135889646	-3.53490287226671e-05	-0.00011342254077584268
1.4019103455874267	0.0013146107916880833	0.0013163550600808322	0.0013625707806535262	0.001363338386601305	0.0013908208060228837	0.0013909411695458417	0.0014215536363134831	0.0014209097648253436	0.0014882309509594632	0.0014857179845859901	0.04240866645403523	0.04139023237254266	-3.513885747366552e-05	-0.00011342753929544092	-3.514189986410232e-05	-0.00011343736007196625
1.410357560650181	0.001314331055567979	0.001316074952832512	0.0013622808405201858	0.0013630482831385187	0.0013905248554859737	0.0013906451933848585	0.0014212511472206663	0.0014206074127008092	0.0014879142762428837	0.0014854018444757744	0.04240866782627272	0.041390233710289895	-3.493288928646532e-05	-0.00011344212921854391	-3.493591386777295e-05	-0.00011345195133627417
1.4188556744330574	0.0013140512837117647	0.0013157948098012592	0.0013619908633708206	0.001362758142639003	0.0013902288671808144	0.0013903491794521514	0.0014209486195426795	0.0014203050220079059	0.0014875975611737479	0.0014850856640791319	0.042408669222512164	0.04139023507143614	-3.4728058361535585e-05	-0.00011345649223204468	-3.4731065232329605e-05	-0.00011346631567260568
1.4274049936264492	0.0013137714766769974	0.0013155146315453811	0.0013617008497837457	0.001362467965681401	0.0013899328416979771	0.0013900531283383383	0.0014206460538834535	0.001420002593350278	0.0014872808063850554	0.0014847694440279571	0.042408670643179276	0.04139023645639621	-3.452435921522112e-05	-0.00011347062943567465	-3.4527348473603614e-05	-0.00011348045418096975
1.4360058267687137	0.0013134916350185082	0.0013152344186204558	0.0013614108003344577	0.0013621777528415367	0.0013896367796251618	0.0013897570406311672	0.0014203434508439881	0.0014197001273286412	0.0014869640125067508	0.0014844531849510976	0.042408672088707085	0.04139023786559147	-3.4321786381116826e-05	-0.00011348454192583457	-3.432475812474578e-05	-0.00011349436795787815
1.4446584842573071	0.0013132117592884241	0.0013149541715793528	0.001361120715595658	0.001361887504692436	0.0013893406815472192	0.0013894609169155345	0.001420040811022377	0.0014193976245408062	0.001486647180165751	0.0014841368874743727	0.04240867355953588	0.041390239299452125	-3.4120334409804e-05	-0.00011349823079392918	-3.412328873589332e-05	-0.00011350805809484665
1.453363278359986	0.0013129318500361695	0.0013146738909722373	0.0013608305961372545	0.0013615972218043316	0.001389044548046154	0.0013891647577734926	0.0014197381350138111	0.0014190950855816821	0.001486330309985946	0.0014838205522205836	0.0424086750561144	0.0413902407584153	-3.391999786965527e-05	-0.00011351169712919829	-3.392293487489151e-05	-0.00011352152568105955
1.4621205232260774	0.0013126519078084753	0.0013143935773465762	0.0013605404425263716	0.0013613069047446694	0.001388748379701134	0.0013888685637842553	0.0014194354234105871	0.001418792511043284	0.0014860134025882104	0.0014835041798095176	0.042408676578899074	0.041390242242925625	-3.3720771345738254e-05	-0.00011352494201410934	-3.372369112643325e-05	-0.00011353477179937288
1.470930534897817	0.001312371933149402	0.0013141132312471638	0.0013602502553273727	0.001361016554078134	0.0013884521770885147	0.0013885723355242234	0.0014191326768021324	0.0014184899015147606	0.0014856964585904292	0.0014831877708579792	0.04240867812835439	0.04139024375343686	-3.352264944091188e-05	-0.00011353796652879833	-3.352555209285013e-05	-0.00011354779753003363
1.4797936313217521	0.0013120919266003282	0.0013138328532161076	0.0013599600351018506	0.0013607261703666366	0.0013881559407818282	0.001388276073566975	0.0014188298957749956	0.0014181872575823806	0.0014853794786074874	0.001482871325979775	0.04240867970495352	0.04139024529040968	-3.3325626775618233e-05	-0.00011355077174973749	-3.332851239408463e-05	-0.00011356060394934753
1.48871013236022	0.0013118118886999801	0.001313552443792861	0.0013596697824086559	0.0013604357541693469	0.001387859671351813	0.001387979778483294	0.0014185270809128762	0.0014178845798295658	0.0014850624632513011	0.0014825548457857492	0.04240868130917854	0.04139024685431349	-3.3129697987271944e-05	-0.00011356335874734835	-3.3132566667121166e-05	-0.00011357319212790262
1.4976803598028874	0.0013115318199844316	0.0013132720035142213	0.0013593794978039003	0.001360145306042692	0.0013875633693664162	0.0013876834508411728	0.0014182242327966258	0.001417581868836892	0.0014847454131308216	0.0014822383308837836	0.04240868294151851	0.041390248445626186	-3.2934857731301004e-05	-0.00011357572858944343	-3.2937709566971396e-05	-0.00011358556313384449
1.5067046373783677	0.0013112517209871147	0.0013129915329143404	0.0013590891818409633	0.0013598548265403667	0.0013872670353908033	0.0013873870912058212	0.0014179213520042597	0.001417279125182098	0.0014844283288520446	0.0014819217818788102	0.04240868460247306	0.041390250064833774	-3.2741100680702684e-05	-0.00011358788233972739	-3.274393576614687e-05	-0.00011359771803109986
1.5157832907659001	0.0013109715922388309	0.0013127110325247356	0.0013587988350705082	0.0013595643162133471	0.0013869706699873717	0.0013870907001396805	0.0014176184391109699	0.0014169763494401016	0.001484111211018026	0.0014816051993728238	0.042408686292549486	0.041390251712431644	-3.254842152577986e-05	-0.00011359982105674238	-3.2551239954492495e-05	-0.00011360965787809985
1.5249166476071065	0.0013106914342677642	0.001312430502874305	0.0013585084580404942	0.0013592737756099042	0.0013866742737157639	0.0013867942782024377	0.0014173154946891405	0.0014166735421830123	0.0014837940602288968	0.0014812885839649	0.0424086880122652	0.041390253388923395	-3.2356814974862647e-05	-0.00011361154579575539	-3.235961683983879e-05	-0.00011362138373000041
1.5341050375178134	0.0013104112475994837	0.0013121499444893282	0.0013582180512961785	0.0013589832052756062	0.0013863778471328702	0.0013864978259510276	0.0014170125193083477	0.0014163707039801354	0.0014834768770818658	0.0014809719362511961	0.042408689762145596	0.04139025509482201	-3.216627575391984e-05	-0.00011362305760748148	-3.2169061147765965e-05	-0.00011363289663812726
1.5433487920999491	0.0013101310327569625	0.0013118693578934844	0.0013579276153801363	0.0013586926057533365	0.0013860813907928507	0.0013862013439396522	0.0014167095135353839	0.0014160678353979906	0.0014831596621712425	0.0014806552568249734	0.042408691542726674	0.0413902568306498	-3.197679860654501e-05	-0.00011363435753830586	-3.197956762140963e-05	-0.00011364419764892109
1.5526482449535108	0.0013098507902605807	0.0013115887436078578	0.0013576371508322652	0.0013584019775833007	0.001385784905247136	0.001385904832719786	0.0014164064779342601	0.0014157649370003182	0.0014828424160884415	0.0014803385462766028	0.04240869335455365	0.04139025859693757	-3.17883782942896e-05	-0.00011364544663072795	-3.179113102179387e-05	-0.00011365528780454826
1.5620037316886017	0.0013095705206281406	0.0013113081021509513	0.0013573466581898001	0.0013581113213030395	0.0013854883910444464	0.0013856082928401926	0.001416103413066222	0.0014154620093480954	0.0014825251394219988	0.0014800218051935821	0.04240869519818081	0.04139026039422698	-3.1601009596426977e-05	-0.00011365632592247321	-3.1603746127831234e-05	-0.00011366616814323383
1.5714155899375468	0.0013092902243748738	0.0013110274340386939	0.0013570561379873212	0.0013578206374474375	0.0013851918487307975	0.0013853117248469292	0.0014158003194897598	0.0014151590529995425	0.0014822078327575833	0.0014797050341605433	0.04240869707417341	0.041390262223067964	-3.1414687310285516e-05	-0.00011366699644771439	-3.1417407736378244e-05	-0.00011367683969931708
1.580884159367074	0.0013090099020134508	0.0013107467397844505	0.0013567655907567636	0.001357529926548734	0.0013848952788495126	0.0013850151292833617	0.0014154971977606177	0.001414856068510137	0.0014818904966780058	0.0014793882337592666	0.04240869898310634	0.041390264084021154	-3.122940625084614e-05	-0.00011367745923546169	-3.12321106619301e-05	-0.00011368730350175271
1.5904097816905756	0.0013087295540539987	0.0013104660198990385	0.0013564750170274363	0.001357239189136538	0.0013845986819412388	0.001384718506690179	0.001415194048431813	0.001414553056432629	0.0014815731317632409	0.0014790714045686982	0.042408700925564466	0.04139026597765741	-3.104516125126966e-05	-0.00011368771531156119	-3.104784973725905e-05	-0.00011369756057660885
1.5999928006804371	0.0013084491810040973	0.0013101852748907265	0.0013561844173260178	0.0013569484257378297	0.0013843020585439473	0.0013844218576053932	0.0014148908720536346	0.0014142500173170414	0.0014812557385904229	0.0014787545471649502	0.042408702902144164	0.041390267904556986	-3.086194716263313e-05	-0.00011369776569675194	-3.0864619812970284e-05	-0.00011370761194468004
1.6096335621804478	0.0013081687833688055	0.0013099045052652576	0.0013558937921765851	0.0013566576368769841	0.0013840054091929573	0.0013841251825643657	0.001414587669173669	0.0014139469517106965	0.0014809383177338778	0.0014784376621213276	0.04240870491345088	0.04139026986531129	-3.0679758853763284e-05	-0.00011370761140694352	-3.068241575744646e-05	-0.0001137174586219869
1.6193324141182788	0.0013078883616506607	0.0013096237115258517	0.0013556031421006112	0.0013563668230757724	0.0013837087344209392	0.0013838284820998073	0.0014142844403368026	0.0014136438601582168	0.0014806208697651217	0.001478120750008332	0.0424087069601022	0.04139027186052193	-3.049859121191656e-05	-0.00011371725345538097	-3.0501232457499916e-05	-0.000113727101621941
1.6290897065180392	0.0013076079163496933	0.0013093428941732173	0.0013553124676169807	0.0013560759848533753	0.001383412034757927	0.0013835317567417924	0.0014139811860852361	0.001413340743201539	0.0014803033952528791	0.0014778038113936744	0.04240870904272665	0.04139027389080096	-3.031843914226562e-05	-0.00011372669284992476	-3.0321064817900867e-05	-0.0001137365419524583
1.6389057915129117	0.0013073274479634342	0.0013090620537055612	0.0013550217692420003	0.0013557851227263941	0.0013831153107313303	0.0013832350070177714	0.0014136779069584943	0.0014130376013799272	0.0014799858947630916	0.0014774868468422895	0.042408711161963264	0.041390275956772055	-3.013929756782996e-05	-0.00011373593059332832	-3.0141907761169207e-05	-0.0001137457806165143
1.6487810233578566	0.0013070469569869334	0.0013087811906186061	0.0013547310474894146	0.0013554942372088663	0.0013828185628659514	0.0013829382334525854	0.001413374603493446	0.0014127344352299885	0.0014796683688589399	0.0014771698569163527	0.04240871331846317	0.04139027805907041	-2.9961161429920002e-05	-0.00011374496768501441	-2.9963756228268412e-05	-0.0001137548186137538
1.6587157584424002	0.0013067664439127586	0.0013085003054055893	0.0013544403028704073	0.0013552033288122686	0.0013825217916839845	0.0013826414365684693	0.001413071276224303	0.0014124312452856742	0.0014793508181008437	0.0014768528421752838	0.042408715512889085	0.04139028019834095	-2.9784025688192606e-05	-0.00011375380512052002	-2.978660517836962e-05	-0.00011376365693960278
1.6687103553034934	0.0013064859092310136	0.0013082193985572814	0.00135414953589362	0.001354912398045532	0.0013822249977050373	0.0013823446168850693	0.0014127679256826418	0.001412128032078301	0.001479033243046483	0.0014765358031757648	0.04240871774591553	0.041390282375242185	-2.960788532004044e-05	-0.00011376244388944246	-2.9610449588421406e-05	-0.00011377229658399157
1.6787651746384535	0.00130620535342935	0.0013079384705619974	0.0013538587470651633	0.0013546214454150573	0.0013819281814461408	0.0013820477749194556	0.001412464552397413	0.0014118247961365617	0.0014787156442508114	0.0014762187404717565	0.042408720018228936	0.041390284590442715	-2.943273532136914e-05	-0.0001137708849784369	-2.9435284453885324e-05	-0.00011378073853340887
1.6888805793179813	0.0013059247769929689	0.0013076575219055993	0.00135356793688862	0.0013543304714247156	0.0013816313434217543	0.0013817509111861265	0.0014121611568949479	0.0014115215379865299	0.00147839802226606	0.0014759016546144995	0.04240872233052821	0.04139028684462394	-2.925857070609772e-05	-0.0001137791293688295	-2.9261104788291803e-05	-0.00011378898376940283
1.6990569343992543	0.001305644180404643	0.0013073765530715177	0.0013532771058650697	0.0013540394765758717	0.0013813344841437877	0.0013814540261970303	0.0014118577396989818	0.0014112182581516835	0.0014780803776417632	0.001475584546152543	0.04240872468352443	0.04139028913847959	-2.908538650610304e-05	-0.0001137871780365618	-2.9087905623073618e-05	-0.0001137970332683036
1.7092946071391046	0.0013053635641447226	0.0013070955645407575	0.0013529862544930907	0.00135374846136739	0.001381037604121608	0.0013811571204615713	0.0014115543013306592	0.0014109149571529113	0.0014777627109247664	0.0014752674156317477	0.04240872707794222	0.04139029147271585	-2.8913177772191268e-05	-0.00011379503195607654	-2.8915682008648358e-05	-0.00011380488800460942
1.7195939670072704	0.0013050829286911354	0.001306814556791899	0.0013526953832687647	0.0013534574262956363	0.0013807407038620408	0.0013808601944866124	0.001411250842308536	0.0014106116355085136	0.001477445022659226	0.0014749502635952921	0.0424087295145186	0.04139029384805067	-2.8741939572765607e-05	-0.00011380269209487759	-2.874442901296126e-05	-0.00011381254894560211
1.7299553856997325	0.0013048022745194207	0.0013065335303011297	0.00135240449268571	0.001353166371854511	0.0013804437838694048	0.0013805632487765111	0.0014109473631486158	0.00141030829373424	0.0014771273133866495	0.0014746330905837071	0.04240873199400368	0.04139029626521603	-2.8571666994464673e-05	-0.00011381015941558381	-2.8574141722206847e-05	-0.00011382001705434464
1.7403792371521247	0.001304521602102718	0.0013062524855422366	0.0013521135832350703	0.00135287529853544	0.001380146844645502	0.001380266283833105	0.0014106438643643397	0.001410004932343277	0.0014768095836458844	0.0014743158971348687	0.04240873451716161	0.04139029872495599	-2.840235514281475e-05	-0.0001138174348789267	-2.8404815241550585e-05	-0.00011382729329173502
1.7508658975532332	0.0013042409119117873	0.001305971422986622	0.0013518226554055368	0.0013525842068273933	0.0013798498866896386	0.0013799693001557373	0.0014103403464666067	0.0014097015518462718	0.0014764918339731411	0.0014739986837840164	0.04240873708476946	0.04139030122802909	-2.8233999140980792e-05	-0.00011382451943892091	-2.8236444693671703e-05	-0.00011383437861162138
1.76141574535857	0.0013039602044150214	0.0013056903431033207	0.00135153170968336	0.001352293097216901	0.0013795529104986388	0.0013796722982412687	0.0014100368099637891	0.0014093981527513446	0.0014761740649020074	0.0014736814510637743	0.04240873969761872	0.041390303775206624	-2.8066594130571332e-05	-0.00011383141404525121	-2.8069025219790156e-05	-0.00011384127396396604
1.7720291613040315	0.0013036794800784538	0.0013054092463590024	0.0013512407465523582	0.0013520019701880586	0.0013792559165668524	0.0013793752785840854	0.0014097332553617413	0.0014090947355640978	0.0014758562769634613	0.0014733641995041552	0.04240874235651539	0.04139030636727395	-2.7900135271624604e-05	-0.00011383811964393864	-2.79025519795556e-05	-0.00011384798029501209
1.7827065284196406	0.0013033987393657686	0.0013051281332179874	0.0013509497664939295	0.0013517108262225404	0.001378958905386168	0.0013790782416761107	0.0014094296831638111	0.0014087913007876285	0.0014755384706858787	0.001473046929632578	0.04240874506227926	0.04139030900503033	-2.7734617742553036e-05	-0.00011384463717656335	-2.7737020150950253e-05	-0.00011385449854639518
1.7934482320433673	0.001303117982738311	0.0013048470041422528	0.0013506587699870615	0.0013514196657996088	0.001378661877446022	0.0013787811880068173	0.001409126093870851	0.0014084878489225403	0.0014752206465950511	0.0014727296419738763	0.04240874781574476	0.04139031168928983	-2.7570036739643644e-05	-0.00011385096757859925	-2.7572424929844797e-05	-0.00011386082965381128
1.8042546598350382	0.001302837210655107	0.0013045658595914544	0.001350367757508352	0.0013511284893961348	0.0013783648332334221	0.0013784841180632466	0.0014088224879812412	0.001408184380466963	0.0014749028052142051	0.001472412337050324	0.042408750617762	0.04139031442088078	-2.740638747779356e-05	-0.00011385711178174551	-2.7408761530664516e-05	-0.00011386697454890404
1.8151262017903238	0.0013025564235728604	0.0013042847000229233	0.0013500767295320073	0.0013508372974865978	0.0013780677732329425	0.001378187032330009	0.0014085188659908872	0.001407880895916554	0.0014745849470640035	0.0014720950153816344	0.04240875346919611	0.0413903172006462	-2.7243665190315736e-05	-0.00011386307071431512	-2.7246025186430933e-05	-0.00011387293416015298
1.8260632502548164	0.0013022756219459733	0.001304003525891685	0.0013497856865298614	0.001350546090543103	0.0013777706979267476	0.0013778899312893017	0.001408215228393239	0.0014075773957645166	0.001474267072662566	0.0014717776774849796	0.04240875637092704	0.04139032002944458	-2.7081865128689153e-05	-0.00011386884529845931	-2.7084211148144244e-05	-0.00011387870941004241
1.8370661999381863	0.0013019948062265533	0.0013037223376504692	0.0013494946289713873	0.0013502548690353926	0.0013774736077945989	0.0013775928154209215	0.0014079115756793058	0.0014072738805016112	0.001473949182525482	0.001471460323875005	0.042408759323851526	0.04139032290814937	-2.69209825626629e-05	-0.00011387443645227702	-2.6923314685130262e-05	-0.00011388430121644921
1.848135447928429	0.0013017139768644276	0.0013034411357497216	0.001349203557323708	0.0013499636334308586	0.0013771765033138714	0.0013772956852022762	0.0014076079083376665	0.001406970350616171	0.0014736312771658248	0.0014711429550638433	0.04240876232888185	0.041390325837650635	-2.676101278029086e-05	-0.00011387984508870463	-2.6763331085061237e-05	-0.00011388971049269836
1.8592713937061955	0.0013014331343071514	0.0013031599206376145	0.0013489124720516088	0.0013496723841945539	0.001376879384959562	0.001376998541108397	0.001407304226854482	0.0014066668065941118	0.0014733133570941652	0.0014708255715611272	0.04240876538694652	0.041390328818853364	-2.660195108818847e-05	-0.00011388507211734789	-2.6604255654191777e-05	-0.00011389493814856211
1.8704744391592067	0.001301152279000016	0.001302878692760052	0.0013486213736175433	0.001349381121789198	0.0013765822532043	0.0013767013836119442	0.0014070005317135038	0.001406363248918939	0.0014729954228185791	0.001470508173873997	0.04240876849899093	0.04139033185267913	-2.6443792810963707e-05	-0.00011389011844159525	-2.644608371672741e-05	-0.00011389998508759547
1.8817449885967616	0.0013008714113860707	0.0013025974525606948	0.0013483302624816577	0.0013490898466752028	0.001376285108518368	0.0013764042131832344	0.0014066968233960992	0.0014060596780717748	0.001472677474844675	0.0014701907625071285	0.04240877166597815	0.041390334940065984	-2.6286533291550174e-05	-0.00011389498496033879	-2.628881061510213e-05	-0.00011390485220846847
1.8930834487643238	0.0013005905319061224	0.0013023162004809584	0.0013480391391017916	0.0013487985593106707	0.001375987951369705	0.0013761070302902387	0.0014063931023812495	0.0014057560945313586	0.0014723595136755952	0.0014698733379627344	0.042408774888886454	0.04139033808196942	-2.6130167891602607e-05	-0.00011389967256952849	-2.613243171066537e-05	-0.00011390954040757517
1.9044902288582053	0.0013003096409987486	0.0013020349369600264	0.0013477480039334898	0.00134850726015141	0.0013756907822239188	0.0013758098353985968	0.0014060893691455688	0.00140545249877406	0.0014720415398120307	0.0014695559007405791	0.042408778168714176	0.041390341279361385	-2.5974691990761356e-05	-0.00011390418215884157	-2.597694238259951e-05	-0.00011391405057448178
1.9159657405403292	0.0013000287391003148	0.0013017536624348677	0.0013474568574300214	0.0013482159496509512	0.0013753936015443056	0.0013755126289716369	0.0014057856241633194	0.001405148891273898	0.0014717235537522423	0.0014692384513379992	0.042408781506476326	0.041390344533231226	-2.5820100986714833e-05	-0.00011390851461251517	-2.5822338028273772e-05	-0.00011391838359386952
1.9275103979530908	0.0012997478266449831	0.0013014723773402456	0.0013471657000423902	0.001347924628260558	0.0013750964097918599	0.0013752154114703835	0.0014054818679064235	0.0014048452725025536	0.0014714055559920728	0.001468920990249915	0.042408784903205654	0.04139034784458662	-2.566639029591422e-05	-0.00011391267081162226	-2.5668614063709128e-05	-0.0001139225403469224
1.9391246177343011	0.001299466904064718	0.0013011910821087225	0.0013468745322193383	0.0013476332964292318	0.0013747992074252798	0.0013749181833535662	0.0014051781008444706	0.0014045416429293734	0.001471087547024953	0.0014686035179688384	0.04240878835995475	0.04139035121445283	-2.5513555352921213e-05	-0.00011391665163240638	-2.5515765923064815e-05	-0.0001139265217097174
1.9508088190322228	0.0012991859717893053	0.001300909777170681	0.0013465833544073695	0.0013473419546037345	0.0013745019949009882	0.0013746209450776388	0.0014048743234447375	0.001404238003021395	0.0014707695273419269	0.0014682860349848972	0.04240879187779354	0.04139035464387374	-2.536159161046353e-05	-0.00011392045794522687	-2.5363789058679975e-05	-0.00011393032855289142
1.9625634235206988	0.0012989050302463577	0.0013006284629543273	0.0013462921670507526	0.0013470506032285919	0.0013742047726731411	0.001374323697096787	0.0014045705361721982	0.0014039343532433496	0.0014704514974316573	0.0014679685417858395	0.042408795457812946	0.04139035813391181	-2.5210494539691652e-05	-0.0001139240906166128	-2.521267894133039e-05	-0.00011393396174330661
1.9743888554143678	0.0012986240798613293	0.0013003471398857064	0.0013460009705915379	0.0013467592427461093	0.00137390754119364	0.001374026439862942	0.001404266739489535	0.0014036306940576814	0.0014701334577804444	0.0014676510388570542	0.04240879910112172	0.04139036168564921	-2.5060259629887394e-05	-0.00011392755050781966	-2.5062431059895418e-05	-0.00011393742214216296
1.9862855414839768	0.0012983431210575264	0.0013000658083887145	0.0013457097654695689	0.001346467873596386	0.0013736103009121473	0.001373729173825796	0.0014039629338571567	0.001403327025924559	0.0014698154088722405	0.0014673335266815843	0.042408802808849594	0.04139036530018635	-2.4910882388602673e-05	-0.00011393083847538454	-2.4913040921573093e-05	-0.00011394071060605304
1.9982539110717792	0.0012980621542561183	0.0012997844688851063	0.0013454185521224928	0.0013461764962173217	0.0013733130522760953	0.0013734318994328097	0.0014036591197332075	0.0014030233493018862	0.0014694973511886614	0.0014670160057401378	0.042408806582146893	0.04139036897864447	-2.476235834165952e-05	-0.00011393395537107054	-2.476450405176911e-05	-0.00011394382798707303
2.010294396107033	0.0012977811798761487	0.00129950312179451	0.0013451273309857744	0.0013458851110446342	0.001373015795730701	0.0013731346171292295	0.0014033552975735808	0.0014027196646453197	0.0014691792852090028	0.001466698476511106	0.042408810422183287	0.04139037272216449	-2.4614683033087614e-05	-0.00011393690204197782	-2.461681599414539e-05	-0.00011394677513237861
2.0224074311215867	0.0012975001983345463	0.0012992217675344365	0.001344836102492706	0.001345593718511866	0.001372718531718977	0.0013728373273580962	0.0014030514678319331	0.0014024159724082763	0.0014688612114102534	0.0014663809394705745	0.042408814330150646	0.041390376531908246	-2.4467852025054915e-05	-0.00011393967932976645	-2.4469972310474375e-05	-0.00011394955288374087
2.0345934532655616	0.0012972192100461396	0.0012989404065202944	0.0013445448670744234	0.0013453023190504044	0.0013724212606817485	0.0013725400305602629	0.0014027476309596983	0.0014021122730419533	0.0014685431302671123	0.001466063395092343	0.04240881830726143	0.04139038040905762	-2.4321860897964787e-05	-0.00011394228807165563	-2.432396858082636e-05	-0.00011395216207865655
2.0468529023231294	0.001296938215423664	0.0012986590391653953	0.0013442536251599135	0.0013450109130894849	0.0013721239830576596	0.0013722427271744009	0.0014024437874060988	0.0014018085669953348	0.0014682250422520002	0.0014657458438479324	0.04240882235475074	0.04139038435481644	-2.41767052504005e-05	-0.00011394472910009057	-2.4178800403354406e-05	-0.00011395460354945985
2.059186220728381	0.0012966572148777774	0.0012983776658809728	0.0013439623771760317	0.0013447195010562107	0.0013718266992831922	0.00137194541763702	0.0014021399376181617	0.001401504854715211	0.001467906947835076	0.0014654282862066063	0.04240882647387526	0.041390388370409745	-2.403238069914604e-05	-0.00011394700324246498	-2.4034463394495553e-05	-0.00011395687812398858
2.0715938535812968	0.0012963762088170642	0.0012980962870761845	0.001343671123547506	0.0013444280833755568	0.0013715294097926716	0.0013716481023824717	0.0014018360820407247	0.0014012011366461837	0.0014675888474842474	0.0014651107226353777	0.04240883066591423	0.0413903924570853	-2.388888287907509e-05	-0.00011394911132167618	-2.3890953188769604e-05	-0.00011395898662508452
2.084076248663807	0.0012960951976480582	0.001297814903158135	0.0013433798646969603	0.0013441366604703933	0.0013712321150182877	0.0013713507818429729	0.001401532221116461	0.0014008974132306892	0.0014672707416651936	0.001464793153599033	0.042408834932169764	0.04139039661611192	-2.3746207442977563e-05	-0.00011395105415407114	-2.3748265438522376e-05	-0.00011396092986909467
2.0966338564559543	0.0012958141817752484	0.0012975335145318815	0.0013430886010449212	0.0013438452327614917	0.0013709348153901053	0.0013710534564486147	0.0014012283552858878	0.001400593684909009	0.0014669526308413764	0.0014644755795601436	0.04240883927396844	0.04139040084878274	-2.3604350062059187e-05	-0.0001139528325526662	-2.360639581466123e-05	-0.00011396270866964597
2.109267130152151	0.0012955331616010864	0.0012972521216004422	0.0013427973330098274	0.001343553800667534	0.0013706375113360719	0.0013707561266273693	0.0014009244849873743	0.0014002899521192763	0.0014666345154740494	0.0014641580009790742	0.04240884369265923	0.04139040515641314	-2.3463306425497432e-05	-0.00011395444732542614	-2.3465340005988933e-05	-0.0001139643238345367
2.1219765256775314	0.0012952521375260042	0.0012969707247648134	0.0013425060610080463	0.001343262364605131	0.0013703402032820364	0.0013704587928051119	0.0014006206106571615	0.001399986215297498	0.0014663163960222812	0.0014638404183140066	0.04240884818961587	0.04139040954034243	-2.33230722405664e-05	-0.00011395589927498673	-2.3325093719370193e-05	-0.0001139657761665136
2.1347625017044103	0.001294971109948422	0.0012966893244239779	0.0013422147854538844	0.0013429709249888312	0.001370042891651758	0.0013701614554056261	0.0014003167327293743	0.0013996824748775628	0.0014659982729429636	0.001463522832020947	0.042408852766237654	0.04139041400193425	-2.3183643232366213e-05	-0.00011395718919837705	-2.3185652679572066e-05	-0.00011396706646277233
2.147625519668832	0.0012946900792647669	0.0012964079209749227	0.0013419235067596066	0.0013426794822311394	0.0013697455768669274	0.0013698641148506279	0.001400012851636039	0.0013993787312912627	0.001465680146690837	0.001463205242553752	0.04240885742394763	0.04139041854257633	-2.304501514407281e-05	-0.00011395831788757471	-2.3047012629381913e-05	-0.000113968195515457
2.160566043787228	0.001294409045869476	0.0012961265148126436	0.0013416322253354386	0.0013423880367425221	0.0013694482593471701	0.0013695667715597664	0.0013997089678070898	0.001399074984968298	0.0014653620177184942	0.0014628876503641325	0.04240886216419523	0.04139042316368155	-2.290718373726408e-05	-0.00011395928613183726	-2.290916933007925e-05	-0.00011396916411421376
2.1735845410731627	0.0012941280101550071	0.0012958451063301538	0.0013413409415895805	0.0013420965889314174	0.00136915093951006	0.0013692694259506387	0.001399405081670382	0.0013987712363362887	0.0014650438864763954	0.0014625700559016677	0.04240886698845592	0.041390427866688076	-2.2770144790865143e-05	-0.00011396009471192903	-2.2772118560152044e-05	-0.00011396997303975143
2.1866814813541975	0.0012938469725118674	0.0012955636959185153	0.001341049655928235	0.0013418051392042663	0.0013688536177711471	0.0013689720784388194	0.0013991011936517223	0.0013984674858208077	0.0014647257534129013	0.0014622524596138386	0.04240887189823141	0.04139043265305985	-2.2633894102078167e-05	-0.00011396074440561677	-2.26358561164694e-05	-0.00011397062306983674
2.199857337288837	0.0012935659333286	0.001295282283966823	0.0013407583687555953	0.0013415136879654987	0.001368556294543948	0.0013686747294378474	0.001398797304174856	0.001398163733845368	0.0014644076189742614	0.0014619348619460174	0.042408876895050344	0.041390437524288164	-2.2498427486160322e-05	-0.00011396123598594876	-2.250037781394848e-05	-0.00011397111497790657
2.213112584383593	0.001293284892991816	0.0012950008708622392	0.0013404670804738786	0.001341222235617568	0.0013682589702399784	0.0013683773793592613	0.0013984934136615048	0.001397859980831456	0.0014640894836046516	0.0014616172633415035	0.04240888198046969	0.04139044248188936	-2.2363740775896424e-05	-0.00011396157021914544	-2.236567948500634e-05	-0.00011397144953034788
2.2264477010101436	0.0012930038518861975	0.0012947194569899938	0.0013401757914833286	0.0013409307825609526	0.001367961645268757	0.0013680800286126013	0.001398189522531368	0.0013975562271985376	0.0014637713477461784	0.0014612996642415278	0.0424088871560735	0.04139044752740824	-2.2229829822112412e-05	-0.00011396174786715285	-2.2231756980101158e-05	-0.00011397162748905121
2.2398631684225956	0.001292722810394513	0.0012944380427334023	0.0013398845021822335	0.0013406393291941752	0.0013676643200378235	0.0013677826776054298	0.0013978856312021415	0.0013972524733640768	0.0014634532118389016	0.0014609820650852761	0.042408892423474204	0.04139045266241703	-2.2096690493467186e-05	-0.00011396176968686555	-2.2098606167558765e-05	-0.00011397164961113315
2.2533594707748548	0.0012924417688976262	0.0012941566284738724	0.0013395932129669343	0.001340347875913809	0.0013673669949527474	0.0013674853267433371	0.0013975817400895302	0.0013969487197435433	0.0014631350763208417	0.0014606644663098958	0.04240889778431419	0.04139045788851652	-2.1964318676542804e-05	-0.00011396163643034862	-2.19662229336004e-05	-0.00011397151664899186
2.2669370951380965	0.0012921607277745085	0.0012938752145909196	0.0013393019242318386	0.0013400564231144949	0.0013670696704171437	0.0013671879764299596	0.00139727784960726	0.0013966449667504308	0.0014628169416280015	0.0014603468683505169	0.04240890324026477	0.04139046320733567	-2.183271027560163e-05	-0.00011396134884422704	-2.1834603182162293e-05	-0.00011397122934936332
2.2805965315183476	0.0012918796874022518	0.0012935938014621757	0.0013390106363694353	0.0013397649711889526	0.0013667723468326863	0.001366890627066991	0.0013969739601670938	0.0013963412147962703	0.001462498808194378	0.001460029271640266	0.04240890879302671	0.04139046862053355	-2.1701861212523876e-05	-0.00011396090766907507	-2.170374283476384e-05	-0.00011397078845287734
2.294338272874165	0.0012915986481560847	0.0012933123894634101	0.0013387193497703112	0.0013394735205279988	0.0013664750245991261	0.0013665932790542029	0.0013966700721788528	0.0013960374642906482	0.001462180676451986	0.0014597116766102882	0.04240891444433258	0.04139047412979839	-2.1571767426946387e-05	-0.00011396031364030446	-2.157363783066024e-05	-0.00011397019469505665
2.308162815134429	0.0012913176104093803	0.0012930309789685322	0.0013384280648231577	0.0013391820715205557	0.0013661777041142995	0.0013662959327894512	0.0013963661860504214	0.0013957337156412168	0.001461862546830867	0.0014593940836897554	0.04240892019594573	0.041390479736849055	-2.1442424876505495e-05	-0.00011395956748988523	-2.1444284127175584e-05	-0.00011396944880814885
2.3220706572162446	0.0012910365745336628	0.0012927495703496034	0.0013381367819147829	0.001338890624553659	0.0013658803857741375	0.0013659985886686865	0.00139606230218776	0.0013954299692537035	0.0014615444197591026	0.0014590764933058798	0.042408926049660504	0.04139048544343537	-2.1313829536198647e-05	-0.00011395866994301507	-2.1315677698960367e-05	-0.00011396855151735164
2.336062301042938	0.0012907555408986336	0.001292468163976859	0.0013378455014301334	0.0013385991800124839	0.0013655830699726937	0.001365701247085981	0.0013957584209949318	0.0013951262255319382	0.0014612262956628414	0.001458758905883943	0.04240893200730476	0.04139049125133846	-2.1185977398641143e-05	-0.00011395762171917401	-2.1187814538296823e-05	-0.00011396750354270013
2.3501382515621807	0.0012904745098721699	0.0012921867602187084	0.001337554223752299	0.001338307738280346	0.0013652857571021433	0.001365403908433528	0.001395454542874104	0.0013948224848778557	0.0014609081749663033	0.0014584413218472975	0.04240893807073767	0.041390497162372045	-2.1058864474177152e-05	-0.00011395642353351221	-2.1060690655223813e-05	-0.00011396630559917797
2.3642990167642037	0.0012901934818203475	0.0012919053594417592	0.0013372629492625322	0.001338016299738725	0.001364988447552809	0.0013651065731016682	0.0013951506682255738	0.0013945187476915193	0.0014605900580918073	0.0014581237416173949	0.04240894424185377	0.04139050317838172	-2.093248679051196e-05	-0.00011395507609479605	-2.093430207700253e-05	-0.00011396495839566256
2.378545107700138	0.0012899124571074474	0.001291623962010822	0.0013369716783402583	0.0013377248647672715	0.0013646911417131676	0.0013648092414788968	0.0013948467974477755	0.0013942150143711318	0.00146027194545978	0.0014578061656137966	0.04240895052258022	0.041390509301247116	-2.0806840393225445e-05	-0.0001139535801082392	-2.0808644848956115e-05	-0.00011396346263770063
2.392877038500453	0.0012896314360959652	0.0012913425682889198	0.0013366804113630853	0.0013374334337438176	0.0013643938399698625	0.0013645119139518735	0.0013945429309372935	0.0013939112853130428	0.0014599538374887697	0.0014574885942541845	0.04240895691487899	0.04139051553288024	-2.068192134513369e-05	-0.0001139519362720054	-2.0683715033574523e-05	-0.00011396181902373348
2.4072953263935135	0.001289350419146634	0.0012910611786373122	0.0013363891487068273	0.001337142007044401	0.0013640965427077268	0.0013642145909054481	0.0013942390690888883	0.0013936075609117797	0.001459635734595475	0.0014571710279543916	0.042408963420748104	0.041390521875229146	-2.0557725726462472e-05	-0.00011395014527898484	-2.0559508710729646e-05	-0.0001139600282466513
2.4218004917242455	0.0012890694066184255	0.0012907797934154964	0.001336097890745508	0.0013368505850432678	0.0013637992503097891	0.0013639172727226653	0.0013939352122954995	0.001393303841560049	0.0014593176371947491	0.0014568534671284051	0.04240897004222116	0.04139052833027659	-2.0434249635048474e-05	-0.00011394820781729376	-2.0436021977897345e-05	-0.00011395809099473686
2.436393057972914	0.0012887883988685702	0.0012904984129812262	0.0013358066378513797	0.0013365591681128934	0.0013635019631572907	0.0013636199597847828	0.0013936313609482667	0.0013930001276487567	0.0014589995456996232	0.0014565359121883918	0.042408976781367826	0.04139053490004012	-2.0311489185895204e-05	-0.00011394612456855358	-2.0313250949789696e-05	-0.00011395600794983363
2.4510735517740176	0.0012885073962525695	0.001290217037690525	0.001335515390394939	0.0013362677566239952	0.0013632046816297047	0.001363322652471288	0.0013933275154365478	0.001392696419567027	0.001458681460521325	0.0014562183635447143	0.04240898364029578	0.04139054158657452	-2.018944051157545e-05	-0.00011394389621022238	-2.019119175865336e-05	-0.00011395377978962173
2.46584250293529	0.0012882263991241996	0.0012899356678976897	0.0013352241487449294	0.0013359763509455372	0.0013629074061047377	0.001363025351159903	0.0013930236761479223	0.0013923927177022044	0.0014583633820692858	0.001455900821605938	0.04240899062115088	0.04139054839197101	-2.0068099762016178e-05	-0.00011394152341398511	-2.0069840554054474e-05	-0.00011395140718584162
2.4807004444568266	0.0012879454078355349	0.001289654303955315	0.0013349329132683685	0.0013356849514447574	0.0013626101369583565	0.0013627280562266088	0.0013927198434682186	0.0013920890224398842	0.0014580453107511683	0.0014555832867788612	0.042408997726116386	0.04139055531835864	-1.9947463104165453e-05	-0.00011393900684492086	-1.994919350262192e-05	-0.00011394889080384996
2.4956479125503126	0.0012876644227369563	0.0012893729462142985	0.0013346416843305546	0.0013353935584871721	0.0013623128745647983	0.0013624307680456563	0.0013924160177815248	0.0013917853341639187	0.0014577272469728797	0.0014552657594685253	0.04240900495741602	0.04139056236790512	-1.9827526722193678e-05	-0.00011393634716261314	-1.9829246788227728e-05	-0.00011394623130339676
2.510685446658382	0.0012873834441771666	0.0012890915950238607	0.0013343504622950852	0.0013351021724365983	0.001362015619296588	0.0013621334869895843	0.0013921121994702069	0.00139148165325644	0.0014574091911385922	0.001454948240078237	0.042409012317312964	0.04139056954281662	-1.9708286817743392e-05	-0.0001139335450219825	-1.9709996612188307e-05	-0.00011394342933962465
2.5258135894740787	0.001287102472503196	0.0012888102507315471	0.001334059247523863	0.0013348107936551558	0.0013617183715245453	0.0013618362134292245	0.0013918083889149166	0.0013911779800978641	0.0014570911436507523	0.0014546307290095764	0.042409019808111334	0.041390576845339415	-1.9589739609512935e-05	-0.0001139306010724539	-1.959143919287587e-05	-0.0001139404855621251
2.54103288696045	0.0012868215080604228	0.0012885289136832505	0.0013337680403771174	0.001334519422503291	0.0013614211316178074	0.0013615389477337272	0.0013915045864946146	0.0013908743150669166	0.0014567731049101062	0.0014543132266624235	0.042409027432156556	0.04139058427776011	-1.947188133329114e-05	-0.00011392751595679096	-1.9473570765739245e-05	-0.00011393740061371727
2.556343888370238	0.0012865405511925815	0.0012882475842232182	0.0013334768412134146	0.0013342280593397861	0.0013611238999438385	0.0013612416902705684	0.0013912007925865827	0.0013905706585406429	0.001456455075315713	0.00145399573343497	0.04240903519183662	0.041390591842406566	-1.935470824190877e-05	-0.00011392429031231721	-1.9356387583324697e-05	-0.00011393417513222426
2.571747146265715	0.0012862596022417809	0.0012879662626940711	0.0013331856503896761	0.0013339367045217786	0.001360826676868451	0.0013609444414055714	0.0013908970075664434	0.0013902670108944292	0.0014561370552649677	0.0014536782497237436	0.04240904308958238	0.041390599541648566	-1.92382166052385e-05	-0.00011392092477080507	-1.923988591515796e-05	-0.00011393080974919645
2.5872432165386163	0.0012859786615485108	0.00128768494943681	0.001332894468261187	0.0013336453584047686	0.0013605294627558127	0.0013606472015029161	0.0013905932318081695	0.0013899633725020118	0.001455819045153613	0.0014533607759236184	0.04240905112786833	0.04139060737789824	-1.912240271027127e-05	-0.00011391741995847582	-1.9124062047917723e-05	-0.00011392730509124371
2.602832658430207	0.00128569772945166	0.0012874036447908335	0.0013326032951816154	0.0013333540213426379	0.0013602322579684685	0.0013603499709251567	0.0013902894656841055	0.0013896597437354976	0.001455501045375761	0.0014530433124278375	0.042409059309213445	0.041390615353611465	-1.9007262860873397e-05	-0.00011391377649550005	-1.9008912285199686e-05	-0.00011392366177898072
2.6185160345514573	0.0012854168062885253	0.0012871223490939475	0.0013323121315030218	0.0013330626936876612	0.0013599350628673498	0.0013600527500332348	0.0013899857095649793	0.0013893561249653777	0.0014551830563239085	0.001452725859628028	0.04240906763618248	0.04139062347128878	-1.889279337784905e-05	-0.00011390999499644172	-1.889443294746107e-05	-0.00011391988042674939
2.6342939109033563	0.0012851358923948288	0.0012868410626823811	0.0013320209775758787	0.0013327713757905237	0.0013596378778117947	0.001359755539186498	0.0013896819638199228	0.0013890525165605441	0.0014548650783889586	0.001452408417914221	0.042409076111386244	0.04139063173347455	-1.8778990598745937e-05	-0.00011390607606892589	-1.87806203719304e-05	-0.00011391596164261886
2.6501668568973313	0.0012848549881047326	0.0012865597858908039	0.001331729833749086	0.0013324800680003376	0.0013593407031595641	0.0013594583387427162	0.0013893782288164887	0.0013887489188883122	0.0014545471119602415	0.0014520909876748755	0.042409084737482214	0.04139064014276038	-1.8665850878243906e-05	-0.00011390202031685837	-1.8667470913003026e-05	-0.00011391190603066148
2.666135445375801	0.0012845740937508388	0.0012862785190523238	0.0013314387003699724	0.0013321887706646436	0.0013590435392668453	0.0013591611490580847	0.0013890745049206542	0.0013884453323144191	0.001454229157425518	0.0014517735692968787	0.04240909351717625	0.04139064870178343	-1.8553370587558182e-05	-0.00011389782833609585	-1.8554980941568044e-05	-0.00011390771418690049
2.6822002526328483	0.0012842932096642269	0.0012859972624985247	0.0013311475777843334	0.0013318974841294488	0.0013587463864882892	0.0013588639704872627	0.0013887707924968614	0.001388141757203067	0.0014539112151710242	0.001451456163165592	0.042409102453222755	0.04139065741322884	-1.84415461146753e-05	-0.00011389350071755455	-1.844314684530668e-05	-0.0001139033867023076
2.6983618584350144	0.0012840123361744398	0.0012857160165594544	0.0013308564663364207	0.0013316062087392149	0.0013584492451770007	0.0013585668033833623	0.0013884670919080062	0.0013878381939169118	0.0014535932855814615	0.0014511387696648406	0.042409111548425214	0.041390666279830554	-1.8330373864464122e-05	-0.00011388903804637751	-1.8331965028837993e-05	-0.00011389892416263647
2.71462084604223	0.0012837314736095207	0.001285434781563659	0.0013305653663689774	0.0013313149448368955	0.0013581521156845768	0.0013582696480979861	0.0013881634035154788	0.0013875346428171016	0.001453275369040039	0.0014508213891769562	0.04240912080563902	0.04139067530437108	-1.8219850258197057e-05	-0.00011388444090043581	-1.8221431913059694e-05	-0.00011389432714570269
2.730977802228858	0.001283450622296012	0.0012851535578381837	0.0013302742782232409	0.0013310236927639375	0.001357854998361107	0.0013579725049812316	0.001387859727679165	0.0013872311042632808	0.0014529574659284787	0.0014505040220827816	0.04240913022776959	0.04139068448968345	-1.8109971733987207e-05	-0.00011387970985310414	-1.811154393580039e-05	-0.00011388959622504746
2.747433317304874	0.001283169782558975	0.0012848723457085914	0.001329983202238963	0.0013307324528603014	0.0013575578935551965	0.001357675374381708	0.0013875560647574694	0.0013869275786136113	0.0014526395766270397	0.0014501866687616956	0.04240913981777494	0.041390693838651536	-1.800073474635122e-05	-0.0001138748454704297	-1.800229755131305e-05	-0.00011388473196705107
2.763987985137163	0.0012828889547220042	0.0012845911454989775	0.0013296921387544248	0.0013304412254644769	0.0013572608016139821	0.0013573782566465578	0.0013872524151073335	0.001386624066224791	0.0014523217015145386	0.0014498693295916317	0.04240914957866695	0.04139070335421127	-1.7892135766500727e-05	-0.00011386984831329716	-1.789368923048318e-05	-0.00011387973493282022
2.780642403170963	0.0012826081391072337	0.0012843099575319773	0.0013294010881064456	0.0013301500109134915	0.0013569637228831408	0.0013570811521214626	0.001386948779084246	0.0013863205674520633	0.0014520038409683623	0.0014495520049490921	0.04240915951351213	0.04139071303935142	-1.778417128203702e-05	-0.00011386471893581884	-1.7785715460606755e-05	-0.00011387460567652274
2.797397172451417	0.0012823273360353638	0.0012840287821287908	0.0013291100506304106	0.001329858809542938	0.0013566666577069192	0.0013567840611506726	0.00138664515704227	0.0013860170826492477	0.0014516859953645001	0.00144923469520918	0.0424091696254311	0.04139072289711487	-1.767683779688861e-05	-0.00011385945788555674	-1.7678372745334736e-05	-0.00011386934474599819
2.8142528976452668	0.001282046545825663	0.001283747619609185	0.0013288190266602736	0.0013295676216869773	0.0013563696064281367	0.0013564869840770113	0.0013863415493340506	0.0013857136121687428	0.001451368165077549	0.0014489174007456039	0.042409179917601396	0.04139073293059914	-1.757013183156103e-05	-0.00011385406570457723	-1.7571657604888158e-05	-0.00011386395268370153
2.831210187062679	0.001281765768795989	0.001283466470291517	0.0013285280165285815	0.0013292764476783624	0.0013560725693882115	0.0013561899212418984	0.0013860379563108399	0.0013854101563615534	0.0014510503504807457	0.0014486001219307086	0.04240919039325737	0.04139074314295737	-1.7464049922776004e-05	-0.00011384854292800783	-1.7465566575690372e-05	-0.00011385843002503782
2.848269652679189	0.0012814850052628001	0.0012831853344927432	0.0013282370205664846	0.0013289852878484501	0.001355775546927171	0.0013558928729853637	0.0013857343783225107	0.001385106715577305	0.0014507325519459797	0.0014482828591354914	0.042409201055692666	0.041390753537400335	-1.7358588623672677e-05	-0.00011384289008536941	-1.7360096210582154e-05	-0.00011385277729947241
2.865431910157798	0.0012812042555411679	0.001282904212528433	0.0013279460391037521	0.0013286941425272153	0.0013554785393836693	0.0013555958396460636	0.0013854308157175716	0.0013848032901642574	0.0014504147698438143	0.0014479656127296186	0.04240921190825905	0.0413907641171957	-1.72537445035717e-05	-0.00011383710769924393	-1.7255243078551086e-05	-0.00011384699502975382
2.882697578871184	0.0012809235199447962	0.0012826231047127884	0.0013276550724687936	0.0013284030120432732	0.001355181547095008	0.0013552988215613008	0.0013851272688431937	0.0013844998804693315	0.0014500970045435108	0.0014476483830814543	0.04240922295436986	0.041390774885670514	-1.714951414779481e-05	-0.0001138311962847749	-1.715100376474543e-05	-0.00011384108373180268
2.900067281924058	0.001280642798786035	0.0012823420113586552	0.0013273641209886721	0.0013281118967238905	0.001354884570397153	0.0013550018190670397	0.0013848237380452227	0.0013841964868381224	0.0014497792564130492	0.0014473311705580766	0.0424092341974989	0.041390785846212245	-1.7045894158129737e-05	-0.00011382515635238732	-1.7047374870592102e-05	-0.00011383504391593302
2.9175416461756507	0.0012803620923758877	0.0012820609327775345	0.0013270731849891147	0.0013278207968950002	0.0013545876096247424	0.0013547048324979195	0.0013845202236681938	0.0013838931096149135	0.001449461525819142	0.0014470139755252938	0.04240924564118329	0.04139079700226827	-1.6942881152524902e-05	-0.00011381898840651106	-1.6944353013741142e-05	-0.00011382887608651915
2.9351213022623317	0.001280081401024029	0.0012817798692795973	0.0013267822647945314	0.001327529712881216	0.00135429066511111	0.001354407862187273	0.001384216726055352	0.0013835897491426964	0.0014491438131272575	0.0014466967983476683	0.0424092572890241	0.04139080835734925	-1.6840471764596743e-05	-0.00011381269294225005	-1.684193482755919e-05	-0.00011382258073944218
2.952806884620376	0.001279800725038829	0.00128149882117371	0.0013264913607280411	0.0013272386450058605	0.0013539937371883103	0.0013541109084671526	0.0013839132455486804	0.0013832864057632	0.001448826118701652	0.0014463796393885456	0.04240926914468672	0.04139081991502849	-1.6738662644219526e-05	-0.00011380627044971225	-1.674011696162908e-05	-0.00011381615836481007
2.970599031508854	0.001279520064727353	0.0012812177887674336	0.0013262004731114728	0.0013269475935909659	0.0013536968261871204	0.001353813971668333	0.0013836097824889027	0.0013829830798168929	0.001448508442905376	0.0014460624990100621	0.042409281211902836	0.04139083167894427	-1.6637450457247793e-05	-0.00011379972141262185	-1.6638896081534738e-05	-0.00011380960944662455
2.9884983850326714	0.0012792394203953866	0.0012809367723670506	0.0013259096022653926	0.0013266565589573022	0.00135339993243707	0.0013535170521203415	0.0013833063372155148	0.001382679771643014	0.0014481907861003053	0.001445745377573178	0.04240929349447192	0.0413908436528	-1.6536831885322067e-05	-0.00011379304630704246	-1.653826886861831e-05	-0.00011380293446111578
3.006505591165733	0.0012789587923474472	0.0012806557722775732	0.001325618748509116	0.0013263655414243866	0.001353103056266452	0.0013532201501514672	0.0013830029100667957	0.0013823764815795842	0.001447873148647158	0.0014454282754376912	0.04240930599626085	0.04139085584036586	-1.6436803626118657e-05	-0.0001137862456034866	-1.643823202030631e-05	-0.00011379613387929588
3.0246212997742656	0.0012786781808867954	0.001280374788802759	0.0013253279121607227	0.0013260745413105025	0.0013528061980023415	0.0013529232660887808	0.0013826995013798292	0.0013820732099634285	0.001447555530905518	0.0014451111929622614	0.042409318721207706	0.041390868245480605	-1.6337362393009647e-05	-0.00011377931976475075	-1.6338782249658568e-05	-0.0001137892081638503
3.0428461646402667	0.0012783975863154581	0.0012800938222451298	0.0013250370935370792	0.0013257835589327181	0.0013525093579706167	0.001352626400258156	0.0013823961114905244	0.0013817699571301956	0.0014472379332338581	0.001444794130504434	0.04240933167332021	0.041390880872051686	-1.6238504915042085e-05	-0.00011377226924619288	-1.623991628548621e-05	-0.00011378215777069212
3.0611808434850984	0.0012781170089342382	0.0012798128729059855	0.0013247462929538527	0.001325492594606903	0.001352212536495976	0.001352329552984285	0.001382092740733636	0.0013814667234143768	0.0014469203559895638	0.0014444770884206636	0.042409344856679604	0.041390893724056875	-1.6140227937166962e-05	-0.00011376509449750882	-1.6141630872462676e-05	-0.00011377498314985024
3.079625997993227	0.001277836449042728	0.001279531941085414	0.0013244555107255244	0.0013252016486477397	0.0013519157339019513	0.0013520327245906934	0.0013817893894427764	0.001381163509149322	0.0014466027995289484	0.001444160067066327	0.042409358275439867	0.04139090680554635	-1.604252821996166e-05	-0.00011375779596112245	-1.604392277086003e-05	-0.00011376768474369303
3.0981822938360946	0.001277555906939331	0.0012792510270823153	0.0013241647471654134	0.0013249107213687496	0.001351618950510933	0.001351735915399765	0.0013814860579504443	0.0013808603146672658	0.0014462852642072855	0.0014438430667957592	0.042409371933829834	0.041390920120643236	-1.5945402539456477e-05	-0.00011375037407135302	-1.5946788756472652e-05	-0.00011376026298709485
3.116850400696155	0.001277275382921273	0.0012789701311944112	0.0013238740025856906	0.0013246198130823044	0.0013513221866441856	0.0013514391257327563	0.001381182746588041	0.0013805571402993409	0.001445967750378827	0.001443526087962267	0.04240938583615539	0.04139093367354377	-1.5848847687405243e-05	-0.00011374282925658008	-1.5850225620783753e-05	-0.00011375271830854627
3.135630992291033	0.0012769948772846176	0.0012786892537182627	0.001323583277297395	0.0013243289240996447	0.0013510254426218654	0.001351142355909815	0.001380879455685889	0.001380253986375603	0.001445650258396825	0.0014432091309181548	0.04240939998679981	0.041390947468522093	-1.575286047105634e-05	-0.00011373516193774469	-1.575423017077804e-05	-0.00011374505112943245
3.1545247463978408	0.001276714390324283	0.0012784083949492848	0.0013232925716104534	0.0013240380547308976	0.00135072871876304	0.0013508456062499988	0.001380576185573253	0.0013799508532250462	0.0014453327886135574	0.0014428921960147475	0.04240941439022514	0.04139096150992766	-1.565743771302086e-05	-0.00011372737252796083	-1.5658799228768228e-05	-0.00011373726186297839
3.1735323448776414	0.0012764339223340598	0.0012781275551817662	0.0013230018858336986	0.0013237472052850974	0.0013504320153857096	0.0013505488770712995	0.0013802729365783623	0.0013796477411756299	0.0014450153413803541	0.0014425752836024165	0.04240942905097372	0.04139097580218958	-1.5562576251473836e-05	-0.00011371946143418077	-1.556392963270037e-05	-0.00011372935091658043
3.192654473700048	0.0012761534736066202	0.0012778467347088756	0.0013227112202748813	0.0013234563760701954	0.001350135332806819	0.0013502521686906493	0.0013799697090284256	0.0013793446505542878	0.0014446979170476115	0.0014422583940305958	0.042409443973670885	0.0413909903498157	-1.546827293976566e-05	-0.00011371142905464149	-1.5469618235661176e-05	-0.00011372131868869761
3.211891822967991	0.001275873044433546	0.001277565933822695	0.0013224205752407018	0.001323165567393093	0.0013498386713422898	0.00134995548142396	0.0013796665032496643	0.0013790415816869672	0.0014443805159648337	0.0014419415276478217	0.04240945916302478	0.041391005157395966	-1.5374524646678822e-05	-0.0001137032757811407	-1.5375861906148647e-05	-0.00011371316557129418
3.2312450869426166	0.0012755926351053287	0.0012772851528142144	0.0013221299510368088	0.0013228747795596392	0.0013495420313070234	0.0013496588155861194	0.0013793633195673131	0.0013787385348986267	0.0014440631384806345	0.0014416246848017347	0.042409474623827895	0.0413910202296033	-1.528132825623363e-05	-0.00011369500199759353	-1.528265752796104e-05	-0.00011370489194889588
3.2507149640683446	0.0012753122459114035	0.0012770043919733678	0.001321839347967838	0.0013225840128746696	0.001349245413014937	0.001349362171491032	0.001379060158305665	0.0013784355105132791	0.0014437457849427841	0.0014413078658391263	0.04240949036096038	0.0413910355711945	-1.5188680667591048e-05	-0.00011368660808042108	-1.5190001999960956e-05	-0.00011369649819792382
3.2703021569980693	0.0012750318771401494	0.0012767236515890356	0.0013215487663374127	0.0013222932676420088	0.0013489488167789687	0.001349065549451622	0.0013787570197880707	0.0013781325088539958	0.001443428455698217	0.0014409910711059466	0.042409506379389825	0.041391051187012355	-1.5096578795142923e-05	-0.00011367809439843946	-1.509789223631125e-05	-0.00011368798468763819
3.2900073726185273	0.0012747515290789193	0.0012764429319490707	0.0013212582064481772	0.001322002544164501	0.0013486522429111104	0.0013487689497798671	0.0013784539043369772	0.0013778295302429408	0.001443111151093069	0.0014406743009473422	0.042409522684173376	0.04139106708198708	-1.5005019568289923e-05	-0.00011366946131269318	-1.5006325166128098e-05	-0.00011367935177930555
3.3098313220758016	0.001274471202014046	0.0012761622333403086	0.0013209676686018043	0.0013217118427440197	0.001348355691722417	0.0013484723727868063	0.0013781508122739376	0.0013775265750013825	0.0014427938714726932	0.0014403575557076702	0.04240953928045978	0.041391083261137815	-1.4913999931594202e-05	-0.0001136607091768993	-1.4915297733772426e-05	-0.00011367059982725358
3.329774720800988	0.001274190896230866	0.0012758815560485878	0.0013206771530990206	0.001321421163681492	0.0013480591635230345	0.0013481758187825685	0.0013778477439196396	0.0013772236434497222	0.001442476617181693	0.0014400408357305322	0.042409556173490716	0.04139109972957471	-1.48235168444949e-05	-0.00011365183833628167	-1.482480689839194e-05	-0.00011366172917676165
3.349838288536016	0.0012739106120137332	0.0012756009003587665	0.0013203866602396245	0.001321130507276916	0.0013477626586222166	0.0013478792880763908	0.0013775446995939254	0.001376920735907513	0.0014421593885639444	0.0014397241413587956	0.04240957336860196	0.041391116492499436	-1.4733567281426108e-05	-0.00011364284912845912	-1.4734849634163993e-05	-0.00011365274016567062
3.370022749359618	0.001273630349646038	0.0012753202665547394	0.0013200961903225045	0.0013208398738293818	0.001347466177328347	0.0013475827809766396	0.0013772416796158148	0.0013766178526934843	0.0014418421859626234	0.0014394074729346222	0.042409590871226165	0.041391133555207876	-1.4644148231726661e-05	-0.00011363374188333442	-1.464542293018456e-05	-0.00011364363312432735
3.390328831713469	0.001273350109410222	0.0012750396549194526	0.0013198057436456581	0.0013205492636370866	0.0013471697199489584	0.0013472862977908279	0.0013769386843035265	0.00137631499412556	0.00144152500972023	0.0014390908307994907	0.042409608686894314	0.041391150923091584	-1.4555256699466668e-05	-0.00011362451692181752	-1.4556523790322518e-05	-0.00011363440837430794
3.4107572684284713	0.0012730698915877998	0.0012747590657349289	0.0013195153205062173	0.001320258676997363	0.00134687328679076	0.0013469898388256442	0.001376635713974505	0.001376012160520891	0.0014412078601786231	0.0014387742152942322	0.042409626821235925	0.04139116860163993	-1.4466889703565466e-05	-0.0001136151745573244	-1.4468149233191896e-05	-0.00011362506622902835
3.431308796751202	0.0012727896964593716	0.0012744784992822756	0.0013192249212004587	0.0013199681142066894	0.001346576878159649	0.0013466934043869663	0.0013763327689454371	0.0013757093521958655	0.0014408907376790366	0.0014384576267590452	0.0424096452799836	0.04139118659644011	-1.4379044277840203e-05	-0.0001136057150963321	-1.438029629236004e-05	-0.00011361560699513218
3.4519841583705158	0.0012725095243046396	0.0012741979558417037	0.0013189345460238274	0.0013196775755607109	0.0013462804943607356	0.0013463969947798825	0.0013760298495322765	0.0013754065694661366	0.0014405736425621093	0.001438141065533527	0.04240966406897258	0.0413912049131814	-1.4291717470429899e-05	-0.00011359613883432651	-1.429296201578556e-05	-0.00011360603096899347
3.47278409944432	0.001272229375402438	0.0012739174356925583	0.001318644195270967	0.0013193870613542723	0.001345984135698375	0.0013461006103087246	0.0013757269560502783	0.0013751038126466565	0.0014402565751679254	0.0014378245319567114	0.04240968319414359	0.041391223557654906	-1.4204906344350565e-05	-0.00011358644606035417	-1.4206143466193033e-05	-0.00011359633843960326
3.4937093706264992	0.001271949250030732	0.001273636939113316	0.0013183538692357207	0.001319096571881418	0.0013456878024761692	0.001345804251277072	0.0013754240888140033	0.0013748010820516807	0.0014399395358360208	0.0014375080263670777	0.0424097026615453	0.041391242535757454	-1.411860797718989e-05	-0.0001135766370551905	-1.4119837720920347e-05	-0.00011358652968801453
3.514760727094002	0.001271669148466653	0.0012733564663816217	0.0013180635682111695	0.0013188061074354308	0.0013453914949970087	0.001345507917987791	0.0013751212481373592	0.001374498377994809	0.00143962252490543	0.001437191549102596	0.04240972247733478	0.04139126185349109	-1.4032819460767232e-05	-0.00011356671208850866	-1.4034041871592573e-05	-0.0001135766049847331
3.535938928574102	0.0012713890709865104	0.001273076017774299	0.001317773292489647	0.001318515668308846	0.0013450952135630873	0.0013452116107430484	0.0013748184343336189	0.001374195700789004	0.0014393055427147094	0.0014368751005007486	0.042409742647780455	0.04139128151696698	-1.3947537901688734e-05	-0.00011355667142420867	-1.3948753024545235e-05	-0.00011356656459377001
3.557244739371806	0.0012711090178658061	0.001272795593567366	0.001317483042362756	0.0013182252547934675	0.0013447989584759192	0.0013449153298443338	0.001374515647715441	0.0013738930507466102	0.0014389885896019597	0.0014365586808985562	0.04240976317926422	0.041391301532406465	-1.386276042084078e-05	-0.00011354651531669813	-1.3863968300435736e-05	-0.00011355640876958839
3.578678928397448	0.0012708289893792592	0.0012725151940360603	0.0013171928181213955	0.0013179348671803978	0.0013445027300363712	0.0013446190755924859	0.0013742128885949	0.001373590428179387	0.0014386716659048628	0.0014362422906326114	0.042409784078282976	0.04139132190614312	-1.3778484153424697e-05	-0.00011353624401055917	-1.3779684834226008e-05	-0.00011354613775771405
3.600242269194432	0.0012705489858008223	0.0012722348194548537	0.0013169026200557802	0.0013176445057600525	0.0013442065285446804	0.001344322848287713	0.0013739101572835095	0.0013732878333985277	0.00143835477196071	0.0014359259300391063	0.04240980535145081	0.04139134264462512	-1.3694706248956745e-05	-0.00011352585774232482	-1.3695899775210268e-05	-0.00011353575179490205
3.6219355399671502	0.0012702690074037012	0.0012719544700974732	0.0013166124484554616	0.0013173541708221877	0.0013439103543004796	0.001344026648229619	0.0013736074540922477	0.0013729852667146894	0.0014380379081064298	0.0014356095994538635	0.04240982700550196	0.0413913637544167	-1.3611423871209144e-05	-0.00011351535673931323	-1.3612610286931753e-05	-0.00011352525110863709
3.643759523609069	0.0012699890544603735	0.0012716741462369203	0.0013163223036093512	0.001317063862655917	0.00134361420760282	0.0013437304757172245	0.0013733047793315829	0.0013726827284380153	0.0014377210746786202	0.0014352932992123656	0.04240984904729144	0.04139138524220145	-1.3528634198112927e-05	-0.0001135047412195167	-1.3529813547064756e-05	-0.00011351463591746658
3.6657150077309777	0.0012697091272426096	0.0012713938481454896	0.0013160321858057434	0.001316773581549738	0.0013433180887501969	0.0013434343310489932	0.001373002133311501	0.0013723802188781629	0.001437404272013581	0.0014349770296497861	0.04240987148379851	0.0413914071147828	-1.3446334421792633e-05	-0.00011349401139221227	-1.344750674752565e-05	-0.00011350390643111163
3.6878027846894206	0.0012694292260214883	0.001271113576094788	0.0013157420953323323	0.0013164833277915498	0.0013430219980405693	0.0013431382145228515	0.0013726995163415273	0.0013720777383443262	0.0014370875004473384	0.0014346607911010175	0.042409894322128945	0.041391429379087595	-1.3364521748385899e-05	-0.00011348316745696252	-1.336568709421962e-05	-0.00011349306284946792
3.710023651615288	0.0012691493510674221	0.0012708333303557567	0.0013154520324762432	0.0013161931016686815	0.001342725935771391	0.00134284212643622	0.0013723969287307587	0.0013717752871452685	0.0014367707603156867	0.001434344583900709	0.04240991756951564	0.041391452042167466	-1.328319339803305e-05	-0.00011347220960350457	-1.3284351807061473e-05	-0.00011348210536288317
3.732378410442586	0.0012688695026501742	0.0012705531111986909	0.0013151619975240495	0.001315902903467911	0.0013424299022396315	0.0013425460670860323	0.0013720943707878882	0.0013714728655893444	0.0014364540519542115	0.0014340284083832926	0.04240994123332326	0.04139147511120183	-1.3202346604953424e-05	-0.00011346113801313784	-1.3203498120034629e-05	-0.00011347103415276782
3.7548678679373717	0.0012685896810388762	0.001270272918893256	0.0013148719907617942	0.0013156127334754872	0.001342133897741798	0.0013422500367687613	0.0013717918428212284	0.001371170473984526	0.0014361373756983243	0.001433712264883015	0.04240996532104916	0.04139149859349945	-1.3121978617119251e-05	-0.00011344995285622606	-1.3123123280882332e-05	-0.0001134598493899297
3.777492835726878	0.001268309886502058	0.0012699927537085176	0.0013145820124750237	0.0013153225919771622	0.0013418379225739717	0.0013419540357804502	0.0013714893451387505	0.0013708681126384395	0.001435820731883303	0.001433396153733979	0.04240998984032637	0.04139152249650134	-1.3042086696505445e-05	-0.00011343865429452871	-1.3043224551388677e-05	-0.00011344855123701647
3.8002541303288	0.0012680301193076524	0.001269712615912947	0.0013142920629487939	0.0013150324792581976	0.001341541977031815	0.0013416580644167234	0.0013711868780480923	0.0013705657818583752	0.0014355041208443072	0.001433080075270159	0.04241001479892504	0.04139154682778302	-1.2962668118874504e-05	-0.00011342724247975777	-1.2963799207073301e-05	-0.00011343713984579562
3.823152573180761	0.0012677503797230332	0.0012694325057744599	0.0013140021424677129	0.0013147423956034092	0.001341246061410618	0.0013413621229728316	0.0013708844418566088	0.001370263481951336	0.001435187542916433	0.0014327640298254542	0.042410040204756715	0.04139157159505644	-1.288372017357528e-05	-0.00011341571755246749	-1.288484453706995e-05	-0.0001134256153573765
3.8461889906699622	0.0012674706680150247	0.0012691524235604228	0.001313712251315952	0.0013144523412971748	0.0013409501760053098	0.001341066211743663	0.0013705820368713837	0.001369961213224051	0.0014348709984347316	0.0014324480177337082	0.04241006606587482	0.04139159680617358	-1.2805240163834414e-05	-0.00011340407964444132	-1.2806357844372812e-05	-0.00011341397790393115
3.8693642141629967	0.0012671909844499285	0.001268872369537685	0.0013134223897772774	0.0013141623166234699	0.0013406543211104923	0.0013407703310237787	0.0013702796633992694	0.0013696589759830129	0.0014345544877342519	0.0014321320393287512	0.04241009239047986	0.041391622469127254	-1.2727225406471837e-05	-0.00011339232887713768	-1.2728336445593652e-05	-0.00011340222760741758
3.892679080035866	0.0012669113292935396	0.0012685923439725902	0.001313132558135068	0.0013138723218658812	0.0013403584970204613	0.0013404744811074307	0.001369977321746905	0.0013693567705344988	0.0014342380111500679	0.0014318160949444258	0.042410119186918775	0.04139164859205618	-1.2649673231866082e-05	-0.00011338046536130131	-1.2650777670913244e-05	-0.00011339036457919116
3.9161344297041563	0.0012666317028111758	0.0012683123471310077	0.0013128427566723485	0.0013135823573076433	0.0013400627040292407	0.001340178662288599	0.0013696750122207577	0.0013690545971846084	0.0014339215690173238	0.0014315001849146336	0.04241014646369047	0.041391675183244686	-1.2572580983836318e-05	-0.00011336848919668574	-1.2573678863904425e-05	-0.00011337838891922747
3.9397311096534064	0.0012663521052676948	0.0012680323792783506	0.001312552985671811	0.0013132924232316578	0.0013397669424306056	0.0013398828748610136	0.0013693727351271466	0.00136875245623929	0.0014336051616712637	0.001431184309573363	0.0424101742294472	0.04139170225112782	-1.2495946019791537e-05	-0.00011335640047305251	-1.2497037381771492e-05	-0.00011336630071789866
3.963469971469652	0.0012660725369275172	0.0012677524406795974	0.0013122632454158395	0.0013130025199205204	0.0013394712125181115	0.0013395871191181831	0.0013690704907722729	0.001368450348004371	0.0014332887894472682	0.001430868469254728	0.04241020249299705	0.041391729804292586	-1.2419765710543207e-05	-0.00011334419926989359	-1.2420850595135091e-05	-0.00011335410005536284
3.987351871870168	0.0012657929980546476	0.0012674725315993138	0.0013119735361865352	0.0013127126476565436	0.0013391755145851193	0.0013392913953534198	0.0013687682794622502	0.0013681482727855845	0.001432972452680891	0.001430552664293001	0.042410231263308486	0.041391757851481054	-1.2344037440270572e-05	-0.00011333188565543217	-1.2345115887966301e-05	-0.0001133417870002873
4.01137767273438	0.0012655134889126998	0.001267192652301678	0.0013116838582657464	0.0013124228067217872	0.0013388798489248279	0.0013389957038598729	0.0013684661015031375	0.0013678462308886075	0.0014326561517078978	0.001430236895022654	0.042410260549510484	0.041391786401594355	-1.226875860644086e-05	-0.00011331945968712231	-1.226983065748602e-05	-0.00011332936161040363
4.035548241134971	0.001265234009764917	0.0012669128030505013	0.0013113942119350902	0.0013121329973980829	0.0013385842158302988	0.0013387000449305545	0.0013681639572009684	0.0013675442226190855	0.0014323398868643009	0.0014299211617783934	0.04241029036089822	0.041391815463692715	-1.2193926619673973e-05	-0.0001133069214102056	-1.2194992314109449e-05	-0.00011331682393150855
4.059864449369175	0.001264954560874203	0.001266632984109258	0.0013111045974759882	0.0013118432199670654	0.0013382886155944942	0.001338404418858374	0.0013678618468617896	0.0013672422482826736	0.0014320236584864068	0.0014296054648952044	0.04241032070693418	0.04139184504700167	-1.2119538903895138e-05	-0.00011329427085982058	-1.2120598281591816e-05	-0.00011330417399957327
4.08432717499025	0.0012646751425031317	0.0012663531957410974	0.00131081501516968	0.0013115534747101902	0.001337993048510293	0.0013381088259361567	0.0013675597707916822	0.001366940308185055	0.0014317074669108398	0.0014292898047083768	0.042410351597253135	0.04139187516091265	-1.2045592896241242e-05	-0.00011328150806022563	-1.2046645996837552e-05	-0.0001132914118390782
4.108937300839158	0.0012643957549139833	0.0012660734382088775	0.0013105254652972628	0.0013112637619087698	0.0013376975148705306	0.0013378132664566835	0.0013672577292968017	0.0013666384026319854	0.0014313913124745937	0.0014289741815535547	0.04241038304166226	0.04139190581498729	-1.1972086046713876e-05	-0.00011326863302235646	-1.19731329096609e-05	-0.0001132785374616252
4.133695715076422	0.0012641163983687642	0.0012657937117751868	0.0013102359481397157	0.0013109740818439996	0.0013374020149680289	0.0013375177407127193	0.0013669557226834125	0.001366336531929322	0.0014310751955150676	0.001428658595766775	0.0424104150501468	0.041391937018959976	-1.189901581857139e-05	-0.00011325564574721225	-1.1900056483115512e-05	-0.0001132655508689906
4.15860331121418	0.0012638370731292254	0.0012655140167023625	0.0013099464639779197	0.0013106844347969796	0.0013371065490956175	0.001337222248997036	0.0013666537512579114	0.0013660346963830516	0.0014307591163701015	0.0014283430476844984	0.04241044763287336	0.04139196878274102	-1.1826379687863986e-05	-0.00011324254622258056	-1.1827414193033015e-05	-0.00011325245204912848
4.183660988148428	0.0012635577794569033	0.001265234353252531	0.0013096570130927058	0.0013103948210487592	0.0013368111175461825	0.001336926791602461	0.0013663518153268798	0.0013657328962993398	0.0014304430753780308	0.0014280275376436678	0.0424104808001908	0.041392001116419753	-1.1754175143631473e-05	-0.0001132293344250912	-1.1755203528272806e-05	-0.00011323924097944582
4.208869650191461	0.001263278517613123	0.0012649547216876107	0.001309367595764859	0.0013101052408803432	0.0013365157206126758	0.0013366313688218847	0.0013660499151970952	0.0013654311319845425	0.001430127072877709	0.001427712065981725	0.042410514562636316	0.041392034030268095	-1.1682399687861639e-05	-0.00011321601031938355	-1.1683421990600629e-05	-0.00011322591762508161
4.2342302071045115	0.0012629992878590423	0.0012646751222693587	0.0013090782122751696	0.0013098156945727435	0.0013362203585881671	0.0013363359809483158	0.0013657480511755872	0.001365129403745264	0.0014298111092085671	0.0014273966330366782	0.04241054893093691	0.04139206753474366	-1.1611050835115544e-05	-0.00011320257385638577	-1.1612067094397133e-05	-0.0001132124819375746
4.259743574130585	0.0012627200904556683	0.0012643955552593836	0.001308788862904451	0.0013095261824069945	0.0013359250317658655	0.0013360406282748977	0.0013654462235696604	0.0013648277118883776	0.0014294951847106472	0.0014270812391471261	0.042410583916013614	0.041392101640493235	-1.1540126113027127e-05	-0.00011318902497692296	-1.1541136367101967e-05	-0.00011319893385852708
4.285410672027485	0.0012624409256638785	0.0012641160209191705	0.0013084995479335658	0.001309236704664184	0.0013356297404391484	0.001335745311094944	0.0013651444326869282	0.0013645260567210604	0.0014291792997246403	0.0014267658846523039	0.0424106195289855	0.04139213635835579	-1.1469623061685641e-05	-0.00011317536360744285	-1.1470627348603157e-05	-0.00011318527331477535
4.311232427101037	0.001262161793744462	0.0012638365195101193	0.0013082102676434727	0.0013089472616254938	0.001335334484901609	0.0013354500297019798	0.0013648426788353631	0.0013642244385508426	0.0014288634545919477	0.0014264505698921364	0.042410655781171785	0.04139217169936676	-1.1399539233791778e-05	-0.00011316158966107048	-1.1400537591424453e-05	-0.0001131715002202216
4.337209771238533	0.0012618826949581333	0.0012635570512935605	0.0013079210223152424	0.0013086578535722207	0.0013350392654470785	0.0013351547843897676	0.0013645409623233213	0.0013639228576856326	0.001428547649654711	0.0014261352952072725	0.0424106926840972	0.04139220767476096	-1.1329872194858898e-05	-0.00011314770304027277	-1.133086466086411e-05	-0.00011315761447783235
4.363343641942354	0.0012616036295655599	0.0012632776165307832	0.0013076318122300914	0.001308368480785809	0.0013347440823696587	0.0013348595754523395	0.0013642392834595804	0.0013636213144337546	0.0014282318852558572	0.0014258200609391306	0.042410730249494745	0.041392244295975655	-1.1260619522775878e-05	-0.00011313370363269515	-1.1261606134616714e-05	-0.00011314361597580813
4.389634982363801	0.0012613245978273973	0.0012629982154830678	0.0013073426376694205	0.0013080791435478873	0.0013344489359637668	0.0013345644031840407	0.0013639376425533844	0.0013633198091039943	0.0014279161617391546	0.0014255048674299505	0.04241076848930889	0.04139228157465633	-1.1191778807852215e-05	-0.00011311959131227178	-1.11927596028287e-05	-0.00011312950458908233
4.416084741337141	0.0012610456000043098	0.0012627188484117095	0.0013070534989148405	0.0013077898421402963	0.0013341538265241627	0.0013342692678795566	0.0013636360399144772	0.0013630183420056299	0.001427600479449251	0.001425189715022833	0.042410807415700906	0.04139231952265805	-1.1123347652935989e-05	-0.0001131053659407244	-1.112432266814345e-05	-0.00011311528017965422
4.442693873413836	0.0012607666363570005	0.0012624395155780475	0.0013067643962482063	0.001307500576845122	0.001333858754345985	0.0013339741698339515	0.0013633344758531417	0.001362716913448473	0.0014272848387317228	0.0014248746040617904	0.04241084704105177	0.04139235815205034	-1.1055323673170997e-05	-0.00011309102736534182	-1.105629294551741e-05	-0.0001131009425957008
4.469463338897009	0.0012604877071462402	0.0012621602172434934	0.0013064753299516514	0.001307211347944731	0.001333563719724791	0.0013336791093427039	0.001363032950680241	0.0013624155237429104	0.0014269692399331247	0.0014245595348917923	0.04241088737796611	0.0413923974751217	-1.0987704496021045e-05	-0.0001130765754195906	-1.0988668062251322e-05	-0.0001130864916715213
4.49639410387609	0.0012602088126328942	0.0012618809536695595	0.0013061863003076182	0.0013069221557218	0.0013332687229565873	0.0013333840867017425	0.0013627314647072562	0.0013621141731999394	0.0014266536834010351	0.0014242445078588128	0.04241092843927702	0.041392437504382124	-1.0920487761252595e-05	-0.00011306200992339255	-1.0921445657886136e-05	-0.00011307192722737058
4.523487140261684	0.0012599299530779524	0.0012616017251178872	0.0013058973075988944	0.0013066330004593515	0.0013329737643378713	0.0013330891022074838	0.0013624300182463287	0.0013618128621312104	0.0014263381694841072	0.0014239295233098817	0.042410970238049545	0.04139247825256817	-1.085367112075783e-05	-0.00011304733068195905	-1.0854623384154438e-05	-0.00011305724906912618
4.550743425820648	0.001259651128742559	0.0012613225318502785	0.0013056083521086463	0.00130634388244079	0.0013326788441656667	0.0013327941561568687	0.0013621286116103	0.0013615115908490697	0.001426022698532119	0.0014236145815931325	0.04241101278758469	0.04139251973264684	-1.0787252238565054e-05	-0.00011303253748545794	-1.0788198904914531e-05	-0.00011304245698828819
4.578163944211368	0.001259372339888043	0.001261043374128726	0.0013053194341204554	0.0013060548019499353	0.0013323839627375643	0.0013324992488474025	0.0013618272451127566	0.0013612103596665995	0.001425707270896025	0.0014232996830578545	0.042411056101424566	0.04139256195781959	-1.072122879083176e-05	-0.00011301763011045685	-1.0722169896126149e-05	-0.00011302755076153526
4.605749685019276	0.0012590935867759453	0.00126076425221544	0.0013050305539183498	0.0013057657592710564	0.001332089120351755	0.001332204380577191	0.0013615259190680675	0.0013609091688976604	0.0014253918869280046	0.0014229848280545405	0.04241110019335596	0.0413926049415275	-1.0655598465764832e-05	-0.00011300260831847986	-1.0656534045815763e-05	-0.00011301253015133517
4.633501643792551	0.0012588148696680507	0.0012604851663728814	0.001304741711786842	0.001305476754688908	0.0013317943173070735	0.0013319095516449793	0.0013612246337914293	0.0013606080188569307	0.001425076546981515	0.00142267001693494	0.04241114507741512	0.04139264869745293	-1.0590358963464414e-05	-0.00011298747185511937	-1.0591289053923925e-05	-0.00011299739490416849
4.6614208220780515	0.0012585361888264232	0.0012602061168637947	0.0013044529080109685	0.0013051877884887706	0.001331499553903038	0.0013316147623501956	0.001360923389598914	0.0013603069098599584	0.0014247612514113493	0.001422355250052116	0.04241119076789258	0.04139269323952738	-1.0525507996003713e-05	-0.00011297222045142385	-1.0526432632312205e-05	-0.00011298214475152779
4.689508227457455	0.0012582575445134298	0.0012599271039512362	0.0013041641428763204	0.0013048988609564813	0.0013312048304398867	0.0013313200129929862	0.0013606221868075056	0.0013600058422231969	0.0014244460005736832	0.0014220405277604916	0.04241123727933668	0.04139273858193391	-1.0461043287356142e-05	-0.0001129568538230652	-1.0461962504825645e-05	-0.00011296677941019517
4.717764873583629	0.0012579789369917757	0.0012596481278986055	0.0013038754166690828	0.0013046099723784726	0.0013309101472186214	0.001331025303874257	0.0013603210257351482	0.0013597048162640518	0.0014241307948261324	0.0014217258504159056	0.04241128462655968	0.04139278473911267	-1.0396962573253066e-05	-0.00011294137166967255	-1.0397876406997852e-05	-0.00011295129858052144
4.746191780217212	0.001257700366524539	0.001259369188969682	0.0013035867296760757	0.0013043211230418141	0.001330615504541048	0.0013307306352957182	0.0013600199067007937	0.0013594038323009284	0.001423815634527809	0.0014214112183756717	0.04241133282464105	0.04139283172576367	-1.0333263601166459e-05	-0.0001129257736744993	-1.0334172086109983e-05	-0.00011293570194637059
4.774789973263409	0.0012574218333752016	0.001259090287428655	0.0013032980821847898	0.0013040323132342483	0.001330320902709821	0.0013304360075599253	0.0013597188300244478	0.0013591028906532788	0.0014235005200393786	0.001421096631998633	0.042411381888934264	0.04139287955685462	-1.0269944130246456e-05	-0.00011291005950453403	-1.0270847301162983e-05	-0.00011291998917578594
4.803560484809025	0.0012571433378076814	0.0012588114235401585	0.001303009474483426	0.00130374354324423	0.001330026342028483	0.0013301414209703202	0.001359417796027214	0.0013588019916416455	0.0014231854517231153	0.0014207820916452155	0.042411431835069534	0.04139292824762282	-1.0207001931408083e-05	-0.00011289422881188838	-1.0207899822905347e-05	-0.00011290415992148972
4.832504353159697	0.001256864880086364	0.0012585325975693	0.001302720906860931	0.0013034548133609605	0.0013297318228015051	0.0013298468758312708	0.0013591168050313396	0.0013585011355877054	0.0014228704299429574	0.0014204675976774845	0.042411482678960485	0.0413929778135818	-1.0144434787084933e-05	-0.00011287828123046628	-1.0145327433590257e-05	-0.00011288821381855163
4.861622622877388	0.0012565864604761417	0.0012582538097817017	0.001302432379607044	0.0013031661238744373	0.0013294373453343392	0.0013295523724481232	0.0013588158573602704	0.001358200322814327	0.0014225554550645724	0.0014201531504592101	0.042411534436808375	0.04139302827052576	-1.0082240491190997e-05	-0.00011286221637757388	-1.0083127926965169e-05	-0.0001128721504848329
4.890916344818065	0.001256308079242445	0.0012579750604435312	0.0013021438930123322	0.0013028774750754877	0.0013291429099334538	0.0013292579111272395	0.0013585149533386943	0.001357899553645613	0.001422240527455412	0.0014198387503559203	0.0424115871251079	0.04139307963453486	-1.0020416849186586e-05	-0.00011284603385353087	-1.002129910833427e-05	-0.00011285596952165244
4.9203865761696335	0.0012560297366512791	0.0012576963498215378	0.001301855447368236	0.001302588867255813	0.0013288485169063863	0.0013289634921760459	0.001358214093292595	0.0013575988284069518	0.0014219256474847755	0.0014195243977349645	0.0424116407606521	0.04139313192198028	-9.958961677915268e-06	-0.00011282973324083789	-9.959838794367654e-06	-0.00011283967051234356
4.950034380490085	0.001255751432969258	0.0012574176781830883	0.0013015670429671064	0.00130230030070803	0.0013285541665617835	0.001328669115903078	0.0013579132775492985	0.0013572981474250668	0.0014216108155238705	0.0014192100929655723	0.042411695360538196	0.04139318514952873	-9.897872805669783e-06	-0.00011281331410539774	-9.89874481318112e-06	-0.00011282325302375273
4.979860827745887	0.0012554731684636384	0.0012571390457962004	0.0013012786801022483	0.0013020117757257096	0.0013282598592094482	0.0013283747826180233	0.0013576125064375243	0.0013569975110280664	0.0014212960319458718	0.0014188958364189147	0.042411750942172345	0.041393239334149595	-9.837148071963064e-06	-0.00011279677599385085	-9.838015004152295e-06	-0.00011280671660357511
5.009866994350591	0.0012551949434023632	0.0012568604529295852	0.001300990359067968	0.0013017232926034272	0.0013279655951603923	0.0013280804926317767	0.0013573117802874435	0.0013566969195455004	0.0014209812971259935	0.0014185816284681733	0.04241180752327625	0.04139329449311861	-9.776785327538645e-06	-0.00011278011843440794	-9.777647217854707e-06	-0.00011279006078085407
5.040053963203681	0.001254916758054095	0.0012565818998526818	0.0013007020801596146	0.001301434851636803	0.0013276713747268807	0.0013277862462564838	0.0013570110994307277	0.0013563963733084108	0.0014206666114415492	0.0014182674694885994	0.04241186512189184	0.04139335064402465	-9.716782434558008e-06	-0.00011276334093934803	-9.717639316272897e-06	-0.00011277328506870132
5.070422823729659	0.0012546386126882432	0.0012563033868356866	0.0013004138436736139	0.0013011464531225369	0.0013273771982224706	0.0013274920438055798	0.0013567104642005934	0.0013560958726493754	0.001420351975272007	0.0014179533598575721	0.04241192375638818	0.04139340780477492	-9.657137266146087e-06	-0.00011274644299985592	-9.657989172396492e-06	-0.00011275638895930085
5.100974671917351	0.0012543605075750236	0.0012560249141496083	0.0013001256499075326	0.0013008580973584724	0.0013270830659620812	0.0013271978855938595	0.0013564098749318755	0.0013557954179025805	0.0014200373889990778	0.0014176392999546816	0.04241198344546663	0.04139346599360064	-9.59784770646066e-06	-0.00011272942408718789	-9.598694670206326e-06	-0.00011273937192513017
5.131710610359471	0.0012540824429854817	0.001255746482066296	0.0012998374991601124	0.0013005697846436301	0.001326788978262029	0.001326903771937512	0.0013561093319610705	0.0013554950094038642	0.0014197228530067679	0.0014173252901617847	0.042412044208167125	0.04139352522906282	-9.538911650924797e-06	-0.00011271228365627994	-9.539753704983223e-06	-0.00011272223342195797
5.1626317482924104	0.0012538044191915312	0.0012554680908584753	0.0012995493917313116	0.0013002815152782501	0.0013264949354400777	0.0013266097031541708	0.0013558088356263871	0.0013551946474907686	0.0014194083676814457	0.0014170113308630682	0.04241210606387346	0.041393585530059084	-9.48032700581053e-06	-0.00011269502114036323	-9.481164182839619e-06	-0.00011270497288395909
5.193739201636265	0.0012535264364660044	0.0012551897407998005	0.0012992613279223658	0.0012999932895638524	0.0013262009378155004	0.0013263156795629773	0.0013555083862678207	0.0013548943325026094	0.001419093933411925	0.001416697422445133	0.04241216903232197	0.04139364691582843	-9.42209168829089e-06	-0.00011267763595268487	-9.422924020788953e-06	-0.00011268758972554638
5.225034093035115	0.0012532484950826836	0.0012549114321648844	0.0012989733080358242	0.0012997051078032736	0.0013259069857091232	0.0013260217014846216	0.0013552079842271945	0.001354594064780523	0.0014187795505895225	0.0014163835652970522	0.04241223313360463	0.04139370940595866	-9.364203626530121e-06	-0.00011266012748728516	-9.36503114685669e-06	-0.00011267008334175932
5.256517551897525	0.001252970595316345	0.0012546331652293443	0.001298685332375603	0.0012994169703007194	0.0013256130794433805	0.0013257277692414007	0.001354907629848227	0.0013542938446675287	0.001418465219608137	0.0014160697598104466	0.04241229838817795	0.04139377302039214	-9.306660759489382e-06	-0.00011264249511760971	-9.307483499840924e-06	-0.00011265245310715377
5.288190714437326	0.001252692737442799	0.0012543549402698406	0.00129839740124703	0.0012991288773618118	0.0013253192193423682	0.0013254338831572693	0.0013546073234765863	0.001353993672508586	0.0014181509408643183	0.0014157560063795553	0.04241236481686888	0.04139383777943177	-9.249461036801854e-06	-0.0001126247381948442	-9.25027902922565e-06	-0.00011263469837385909
5.320054723714605	0.001252414921738939	0.0012540767575641278	0.0012981095149569057	0.0012988408292936467	0.001325025405731906	0.0013251400435579043	0.0013543070654599616	0.001353693548650664	0.00141783671475735	0.001415442305401318	0.042412432440881394	0.041393903703748736	-9.192602418904572e-06	-0.00011260685605002374	-9.193415695295248e-06	-0.00011261681847418714
5.352110729676963	0.0012521371484827733	0.0012537986173910846	0.0012978216738135386	0.001298552826404832	0.0013247316389395805	0.0013248462507707446	0.0013540068561481086	0.0013533934734427878	0.0014175225416893124	0.001415128657275436	0.04241250128180305	0.041393970814388156	-9.136082876910062e-06	-0.00011258884799286717	-9.136891469040814e-06	-0.00011259881271913352
5.384359889201005	0.0012518594179534786	0.0012535205200307697	0.0012975338781268104	0.001298264869005551	0.001324437919294813	0.0013245525051250621	0.0013537066958929274	0.001353093447236115	0.0014172084220651715	0.0014148150624044597	0.04241257136161257	0.041394039132776485	-9.079900392491846e-06	-0.00011257071331083335	-9.080704331962397e-06	-0.00011258068039693425
5.41680336613411	0.001251581730431437	0.0012532424657644573	0.001297246128208217	0.001297976957407606	0.0013241442471289087	0.0013242588069520098	0.0013534065850485132	0.0013527934703839878	0.0014168943562928471	0.0014145015211938599	0.04241264270268653	0.04139410868072726	-9.024052957926076e-06	-0.00011255245126939872	-9.024852276190432e-06	-0.00011256242077439804
5.44944233133642	0.0012513040861982859	0.0012529644548746873	0.0012969584243709305	0.001297689091924477	0.001323850622775121	0.0013239651565846856	0.0013531065239712318	0.0013524935432420058	0.0014165803447833	0.0014141880340521086	0.04241271532780708	0.041394179480450176	-8.968538575907653e-06	-0.00011253406111066955	-8.969333304294919e-06	-0.00011254403309479688
5.482277962723094	0.0012510264855369623	0.001252686487645312	0.0012966707669298497	0.001297401272871375	0.0013235570465687104	0.0013236715543581907	0.0013528065130197786	0.0013521936661680892	0.0014162663879506083	0.001413874601390762	0.04241278926016786	0.041394251554556935	-8.913355259668188e-06	-0.00011251554205504721	-8.914145429365222e-06	-0.00011252551657997545
5.515311445306831	0.0012507489287317448	0.001252408564361535	0.0012963831562016507	0.0012971135005652916	0.0013232635188469978	0.0013233780006096836	0.001352506552555245	0.0013518938395225384	0.0014159524862120479	0.0014135612236245315	0.04241286452338407	0.04139432492606747	-8.858501032826815e-06	-0.0001124968932994519	-8.859286674857414e-06	-0.00011250687042779761
5.548543971240616	0.001250471416068307	0.0012521306853099674	0.0012960955925048496	0.001296825775325062	0.0013229700399494343	0.0013230844956784512	0.0013522066429411893	0.0013515940636681118	0.0014156386399881802	0.0014132479011713783	0.042412941141497344	0.04139439961842032	-8.803973929265296e-06	-0.0001124781140160458	-8.804755074517945e-06	-0.00011248809381164682
5.581976739860765	0.0012501939478337626	0.001251852850778673	0.001295808076159856	0.0012965380974714182	0.00132267661021766	0.0013227910399059648	0.0013519067845437055	0.0013512943389700888	0.0014153248497029349	0.0014129346344525912	0.042413019138985056	0.04139447565547707	-8.749771993256383e-06	-0.00011245920335462012	-8.750548672487729e-06	-0.00011246918588270205
5.615610957730194	0.001249916524316709	0.0012515750610572096	0.0012955206074890258	0.0012962504673270422	0.0013223832299955633	0.001322497633635941	0.0013516069777314871	0.0013509946657963364	0.0014150111157836913	0.001412621423892868	0.04241309854076836	0.041394553061532544	-8.695893279220962e-06	-0.00011244016043943095	-8.69666552307663e-06	-0.0001124501457667737
5.649447838681973	0.0012496391458072858	0.0012512973164366908	0.0012952331868167288	0.0012959628852166332	0.001322089899629353	0.0013222042772144122	0.0013513072228759076	0.001350695044517388	0.001414697438661374	0.0014123082699204123	0.042413179372219015	0.04139463186132124	-8.642335851773153e-06	-0.00011242098436980985	-8.643103690721826e-06	-0.00011243097256419254
5.6834886038631165	0.0012493618125972187	0.0012510196172098296	0.001294945814469401	0.001295675351466962	0.0013217966194676175	0.0013219109709897898	0.0013510075203510862	0.0013503954755065101	0.0014143838187705372	0.0014119951729670136	0.04241326165916906	0.0413947120800247	-8.589097785696026e-06	-0.00011240167422083003	-8.589861250074549e-06	-0.00011241166535125302
5.717734481778674	0.0012490845249798696	0.0012507419636709862	0.0012946584907756057	0.001295387866406928	0.0013215033898613922	0.0013216177153129258	0.0013507078705339611	0.0013500959591397745	0.0014140702565494535	0.001411682133468138	0.04241334542791774	0.041394793743282234	-8.536177165834047e-06	-0.00011238222904169648	-8.53693628587518e-06	-0.00011239222317888098
5.75218670833605	0.001248807283250289	0.0012504643561162248	0.0012943712160660944	0.0012951004303676256	0.0013212102111642263	0.0013213245105371837	0.0013504082738043655	0.0013497964957961345	0.0014137567524402062	0.00141136915186302	0.042413430705241256	0.041394876877196674	-8.48357208701328e-06	-0.00011236264785507988	-8.484326892807537e-06	-0.00011237264507091282
5.786846526889619	0.001248530087705273	0.0012501867948433662	0.001294083990673874	0.0012948130436824057	0.001320917083732255	0.0013210313570185092	0.001350108730545106	0.0013494970858575015	0.0014134433068887877	0.0014110562285947563	0.04241351751840011	0.04139496150834339	-8.431280654093432e-06	-0.00011234292965822679	-8.4320311755752e-06	-0.0001123529300259829
5.821715188285586	0.0012482529386434057	0.0012499092801520348	0.001293796814934258	0.0012945257066869326	0.0013206240079242603	0.0013207382551154916	0.0013498092411420304	0.0013491977297088158	0.001413129920345183	0.0014107433641103945	0.042413605895149566	0.04139504766377984	-8.379300981808252e-06	-0.0001123230734206837	-8.380047248804368e-06	-0.0001123330770151365
5.856793950907131	0.0012479758363651262	0.001249631812343723	0.001293509689184946	0.0012942384197192592	0.0013203309841017534	0.0013204452051894444	0.0013495098059841195	0.0013488984277381345	0.0014128165932634819	0.0014104305588610372	0.04241369586374695	0.04139513537105328	-8.327631194706558e-06	-0.00011230307808451911	-8.328373236915487e-06	-0.00011231308498210746
5.892084080719833	0.0012476987811727736	0.0012493543917218382	0.0012932226137660765	0.0012939511831198823	0.0013200380126290369	0.0013201522076044699	0.0013492104254635546	0.001348599180336701	0.0014125033261019621	0.0014101178133019325	0.0424137874529618	0.0413952246582099	-8.276269427266725e-06	-0.00011228294256554472	-8.277007274237747e-06	-0.00011229295284365115
5.927586851317345	0.0012474217733706452	0.0012490770185917596	0.0012929355890202966	0.001293663997231812	0.0013197450938732798	0.0013198592627275325	0.0013489110999758023	0.00134829998789903	0.001412190119323196	0.0014098051278925714	0.04241388069208497	0.04139531555380461	-8.225213823587901e-06	-0.00011226266574954069	-8.225947504773151e-06	-0.00011227267948760167
5.963303543967366	0.0012471448132650579	0.0012487996932609015	0.0012926486152928353	0.0012933768624006435	0.0013194522282045978	0.0013195663709285386	0.0013486118299197022	0.001348000850822991	0.0014118769733941544	0.0014094925030967975	0.04241397561093743	0.04139540808690841	-8.174462537577365e-06	-0.00011224224649519776	-8.175192082300609e-06	-0.00011225226377409303
5.999235447657878	0.0012468679011643949	0.0012485224160387594	0.0012923616929315582	0.0012930897789746143	0.0013191594159961163	0.0013192735325804007	0.0013483126156975374	0.001347701769509884	0.001411563888786299	0.0014091799393828946	0.042414072239881535	0.04139550228712062	-8.124013732797863e-06	-0.00011222168363211882	-8.124739170240619e-06	-0.0001122317045341159
6.035383859143656	0.0012465910373791742	0.001248245187236979	0.0012920748222870493	0.0012928027473046847	0.0013188666576240571	0.0013189807480591244	0.0013480134577151302	0.001347402744364531	0.0014112508659756971	0.0014088674372237024	0.04241417060982846	0.041395598184575534	-8.073865582269857e-06	-0.00011220097595837641	-8.07458694150956e-06	-0.00011221100056746369
6.071750082993084	0.0012463142222221082	0.0012479680071694151	0.0012917880037126809	0.0012925157677446083	0.001318573953467818	0.0013186880177438853	0.00134771435638193	0.0013471037757953653	0.00141093790544313	0.001408554997096722	0.04241427075225024	0.04139569580995397	-8.024016268728257e-06	-0.00011218012224434304	-8.024733578710502e-06	-0.0001121901506461187
6.108335431635222	0.00124603745600815	0.001247690876152182	0.0012915012375646726	0.0012922288406509903	0.0013182813039100362	0.0013183953420170965	0.0013474153121110857	0.0013468048642145032	0.0014106250076741844	0.0014082426194842092	0.04241437269918899	0.0413957951944927	-7.974463984337932e-06	-0.00011215912122908289	-7.975177273879946e-06	-0.00011216915351064394
6.145141225407182	0.0012457607390545743	0.0012474137945037286	0.001291214524202181	0.0012919419663833783	0.0013179887093366892	0.0013181027212645052	0.0013471163253195543	0.0013465060100378518	0.001410312173159384	0.0014079303048733025	0.04241447648326766	0.04139589636999471	-7.925206930641665e-06	-0.00011213797161974126	-7.925916228463531e-06	-0.00011214800786996104
6.182168792601758	0.0012454840716810242	0.0012471367625448912	0.0012909278639873616	0.001291655145304324	0.0013176961701371614	0.0013178101558752617	0.001346817396428177	0.0013462072136851855	0.001409999402394286	0.0014076180537561198	0.04241458213769999	0.04139599936883869	-7.876243318671178e-06	-0.00011211667209298781	-7.876948653357668e-06	-0.00011212671240246053
6.2194194695153895	0.001245207454209583	0.001246859780598962	0.0012906412572854502	0.0012913683777794637	0.0013174036867043342	0.001317517646242009	0.0013465185258617785	0.001345908475580245	0.0014096866958796016	0.001407305866629878	0.04241468969630174	0.041396104223990766	-7.82757136874937e-06	-0.00011209522129324023	-7.828272768788114e-06	-0.00011210526575444746
6.256894600496366	0.0012449308869648312	0.0012465828489917484	0.0012903547044648338	0.001291081664177591	0.0013171112594346655	0.001317225192760961	0.0013462197140492551	0.0013456097961508239	0.0014093740541213072	0.0014069937439970025	0.04241479919350162	0.04139621096901392	-7.779189310514606e-06	-0.00011207361783244219	-7.779886804261393e-06	-0.0001120836665393643
6.294595537993358	0.001244654370273919	0.0012463059680516452	0.0012900682058971343	0.0012907950048707398	0.0013168188887282802	0.001316932795831996	0.001345920961423676	0.001345311175828871	0.001409061477630767	0.0014066816863652488	0.042414910664352254	0.04139631963807967	-7.73109538276806e-06	-0.00011205186028845349	-7.731788998471129e-06	-0.00011206191333706927
6.332523642604218	0.0012443779044666295	0.0012460291381096973	0.0012897817619572846	0.0012905084002342601	0.001316526574989056	0.0013166404558587381	0.001345622268422376	0.0013450126150505836	0.00140874896692485	0.00140636969424782	0.04241502414454152	0.04139643026597934	-7.683287833563923e-06	-0.00011202994720654891	-7.683977599357017e-06	-0.00011204000469444697
6.370680283125076	0.0012441014898754445	0.0012457523594996676	0.001289495373023609	0.0012902218506468989	0.0013162343186247098	0.0013163481732486478	0.001345323635487055	0.0013447141142565026	0.0014084365225260503	0.0014060577681634832	0.04241513967040384	0.04139654288813341	-7.635764920091437e-06	-0.00011200787709764182	-7.636450864000749e-06	-0.0001120179391245757
6.40906683659976	0.001243825126835613	0.0012454756325581042	0.0012892090394779018	0.0012899353564908788	0.001315942120046888	0.0013160559484131078	0.0013450250630638746	0.0013444156738916134	0.0014081241449626109	0.0014057459086366949	0.04241525727893261	0.041396657540605786	-7.588524908532651e-06	-0.00011198564843695191	-7.589207058480291e-06	-0.00011199571510439599
6.447684688369473	0.001243548815685227	0.0012451989576244178	0.001288922761705519	0.0012896489181519909	0.0013156499796712646	0.001315763781767526	0.0013447265516035691	0.0013441172944054542	0.001407811834768655	0.00140543411619773	0.04241537700779162	0.041396774260113324	-7.5415660742012e-06	-0.00011196325966528198	-7.542244457977437e-06	-0.00011197333107648699
6.486535232122802	0.0012432725567652814	0.001244922335040941	0.0012886365400954505	0.0012893625360196647	0.0013153578979176216	0.001315471673731412	0.0013444281015615352	0.0013438189762522057	0.0014074995924843036	0.0014051223913827972	0.04241549889532713	0.041396893084038926	-7.49488670130638e-06	-0.00011194070918690846	-7.495561346618218e-06	-0.0001119507854473456
6.525619869945995	0.0012429963504197576	0.001244645765153013	0.0012883503750404184	0.0012890762104870689	0.0013150658752099592	0.001315179624728488	0.0013441297133979517	0.0013435207198908092	0.001407187418655817	0.001404810734734181	0.04241562298058094	0.041397014050442105	-7.448485083029477e-06	-0.00011191799536963698	-7.449156017465958e-06	-0.00011192807658677584
6.564940012373588	0.001242720196995685	0.0012443692483090406	0.0012880642669369515	0.0012887899419511848	0.0013147739119765767	0.0013148876351867704	0.0013438313875778723	0.0013432225257850622	0.001406875313835715	0.0014044991468003614	0.04241574930330254	0.041397137198073676	-7.402359521454377e-06	-0.00011189511654507989	-7.403026772507398e-06	-0.00011190520282827743
6.604497078439295	0.001242444096843223	0.0012440927848605817	0.0012877782161854825	0.0012885037308129044	0.0013144820086501794	0.001314595705538677	0.0013435331245713422	0.0013429243944037318	0.0014065632785829198	0.0014041876281361521	0.0424158779039612	0.04139726256638547	-7.356508327359401e-06	-0.00011187207100471497	-7.3571719224167775e-06	-0.00011188216246543758
6.644292495727218	0.0012421680503157393	0.0012438163751624237	0.0012874922231904413	0.0012882175774771218	0.0013141901656679822	0.0013143038362211283	0.0013432349248535137	0.0013426263262206711	0.0014062513134628961	0.0014038761793028437	0.04241600882376048	0.0413973901955462	-7.310929820401185e-06	-0.00011184885700327163	-7.311589786743178e-06	-0.00011185895375520616
6.684327700423376	0.001241892057769874	0.0012435400195726475	0.0012872062883603323	0.0012879314823528141	0.0013138983834717966	0.0013140120276756372	0.0013429367889047437	0.0013423283217149152	0.0014059394190477767	0.0014035648008683232	0.04241614210465134	0.04139752012645113	-7.265622328965493e-06	-0.00011182547275673249	-7.266278693771749e-06	-0.00011183557491545315
6.724604137367524	0.0012416161195656307	0.0012432637184527189	0.001286920412107842	0.001287645445853146	0.0013136066625081466	0.0013137202803484233	0.0013426387172107213	0.00134203038137081	0.001405627595916516	0.0014032534934072323	0.04241627778934456	0.0413976524007379	-7.220584190042317e-06	-0.00011180191644011295	-7.22123698039881e-06	-0.00011181202412369196
6.76512326010531	0.001241340236066448	0.0012429874721675608	0.0012866345948499254	0.0012873594683955574	0.0013133150032283668	0.0013134285946905097	0.0013423407102625766	0.00134173250567812	0.0014053158446550285	0.0014029422575010987	0.0424164159213254	0.0413977870607993	-7.175813749277921e-06	-0.00011177818618846036	-7.17646299215613e-06	-0.00011178829951691283
6.805886530940724	0.0012410644076392844	0.0012427112810856399	0.0012863488370079067	0.0012870735504018655	0.001313023406088712	0.0013131369711578361	0.001342042768557004	0.0013414346951321503	0.0014050041658563383	0.0014026310937384884	0.0424165565448682	0.041397924149795866	-7.131309360863813e-06	-0.0001117542800960214	-7.131955083165831e-06	-0.0001117643991916939
6.846895420988873	0.0012407886346546954	0.0012424351455790413	0.0012860631390075724	0.001286787692298355	0.0013127318715504617	0.0013128454102113584	0.0013417448925963755	0.00134113695023386	0.0014046925601207227	0.0014023200027151448	0.04241669970504911	0.04139806371167123	-7.08706938756104e-06	-0.0001117301962151318	-7.087711616067527e-06	-0.00011174032120286892
6.888151410229076	0.0012405129174869218	0.0012421590660235604	0.0012857775012792754	0.0012865018945158863	0.001312440400080033	0.0013125539123171664	0.0013414470828888698	0.001340839271489992	0.0014043810280558698	0.0014020089850341484	0.04241684544776256	0.041398205791165765	-7.043092200495482e-06	-0.00011170593255482864	-7.043730961903832e-06	-0.00011171606356147334
6.92965598755826	0.0012402372565139745	0.0012418830427987852	0.0012854919242580361	0.0012862161574899935	0.001312148992149094	0.0013122624779465931	0.0013411493399485953	0.0013405416594131944	0.001404069570277031	0.0014016980413060645	0.042416993819734676	0.04139835043383135	-6.999376179296635e-06	-0.00011168148708201597	-7.000011500210568e-06	-0.00011169162423707579
6.971410650844719	0.0012399616521177133	0.0012416070762881776	0.0012852064083836393	0.0012859304816609822	0.0013118576482346708	0.0013119711075763247	0.0013408516642957101	0.0013402441145221394	0.0014037581874071722	0.0014013871721490947	0.04241714486853894	0.04139849768604563	-6.95591971192934e-06	-0.00011165685771891143	-6.956551618857165e-06	-0.00011166700115422534
7.01341690698215	0.0012396861046839447	0.001241331166879172	0.0012849209541007482	0.001285644867474045	0.0013115663688192732	0.0013116798016885227	0.0013405540564565609	0.0013399466373416632	0.0014034468800771418	0.0014010763781892447	0.042417298642611505	0.0413986475950272	-6.912721194671234e-06	-0.00011163204234354573	-6.91334971403626e-06	-0.00011164219219339522
7.055676271944047	0.0012394106146025013	0.0012410553149632521	0.001284635561859	0.001285359315379356	0.0013112751543910004	0.0013113885607709335	0.0013402565169638025	0.0013396492284028848	0.0014031356489258243	0.0014007656600604729	0.04241745519126738	0.04139880020885125	-6.869779032083259e-06	-0.00011160703878831946	-6.870404190220322e-06	-0.0001116171951895395
7.098190270838397	0.0012391351822673394	0.001240779520936053	0.001284350232113124	0.0012850738258321885	0.0013109840054436716	0.0013110973853170155	0.0013399590463565403	0.001339351888243347	0.0014028244946003119	0.0014004550184048643	0.04241761456471535	0.041398955576465	-6.82709163688823e-06	-0.00011158184483867073	-6.827713460035023e-06	-0.0001115920079305388
7.1409604379627405	0.0012388598080766288	0.0012405037851974492	0.0012840649653230467	0.001284788399293023	0.0013106929224769419	0.0013108062758260576	0.0013396616451804614	0.001339054617407148	0.0014025134177560704	0.0014001444538727925	0.04241777681407506	0.041399113747702415	-6.784657430002061e-06	-0.00011155645823363036	-6.785275944309541e-06	-0.00011156662815808849
7.183988316859528	0.001238584492432846	0.0012402281081516473	0.001283779761954005	0.0012845030362276563	0.0013104019059964286	0.0013105152328033028	0.001339364313987973	0.0013387574164450788	0.0014022024190571082	0.0013998339671230878	0.04241794199139354	0.04139927477330259	-6.742474840453969e-06	-0.00011153087666426753	-6.743090071998498e-06	-0.00011154105356597777
7.227275460371831	0.0012383092357428692	0.0012399524902072848	0.0012834946224766588	0.0012842177371073184	0.0013101109565138345	0.0013102242567600735	0.0013390670533383411	0.0013384602859147624	0.0014018914991761522	0.0013995235588232114	0.04241811014966157	0.04139943870492461	-6.700542305391674e-06	-0.00011150509777374529	-6.701154280154206e-06	-0.0001115152817999232
7.270823430699384	0.0012380340384180717	0.001239676931777521	0.0012832095473672045	0.0012839325024087836	0.0013098200745470746	0.0013099333482138966	0.0013387698637978304	0.0013381632263807911	0.0014015806587948185	0.0013992132296494245	0.042418281342831175	0.04139960559516367	-6.658858269883647e-06	-0.000111479119154545	-6.659467013772277e-06	-0.00011148931045529276
7.31463379945495	0.0012377589008744294	0.0012394014332801461	0.001282924537107501	0.001283647332614498	0.0013095292606204144	0.0013096425076886426	0.0013384727459398583	0.0013378662384148819	0.0014012698986038035	0.0013989029802869786	0.04241845562583329	0.04139977549756962	-6.6174211869572674e-06	-0.00011145293834841086	-6.618026725793355e-06	-0.00011146313707655064
7.358708147721062	0.0012374838235326147	0.001239125995137676	0.0012826395921851836	0.0012833622282126915	0.0013092385152645959	0.0013093517357146511	0.0013381757003451346	0.0013375693225960157	0.001400959219303057	0.0013985928114302862	0.04241863305459446	0.04139994846666444	-6.576229517671686e-06	-0.00011142655284812619	-6.576831877196793e-06	-0.00011143675915925577
7.403048066107065	0.001237208806818092	0.0012388506177774484	0.0012823547130937794	0.001283077189697497	0.0013089478390169672	0.0013090610328288608	0.0013378787276018067	0.0013372724795105808	0.0014006486216019672	0.0013982827237831032	0.04241881368605673	0.04140012455795789	-6.535281730835063e-06	-0.00011139996009218445	-6.535880936707483e-06	-0.00011141017414484367
7.447655154806527	0.0012369338511612393	0.001238575301631743	0.0012820699003328493	0.0012827922175690884	0.0013086572324216364	0.0013087703995749618	0.00133758182830563	0.0013369757097525421	0.0014003381062195636	0.0013979727180587318	0.04241899757819496	0.041400303827967375	-6.49457630311559e-06	-0.00011137315746695409	-6.495172380917291e-06	-0.00011138337942256937
7.49253102365499	0.001236658956997431	0.0012383000471378682	0.001281785154408091	0.0012825073123337877	0.0013083666960295893	0.0013084798365035153	0.0013372850030600983	0.0013366790139235749	0.001400027673884688	0.001397662794980189	0.04241918479003543	0.04140048633423599	-6.454111718914857e-06	-0.0001113461423046247	-6.4547046941670905e-06	-0.00011135637232789763
7.537677292188054	0.0012363841247671672	0.0012380248547382876	0.0012815004758314913	0.0012822224745042143	0.001308076230398854	0.0013081893441721155	0.0013369882524766272	0.0013363823926332426	0.0013997173253362148	0.0013973529552804248	0.042419375381675395	0.041400672135350036	-6.413886470412952e-06	-0.00011131891188320697	-6.41447636854503e-06	-0.00011132915014161471
7.583095589699846	0.0012361093549161587	0.0012377497248807089	0.0012812158651214303	0.0012819377045993911	0.0013077858360946207	0.0013078989231455121	0.0013366915771746881	0.0013360858464991333	0.001399407061323223	0.0013970431997024928	0.04241956941430285	0.04140086129095911	-6.373899057412341e-06	-0.00011129146342464535	-6.374485903780716e-06	-0.00011130171008866263
7.628787555301809	0.0012358346478954635	0.0012374746580182175	0.0012809313228028408	0.0012816530031449034	0.001307495513689413	0.0013076085739957791	0.0013363949777819978	0.0013357893761470482	0.0013990968826052281	0.0013967335289997798	0.04241976695021536	0.04140105386179544	-6.33414798728929e-06	-0.00011126379409309717	-6.3347318071810266e-06	-0.00011127404933658491
7.674754837981857	0.0012355600041615777	0.0012371996546093709	0.0012806468494073221	0.0012813683706730137	0.001307205263763218	0.0013073182973024468	0.001336098454934664	0.001335492982211146	0.0013987867899523641	0.001396423943936187	0.04241996805284138	0.04140124990969245	-6.294631775084075e-06	-0.0001112359009967645	-6.295212593709909e-06	-0.00011124616499658124
7.720999096663877	0.0012352854241765626	0.0012369247151183245	0.0012803624454732882	0.0012810838077228091	0.0013069150869036486	0.0013070280936526618	0.0013358020092773652	0.0013351966653341225	0.001398476784145608	0.0013961144452863505	0.042420172786760586	0.04140144949760635	-6.255348943278935e-06	-0.0001112077811838974	-6.255926785790622e-06	-0.00011121805412034336
7.767522000267617	0.0012350109084081568	0.0012366498400149452	0.0012800781115461042	0.0012807993148403383	0.0013066249837060948	0.0013067379636413393	0.0013355056414635184	0.0013349004261673785	0.0013981668659769865	0.0013958050338358484	0.04242038121772346	0.041401652689635464	-6.216298021876135e-06	-0.00011117943164384858	-6.216872913356042e-06	-0.00011118971370061015
7.814325227768903	0.0012347364573298922	0.001236375029774929	0.001279793848178226	0.001280514892578752	0.0013063349547738786	0.001306447907871318	0.0013352093521554536	0.0013346042653711917	0.0013978570362497928	0.0013954957103814146	0.04242059341267481	0.041401859551041045	-6.177477548207147e-06	-0.00011115084930374275	-6.178049513664782e-06	-0.00011116114066778149
7.861410468260233	0.001234462071421226	0.001236100284879931	0.0012795096559293552	0.0012802305414984568	0.001306045000718424	0.0013061579269535296	0.0013349131420246003	0.0013343081836149043	0.0013975472957788195	0.0013951864757311692	0.042420809439773485	0.04140207014826889	-6.138886067093979e-06	-0.0001111220310308636	-6.139455131471197e-06	-0.00011113233189241623
7.908779421011744	0.001234187751167643	0.0012358256058176706	0.0012792255353665655	0.0012799462621672433	0.0013057551221594002	0.0013058680215071422	0.0013346170117516495	0.0013340121815770846	0.001397237645390561	0.001394877330704819	0.0424210293684164	0.041402284548971616	-6.100522130611519e-06	-0.00011109297362832393	-6.101088318798131e-06	-0.00011110328418162396
7.956433795532517	0.0012339134970608034	0.0012355509930820792	0.0012789414870644773	0.0012796620551604597	0.001305465319724911	0.0013055781921597486	0.001334320962026761	0.0013337162599457312	0.0013969280859234673	0.0013945682761339103	0.04242125326925823	0.0414025028220274	-6.0623842980962045e-06	-0.00011106367383550975	-6.062947634909166e-06	-0.00011107399427784381
8.004375311632296	0.0012336393095986496	0.0012352764471734083	0.0012786575116053873	0.0012793779210611422	0.0013051755940516412	0.001305288439547514	0.00133402499354973	0.001333420419418443	0.0013966186182281562	0.0013942593128620378	0.042421481214237285	0.04140272503756711	-6.024471136161641e-06	-0.0001110341283269145	-6.025031646353721e-06	-0.00011104445885939951
8.052605699483543	0.0012333651892855516	0.0012350019685983737	0.001278373609579441	0.0012790938604601875	0.001304885945785046	0.0013049987643153642	0.0013337291070301968	0.001333124660702622	0.001396309243167668	0.0013939504417450966	0.04242171327659823	0.041402951266992484	-5.986781218540738e-06	-0.00011100433371058482	-5.987338926805724e-06	-0.0001110146745380014
8.101126699683881	0.0012330911366324234	0.0012347275578702755	0.0012780897815847744	0.0012788098739564956	0.0013045963755795094	0.0013047091671171442	0.001333433303187821	0.0013328289845156544	0.001395999961617689	0.0013936416636515059	0.042421949530913466	0.0414031815830023	-5.949313126113465e-06	-0.000110974286527038	-5.949868057100044e-06	-0.0001109846378582191
8.149940063318896	0.001232817152156872	0.0012344532155091452	0.001277806028227691	0.0012785259621571443	0.0013043068840985384	0.0013044196486158104	0.0013331375827524993	0.001332533391585122	0.0013956907744668158	0.001393332979462468	0.04242219005311028	0.04140341605961545	-5.9120654468461376e-06	-0.00011094398324856813	-5.912617625135341e-06	-0.00011095434529587167
8.199047552025359	0.0012325432363833161	0.0012341789420418669	0.0012775223501228057	0.0012782421256775371	0.0013040174720149243	0.0013041302094835962	0.0013328419464645454	0.0013322378826489839	0.0013953816826167843	0.001393024390072198	0.042422434920493614	0.04140365477219313	-5.8750367757844785e-06	-0.00011091342027877427	-5.875586225894888e-06	-0.00011092379325838841
8.248450938054788	0.0012322693898431376	0.001233904738002328	0.0012772387478932243	0.0012779583651415809	0.0013037281400109402	0.0013038408504022047	0.00133254639507491	0.0013319424584557942	0.0013950726869827402	0.001392715896388189	0.04242268421177257	0.04140389779746545	-5.838225714821163e-06	-0.00011088259394781419	-5.838772461224523e-06	-0.0001108929780800072
8.298152004337403	0.0012319956130748193	0.0012336306039315596	0.001276955222170711	0.0012776746811818526	0.0013034388887785265	0.0013035515720629968	0.0013322509293453853	0.0013316471197649083	0.0013947637884934936	0.0013924074993314675	0.042422938007084236	0.041404145213556155	-5.801630872872762e-06	-0.00011085150051498571	-5.80217493998357e-06	-0.0001108618960241059
8.348152544546481	0.0012317219066240843	0.0012333565403778745	0.001276671773595854	0.0012773910744397676	0.0013031497190194752	0.0013032623751671735	0.001331955550048812	0.0013313518673466862	0.0013944549880917784	0.0013920991998368458	0.04242319638802121	0.041404397100005916	-5.765250865746169e-06	-0.00011082013616672826	-5.7657922779407594e-06	-0.00011083054328145381
8.398454363163072	0.001231448271044043	0.0012330825478970165	0.0012763884028182426	0.001277107545565755	0.0013028606314456257	0.001302973260425972	0.0013316602579692975	0.0013310567019827104	0.0013941462867345209	0.0013917909988531943	0.04242345943765798	0.04140465353780022	-5.729084316064004e-06	-0.00011078849701401383	-5.729623097652792e-06	-0.00011079891596699198
8.449059275541144	0.0012311747068953422	0.0012328086270523104	0.001276105110496646	0.0012768240952194386	0.0013025716267790629	0.0013026842285608657	0.0013313650539024339	0.0013307616244660073	0.0013938376853931146	0.001391482897343709	0.04242372724057571	0.04140491460939532	-5.693129853226453e-06	-0.00011075657909195846	-5.693666028471281e-06	-0.00011076701011986101
8.49996910797308	0.0012309012147463144	0.0012325347784148107	0.0012758218972991925	0.0012765407240698141	0.001302282705752315	0.001302395280303759	0.001331069938655522	0.0013304666356012639	0.0013935291850536962	0.0013911748962861863	0.042423999882892804	0.04140518039874388	-5.657386113380042e-06	-0.00011072437835821236	-5.6579197065097925e-06	-0.00011073482170240179
8.551185697755594	0.001230627795173132	0.0012322610025634576	0.001275538763903554	0.0012762574327954352	0.0013019938691085598	0.001302106416397194	0.0013307749130477982	0.0013301717362050579	0.0013932207867174279	0.001390866996673302	0.04242427745229163	0.041405450991324116	-5.621851739351716e-06	-0.00011069189069126684	-5.6223827745362914e-06	-0.00011070234659754652
8.602710893256043	0.0012303544487599636	0.0012319873000852341	0.0012752557109971345	0.0012759742220846018	0.0013017051176018313	0.0013018176375945581	0.001330479977910665	0.0013298769271060864	0.0013929124914007856	0.0013905591995129	0.04242456003804594	0.04140572647416547	-5.586525380659249e-06	-0.00011065911189100941	-5.587053882025184e-06	-0.00011066958060942933
8.654546553979111	0.0012300811760991262	0.0012317136715753198	0.0012749727392772526	0.0012756910926355444	0.0013014164519972236	0.001301528944660287	0.001330185134087919	0.0013295822091453943	0.0013926043001358443	0.001390251505828271	0.04242484773105063	0.04140600693587804	-5.551405693351649e-06	-0.00011062603767403312	-5.551931684982109e-06	-0.00011063651945933395
8.706694550633951	0.0012298079777912601	0.0012314401176372648	0.0012746898494513503	0.0012754080451566308	0.0013011278730711213	0.0013012403383700947	0.001329890382436006	0.0013292875831766267	0.001392296213970591	0.0013899439166584647	0.04242514062385202	0.04140629246668163	-5.516491340036914e-06	-0.00011059266367460796	-5.517014845978635e-06	-0.00011060315878624882
8.759156765201672	0.0012295348544454773	0.0012311666388831399	0.0012744070422371727	0.0012751250803665468	0.001300839381611399	0.0013009518195111723	0.0013295957238242458	0.0013289930500662525	0.0013919882339692078	0.0013896364330585696	0.04242543881067683	0.041406583158434256	-5.481780989871621e-06	-0.00011055898544334863	-5.482302034124503e-06	-0.00011056949414534056
8.811935091003267	0.0012292618066795397	0.0012308932359337173	0.001274124318362981	0.0012748421989945114	0.0013005509784176576	0.0013006633888824268	0.0013293011591350922	0.001328698610693826	0.0013916803612123955	0.0013893290561000347	0.04242574238746363	0.041406879104661926	-5.4472733183579675e-06	-0.00011052499844313446	-5.447791924888951e-06	-0.00011053552100454
8.865031432767935	0.0012289888351200264	0.001230619909418636	0.0012738416785677534	0.0012745594017804748	0.001300262664301447	0.0013003750472946978	0.0013290066892643814	0.0013284042659522323	0.0013913725967976823	0.0013890217868709736	0.04242605145189255	0.041407180400590174	-5.412967007532854e-06	-0.00011049069805180167	-5.4134832002759176e-06	-0.00011050123474676266
8.918447706701835	0.0012287159404024985	0.0012303466599765686	0.001273559123601384	0.0012742766894753203	0.0012999744400864859	0.001300086795570984	0.0013287123151215806	0.0013281100167479357	0.0013910649418397336	0.0013887146264764724	0.04242636610341923	0.041407487143173646	-5.3788607457319615e-06	-0.00011045607955748049	-5.379374548567309e-06	-0.00011046663066455187
8.972185840557227	0.0012284431231716871	0.0012300734882554124	0.0012732766542249078	0.0012739940628410877	0.0012996863066089108	0.0012997986345466884	0.0013284180376300617	0.0013278158640012516	0.0013907573974706914	0.0013884075760389266	0.04242668644330533	0.041407799431128475	-5.344953227523833e-06	-0.00011042113815593058	-5.3454646643108505e-06	-0.00011043170395921842
9.02624777370205	0.001228170384081668	0.001229800394912461	0.001272994271210709	0.0012737115226511835	0.001299398264717509	0.0012995105650698495	0.0013281238577273597	0.0013275218086466066	0.0013904499648404991	0.0013881006366983618	0.04242701257465196	0.0414081173649641	-5.3112431538347715e-06	-0.00011038586895326108	-5.311752248401622e-06	-0.00011039644974200624
9.080635457189915	0.0012278977237960363	0.0012295273806145843	0.0012727119753427347	0.0012734290696905933	0.0012991103152739532	0.0012992225880013794	0.0013278297763654385	0.0013272278516327995	0.0013901426451172305	0.0013877938096127597	0.04242734460243333	0.041408441047015604	-5.277729231768433e-06	-0.00011035026696082362	-5.278236007910317e-06	-0.00011036086302951276
9.135350853830497	0.0012276251429881038	0.0012292544460384227	0.0012724297674167277	0.0012731467047561165	0.001298822459153061	0.0012989347042153196	0.0013275357945109758	0.0013269339939232876	0.001389835439487444	0.0013874870959584098	0.04242768263353084	0.04140877058147721	-5.244410174600617e-06	-0.00011031432709501798	-5.244914656078042e-06	-0.00011032493874352234
9.190395938260405	0.0012273526423410754	0.0012289815918705672	0.0012721476482404409	0.00127286442865658	0.001298534697243032	0.001298646914599081	0.0013272419131456308	0.0013266402364964533	0.0013895283491565178	0.0013871804969302413	0.042428026776768164	0.04140910607443678	-5.211284701730698e-06	-0.00011027804417523823	-5.211786912276417e-06	-0.00011028867170875811
9.245772697014415	0.00122708022254825	0.0012287088188077616	0.0012718656186338788	0.0012725822422130796	0.0012982470304457154	0.001298359220053709	0.0013269481332663388	0.0013263465803458974	0.0013892213753490174	0.0013868740137421866	0.042428377142945645	0.04140944763390957	-5.178351538535908e-06	-0.00011024141292037548	-5.178851501858386e-06	-0.00011025205664982884
9.301483128597186	0.0012268078843132159	0.001228436127557097	0.0012715836794295297	0.0012723001462592153	0.0012979594596768675	0.0012980716214941416	0.0013266544558856	0.0013260530264807262	0.0013889145193090521	0.001386567647627535	0.042428733844877	0.041409795369872444	-5.145609416550012e-06	-0.00011020442795145469	-5.146107156336899e-06	-0.00011021508819347714
9.357529243555355	0.0012265356283500375	0.0012281635188362003	0.0012713018314725942	0.001272018141641315	0.0012976719858664052	0.0012977841198494617	0.0013263608820317633	0.0013257595759258345	0.0013886077823006325	0.0013862613998392864	0.04242909699742678	0.04141014939430246	-5.113057073215244e-06	-0.00011016708378627782	-5.1135526131108194e-06	-0.00011017776086294506
9.413913064550128	0.0012262634553834727	0.0012278909933734546	0.0012710200756212422	0.0012717362292186977	0.0012973846099586911	0.001297496716063185	0.0013260674127493403	0.0013254662297222204	0.0013883011656080594	0.0013859552716505377	0.04242946671754558	0.04141050982121033	-5.080693251864957e-06	-0.00011012937483742546	-5.081186615523911e-06	-0.00011014006907716922
9.47063662643026	0.0012259913661491673	0.0012276185519081912	0.0012707384127468501	0.001271454409863906	0.0012970973329127966	0.0012972094110935163	0.0013257740490993015	0.001325172988927276	0.0013879946705362938	0.0013856492643548478	0.04242984312431038	0.04141087676667901	-5.048516701768729e-06	-0.00011009129541306173	-5.049007912807588e-06	-0.00011010200715017016
9.527701976305488	0.0012257193613938702	0.001227346195190909	0.0012704568437342564	0.0012711726844629662	0.0012968101557027842	0.0012969222059136406	0.00132548079215939	0.0013248798546151054	0.001387688298411348	0.0013853433792666262	0.04243022633896188	0.04141125034890137	-5.016526177991851e-06	-0.00011005283971277091	-5.017015259994179e-06	-0.00011006356928733307
9.585111173620431	0.0012254474418756443	0.0012270739239834854	0.001270175369482017	0.0012708910539156407	0.001296523079317992	0.0012966351015119989	0.001325187643024438	0.0013245868278768359	0.0013873820505806787	0.0013850376177215228	0.042430616484944526	0.04141163068821814	-4.984720441416138e-06	-0.00011001400182716892	-4.985207417967236e-06	-0.00011002474958562991
9.642866290228868	0.0012251756083640796	0.0012268017390593899	0.0012698939909026616	0.0012706095191356867	0.0012962361047633177	0.0012963480988925776	0.0013248946028066842	0.0013242939098209359	0.001387075928413586	0.0013847319810768213	0.04243101368794636	0.04141201790715761	-4.953098258632382e-06	-0.00010997477573476688	-4.953583153294999e-06	-0.00010998554202992783
9.700969410468568	0.0012249038616405194	0.0012265296412039136	0.0012696127089229649	0.0012703280810511277	0.001295949233059519	0.0012960611990752054	0.0013246016726361077	0.0013240011015735484	0.0013867699333016254	0.0013844264707118495	0.04243141807594048	0.04141241213047557	-4.92165840188484e-06	-0.00010993515529963971	-4.922141238216521e-06	-0.0001099459404908798
9.75942263123647	0.0012246322024982842	0.0012262576312143908	0.0012693315244842148	0.0012700467406045206	0.0012956624652435108	0.001295774403095851	0.0013243088536607594	0.0013237084042788184	0.0013864640666590227	0.0013841210880283898	0.042431829779225744	0.041412813485194565	-4.89039964913715e-06	-0.00010989513427192565	-4.8908804506763576e-06	-0.00010990593872500787
9.818228062064373	0.0012243606317428922	0.001225985709900424	0.0012690504385424802	0.0012697654987532247	0.0012953758023686627	0.0012954877120069214	0.0013240161470470945	0.0013234158190992271	0.0013861583299230914	0.0013838158344510903	0.042432248930469894	0.04141322210064763	-4.859320783890189e-06	-0.0001098547062831079	-4.859799574156304e-06	-0.00010986553037029001
9.877387825195074	0.0012240891501923033	0.0012257138780841286	0.0012687694520689009	0.0012694843564696936	0.0012950892455051205	0.0012952011268775824	0.0013237235539803297	0.001323123347215947	0.0013858527245546723	0.0013835107114279052	0.04243267566475327	0.04141363810851841	-4.828420595178601e-06	-0.00010981386484434918	-4.828897397691004e-06	-0.00010982470894485563
9.936904055658934	0.0012238177586771453	0.0012254421366003593	0.0012684885660499633	0.001269203314741749	0.0012948027957401119	0.0012949146487940633	0.0013234310756647838	0.0013228309898291803	0.0013855472520385634	0.0013832057204305164	0.04243311011961111	0.04141406164288442	-4.797697877612431e-06	-0.00010977260334704697	-4.798172715880095e-06	-0.00010978346784712434
9.996778901350961	0.0012235464580409557	0.0012251704862969528	0.001268207781487789	0.00126892237457287	0.0012945164541782667	0.001294628278859977	0.001323138713324236	0.0013225387481585163	0.0013852419138839658	0.001382900862954776	0.04243355243507984	0.04141449284026136	-4.767151431182837e-06	-0.0001097309150566439	-4.767624328707795e-06	-0.00010974180034925562
10.05701452310831	0.0012232752491404349	0.0012248989280349847	0.001267927099400438	0.001268641536982499	0.0012942302219419535	0.001294342018196658	0.0013228464682023	0.0013222466234433055	0.0013849367116249465	0.0013825961405211672	0.04243400275374275	0.0414149318396475	-4.736780061262089e-06	-0.00010968879311218371	-4.7372510415394364e-06	-0.00010969969959759296
10.117613094788254	0.0012230041328456858	0.0012246274626890085	0.0012676465208222014	0.0012683608030063308	0.001293944100171602	0.0012940558679434817	0.0013225543415627838	0.001321954616943016	0.0013846316468208914	0.0013822915546752505	0.04243446122077493	0.04141537878256885	-4.706582578650406e-06	-0.0001096462305256174	-4.707051665189116e-06	-0.00010965715861163683
10.178576803346665	0.001222733110040471	0.0012243560911473137	0.0012673660468039052	0.0012680801736966209	0.0012936580900260444	0.0012937698292582068	0.0013222623346900693	0.0013216627299376124	0.0013843267210569778	0.0013819871069881322	0.042434927983992246	0.041415833813123894	-4.6765577994337115e-06	-0.00010960322017777857	-4.677025015727143e-06	-0.0001096141702793818
10.239907848916916	0.0012224621816224683	0.001224084814312185	0.0012670856784132228	0.0012677996501224962	0.0012933721926828583	0.0012934839033173192	0.001321970448889497	0.0013213709637279398	0.001384021935944653	0.00138168279905694	0.04243540319389891	0.041416297078032814	-4.646704544940261e-06	-0.00010955975481610758	-4.6471699144696316e-06	-0.00010957072735554019
10.301608444889292	0.0012221913485035377	0.001223813633100169	0.0012668054167349918	0.001267519233370273	0.0012930864093387195	0.0012931980913163828	0.0013216786854877561	0.0013210793196361135	0.0013837172931221225	0.001381378632505306	0.04243588700373582	0.04141676872668464	-4.617021641693808e-06	-0.0001095158270518759	-4.61748518796809e-06	-0.0001095268224595436
10.363680817990868	0.0012219206116099869	0.0012235425484423417	0.0012665252628715363	0.0012672389245437787	0.0012928007412097598	0.0012929123944703956	0.0013213870458332856	0.0013207877990059143	0.0013834127942548488	0.001381074608983859	0.04243637956953169	0.041417248911184215	-4.587507921425746e-06	-0.00010947142935990861	-4.587969667952177e-06	-0.00010948244807404417
10.426127208365882	0.0012216499718828377	0.0012232715612845756	0.0012662452179429868	0.0012669587247646735	0.0012925151895319213	0.001292626814014147	0.0013210955312966698	0.001320496403203187	0.0013831084410360467	0.0013807707301707172	0.0424368810501537	0.041417737786404556	-4.558162220990106e-06	-0.00010942655407433777	-4.55862219127072e-06	-0.00010943759654080676
10.488949869656532	0.0012213794302781099	0.0012230006725878267	0.0012659652830876212	0.001266678635172792	0.001292229755561336	0.0012923413512025948	0.001320804143271058	0.0013202051336162579	0.0013828042351872064	0.0013804669977720075	0.04243739160735793	0.04141823551003498	-4.528983382290699e-06	-0.00010938119338649299	-4.529441599836204e-06	-0.00010939226005926561
10.552151069084381	0.0012211089877670967	0.00122272988332841	0.001265685459462197	0.0012663986569264735	0.001291944440574692	0.0012920560073112323	0.0013205128831725787	0.001319913991656344	0.0013825001784586093	0.0013801634135223726	0.042437911405844256	0.0414187422426339	-4.49997025224122e-06	-0.0001093353393418206	-4.500426740586608e-06	-0.00010934643068361005
10.615733087532126	0.001220838645336658	0.0012224591944982946	0.0012654057482423032	0.001266118791202917	0.001291659245869627	0.0012917707836364784	0.0013202217524407723	0.001319622978757989	0.001382196272629869	0.0013798599791855107	0.04243844061330858	0.04141925814768137	-4.471121682725343e-06	-0.00010928898383771868	-4.4715764654073425e-06	-0.00010930010031925952
10.679698219625935	0.001220568403989507	0.0012221886071053934	0.001265126150622706	0.0012658390391985278	0.0012913741727651094	0.0012914856814960636	0.0013199307525390196	0.0013193320963794876	0.0013818925195104661	0.0013795566965547044	0.04243897940049794	0.04141978339163091	-4.442436530596727e-06	-0.00010924211862195499	-4.4428896311590055e-06	-0.0001092532607225305
10.744048773818252	0.0012202982647445074	0.001221918122173859	0.001264846667817706	0.0012655594021292718	0.0012910892226018363	0.001291200702229422	0.0013196398849549846	0.001319041346003326	0.0013815889209403012	0.0013792535674533662	0.0424395279412665	0.0414203181439654	-4.413913657583604e-06	-0.00010919473528919754	-4.414365099590645e-06	-0.00010920590349688952
10.808787072471103	0.001220028228636974	0.0012216477407443892	0.0012645673010615015	0.0012652798812310424	0.001290804396742635	0.001290915847198097	0.0013193491512010639	0.0013187507291366307	0.0013812854787902556	0.0013789505937355968	0.04244008641263167	0.0414208625772513	-4.385551930231532e-06	-0.00010914682527740638	-4.3860017372686355e-06	-0.00010915802008926168
10.87391545193992	0.001219758296718984	0.0012213774638745371	0.0012642880516085609	0.0012650004777600323	0.0012905196965728794	0.0012906311177861526	0.0013190585528148465	0.001318460247311628	0.0013809821949627651	0.001378647777286752	0.042440654994832634	0.04142141686719625	-4.357350219870437e-06	-0.00010909837986594617	-4.357798415540251e-06	-0.00010910960178817097
10.93943626265785	0.0012194884700596862	0.0012211072926390243	0.001264008920733997	0.0012647211929931084	0.0012902351235009005	0.0012903465154005887	0.0013187680913595789	0.001318169902086104	0.0013806790713923997	0.001378345120024019	0.04244123387138882	0.04142198119270506	-4.329307402567775e-06	-0.00010904939017278292	-4.329754010481621e-06	-0.00010906063972027091
11.00535186922059	0.0012192187497456224	0.0012208372281300626	0.0012637299097339521	0.001264442028228198	0.001289950678958419	0.0012900620414717703	0.0013184777684246405	0.0013178796950438815	0.0013803761100464596	0.0013780426238970025	0.042441823229160194	0.041422555735938914	-4.301422359086898e-06	-0.00010899984715109778	-4.301867402885587e-06	-0.00010901112484848485
11.071664650471687	0.0012189491368810473	0.001220567271457677	0.0012634510199259854	0.0012641629847846756	0.0012896663644009715	0.001289777697453852	0.0013181875856260222	0.001317589627795296	0.0013800733129255716	0.001377740290888322	0.04244242325840688	0.04142314068237493	-4.273693974847156e-06	-0.00010894974158759396	-4.2741374782044594e-06	-0.00010896104796923045
11.138376999588447	0.0012186796325882607	0.0012202974237500376	0.0012631722526494707	0.0012638840640037618	0.001289382181308354	0.0012894934848252239	0.0013178975446068225	0.001317299701977687	0.0013797706820643078	0.0013774381230142164	0.04244303415285395	0.041423736220865905	-4.2461211398354265e-06	-0.00010889906409750072	-4.246563126440728e-06	-0.00010891039970711835
11.205491324168262	0.0012184102380079448	0.0012200276861538005	0.0012628936092660033	0.0012636052672489314	0.0012890981311850722	0.0012892094050889604	0.001317607647037746	0.0013170099192559002	0.0013794682195318094	0.0013771361223251703	0.04244365610975167	0.041424342543703085	-4.218702748625194e-06	-0.00010884780512362968	-4.219143242195633e-06	-0.00010885917051492444
11.273010046315514	0.0012181409542994983	0.0012197580598344443	0.0012626150911598038	0.001263326595906317	0.0012888142155607915	0.001288925459773269	0.0013173178946176097	0.001316720281322787	0.001379165927432418	0.0013768342909065351	0.04244428932994313	0.041424959846679044	-4.191437700241246e-06	-0.00010879595493135108	-4.191876724530391e-06	-0.000108807350668233
11.340935602728974	0.001217871782641396	0.0012194885459766288	0.001262336699738149	0.0012630480513851402	0.0012885304359908129	0.001288641650431966	0.0013170282890738693	0.0013164307898997317	0.0013788638079063346	0.0013765326308791798	0.042444934017926685	0.04142558832915038	-4.164324898196098e-06	-0.00010874350360703944	-4.164762476980069e-06	-0.0001087549302634383
11.409270444789758	0.0012176027242315288	0.0012192191457845404	0.0012620584364317821	0.001262769635118124	0.0012882467940565309	0.0012883579786449357	0.0013167388321631344	0.0013161414467371632	0.0013785618631302612	0.0013762311444001326	0.04244559038192554	0.04142622819410355	-4.137363250413667e-06	-0.00010869044105452086	-4.137799407505013e-06	-0.00010870189921491358
11.478017038649782	0.0012173337802875738	0.0012189498604822612	0.00126178030269536	0.001262491348561938	0.0012879632913659277	0.0012880744460186209	0.0013164495256717168	0.0013158522536151026	0.0013782600953180875	0.001375929833663255	0.04244625863395399	0.04142687964822283	-4.1105516691269245e-06	-0.00010863675699024355	-4.110986428385033e-06	-0.00010864824725001498
11.547177865320764	0.001217064952047357	0.0012186806913141355	0.0012615023000078875	0.0012622131931976357	0.0012876799295540575	0.0012877910541865085	0.0013161603714161722	0.0013155632123437015	0.0013779585067215663	0.0013756287008999143	0.04244693898988821	0.041427542901955265	-4.083889070949018e-06	-0.00010858244094316682	-4.0843224562592956e-06	-0.00010859396390813791
11.616755420763786	0.0012167962407692216	0.0012184116395451403	0.0012612244298731638	0.0012619351705311014	0.0012873967102835404	0.0012875078048096246	0.0013158713712438511	0.0013152743247637933	0.001377657099631004	0.001375327748379668	0.04244763166953543	0.04142821816958132	-4.057374376685921e-06	-0.0001085274822474891	-4.057806411970205e-06	-0.00010853903853455527
11.686752215979308	0.00121652764773242	0.0012181427064612777	0.0012609466938202517	0.0012616572820935185	0.001287113635245084	0.001287224699577052	0.0013155825270334803	0.001314985592747468	0.001377355876375983	0.0013750269784109773	0.04244833689670701	0.041428905669283485	-4.031006511357252e-06	-0.00010847187004117687	-4.031437220584216e-06	-0.00010848346027864109
11.75717077709787	0.0012162591742374874	0.0012178738933699524	0.0012606690934039305	0.001261379529441824	0.0012868307061579868	0.0012869417402064354	0.0013152938406957248	0.0013146970181986376	0.0013770548393260693	0.001374726393341908	0.042449054899291384	0.041429605623220456	-4.004784404225761e-06	-0.00010841559326468797	-4.005213811412653e-06	-0.00010842721809220524
11.82801364547121	0.001215990821606637	0.0012176052016003682	0.001260391630205171	0.0012611019141591843	0.0012865479247706646	0.0012866589284445068	0.001315005314173776	0.0013144086030536185	0.001376753990891544	0.001374425995560858	0.042449785909327936	0.0414303182575967	-3.9787069886013104e-06	-0.00010835864065311673	-3.979135117805274e-06	-0.00010837030072197162
11.899283377763982	0.001215722591184167	0.0012173366325039373	0.001260114305831626	0.0012608244378554865	0.001286265292861196	0.0012863762660676303	0.001314716949443959	0.0013141203492817372	0.0013764533335241635	0.0013741257874973073	0.04245053016308463	0.041431043802738154	-3.9527732018512785e-06	-0.00010830100073436211	-3.953200077178032e-06	-0.00010831269670763533
11.970982546046038	0.001215454484336862	0.0012170681874546835	0.0012598371219181127	0.001260547102167821	0.001285982812237858	0.0012860937548823373	0.0013144287485163315	0.001313832258885927	0.001376152869717907	0.0013738257716225603	0.04245128790113358	0.0414317824931675	-3.926981985419645e-06	-0.00010824266182712927	-3.927407631023477e-06	-0.0001082543943799752
12.043113737885237	0.0012151865024544065	0.0012167998678496593	0.0012595600801271138	0.0012602699087609836	0.001285700484739682	0.001285811396725882	0.0013141407134353033	0.0013135443339033473	0.0013758526020097542	0.0013735259504505152	0.04245205936843105	0.041432534567681284	-3.901332284672598e-06	-0.00010818361203435156	-3.901756724763311e-06	-0.00010819538185433131
12.115679556440844	0.0012149186469498131	0.0012165316751093747	0.0012592831821492915	0.0012599928593279893	0.001285418312237024	0.0012855291934668095	0.001313852846280274	0.0013132565764060143	0.001375552532980478	0.0013732263265384484	0.04245284481439709	0.04143330026942729	-3.875823048919355e-06	-0.00010812383924116431	-3.8762463077657294e-06	-0.00010813564702838452
12.188682620557461	0.0012146509192598424	0.0012162636106782213	0.0012590064297039935	0.0012597159555905822	0.0012851362966321298	0.0012852471470055236	0.0013135651491662623	0.0013129689885014336	0.001375252665255435	0.0013729269024878009	0.042453644492998224	0.0414340798459851	-3.850453231367054e-06	-0.00010806333111110233	-3.8508753332812395e-06	-0.00010807517757821516
12.26212556485955	0.0012143833208454473	0.0012159956760249176	0.0012587298245397916	0.0012594391992997694	0.0012848544398597272	0.0012849652592748758	0.0013132776242445684	0.0013126815723332552	0.0013749530015053925	0.0013726276809449937	0.042454458662828806	0.0414348735494462	-3.825221788973307e-06	-0.00010800207507963289	-3.825642758331638e-06	-0.00010801396095228011
12.336011039846525	0.0012141158531922202	0.0012157278726429583	0.0012584533684350137	0.0012591625922363599	0.0012845727438876237	0.0012846835322407634	0.0013129902737034397	0.00131239433008194	0.0013746535444473596	0.0013723286646022531	0.04245528758719867	0.04143568163649813	-3.8001276825433417e-06	-0.00010794005835354503	-3.8005475437863367e-06	-0.0001079519843707466
12.41034171198835	0.001213848517810833	0.001215460202051059	0.001258177063198284	0.0012588861362115	0.0012842912107173014	0.0012844019679027223	0.001312703099768736	0.0013121072639654214	0.0013743542968454219	0.001372029856198437	0.04245613153421658	0.04143650436850796	-3.775169876610307e-06	-0.00010787726790578711	-3.7755886542409356e-06	-0.00010788923481999668
12.485120263821853	0.0012135813162375087	0.001215192665793628	0.001257900910669084	0.0012586098330672395	0.0012840098423845432	0.0012841205682945554	0.0013124161047046278	0.0013118203762398	0.001374055261511614	0.0013717312585198994	0.04245699077688017	0.04143734201160686	-3.750347339350271e-06	-0.00010781369046922173	-3.7507650579287483e-06	-0.00010782569904640993
12.560349394047481	0.0012133142500344877	0.0012149252654412369	0.0012576249127183177	0.0012583336846770956	0.0012837286409600585	0.0012838393354849553	0.0013121292908142956	0.0013115336692000432	0.001373756441306792	0.0013714328744013546	0.042457865593164466	0.041438194836779914	-3.7256590425579356e-06	-0.00010774931253396125	-3.7260757267225386e-06	-0.00010776136355422627
12.63603181762671	0.0012130473207905069	0.0012146580025910998	0.001257349071248888	0.0012580576929466293	0.0012834476085501248	0.0012835582715781458	0.0013118426604406454	0.001311247145180694	0.0013734578391415312	0.0013711347067267654	0.042458756266114686	0.041439063119953184	-3.7011039616414304e-06	-0.00010768412034334318	-3.7015196360946218e-06	-0.00010769621460093859
12.712170265880024	0.00121278053012128	0.0012143908788675606	0.0012570733881962783	0.00125778185981403	0.0012831667472972333	0.0012832773787145272	0.0013115562159670292	0.001310960806556593	0.001373159457977027	0.0013708367584302375	0.0424596630839362	0.041439947142084606	-3.676681075552926e-06	-0.00010761809988987792	-3.6770957650700264e-06	-0.00010763023819360118
12.78876748658549	0.001212513879669994	0.0012141238959225875	0.001256797865529149	0.001257506187250711	0.0012828860593807523	0.0012829966590713385	0.001311269959817987	0.0013106746557436134	0.0013728613008260233	0.0013705390324969368	0.04246058634009282	0.04144084718925683	-3.6523893666984275e-06	-0.00010755123690878166	-3.6528030961293506e-06	-0.00010756342008205744
12.865826244077915	0.0012122473711078173	0.0012138570554362871	0.0012565225052499508	0.0012572306772619252	0.0012826055470176064	0.001282716114863337	0.0013109838944600043	0.0013103886951994204	0.0013725633707537595	0.0013702415319640302	0.0424615263334004	0.04144176355277081	-3.6282278209204266e-06	-0.00010748351687484003	-3.6286406151896794e-06	-0.0001074957457560255
12.943349319348618	0.0012119810061344037	0.0012135903591174101	0.0012562473093955335	0.0012569553318873736	0.0012823252124629563	0.0012824357483434763	0.0013106980224022716	0.0013101029274242228	0.001372265670878922	0.0013699442599216247	0.04246248336812685	0.041442696529241284	-3.604195427451065e-06	-0.00010741492499735661	-3.6046073115698907e-06	-0.00010742720044040754
13.0213395101458	0.0012117147864784215	0.0012133238087038828	0.001255972280037783	0.0012566801532018434	0.0012820450580109041	0.0012821555618036098	0.0013104123461974697	0.0013098173549615606	0.001371968204374627	0.0013696472195137443	0.042463457754090606	0.04144364642069565	-3.5802911788306024e-06	-0.00010734544621482378	-3.580702177883102e-06	-0.00010735776908904482
13.099799631075467	0.0012114487138980801	0.0012130574059633376	0.0012556974192842582	0.0012564051433158459	0.0012817650859952008	0.0012818755575752009	0.0013101268684425635	0.001309531980399091	0.001371670974469413	0.0013693504139393104	0.042464449806763664	0.04144461353467098	-3.5565140709317017e-06	-0.00010727506519206398	-3.5569242100869786e-06	-0.00010728743638252491
13.178732513703073	0.0012111827901816685	0.0012127911526936541	0.0012554227292788382	0.0012561303043762658	0.001281485298789968	0.0012815957380300405	0.0013098415917796057	0.0013092468063693927	0.001371373984448249	0.0013690538464531418	0.0424654598473756	0.04144559818431754	-3.5328631028241214e-06	-0.00010720376631304096	-3.5332724073449534e-06	-0.00010721618672107636
13.258141006655675	0.001210917017148109	0.0012125250507235158	0.0012551482122023934	0.001255855638567031	0.0012812056988104402	0.0012813161055809906	0.0013095565188965667	0.00130896183555079	0.0013710772376535714	0.0013687575203669819	0.042466488203018196	0.04144660068849981	-3.5093372767695113e-06	-0.00010713153367633566	-3.5097457720002084e-06	-0.00010714400421979464
13.338027975724735	0.0012106513966475142	0.00121225910191297	0.0012548738702734552	0.0012555811481097846	0.0012809262885137122	0.0012810366626827296	0.0013092716525281668	0.0013086770706681845	0.001370780737486328	0.001368461439050532	0.04246753520675307	0.041447621371902894	-3.485935598162432e-06	-0.00010705835109101058	-3.4863433095427138e-06	-0.00010707087270442339
13.418396303969553	0.0012103859305617579	0.0012119933081540016	0.0012545997057489054	0.0012553068352645757	0.001280647070399503	0.0012807574118325162	0.0013089869954567342	0.0013083925144939076	0.0013704844874070504	0.0013681656059325131	0.042468601197723034	0.041448660565138976	-3.4626570754800468e-06	-0.00010698420207044812	-3.4630640285433084e-06	-0.00010699677570533139
13.49924889182131	0.0012101206208050533	0.0012117276713711164	0.0012543257209246758	0.0012550327023305586	0.0012803680470109343	0.0012804783555709672	0.0013087025505130697	0.0013081081698485836	0.0013701884909369387	0.0013678700245017426	0.042469686521261305	0.04144971860485576	-3.4395007202456945e-06	-0.00010690906982754877	-3.4399069406155364e-06	-0.0001069216964528219
13.580588657187745	0.0012098554693245427	0.0012114621935219317	0.0012540519181364574	0.0012547587516467053	0.0012800892209353192	0.0012801994964828454	0.0013084183205773314	0.0013078240396020109	0.0013698927516589692	0.0013675746983082288	0.0424707915290078	0.041450795833848114	-3.4164655469456212e-06	-0.00010683293726893028	-3.4168710603505945e-06	-0.0001068456178711652
13.662418535558457	0.0012095904781009015	0.0012111968765977838	0.0012537782997604308	0.0012544849855925337	0.0012798105948049728	0.0012799208371978678	0.0013081343085799373	0.0013075401266740595	0.001369597273219023	0.0013672796309642911	0.042471916579022925	0.04145189260117014	-3.393550572994286e-06	-0.00010675578698940424	-3.393955405270495e-06	-0.00010676852257335279
13.744741480110864	0.0012093256491489451	0.00121093172262434	0.0012535048682139993	0.001254211406588844	0.0012795321712980282	0.0012796423803915229	0.001307850517502479	0.0013072564340355826	0.0013693020593270341	0.0013669848261456945	0.04247306203590679	0.04145300926225084	-3.3707548186979325e-06	-0.00010667760126675807	-3.3711589957742885e-06	-0.00010669039285532422
13.827560461816718	0.001209060984518255	0.0012106667336622275	0.001253231625956543	0.0012539380170984741	0.0012792539531392743	0.001279364128785907	0.0013075669503786569	0.0013069729647093493	0.0013690071137581585	0.0013666902875928092	0.042474228270919685	0.04145414617901188	-3.348077307199944e-06	-0.0001065983620563149	-3.348480855120718e-06	-0.00010661121069122093
13.910878469549415	0.001208796486293807	0.001210401911807664	0.0012529585754901796	0.0012536648196270598	0.0012789759431010013	0.001279086085150567	0.0013072836102952252	0.001306689721770984	0.00136871244035396	0.0013663960191117861	0.04247541566210329	0.041455303719985556	-3.3255170644027818e-06	-0.00010651805098391143	-3.325920009319798e-06	-0.00010653095772591992
13.9946985101918	0.0012085321565966233	0.001210137259193114	0.0012526857193605496	0.0012533918167238229	0.0012786981440038741	0.0012788082523033759	0.0013070005003929662	0.0013064067083499388	0.0013684180430236306	0.0013661020245757623	0.042476624594406306	0.04145648226043745	-3.303073118946301e-06	-0.00010643664934120722	-3.303475487122405e-06	-0.00010644961527037089
14.079023608744702	0.0012082679975844186	0.0012098727779879402	0.0012524130601575983	0.001253119010982353	0.0012784205587178027	0.0012785306331114	0.0013067176238676656	0.0013061239276304637	0.0013681239257452111	0.0013658083079260757	0.04247785545981235	0.041457682182490393	-3.280744502134024e-06	-0.00010635413807891236	-3.2811463199448193e-06	-0.00010636716429496262
14.163856808436103	0.0012080040114522811	0.0012096084703990847	0.0012521406005163963	0.0012528464050414294	0.0012781431901628506	0.0012782532304918082	0.001306434983971125	0.001305841382852617	0.0013678300925668645	0.001365514873173519	0.04247910865746664	0.04145890387525004	-3.258530247892376e-06	-0.00010627049780068121	-3.258931541841835e-06	-0.00010628358542377758
14.24920117083096	0.0012077402004333389	0.0012093443386717426	0.0012518683431179465	0.0012525740015858298	0.0012778660413101375	0.00127797604741277	0.0013061525840121725	0.0013055590773132695	0.0013675365476081389	0.001365221724399595	0.042480384593811406	0.0414601477349334	-3.236429392744662e-06	-0.00010618570875814415	-3.2368301894486473e-06	-0.00010619885892873548
14.335059775941703	0.0012074765667994597	0.0012090803850900635	0.0012515962906900276	0.0012523018033471752	0.0012775891151827739	0.001277699086894395	0.001305870427357706	0.0013052770143671469	0.001367243295061278	0.0013649288657578151	0.04248168368271823	0.04146141416500068	-3.214440975696578e-06	-0.00010609975084241441	-3.214841301896719e-06	-0.00010611296472168297
14.421435722339384	0.0012072131128619537	0.0012088166119778596	0.001251324446008045	0.0012520298131047803	0.0012773124148568072	0.0012774223520096726	0.001305588517433752	0.0013049951974278815	0.0013669503391925465	0.0013646363014750101	0.04248300634562472	0.04146270357628763	-3.192564038244014e-06	-0.00010601260357923081	-3.192963920814647e-06	-0.00010602588234986943
14.50833212726552	0.0012069498409722891	0.0012085530216993238	0.0012510528118958929	0.0012517580336865192	0.001277035943462182	0.001277145845885434	0.0013053068577265365	0.0013047136299690833	0.0013666576843435775	0.001364344035852665	0.04248435301167411	0.04146401638714207	-3.170797624276779e-06	-0.00010592424612124174	-3.1711970902110684e-06	-0.0001059375909873983
14.595752126744532	0.0012066867535228266	0.0012082896166597688	0.0012507813912268427	0.0012514864679697131	0.0012767597041837264	0.0012768695717033376	0.0013050254517835912	0.0013044323155254362	0.0013663653349327537	0.0013640520732682872	0.04248572411785862	0.04146535302356182	-3.1491407800638554e-06	-0.00010583465724259278	-3.1495398564954785e-06	-0.00010584806943061964
14.683698875697011	0.0012064238529475523	0.0012080263993063654	0.0012505101869244302	0.0012512151188820203	0.001276483700262142	0.0012765935327008556	0.0013047443032148554	0.0013041512576938018	0.001366073295456596	0.001363760418176782	0.04248712010916203	0.041466713919336456	-3.1275925541762034e-06	-0.00010574381533121069	-3.1279912683776154e-06	-0.00010575729608988671
14.772175548053516	0.0012061611417228447	0.001207763372128912	0.0012502392019633805	0.0012509439894023606	0.001276207934995028	0.0012763177321723003	0.0013044634156938251	0.0013038704601343596	0.001365781570491201	0.001363469075111876	0.042488541438708345	0.041468099516190064	-3.1061519974364543e-06	-0.00010565169838180899	-3.10655037680848e-06	-0.00010566524898264484
14.861185336869132	0.001205898622368236	0.0012075005376606007	0.0012499684393705288	0.0012506730825618394	0.0012759324117379085	0.0012760421734698483	0.0013041827929587007	0.0013035899265717527	0.0013654901646936828	0.0013631780486875456	0.04248998856791182	0.0414695102639283	-3.0848181628512564e-06	-0.00010555828398833844	-3.0852162349465084e-06	-0.00010557190572635378
14.95073145443871	0.0012056362974472046	0.0012072378984788145	0.0012496979022257777	0.0012504024014447052	0.0012756571339052976	0.0012757668600046038	0.001303902438813574	0.0013033096607962698	0.0013651990828036614	0.0013628873435994906	0.042491461966629306	0.04147094662058681	-3.06359010560954e-06	-0.00010546354933863022	-3.0639878981202767e-06	-0.00010547724353254795
15.040817132412794	0.0012053741695679584	0.0012069754572059147	0.001249427593663046	0.0012501319491892999	0.0012753821049717531	0.0012754917952476532	0.0013036223571296127	0.0013030296666650249	0.001364908329644752	0.001362596964626609	0.04249296211331661	0.04147240905258368	-3.04246688297323e-06	-0.00010536747120537537	-3.0428644237400285e-06	-0.00010538123919792697
15.131445621914246	0.0012051122413842626	0.0012067132165100732	0.001249157516871267	0.0012498617289890585	0.0012751073284729883	0.0012752169827311749	0.0013033425518462986	0.0013027499481031905	0.0013646179101261158	0.001362306916632533	0.042494489495187145	0.041473898034873724	-3.0214475542312755e-06	-0.00010527002593821444	-3.0218448712499707e-06	-0.00010528386909700038
15.222620193655578	0.0012048505155962525	0.0012064511791060903	0.0012488876750953732	0.0012495917440934951	0.0012748328080069682	0.0012749424260495327	0.0013030630269726545	0.0013024705091052222	0.0013643278292440042	0.001362017204567159	0.0424960446083728	0.04147541405110686	-3.000531180682303e-06	-0.0001051711894582974	-3.000928302097916e-06	-0.00010518510917587043
15.31434413805701	0.001204588994951283	0.001206189347756249	0.0012486180716373225	0.0012493219978092318	0.0012745585472350492	0.0012746681288604178	0.0013027837865885216	0.0013021913537361275	0.0013640380920833587	0.001361727833468232	0.0424976279580902	0.04147695759378724	-2.9797168255409415e-06	-0.00010507093724815286	-2.980113779658955e-06	-0.00010508493494268412
15.406620765365147	0.0012043276822447798	0.0012059277252711696	0.001248348709857128	0.0012490524935010276	0.0012742845498831276	0.0012743940948859922	0.00130250483484584	0.0013019124861327442	0.0013637487038194226	0.0013614388084629402	0.04249924005880707	0.04147852916443829	-2.959003553902259e-06	-0.00010496924434547084	-2.959400369199894e-06	-0.00010498332146147149
15.499453405772549	0.0012040665803211123	0.0012056663145106892	0.001248079593173914	0.0012487832345928378	0.0012740108197428135	0.0012741203279140623	0.0013022261759699644	0.001301633910505049	0.001363459669719391	0.001361150134769551	0.042500881434414294	0.04148012927376808	-2.938390432667172e-06	-0.00010486608533369357	-2.9387871377691e-06	-0.00010488024334170953
15.592845409537835	0.001203805692074483	0.0012054051183847552	0.0012478107250669906	0.00124851422456889	0.0012737373606726255	0.0012738468317992772	0.0013019478142609997	0.001301355631137492	0.0013631709951440905	0.0013608618176990735	0.0425025526183991	0.04148175844184094	-2.917876530515555e-06	-0.00010476143433515994	-2.9182731542225226e-06	-0.0001047756747329931
15.686800147106629	0.0012035450204498249	0.0012051441398543271	0.0012475421090769408	0.0012482454669747714	0.0012734641765992031	0.0012735736104643306	0.0013016697540951577	0.0013010776523903424	0.0013628826855496825	0.0013605738626569453	0.042504254154023625	0.04148341719824812	-2.8974609178316485e-06	-0.00010465526500158528	-2.8978574891170075e-06	-0.00010466958931465431
15.781321009233178	0.001203284568443726	0.0012048833819323097	0.001247273748806739	0.0012479769654185511	0.0012731912715185497	0.0012733006679012122	0.0013013919999261465	0.0013007999787010788	0.0013625947464894097	0.001360286275144764	0.04250598659450443	0.0414851060822862	-2.8771426666537522e-06	-0.00010454755050653963	-2.8775392146617243e-06	-0.00010456196028815756
15.87641140710273	0.0012030243391053582	0.0012046228476844804	0.0012470056479228745	0.001247708723571902	0.0012729186494972848	0.0012730280081724497	0.0013011145562865727	0.0013005226145857795	0.0013623071836153585	0.0013599990607620282	0.042507750503197946	0.041486825643134766	-2.856920850627387e-06	-0.00010443826353645491	-2.8573174046904112e-06	-0.00010445276036885609
15.972074772454643	0.001202764335537436	0.0012043625402304598	0.0012467378101565108	0.0012474407451712659	0.0012726463146739333	0.0012727556354124039	0.0013008374277893842	0.0013002455646405659	0.001362020002680272	0.0013597122252079377	0.04250954645378778	0.04148857644004061	-2.8367945448994764e-06	-0.00010432737628043864	-2.83719113452173e-06	-0.00010434196177458444
16.06831455770623	0.0012025045608971845	0.0012041024627446823	0.0012464702393046592	0.0012471730340190242	0.0012723742712602312	0.0012724835538285692	0.00130056061912933	0.001299968833543053	0.001361733209539386	0.001359425774283209	0.04251137503047479	0.041490359042504005	-2.8167628261391645e-06	-0.0001042148604238069	-2.8171594810147763e-06	-0.00010422953622049591
16.165134236077357	0.0012022450183973197	0.001203842618457382	0.0012462029392313648	0.0012469055939846898	0.0012721025235424494	0.001272211767702896	0.001300284135084443	0.001299692426053828	0.0013614468101522937	0.0013591397138919225	0.042513236828174206	0.04149217403046823	-2.796824772439803e-06	-0.00010410068713762044	-2.7972215224528543e-06	-0.00010411545490790486
16.262537301715792	0.0012019857113070604	0.0012035830106556101	0.0012459359138689298	0.0012466384290061294	0.0012718310758827525	0.00127194028139315	0.0013000079805175597	0.0012994163470179633	0.0013611608105848561	0.001358854050043415	0.04251513245271152	0.04149402199451253	-2.7769794632356848e-06	-0.00010398482706841516	-2.7773763384680156e-06	-0.00010399968851429464
16.36052726982327	0.0012017266429531469	0.0012033236426842598	0.00124566916721915	0.0012463715430908017	0.0012715599327205768	0.0012716690993342854	0.0012997321603778638	0.0012991406013665545	0.0013608752170111435	0.0013585687888542006	0.042517062521027126	0.0414959035360513	-2.757225979282095e-06	-0.00010386725033009747	-2.7576230100046298e-06	-0.00010388220718474117
16.459107676782416	0.0012014678167208829	0.0012030645179471149	0.0012454027033545734	0.0012461049403170211	0.0012712890985740325	0.0012713982260398509	0.001299456679702454	0.0012988651941182837	0.0013605900357154099	0.0013582839365499282	0.042519027661380424	0.04149781926753202	-2.7375634025980644e-06	-0.00010374792649434084	-2.737960619285558e-06	-0.00010376298052283683
16.55828208028434	0.0012012092360551918	0.0012028056399079096	0.0012451365264197819	0.0012458386248352367	0.0012710185780413301	0.0012711276661034085	0.001299181543617944	0.0012985901303810094	0.0013603052730941027	0.00135799949946737	0.042521028513561765	0.04149976981264235	-2.7179908164047875e-06	-0.00010362682458056605	-2.7183882497427633e-06	-0.00010364197758094829
16.658054059457015	0.001200950904461695	0.001202547012091415	0.0012448706406326968	0.0012455726008693425	0.001270748375802236	0.0012708574241999907	0.0012989067573420875	0.0012983154153533908	0.0013600209356579129	0.0013577154840564518	0.04252306572910411	0.041501755806517854	-2.6985073050189365e-06	-0.00010350391304403406	-2.698904985894146e-06	-0.00010351916684717133
16.758427214994473	0.0012006928255078183	0.0012022886380845513	0.001244605050285917	0.0012453068727180166	0.0012704784966195604	0.0012705875050875882	0.0012986323261854483	0.0012980410543265463	0.0013597370300338716	0.0013574318968823306	0.04252513997150293	0.04150377789595407	-2.6791119538604677e-06	-0.00010337915976854628	-2.6795099133747682e-06	-0.00010339451623925244
16.859405169286727	0.001200435002823893	0.0012020305215374935	0.0012443397597480571	0.0012450414447560613	0.0012702089453406513	0.0012703179136086382	0.0012983582555530719	0.001297767052685721	0.001359453562967459	0.0013571487446274795	0.04252725191643787	0.04150583673962385	-2.659803849381498e-06	-0.00010325253205500928	-2.6602021188587913e-06	-0.00010326799309273715
16.960991566550526	0.0012001774401043071	0.0012017726661648319	0.0012440747734651396	0.0012447763214357976	0.0012699397268989424	0.0012700486546915735	0.0012980845509462167	0.001297493415912013	0.0013591705413247834	0.0013568660340938512	0.04252940225199766	0.04150793300829683	-2.64058207895268e-06	-0.00010312399660969418	-2.6409806899354432e-06	-0.00010313956414892411
17.063190072960847	0.0011999201411086542	0.0012015150757467253	0.0012438100959619872	0.0012445115072884595	0.0012696708463155078	0.001269779733352375	0.001297811217964099	0.0012972201495841077	0.0013588879720947769	0.0013565837722050457	0.04253159167891364	0.041510067385065935	-2.6214457308606012e-06	-0.0001029935195345777	-2.621844715114223e-06	-0.00010300919554548371
17.166004376783235	0.0011996631096629188	0.001201257754130094	0.0012435457318436607	0.0012442470069256337	0.00126940230870066	0.0012695111546961685	0.0012975382623056815	0.0012969472593800612	0.0013586058623914494	0.0013563019660085478	0.04253382091079278	0.041512240565574426	-2.602393894223648e-06	-0.00010286106631596237	-2.6027932837398987e-06	-0.00010287685280524483
17.26943818850684	0.00119940634966067	0.0012010007052298186	0.001243281685796906	0.0012439828250407072	0.001269134119255565	0.0012692429239188358	0.00129726568977148	0.001296674751079102	0.0013583242194561682	0.0013560206226779792	0.04253609067435637	0.04151445325825131	-2.583425658946037e-06	-0.00010272660181476212	-2.5838254859604157e-06	-0.00010274250082631387
17.37349524097843	0.0011991498650642818	0.0012007439330299695	0.0012430179625916328	0.0012437189664103517	0.0012688662832738911	0.0012689750463086638	0.0012969935062654145	0.0012964026305634722	0.0013580430506599866	0.0013557397495154088	0.042538401709686556	0.041516706184548405	-2.5645401156345476e-06	-0.00010259009025254118	-2.564940412619343e-06	-0.00010260610386830793
17.478179289537028	0.0011988936599061804	0.0012004874415850605	0.0012427545670824294	0.0012434554358960364	0.0012685988061434945	0.0012687075272480271	0.0012967217177966945	0.0012961309038203063	0.0013577623635060215	0.0013554593539537054	0.04254075477047291	0.04151900007918224	-2.5457363555352053e-06	-0.00010245149520085595	-2.5461371552029655e-06	-0.00010246762554125266
17.583494112149474	0.0011986377382901092	0.0012002312350213183	0.0012424915042100926	0.001243192238445563	0.0012683316933481269	0.0012684403722150945	0.0012964503304817346	0.0012958595769435382	0.001357482165631869	0.0013551794435589274	0.04254315062426783	0.04152133569038139	-2.5270134705046576e-06	-0.00010231077957106871	-2.527414805811659e-06	-0.00010232702879578448
17.689443509546752	0.0011983821043924099	0.001199975317537976	0.0012422287790031868	0.0012429293790946268	0.0012680649504691723	0.0012681735867855638	0.0012961793505460993	0.001295588656135843	0.0013572024648120587	0.001354900026032756	0.04254559005274239	0.04152371378013913	-2.508370552920837e-06	-0.00010216790560055311	-2.5087724570800954e-06	-0.00010218427590943935
17.79603130536116	0.0011981267624633402	0.0011997196934085941	0.0012419663965796397	0.0012426668629684132	0.0012677985831874268	0.0012679071766344386	0.0012959087843264986	0.0012953181477106189	0.0013569232689605666	0.0013546211092149824	0.04254807385195211	0.04152613512446897	-2.489806695594489e-06	-0.00010202283483973229	-2.4902092020766264e-06	-0.00010203932847352437
17.90326134626431	0.0011978717168284097	0.0011994643669824042	0.001241704362148363	0.001242404695283221	0.0012675325972849039	0.0012676411475378323	0.0012956386382728111	0.001295048058094005	0.0013566445861333697	0.0013543427010860357	0.04255060283260328	0.04152860051366602	-2.4713209917830506e-06	-0.00010187552814278078	-2.4717241343162957e-06	-0.00010189214738381969
18.011137502105942	0.0011976169718897257	0.0011992093426856651	0.001241442681010889	0.0012421428813481023	0.0012672669986466619	0.0012673755053747944	0.0012953689189501322	0.0012947783938269228	0.0013563664245310324	0.0013540648097695462	0.042553177820326867	0.0415311107525744	-2.4529125350614134e-06	-0.00010172594565222015	-2.453316347645479e-06	-0.00010174269282542392
18.119663666053608	0.0011973625321273908	0.0011989546250230653	0.0012411813585630617	0.001241881426566556	0.0012670017932626893	0.001267110256129191	0.0012950996330408887	0.0012945091615671805	0.0013560887925013723	0.001353787443534983	0.04255579965595837	0.04153366666085827	-2.4345804192629425e-06	-0.00010157404678584614	-2.4349849361638212e-06	-0.00010159092425920946
18.228843754733095	0.001197108402100901	0.0011987002185791307	0.00124092040029674	0.0012416203364382318	0.0012667369872298019	0.001266845405891604	0.0012948307873469655	0.0012942403680915918	0.0013558116985421464	0.0013535106108003131	0.04255846919582014	0.04153626907327822	-2.416323738443915e-06	-0.00010141979022545988	-2.416728994206023e-06	-0.00010143680041121983
18.338681708369887	0.0011968545864505813	0.0011984461280196681	0.0012406598118015367	0.0012413596165606732	0.001266472586753586	0.0012665809608612666	0.0012945623887918826	0.001293972020298146	0.001355535151303801	0.0013532343201347276	0.04256118731201054	0.04153891883997426	-2.398141586772498e-06	-0.00010126313390110275	-2.398547616223011e-06	-0.00010128027925648819
18.44918149093129	0.0011966010898990466	0.0011981923580932346	0.0012403995987665944	0.0012410992726310972	0.0012662085981503773	0.0012663169273480458	0.0012942944444230176	0.0012937041252082198	0.0013552591595922762	0.001352958580261415	0.04256395489270131	0.041541616826752066	-2.3800330585278806e-06	-0.00010110403497981535	-2.380439896774132e-06	-0.00010112131800760205
18.56034709026951	0.0011963479172526794	0.0011979389136326224	0.001240139766982381	0.0012408393104481874	0.001265945027849264	0.001266053311774439	0.0012940269614138513	0.0012934366899688132	0.0013549837323718465	0.0013526834000603728	0.042566772842435534	0.04154436391537719	-2.361997247980578e-06	-0.00010094244985014988	-2.3624049304256725e-06	-0.00010095987309996501
18.672182518265565	0.0011960950734031487	0.001197685799556388	0.0012398803223425327	0.001240579735913946	0.001265681882394145	0.0012657901206776319	0.0012937599470662742	0.001293169721854852	0.0013547088787680328	0.001352408788571295	0.04256964208243508	0.04154716100387345	-2.3440332493369215e-06	-0.00010077833410784831	-2.34444181168407e-06	-0.00010079590017716966
18.784691810974078	0.0011958425633289422	0.0011974330208703915	0.001239621270845719	0.0012403205550355558	0.0012654191684458094	0.0012655273607115735	0.001293493408812923	0.001292903228271507	0.0013544346080705553	0.001352134754996491	0.04257256355091404	0.041550009006826434	-2.3261401567008927e-06	-0.00010061164254307475	-2.326549634956883e-06	-0.00010062935407781359
18.897879028768923	0.0011955903920969333	0.001197180582669374	0.001239362618597545	0.00124006177392729	0.0012651568927840601	0.0012652650386491004	0.0012932273542195605	0.0012926372167565729	0.0013541609297363475	0.0013518613087038713	0.042575538203394304	0.041552908855694466	-2.3083170639596334e-06	-0.00010044232912323481	-2.3087274944261563e-06	-0.00010046018881834651
19.01174825648978	0.00119533856486398	0.0011969284901385657	0.001239104371812496	0.0012398033988124558	0.0012648950623098832	0.0012650031613841027	0.0012929617909875118	0.0012923716949828894	0.001353887853392629	0.0013515884592299918	0.042578567013033	0.041555861499125504	-2.290563064730536e-06	-0.00010027034697920878	-2.2909744840293386e-06	-0.0001002883575803859
19.126303603589555	0.0011950870868785426	0.0011966767485553094	0.0012388465368159028	0.0012395454360253644	0.0012646336840476443	0.001264741735933715	0.0012926967269561278	0.001292106670760796	0.0013536153888400286	0.001351316216283141	0.04258165097095123	0.04155886790327789	-2.272877252323946e-06	-0.00010009564839078	-2.2732896974011693e-06	-0.00010011381269534048
19.241549204282624	0.001194835963482335	0.0011964253632907268	0.0012385891200459524	0.0012392878920133444	0.0012643727651473317	0.0012644807694405604	0.001292432170105303	0.0012918421520406417	0.0013533435460557676	0.0013510445897464954	0.04258479108657207	0.04156192905215049	-2.2552587196364784e-06	-9.991818477020353e-05	-2.2556722277583194e-06	-9.993650562759027e-05
19.357489217694134	0.0011945852001120096	0.0011961743398114083	0.0012383321280557357	0.001239030773338792	0.001264112312886842	0.0012642202691750322	0.0012921681285580425	0.0012915781469153395	0.0013530723351969083	0.0013507735896813344	0.04258798838796371	0.041565045947916456	-2.2377065591067807e-06	-9.973790664677407e-05	-2.238121167869901e-06	-9.975638695991496e-05
19.474127828010037	0.0011943348023008634	0.0011959236836811312	0.001238075567515324	0.0012387740866812505	0.0012638523346743002	0.0012639602425376113	0.0012919046105830671	0.0012913146636229624	0.0013528017666036537	0.0013505032263303055	0.0425912439221906	0.04156821961126553	-2.2202198626123174e-06	-9.955476364972848e-05	-2.220635609946446e-06	-9.957340637603562e-05
19.59146924462811	0.0011940847756805883	0.0011956734005626193	0.0012378194452138968	0.0012385178388395418	0.0012635928380504364	0.0012637006970612403	0.0012916416245974788	0.001291051710549398	0.0013525318508027212	0.0013502335101207665	0.04259455875566913	0.04157145108175118	-2.202797721417328e-06	-9.936870449234192e-05	-2.2032146455991386e-06	-9.938751264479406e-05
19.709517702309874	0.0011938351259830374	0.0011954234962193188	0.0012375637680618948	0.001238262036733921	0.0012633338306909888	0.0012634416404137233	0.0012913791791694634	0.00129078929623104	0.0013522625985107678	0.0013499644516681737	0.042597933974532994	0.04157474141814622	-2.1854392261268576e-06	-9.91796769567177e-05	-2.1858573657782335e-06	-9.919865360485947e-05
19.828277461333414	0.0011935858590420316	0.001195173976517217	0.0012373085430932168	0.0012380066874082781	0.0012630753204091597	0.0012631830804001798	0.0012911172830210472	0.0012905274293575346	0.0013519940206378836	0.0013496960617795418	0.04260137068500368	0.041578091698804095	-2.1681434665748664e-06	-9.898762787446946e-05	-2.168562860675044e-06	-9.900677614560482e-05
19.94775280764713	0.0011933369807951989	0.0011949248474266896	0.00123705377746746	0.0012377517980323807	0.0012628173151581188	0.001262925024965544	0.0012908559450309084	0.0012902661187745802	0.001351726128291153	0.001349428351456969	0.0426048700137689	0.04158150302202799	-2.1509095317340243e-06	-9.879250310884657e-05	-2.1513302196221953e-06	-9.881182618917683e-05
20.067948053024427	0.0011930884972858502	0.0011946761150243895	0.0012367994784722048	0.0012374973759041615	0.001262559823033553	0.0012626674821971126	0.0012905951742372423	0.0012900053734867807	0.0013514589327782898	0.0013491613319012337	0.04260843310836755	0.04158497650644516	-2.133736509714844e-06	-9.85942475401902e-05	-2.1341585310962266e-06	-9.861374867600747e-05
20.188867535219305	0.0011928404146648696	0.0011944277854951464	0.001236545653525318	0.0012372434284520252	0.0012623028522762453	0.0012624104603271198	0.0012903349798406608	0.0012897452026605334	0.0013511924456113124	0.0013488950145154367	0.04261206113758465	0.041588513291393195	-2.116623487643382e-06	-9.839280504592152e-05	-2.1170468825987623e-06	-9.841248754469123e-05
20.31051561812294	0.0011925927391926686	0.0011941798651339327	0.0012362923101773312	0.0012369899632372321	0.001262046411274729	0.0012621539677353897	0.0012900753712071732	0.0012894856156269994	0.0013509266785103292	0.0013486294109087422	0.04261575529185048	0.041592114537307365	-2.0995695515658302e-06	-9.818811848105735e-05	-2.0999943605532964e-06	-9.820798571244516e-05
20.432896691921076	0.0011923454772411483	0.0011939323603478381	0.0012360394561138374	0.0012367369879562942	0.0012617905085679684	0.0012618980129520127	0.0012898163578711997	0.0012892266218851027	0.0013506616434073595	0.0013483645329001655	0.042619516783649614	0.04159578142612114	-2.082573786420759e-06	-9.798012966144576e-05	-2.0830000502869775e-06	-9.800018505901065e-05
20.55601517325261	0.0011920986352957148	0.001193685277658094	0.0012357870991579426	0.001236484510443434	0.001261535152848101	0.001261642604660084	0.001289557949538655	0.0012889682311046024	0.0013503973524502486	0.0013481003925224445	0.042623346847938975	0.041599515161671916	-2.065635275932433e-06	-9.776877934397632e-05	-2.0660630359239235e-06	-9.778902640628084e-05
20.679875505368887	0.0011918522199573188	0.001193438623702128	0.0012355352472727562	0.0012362325386730763	0.00126128035296322	0.001261387751698484	0.0012893001560900766	0.0012887104531292082	0.0013501338180066445	0.001347837002025977	0.04262724674257116	0.04160331697011434	-2.0487531025327466e-06	-9.755400720631857e-05	-2.049182400290679e-06	-9.757444949787253e-05
20.804482158294064	0.001191606237944545	0.0011931924052356621	0.0012352839085639374	0.0012359810807623995	0.0012610261179202243	0.0012611334630647244	0.0012890429875838274	0.001288453297979771	0.0013498710526680606	0.0013475743738828431	0.04263121774872784	0.04160718810034343	-2.031926347300511e-06	-9.733575182843679e-05	-2.0323572248737154e-06	-9.735639298122378e-05
20.92983962898646	0.0011913606960957204	0.001192946629134836	0.0012350330912822697	0.001235730144973912	0.0012607724568876953	0.001260879747917822	0.0012887864542593364	0.0012881967758575084	0.0013496090692539985	0.0013473125207908848	0.04263526117136208	0.0416111298244247	-2.0151540898885947e-06	-9.711395067238393e-05	-2.0155865897457034e-06	-9.713479438747119e-05
21.055952441500814	0.0011911156013710796	0.0011927013023983832	0.0012347828038263005	0.0012354797397180982	0.0012605193791988534	0.0012606266155812502	0.0012885305665404196	0.0012879408971473133	0.0013493478808161681	0.0013470514556778825	0.04263937833964878	0.041615143438032375	-1.998435408406829e-06	-9.688854006023595e-05	-1.9988695734406148e-06	-9.69095901088568e-05
21.18282514715158	0.0011908709608549563	0.001192456432149835	0.001234533054745018	0.0012352298735560957	0.0012602668943545506	0.0012603740755459296	0.0012882753350386496	0.0012876856724211097	0.0013490875006427732	0.001346791191705797	0.042643570607443226	0.04161923026089914	-1.98176937935262e-06	-9.665945515338614e-05	-1.9822052528817302e-06	-9.668071537830003e-05
21.31046232467717	0.0011906267817580261	0.001192212025639778	0.0012342838527405883	0.0012349805552024401	0.0012600150120263339	0.0012601221374732871	0.0012880207705568002	0.0012874311124412845	0.0013488279422628929	0.001346531742275107	0.04264783935374955	0.04162339163726996	-1.965155077585795e-06	-9.642662993386564e-05	-1.9655927033660273e-06	-9.644810425096795e-05
21.438868580405217	0.0011903830714195646	0.001191968090248123	0.0012340352066711145	0.0012347317935278257	0.0012597637420595355	0.0012598708111983422	0.0012877668840923298	0.0012871772281641527	0.001348569219450916	0.001346273121029196	0.042652185983199975	0.04162762893636922	-1.9485915761759467e-06	-9.61899971796687e-05	-1.9490309984158613e-06	-9.6211689579212e-05
21.568048548418737	0.0011901398373097864	0.0011917246334864592	0.0012337871255534924	0.0012344835975619652	0.0012595130944764656	0.0012596201067328963	0.0012875136868409692	0.0012869240307435352	0.0013483113462311076	0.0013460153418588727	0.04265661192653898	0.04163194355287474	-1.93207794632784e-06	-9.594948844221518e-05	-1.932519209683556e-06	-9.597140299066886e-05
21.69800689072348	0.001189897087032185	0.0011914816630004073	0.001233539618566272	0.0012342359764964564	0.0012592630794796202	0.0012593700342687357	0.001287261190200337	0.0012866715315343557	0.0013480543368822144	0.0013457584189069292	0.042661118641122237	0.04163633690740186	-1.9156132573527884e-06	-9.570503402700492e-05	-1.9160564069496677e-06	-9.572717486847071e-05
21.828748297416116	0.001189654828325942	0.0011912391865720416	0.0012332926950526005	0.0012339889396877273	0.0012590137074549735	0.0012591206041809206	0.0012870094057736464	0.0012864197420963347	0.0013477982059421874	0.0013455023665728141	0.042665707611421695	0.04164081044699811	-1.8991965765212046e-06	-9.545656296747196e-05	-1.8996416579486475e-06	-9.547893432484966e-05
21.960277486853503	0.0011894130690683678	0.0011909972121223473	0.0012330463645232072	0.0012337424966600296	0.001258764988975324	0.0012588718270311284	0.0012867583453734727	0.001286168674197741	0.0013475429682129854	0.0013452471995173865	0.0426703803495431	0.04164536564564401	-1.8828269690313731e-06	-9.520400300386256e-05	-1.8832740283566962e-06	-9.522660918070969e-05
22.092599205822967	0.0011891718172773861	0.001190755747713716	0.001232800636659442	0.0012334966571084763	0.001258516934803696	0.0012586237135710481	0.0012865080210255888	0.0012859183398192086	0.001347288638765463	0.001344992932667753	0.042675138395753195	0.041650004004769745	-1.8665034978672043e-06	-9.494728055675639e-05	-1.8669525816495183e-06	-9.497012593928655e-05
22.225718229713628	0.0011889310811140754	0.0011905148015525049	0.0012325555213163844	0.001233251430902158	0.0012582695558968234	0.0012583762747458624	0.001286258444972886	0.001285668751157645	0.001347035232944374	0.0013447395812222196	0.04267998331901564	0.04165472705377651	-1.8502252237548658e-06	-9.468632070505634e-05	-1.850676379045943e-06	-9.470940976327724e-05
22.359639362688714	0.001188690868885232	0.001190274381991614	0.0012323110285259824	0.001233006828087286	0.0012580228634086678	0.0012581295216977596	0.0012860096296793424	0.0012854199206301811	0.0013467827663734362	0.0013444871606553025	0.04268491671753983	0.0416595363505716	-1.8339912050586993e-06	-9.442104716017585e-05	-1.834444479414249e-06	-9.444438444963787e-05
22.494367437858962	0.0011884511890460098	0.0011900344975331407	0.0012320671685002805	0.0012327628588904244	0.0012577768686940357	0.0012578834657695484	0.0012857615878340972	0.0012851718608782297	0.001346531254960533	0.0013442356867228765	0.04268994021933978	0.04166443348211317	-1.8178004976745349e-06	-9.415138223992092e-05	-1.8182559391732855e-06	-9.417497240399308e-05
22.629907317457054	0.0011882120502025788	0.0011897951568310534	0.0012318239516346775	0.0012325195337217526	0.0012575315833122324	0.001257638118508303	0.001285514332355573	0.0012849245847715875	0.0013462807149029763	0.0013439851754673828	0.04269505548280507	0.04166942006496513	-1.8016521550080072e-06	-9.387724684606358e-05	-1.802109812243033e-06	-9.390109461709928e-05
22.766263893012997	0.0011879734611148461	0.0011895563686939302	0.0012315813885112607	0.0012322768631784042	0.0012572870190307975	0.0012573934916691007	0.001285267876395688	0.0012846781054126342	0.0013460311626928938	0.0013437356432231583	0.04270026419728135	0.04167449774586555	-1.7855452277776643e-06	-9.359856043275605e-05	-1.7860051498754664e-06	-9.362267063411922e-05
22.903442085530802	0.0011877354306992353	0.001189318142087753	0.001231339489902208	0.0012320348580478746	0.0012570431878293233	0.0012571495972188282	0.0012850222333441587	0.0012844324361406137	0.0013457826151227251	0.001343487106621876	0.04270556808366367	0.041679668202302574	-1.7694787640132326e-06	-9.331524098465938e-05	-1.7699410006450159e-06	-9.333961853263961e-05
23.041446845665973	0.0011874979680314827	0.0011890804861387208	0.0012310982667732206	0.0012317935293114583	0.0012568001019033035	0.0012569064473400317	0.0012847774168328495	0.001284187590535967	0.0013455350892907874	0.0013432395825980512	0.04271096889500319	0.04168493314310642	-1.7534518089298498e-06	-9.30272049876335e-05	-1.7539164103149915e-06	-9.305185489308365e-05
23.180283153904217	0.0011872610823495289	0.0011888434101361572	0.0012308577302870642	0.0012315528881477933	0.0012565577736681059	0.0012566640544348796	0.0012845334407402473	0.0012839435824247877	0.0013452886026070006	0.0013429930883947043	0.042716468417122205	0.04169029430905022	-1.7374634048101037e-06	-9.273436739962171e-05	-1.7379304217369704e-06	-9.275929477062239e-05
23.31995602074116	0.0011870247830564201	0.001188606923535431	0.0012306178918071314	0.0012313129459364314	0.0012563162157629719	0.001256422431129159	0.0012842903191959817	0.0012837004258833215	0.001345043172798673	0.0013427476415690885	0.04272206846924644	0.041695753473462674	-1.7215125909580617e-06	-9.243664162533749e-05	-1.7219820747831419e-06	-9.246185166841836e-05
23.460470486863187	0.0011867890797232917	0.0011883710359609555	0.0012303787629011009	0.0012310737142615016	0.0012560754410551216	0.0012561815902763767	0.0012840480665854556	0.0012834581352425798	0.0013447988179164341	0.0013425032599985584	0.04272777090464542	0.0417013124428555	-1.705598403552687e-06	-9.21339394842069e-05	-1.7060704062109994e-06	-9.215943750651157e-05
23.60183162332936	0.001186553982092392	0.001188135757209229	0.0012301403553446482	0.001230835204915425	0.001255835462643921	0.0012559415449619196	0.0012838066975545523	0.001283216725093026	0.0013445555563402643	0.001342259961886534	0.0427335776112898	0.0417069730575632	-1.6897198755975312e-06	-9.18261711838897e-05	-1.690194449624309e-06	-9.185196259572925e-05
23.744044531754422	0.001186319500080156	0.0011879010972519304	0.0012299026811252256	0.0012305974299027004	0.0012555962938651253	0.001255702308507291	0.001283566227014428	0.001282976210289345	0.0013443134067856412	0.0013420177657685831	0.04273949051251885	0.041712737192392095	-1.673876036798437e-06	-9.151324528899885e-05	-1.674353235329995e-06	-9.15393356053229e-05
23.887114344492932	0.0011860856437803486	0.001187667066239077	0.0012296657524459166	0.0012303604014437663	0.0012553579482952083	0.0012554638944744395	0.0012833266701464032	0.0012827366059553187	0.0013440723883098135	0.001341776690518629	0.04274551156772364	0.04171860675728801	-1.6580659134585868e-06	-9.119506868945915e-05	-1.6585457902444645e-06	-9.122146353252036e-05
24.031046224824397	0.0011858524234672524	0.001187433674502234	0.0012294295817293591	0.0012301241319789265	0.0012551204397557715	0.001255226316670155	0.0012830880424069438	0.001282497927488779	0.0013438325203181903	0.0013415367553552692	0.042751642773044024	0.04172458369801305	-1.6422885283744193e-06	-9.087154657055896e-05	-1.6427711377938609e-06	-9.089825167216126e-05
24.175845367139747	0.0011856198495989205	0.001187200932557784	0.001229194181621741	0.0012298886341723535	0.0012548837823180305	0.0012549895891505567	0.0012828503595327327	0.0012822601905666648	0.0013435938225708577	0.001341297979848224	0.04275788616207761	0.041730669996839706	-1.6265429007610369e-06	-9.054258238139212e-05	-1.6270282978290626e-06	-9.056960358469479e-05
24.32151699712871	0.0011853879328204806	0.0011869688511102535	0.0012289595649968659	0.0012296539209161598	0.0012546479903073873	0.0012547537262256533	0.0012826136375458385	0.0012820234111501632	0.0013433563151892176	0.0013410603839249025	0.042764243806605456	0.04173686767325472	-1.610828046129907e-06	-9.020807780213413e-05	-1.611316286512926e-06	-9.02354210644829e-05
24.468066371968433	0.001185156683967503	0.0011867374410556995	0.0012287257449602974	0.0012294200053345476	0.0012544130783080888	0.0012545187424639994	0.0012823778927589843	0.001281787605489958	0.001343120018662759	0.001340823987877102	0.04277071781733265	0.04174317878468298	-1.5951429761847796e-06	-8.986793271092974e-05	-1.5956341162075283e-06	-8.989560410588293e-05
24.61549878051318	0.0011849261140694312	0.0011865067134851591	0.0012284927348535804	0.0012291869007880346	0.0012541790611679704	0.0012542846526974313	0.0012821431417809142	0.0012815527901315726	0.0013428849538559611	0.0013405888123678357	0.0427773103446418	0.04174960542722206	-1.57948669871847e-06	-8.952204515008666e-05	-1.579980795379625e-06	-8.955005087010748e-05
24.763819543485244	0.0011846962343530683	0.001186276679688159	0.001228260548258536	0.0012289546208777585	0.0012539459540032924	0.0012540514720258962	0.0012819094015218625	0.001281318981920814	0.0013426511420153307	0.0013403548784382952	0.042784023579365345	0.04175614973639153	-1.5638582175001026e-06	-8.917031129221376e-05	-1.564355328487893e-06	-8.919865765108503e-05
24.91303401366693	0.0011844670562461304	0.0011860473511562893	0.0012280291990016386	0.001228723179449857	0.0012537137722036598	0.001253819215822367	0.0012816766891991247	0.0012810861980093217	0.0013424186047765764	0.0013401222075149436	0.04279085975357007	0.041762813887901935	-1.5482565321805683e-06	-8.88126254053323e-05	-1.548756715882317e-06	-8.884131884073776e-05
25.063147576093755	0.0011842385913808633	0.0011858187395868411	0.001227798701158474	0.0012284925905999343	0.0012534825314370402	0.0012535878997378515	0.0012814450223427368	0.001280854455860221	0.0013421873641719238	0.001339890821416755	0.04279782114136099	0.0417696000984347	-1.532680638161553e-06	-8.844887981615535e-05	-1.5331839536714825e-06	-8.847792689209433e-05
25.214165648248784	0.0011840108515977262	0.001185590856886513	0.0012275690690582808	0.0012282628686776068	0.0012532522476548756	0.0012533575397065007	0.0012812144188012653	0.0012806237732538859	0.0013419574426375774	0.0013396607423625923	0.04280491005970056	0.04177651062644143	-1.5171295265070661e-06	-8.807896487536548e-05	-1.5176360336462483e-06	-8.810837228501178e-05
25.366093680258146	0.0011837838489491322	0.001185363715175174	0.0012273403172885658	0.001228034028291129	0.0012530229370972816	0.0012531281519507966	0.0012809848967476926	0.0012803941682938038	0.001341728863021318	0.001339431992978723	0.042812128869243474	0.041783547772958105	-1.5016021838289498e-06	-8.770276892042239e-05	-1.5021119431609178e-06	-8.773254348912185e-05
25.518937155087716	0.0011835575957032682	0.0011851373267897048	0.0012271124606998195	0.0012278060843121102	0.0012527946162983535	0.0012528997529868535	0.001280756474685434	0.0012801656594125593	0.0013415016485902622	0.0013392045963064915	0.04281947997519111	0.04179071388243663	-1.486097592145498e-06	-8.732017823592786e-05	-1.486610664985788e-06	-8.735032692352984e-05
25.672701588741027	0.0011833321043479806	0.0011849117042879102	0.0012268855144103113	0.0012275790518803205	0.0012525673020915714	0.001252672359629816	0.00128052917145446	0.0012799382653779347	0.0013412758230387717	0.001338978575810143	0.04282696582816203	0.04179801134359439	-1.4706147287999252e-06	-8.693107701721048e-05	-1.4711311772273514e-06	-8.6961606921232e-05
25.827392530458226	0.0011831073875947216	0.001184686860452485	0.001226659493810968	0.0012273529464085747	0.001252341011615297	0.0012524459889993469	0.001280303006237531	0.001279712005299113	0.0013410514104965085	0.0013387539553847893	0.04283458892508243	0.041805442590279775	-1.455152566316384e-06	-8.653534733008006e-05	-1.4556724531938556e-06	-8.656626568839809e-05
25.983015562916506	0.0011828834583825826	0.0011844628082950752	0.0012264344145703568	0.0012271277835877235	0.0012521157623183892	0.0012522206585252364	0.0012800779985665638	0.0012794868986330194	0.0013408284355366678	0.0013385307593645505	0.04284235181009283	0.04181301010235701	-1.439710072301953e-06	-8.613286907080409e-05	-1.4402334612842807e-06	-8.61641832649307e-05
26.139576302431465	0.0011826603298823834	0.00118423956106039	0.0012262102926397424	0.0012269035793917164	0.0012518915719659082	0.0012519963859530972	0.0012798541683291022	0.0012792629651907615	0.001340606923184352	0.001338309012530836	0.04285025707547502	0.04182071640661002	-1.4242862093174005e-06	-8.572351992616745e-05	-1.4248131648764498e-06	-8.575523748430292e-05
26.297080399159835	0.0011824380155008478	0.001184017132230402	0.0012259871442582546	0.0012266803500827765	0.0012516684586449413	0.0012517731893501819	0.00127963153577493	0.0012790402251442118	0.0013403868989251288	0.0013380887401208083	0.042858307362599025	0.0418285640776635	-1.408879934754019e-06	-8.530717533086762e-05	-1.4094105221873834e-06	-8.53393039311201e-05
26.455533537303385	0.0011822165288848461	0.0011837955355286185	0.0012257649859581392	0.0012264581122166593	0.0012514464407705277	0.0012515510871113002	0.0012794101215227954	0.0012788186990327027	0.0013401683887137488	0.0013378699678359997	0.04286650536288745	0.04183655573892449	-1.3934902007087246e-06	-8.488370842518744e-05	-1.3940244861536041e-06	-8.491625589845953e-05
26.614941435314055	0.0011819958839257225	0.0011835747849244318	0.0012255438345701157	0.0012262368826480201	0.0012512255370917063	0.0012513300979648592	0.0012791899465672788	0.0012785984077698634	0.0013399514189830436	0.0013376527218511164	0.04287485381880537	0.041844694063543346	-1.37811595386653e-06	-8.44529900125568e-05	-1.378654004318379e-06	-8.448596434609823e-05
26.77530984610034	0.001181776094763687	0.001183354894637539	0.0012253237072288238	0.001226016678535864	0.0012510057666976617	0.0012511102409789978	0.0012789710322857737	0.0012783793726505689	0.001339736016652988	0.0013374370288229938	0.042883355524863186	0.041852981775395745	-1.3627561353717413e-06	-8.401488851494943e-05	-1.3632980187085544e-06	-8.404829785613188e-05
26.93664455723489	0.0011815571757923017	0.0011831358791424566	0.0012251046213783826	0.0012257975173491152	0.0012507871490240042	0.0012508915355678592	0.0012787534004456219	0.001278161615358043	0.0013395222091399633	0.0013372229158997574	0.04289201332864799	0.04186142165008452	-1.347409680683108e-06	-8.356926992683644e-05	-1.3479554656671555e-06	-8.360312258598457e-05
27.098951391163432	0.0011813391416630398	0.001182917753173107	0.001224886594778047	0.001225579416872283	0.0012505697038591567	0.0012506740014979706	0.0012785370732113766	0.0012779451579710878	0.001339310024366189	0.0013370104107301491	0.042900830131873915	0.0418700165159623	-1.3320755194693064e-06	-8.311599777147127e-05	-1.33262527577142e-06	-8.31503022253599e-05
27.26223620541477	0.0011811220072899234	0.001182700531727482	0.001224669645507965	0.0012253623952112238	0.0012503534513508628	0.001250457658894739	0.0012783220731521993	0.0012777300229714459	0.001339099490769346	0.0013367995414730396	0.042909808891453016	0.04187876925517736	-1.3167525754597537e-06	-8.265493305253946e-05	-1.3173063736840462e-06	-8.268969794905656e-05
27.426504892812353	0.0011809057878542529	0.0011824842300724055	0.001224453791975051	0.0012251464707990249	0.0012501384120128251	0.0012502425282490796	0.001278108423249412	0.0012775162332513198	0.0013388906373124022	0.0013365903368071411	0.04291895262059244	0.04188768280474101	-1.301439766318406e-06	-8.218593420711295e-05	-1.3019976780122462e-06	-8.222116836811844e-05
27.59176338168682	0.001180690498809414	0.0011822688637483669	0.0012242390529189602	0.0012249316624019873	0.0012499246067314601	0.001250028630424164	0.001277896146904185	0.001277303812121023	0.0013386834934936216	0.0013363828259409058	0.04292826438991183	0.04189676015761706	-1.2861360034919708e-06	-8.170885705602315e-05	-1.2866981011628968e-06	-8.174456948115139e-05
27.758017636089992	0.0011804761558857823	0.0011820544485744563	0.0012240254474181862	0.0012247179891257305	0.0012497120567727946	0.0012498159866623035	0.0012776852679453857	0.0012770927833167928	0.0013384780893567934	0.001336177038622634	0.0429377473285874	0.041906004363835854	-1.2708401920880422e-06	-8.122355475517762e-05	-1.2714065492310835e-06	-8.125975462650037e-05
27.925273656010095	0.0011802627750956984	0.0011818410006533722	0.0012238129948962514	0.0012245054704213933	0.0012495007837894743	0.001249604618591948	0.001277475810637561	0.0012768831710087338	0.0013382744555016418	0.0013359730051507675	0.042947404625518826	0.041915418531630874	-1.2555512307462977e-06	-8.072987774598861e-05	-1.2561219218548171e-06	-8.07665744312902e-05
28.09353747758831	0.0011800503727385483	0.0011816285363765305	0.0012236017151280336	0.0012242941260919682	0.0012492908098279201	0.001249394548234833	0.0012772677996890892	0.0012766749998089357	0.0013380726230944704	0.0013357707563844093	0.04295723953052026	0.04192500582860091	-1.2402680114507146e-06	-8.022767370041706e-05	-1.2408431120432967e-06	-8.026487675777405e-05
28.2628151733366	0.0011798389654059341	0.0011814170724292687	0.0012233916282462039	0.0012240839762987486	0.0012490821573356225	0.0012491857980132604	0.0012770612602604932	0.0012764682947797423	0.001337872623879015	0.0013355703237540504	0.042967255355540676	0.0419347694828961	-1.2249894194363287e-06	-7.971678747162314e-05	-1.2255690060715245e-06	-7.97545066535954e-05
28.43311285235687	0.0011796285699869234	0.0011812066257961282	0.001223182754747774	0.0012238750415678856	0.0012488748491685556	0.0012489783907575047	0.0012768562179728948	0.0012762630814421698	0.0013376744901875024	0.001335371739272502	0.04297745547590627	0.041944712784430876	-1.2097143330144604e-06	-7.919706103887147e-05	-1.2102984833129056e-06	-7.923530629652675e-05
28.604436660561465	0.0011794192036734135	0.0011809972137662506	0.001222975115500786	0.0012236673427970862	0.0012486689085987593	0.0012487723497133804	0.0012766526989166603	0.001276059385784511	0.0013374782549519587	0.0013351750355460714	0.04298784333159263	0.041954839086123234	-1.1944416234230953e-06	-7.866833345196445e-05	-1.1950304160900614e-06	-7.870711493981886e-05
28.77679278089485	0.001179210883965575	0.0011807888539388566	0.0012227687317511074	0.0012234609012624193	0.0012484643593220419	0.0012485676985499355	0.0012764507296601918	0.0012758572342710835	0.001337283951715725	0.0013349802457859427	0.04299842242852297	0.0419651518051575	-1.1791701546859379e-06	-7.813044077689679e-05	-1.1797636695351846e-06	-7.816976885710591e-05
28.950187433556945	0.001179003628677406	0.0011805815642288336	0.001222563625129367	0.0012232557386252616	0.0012482612254658488	0.001248364461367306	0.0012762503372589083	0.001275656653851168	0.001337091614645227	0.0013347874038198086	0.04300919633989719	0.04197565442428005	-1.1638987834519492e-06	-7.758321603726359e-05	-1.1644971014235055e-06	-7.762310128456296e-05
29.124626876227456	0.0011787974559423773	0.0011803753628724168	0.0012223598176580141	0.0012230518769393637	0.0012480595315972674	0.0012481626627047098	0.001276051549264389	0.001275457671968109	0.0013369012785419707	0.0013345965441037243	0.04302016870754569	0.04198635049311951	-1.1486263588600387e-06	-7.702648915816623e-05	-1.1492295620453563e-06	-7.706694236472855e-05
29.30011740429177	0.0011785923842191819	0.0011801702684329741	0.0012221573317585074	0.0012228493386580528	0.0012478593027311906	0.0012479623275485963	0.0012758543937336985	0.001275260316568594	0.001336712978854788	0.0013344077017342093	0.043031343243316256	0.04199724362953608	-1.133351722348245e-06	-7.646008690465056e-05	-1.1339598940157854e-06	-7.650111908485968e-05
29.476665351068124	0.0011783884322975923	0.001179966299806902	0.001221956190258649	0.0012226481466415743	0.0012476605643386427	0.0012477634813409604	0.001275658899238904	0.0012750646161121257	0.0013365267516923438	0.001334220912460605	0.04304272373048966	0.042008337521001894	-1.1180737075049824e-06	-7.58838328216993e-05	-1.1186869321188654e-06	-7.59254552170352e-05
29.654277088036206	0.0011781856193044187	0.0011797634762296194	0.0012217564164000456	0.0012224483241645655	0.0012474633423552553	0.001247566149987805	0.0012754650948767709	0.0012748705995806696	0.001336342633835887	0.0013340362126976761	0.0430543140252293	0.04201963592601203	-1.1027911399124832e-06	-7.529754717264248e-05	-1.103409503161977e-06	-7.533977125737112e-05
29.832959025067048	0.001177983964709578	0.0011795618172816753	0.0012215580338457168	0.0012222498949236724	0.0012472676631899153	0.0012473703598677734	0.00127527301027865	0.0012746782964884933	0.0013361606627522741	0.0013338536395384756	0.0430661180580566	0.04203114267552301	-1.0875028369811308e-06	-7.47010468766518e-05	-1.0881264258032035e-06	-7.474388436287671e-05
30.0127176106544	0.0011777834883322637	0.0011793613428949582	0.001221361066687837	0.0012220528830453048	0.0012470735537335666	0.0012471761378409394	0.00127508267562056	0.0012744877368921995	0.0013359808766072545	0.0013336732307674714	0.04307813983536737	0.04204286167442862	-1.0722076077855289e-06	-7.409414544434778e-05	-1.0728365103904354e-06	-7.413760828731131e-05
30.193559332147448	0.0011775842103472379	0.0011791620733590288	0.0012211655394556336	0.0012218573130935437	0.0012468810413681938	0.0012469835112577756	0.0012748941216334704	0.001274298951400959	0.001335803314279037	0.0013334950248739517	0.04309038344097431	0.0420547969030639	-1.0569042528606708e-06	-7.347665290977079e-05	-1.0575385587618773e-06	-7.352075331396035e-05
30.37549071598484	0.0011773861512912355	0.001178964029327562	0.0012209714771234332	0.0012216632100781992	0.0012466901539759795	0.0012467925079682938	0.0012747073796137926	0.0012741119711869482	0.0013356280153721425	0.0013333190610657069	0.04310285303768812	0.042066952418744245	-1.041591564067499e-06	-7.284837576654324e-05	-1.0422313641059687e-06	-7.289312619124244e-05
30.55851832793038	0.0011771893320694702	0.0011787672318248979	0.0012207789051188445	0.0012214705994630054	0.0012465009199486212	0.0012466031563313502	0.001274522481434063	0.0012739268279959811	0.0013354550202315273	0.0013331453792829841	0.043115552868933	0.04207933235733982	-1.026268324410759e-06	-7.220911689848064e-05	-1.0269137107835752e-06	-7.225453006348692e-05
30.742648773309874	0.0011769937739622752	0.0011785717022527232	0.001220587849331115	0.001221279507173988	0.0012463133681968497	0.001246415485224145	0.0012743394595538563	0.001273743554158367	0.0013352843699570246	0.0013329740202127499	0.04312848726039785	0.04209194093488357	-1.0109333078247608e-06	-7.155867550792672e-05	-1.0115843741098467e-06	-7.16047643997686e-05
30.92788869724955	0.0011767994986318566	0.001178377462396867	0.0012203983361196353	0.0012210899596079817	0.001246127528160121	0.0012462295240519014	0.0012741583470309086	0.0012735621825999768	0.0013351161064180737	0.001332805025303242	0.04314166062172526	0.042104782449215845	-9.955852790250602e-07	-7.089684704647548e-05	-9.962421202167407e-07	-7.094362492474082e-05
31.114244784915854	0.0011766065281291621	0.0011781845344342168	0.0012202103923226028	0.0012209019836413042	0.0012459434298164953	0.0012460453027577242	0.001273979177532455	0.0012733827468535265	0.0013349502722687597	0.0013326384367788214	0.04315507744823649	0.04211786128166677	-9.802229933146035e-07	-7.022342314222385e-05	-9.808857058530955e-07	-7.027090354616572e-05
31.30172376175672	0.0011764148849008834	0.001177992940939761	0.0012200240452658522	0.0012207156066385999	0.0012457611036927093	0.0012458628518326577	0.0012738019853468037	0.0012732052810700888	0.0013347869109631724	0.0013324742976551435	0.04316874232269888	0.04213118189877552	-9.64845196389872e-07	-6.953819152433205e-05	-9.655138781855706e-07	-6.958638827914143e-05
31.4903323937443	0.0011762245917965807	0.001177802704893765	0.0012198393227718543	0.0012205308564618527	0.0012455805808744482	0.0012456822023259402	0.0012736268053951377	0.0012730298200308372	0.0013346260667710928	0.0013323126517546492	0.04318265991713067	0.04214474885404834	-9.494506241435573e-07	-6.884093594794471e-05	-9.501253746143322e-07	-6.888986317146739e-05
31.68007748761912	0.0011760356720759333	0.0011776138496890646	0.0012196562531688812	0.0012203477614795611	0.0012454018930168104	0.0012455033858554503	0.0012734536732435498	0.0012728563991590191	0.0013344677847940006	0.0013321535437223737	0.04319683499464733	0.042158566789759024	-9.340380024824152e-07	-6.813143611675287e-05	-9.347189225852696e-07	-6.818110822684464e-05
31.870965891135747	0.0011758481494161246	0.0011774263991385008	0.001219474865300349	0.0012201663505760955	0.0012452250723549829	0.0012453264346183625	0.0012732826251153231	0.001272685054532172	0.001334312110981433	0.0013319970190420994	0.043211272411349914	0.04217264043878674	-9.18606047122135e-07	-6.740946760447342e-05	-9.192932393857316e-07	-6.745989932593899e-05
32.063004493309954	0.0011756620479193547	0.0011772403774824808	0.0012192951885343307	0.0012199866531612247	0.001245050151715116	0.0012451513814020062	0.0012731136979034522	0.00127251582289458	0.0013341590921476792	0.0013318431240528417	0.043225977118258194	0.04218697462649799	-9.0315346337657e-07	-6.667480177285912e-05	-9.038470319350581e-07	-6.672600814469631e-05
32.25620022466719	0.0011754773921204998	0.001177055809396688	0.001219117252773265	0.0012198086991798364	0.0012448771645254268	0.001244978259594946	0.001272946929183428	0.001272348741669994	0.0013340087759888463	0.0013316919059656997	0.043240954163284	0.04220157427267171	-8.876789459578115e-07	-6.592720569020827e-05	-8.883789965855211e-07	-6.597920207332408e-05
32.45056005749291	0.001175294206994894	0.0011768727199999148	0.001218941088463829	0.0012196325191218267	0.0012447061448274989	0.001244807103198265	0.0012727823572262669	0.0012721838489745908	0.0013338612111002738	0.0013315434128810496	0.043256208693257164	0.04221644439346845	-8.721811787818987e-07	-6.516644204840327e-05	-8.728878189310715e-07	-6.521924413332991e-05
32.64609100608406	0.0011751125179662624	0.0011766911348620463	0.0012187667266070133	0.0012194581440321854	0.001244537127287818	0.0012446379468370767	0.001272620021011809	0.0012720211836302004	0.0013337164469943291	0.0013313976938061124	0.04327174595598968	0.04223159010344357	-8.566588347203204e-07	-6.439226907453688e-05	-8.573721735553701e-07	-6.444589288936986e-05
32.84280012700226	0.0011749323509147966	0.0011765110800121914	0.0012185941987683882	0.0012192856055212795	0.0012443701472095348	0.0012444708257722695	0.0012724599602422912	0.0012718607851778109	0.001333574534118591	0.001331254798672907	0.043287571302393774	0.04224701661760961	-8.411105754130982e-07	-6.360444044525848e-05	-8.418307238513764e-07	-6.36589023639833e-05
33.040694519328454	0.0011747537321853665	0.001176332581946947	0.0012184235370885552	0.0012191149357753167	0.0012442052405444452	0.0012443057759124623	0.001272302215356183	0.0012717026938913268	0.0013334355238744104	0.0013311147783565697	0.04330369018864716	0.042262729253544545	-8.25535051037201e-07	-6.280270519665176e-05	-8.262621217867278e-07	-6.285802194755385e-05
33.239781324919136	0.0011745766885958942	0.0011761556676388282	0.0012182547742938111	0.0012189461675670263	0.0012440424439052243	0.0012441428338262198	0.001272146827542317	0.0012715469507916266	0.0013332994686358884	0.00133097768469409	0.04332010817840842	0.04227873343355003	-8.099309000818983e-07	-6.19868076328911e-05	-8.106650076808268e-07	-6.204299630718779e-05
33.44006772866406	0.001174401247445862	0.0011759803645448334	0.0012180879437070028	0.0012187793342665273	0.0012438817945778845	0.001243982036754483	0.0012719938387542936	0.0012713935976608878	0.0013331664217692502	0.00133084357050343	0.04333683094508503	0.042295034686859065	-7.94296749113705e-07	-6.11564872325665e-05	-7.950380099723889e-07	-6.121356529331656e-05
33.64156095874556	0.0011742274365249934	0.0011758067006151826	0.001217923079258604	0.0012186144698524224	0.0012437233305344964	0.001243823422623272	0.0012718432917251958	0.0012712426770572249	0.0013330364376526588	0.0013307124896030826	0.043353864274154455	0.042311638651897646	-7.786312125491329e-07	-6.0311478553370934e-05	-7.793797449874226e-07	-6.03694638444674e-05
33.84426828689945	0.0011740552841220705	0.0011756347043021934	0.0012177602154979897	0.0012184516089230853	0.0012435670904461453	0.0012436670300566132	0.0012716952299825876	0.0012710942323296039	0.0013329095716964395	0.0013305844968320296	0.04337121406553794	0.04232855107859714	-7.62932892420503e-07	-5.945151113548319e-05	-7.636888167206549e-07	-5.951042189158984e-05
34.04819702867729	0.0011738848190339236	0.001175464404569333	0.0012175993876049351	0.0012182907867081775	0.0012434131136961556	0.001243512898389742	0.0012715496978638328	0.0012709483076330773	0.0013327858803637638	0.0013304596480701522	0.04338888633603483	0.042345777830762696	-7.47200378117905e-07	-5.857630940056535e-05	-7.47963816563179e-07	-5.86361642568034e-05
34.25335454371064	0.0011737160705745798	0.0011752958309004249	0.0012174406314013344	0.0012181320390803824	0.0012432614403935754	0.0012433610676825582	0.0012714067405317244	0.0012708049479443265	0.0013326654211917805	0.0013303380002590837	0.04340688722181079	0.04236332488849649	-7.314322461597807e-07	-5.76855925516484e-05	-7.32203323079543e-07	-5.7746410552950156e-05
34.45974823597649	0.0011735490685845721	0.0011751290133090251	0.0012172839833631416	0.0012179754025673625	0.0012431121113869225	0.001243211578733351	0.0012712664039904314	0.001270664199077525	0.0013325482528132096	0.0013302196114235157	0.043425222980944554	0.04238119835068184	-7.156270599279445e-07	-5.677907446816066e-05	-7.164059017432042e-07	-5.684087507987212e-05
34.66738555406454	0.0011733838434404226	0.001174963982347968	0.0012171294806325444	0.0012178209143639505	0.001242965168278216	0.001243064473092799	0.001271128735101785	0.0012705261077005277	0.0013324344349784187	0.001330104540692981	0.043443899996040695	0.04239940443752228	-6.997833694199519e-07	-5.585646360051211e-05	-7.005701046997395e-07	-5.5919266719578475e-05
34.87627399144595	0.0011732204260642895	0.0011748007691190765	0.001216977161030367	0.0012176686123445675	0.001242820653437274	0.0012429197930782388	0.0012709937816018874	0.001270390721351388	0.0013323240285779822	0.0013299928483241049	0.04346292477689878	0.04241794949314306	-6.838997109867226e-07	-5.491746286179211e-05	-6.846944704905905e-07	-5.498128882691633e-05
35.086421086743854	0.0011730588479337946	0.001174639405283062	0.0012168270630687182	0.0012175185350758908	0.00124267861001631	0.0012427775817882378	0.0012708615921180782	0.0012702580884552334	0.001332217095665747	0.001329884595723365	0.043482303963251444	0.04243683998825872	-6.679746070523823e-07	-5.396176951577569e-05	-6.687775237807121e-07	-5.40266391188815e-05
35.29783442400536	0.0011728991410920248	0.00117447992306959	0.0012166792259638826	0.0012173707218297598	0.001242539081964813	0.00124263788311744	0.0012707322161862478	0.0012701282583414723	0.001332113699482411	0.001329779845470346	0.043502044327565006	0.04245608252289735	-6.52006565864463e-07	-5.298907506573469e-05	-6.528177751191806e-07	-5.30550095637905e-05
35.51052163297529	0.0011727413381577088	0.0011743223552875286	0.0012165336896494512	0.001217225212596327	0.0012424021140447267	0.0012425007417717158	0.0012706057042685057	0.0012700012812613675	0.001332013904479623	0.0013296786613415108	0.04352215277791125	0.04247568382919888	-6.359940811981324e-07	-5.19990651368929e-05	-6.368137206265098e-07	-5.20660862632083e-05
35.72449038937153	0.001172585472335591	0.0011741667353353947	0.001216390494789725	0.0012170820480974784	0.0012422677518459423	0.001242366203283625	0.0012704821077712345	0.0012698772084059834	0.00133191777634464	0.00132958110833452	0.04354263636090719	0.0424956507742767	-6.199356320812401e-07	-5.099141935915874e-05	-6.207638417379119e-07	-5.1059549336290866e-05
35.93974841516195	0.0011724315774269724	0.0011740130972119677	0.0012162496827933548	0.0012169412698004925	0.0012421360418020874	0.00124223431402817	0.0012703614790634966	0.0012697560919244875	0.001331825382025514	0.0013294872526930708	0.043563502264724975	0.042515990363149216	-6.038296825063537e-07	-4.9965811246471814e-05	-6.046666049096955e-07	-5.003507279857655e-05
36.15630347884324	0.0011722796878404624	0.0011738614755271146	0.0012161112958272685	0.0012168029199319855	0.0012420070312066521	0.0012421051212388918	0.0012702438714958554	0.0012696379849428596	0.0013317367897568762	0.0013293971619323243	0.0435847578221802	0.042536709741745275	-5.876746811410601e-07	-4.8921908073096265e-05	-5.88520461330868e-07	-4.899232443891788e-05
36.374163395721176	0.001172129838602902	0.0011737119055127917	0.0012159753768308458	0.0012166670414921054	0.00124188076822942	0.001241978673024264	0.0012701293394195643	0.0012695229415829695	0.0013316520690862801	0.001329310904864877	0.04360641051389108	0.04255781619998197	-5.71469061019618e-07	-4.785937074744395e-05	-5.723238466182577e-07	-4.793096569374877e-05
36.59333602819267	0.001171982065370506	0.0011735644230342652	0.0012158419695303911	0.0012165336782690263	0.0012417573019332547	0.0012418550183844455	0.0012700179382061866	0.0012694110169820822	0.0013315712909011642	0.0013292285516273525	0.04362846797151948	0.04257931717491876	-5.552112392298407e-07	-4.677785368209508e-05	-5.560751805029629e-07	-4.685065151743828e-05
36.813829286029524	0.0011718364044401898	0.0011734190646015155	0.0012157111184538719	0.0012164028748537033	0.001241636682291208	0.0012417342072283514	0.0012699097242676106	0.0012693022673127504	0.0013314945274564213	0.001329150173707574	0.04365093798108904	0.04260122025398879	-5.388996166238308e-07	-4.5677004663624565e-05	-5.397728665484589e-07	-4.57510302528108e-05
37.03565112666392	0.0011716928927611053	0.001173275867380857	0.0012155828689459495	0.0012162746766549257	0.0012415189602039867	0.001241616290391081	0.0012698047550764992	0.0012691967498031438	0.001331421852402598	0.001329075843972367	0.043673828486389635	0.042623533178312974	-5.225325774810101e-07	-4.455646471668295e-05	-5.234152918084239e-07	-4.463174349528254e-05
37.25880955547555	0.0011715515679463853	0.0011731348692067644	0.001215457267183305	0.0012161491299146638	0.001241404187517769	0.0012415013196516978	0.0012697030891871699	0.0012690945227578024	0.0013313533408147462	0.0013290056366960002	0.04369714759246237	0.04264626384609276	-5.061084891841601e-07	-4.34158679658847e-05	-5.070008265075504e-07	-4.3492425955221625e-05
37.483312626080554	0.0011714124682850996	0.001172996108593916	0.0012153343601902648	0.0012160262817237128	0.0012412924170423923	0.001241389347751375	0.0012696047862569243	0.001268995645578837	0.0013312890692219442	0.0013289396275892797	0.043720903569175754	0.04266942031609314	-4.896257019002329e-07	-4.225484149616987e-05	-4.905278237258247e-07	-4.2332705319114705e-05
37.70916844062219	0.0011712756327544184	0.001172859624749442	0.0012152141958547218	0.0012159061800376381	0.0012411837025698986	0.0012412804284119012	0.0012695099070678228	0.0012689001787875686	0.001331229115637488	0.0013288778938293068	0.043745104854890145	0.04269301081120825	-4.7308254822429896e-07	-4.107300520680979e-05	-4.739946190433428e-07	-4.1152202103794666e-05
37.93638515006311	0.0011711411010320106	0.0011727254575854146	0.0012150968229443907	0.0012157888736930504	0.001241078098893483	0.001241174616354585	0.0012694185135489467	0.0012688081840466537	0.0013311735595898091	0.0013288205140899439	0.04376976006021532	0.04271704372211921	-4.5647734283303654e-07	-3.9869971664496795e-05	-4.5739953019640137e-07	-3.9950529510224264e-05
38.164970954479706	0.0011710089135086475	0.0011725936477315407	0.0012149822911233573	0.0012156744124241783	0.0012409756618268078	0.0012410719673195253	0.0012693306687991133	0.0012687197241826609	0.001331122482154088	0.0013287675685729689	0.04379487797186219	0.042741527611045924	-4.398083821577359e-07	-3.864534595421354e-05	-4.4074085675093605e-07	-3.872729327453195e-05
38.39493410335793	0.0011708791113010431	0.001172464236548096	0.001214870650968968	0.0012155628468797787	0.0012408764482237267	0.001240972538085292	0.001269246437110099	0.0012686348632091437	0.0013310759659846245	0.0013287191390399685	0.04382046755659518	0.042766471215592246	-4.2307394398314463e-07	-3.7398725522053144e-05	-4.240168797078718e-07	-3.7482091511914506e-05
38.626282895891045	0.001170751736264927	0.0011723372661390941	0.0012147619539890542	0.0012154542286403837	0.0012407805159984203	0.0012408763864890108	0.0012691658839903603	0.0012685536663502163	0.0013310340953479724	0.0013286753088449796	0.043846537965281394	0.042791883452689784	-4.0627228710876304e-07	-3.6129700019649214e-05	-4.072258611618161e-07	-3.621451456117808e-05
38.859025681279114	0.0011706268310083413	0.001172212779365679	0.0012146562526394796	0.0012153486102358731	0.0012406879241459324	0.0012407835714468558	0.001269089076189263	0.0012684762000646237	0.0013309969561568393	0.001328636162967889	0.04387309853705069	0.04281777342264405	-3.894016509598322e-07	-3.483785114230531e-05	-3.9036604391595037e-07	-3.492414482339501e-05
39.09317085903034	0.001170504438905189	0.0011720908198597764	0.0012145536003420547	0.0012152460451634113	0.0012405987327631495	0.0012406941529749765	0.0012690160817218459	0.0012684025320703531	0.0013309646360048137	0.0013286017880486391	0.04390015880355487	0.04284415041328393	-3.724602552039602e-07	-3.3522752463072125e-05	-3.734356511047275e-07	-3.361055659717449e-05
39.328726879264174	0.001170384604109017	0.0011719714320379752	0.001214454051502789	0.0012151465879057224	0.0012405130030702027	0.0012406081922108482	0.0012689469698941192	0.0012683327313697636	0.0013309372242018992	0.001328572272422224	0.043927728493343594	0.042871023904219006	-3.5544629936211034e-07	-3.218396926521483e-05	-3.5643288580312557e-07	-3.227331591110216e-05
39.56570224301631	0.0011702673715670488	0.0011718546611156667	0.0012143576615305128	0.0012150502939497377	0.0012404307974323223	0.0012405257514350747	0.0012688818113289174	0.0012682668682752736	0.0013309148118109092	0.0013285477061545357	0.04395581753635026	0.042898403571206424	-3.3835796237969076e-07	-3.0821058366437004e-05	-3.393559306016404e-07	-3.0911980348768964e-05
39.80410550254544	0.001170152787034481	0.0011717405531214468	0.0012142644868558764	0.0012149572198056184	0.0012403521793821562	0.0012404468940936516	0.0012688206779923336	0.0012682050144356195	0.0013308974916847456	0.001328528181079071	0.0439844360684985	0.0429262992906337	-3.2119340224881845e-07	-2.943356794479768e-05	-3.222029472350549e-07	-2.9526098875881646e-05
40.04394526164196	0.0011700408970890096	0.0011716291549117518	0.0012141745849507024	0.0012148674230261344	0.0012402772136425324	0.0012403716848206714	0.0012687636432207037	0.001268147242862664	0.0013308853585045457	0.0013285137908344952	0.04401359443642471	0.042954721144116303	-3.0395075558591403e-07	-2.802103735793926e-05	-3.0497207615439587e-07	-2.8115211659351935e-05
40.28523017593832	0.0011699317491456428	0.0011715205141857828	0.001214088014347748	0.0012147809622264504	0.001240205966149722	0.0012403001894615293	0.0012687107817482188	0.0012680936279588224	0.001330878508818783	0.0013285046309031356	0.04404330320233007	0.04298367942321889	-2.866281371754695e-07	-2.658299695507127e-05	-2.876614360845797e-07	-2.6678849880640287e-05
40.52796895322162	0.001169825391471768	0.0011714146795006868	0.0012140048346608496	0.0012146978971042971	0.0012401385040771821	0.0012402324750966044	0.0012686621697351331	0.0012680442455450826	0.0013308770410833091	0.0013285007986504008	0.04407357314895675	0.043013184634300275	-2.6922363953506626e-07	-2.5118967887982624e-05	-2.70269123585961e-07	-2.521653554740655e-05
40.77217035374772	0.0011697218732024948	0.0011713117002870163	0.0012139251066054756	0.0012146182884605514	0.001240074895859804	0.0012401686100654463	0.0012686178847966074	0.0012679991728896513	0.0013308810557023732	0.0013285023933651604	0.04410441528469994	0.043043247503484885	-2.51735332489067e-07	-2.3628461918639987e-05	-2.527932126297587e-07	-2.3727781301552398e-05
41.017843190557436	0.00116962124435626	0.0011712116268644544	0.0012138488920196786	0.0012145421982202138	0.0012400152112186616	0.0012401086639914597	0.0012685780060321822	0.0012679584887372278	0.001330890655070641	0.0013285095163010985	0.04413584084885288	0.04307387898177113	-2.341612626915665e-07	-2.2110981218959047e-05	-2.3523175412924757e-07	-2.2212090220075087e-05
41.26499632979458	0.0011695235558507318	0.001171114510457841	0.0012137762538854844	0.0012144696894538242	0.0012399595211863036	0.0012400527078071286	0.001268542614055929	0.0012679222733389453	0.0013309059436162661	0.0013285222707191025	0.04416786131699535	0.04310509025027251	-2.1649945313980193e-07	-2.0566018166245925e-05	-2.1758277545490257e-07	-2.0668955611369277e-05
41.51363869102594	0.001169428859518983	0.0011710204032134711	0.0012137072563506981	0.0012144008263992984	0.0012399078981325696	0.0012400008137797645	0.0012685117910272645	0.0012678906084829741	0.0013309270278450145	0.001328540761930682	0.04420048840652414	0.04313689272560104	-1.9874790272095613e-07	-1.8993055136723447e-05	-1.9984427998510565e-07	-1.9097860809641487e-05
41.763779247563185	0.001169337208125962	0.0011709293582156941	0.0012136419647511526	0.0012143356744842005	0.0012398604157909585	0.0012399530555378038	0.0012684856206824657	0.0012678635775258123	0.001330954016385489	0.0013285650973424666	0.044233734082337064	0.043169298065397474	-1.8090458571082269e-07	-1.7391564291535655e-05	-1.820142466061117e-07	-1.7498278961608493e-05
42.0154270267867	0.001169248655385253	0.0011708414295038038	0.0012135804456334031	0.0012142743003484694	0.0012398171492855633	0.0012399095080976683	0.0012684641883668924	0.001267841265424283	0.0013309870200354835	0.0013285953865018083	0.04426761056266695	0.04320231817400835	-1.629674512442815e-07	-1.576100735636854e-05	-1.640906291894631e-07	-1.5869672807172774e-05
42.26859111047143	0.0011691632559761465	0.0011707566720892467	0.0012135227667778904	0.001214216771867609	0.0012397781751585881	0.0012398702478912072	0.0012684475810679535	0.0012678237587682667	0.0013310261518095102	0.0013286317411435346	0.044302130325077994	0.04323596520832187	-1.4493442282654048e-07	-1.4100835399294409e-05	-1.4607135610756813e-07	-1.4211494458460372e-05
42.523280635114425	0.001169081065561	0.0011706751419731146	0.0012134689972225533	0.0012141631581763302	0.0012397435713984418	0.0012398353527937104	0.0012684358874488057	0.0012678111458141535	0.0013310715269875062	0.0013286742752378553	0.04433730611262554	0.04327025158375968	-1.268033977949376e-07	-1.241048860112226e-05	-1.279543296981052e-07	-1.2523185171003925e-05
42.77950479226489	0.0011690021408029242	0.0011705968961639762	0.0012134192072869403	0.001214113529692693	0.0012397134174684543	0.0012398049021525455	0.0012684291978828392	0.0012678035165190837	0.001331123263164796	0.0013287231050394962	0.04437315094018386	0.04330518998043496	-1.0857224676773247e-07	-1.0689396019419872e-05	-1.0973742571194697e-07	-1.080417510831988e-05
43.03727282885567	0.0011689265393837753	0.001170521992696011	0.0012133734685967966	0.0012140679581427228	0.001239687794336201	0.0012397789768163977	0.0012684276044889458	0.001267800962575954	0.0013311814803033091	0.001328778349138068	0.04440967810095148	0.04334079334948154	-9.0238813092898e-08	-8.936975347956233e-06	-9.141849278103409e-08	-9.053883103515847e-06
43.29659404753705	0.0011688543200224753	0.0011704504906474762	0.0012133318541091604	0.001214026516585537	0.0012396667845034745	0.0012397576591651523	0.001268431201167605	0.0012678035774492382	0.0013312463007841197	0.0013288401285097215	0.044446901173135475	0.043377074919556904	-7.180091229170779e-08	-7.152632671425518e-06	-7.299535185372255e-08	-7.271716414458673e-06
43.55747780701245	0.0011687855424936456	0.0011703824501594934	0.0012132944381379556	0.00121398927943897	0.001239650472036889	0.0012397410331404116	0.0012684400836377883	0.001267811456411619	0.0013313178494613203	0.0013289085665701133	0.04448483402682217	0.04341404820352767	-5.325633144941458e-08	-5.335762209845996e-06	-5.4465795592401056e-08	-5.457070469339076e-06
43.81993352237618	0.0011687202676466037	0.001170317932455198	0.0012132612963801385	0.0012139563225057504	0.0012396389425991855	0.0012397291842767052	0.0012684543494747567	0.0012678246965814963	0.0013313962537173216	0.0013289837892287626	0.044523490831042574	0.04345172700534138	-3.4602828638020944e-08	-3.4857460613491043e-06	-3.582758780493536e-08	-3.6093286107929945e-06
44.08397066545326	0.0011686585574246548	0.0011702569998591893	0.0012132325059423354	0.0012139277230001715	0.0012396322834811778	0.0012397221997333412	0.0012684740981486853	0.0012678433969613252	0.0013314816435195363	0.0013290659249447668	0.04456288606103297	0.04349012542709222	-1.5838132301753544e-08	-1.6019539364475754e-06	-1.7078462833178265e-08	-1.7278618315852423e-06
44.349598765141174	0.0011686004748847714	0.0011701997158173722	0.0012132081453680732	0.0012139035595753519	0.0012396305836344453	0.0012397201683269968	0.001268499431064248	0.0012678676584768913	0.0013315741514785973	0.0013291551047840131	0.04460303450570541	0.0435292578762867	3.040059384784577e-09	3.162571156067884e-07	1.7838750823728766e-09	1.8797149781146771e-07
44.6168274077539	0.0011685460842175879	0.0011701461449171173	0.0012131882946655296	0.001213883912351021	0.0012396339337047068	0.001239723180564991	0.0012685304516010837	0.0012678975840174683	0.0013316739129080584	0.0013292514624778395	0.04464395127532635	0.04356913907331411	2.203407914154812e-08	2.269542984462136e-06	2.0761752418402973e-08	2.138825905217967e-06
44.88566623736761	0.0011684954507677765	0.0011700963529078063	0.0012131730353358839	0.0012138688629419012	0.0012396424260659607	0.0012397313286793142	0.001268567265155251	0.0012679332784769478	0.001331781065885696	0.0013293551344832674	0.044685651809419163	0.04360978405913275	4.114629126783162e-08	4.258572787130266e-06	3.985752705876547e-08	4.12536910432415e-06
45.15612495616904	0.0011684486410547723	0.0011700504067217318	0.0012131624504022396	0.0012138584944866658	0.0012396561548553662	0.0012397447066614029	0.0012686099791816465	0.0012679748487959231	0.0013318957513164282	0.0013294662600448054	0.04472815188488787	0.04365120820317207	6.037909229235708e-08	6.284029159142612e-06	5.9073588927222725e-08	6.148282283846562e-06
45.42821332480542	0.0011684057227938657	0.0011700083744953674	0.0012131566244391444	0.0012138528916774895	0.0012396752160089	0.0012397634102976768	0.001268658703237434	0.0012680224040047736	0.001332018112996899	0.0013295849812578896	0.04477146762438063	0.04369342721146897	7.973491168060745e-08	8.346608556586421e-06	7.841236069174376e-08	8.20826040826006e-06
45.701941162736816	0.0011683667649176784	0.0011699703255910261	0.0012131556436027276	0.0012138521407902255	0.0012396997072978162	0.0012397875372058835	0.0012687135490265144	0.0012680760552677781	0.0013321482976818091	0.0013297114431340237	0.044815615504892624	0.04373645713503252	9.921621255820634e-08	1.0447021566467596e-05	9.787629848267976e-08	1.0306012526301034e-05
45.97731834859046	0.0011683318375980156	0.0011699363306188991	0.0012131595956614656	0.0012138563297152008	0.0012397297283659205	0.0012398171868722456	0.0012687746304450623	0.0012681359159282812	0.0013322864551520235	0.001329845793667659	0.04486061236661846	0.04378031437845647	1.1882549241998622e-07	1.2585993221098102e-05	1.1746789259576076e-07	1.2442262083800504e-05
46.25435482051728	0.0011683010122680994	0.0011699064614594814	0.0012131685700275765	0.0012138655479886486	0.0012397653807676718	0.0012398524606894372	0.0012688420636281497	0.0012682021015549356	0.0013324327382845172	0.0013299881839048677	0.04490647542206715	0.043825015708782396	1.3856528389586883e-07	1.4764263324584803e-05	1.3718966824713408e-07	1.4617747248590884e-05
46.533060576550575	0.001168274361645211	0.001169880791286409	0.001213182657789088	0.0012138798868248106	0.0012398067680071594	0.001239893461995426	0.0012689159669975112	0.001268274729989074	0.0013325873031242391	0.0013301387680138897	0.04495322226544034	0.043870578264621936	1.584381555267203e-07	1.698258678733966e-05	1.5704418634141307e-07	1.6833221242434915e-05
46.813445674966815	0.0011682519597537202	0.001169859394589691	0.0012132019517425625	0.0012138994391486981	0.00123985399557795	0.001239940296113183	0.00126899646131046	0.0012683539213932129	0.0013327503089579315	0.0013302977033575903	0.04500087088229227	0.043917019565548554	1.7844671253066519e-07	1.9241733965558172e-05	1.770340442392923e-07	1.908945267983797e-05
47.09552023464871	0.0011682338819485254	0.001169842347199354	0.00121322654642651	0.0012139242996295435	0.0012399071710038367	0.0012399930703912918	0.0012690836697099959	0.0012684397983007427	0.0013329219183899773	0.001330465150567896	0.045049439659473584	0.04396435752176927	1.9859359763532008e-07	2.1542491014880927e-05	1.971618765711329e-07	2.1387225918656494e-05
47.37929443545016	0.0011682202049389135	0.0011698297263095126	0.0012132565381555137	0.001213954564714958	0.001239966403880531	0.0012400518942454867	0.0012691777177761502	0.001268532485666831	0.0013331022974203612	0.0013306412736222915	0.04509894739537189	0.044012610444082355	2.1888149190438938e-07	2.388566024988381e-05	2.174303560566193e-07	2.3727341417562053e-05
47.66477851856398	0.0011682110068128287	0.001169821610502857	0.0012132920250550593	0.0012139903326658015	0.0012400318059182884	0.0012401168792011302	0.0012692787335785807	0.0012686321109205677	0.001333291615524779	0.001330826239922419	0.045149413310460365	0.044061797054134	2.393131155911492e-07	2.627206051442066e-05	2.3784219435650858e-07	2.611061610485743e-05
47.951982786891236	0.0011682063670615844	0.0011698180797755833	0.0012133331070971183	0.0012140317035918009	0.0012401034909855315	0.0012401881389366724	0.001269386847730485	0.0012687388040184082	0.0013334900457370115	0.0013310202203748792	0.04520085705816355	0.044111936494984356	2.5989122903486567e-07	2.8702527563123637e-05	2.5840014295256883e-07	2.8537883757201454e-05
48.24091760541319	0.0011682063666049998	0.00116981921556276	0.001213379886136473	0.0012140787794879147	0.0012401815751534677	0.001240265789328106	0.0012695021934438413	0.00126885269749893	0.0013336977647336007	0.0013312233894742854	0.04525329873605279	0.04416304834199136	2.8061863353769784e-07	3.117791444931517e-05	2.791069940197115e-07	3.100999538541149e-05
48.53159340156531	0.0011682110878169774	0.0011698251007641364	0.0012134324659478124	0.001214131664271465	0.0012402661767417352	0.0012403499484944396	0.001269624906586027	0.0012689739265389474	0.0013339149529209243	0.001331435925388651	0.04530675889738118	0.04421515261402727	3.0149817231272386e-07	3.369909192746379e-05	2.999655813605735e-07	3.352781963392171e-05
48.82402066561362	0.0011682206145515388	0.001169835819770417	0.00121349095226363	0.0012141904638200728	0.0012403574163651213	0.0012404407368442356	0.0012697551257378685	0.0012691026290110414	0.0013341417945247614	0.0013316580100472067	0.04536125856297229	0.04426826978503531	3.225327314289317e-07	3.6266948864133175e-05	3.209787813400998e-07	3.609224318978921e-05
49.11820995103327	0.0011682350321693034	0.0011698514584899857	0.0012135554528129127	0.0012142552860103868	0.0012404554169813526	0.0012405382771232183	0.0012698929922531387	0.0012692389455425182	0.001334378477682403	0.0013318898292307034	0.04541681923347428	0.04432242079594456	3.437252407995778e-07	3.888239266180982e-05	3.4214951387520273e-07	3.8704171204162474e-05
49.41417187488941	0.00116825442756445	0.0011698721043761184	0.0012136260773606819	0.0012143262407576627	0.0012405603039400254	0.0012406426944630115	0.0012700386503195823	0.001269383019575875	0.001334625194537443	0.0013321315726643232	0.0454734629019918	0.044377627066947437	3.6507867518268886e-07	4.154634969233406e-05	3.634807434010033e-07	4.136452772143806e-05
49.71191711822035	0.0011682788891921234	0.001169897846454644	0.0012137029377483526	0.0012144034400561586	0.0012406722050326568	0.0012407541164309855	0.0012701922470214643	0.0012695349974307696	0.0013348821413372847	0.0013323834341132342	0.04553121206711069	0.0444339105101632	3.865960552184265e-07	4.425976574376489e-05	3.8497547991643566e-07	4.407425612426574e-05
50.01145642642306	0.001168308507096348	0.001169928775352125	0.0012137861479349953	0.0012144869980204383	0.001240791250543947	0.0012408726730813169	0.0012703539324037552	0.0012696950283676046	0.0013351495185335226	0.0013326456114809548	0.04559008974633027	0.04449129354269248	4.0828044851849363e-07	4.702360648156656e-05	4.066367800554388e-07	4.683431959229267e-05
50.3128006096408	0.00116834337293841	0.0011699649833245079	0.001213875824039465	0.0012145770309275371	0.0012409175733042361	0.0012409984970072276	0.0012705238595379378	0.0012698632646527131	0.0013354275308852495	0.0013329183069105601	0.04565011948991418	0.04454979910008226	4.301349707199788e-07	4.9838857915679435e-05	4.2846774812475494e-07	4.9645701564265954e-05
50.61596054315354	0.0011683835800257304	0.0011700065642862724	0.0012139720843834427	0.0012146736572600431	0.0012410513087432059	0.00124113172339446	0.0012707021845895187	0.001270039861625222	0.0013357163875654101	0.0013332017268888558	0.045711325395180996	0.044609450650212955	4.5216278664762105e-07	5.270652688901811e-05	4.5047153725708694e-07	5.2509406224782174e-05
50.9209471677702	0.0011684292233412569	0.00117005361384011	0.0012140750495354285	0.0012147769977501287	0.0012411925949448832	0.001241272490076051	0.00127088906688731	0.0012702249777656672	0.0013360163022703316	0.0013334960823536508	0.04577373212124619	0.04467027220762885	4.743671114752074e-07	5.562764157640565e-05	4.726513505599189e-07	5.5426458999113803e-05
51.22777149022361	0.001168480399573351	0.0011701062293070998	0.0012141848423556766	0.0012148871754245239	0.001241341572703946	0.0012414209375883926	0.0012710846689945041	0.0012704187747663701	0.0013363274933325133	0.0013338015888041954	0.045837364904234804	0.04473228834832043	4.967512119090876e-07	5.860325199530392e-05	4.950104422769136e-07	5.839790705985948e-05
51.53644458356769	0.0011685372071461968	0.0011701645097574168	0.0012143015880421183	0.001215004315650478	0.0012414983855833926	0.001241577209228648	0.0012712891567816182	0.0012706214176036634	0.0013366501838368134	0.0013341184664149301	0.04590224957297934	0.044795524224980406	5.193184074232977e-07	6.163443053461282e-05	5.17552119018265e-07	6.142481985282888e-05
51.84697758757708	0.0011685997462507368	0.001170228556041575	0.0012144254141772902	0.0012151285461827262	0.001241663179973605	0.001241741451113557	0.0012715026995013669	0.0012708330746120156	0.0013369846017401525	0.0013344469401526551	0.0459684125652256	0.044860005582752556	5.420720715220047e-07	6.472227249548768e-05	5.402797410036277e-07	6.450828963347477e-05
52.15938170914916	0.0011686681188761315	0.0011702984708222	0.001214556450776285	0.0012152599972114796	0.0012418361051528418	0.0012419138122396508	0.0012717254698655122	0.0012710539175601033	0.0013373309799948568	0.0013347872398972395	0.04603588094436253	0.044925758775486706	5.65015633047488e-07	6.786789665064186e-05	5.631967233497154e-07	6.76494320216714e-05
52.47366822270851	0.0011687424288417726	0.001170374358606364	0.0012146948303357733	0.0012153988014114827	0.0012420173133492196	0.0012420944445449516	0.0012719576441237754	0.0012712841217289153	0.0013376895566757938	0.0013351396005660194	0.046104682416694596	0.04499281078252187	5.881525775462346e-07	7.107244582066352e-05	5.8630653742512e-07	7.084938657431206e-05
52.789848470613855	0.001168822781829845	0.0011704563257784804	0.0012148406878841058	0.0012155450939921547	0.001242206959804213	0.001242283502972177	0.0012721994021448666	0.0012715238659919469	0.001338060575111433	0.0013355042622420139	0.04617484534928157	0.04506118922601992	6.11486448623107e-07	7.433708746207301e-05	6.096127121838803e-07	7.41093173680929e-05
53.107933863567155	0.0011689092854184288	0.0011705444806337426	0.0012149941610325103	0.001215699012748823	0.0012424052028377035	0.0012424811455334786	0.0012724509274996804	0.0012717733328975243	0.0013384442840189562	0.0013358814703060755	0.04624639878836353	0.04513092238886646	6.350208493798633e-07	7.766301427625244e-05	6.331188355864371e-07	7.743041360441794e-05
53.42793588102576	0.0011690020491151886	0.0011706389334121621	0.0012151553900274505	0.001215860698115118	0.0012426122039146592	0.0012426875333768042	0.001272712407546773	0.0012720327087533776	0.0013388409376436205	0.0013362714755731757	0.0463193724783951	0.045202039233161934	6.58759443886419e-07	8.10514448366384e-05	6.568285560535486e-07	8.081389023123497e-05
53.74986607161648	0.0011691011843916158	0.0011707397963331677	0.0012153245178041325	0.001216030293216516	0.0012428281277134543	0.0012429028308538806	0.0012729840335201509	0.0012723021837134885	0.0013392507959024819	0.0013366745344329251	0.046393796881713543	0.04527456941932734	6.827059587069702e-07	8.45036242346775e-05	6.807455839670431e-07	8.426098858341224e-05
54.073736053552395	0.0011692068047178777	0.00117084718363082	0.0012155016900412309	0.0012162079439251006	0.0012430531421959196	0.0012431272055899165	0.0012732660006194896	0.0012725819518673365	0.001339674124532702	0.0013370909089945508	0.04646970319886323	0.04534854332584901	7.068641844590762e-07	8.802082474310136e-05	7.048736932126383e-07	8.777297704129494e-05
54.399557515052166	0.0011693190255982267	0.0011709612115895966	0.0012156870552168214	0.0012163937989155284	0.001243287418679124	0.0012433608285550232	0.0012735585081028202	0.0012728722113315646	0.0013401111952445548	0.0013375208672364333	0.0465471233896035	0.04542399206968168	7.312379774072203e-07	9.160434649840843e-05	7.292167227511675e-07	9.135115170691432e-05
54.727342214761876	0.0011694379646070277	0.0011710819985808044	0.0012158807646655875	0.0012165880097222696	0.0012435311319089859	0.0012436038741374447	0.0012738617593818	0.001273173164344199	0.0013405622858793707	0.001337964683160438	0.04662609019462493	0.04550094752734373	7.558312611608865e-07	9.525551821013001e-05	7.537785782886844e-07	9.49968371071197e-05
55.057101982179326	0.0011695637414253907	0.0011712096650996074	0.0012160829726373251	0.001216790730798145	0.0012437844601357543	0.0012438565202186477	0.0012741759621196526	0.0012734850173614874	0.0013410276805725858	0.0013384226369512068	0.04670663715800635	0.04557944235672503	7.806480283654819e-07	9.897569788372418e-05	7.78563233949604e-07	9.871138691069925e-05
55.38884871808102	0.0011696964778784044	0.0011713443338026654	0.0012162938363567564	0.0012170021195741707	0.0012440475851913941	0.001244118948250294	0.0012745013283318371	0.001273807981157428	0.001341507669922087	0.0013388950151405862	0.04678879865043554	0.04565951001963918	8.056923424763079e-07	0.00010276627357000412	8.035747340237858e-07	0.00010249618467089716
55.722594394951685	0.0011698362979730066	0.0011714861295464213	0.0012165135160847264	0.0012172223365207835	0.0012443206925689771	0.0012443913433332048	0.0012748380744895865	0.001274142270926116	0.001342002551162098	0.0013393821107774305	0.04687260989323054	0.045741184805149625	8.309683396023546e-07	0.00010662866413888028	8.288171947814886e-07	0.00010635264459238347
56.058351057416104	0.0011699833279364773	0.0011716351794260216	0.0012167421751807855	0.0012174515452104521	0.0012446039715041032	0.0012446738942983337	0.0012751864216263744	0.0012744881063869768	0.001342512628342794	0.0013398842236029662	0.04695810698318686	0.04582450185369891	8.564802303739471e-07	0.00011056432007247596	8.542948063169475e-07	0.00011028221231682012
56.39613082267415	0.0011701376962555718	0.001171791612814885	0.0012169799801672087	0.0012176899123817232	0.0012448976150584326	0.001244966793789833	0.0012755465954474362	0.0012748457118929941	0.0013430382125158935	0.0013404016602319492	0.04704532691829322	0.045909497182074696	8.822323019053689e-07	0.0001145747242876638	8.800118344743507e-07	0.00011428636573768136
56.7359458809379	0.001170299533716302	0.0011719555614049348	0.0012172271007944945	0.0012179376080047426	0.0012452018202053967	0.0012452702383502754	0.0012759188264424412	0.0012752153165420427	0.0013435796219264727	0.001340934734339855	0.04713430762433794	0.04599620770924486	9.082289198038881e-07	0.00011866139298205569	9.059726228388687e-07	0.00011836661583891628
57.07780849587155	0.001170468973444371	0.001172127159247497	0.0012174837101083713	0.001218194805348287	0.0012455167879181453	0.0012455844285080987	0.0012763033500014333	0.0012755971542914328	0.0013441371822112455	0.0013414837668563409	0.04722508798245731	0.04608467128310158	9.344745302470887e-07	0.0001228258765067769	9.321815947756044e-07	0.00012252450755906308
57.42173100503407	0.0011706461509462707	0.0011723065427948665	0.0012177499845183602	0.0012184616810483446	0.0012458427232598123	0.001245909568867335	0.0012767004065341505	0.0012759914640757676	0.0013447112266035844	0.001342049086165235	0.0473177078576527	0.04617492670814283	9.609736621360963e-07	0.00012706976026821692	9.5864325554639e-07	0.00012676162068361863
57.7677258203244	0.0011708312041510496	0.0011724938509425637	0.0012180261038679339	0.001218738415178291	0.0012461798354761677	0.0012462458681997124	0.0012771102415928437	0.0012763984899282527	0.0013453020961455594	0.0013426310283113265	0.047412208128318575	0.04626701377414036	9.877309293153738e-07	0.00013139466565789681	9.853621945016093e-07	0.00013107957076646803
58.115805428429454	0.001171024273452759	0.0011726892250722794	0.0012183122515063156	0.0012190251913207061	0.0012465283380907347	0.0012465935395391918	0.0012775331059987345	0.0012768184811055654	0.0013459101399072929	0.0013432299372142438	0.0475086307168319	0.04636097328582564	1.0147510328603875e-06	0.00013580225101111898	1.0123430873284003e-06	0.00013548001007848698
58.465982391274686	0.0011712255017535794	0.00117289280909551	0.0012186086143619553	0.0012193221966408589	0.0012468884490024448	0.0012469528002790188	0.001277969255972217	0.0012772516922164106	0.0013465357152139224	0.0013438461648896942	0.0476070186212346	0.04645684709364249	1.042038763471309e-06	0.00014029421260125519	1.0395906984033733e-06	0.00013996462859122705
58.818269346477535	0.0011714350345076575	0.001173104749497922	0.0012189153830177598	0.0012196296219619458	0.0012472603905859436	0.0012473238722713938	0.0012784189532669859	0.001277698383353927	0.0013471791878805351	0.0013444800716784276	0.047707415948062194	0.04655467812560761	1.0695990039098682e-06	0.0001448722856606799	1.0671098831943355e-06	0.00014453515498785707
59.172679007803275	0.0011716530197656131	0.0011733251953843955	0.001219232751788064	0.0012199476618420695	0.001247644389794571	0.001247706981929797	0.0012788824653081681	0.0012781588202320253	0.0013478409324553463	0.0013451320264831715	0.047809867946366984	0.04665451042032481	1.0974367315483118e-06	0.00014953824543920136	1.0949055907678341e-06	0.00014919335771010345
59.52922416562417	0.0011718796082197907	0.0011735542985248308	0.0012195609187974734	0.0012202765146530803	0.001248040678266192	0.0012481023603341244	0.0012793600653346912	0.001278633274325885	0.0013485213324715643	0.0013458024070139762	0.047914421042984136	0.04675638916120816	1.1255570210094365e-06	0.00015429390829829748	1.12298286637693e-06	0.00015394104604010694
59.887917687380885	0.0011721149532501927	0.0011737922134006458	0.001219900086061552	0.0012206163826612598	0.0012484494924318858	0.001248510243338655	0.0012798520325459635	0.001279122023016679	0.0013492207807082348	0.0013464916000422412	0.04802112287909181	0.04686036071195431	1.1539650468556269e-06	0.00015914113283629905	1.1513468541125057e-06	0.00015878007121375437
60.24877251804685	0.0011723592109711498	0.00117403909725203	0.0012202504595694586	0.0012209674721099502	0.0012488710736276477	0.0012489308716829982	0.0012803586522530878	0.0012796253497407474	0.001349939679460513	0.0013472000016638602	0.04813002234812789	0.046966472653328435	1.1826660864489805e-06	0.00016408182106067426	1.1800027997146013e-06	0.00016371232758005672
60.6118016805955	0.0011726125402787258	0.0011742951101259467	0.0012206122493685768	0.0012213299933041717	0.001249305668209195	0.0012493644911061095	0.001280880216034764	0.0012801435441433713	0.0013506784408197743	0.0013479280175718773	0.04824116963511231	0.04707477382131271	1.2116655228365872e-06	0.0001691179195912329	1.208956053400231e-06	0.00016873975378950412
60.97701827647021	0.0011728751028988328	0.0011745604149248595	0.0012209856696511672	0.0012217041606972542	0.0012497535276699478	0.0012498113524634393	0.0012814170218980357	0.0012806769022372915	0.001351437486963955	0.001348676063339028	0.048354616257445006	0.04718531434668051	1.2409688477834756e-06	0.0001742514209087942	1.2382120728468907e-06	0.00017386433402905022
61.34443548605718	0.0011731470634361114	0.0011748351774562432	0.0012213709388431485	0.001222090192979594	0.0012502149087623496	0.001250271711847392	0.001281969374444113	0.001281225726566209	0.0013522172504586516	0.0013494445647106777	0.04847041510723468	0.04729814569605583	1.2705816649154992e-06	0.0001794843646486799	1.2677764262838346e-06	0.0001790880993006172
61.71406656916102	0.0011734285894235447	0.0011751195664828403	0.001221768279695027	0.0012224883131695527	0.0012506900736225985	0.0012507458307111474	0.0012825375850394336	0.0012817903263734132	0.0013530181745694074	0.0013502339579085647	0.04858862049523557	0.04741332071452334	1.300509692950258e-06	0.0001848188389339811	1.2976547956540432e-06	0.00018441312873729299
62.085924865483435	0.0011737198513728187	0.001175413753773686	0.0012221779193750525	0.001222898748706575	0.0012511792898989241	0.001251233975995986	0.001283121971992173	0.001282371017775755	0.0013538407135857166	0.001351044689945856	0.04870928819645337	0.0475308936698589	1.3307587690709194e-06	0.00019025698175967332	1.3278529799331824e-06	0.00018984155097101496
62.46002379510434	0.0011740210228254522	0.001175717914155914	0.0012226000895646768	0.0012233217315465996	0.0012516828308835406	0.0012517364202622476	0.0012837228607344394	0.0012829681239431815	0.0013546853331572902	0.001351877218954042	0.04883247549750056	0.047650920298448675	1.361334852413229e-06	0.0001958009824235274	1.3583768985491775e-06	0.0001953755455458006
62.83637685896657	0.0011743322804046703	0.0011760322255673294	0.0012230350265563573	0.0012237574982598102	0.0012522009756483917	0.0012522534418240318	0.0012843405840103506	0.0012835819752840376	0.0013555525106431323	0.0013527320145221944	0.04895824124577863	0.0477734578529783	1.3922440276858787e-06	0.00020145308300853482	1.3892325949351435e-06	0.00020101734438091046
63.21499763936286	0.0011746538038680584	0.0011763568691097747	0.001223482971353803	0.001224206290130817	0.0012527340091848368	0.0012527853248877898	0.0012849754820702546	0.001284212909636377	0.001356442735474041	0.0013536095580491724	0.049086645900565266	0.04789856515196222	1.423492508932471e-06	0.00020721557991865147	1.4204262402145885e-06	0.00020676923328680208
63.59589980042612	0.0011749857761609737	0.001176692029103276	0.001223944169774715	0.0012246683532613253	0.0012532822225474118	0.0012533323596949366	0.0012856279028713254	0.0012848612724655159	0.0013573565095291527	0.001354510343109377	0.04921775158609729	0.0480263026312044	1.4550866434205525e-06	0.00021309082546855374	1.4519641370225756e-06	0.00021263355353456914
63.979097088622495	0.00117532838347073	0.001177037893140979	0.0012244188725561026	0.0012251439386753691	0.0012538459130018084	0.0012538948426686302	0.0012862982022847998	0.0012855274170680835	0.0013582943475271933	0.0013554348758326833	0.04935162214673816	0.048156732397273305	1.4870329156932774e-06	0.0002190812295326805	1.4838527234691326e-06	0.000218612703481752
64.36460333324754	0.001175681815281559	0.00117739465214488	0.0012249073354622599	0.0012256333024271906	0.0012544253841772406	0.0012544730765648691	0.00128698674431013	0.00128621170478284	0.0013592567774331475	0.0013563836752992344	0.049488323204322816	0.04828991828308629	1.5193379517889054e-06	0.00022518926125617011	1.5160985772776515e-06	0.00022470914026073707
64.75243244692527	0.001176046264430354	0.0011777625004223606	0.001225409819395484	0.001226136705711855	0.0012550209462233522	0.0012550673706280809	0.0012876939012963476	0.001286914505208543	0.0013602443408810905	0.0013573572739498086	0.04962792221778512	0.04842592590569284	1.5520085235828148e-06	0.00023141745082372323	1.5487084200395147e-06	0.00023092538152272302
65.14259842611021	0.0011764219271631663	0.0011781416357234968	0.0012259265905095894	0.0012266544149786421	0.0012556329159718119	0.0012556780407513193	0.0012884200541709015	0.0012876361964291253	0.001361257593613927	0.0013583562180124746	0.049770488545168905	0.04856482272636982	1.5850515533385491e-06	0.0002377683912995754	1.5816891216695154e-06	0.00023726400725171404
65.53511535159264	0.0011768090031925166	0.0011785322592991975	0.0012264579203263622	0.001227186702047369	0.0012562616171028227	0.0012563054096413188	0.0012891655926763489	0.0012883771652465463	0.001362297105940933	0.0013593810679463892	0.049916093508135986	0.048706678113125026	1.618474118430602e-06	0.00024424474053552636	1.6150477050312813e-06	0.00024372766164523774
65.92999738900669	0.0011772076957554493	0.0011789345759601133	0.0012270040858549853	0.001227733844227664	0.001256907380316673	0.001256949806988505	0.001289930915615169	0.0012891378074215813	0.0013633634632139043	0.001360432398903508	0.05006481045908857	0.04885156340572856	1.6522834562413252e-06	0.0002508492231493298	1.6487913507290137e-06	0.0002503190550632861
66.32725878934137	0.001177618211672391	0.0011793487941363682	0.0012275653697145742	0.0012282961244413396	0.001257570543510568	0.0012576115696422178	0.0012907164311030952	0.0012899185279229303	0.0013644572663228946	0.0013615108012091474	0.050216714851026814	0.04899955198338535	1.6864869692729406e-06	0.0002575846325808817	1.682927402110214e-06	0.00025704096605405624
66.72691388945532	0.001178040761406768	0.0011797751259380695	0.0012281420602598921	0.0012288738313479203	0.0012582514519609124	0.0012582910417912943	0.0012915225568313007	0.0012907197411849759	0.0013655791322124819	0.0013626168808622955	0.05037188431027339	0.04915071933518032	1.7210922304479893e-06	0.00026445383322598603	1.7174633704492535e-06	0.00026389624345518614
67.12897711259382	0.001178475559125407	0.001180213787216628	0.0012287344517103638	0.0012294672594734572	0.0012589504585112734	0.0012589885751502544	0.0012923497203378498	0.0012915418713745845	0.0013667296944196298	0.001363751260056697	0.050530398712203516	0.04930514313342276	1.7561069886450498e-06	0.00027145976265463556	1.7524069403642654e-06	0.00027088780857773
67.53346296890952	0.0011789228227597017	0.0011806649976268612	0.0012293428442824825	0.0012300767093427103	0.0012596679237662385	0.0012597045291512796	0.0012931983592887992	0.0012923853526673268	0.001367909603634226	0.0013649145777237294	0.05069234026011971	0.04946290331002993	1.79153917444436e-06	0.00027860543391408643	1.7877659754272392e-06	0.0002780186574725674
67.94038605598601	0.0011793827740675439	0.0011811289806898885	0.001229967544325727	0.0012307024876148196	0.001260404216291398	0.0012604392711422256	0.0012940689217693926	0.0012932506295335467	0.0013691195282834663	0.0013661074900982093	0.05085779356742937	0.049624082136099465	1.8273969061358142e-06	0.00028589393792649576	1.8235485240447342e-06	0.00028529186329040446
68.3497610593647	0.0011798556386960252	0.0011816059638568173	0.0012306088644621098	0.001231344907222586	0.0012611597128197114	0.0012611931765909147	0.001294961866585804	0.001294138157034719	0.0013703601551413333	0.001367330671308303	0.05102684574328284	0.04978876430482058	1.8636884959583305e-06	0.0002933284459795682	1.8597628255458912e-06	0.00029271057873062056
68.7616027530747	0.0011803416462448806	0.0011820961785731945	0.0012312671237294545	0.001232004287515451	0.001261934798464487	0.0012619666292959276	0.0012958776635778831	0.0012950484011305331	0.001371632189964456	0.0013685848139907727	0.05119958648184223	0.04995703701789286	1.9004224566033286e-06	0.0003009122123163177	1.8964173165334722e-06	0.0003002780385882864
69.17592600016614	0.0011808410303306828	0.0011825998603442332	0.0012319426477285487	0.001232680954406328	0.001262729866939262	0.001262760021604185	0.0012968167939434224	0.0012959818389972125	0.0013729363581557559	0.001369870629932906	0.05137610815535906	0.05012899007561895	1.9376075080211348e-06	0.0003086485768354075	1.933520637533272e-06	0.0003079975624087905
69.59274575324658	0.0011813540286517848	0.0011831172488008129	0.0012326357687743024	0.0012333752405224068	0.001263545320784871	0.001263573754635591	0.0012977797505744854	0.0012969389593575813	0.001374273405457371	0.0013711888507425421	0.051556505911254345	0.0503047159708584	1.9752525844910634e-06	0.00031654096789646147	1.9710816398918127e-06	0.00031587255724468966
70.01207705502031	0.0011818808830539697	0.0011836485877662084	0.001233346826051018	0.0012340874853600404	0.0012643815716039655	0.0012644082385150006	0.001298767038406313	0.001297920262823389	0.001375644098674381	0.001372540228547654	0.05174087777339597	0.05048430998703224	2.013366842012424e-06	0.0003245929052441143	2.009109392990191e-06	0.00032390652052846636
70.43393503883172	0.001182421839596839	0.001184194125323584	0.0012340761657719627	0.0012348180354438952	0.0012652390403033401	0.0012652638926118538	0.001299779174779453	0.0012989262622505103	0.0013770492264310616	0.001373925536727126	0.05192932474778687	0.05066787030038302	2.0519596660311962e-06	0.0003328080030562397	2.047613191772128e-06	0.0003321030430656069
70.85833492921113	0.0011829771486208897	0.0011847541138842	0.0012348241413433455	0.001235567244490471	0.0012661181573443568	0.0012661411457877587	0.0013008166898156902	0.0012999574831075776	0.001378489599961391	0.0013753455706743732	0.05212195093289086	0.05085549808670406	2.0910406794843756e-06	0.0003411899731159407	2.086602564595544e-06	0.000340465812149332
71.2852920424243	0.001183547064815282	0.0011853288102563367	0.0012355911135328733	0.0012363354735761604	0.0012670193630018225	0.0012670404366523808	0.0013018801268084533	0.0013010144638587063	0.0013799660539357184	0.0013768011485956202	0.052318863634828836	0.05104729763276763	2.130619751224876e-06	0.00034974262812306756	2.1260872814378006e-06	0.00034899861481046957
71.71482178702524	0.001184131847286286	0.00118591847571492	0.0012363774506430553	0.001237123091310012	0.0012679431076316936	0.0012679622138279819	0.0013029700426284018	0.0013020977563609842	0.0013814794473256033	0.0013782931123447503	0.05252017348769719	0.05124337645268896	2.170707004832406e-06	0.0003584698851480106	2.16607736247933e-06	0.00035770534120529995
72.14693966441222	0.001184731759626384	0.001186523376071826	0.0012371835286894126	0.0012379304740113505	0.0012688898519479749	0.0012689069362229874	0.0013040870081449196	0.0013032079262774302	0.001383030664308965	0.0013798223282967563	0.05272599457927587	0.05144384540948587	2.2113128277905913e-06	0.000367375769230488	2.2065830870439656e-06	0.00036658998814595445
72.58166126938723	0.0011853470699839893	0.0011871437817468338	0.0012380097315837575	0.0012387580058924198	0.001269860067309202	0.0012698750733149482	0.0013052316086642791	0.001304345553506164	0.0013846206152177932	0.001381389688261948	0.05293644458240417	0.05164881884210161	2.2524478811268307e-06	0.0003764644171422582	2.2476150029820605e-06	0.00037565666278874255
73.01900229071879	0.0011859780511338078	0.001187779967839239	0.0012388564513227695	0.0012396060792462641	0.0012708542360149754	0.0012708671054433521	0.0013064044443853457	0.0013055112326266153	0.0013862502375309085	0.0013829961104432614	0.053151644892326	0.05185841469817541	2.2941231094979805e-06	0.00038574008131572746	2.2891839364836027e-06	0.0003849095864845442
73.45897851170821	0.0011866249805477704	0.0011884322142000673	0.001239724088182016	0.0012404750946399998	0.0012718728516129413	0.0012718835241126776	0.0013076061308736492	0.0013067055733635793	0.001387920496914306	0.0013846425404390975	0.05337172077031739	0.052072754672865804	2.3363497517114515e-06	0.00039520713394347595	2.3313010023152513e-06	0.0003943530987948196
73.90160581075892	0.0011872881404665315	0.0011891008055048748	0.0012406130509156406	0.0012413654611136886	0.0012729164192167154	0.00127292483230616	0.0013088372995547686	0.0013079292010700285	0.0013896323883118755	0.001386329952294329	0.05359680149393428	0.05229196435405084	2.3791393517864565e-06	0.00040487007126790986	2.3739776145725866e-06	0.0004039916616924155
74.34690016194996	0.0011879678179715118	0.0011897860313271212	0.0012415237569619413	0.0012422775963850336	0.0012739854558352509	0.001273991544810766	0.001310098598228021	0.0013091827572296324	0.0013913869370894582	0.001388059349602299	0.05382702051423388	0.05251617337424063	2.4225037705332894e-06	0.0004147335180665346	2.4172254979421513e-06	0.00041382986395260835
74.79487763561212	0.0011886643050574458	0.0011904881862120685	0.0012424566326550486	0.0012432119270601018	0.0012750804907141636	0.0012750841885538723	0.001311390691601486	0.0013104668999799817	0.0013931852002353868	0.0013898317666607848	0.05406251562034956	0.05274551556956934	2.46645519768815e-06	0.000424802232342425	2.4610566994826086e-06	0.0004238724257423776
75.24555439890803	0.001189377898705402	0.0011912075697511763	0.0012434121134429405	0.0012441688888503066	0.0012762020656895746	0.0012762033029521857	0.0013127142618494726	0.0013117823046575824	0.0013950282676208838	0.0013916482696851415	0.05430342911182003	0.052980129146248556	2.5110061646431946e-06	0.0004350811102338814	2.505483600996573e-06	0.0004341242034232029
75.6989467164156	0.0011901089009562437	0.0011919444866569614	0.0012443906441120456	0.0012451489267958906	0.0012773507355550548	0.0012773494402734834	0.001314070009193607	0.0013131296643657552	0.0013969172633239346	0.0013935099580820475	0.05454990797909797	0.05322015685489303	2.5561695578080277e-06	0.0004455751911563999	2.5505189319974513e-06	0.00044459019457845916
76.15507095071504	0.0011908576189844967	0.0011926992468382846	0.0012453926790186934	0.0012461524954961664	0.0012785270684422985	0.0012785231660117657	0.0013154586525087968	0.0013145096905666446	0.0013988533470204977	0.0013954179657875213	0.054802104092695314	0.053465746173150815	2.601958632645566e-06	0.0004562896631902791	2.596175783335696e-06	0.0004552755432791211
76.61394356297929	0.0011916243651725821	0.0011934721654760247	0.0012464186823276907	0.0012471800593467817	0.0012797316462161794	0.0012797250592764728	0.0013168809299553966	0.0013159231136986149	0.0014008377154471998	0.0013973734626731315	0.05506017440144095	0.05371704949709972	2.648387028398756e-06	0.00046722986872482775	2.6424676214781805e-06	0.00046618554559746395
77.07558111356816	0.001192409457185358	0.0011942635630990805	0.0012474691282582885	0.0012482320927842726	0.001280965064884876	0.0012809557131964087	0.0013183375996389747	0.0013173706838203805	0.0014028716039399302	0.0013993776560245867	0.055324281140372356	0.053974224341905026	2.6954687835751504e-06	0.0004784013103788787	2.6894083035278703e-06	0.00047732565538899374
77.54000026262605	0.0011932132180449508	0.0011950737656606814	0.001248544501337878	0.0012493090805382266	0.0012822279350258212	0.001282215735339126	0.0013198294402992164	0.0013188531712833404	0.001404956288053119	0.001401431792097242	0.055594592048802044	0.05423743355225673	2.7432183522517906e-06	0.0004898096572162614	2.737012093024767e-06	0.0004887014903593168
78.00721777068286	0.0011940359762058136	0.0011959031046149412	0.0012496452966637161	0.0012504115178913547	0.0012835208822282588	0.0012835057481465075	0.0013213572520295496	0.0013203713674336463	0.0014070930852647966	0.001403537157753333	0.055871280599142085	0.054506845523146004	2.79165062119259e-06	0.0005014607512643932	2.785293676530083e-06	0.0005003188384241353
78.47725049925933	0.001194878065629949	0.001196751916993594	0.001250772020173009	0.0012515399109477865	0.0012848445475532083	0.001284826389387339	0.0013229218570291932	0.0013219260853456348	0.0014092833567728978	0.0014056950821861212	0.05615452623710992	0.05478263443157603	2.840780927881653e-06	0.0005133606143638003	2.8342681810936046e-06	0.0005121836643895983
78.95011541147531	0.0011957398258622691	0.001197620545482877	0.0012519251889217355	0.0012526947769099593	0.0012861995880117613	0.001286178312627747	0.0013245241003894796	0.001323518160588396	0.0014115285093887287	0.0014079069387365343	0.05644451463397623	0.05506498047983709	2.89062507953736e-06	0.000525515455369524	2.883951192653037e-06	0.0005243021169718254
79.42582957266194	0.0011966216021060182	0.001198509338500491	0.0012531053313725741	0.0012538766443644586	0.0012875866770626233	0.0012875621877203988	0.001326164850916376	0.0013251484520273359	0.0014138299975339122	0.001410174146808288	0.05674143795155829	0.05535407015102118	2.9411993731128655e-06	0.000537931677717457	2.934358775389615e-06	0.0005366805361692595
79.90441015097758	0.001197523745298193	0.0011994186502725644	0.0012543129876923238	0.0012550860535771788	0.0012890065051298903	0.0012889787013134109	0.001327845001991287	0.0013268178426627131	0.0014161893253476193	0.0014124981738878994	0.057045495120719714	0.055650096477500285	2.9925206164068113e-06	0.0005506158873878342	2.9855074921490525e-06	0.0005493254610193787
80.38587441802741	0.0011984466121849194	0.0012003488409105805	0.0012555487100592636	0.0012563235567982502	0.0012904597801421456	0.0012904285573800218	0.0013295654724723674	0.0013285272405073104	0.0014186080489114392	0.0014148805376765661	0.05735689213417473	0.055953259323132505	3.044606150333709e-06	0.0005635749012894431	3.037414425962519e-06	0.0005622436377592521
80.87023974948666	0.0011993905653966933	0.0012013002764881728	0.0012568130629808808	0.0012575897185771248	0.0012919472280939841	0.001291912477770083	0.0013313272076387157	0.0013302775795054815	0.00142108777859977	0.0014173228083413187	0.05767584235446363	0.05626376568002519	3.097473872423805e-06	0.0005768157560878395	3.0900972027626296e-06	0.0005754420284159179
81.35752362572781	0.0012003559735234398	0.0012022733291177357	0.001258106623622453	0.0012588851160883195	0.0012934695936311737	0.0012934312027845557	0.0013331311801799892	0.0013320698204960378	0.0014236301815642647	0.0014198266108935323	0.058002566838017966	0.05658182998072345	3.1511422616482734e-06	0.0005903457175115701	3.1435740153597062e-06	0.0005889278198573655
81.8477436324513	0.0012013432111893	0.0012032683770267598	0.0012594299821469853	0.0012602103394682722	0.0012950276406607408	0.0012949854917742299	0.0013349783912341645	0.0013339049522215585	0.0014262369843615072	0.0014223936277034275	0.05833729467630002	0.056907674426775995	3.2056304046588612e-06	0.0006041722901656277	3.197863648768959e-06	0.000602708433330934
82.34091746132043	0.0012023526591270809	0.0012042858046338201	0.0012607837420670358	0.001261565992163848	0.001296622152987338	0.001296576123763993	0.0013368698714763577	0.0013357839923869253	0.0014289099757338508	0.0014250256011599381	0.058680263355075486	0.05724152933467626	3.2609580235313206e-06	0.0006183032278875289	3.2529855069920142e-06	0.000616791534526151
82.83706291059936	0.0012033847042522872	0.0012053260026241336	0.0012621685206090122	0.0012629526912930425	0.0012982539349773651	0.0012982038981040537	0.0013388066822618337	0.0013377079887700735	0.0014316510095541358	0.0014277243364860393	0.05903171913294274	0.05758363350025868	3.3171455051227844e-06	0.0006327465446810676	3.3089596413249985e-06	0.0006311850441912958
83.33619788579601	0.0012044397397366513	0.0012063893680245928	0.0012635849490905268	0.0012643710680184587	0.0012999238122523927	0.0012998696351496119	0.0013407899168265535	0.0013396780203881534	0.0014344620079458719	0.0014304917047204522	0.05939191744034045	0.05793423458270643	3.3742139321473862e-06	0.0006475105262683245	3.365806780324587e-06	0.0006458971493465415
83.83834040030794	0.0012055181650810756	0.0012074763042781893	0.0012650336733114678	0.0012658217679341842	0.0013016326324135586	0.0013015741769705899	0.0013428207015488604	0.0013416951987225546	0.001437344964591422	0.0014333296458775256	0.059761123300324494	0.058293589509408994	3.4321851161232125e-06	0.0006626037423065334	3.42354836155496e-06	0.0006609363151355852
84.34350857607244	0.0012066203861879196	0.0012085872213177477	0.0012665153539594912	0.0012673054514667505	0.0013033812657987395	0.001303318388093144	0.001344900197276194	0.0013437606690064967	0.001440301948241794	0.0014362401722981012	0.060139611772513056	0.05866196490299361	3.491081632275156e-06	0.0006780350593088846	3.4822065652102135e-06	0.0006763112973539598
84.85172064422062	0.0012077468154325062	0.0012097225356388409	0.001268030667030629	0.001268822794290843	0.001305170606274368	0.0013051031562747682	0.0013470296007209541	0.0013458756115791277	0.0014433351064427106	0.0014392253722051583	0.06052766842170083	0.05903963753196422	3.55092685658232e-06	0.0006938136543279405	3.5418043497798413e-06	0.0006920311557095937
85.36299494573534	0.0012088978717338101	0.0012108826703718365	0.0012695803042658555	0.0012703744877605712	0.001307001572064004	0.0013069293933150007	0.0013492101459300471	0.0013480412433104561	0.0014464466694929768	0.0014422874134793083	0.060925589812750515	0.05942689478647712	3.6117450050905404e-06	0.0007099490294479871	3.602365489879149e-06	0.0007081052678595823
85.87734993211305	0.0012100739806241646	0.001212068055352911	0.0012711649736043842	0.0012719612393570375	0.0013088751066157726	0.001308798035903769	0.0013514431058328613	0.0013502588191016361	0.0014496389546523971	0.0014454285476703293	0.06133368403349366	0.059824035180899036	3.673561175678887e-06	0.0007264510271521307	3.663914616425885e-06	0.0007245433442876204
86.39480416602983	0.001211275574317979	0.0012132791271940008	0.0012727853996546688	0.0012735837731531491	0.0013107921795111205	0.0013107100465097276	0.0013537297938729564	0.0013525296334656548	0.0014529143706181488	0.0014486511142625296	0.06175227124751164	0.06023136888492581	3.736401392476609e-06	0.0007433298466279492	3.7264772593417587e-06	0.0007413554440804937
86.91537632201124	0.001212503091779297	0.0012145163293515223	0.001274442324184013	0.0012752428302965258	0.0013127537874173378	0.0013126664143109262	0.0013560715657289918	0.0013548550221936769	0.0014562754222899991	0.0014519575452130486	0.0621816842787962	0.06064921828516723	3.800292653076019e-06	0.0007605960610740925	3.7900798929204477e-06	0.0007585519916639138
87.43908518710603	0.00121375697878815	0.0012157801121937945	0.0012761365066278518	0.0012769391695115367	0.0013147609550866162	0.001314668156170469	0.001358469821130987	0.0013572363641128548	0.0014597247158466744	0.0014553503697840497	0.06262226923046325	0.06107791857925419	3.865262978836655e-06	0.0007782606360950406	3.854749984147669e-06	0.0007761437945817962
87.9659496615646	0.0012150376880056028	0.0012170709330670527	0.0012778687246198172	0.0012786735676215276	0.0013168147364045594	0.0013167163176599635	0.0013609260057784462	0.0013596750829418217	0.0014632649641576363	0.0014588322196915403	0.06307438613985232	0.0615178184046872	3.931341468431859e-06	0.0007963349492551286	3.920516044104722e-06	0.0007941420623852058
88.4959887595208	0.0012163456790373769	0.0012183892563599225	0.0012796397745437485	0.0012804468200923434	0.0013189162154912707	0.0013188119741337346	0.0013634416133673753	0.001362172649250553	0.0014668989925566579	0.001462405834595563	0.06353840967252966	0.061969280504820666	3.998558354964326e-06	0.000814830810890621	3.987407682776644e-06	0.0008125584267245634
89.0292216096782	0.0012176814184960126	0.001219735553566299	0.0012814504721089823	0.0012822597415984326	0.00132106650785846	0.0013209562318571176	0.0013660181877338932	0.001364730582531921	0.0014706297450061056	0.0014660740679588377	0.06401472985792442	0.062432682434559884	4.066945066896321e-06	0.0008337604862743153	4.055455667493525e-06	0.0008314049627382025
89.56566745600044	0.0012190453800614365	0.0012211103033464832	0.0012833016529502487	0.0012841131666128012	0.0013232667616261873	0.0013231502291922758	0.0013686573251226557	0.0013673504533927593	0.0014744602906833632	0.0014698398933032976	0.06450375286953615	0.06290841730857034	4.136534293087057e-06	0.0008531367192343708	4.1246919852738675e-06	0.0008506942118281513
90.1053456584057	0.0012204380445398812	0.001222513991586498	0.0012851941732536902	0.0012860079500222566	0.0013255181588032127	0.0013253951378453383	0.0013713606765890954	0.0013700338858729812	0.001478393831023851	0.0014737064108967526	0.06500590185290515	0.06339689459501369	4.207360052311095e-06	0.000872972757355539	4.1951499094373176e-06	0.0008704392059499244
90.6482756934654	0.001221859899921097	0.0012239471114555089	0.001287128910410616	0.0012879449677694953	0.0013278219166352376	0.0013276921641789615	0.0013741299505452128	0.001372782559902006	0.0014824337072583157	0.0014776768549049383	0.06552161780478925	0.06389854095807959	4.279457767583433e-06	0.0008932823788790345	4.266864070794248e-06	0.0008906534935262944
91.19447715510712	0.001223311441433761	0.0012254101634612286	0.0012891067637006966	0.0012899251175236496	0.001330179289025619	0.0013300425505946827	0.001376966915459458	0.0013755982139024904	0.0014865834084856011	0.001481754601047463	0.06605136050728974	0.06441380115285408	4.352864345700267e-06	0.0009140799214442663	4.339870533780384e-06	0.0009113511671161034
91.74396975532183	0.0012247931715990605	0.0012269036555032588	0.0012911286550064916	0.0012919493193811135	0.0013325915680335847	0.0013324475769898594	0.001379873402722208	0.0013784826475522806	0.0014908465803261303	0.001485943174799937	0.06659560952098097	0.06494313897636037	4.4276182624449194e-06	0.0009353803128284155	4.414206877983605e-06	0.0009325468929924918
92.29677332487483	0.0012263056002824047	0.0012284281029242912	0.001293195529561339	0.0012940185165985665	0.0013350600854553436	0.0013349085622943574	0.0013828513096893192	0.0013814377247164196	0.0014952270342057056	0.0014902462601885955	0.06715486524144086	0.06548703827893829	4.5037596539097575e-06	0.000957199103843509	4.4899122854792466e-06	0.0009542559427773156
92.85290781402206	0.0012278492447432298	0.0012299840285591131	0.0012953083567327835	0.0012961336763602845	0.0013375862144939616	0.0013374268660925636	0.0013859026029173491	0.001384465376562085	0.0014997287573240872	0.001494667709228263	0.06772965002397204	0.06604600404048339	4.581330414471854e-06	0.0009795525035810604	4.5670276344830524e-06	0.0009764942273139954
93.41239329322968	0.001229424629682915	0.0012315719627813923	0.001297468130843943	0.0012982957905820186	0.0013401713715243747	0.0013400038903368184	0.0013890293216052675	0.001387567604870506	0.001504355923368267	0.0014992115520595596	0.06832050938170572	0.06662056351645998	4.660374301995729e-06	0.001002457417199898	4.645595599862351e-06	0.0009992783329640376
93.97524995389855	0.001231032287290804	0.001233192443548207	0.0012996758720353783	0.001300505876753882	0.0013428170179604416	0.0013426410811588224	0.0013922335812588096	0.0013907464855611356	0.001509112904036336	0.0015038820078467814	0.06892801326275567	0.06721126745903508	4.740937050887661e-06	0.001025931486482834	4.7256607610948395e-06	0.0010226255605391144
94.54149810909283	0.001232672757288408	0.001234846016442353	0.0013019326271702914	0.0013027649788249424	0.00134552466223158	0.0013453399307862175	0.0013955175775951319	0.001394004172444806	0.0015140042814446007	0.0015086834965041818	0.06955275741258278	0.06781869141915924	4.82306649368441e-06	0.0010499931333992074	4.8072697183283025e-06	0.001046553967096131
95.11115819427312	0.0012343465869718222	0.0012365332347124244	0.001304239470786073	0.0013050741681323865	0.0013482958618771296	0.0013481019795720795	0.0013988835907070229	0.0013973429012240544	0.0015190348614979986	0.0015136206513251993	0.07019536482829827	0.06844343713593254	4.906812691953715e-06	0.0010746616069451376	4.890471217258588e-06	0.001071082410849411
95.68425076803395	0.0012360543312525134	0.0012382546593107707	0.0013065975060955548	0.0013074345443784535	0.001351132225767399	0.0013509288181458485	0.0014023339895078014	0.0014007649937606082	0.0015242096883122946	0.0015186983325970098	0.07085648731224019	0.06908613402018537	4.9922280773344666e-06	0.00109995703355531	4.975316283622284e-06	0.0010962305994799415
96.26079651284576	0.0012377965526965903	0.0012400108589294024	0.001309007866041553	0.0013098472366585457	0.0013540354164610752	0.0013538220896948993	0.0014058712364799692	0.0014042728626318106	0.0015295340597857676	0.0015239216422913008	0.07153680713284416	0.0697474407398279	5.079367603632928e-06	0.001125900471406982	5.061858368159535e-06	0.001122019142144215
96.84081623580131	0.001239573821562781	0.0012418024100340048	0.001311471714408669	0.001312313404544289	0.0013570071527096304	0.001356783492386854	0.0014094978927529631	0.001407869015999924	0.001535013544428563	0.0015292959399318634	0.07223703880157041	0.070428046915233	5.1682889110026e-06	0.001152513968980029	5.150153503021698e-06	0.0011484696055262256
97.42433086936633	0.0012413867158393515	0.001243629896896239	0.0013139902469966392	0.0013148342392256158	0.0013600492121202932	0.0013598147819436272	0.001413216623537776	0.0014115560628205053	0.0015406539995695197	0.0015348268597503354	0.07295793097548625	0.07112867493368608	5.259052503328587e-06	0.0011798206282652157	5.240260470670529e-06	0.0011756045743030463
98.01136147213543	0.0012432358212802956	0.0012454939116245975	0.0013165646928599574	0.001317410964716365	0.001363163433990278	0.0013629177743792508	0.0014170302039489973	0.0014153367184186795	0.0015464615910733745	0.0015405203292535492	0.07370026849601984	0.0718500818928093	5.351721940051587e-06	0.0012078446730598436	5.332240986447414e-06	0.0012034477164403756
98.60192922959182	0.0012451217314411618	0.0012473950541941066	0.0013191963156188994	0.001320044839128261	0.0013663517223261217	0.0013660943489146283	0.0014209415252478133	0.0014192138104649182	0.001552442814715882	0.001546382589339428	0.07446487457541281	0.07259306168380505	5.446364043824262e-06	0.0012366115228384378	5.426159896111107e-06	0.0012320238537752992
99.1960554548718	0.0012470450477150082	0.001249333932475287	0.0013218864148476122	0.0013227371560186568	0.0013696160490633653	0.0013693464510836585	0.0014249536015429629	0.0014231902853851757	0.0015586045193809197	0.0015524202161136588	0.07525261314354113	0.07335844722642938	5.543049125488397e-06	0.0012661478727300501	5.522085389750384e-06	0.001261359038390697
99.79376158953411	0.0012490063793690008	0.001251311162262814	0.001324636327545412	0.0013254892458178646	0.0013729584575032146	0.0013726760960465108	0.001429069576990335	0.0014272692152437045	0.0015649539322621355	0.001558640144576402	0.07606439136901448	0.07414711286878219	5.6418512280949785e-06	0.0012964817802059714	5.6200892336959705e-06	0.0012914806353495623
100.39506920433367	0.0012510063435823683	0.0012533273673044903	0.0013274474296981174	0.0013283024773425556	0.001376381065984555	0.0013760853721274547	0.0014332927335362138	0.0014314538051408913	0.001571498686272681	0.0015650496943676706	0.07690116236987247	0.0749599769662995	5.742848391829432e-06	0.0013276427591393802	5.720247022180346e-06	0.0013224174124127352
101.00000000000001	0.0012530455654864447	0.0012553831793311666	0.0013303211379368225	0.0013311782594022533	0.0013798860718114126	0.001379576444596281	0.00143762649925378	0.0014357474011727767	0.0015782468498900522	0.0015716565977816305	0.07776392813074412	0.07579800465578729	5.7940608280601714e-06	0.0013434337997894168	5.771027849525793e-06	0.0013380932825267997
