# Supplementary material for: White matter micro- and macrostructure brain charts for the human lifespan
Source: Nature. 2026 May 13;655(8124):979–89. doi: 10.1038/s41586-026-10454-2 (PMC13391363; doi:10.1038/s41586-026-10454-2)
Supplement: Supplementary file 12 — Centiles trajectories of brain charts. SDT.T9.1–5 contain the brain charts for the global metrics; SDT.T9.6–509 contain the brain charts for the tract-specific metrics (unnormalized); and SDT.T9.510–1157 contain the brain charts for the tract-specific macrostructural metrics (normalized). Included in each table are the male and female centile trajectories for the 2.5th, 25th, 50th, 75th and 97.5th percentiles; the interquartile range normalized by the 50th centile; and the derivatives of the 50th centiles with respect to both age and log(age). Charts are sampled in logarithmically spaced intervals. Age is reported in years, while centile trajectory values are reported in metric-specific units: diffusivities in mm2 s−1, volume in mm3, surface area in mm2, average length in mm, and FA is dimensionless (unitless). [file 41586_2026_10454_MOESM12_ESM.zip › plotted_curves/SDT.T9.231-POPT_left_avg_length_curve_metrics.csv]

ages	male_0.025th_percentile	female_0.025th_percentile	male_0.25th_percentile	female_0.25th_percentile	male_0.5th_percentile	female_0.5th_percentile	male_0.75th_percentile	female_0.75th_percentile	male_0.975th_percentile	female_0.975th_percentile	male_normalized_quantile_range	fwmale_normalized_quantile_range	male_median_centile_d_age	male_median_centile_d_log_age	female_median_centile_d_age	female_median_centile_d_log_age
0.25	69.30047930084947	66.92254725149613	75.19096865108274	72.91494031381345	78.03790669945629	75.80158891735763	80.7297449101272	78.52470871341909	85.47020090110064	83.30517388975231	0.07097545914930396	0.07400594736505679	16.19964431920716	9.353331456847174	15.706575315446583	9.068643859243437
0.25150637576242696	69.31753604181326	66.93871814350767	75.21305085424645	72.9362423111121	78.06230945101868	75.82524892172356	80.75627064534937	78.55051820217346	85.50029348941297	83.334576694866	0.0710101946776389	0.07404230082854243	16.175275632122066	9.367313333426864	15.682964248047938	9.082209437967322
0.2530218281966045	69.3346507436771	66.95494452120387	75.23520129922537	72.9576102986657	78.08678515974337	75.84897971101759	80.78287363009723	78.57640282379472	85.53047049938145	83.36406186005014	0.07104495747293094	0.07407868301638941	16.126421986533387	9.395293701087212	15.635629482821969	9.109356819524692
0.25454641199404576	69.35182353677843	66.97122651379348	75.25742008628141	72.97904437492626	78.11133391232448	75.87278136989683	80.80955393886782	78.60236265059133	85.56073198561006	83.3936294375976	0.07107974700340365	0.07411509337255125	16.07762987802198	9.42330723302257	15.588354393770715	9.136536587486262
0.2560801821758082	69.36905455162051	66.98756425067802	75.2797073154922	73.00054463817945	78.13595579511848	75.89665398269582	80.83631164568591	78.62839775441255	85.59107800201765	83.42327947912777	0.07111456273426496	0.07415153133781403	16.02889976327424	9.451353799646313	15.541139423079585	9.16374861800432
0.25762319409447826	69.38634391887283	67.00395786145198	75.30206308675054	73.02211118654397	78.16065089414323	75.9205976334254	80.86314682410271	78.6545082066471	85.62150860183634	83.45301203558496	0.07114940412770901	0.07418799634979907	15.980232095345855	9.479433270984373	15.493985009390599	9.190992786854622
0.2591755034361701	69.40369176937132	67.02040747590345	75.32448749976369	73.04374411797113	78.18541929507704	75.94461240577195	80.89005954719458	78.68069407822206	85.65202383760978	83.48282715723677	0.07118427064291932	0.07422448784296529	15.931627323763678	9.507545516769824	15.446891587944265	9.218268969565543
0.2607371662225343	69.42109823411916	67.03691322401477	75.34698065405325	73.06544353024464	78.21026108325805	75.96869838309678	80.9170498875623	78.7069554396021	85.68262376119193	83.5127248936729	0.07121916173607293	0.07426100524861318	15.883085894511169	9.535690406421054	15.399859590525011	9.245577041328943
0.2623082388127803	69.43856344428684	67.05347523596271	75.3695426489544	73.0872095209798	78.23517634368316	75.99285564843504	80.94411791732945	78.73329236078787	85.71330842374539	83.54270529380338	0.07125407686034003	0.07429754799488636	15.8346082498756	9.563867808934447	15.352889445333858	9.272916876960153
0.2638887779057103	69.45608753121249	67.07009364211905	75.39217358361516	73.10904218762309	78.26016516100697	76.01708428449484	80.9712637081413	78.75970491131501	85.74407787573952	83.57276840585695	0.07128901546589002	0.07433411550677543	15.786194828608132	9.592077593020804	15.305981577148486	9.30028835100893
0.26547884054176485	69.4736706264026	67.08676857305119	75.41487355699634	73.1309416274519	78.28522761954132	76.04138437365671	80.99848733116391	78.78619316025326	85.77493216694943	83.60291427737992	0.07132397699989326	0.0743707072061214	15.73784606593108	9.620319627058052	15.259136407326878	9.327691337693977
0.2670784841050822	69.49131286153204	67.10350015952243	75.43764266787053	73.15290793757391	78.31036380325396	76.06575599797246	81.02578885708267	78.81275717620504	85.80587134645391	83.63314295523438	0.07135896090652487	0.0744073225116173	15.689562393326923	9.648593779003932	15.212354353581759	9.355125710837456
0.26868776632556873	69.50901436844443	67.12028853249225	75.46048101482171	73.17494121492632	78.33557379576777	76.0901992391642	81.05316835610104	78.83939702730416	85.83689546263416	83.66345448559643	0.07139396662696668	0.07444396083881326	15.64134423883661	9.676899916539696	15.165635830293468	9.382591344008688
0.2703067452809827	69.52677527915283	67.13713382311728	75.48338869624492	73.19704155627595	78.3608576803601	76.11471417862406	81.0806258979398	78.86611278121526	85.86800456317224	83.69384891395534	0.07142899359941206	0.07448062160011906	15.593192026783072	9.705237906930051	15.118981248240743	9.410088110376819
0.2719354793990299	69.54459572583933	67.15403616275083	75.50636581034499	73.21920905821787	78.38621553996114	76.13930089741233	81.10816155183501	78.89290450513171	85.89919869504888	83.72432628511098	0.07146404125906854	0.0745173042048074	15.545106177905836	9.733607617077723	15.072391014713503	9.437615882765385
0.27357402745947257	69.56247584085615	67.17099568294412	75.52941245513674	73.24144381717566	78.41164745715379	76.1639594762575	81.13577538653766	78.91977226577531	85.93047790454281	83.7548866431733	0.07149910903816158	0.07455400805901828	15.497087109284621	9.762008913507088	15.02586553349829	9.46517453364686
0.2752224485962505	69.58041575672506	67.1880125154459	75.55252872844352	73.26374592940013	78.43715351417177	76.1886899955545	81.1634674703115	78.94671612939425	85.961842237228	83.7855300315597	0.07153419636593794	0.07459073256576153	15.449135234437563	9.790441662365993	14.97940520481643	9.492763935104449
0.27688080229961526	69.59841560613846	67.2050867922033	75.57571472789736	73.28611549096915	78.46273379289953	76.21349253536431	81.19123787093267	78.97373616176245	85.99329173797318	83.81625649299414	0.07156930266866995	0.07462747712492174	15.401250963219354	9.818905729429389	14.933010425440443	9.52038395890122
0.2785491484182772	69.61647552195876	67.22221864536186	75.59897055093754	73.30855259778696	78.48838837487038	76.23836717541272	81.21908665568748	79.00083242817807	86.02482645093903	83.8470660695053	0.0716044273696583	0.07466424113326113	15.353434701883089	9.8474009800575	14.886681588654028	9.548034476429166
0.28022754716156506	69.63459563721948	67.23940820726608	75.62229629481065	73.3310573455836	78.51411734126629	76.26331399508963	81.24701389137206	79.02800499346249	86.0564464195776	83.87795880242504	0.07163956988923713	0.07470102398442449	15.305686853040243	9.87592727925221	14.840419084132009	9.575715358674643
0.2819160591015993	69.65277608512457	67.25665561045936	75.64569205656929	73.35362982991408	78.53992077291609	76.28833307344766	81.27501964429023	79.05525392195858	86.08815168662971	83.90893473238647	0.07167472964477663	0.07473782506894179	15.258007815646124	9.904484491547919	14.794223298031284	9.603426476218374
0.28361474517547763	69.67101699904917	67.27396098768446	75.66915793307165	73.37627014615786	78.5657987502949	76.3134244892014	81.30310398025259	79.0825792775298	86.11994229412382	83.93999389932257	0.07170990605068843	0.07477464377423398	15.210397985123564	9.933072481175259	14.748094613107241	9.631167699344587
0.2853236666874746	69.68931851253976	67.29132447188401	75.69269402098097	73.39897838951846	78.59175135352316	76.3385883207266	81.33126696457535	79.10998112355905	86.15181828337433	83.97113634246472	0.07174509851842885	0.07481147948461608	15.162857753126445	9.961691111850087	14.70203340842636	9.658938897842745
0.2870428853112538	69.70768075931366	67.30874619619998	75.71630041676414	73.42175465502201	78.6177786623648	76.36382464605842	81.35950866207826	79.1374595229466	86.18377969497921	84.00236210034022	0.07178030645650359	0.07484833158130205	15.115387507707055	9.990340246877167	14.656040059577208	9.686739941122141
0.28877246309209376	69.72610387325993	67.32622629397467	75.7399772166917	73.44459903751742	78.64388075622702	76.38913354289119	81.38782913708401	79.16501453810962	86.21582656881908	84.0336712107715	0.07181552927047176	0.07488519944240866	15.067987633363373	10.019019749215659	14.610114938710467	9.714570698251919
0.2905124624491269	69.74458798843902	67.34376489875048	75.7637245168366	73.46751163167517	78.67005771415866	76.41451508857688	81.4162284534165	79.1926462309804	86.24795894405507	84.06506371087399	0.07185076636295107	0.07492208244296089	15.020658510853536	10.047729481302667	14.564258414324286	9.742431037802817
0.29226294617759224	69.7631332390828	67.36136214427005	75.78754241307344	73.49049253198655	78.69630961484911	76.43996936012402	81.4447066743992	79.22035466300494	86.2801768591269	84.09653963705428	0.07188601713362068	0.0749589799548959	14.973400517370465	10.076469305189676	14.518470851482562	9.770320827992691
0.294023977451102	69.78173975959496	67.37901816447668	75.81143100107793	73.51354183276331	78.72263653662743	76.46549643419696	81.47326386285434	79.24813989514192	86.31248035175153	84.12809902500878	0.07192128097922777	0.07499589134706745	14.926214026396337	10.105239082427943	14.472752611629403	9.798239936551909
0.29579561982392083	69.80040768455036	67.39673309351392	75.83539037632548	73.53665962813618	78.74903855746058	76.49109638711404	81.50190008110059	79.27600198786068	86.3448694589207	84.15974190972135	0.07195655729359088	0.07503281598525202	14.879099407833564	10.13403867416855	14.42710405273101	9.826188230814296
0.29757793723326015	69.81913714869597	67.41450706572638	75.85942063409114	73.55984601205495	78.77551575495309	76.51676929484734	81.53061539095265	79.30394100114066	86.37734421690001	84.19146832546231	0.07199184546760556	0.0750697532321522	14.832057027972041	10.162867941118748	14.381525529282953	9.854165577715321
0.29937099400158496	69.83792828695005	67.43234021565922	75.88352186944809	73.58310107828703	78.80206820634508	76.5425152330209	81.55940985371893	79.33195699446931	86.40990466122634	84.22327830578608	0.0720271448892483	0.07510670244740257	14.785087249325443	10.191726743401887	14.336017392102804	9.882171843632023
0.3011748548389356	69.85678123440226	67.45023267805827	75.90769417726679	73.6064249204166	78.82869598851126	76.56833427690952	81.58828353020029	79.3600500268407	86.44255082670612	84.25517188352937	0.07206245494358302	0.07514366298757526	14.738190430969553	10.220614940828455	14.290579988628451	9.910206894604926
0.30298958484526295	69.87569612631415	67.46818458787051	75.93193765221469	73.62981763184446	78.8553991779602	76.59422650143829	81.61723648068897	79.38822015675466	86.47528274741411	84.28714909081003	0.07209777501276424	0.07518063420618347	14.691366928214848	10.24953239262868	14.245213662718015	9.938270596161601
0.30481524951277783	69.8946730981182	67.48619608024336	75.95625238875435	73.65327930578619	78.88217785083206	76.62019198118033	81.6462687649663	79.41646744221438	86.50810045669054	84.31920995902428	0.07213310447604387	0.07521761545368835	14.64461709272291	10.278478957527113	14.199918754653481	9.966362813347587
0.3066519147283146	69.91371228541837	67.50426729052532	75.98063848114327	73.67681003527201	78.90903208289829	76.64623079035648	81.67538044230179	79.4447919407258	86.54100398713999	84.35135451884558	0.07216844270977589	0.07525460607750477	14.597941272651951	10.30745449384085	14.154695601311687	9.994483410790053
0.3084996467757088	69.93281382398969	67.5223983542655	76.00509602343257	73.70040991314555	78.93596194955974	76.67234300283356	81.70457157145132	79.4731937092955	86.57399337062917	84.38358280022251	0.07220378908742167	0.07529160542200476	14.5513398124167	10.336458859319464	14.109544535942405	10.02263225257957
0.31035851233818973	69.95197784977813	67.54058940721374	76.02962510946604	73.72407903206302	78.96296752584557	76.6985286921232	81.73384221065558	79.50167280442948	86.60706863828501	84.41589483237686	0.07223914297955532	0.07532861282852492	14.504813052830286	10.36549191119957	14.064465888284758	10.0508092023083
0.3122285785007863	69.97120449890026	67.55884058532027	76.05422583287898	73.74781748449192	78.9900488864117	76.72478793138046	81.76319241763828	79.5302292821313	86.64022982049258	84.44829064380164	0.07227450375386947	0.07536562763537305	14.458361331071501	10.394553506188458	14.01945998463998	10.079014123131856
0.3141099127527488	69.99049390764326	67.57715202473604	76.07889828709737	73.77162536271081	79.01720610553961	76.75112079340292	81.7926222496048	79.55886319790098	86.67347694689339	84.48077026225955	0.07230987077518122	0.07540264917782942	14.411984980764828	10.42364350054413	13.974527147754998	10.107246877683792
0.31600258298998396	70.00984621246471	67.59552386181205	76.10364256533694	73.79550275880752	79.04443925713517	76.77752735062884	81.8221317632407	79.587574606733	86.70681004638348	84.51333371478067	0.07234524340543752	0.07543967678815909	14.365684331911325	10.452761749949786	13.929667696877004	10.135507328064705
0.3179066575175057	70.02926154999211	67.61395623309969	76.12845876060173	73.81944976467871	79.07174841472683	76.80400767513628	81.8517210147096	79.61636356311496	86.74022914711105	84.54598102766074	0.07238062100372032	0.07547670979561243	14.31945971080495	10.481908109488359	13.884881947713438	10.163795335853138
0.3198222050518999	70.04874005702253	67.63244927534993	76.15334696568303	73.84346647202837	79.09913365146424	76.83056183864119	81.88139005965164	79.64523012102569	86.77373427647453	84.57871222645889	0.07241600292625422	0.07551374752643526	14.273311440214457	10.511082433773481	13.840170212508383	10.192110762118318
0.32174929472380437	70.06828187052268	67.65100312551377	76.17830727315861	73.86755297236725	79.12659504011727	76.8571899124967	81.91113895318222	79.674174333934	86.80732546112097	84.61152733599621	0.07245138852641209	0.07555078930387253	14.227239839303365	10.540284576834893	13.795532800028013	10.220453467411062
0.32368799608040405	70.0878871276281	67.66961792074146	76.20333977539116	73.89170935701138	79.1541326530739	76.88389196769113	81.94096774988962	79.70319625479664	86.8410027269434	84.64442638035317	0.07248677715471939	0.07558783444817564	14.181245223586302	10.569514392102064	13.750970015498751	10.24882331169465
0.3256383790879404	70.10755596564304	67.68829379838245	76.2284445645273	73.91593571708107	79.18174656233917	76.91066807484687	81.97087650383372	79.73229593605669	86.87476609907911	84.67740938286786	0.07252216815886293	0.07562488227660866	14.135327904990845	10.598771732453315	13.706482160650921	10.277220154386669
0.32760051413423674	70.12728852203996	67.70703089598491	76.25362173249628	73.94023214349981	79.20943683953341	76.93751830421873	82.00086526854396	79.76147342964202	86.90861560190743	84.71047636613392	0.07255756088369547	0.07566193210345613	14.089488191930286	10.62805645021217	13.662069533820613	10.305643854395385
0.3295744720312385	70.14708493445922	67.72582935129581	76.27887137100907	73.96459872699333	79.23720355589109	76.96444272569283	82.03093409701799	79.79072878696361	86.94255125904782	84.74362735199871	0.07259295467124376	0.07569898324002755	14.04372638915811	10.657368397078244	13.617732429764146	10.334094270005153
0.33156032401756863	70.16694534070837	67.74468930225991	76.30419357155657	73.98903555808789	79.26504678225866	76.99144140878457	82.0610830417192	79.82006205891335	86.97657309335732	84.77686236156063	0.07262834886071319	0.07573603499466566	13.998042797858943	10.6867074241527	13.573471139839967	10.362571258954631
0.33355814176109866	70.18686987876202	67.76361088702001	76.32958842540896	74.01354272710978	79.29296658909368	77.01851442263772	82.09131215457568	79.84947329586299	87.01068112692896	84.81018141516789	0.0726637427884961	0.0757730866727531	13.952437715666747	10.716073381925526	13.529285951924976	10.39107467840222
0.33556799736153503	70.20685868676081	67.78259424391602	76.35505602361373	74.03812032418342	79.3209630464625	77.04566183602232	82.12162148697759	79.87896254766167	87.04487538108899	84.84358453241556	0.07269913578817844	0.07581013757671935	13.906911436592054	10.745466120253695	13.485177150319942	10.419604384813283
0.3375899633530214	70.22691190301128	67.80163951148458	76.38059645699494	74.06276843923035	79.34903622403914	77.07288371733323	82.15201108977584	79.90852986363426	87.07915587639513	84.87707173214368	0.07273452719054485	0.0758471870060472	13.861464251174766	10.77488548841211	13.44114501606964	10.448160234212992
0.3396241127067558	70.2470296659852	67.82074682845908	76.40620981615156	74.08748716196835	79.37718619110353	77.10018013458917	82.18248101328005	79.93817529258018	87.11352263263421	84.9106430324357	0.07276991632358831	0.07588423425728232	13.816096446331358	10.804331334999006	13.397189826679096	10.4767420819353
0.3416705188336247	70.26721211431878	67.83991633376844	76.43189619145618	74.11227658190957	79.40541301653968	77.12755115543018	82.21303130725656	79.9678988827706	87.14797566881992	84.94429845061539	0.07280530251251517	0.07592127862403632	13.770808305431274	10.833803507957782	13.353311856124492	10.50534978263022
0.343729255586852	70.28745938681212	67.85914816653691	76.45765567305355	74.13713678835937	79.43371676883409	77.15499684711652	82.24366202092652	79.99770068194711	87.18251500319049	84.97803800324519	0.07284068507975339	0.07595831939699914	13.72560010833331	10.863301854613383	13.309511375089642	10.533983190423896
0.34580039726466444	70.30777162242863	67.87844246608365	76.48348835085929	74.16206787041526	79.46209751607408	77.1825172765271	82.27437320296407	80.02758073731985	87.21714065320658	85.011861706124	0.07287606334495972	0.07599535586394286	13.68047213133832	10.892826221594078	13.265788650714967	10.562642158709423
0.3478840186129729	70.32814896029413	67.8977993719215	76.5093943145582	74.18706991696486	79.4905553259459	77.21011251015715	82.30516490149405	80.05753909556505	87.25185263554881	85.04576957428435	0.07291143662502639	0.07603238730973118	13.63542464729835	10.922376454909681	13.222143946848519	10.591326540332375
0.34998019482807	70.34859153969643	67.91721902375737	76.53537365360326	74.21214301668564	79.51909026573334	77.23778261411773	82.3360371640906	80.08757580282425	87.28665096611586	85.07976162199147	0.07294680423408947	0.076069413016327	13.590457925372903	10.95195239977329	13.178577523798594	10.620036187399819
0.352089001559344	70.36909950008382	67.93670156149028	76.56142645721317	74.23728725804195	79.54770240231497	77.2655276541324	82.36699003777406	80.11769090470061	87.32153566002104	85.11383786273912	0.07298216548353677	0.07610643226279917	13.54557223131269	10.981553900757717	13.135089638464706	10.64877095132033
0.3542105149120084	70.3896729810652	67.95624712521175	76.58755281437193	74.26250272928486	79.57639180216356	77.29334769553685	82.39802356901012	80.14788444625856	87.35650673159134	85.14799830924893	0.07301751968201468	0.07614344432533275	13.500767827463278	11.011180801826413	13.091680544497649	10.677530682956785
0.35634481144984936	70.41031212240871	67.9758558552045	76.61375281382665	74.28778951845015	79.60515853134348	77.32124280327645	82.42913780370705	80.17815647202094	87.39156419436422	85.18224297346734	0.07305286613543605	0.07618044847723515	13.456044972514064	11.040832946091541	13.048350492008467	10.706315232360794
0.35849196819798806	70.43101706404079	67.99552789194173	76.64002654408596	74.31314771335667	79.63400265550888	77.34921304190448	82.46033278721364	80.208507025967	87.42670806108521	85.21657186656324	0.0730882041469889	0.07621744398894495	13.411403921731107	11.070510175986783	13.005099727790366	10.735124448938222
0.36065206264566085	70.4517879460455	68.01526337608645	76.66637409341857	74.33857740160508	79.66292423990195	77.37725847558046	82.49160856431722	80.23893615153057	87.46193834370567	85.2509849989258	0.07312353301714322	0.0762544301280406	13.36684492688073	11.100212333212767	12.9619284952023	10.763958181347334
0.3628251727490157	70.47262490866333	68.0350624484904	76.69279554985141	74.36407867057595	79.69192334935083	77.40537916806802	82.52296517924141	80.2694438915977	87.49725505338023	85.28548238016181	0.07315885204366186	0.07629140615924906	13.322368236302282	11.12993925873161	12.91883703431813	10.792816277567908
0.3650113769339257	70.4935280922905	68.0549252501934	76.71929100116826	74.38965160742858	79.72100004826787	77.43357518273345	82.55440267564407	80.30003028850491	87.53265820046445	85.32006401909362	0.07319416052160517	0.07632837134445351	13.27797409487539	11.159690792776018	12.87582558185386	10.821698584883052
0.36721075409881926	70.51449763747785	68.07485192242245	76.74586053490782	74.41529629909908	79.7501544006475	77.46184658254347	82.58592109661505	80.33069538403682	87.5681477945123	85.35472992375661	0.0732294577433422	0.0763653249427029	13.233662743965397	11.189466774745597	12.832894371091243	10.850604949737317
0.3694233836175272	70.53553368492943	68.09484260659038	76.77250423836182	74.44101283229858	79.7793864700641	77.49019343006312	82.61752048467368	80.36143921942376	87.60372384427325	85.38948010139626	0.0732647429985577	0.07640226621022067	13.18943442150703	11.219267043272339	12.79004363203785	10.879535217900411
0.37164934534214805	70.55663637550187	68.11489744429545	76.79922219857352	74.46680129351205	79.8086963196701	77.51861578745438	82.64920088176686	80.39226183534022	87.63938635769017	85.42431455846646	0.07330001557426172	0.0764391944004133	13.14528936208444	11.249091436271556	12.747273591394332	10.90848923437261
0.3738887196059291	70.57780585020315	68.13501657731979	76.82601450233594	74.49266176899596	79.83808401219407	77.54711371647349	82.6809623292668	80.42316327190188	87.67513534189676	85.45923330062627	0.07333527475479762	0.07647610876387909	13.101227796771127	11.278939790785444	12.704584472445276	10.93746684333928
0.3761415872261661	70.59904225019116	68.15520014762859	76.85288123618966	74.51859434477689	79.8675496099382	77.57568727846939	82.71280486796834	80.45414356866394	87.7109708032145	85.49423633273774	0.07337051982185158	0.07651300854841957	13.057249953286373	11.308811943094042	12.661976495302952	10.966467888290936
0.3784080295071193	70.62034571677292	68.17544829736916	76.87982248642152	74.54459910664987	79.8970931747767	77.60433653438164	82.74472853808713	80.48520276461872	87.74689274715062	85.52932365886355	0.07340575005446066	0.07654989299904573	13.013356055882468	11.338707728600639	12.619449876630824	10.995492211810415
0.3806881282429484	70.64171639140268	68.19576116886915	76.90683833906185	74.57067614017593	79.92671476815292	77.63306154473781	82.7767333792565	80.51634089819285	87.78290117839468	85.56449528226365	0.0734409647290236	0.07658676135798913	12.969546325461124	11.368626981900888	12.57700482992368	11.024539655767512
0.38298196572066395	70.66315441568156	68.21613890463637	76.93392887988367	74.59682553068129	79.95641445107805	77.66186236965235	82.808819430526	80.54755800724607	87.81899610081686	85.59975120539384	0.0734761631193071	0.07662361286471192	12.925820979584387	11.3985695368101	12.53464156535847	11.053610061218933
0.3852896247230969	70.6846599313553	68.23658164735657	76.96109419439976	74.62304736325436	79.98619228412821	77.69073906882342	82.84098673035831	80.57885412906762	87.8551775174644	85.63509142990196	0.07351134449645884	0.07666044675591553	12.882180232354585	11.428535226183158	12.492360289797944	11.082703268317346
0.38761118853188686	70.70623308031357	68.25708953989285	76.9883343678612	74.64934172274465	80.01604832744249	77.71969170153142	82.87323531662702	80.61022930037475	87.89144543055937	85.670515956626	0.0735465081290139	0.07669726226555075	12.838624294567126	11.458523882065492	12.450161206925259	11.11181911645508
0.3899467409304866	70.72787400458812	68.27766272528402	77.0156494852551	74.67570869376041	80.04598264072058	77.74872032663644	82.9055652266141	80.64168355730989	87.9277998414957	85.70602478559107	0.07358165328290588	0.07673405862482799	12.79515337364137	11.488535335594861	12.40804451708027	11.140957444113155
0.39229636620718694	70.74958284635152	68.29830134674336	77.04303963130256	74.70214836066678	80.0759952832205	77.77782500257611	82.93797649700738	80.67321693543829	87.9642407508363	85.74161791600667	0.0736167792214763	0.07677083506222676	12.751767673711583	11.518569417074104	12.366010417452344	11.170118088972231
0.3946601491581577	70.77135974791588	68.31900554765737	77.07050489045689	74.72866080758389	80.1060863137564	77.80700578736354	82.97046916389824	80.70482946974582	88.0007681583108	85.77729534626444	0.0736518852054837	0.07680759080350706	12.708467395539628	11.548625955845637	12.324059101983948	11.199300887816207
0.3970381750905084	70.79320485173079	68.3397754715841	77.0980453469009	74.75524611838453	80.13625579069587	77.83626273858467	83.0030432627786	80.73652119463601	88.03738206281193	85.81305707393456	0.07368697049311472	0.07684432507171834	12.665252736569528	11.57870478035693	12.282190761368838	11.228505676539498
0.39943052982536675	70.81511830038242	68.36061126225198	77.12566108454537	74.78190437669245	80.16650377195789	77.8655959133963	83.03569882853888	80.76829214392805	88.07408246239333	85.84890309576386	0.07372203433999369	0.07688103708721089	12.622123890974763	11.60880571814414	12.240405583124812	11.257732290130662
0.4018372997009759	70.83710023659123	68.38151306355786	77.15335218702627	74.80863566587982	80.1968303150101	77.8950053685234	83.06843589546482	80.80014235085365	88.11086935426623	85.88483340767219	0.07375707599919248	0.0769177260676451	12.579081049574597	11.638928595739344	12.198703751571884	11.286980562688768
0.40425857157581063	70.85915080321072	68.40248101956611	77.18111873770286	74.83544006906554	80.22723547686638	77.92449116025709	83.10125449723503	80.8320718480552	88.14774273479655	85.92084800475028	0.07379209472124028	0.07695439122800514	12.536124400023255	11.669073238848796	12.157085447888676	11.316250327434318
0.4066944328317112	70.88127014322596	68.42351527450651	77.20896081965567	74.86231766911278	80.25771931408487	77.95405334445203	83.13415466691889	80.86408066758257	88.18470259950266	85.95694688125653	0.07382708975413622	0.0769910317806063	12.493254126617103	11.699239472107365	12.11555084999236	11.345541416547348
0.4091449713770379	70.90345839975106	68.44461597277264	77.23687851568339	74.88926854862666	80.28828188276441	77.98369197652372	83.16713643697264	80.89616884089051	88.22174894305113	85.99313003061384	0.07386206034335766	0.07702764693510758	12.450470410372873	11.729427119176762	12.07410013271874	11.374853661354791
0.411610275649843	70.92571571602822	68.46578325892061	77.26487190830142	74.91629278995244	80.31892323854301	78.01340711144665	83.20019983923775	80.92833639883649	88.25888175925498	86.02939744540744	0.07389700573187125	0.07706423589852325	12.40777342920228	11.759636002825573	12.032733467791331	11.404186892241341
0.41409043462106226	70.94804223542546	68.48701727766698	77.29294107973897	74.94339047517285	80.34964343659473	78.0431988037513	83.23334490493765	80.96058337167756	88.29610104106997	86.06574911738133	0.07393192516014535	0.07710079787523372	12.365163357640995	11.78986594471462	11.991451023708578	11.4335409385385
0.41658553779772634	70.97043810143477	68.50831817388703	77.32108611193678	74.97056168610581	80.38044253162701	78.07306710752161	83.26657166467481	80.99290978906762	88.33340678059162	86.10218503743539	0.073966817866158	0.07713733206699673	12.322640367068743	11.820116765529747	11.95025296590029	11.462915628653718
0.41909567522619073	70.99290345767028	68.52968609261305	77.34930708654468	74.99780650430226	80.41132057787823	78.10301207639266	83.29988014842823	81.02531568005486	88.37079896905229	86.1387051956226	0.07400168308541116	0.0771738376729579	12.280204625663828	11.850388284938163	11.909139456676712	11.492310789986732
0.4216209374953856	71.01543844786623	68.55112117903242	77.37760408491906	75.02512501104356	80.44227762911487	78.1330337635478	83.33327038555029	81.0578010730789	88.40827759681792	86.17530958114577	0.07403652005093989	0.07721031388966539	12.237856298437691	11.880680321584805	11.868110655303099	11.521726248958657
0.42416141574008476	71.03804321587518	68.57262357848587	77.40597718812053	75.05251728733937	80.473313738629	78.16313222171637	83.36674240476421	81.09036599596813	88.44584265338521	86.21199818235486	0.0740713279933243	0.07724675991107785	12.195595547176708	11.910992693010485	11.827166717888758	11.551161830921046
0.4267172016441951	71.06071790566543	68.59419343646512	77.434426476911	75.07998341392467	80.50442895923506	78.1933075031704	83.40029623416058	81.12301047593635	88.48349412737781	86.24877098674324	0.07410610614070078	0.07728317492857902	12.153422530516764	11.941325215722827	11.786307797516201	11.580617360223187
0.42928838744406506	71.0834626613196	68.61583089861148	77.46295203175153	75.10752347125786	80.53562334326762	78.2235596597227	83.43393190119497	81.15573453958072	88.52123200654393	86.2856279809454	0.07414085371877344	0.07731955813098954	12.111337403999642	11.971677705183538	11.745534044248416	11.610092660208466
0.43187506593181346	71.10627762703194	68.63753611071333	77.49155393279935	75.1351375395178	80.5668969425782	78.2538887427235	83.46764943268458	81.1885382128781	88.55905627775249	86.32256915073319	0.07417556995082643	0.07735590870457772	12.069340319952971	12.00204997569017	11.70484560503428	11.639587553083402
0.4344773304586784	71.12916294710635	68.65930921870412	77.5202322599053	75.16282569860134	80.5982498085324	78.28429480305789	83.50144885480533	81.22142152118249	88.59696692699013	86.35959448101279	0.07421025405773565	0.07739222583307344	12.027431427592091	12.032441840450701	11.664242623812243	11.669101860003138
0.4370952749383861	71.15211876595406	68.68115036866041	77.54898709261109	75.1905880281207	80.62968199200708	78.31477789114291	83.53533019308867	81.2543844892219	88.63496393935783	86.39670395582161	0.07424490525797953	0.0774285086976796	11.985610873063706	12.062853111587174	11.623725241537613	11.698635401080537
0.4397289938505404	71.17514522809138	68.70305970679952	77.5778185101466	75.2184246074009	80.66119354338748	78.34533805692496	83.56929347241868	81.28742714109549	88.6730472990677	86.43389755832506	0.07427952276765254	0.07746475647708494	11.943878799425875	12.093283600097493	11.583293596168005	11.728187995309781
0.4423785822440318	71.19824247813749	68.72503737947739	77.60672659142718	75.24633551547699	80.69278451256422	78.37597534987663	83.60333871702896	81.32054950027047	88.71121698943969	86.47117527081329	0.07431410580047695	0.07750096834747779	11.902235346584348	12.123733115757204	11.542947822643328	11.757759460568195
0.4450441357404687	71.22141066081156	68.74708353318626	77.63571141505035	75.27432083109132	80.72445494892999	78.40668981899398	83.63746595049905	81.35375158957903	88.74947299289781	86.50853707469784	0.07434865356781516	0.07753714348255751	11.860680651456278	12.154201467259554	11.502688052943995	11.787349613608967
0.44772575053762753	71.24464992093101	68.76919831455227	77.66477305929374	75.30238063269078	80.75620490137716	78.43748151279345	83.67167519575199	81.3870334312152	88.78781529096743	86.54598295050839	0.07438316527868205	0.07757328105354819	11.819214847859257	12.184688462077247	11.462514416052727	11.81695827000658
0.4504235234129248	71.2679604034083	68.79138187033305	77.69391160211124	75.33051499842385	80.78803441829383	78.46835047930877	83.70596647505019	81.42039504673161	88.82624386427102	86.58351287788915	0.07441764013975767	0.07760938022921224	11.77783806660591	12.21519390652611	11.422427038107344	11.84658524428778
0.4531375517269096	71.29134225324908	68.81363434741573	77.72312712113103	75.35872400613825	80.8199435475617	78.49929676608856	83.74033980999319	81.45383645703691	88.86475869252561	86.62112683559629	0.07445207735540042	0.07764544017586329	11.736550435476602	12.245717605703248	11.382426042226143	11.876230349726029
0.4558679334267773	71.31479561554889	68.83595589281363	77.7524196936516	75.3870077333772	80.85193233655191	78.53032042019223	83.77479522151332	81.48735768239159	88.90335975453834	86.65882480149331	0.07448647612765946	0.07768146005737964	11.695352079184886	12.27625936343793	11.342511548602488	11.905893398397893
0.45861476704990445	71.33832063549096	68.85834665366443	77.7817893966394	75.41536625737729	80.88400083212252	78.56142148818782	83.80933272987305	81.5209587424056	88.94204702820359	86.69660675254873	0.07452083565628785	0.0777174390352181	11.654243119555758	12.306818982428013	11.302683674608488	11.93557420128127
0.4613781517274047	71.3619174583435	68.88080677722735	77.81123630672559	75.4437996550651	80.91614908061516	78.59260001614841	83.84395235466157	81.55463965603472	88.98082049049931	86.73447266483203	0.07455515513875607	0.07775337626842761	11.613223675343761	12.337396264025301	11.262942534631293	11.965272568028013
0.4641581871877068	71.38558622945656	68.90333641088027	77.84076050020265	75.47230800305411	80.94837712785133	78.62385604964884	83.87865411479093	81.58840044157712	89.01968011748306	86.77242251351011	0.07458943377026479	0.07778927091366347	11.57229386239851	12.367991008404715	11.223288240271359	11.99498830718403
0.4669549737601532	71.40932709425991	68.92593570211761	77.87036205302188	75.50089137764218	80.98068501913	78.65518963376316	83.91343802849347	81.62224111667061	89.05862588428916	86.81045627284446	0.07462367074375877	0.07782512212520062	11.531453793582841	12.398603014393302	11.183720900209664	12.024721225960093
0.46976861237862133	71.43314019825917	68.9486047985467	77.9000410407891	75.52954985480743	81.01307279922294	78.68660081306024	83.9483041133171	81.65616169828824	89.09765776512388	86.8485739161864	0.07465786524994045	0.07786092905494951	11.490703578852845	12.429232079573922	11.14424062030048	12.05447113036098
0.4725992045851658	71.45702568703412	68.97134384788609	77.92979753876286	75.55828351020646	81.04554051237291	78.71808963160187	83.98325238612334	81.69016220273625	89.13677573326329	86.88677541597487	0.07469201647728325	0.07789669085246831	11.450043325241495	12.459878000225217	11.104847503593192	12.084237825141827
0.4754468525336833	71.48098370623448	68.9941529979615	77.95963162184957	75.58709241916984	81.07808820228868	78.74965613293814	84.01828286308222	81.72424264564927	89.17597976104787	86.92506074373163	0.07472612361204674	0.07793240666497953	11.40947313684228	12.49054057124522	11.065541650274099	12.11402111371899
0.47831165899359906	71.50501440157792	69.01703239670398	77.9895433646015	75.61597665669981	81.11071591214278	78.78130036010508	84.05339555966992	81.75840304198788	89.21526981988018	86.96342987005848	0.07476018583828853	0.077968075637383	11.36899311491834	12.521219586280495	11.026323157782826	12.143820798281013
0.4811937273535759	71.52911791884624	69.03998219214617	78.01953284121255	75.64493629746659	81.14342368456724	78.81302235562059	84.08859049066447	81.7926434060345	89.25464588022017	87.00188276463301	0.07479420233788092	0.0780036969122716	11.328603357793327	12.551914837538789	10.987192120706823	12.173636679624906
0.4840931616252451	71.55329440388262	69.06300253241955	78.0496001255152	75.67397141580497	81.17621156165032	78.84482216148126	84.12386767014229	81.82696375139001	89.2941079115817	87.04041939620508	0.0748281722905227	0.07803926962994678	11.28830396101148	12.582626115954554	10.948148630937794	12.203468557308952
0.4870100664469608	71.57754400258841	69.08609356575155	78.07974529097704	75.7030820857115	81.20907958493316	78.8766998191591	84.15922711147472	81.86136409097038	89.33365588252902	87.07903973259337	0.0748620948737561	0.07807479292843132	11.248095017213927	12.613353211007052	10.909192777560747	12.233316229488992
0.4899445470875755	71.60186686091954	69.10925544046201	78.10996841069698	75.73226838084028	81.24202779540553	78.90865536959747	84.1946688273238	81.89584443700267	89.37328976067211	87.11774374068102	0.07489596926297946	0.07811026594348906	11.207976616242377	12.644095910811302	10.870324646946756	12.263179492987547
0.49289670945023945	71.62626312488375	69.13248830496039	78.14026955740216	75.76153037450034	81.27505623350295	78.9406888532082	84.23019282963912	81.93040480102177	89.41300951266362	87.15653138641245	0.07492979463146271	0.07814568780863533	11.167948845130013	12.674854002061693	10.831544322743866	12.293058143253802
0.4958666600762229	71.65073294053659	69.15579230774213	78.17064880344374	75.79086813965142	81.30816493910217	78.97280030986734	84.26579912965346	81.96504519386625	89.45281510419419	87.19540263478895	0.07496357015036359	0.07818105765515554	11.128011788097865	12.70562727001925	10.792851885862547	12.322951974349053
0.4988545061487607	71.67527645397867	69.17916759738577	78.20110622079397	75.82028174890111	81.34135395151822	79.0049897789121	84.30148773787946	81.9997656256753	89.49270649998923	87.23435744986537	0.07499729498873947	0.07821637461212107	11.088165526623925	12.73641549853346	10.754247414564816	12.352860778943068
0.5018603554969207	71.6998938113515	69.20261432254905	78.2316418810418	75.8497712745006	81.37462330949994	79.0372572991367	84.3372586641053	82.03456610588414	89.53268366380419	87.27339579474572	0.07503096831356663	0.0782516378064032	11.048410139361295	12.76721846991677	10.715730984384209	12.382784348248606
0.5048843165994948	71.72458515883442	69.22613263196597	78.26225585538954	75.87933678834153	81.40797305122649	79.0696029087889	84.37311191739107	82.0694466432209	89.5727465584209	87.31251763157954	0.0750645892897522	0.07828684636269131	11.008745702278247	12.798035965082818	10.677302668220364	12.412722472077803
0.5079264985889148	71.74935064264075	69.24972267444295	78.292948214649	75.90897836195212	81.44140321430355	79.10202664556616	84.40904750606477	82.10440724570243	89.61289514564359	87.35172292155785	0.07509815708015201	0.07832199940350805	10.969172288589107	12.828867763417293	10.638962536340841	12.442674938803975
0.5109870112551897	71.77419040901425	69.27338459885557	78.3237190292376	75.93869606649353	81.4749138357591	79.13452854661197	84.44506543771817	82.13944792063063	89.65312938629442	87.39101162490918	0.07513167084558407	0.07835709604922605	10.929689968817911	12.859713642834322	10.600710656364754	12.472641535323419
0.5140659650498691	71.79910460422546	69.29711855414467	78.3545683691747	75.968489972756	81.50850495203997	79.16710864851184	84.48116571920328	82.17456867458836	89.69344924020993	87.43038370089555	0.07516512974484683	0.07839213541808455	10.890298810736567	12.890573379665511	10.562547093275498	12.502622047017212
0.5171634710900281	71.82409337456745	69.32092468931287	78.3854963040771	75.99836015115504	81.54217659900705	79.19976698728938	84.5173483566274	82.20976951343552	89.73385466623598	87.46983910780824	0.07519853293473366	0.07842711662620591	10.85099887947581	12.921446748729068	10.524471909509884	12.532616257842164
0.5202796411622786	71.84915686635273	69.34480315342093	78.41650290315592	76.02830667172785	81.57592881193217	79.23250359840277	84.5536133553501	82.24505044230534	89.77434562222462	87.50937780296415	0.07523187957004909	0.07846203878761211	10.811790237503374	12.952333523298876	10.486485164872647	12.562623950165289
0.5234145877268029	71.87429522590848	69.36875409558341	78.44758823521163	76.05832960412876	81.60976162549318	79.26531851674004	84.58996071997801	82.28041146559977	89.81492206502875	87.54899974270094	0.0752651688036255	0.07849690101424332	10.772672944600345	12.983233475031739	10.44858691659283	12.592644904842018
0.5265684239214125	71.8995085995733	69.3927776649656	78.47875236863074	76.08842901762598	81.64367507377041	79.29821177661586	84.62639045436147	82.31585258698604	89.85558395049873	87.58870488237358	0.0752983997863391	0.07853170241597368	10.733647057984854	13.014146374076518	10.410777219425654	12.622678901256222
0.5297412635656308	71.92479713369282	69.41687401077905	78.50999537138138	76.11860498109729	81.67766919024236	79.33118341176709	84.66290256159004	82.35137380939229	89.89633123347775	87.62849317634985	0.0753315716671274	0.07856644210062919	10.694712632188384	13.045071988886775	10.373056125497897	12.65272571712012
0.5329332211648017	71.95016097461551	69.44104328227762	78.54131731100895	76.14885756302576	81.71174400778115	79.36423345534851	84.69949704398798	82.38697513500318	89.93716386779721	87.66836457800592	0.07536468359300467	0.0786011191740053	10.65586971916855	13.076010086331735	10.33542368446615	12.68278512863435
0.5361444119142209	71.97560026868882	69.46528562875373	78.57271825463225	76.17918683149617	81.74589955864879	79.3973619399292	84.73617390311038	82.42265656525633	89.97808180627288	87.70831903972262	0.0753977347090804	0.07863573273988468	10.617118368330921	13.1069604316599	10.297879943500448	12.712856910413393
0.5393749517032939	72.00111516225469	69.48960119953398	78.60419826893897	76.20959285419038	81.7801358744925	79.43056889748789	84.77293313973857	82.45841810083752	90.01908500070007	87.74835651288062	0.07543072415857462	0.07867028190005539	10.578458626445354	13.137922788395372	10.260424947204228	12.742940835372792
0.5426249571197181	72.02670580164518	69.51399014397488	78.63575742018122	76.24007569838315	81.81445298634034	79.46385435940873	84.8097747538756	82.49425974167649	90.06017340184924	87.78847694785617	0.07546365108283726	0.07870476575432844	10.539890537813335	13.16889691846518	10.22305873780715	12.773036674909235
0.5458945454536906	72.05237233317861	69.53845261145914	78.66739577417177	76.27063543093851	81.8488509245973	79.49721835647759	84.84669874474241	82.53018148694322	90.10134695946188	87.82868029401732	0.07549651462136331	0.07873918340055566	10.501414144131559	13.199882582048303	10.185781355026847	12.803144198720474
0.5491838347021408	72.07811490315434	69.56298875139053	78.69911339627873	76.30127211830444	81.88332971904003	79.53066091887693	84.88370511077247	82.56618333504274	90.1426056222453	87.86896649971857	0.07552931391181145	0.07877353393465004	10.46302948463017	13.230879537641158	10.148592836150783	12.833263174843523
0.5524929435729888	72.10393365784913	69.58759871319046	78.73091035142204	76.3319858265096	81.91788939881339	79.56418207618223	84.92079384960837	82.60226528361163	90.18394933786902	87.90933551229746	0.07556204809002313	0.07880781645060185	10.424736596029106	13.261887542023032	10.11149321605626	12.86339336963465
0.55582199148943	72.12982874351182	69.61228264629253	78.76278670406805	76.36277662115786	81.95252999242486	79.59778185735682	84.95796495809617	82.6384273295127	90.22537805295916	87.94978727806911	0.0755947162900372	0.07884203004049924	10.386535512519913	13.292906350157864	10.07448252717586	12.893534547736635
0.5591710985942444	72.15580030635914	69.63704070013884	78.7947425182255	76.39364456742476	81.98725152774074	79.63146029074805	84.99521843228165	82.67466946883133	90.26689171309458	87.99032174232254	0.07562731764411183	0.07887617379454645	10.3484262659058	13.323935715357948	10.037560799621133	12.923686472138797
0.5625403857541326	72.18184849257099	69.66187302417505	78.82677785744087	76.42458973005253	82.0220540319813	79.66521740408257	85.03255426740535	82.71099169687056	90.30849026280202	88.03093884931576	0.0756598512827388	0.07891024680108231	10.310408885483412	13.354975389074752	10.000728061069822	12.95384890404057
0.565929974564078	72.20797344828541	69.68677976784564	78.85889278479331	76.45561217334551	82.0569375317159	79.69905322446165	85.06997245789782	82.7473940081466	90.35017364555115	88.07163854227117	0.07569231633466526	0.07894424814660131	10.27248339811922	13.386025120966224	9.963984336851354	12.984021602889698
0.569339987351735	72.23417531959397	69.71176108058935	78.89108736289025	76.48671196116571	82.09190205285854	79.73296777835677	85.10747299737513	82.78387639638424	90.3919418037501	88.11242076337103	0.07572471192691067	0.07897817691577105	10.234649828291367	13.417084658911335	9.927329649975945	13.014204326413164
0.5727705471818436	72.26045425253685	69.73681711183447	78.92336165386257	76.5178891569281	82.12694762066305	79.766961091605	85.14505587863404	82.82043885451242	90.43379467874077	88.15328545375297	0.0757570371847851	0.07901203219145347	10.196908198100573	13.448153748982804	9.890764021149153	13.04439683055898
0.5762217778606706	72.28681039309788	69.76194801099392	78.95571571935979	76.54914382359604	82.16207425971838	79.80103318940436	85.18272109364734	82.85708137465949	90.47573221079395	88.19423255350527	0.07578929123190933	0.07904581305472354	10.159258527182828	13.479232135301572	9.854287468695475	13.074598869401598
0.5796938039404782	72.31324388719915	69.78715392745995	78.98814962054475	76.58047602367598	82.19728199394322	79.83518409630871	85.22046863355854	82.89380394814815	90.5177543391041	88.23526200166171	0.07582147319023307	0.07907951858489004	10.121700832865827	13.510319560176868	9.817900008705692	13.104810195251048
0.5831867507240184	72.33975488069643	69.81243501059988	79.02066341808931	76.61188581921343	82.23257084658191	79.86941383622361	85.25829848867764	82.93060656549137	90.5598610017852	88.27637373619767	0.07585358218005414	0.07911314785951494	10.084235130141678	13.54141576406073	9.781601654967744	13.135030558560175
0.5867007442690553	72.36634351937359	69.83779140975015	79.05325717216886	76.64337327178717	82.2679408401988	79.90372243240077	85.29621064847578	82.96748921638685	90.6020521358652	88.31756769402432	0.07588561732003886	0.07914669995443502	10.046861431643265	13.572520485457062	9.74539241903949	13.165259707953737
0.5902359113929144	72.39300994893753	69.86322327421222	79.08593094245757	76.67493844250546	82.30339199667375	79.93810990743413	85.33420510158052	83.00445188971318	90.64432767728157	88.35884381098509	0.0759175777272397	0.07918017394378099	10.009579747673342	13.603633460930723	9.709272310214146	13.19549739015929
0.5937923796770596	72.41975431501254	69.88873075324616	79.11868478812279	76.70658139199973	82.33892433719653	79.97257628325377	85.37228183577051	83.04149457352372	90.68668756087577	88.40020202184938	0.07594946251711791	0.07921356889999948	9.972390086282758	13.634754425151186	9.67324133555303	13.225743350001721
0.597370277471697	72.4465767631355	69.91431399606647	79.15151876782072	76.73830218042079	82.37453788226249	80.00712158112218	85.41044083797101	83.07861725504291	90.72913172038898	88.44164226030902	0.07598127080355992	0.07924688389387245	9.935292453212242	13.665883110794312	9.637299499925575	13.255997330426908
0.6009697339004076	72.47347743874958	69.9399731518358	79.18443293969014	76.7701008674327	82.4102326516665	80.04174582162811	85.44868209424803	83.11581992066036	90.77166008845607	88.4831644589722	0.07601300169890021	0.07928011799453998	9.898286851957891	13.697019248580546	9.601446806003878	13.2862590724435
0.6045908788648067	72.50045648719963	69.9657083696604	79.21742736134826	76.80197751220858	82.44600866449885	80.07644902468263	85.4870055898042	83.15310255592668	90.81427259660185	88.52476854935966	0.0760446543139403	0.07931327026952005	9.86137328375844	13.728162567225809	9.565683254302712	13.316528315137475
0.6082338430492322	72.52751405372555	69.99151979858382	79.25050208988424	76.83393217342454	82.48186593913881	80.11123120951306	85.52541130897248	83.19046514554776	90.8569691752344	88.5664544618987	0.07607622775796966	0.0793463397847316	9.82455174761526	13.759312793399658	9.530008843110409	13.346804795535718
0.611898757925461	72.55465028345753	70.01740758758172	79.28365718185482	76.86596490925491	82.51780449325048	80.14609239465831	85.56389923521198	83.22790767337996	90.89974975364125	88.6082221259186	0.07610772113878583	0.07937932560451402	9.787822240337846	13.790469651767125	9.494423568647107	13.377088248797008
0.6155857557574533	72.58186532140941	70.04337188555621	79.31689269327805	76.89807577736694	82.55382434377643	80.18103259796372	85.60246935110175	83.2654301224252	90.9426142599832	88.65007146964572	0.07613913356271489	0.07941222679165104	9.751184756480143	13.821632864874118	9.45892742495198	13.407378407995566
0.6192949696061266	72.60915931247335	70.06941284132988	79.35020867962817	76.93026483491502	82.58992550693297	80.2160518365754	85.64112163833612	83.30303247482532	90.98556262128956	88.69200242019794	0.07617046413463421	0.07944504240739207	9.714639288509716	13.852802153289304	9.423520403996008	13.437675004239281
0.6230265333341571	72.63653240141394	70.09553060364041	79.38360519583021	76.96253213853586	82.62610799820465	80.25115012693561	85.6798560777193	83.34071471185737	91.02859476345306	88.73401490358016	0.0762017119579914	0.07947777151147305	9.678185826700428	13.88397723547314	9.388202495649239	13.467977766606055
0.6267805816108112	72.6639847328619	70.12172532113428	79.41708229625412	76.99487774434257	82.66237183233868	80.2863274847768	85.71867264915979	83.37847681392815	91.07171061122419	88.7761088446786	0.07623287613482671	0.07951041316214114	9.641824359161546	13.915157827705116	9.35297368767715	13.49828642204011
0.6305572499168048	72.69151645130815	70.14799714236095	79.45064003470902	77.02730170791918	82.6987170233392	80.32158392511647	85.75757133166492	83.4163187605688	91.1149100882059	88.8182841672558	0.07626395576579448	0.07954296641617624	9.605554871841377	13.946343644136505	9.317833965780665	13.52860069545568
0.634356674549194	72.71912770109743	70.17434621576672	79.48427846443751	77.059804084315	82.73514358446181	80.3569194622516	85.79655210333536	83.45424053042944	91.15819311684812	88.86054079394525	0.07629494995018458	0.07957543032891257	9.569377348654598	13.977534396834017	9.28278331365982	13.558920309682435
0.6381789926262927	72.74681862642252	70.20077268968892	79.51799763811023	77.09238492803932	82.77165152820827	80.39233410975346	85.83561494135996	83.49224210127426	91.20155961844289	88.90287864624655	0.07632585778594393	0.07960780395426388	9.533291771396762	14.008729795668842	9.247821712951918	13.589244985414553
0.642024342092622	72.7745893713175	70.22727671234927	79.55179760781945	77.12504429305514	82.80824086632028	80.42782788046162	85.87475982200971	83.53032344997537	91.24500951311816	88.94529764451941	0.07635667836969988	0.07964008634474472	9.497298119753395	14.039929548285727	9.212949143309743	13.61957444123982
0.6458928617238878	72.80244007965142	70.25385843184806	79.58567842507354	77.15778223277404	82.84491160977406	80.46340078647896	85.91398672063231	83.56848455250818	91.2885427198329	88.98779770797923	0.07638741079678037	0.07967227655149513	9.461396371376395	14.071133360139356	9.178165582341535	13.649908393525038
0.6497846911319898	72.83037089512193	70.28051799615717	79.6196401407908	77.19059880004947	82.88166376877444	80.49905283916503	85.9532956116465	83.60672538394482	91.33215915637109	89.03037875469039	0.07641805416123759	0.07970437362430337	9.425586501889484	14.102340934468884	9.143471005729225	13.680246556526981
0.6536999707700591	72.85838196124871	70.30725555311449	79.65368280529358	77.223494047172	82.91849735274911	80.53478404913172	85.99268646853646	83.64504591844978	91.37585873933659	89.07304070156246	0.07644860755587139	0.07973637661162908	9.38986848485365	14.133551972243367	9.108865387175683	13.710588642305083
0.6576388419375281	72.88647342136669	70.3340712504164	79.68780646830201	77.25646802586218	82.95541237034257	80.57059442623611	86.03215926384581	83.68344612927325	91.41964138414718	89.11578346434325	0.07647907007224969	0.07976828456062952	9.354242291847186	14.164766172161762	9.07434869840472	13.740934360635947
0.661601446785229	72.91464541861949	70.36096523561199	79.722011178928	77.2895207872654	82.99240882941032	80.6064839795757	86.07171396917198	83.72192598874612	91.46350700502907	89.15860695761428	0.07650944080073277	0.07980009651718069	9.3187078924675	14.195983230671118	9.039920909284774	13.771283419189785
0.6655879283205246	72.94289809595259	70.3879376560961	79.7562969856691	77.32265238194562	83.02948673701293	80.64245271748223	86.11135055516057	83.76048546827424	91.50745551501142	89.20151109478509	0.0765397188304973	0.07983181152590348	9.283265254305661	14.227202841853796	9.005581987703408	13.801635523275763
0.6695984304124688	72.97123159610622	70.41498865910229	79.79066393640178	77.35586285987884	83.06664609940964	80.67850064751546	86.15106899149882	83.7991245383323	91.5514868259201	89.24449578808719	0.07656990324955755	0.07986342863018832	9.2479143429955	14.258424697460214	8.971331899665529	13.83199037594568
0.6736330977969988	72.99964606160864	70.44211839169637	79.8251120783756	77.3891522704474	83.10388692205255	80.71462777645772	86.19086924691024	83.83784316845838	91.59560084837233	89.28756094856902	0.07659999314479017	0.07989494687221849	9.21265512226637	14.289648486948863	8.937170609317036	13.862347677995785
0.6776920760821589	73.02814163476914	70.46932700076914	79.85964145820664	77.42252066243337	83.14120920958054	80.75083411030748	86.23075128914863	83.87664132724798	91.63979749177102	89.33070648608995	0.07662998760195844	0.07992636529299665	9.177487553890387	14.32087389737535	8.90309807893027	13.892707127914036
0.6817755117533548	73.05671845767061	70.49661463302989	79.89425212187099	77.45596808401274	83.17861296581275	80.78711965427381	86.27071508499168	83.91551898234847	91.6840766642985	89.37393230931512	0.07665988570573398	0.07995768293236842	9.142411597711543	14.352100613337825	8.869114268913108	13.92306842180733
0.6858835521786408	73.08537667216235	70.52398143499842	79.928944114698	77.4894945827482	83.2160981937423	80.82348441276946	86.31076060023491	83.95447610045237	91.72843827291071	89.41723832570878	0.07668968653972312	0.07998889882904825	9.107427211738468	14.383328317135238	8.835219137856257	13.953431253457893
0.6900163456140378	73.11411641985323	70.55142755299885	79.9637174813643	77.52310020558363	83.25366489553055	80.85992838940567	86.35088779968616	83.9935126472925	91.77288222333186	89.4606244415297	0.07671938918649043	0.08002001202064671	9.072534352069852	14.414556688554512	8.801412642538708	13.983795314279632
0.6941740412088835	73.14293784210354	70.57895313315149	79.9985722658865	77.55678499883686	83.29131307249982	80.896451586985	86.39109664715843	84.03262858763483	91.81740842004763	89.50409056182434	0.07674899272758075	0.08005102154369198	9.037732972956292	14.44578540497605	8.76769473794593	14.014160293305395
0.6983567890112157	73.17184108001835	70.6065583213663	80.0335085116151	77.5905490081938	83.32904272512798	80.93305400749604	86.43138710546482	84.07182388527355	91.86201676630007	89.54763659042199	0.07677849624354843	0.08008192643366015	9.003023026807568	14.477014141279142	8.734065377266234	14.04452587713422
0.702564739973187	73.20082627443912	70.63424326333455	80.06852626122694	77.62439227870102	83.3668538530409	80.96973565210607	86.471759136411	84.11109850302384	91.90670716408067	89.59126242992792	0.07680789881397804	0.08011272572499863	8.968404464190826	14.508242569825597	8.700524511901676	14.074891749898597
0.7067980459565127	73.22989356593675	70.66200810452206	80.10362555671924	77.65831485475981	83.40474645500684	81.00649652115547	86.51221270079003	84.15045240271667	91.95147951412513	89.63496798171838	0.07683719951751117	0.08014341845115332	8.93387723390697	14.539470360534324	8.667072091566297	14.105257593368151
0.7110568597379514	73.2590430948034	70.68985299016121	80.13880643940205	77.69231678011899	83.44272052892933	81.04333661415099	86.55274775837532	84.18988554519206	91.99633371590676	89.67875314593418	0.0768663974318716	0.08017400364459486	8.899441282905173	14.57069718067578	8.633708064166058	14.135623086729538
0.7153413350148182	73.28827500104467	70.7177780652431	80.17406894989139	77.72639809786804	83.48077607184045	81.08025592975903	86.59336426791418	84.22939789029283	92.04126966763027	89.72261782147459	0.07689549163388926	0.08020448033684585	8.865096556390199	14.60192269504114	8.600432375922537	14.165987906724695
0.7196516264105322	73.31758942437202	70.74578347451016	80.20941312810254	77.76055885043064	83.51891307989457	81.11725446579959	86.63406218712193	84.2689893968587	92.08628726622605	89.76656190599181	0.07692448119952829	0.0802348475585071	8.830842997858781	14.633146565878633	8.567244971400214	14.196351727654474
0.7239878894801961	73.34698650419458	70.77386936244814	80.24483901324275	77.79479907955755	83.55713154836144	81.15433221923954	86.67484147267501	84.30866002271979	92.13138640734377	89.81058529588486	0.07695336520391062	0.08026510433928478	8.796680548981385	14.66436845273347	8.53414579337732	14.226714221107613
0.7283502807162107	73.37646637961079	70.80203587327756	80.28034664380381	77.82911882631905	83.59543147161894	81.19148918618527	86.71570208020415	84.34840972468966	92.17656698534569	89.85468788629264	0.07698214272134211	0.0802952497080183	8.762609149731361	14.695588012564258	8.501134783025918	14.257075056239046
0.7327389575539218	73.40602918940071	70.83028315094678	80.3159360575553	77.86351813109894	83.63381284314681	81.22872536187731	86.7566439642884	84.38823845856002	92.22182889330107	89.89886957108928	0.07701081282533999	0.08032528269270736	8.728628738410407	14.726804899737544	8.468211879897353	14.287433899657117
0.7371540783773028	73.4356750720174	70.85861133912279	80.35160729153701	77.89799703358652	83.67227565551943	81.2660407406824	86.79766707844803	84.4281461790932	92.26717202297938	89.94313024287675	0.07703937458865813	0.0803552023205388	8.694739251581268	14.758018765893212	8.435377021820386	14.317790415254422
0.74159580252467	73.46540416557868	70.88702058118352	80.38736038205161	77.93255557276976	83.71081990039882	81.30343531608727	86.83877137513792	84.46813284001622	92.31259626484406	89.98746979297923	0.07706782708331324	0.08038500761791662	8.660940624138675	14.7892292599754	8.40263014503762	14.348144264329676
0.746064290294433	73.49521660785851	70.91551102020918	80.42319536465719	77.96719378692775	83.74944556852753	81.34090908069135	86.8799568057408	84.50819839401379	92.35810150804598	90.0318881114366	0.07709616938061284	0.08041469761048856	8.627232789332993	14.820436028283439	8.369971184190945	14.378495105585898
0.7505597029508803	73.52511253627887	70.94408279897428	80.45911227416003	78.00191171362391	83.788152649722	81.37846202620045	86.9212233205607	84.54834279272221	92.40368764041739	90.07638508699856	0.0771244005511811	0.08044427132317421	8.593615678762944	14.851638714337241	8.337400072359742	14.408842595083115
0.7550822027299987	73.55509208790055	70.97273605993877	80.49511114460664	78.03670938969815	83.82694113286468	81.41609414341934	86.96257086881556	84.58856598672237	92.44935454846488	90.12096060711808	0.07715251966498549	0.08047372778019463	8.560089222393799	14.88283695890459	8.304916740979024	14.439186386089204
0.7596319528453285	73.58515539941492	71.00147094523935	80.53119200927652	78.07158685125937	83.86581100589751	81.45380542224463	87.00399939863104	84.6288679255329	92.49510211736337	90.1656145579449	0.07718052579136618	0.08050306600510002	8.526653348591935	14.914030400013871	8.272521119957673	14.469526129223595
0.7642091174938536	73.6153026071348	71.03028759668106	80.56735490067416	78.10654413367818	83.9047622558142	81.49159585165796	87.04550885703291	84.66924855760372	92.54093023094917	90.21034682431939	0.07720841799906115	0.0805322850207997	8.493307984113926	14.945218672859482	8.240213137691171	14.499861472411794
0.7688138618619275	73.64553384698566	71.05918615572836	80.60359985052153	78.14158127157928	83.94379486865316	81.52946541971886	87.08709918994052	84.70970783030914	92.58683877171364	90.25515728976622	0.07723619535623466	0.08056138384959016	8.46005305415747	14.976401409856408	8.207992721012488	14.530192060792615
0.7734463521312342	73.67584925449671	71.08816676349625	80.63992688975016	78.17669829883371	83.98290882949	81.5674141135573	87.12877034215958	84.75024568994095	92.63282762079645	90.30004583648766	0.07726385693050579	0.08059036151318487	8.426888482335926	15.007578240529256	8.175859795241195	14.560517536709085
0.7781067554847866	73.70624896479148	71.1172295607411	80.67633604849304	78.21189524855095	84.02210412243004	81.6054419193666	87.17052225737497	84.79086208170138	92.67889665797874	90.34501234535712	0.07729140178897613	0.08061921703274438	8.393814190698322	15.038748791541366	8.143814284192558	14.590837539721178
0.7827952401129585	73.73673311257883	71.14637468785178	80.7128273560769	78.24717215307133	84.06138073060083	81.64354882239591	87.21235487814366	84.83155694969632	92.72504576167661	90.39005669591268	0.07731882899825765	0.08064794942890581	8.360830099813029	15.069912686740281	8.111856110230292	14.621151706602177
0.7875119752195561	73.76730183214389	71.17560228484058	80.74940084101432	78.28252904395833	84.10073863614488	81.68173480694325	87.25426814588775	84.8723302369284	92.77127480893449	90.43517876635065	0.07734613762450074	0.08067655772181168	8.327936128693182	15.101069546992221	8.079985194230176	14.651459671262273
0.792257131027923	73.79795525733803	71.20491249133353	80.78605653099508	78.31796595199017	84.14017782021148	81.71999985634756	87.29626200088673	84.91318188528959	92.81758367541784	90.48037843351868	0.07737332673342431	0.08070504093114159	8.295132194853068	15.13221899024029	8.048201455607341	14.681761064739476
0.7970308787870847	73.8286935215701	71.23430544656149	80.82279445287857	78.35348290715223	84.17969826294956	81.75834395298158	87.33833638227067	84.95411183555444	92.86397223540683	90.5256555729094	0.07740039539034341	0.08073339807614222	8.262418214353602	15.163360631542673	8.016504812359926	14.712055515205066
0.8018333907779276	73.85951675779641	71.26378128935032	80.85961463268532	78.38907993862865	84.21929994349978	81.79676707824407	87.38049122801274	84.99512002737261	92.91044036178937	90.57101005865344	0.07742734266019885	0.0807616281756568	8.229794101767766	15.19449408293076	7.984895181072716	14.74234264795814
0.8066648403194178	73.89042509851119	71.29334015811169	80.89651709558862	78.4247570747947	84.25898283998666	81.83526921255257	87.42272647492173	85.03620639926224	92.95698792605404	90.61644176351327	0.07745416760758685	0.08078973024815839	8.197259770196979	15.225618953409139	7.953372476902587	14.772622085311014
0.8115254017748545	73.92141867573659	71.32298219083297	80.93350186590611	78.4605143432078	84.29874692951067	81.87385033533512	87.46504205863438	85.07737088860183	93.00361479828298	90.66195055887556	0.07748086929678619	0.080817703311778	8.164815131318392	15.256734848991982	7.921936613620346	14.802893446641974
0.8164152505581643	73.95249762101317	71.35270752506788	80.97056896709151	78.49635177059997	84.3385921881405	81.91251042502313	87.50743791360838	85.11861343162371	93.05032084714537	90.7075363147453	0.0775074467917912	0.08084554638433757	8.132460095415809	15.28784137268849	7.890587503619827	14.833156348360717
0.8213345631402307	73.98366206538977	71.38251629792622	81.00771842172612	78.53226938286889	84.37851859090514	81.95124945904311	87.54991397311466	85.15993396340612	93.09710593989021	90.75319889973817	0.07753389915633918	0.08087325848338096	8.100194571321481	15.318938124370106	7.859325057943352	14.863410403890157
0.8262835170552626	74.01491213941313	71.4124086460644	81.0449502515098	78.56826720506997	84.41852611178543	81.99006741380929	87.5924701692293	85.20133241786634	93.14396994233884	90.79893818107442	0.07756022545394117	0.08090083862620638	8.068018466510694	15.350024700885115	7.828149186292649	14.8936552236446
0.8312622909072027	74.04624797311847	71.44238470567498	81.08226447725306	78.60434526140754	84.45861472370669	82.02896426471536	87.63510643282686	85.24280872775276	93.19091271887875	90.84475402457137	0.07758642474791241	0.08092828582989607	8.035931687059929	15.381100695916757	7.797059797017937	14.923890414962443
0.8362710643761712	74.07766969601816	71.47244461247668	81.11966111886737	78.64050357522635	84.49878439852961	82.06793998612662	87.67782269357146	85.28436282463764	93.2379341324552	90.89064629463671	0.077612496101402	0.08095559911135117	8.003934137699616	15.412165700034166	7.766056797188867	14.954115582175291
0.8413100182249524	74.10917743709255	71.50258850170425	81.1571401953574	78.67674216900319	84.53903510704315	82.1069945513722	87.72061887991032	85.32599463890968	93.28503404456536	90.93661485426175	0.0776384385774247	0.08098277748732141	7.972025721815953	15.44321930066144	7.735140092532674	14.984330326469717
0.8463793343055166	74.1407713247783	71.53281650809764	81.19470172481111	78.71306106433755	84.57936681895515	82.14612793273636	87.76349491906474	85.36770409976582	93.33221231524988	90.98265956501368	0.07766425123889072	0.08100981997443969	7.940206341454541	15.474261082024896	7.704309587516036	15.014534245947289
0.8514791955655843	74.17245148695882	71.5631287658922	81.23234572439176	78.7494602819437	84.61977950288507	82.18534010145117	87.80645073702331	85.40949113520448	93.37946880308677	91.02878028702948	0.07768993314863705	0.0810367255892536	7.90847589736768	15.505290625158523	7.673565185337793	15.044726935604558
0.8566097860552276	74.2042180509529	71.59352540880758	81.27007221032811	78.78593984164108	84.66027312635462	82.2246310276876	87.84948625853318	85.45135567201706	93.42680336518295	91.07497687900802	0.07771548336945897	0.08106349334825867	7.87683428897526	15.536307507836682	7.642906787920765	15.074907987234837
0.861771290933513	74.2360711435043	71.62400657003732	81.30788119790577	78.82249976234586	84.70084765578007	82.26400068054764	87.89260140709254	85.49329763578059	93.47421585716789	91.12124919820333	0.07774090096414074	0.08109012226793062	7.845281414445708	15.567311304634131	7.61233429596723	15.105076989502777
0.8669638964751838	74.26801089077078	71.6545723822381	81.3457727014579	78.85914006206173	84.74150305646327	82.30344902805597	87.93579610494254	85.53531695084992	93.52170613318563	91.16759710041738	0.07776618499548801	0.0811166113647605	7.8138171706496	15.598301586785965	7.581847608940734	15.13523352784432
0.8721877900773816	74.30003741831291	71.68522297751866	81.38374673435588	78.89586075787086	84.78223929258321	82.34297603715137	87.9790702730591	85.57741354034968	93.56927404588748	91.21402043999274	0.07779133452635963	0.08114295965528676	7.782441453227875	15.6292779222822	7.551446625073368	15.165377184432145
0.877443160266411	74.33215085108334	71.7159584874289	81.42180330900021	78.93266186592467	84.82305632718754	82.38258167367835	88.02242383114498	85.61958732616641	93.61691944642486	91.26051906980535	0.0778163486196987	0.08116916615612989	7.751154156579105	15.660239875795014	7.521131241451258	15.19550753830481
0.8827301967045416	74.36435131341548	71.74677904294929	81.459942436811	78.96954340143516	84.86395412218369	82.42226590237907	88.06585669762154	85.66183822894101	93.66464218444148	91.30709284125768	0.07784122633856547	0.08119522988402432	7.71995517385858	15.691187008598718	7.490901353939989	15.225624165150293
0.8880490901968541	74.39663892901194	71.77768477447876	81.49816412821835	79.00650537866473	84.90493263833004	82.462028686884	88.10936878962039	85.70416616806007	93.71244210806576	91.35374160427062	0.07786596674617036	0.0812211498558565	7.688844397007415	15.722118878598849	7.460756857206434	15.255726637311454
0.8934000326981257	74.42901382093339	71.80867581182406	81.53646839265298	79.04354781091737	84.9459918352272	82.50186998970382	88.15296002297521	85.74657106164813	93.76031906390347	91.40046520727662	0.07789056890590526	0.08124692508869538	7.657821716818944	15.75303504040312	7.43069764484153	15.285814523975205
0.8987832173197573	74.46147611158736	71.83975228418852	81.57485523853698	79.08067071052957	84.9871316713095	82.54178977222098	88.19663031221383	85.78905282655998	93.80827289703036	91.4472634972126	0.07791503188137676	0.08127255459982864	7.6268870228632295	15.78393504511223	7.400723609232955	15.31588739084873
0.904198838336744	74.49402592271578	71.87091432015986	81.61332467327321	79.11787408885984	85.0283521038352	82.58178799468007	88.24037957054898	85.83161137837162	93.85630345098375	91.4941363195116	0.07793935473644038	0.08129803740679825	7.59604020353072	15.814818440356248	7.3708346416378845	15.345944800274083
0.9096470911946843	74.52666337538402	71.90216204769906	81.65187670323637	79.15515795627992	85.06965308887818	82.62186461617986	88.28420770987063	85.87424663137271	93.90441056775543	91.54108351809607	0.07796353653523193	0.08132337252743374	7.565281146112284	15.845684770411026	7.341030632244838	15.375986311322777
0.915128172516836	74.55938858996886	71.9334955941288	81.69051133376288	79.19252232216499	85.11103458131873	82.66201959466412	88.32811464073725	85.91695849855826	93.95259408778395	91.58810493537027	0.07798757634220177	0.08134855897988894	7.534609736720995	15.876533575985377	7.31131147011547	15.406011479553854
0.9206422801112097	74.59220168614635	71.96491508612111	81.72922856914087	79.22996719488366	85.15249653483414	82.70225288691258	88.37210027236713	85.95974689161997	94.00085384994652	91.63520041221237	0.07801147322214798	0.08137359578267651	7.504025860356705	15.907364394281103	7.2816770432255	15.436019857117572
0.9261896129777101	74.6251027828801	71.99642064968597	81.76802841260034	79.26749258178847	85.19403890188987	82.74256444853212	88.41616451263013	86.00261172093825	94.04918969155143	91.6823697879672	0.07803522624025179	0.08139848195470399	7.473529400923326	15.938176759003909	7.252127238493813	15.466010992735391
0.931770371315315	74.65809199840893	72.02801241015894	81.80691086630308	79.30509848920589	85.23566163373005	82.78295423394773	88.4603072680388	86.04555289557358	94.09760144833025	91.72961290043858	0.0780588344621096	0.08142321651530957	7.443120241217002	15.968970200248805	7.222661941771548	15.495984431605393
0.9373847565293029	74.69116945023458	72.05969049218913	81.84587593133242	79.34278492242626	85.27736468036822	82.82342219639315	88.50452844373963	86.088570323258	94.1460889544297	91.77692958588146	0.07808229695376726	0.08144779848429766	7.412798262942488	15.99974424453103	7.193281037853922	15.525939715420463
0.9430329712385201	74.72433525510947	72.09145501972694	81.88492360768302	79.38055188569393	85.31914799057786	82.8639682879019	88.54882794350446	86.13166391038676	94.19465204240386	91.82431967899437	0.07810561278175637	0.08147222688197626	7.382563346764982	16.030498414782414	7.163984410532066	15.55587638238103
0.9487152192826929	74.75758952902422	72.12330611601172	81.92405389425082	79.41839938219707	85.36101151188318	82.90459245929804	88.5932056697217	86.17483356200964	94.2432905432064	91.87178301291179	0.07812878101312637	0.08149650072919229	7.35241537228103	16.061232230284077	7.134771942566658	15.585793967093196
0.9544317057297852	74.79093238719499	72.15524390355925	81.96326678882231	79.45632741405747	85.40295519054928	82.94529466018673	88.63766152338734	86.21807918182233	94.29200428618218	91.91931941919611	0.07815180071548178	0.08152061904736913	7.3223542180639924	16.09194520669189	7.105643515728843	15.615692000641502
0.9601826368833979	74.82436394405106	72.18726850414944	82.00256228806462	79.49433598232059	85.44497897157306	82.98607483894526	88.68219540409639	86.26140067215802	94.34079309905984	91.96692872783038	0.07817467095701472	0.08154458085854244	7.292379761645861	16.122636855918245	7.076599010782047	15.645570010443407
0.9659682202902156	74.85788431322148	72.21938003881294	82.04194038751419	79.53242508694444	85.48708279867283	83.02693294271278	88.72680721003324	86.30479793397792	94.38965680794281	92.01461076720943	0.07819739080654226	0.0815683851853989	7.2624918795363556	16.153306686162978	7.047638307516536	15.675427520311132
0.9717886647474951	74.89149360752269	72.2515786278193	82.08140108156685	79.57059472679022	85.52926661427925	83.06786891738187	88.7714968379633	86.34827086686352	94.43859523730195	92.06236536413327	0.07821995933354026	0.08159203105131152	7.232690447283858	16.18395420197885	7.018761284771244	15.705264050431651
0.9776441803106027	74.92519193894536	72.28386439066313	82.120944363467	79.60884489961083	85.57153035952537	83.10888270758802	88.81626418322374	86.3918193690068	94.48760820996723	92.11019234379803	0.07824237560817966	0.08161551748037958	7.202975339453587	16.214578904135124	6.9899678204419615	15.735079117306668
0.9835349783005937	74.95897941864129	72.3162374460519	82.16057022529687	79.64717560204127	85.61387397423691	83.14997425670097	88.86110913971451	86.43544333720223	94.53669554711959	92.15809152978905	0.07826463870136267	0.08163884349746384	7.173346429595767	16.24518028953389	6.961257791473145	15.764872233732603
0.9894612713118381	74.99285615690975	72.34869791189206	82.20027865796519	79.68558682958701	85.65629739692177	83.19114350681394	88.90603159988851	86.47914266683682	94.5858570682821	92.20606274407173	0.07828674768475699	0.08166200812822548	7.143803590337484	16.27575785134104	6.932631073877019	15.794642908753303
0.9954232732196957	75.0268222631849	72.38124590527649	82.24006965119713	79.72407857661413	85.69880056476102	83.2323903987349	88.95103145474339	86.52291725188222	94.63509259131271	92.2541058069847	0.07830870163083442	0.08168501039916577	7.114346693366315	16.306311078897124	6.9040875427836	15.824390647709151
1.0014211991882311	75.06087784602153	72.41388154247039	82.27994319352251	79.7626508363378	85.7413834135979	83.27371487197594	88.99610859381129	86.56676698488464	94.68440193239493	92.3022205372306	0.07833049961290504	0.08170784933766206	7.084975609425783	16.336839457650058	6.875627072408861	15.854114952160671
1.0074552656779823	75.0950230130822	72.44660493889872	82.31989927226543	79.8013036008122	85.78404587792863	83.31511686474418	89.0412629051504	86.61069175695674	94.73378490603048	92.35040675186916	0.07835214070515543	0.08173052397200696	7.055690208379929	16.36734246926062	6.847249536114759	15.883815319912173
1.013525690453769	75.12925787112307	72.47941620913186	82.3599378735327	79.84003686091893	85.82678789089171	83.35659631393125	89.086494275335	86.65469145776781	94.78324132503018	92.39866426630817	0.07837362398268372	0.08175303333144807	7.026490359122363	16.397819591311418	6.818954806329202	15.913491244817124
1.0196326925925556	75.16358252598006	72.51231546687201	82.40005898220241	79.87885060635593	85.86960938425743	83.39815315510323	89.13180258944585	86.6987659755345	94.83277100050542	92.44699289429538	0.07839494852153808	0.08177537644622596	6.9973759297099605	16.428270297583367	6.790742754678831	15.943142217005516
1.0257764924913542	75.19799708255542	72.5453028249399	82.4402625819133	79.91774482562697	85.91251028841847	83.43978732249123	89.17718773106147	86.74291519701224	94.88237374186056	92.49539244791086	0.07841611339875308	0.08179755234761417	6.968346787327391	16.458694057917455	6.762613251939001	15.972767722731078
1.0319573118751795	75.23250164480326	72.5783783952603	82.48054865505287	79.95671950603003	85.95549053237879	83.48149874898066	89.22264958224795	86.78713900748537	94.93204935678371	92.5438627375583	0.07843711769238736	0.08181956006795746	6.939402798271658	16.48909033810196	6.734566168035599	16.002367244307607
1.0381753738050519	75.26709631571558	72.61154228884833	82.52091718274603	79.9957746336461	85.9985500437435	83.52328736610127	89.26818802354954	86.83143729075798	94.98179765123832	92.59240357195678	0.07845796048156024	0.08184139864071235	6.9105438280012095	16.519458599956124	6.706601372084151	16.03194026014171
1.0444309026860459	75.30178119730796	72.64479461579505	82.56136814484364	80.03491019332787	86.0416887487084	83.5651531040169	89.31380293397908	86.87580992914444	95.03161842945484	92.64101475813256	0.07847864084649081	0.0818630671004865	6.881769741120479	16.54979830123193	6.678718732375273	16.06148624469097
1.05072412427539	75.33655639060514	72.67813548525332	82.60190151991065	80.07412616868818	86.08490657204914	83.60709589151496	89.35949419100803	86.92025680345988	95.08151149392172	92.68969610141045	0.078499157868535	0.08188456448307865	6.8530804014299065	16.58010889565776	6.650918116430148	16.091004668456662
1.057055265690613	75.37142199562675	72.71156500542352	82.64251728521478	80.11342254208876	86.12820343711108	83.64911565599643	89.40526167055702	86.96477779301094	95.13147664537723	92.7384474054059	0.0785195106302229	0.08190588982551951	6.824475671918663	16.610389832898363	6.623199390980517	16.120494997960122
1.0634245554177415	75.40637811137245	72.74508328353883	82.68321541671443	80.15279929462847	86.17157926579824	83.69121232346498	89.45110524698596	87.00937277558583	95.18151368280044	92.7872684720161	0.0785396982152992	0.08192704216610983	6.795955414761011	16.640640558456653	6.595562421976865	16.14995669566997
1.0698322233195456	75.44142483580735	72.7786904258508	82.72399588904689	80.19225640613169	86.21503397856266	83.73338581851682	89.49702479308395	87.05404162744509	95.2316224034026	92.83615910141182	0.07855971970875954	0.0819480205444646	6.767519491368148	16.670860513786465	6.568007074632078	16.179389220063968
1.0762785006438331	75.47656226584729	72.8123865376146	82.76485867551665	80.23179385513664	86.2585674943938	83.77563606432994	89.54302018005984	87.09878422331168	95.28180260261855	92.88511909202882	0.07857957419689035	0.08196882400155087	6.739167762351826	16.701049136085203	6.540533213390518	16.208792025488947
1.0827636200317978	75.51179049734348	72.84617172307392	82.80580374808278	80.27141161888333	86.30217973080708	83.81796298265334	89.5890912775315	87.14360043636117	95.33205407409746	92.93414824055914	0.07859926076730712	0.08198945157972973	6.710900087577102	16.731205858432077	6.513140701978045	16.238164562244492
1.089287815526412	75.547109625068	72.88004608544647	82.84683107734764	80.31110967330206	86.34587060383376	83.86036649379669	89.63523795351665	87.18849013821237	95.3823766096947	92.98324634194292	0.07861877850899335	0.0820099023227981	6.682716326174159	16.761330109733535	6.485829403409298	16.267506276526547
1.0958513225808764	75.58251974269825	72.91400972690852	82.887940632544	80.35088799300107	86.38964002800924	83.9028465166192	89.68146007442216	87.23345319891703	95.4327699994623	93.03241318935943	0.07863812651234067	0.08203017527602821	6.654616336502841	16.79142131455592	6.458599179955854	16.296816610316455
1.1024543780671139	75.61802094280165	72.94806274857972	82.9291323815231	80.39074655125454	86.43348791636227	83.94540296851892	89.72775750503412	87.2784894869502	95.48323403164044	93.08164857421849	0.07865730386918707	0.08205026948621237	6.626599976218131	16.821478893281892	6.431449893231729	16.326095001519207
1.1090972202843215	75.65361331682031	72.98220525050816	82.97040629074219	80.43068531999079	86.47741418040374	83.98803576542198	89.77413010850756	87.32359886920041	95.53376849264825	93.13095228615211	0.07867630967285716	0.08207018400170096	6.598667102265608	16.85150226199403	6.404381404134256	16.355340883772442
1.115780088967567	75.68929695505555	73.01643733165427	83.01176232525226	80.47070426977942	86.52141873011557	84.03074482177117	89.82057774635645	87.36878121095921	95.58437316707511	93.18032411300517	0.07869514301820199	0.08208991787244758	6.570817570893269	16.881490832482086	6.3773935728877404	16.384553686499203
1.1225032252964444	75.72507194665225	73.05075908987592	83.05320044868543	80.51080336981961	86.5655014739394	84.07353005051537	89.86710027844316	87.41403637591164	95.63504783767152	93.22976384082723	0.07871380300163869	0.0821094701500488	6.543051237656073	16.911444012192078	6.350486259100762	16.41373283500252
1.1292668719037753	75.760938379583	73.08517062191267	83.09472062324235	80.55098258792772	86.6096623187652	84.1163913630986	89.91369756296817	87.4593642261262	95.68579228533999	93.27927125386381	0.07873228872119026	0.08212883988778846	6.515367957415947	16.9413612041717	6.323659321668856	16.44287775015073
1.1360712728843656	75.79689634063205	73.11967202336923	83.13632280967938	80.59124189052405	86.65390116991968	84.15932866944786	89.96036945645952	87.5047646220438	95.73660628912576	93.32884613454665	0.07875059927652717	0.0821480261406784	6.487767584404537	16.971241807132174	6.296912618879105	16.471987848592107
1.1429166738038161	75.83294591537984	73.15426338870074	83.17800696729634	80.63158124262141	86.69821793115541	84.20234187796326	90.00711581376284	87.55023742246888	95.78748962620838	93.37848826348622	0.07876873376900662	0.08216702796550326	6.460249972176825	17.00108521537186	6.27024600839286	16.501062542676664
1.1498033217073829	75.8690871881861	73.18894481119555	83.21977305392289	80.67200060781147	86.7426125046384	84.24543089550544	90.05393648802996	87.5957824845579	95.8384420718915	93.42819741946147	0.07878669130171315	0.0821858444208613	6.432814973654786	17.030890818718035	6.243659347252105	16.530101240397926
1.1567314651288954	75.90532024217455	73.22371638296028	83.26162102590659	80.71249994825307	86.78708479093748	84.28859562738543	90.1008313307095	87.64139966381016	95.8894633995948	93.47797337941225	0.07880447097950076	0.0822044745672081	6.405462441144664	17.06065800259603	6.217152491907655	16.559103345407493
1.1637013540997225	75.94164515921562	73.25857819490237	83.30355083809896	80.75307922465838	86.83163468901175	84.3318359773521	90.14780019153507	87.68708881405652	95.9405533808438	93.52781591842911	0.07882207190903234	0.08222291746690207	6.378192226308784	17.0903861478655	6.19072529818186	16.58806825688771
1.1707132401577995	75.97806201991057	73.29353033671458	83.345562443843	80.79373839628093	86.87626209619941	84.37515184758149	90.19484291851545	87.73284978744958	95.99171178526124	93.57772480974528	0.07883949319882273	0.08224117218424364	6.351004180229211	17.12007463093687	6.164377621352287	16.616995369680808
1.177767376356704	76.01457090357466	73.32857289685808	83.38765579495987	80.83447742090205	86.92096690820571	84.41854313866475	90.24195935792343	87.7786824344529	96.04293838055743	93.62769982472693	0.07885673395927778	0.08225923778552302	6.323898153373193	17.14972282364397	6.138109316097143	16.645884074130663
1.1848640172747877	76.0511718882204	73.36370596254575	83.42983084173544	80.87529625481804	86.965749019091	84.46200974959672	90.28914935428506	87.82458660383054	96.09423293252091	93.67774073286454	0.07887379330273854	0.08227711333906167	6.296873995642272	17.179330093269527	6.1119202365589445	16.674733756159185
1.1920034190243662	76.0878650505409	73.39892961972579	83.47208753290737	80.91619485282725	87.01060832125914	84.50555157776431	90.33641275036902	87.87056214263673	96.14559520500943	93.72784730176373	0.07889067034352071	0.0822947979152575	6.269931556359552	17.208895802526968	6.08581023631632	16.70354379717537
1.1991858392609598	76.12465046589267	73.43424395306458	83.51442581565132	80.9571731682166	87.05554470544504	84.5491685189346	90.38374938717546	87.9166088962049	96.19702495994008	93.77801929713605	0.07890736419795763	0.0823122905866278	6.243070684279701	17.238419309462188	6.05977916840402	16.732313574044383
1.2064115371925936	76.16152820827865	73.46964904592963	83.55684563556764	80.9982311527483	87.10055806070288	84.59286046724294	90.43115910392518	87.96272670813717	96.24852195728005	93.82825648278975	0.07892387398444262	0.08232959042785579	6.216291227625334	17.267899967537232	6.033826885350209	16.761042459134842
1.2136807735891502	76.19849835033115	73.50514498037286	83.59934693666786	81.03936875664691	87.14564827439395	84.63662731518147	90.47864173804874	88.00891542029377	96.30008595503735	93.87855862062096	0.07894019882347042	0.08234669651583248	6.189593034076097	17.29733712552843	6.007953239159178	16.789729820226057
1.2209938107917835	76.23556096329436	73.54073183711293	83.64192966136089	81.08058592858535	87.19081523217437	84.68046895358665	90.52619712517519	88.05517487278199	96.35171670925094	93.92892547060394	0.07895633783768002	0.08236360792970349	6.162975950776854	17.32673012750456	5.98215808131954	16.818375020497115
1.2283509127223842	76.27271611700681	73.57640969551812	83.68459375043933	81.1218826156717	87.2360588179828	84.72438527162764	90.5738250991211	88.10150490394552	96.4034139739814	93.97935679078226	0.07897229015189781	0.08238032375091371	6.136439824357694	17.356078312815953	5.956441262831504	16.84697741849959
1.2357523448931043	76.30996387988404	73.61217863358881	83.72733914306563	81.16325876343548	87.2813789140281	84.76837615679389	90.62152549187927	88.14790535035348	96.45517750130129	94.02985233725917	0.0789880548931793	0.08239684306325135	6.109984500951214	17.38538101609447	5.930802634212341	16.87553636815028
1.2431983744159416	76.34730431890083	73.64803872793995	83.77016577675828	81.20471431581406	87.326775400777	84.81244149488329	90.66929813360765	88.19437604678959	96.50700704128546	94.08041186418858	0.0790036311908523	0.08241316495289445	6.0836098261852385	17.414637567173486	5.905242045500927	16.9040512187039
1.2506892700123766	76.38473749957329	73.68399005378318	83.81307358737766	81.24624921513876	87.37224815694148	84.85658116998971	90.71714285261803	88.24091682624098	96.55890234200152	94.13103512376537	0.07901901817656111	0.08242928850845505	6.057315645226481	17.443847291142447	5.879759346290484	16.932521314747646
1.2582253020230734	76.42226348594127	73.72003268490936	83.85606250911229	81.28786340212129	87.41779705946662	84.90079506449109	90.76505947536482	88.28752751988763	96.61086314950035	94.18172186621659	0.07903421498430843	0.08244521282102672	6.0311018027477985	17.473009508219548	5.854354385694933	16.96094599607568
1.2658067424176331	76.45988234054974	73.75616669366993	83.89913247446417	81.3295568158392	87.46342198351729	84.94508305903639	90.81304782643326	88.33420795709047	96.66288920780566	94.23247183979103	0.07904922075049887	0.0824609369842287	6.004968142933649	17.50212353371171	5.829027012384358	16.989324597752784
1.2734338648044117	76.49759412443095	73.79239215095963	83.94228341423478	81.37132939372259	87.50912280246588	84.98944503253394	90.86110772852827	88.380957965381	96.71498025890484	94.28328479075081	0.07906403461398341	0.08247646009425202	5.978914509599235	17.531188678272883	5.8037770746468595	17.017656450199866
1.2811069444403917	76.53539889708675	73.82870912619802	83.9855152575115	81.41318107153984	87.55489938788024	85.0338808621388	90.90923900246368	88.42777737045002	96.76713604273972	94.3341604633616	0.0790786557161026	0.08249178124990665	5.9529407460395305	17.560204247456568	5.778604420275769	17.045940878839247
1.2888262582411194	76.57329671646863	73.86511768731049	84.02882793165143	81.45511178338262	87.60075160950913	85.07839042323941	90.9574414671489	88.4746659961354	96.81935629719497	94.38509859988221	0.07909308320073084	0.08250689955266677	5.927046695124773	17.589169541886804	5.753508896676976	17.074177204354783
1.296592084790695	76.61128763896076	73.9016179007109	84.07222136226882	81.49712146165288	87.64667933527112	85.12297358944616	91.00571493957915	88.52162366441222	96.87164075809011	94.43609894055645	0.07910731621431921	0.08252181410671794	5.901232199376864	17.618083857465535	5.728490350909851	17.102364742733698
1.3044047043518285	76.6493717193608	73.93820983128265	84.11569547321966	81.53921003704801	87.69268243124097	85.16763023257832	91.05405923482323	88.56865019538085	96.92398915916898	94.487161223603	0.07912135390594165	0.08253652401900394	5.875497100822031	17.646946484856016	5.703548629560828	17.13050280484822
1.312264398875954	76.68754901086038	73.97489354235911	84.15925018658645	81.5813774385456	87.73876076163596	85.21236022265043	91.10247416601088	88.61574540725464	96.97640123208899	94.53828518520484	0.07913519542733702	0.08255102839927227	5.849841241106333	17.675756709813868	5.678683578860728	17.158590696793908
1.320171452013404	76.72581956502734	74.01166909570637	84.20288542266451	81.62362359339042	87.78491418880391	85.25716342786097	91.15095954432248	88.66290911635011	97.02887670641246	94.58947055950135	0.07914883993295656	0.08256532636012304	5.824264461538405	17.704513813194353	5.653895044709316	17.18662771982781
1.3281261491236485	76.76418343178625	74.04853655150303	84.24660109994687	81.66594842707876	87.83114257320963	85.30203971457846	91.1995151789766	88.71014113707422	97.0814153095962	94.64071707857734	0.07916228658000529	0.08257941701705378	5.798766602986689	17.733217070628598	5.629182872579804	17.214613170084704
1.3361287772855897	76.8026406593989	74.08549596832164	84.29039713510882	81.70835186334394	87.87744577342123	85.34698894732863	91.24814087721778	88.75744128191313	97.1340167669808	94.69202447245362	0.07917553452848931	0.08259329948850917	5.773347505963102	17.761865752727317	5.604546907617987	17.242546338815373
1.3441796253079266	76.84119129444558	74.12254740310954	84.33427344299356	81.75083382414181	87.92382364609755	85.39201098878176	91.29683644430523	88.80480936142078	97.18668080178163	94.74339246907759	0.07918858294125945	0.08260697289592674	5.748007010633046	17.79045912505171	5.5799869946386025	17.27042651231386
1.352278983739575	76.87983538180545	74.1596909111695	84.37822993659688	81.79339422963578	87.97027604597437	85.43710569973945	91.34560168350055	88.85224518420709	97.23940713507805	94.79482079431317	0.07920143098405681	0.08262043636378519	5.722744956808128	17.818996447993413	5.555502978115328	17.298252971819238
1.3604271448801535	76.91857296463706	74.19692654614036	84.42226652705209	81.83603299818198	88.01680282585134	85.48227293912154	91.39443639605594	88.89974855692637	97.29219548580373	94.84630917193124	0.07921407782555877	0.0826336890196521	5.6975611839425255	17.84747697676721	5.531094702176233	17.326024993473766
1.3686244027905345	76.95740408435857	74.23425435997716	84.4663831236145	81.87875004631393	88.06340383657796	85.52751256395253	91.44334038120166	88.94731928426515	97.345045570736	94.8978573235994	0.07922652263742291	0.08264672999423146	5.6724555311866425	17.875899961491086	5.5067620106647155	17.353741848435675
1.3768710533034536	76.99632878062852	74.2716744029322	84.51057963364687	81.92154528872814	88.11007892704095	85.57282442934918	91.49231343613478	88.9949571689312	97.39795710448655	94.94946496887282	0.07923876459433313	0.08265955842141239	5.647427837336181	17.904264646982483	5.482504747094936	17.381402802704542
1.3851673940341884	77.035347091325	74.30918672353418	84.55485596260274	81.9644186382679	88.15682794414933	85.61820838850598	91.54135535600577	89.04266201164045	97.45092979948986	95.00113182518332	0.07925080287404661	0.08267217343831712	5.622477940894896	17.932570272878365	5.458322754688197	17.409007117170404
1.3935137243912972	77.07445905252682	74.34679136856947	84.59921201401251	82.00737000590937	88.20365073282227	85.66366429268307	91.59046593390771	89.0904336111065	97.50396336599461	95.05285760783077	0.07926263665743737	0.08268457418534847	5.597605680080051	17.960816073638853	5.434215876403869	17.43655404765377
1.4019103455874267	77.11366469849249	74.38448838306117	84.64364768946659	82.05039930074508	88.25054713597416	85.70919199119176	91.63964496086292	89.13827176402754	97.55705751205217	95.10464202997207	0.07927426512854456	0.0826967598062395	5.572810892766938	17.98900127827801	5.410183954866625	17.4640428446437
1.410357560650181	77.15296406164023	74.42227781024926	84.68816288860032	82.093506429969	88.29751699450125	85.75479133138131	91.68889222581099	89.18617626507462	97.61021194350661	95.15648480261137	0.07928568747461658	0.08270872944810159	5.54809341658347	18.017125110629422	5.3862268324728575	17.491472753554262
1.4188556744330574	77.19235717252789	74.4601596915704	84.73275750907825	82.13669129886105	88.34456014726788	85.80046215862559	91.73820751559651	89.23414690687991	97.66342636398481	95.20838563459056	0.07929690288615815	0.08272048226147403	5.523453088874703	18.045186789178842	5.362344351367028	17.518843014608137
1.4274049936264492	77.23184405983204	74.49813406663768	84.77743144657823	82.17995381077183	88.39167643109235	85.84620431630938	91.7875906149566	89.28218348002451	97.71670047488557	95.26034423257904	0.07930791055697747	0.08273201740037062	5.4988897467274	18.073185527071473	5.338536353418931	17.54615286272383
1.4360058267687137	77.27142475032788	74.53620097321961	84.82218459477572	82.22329386710632	88.43886568073324	85.89201764581436	91.8370413065086	89.33028577302599	97.77003397536974	95.31236030106338	0.07931870968423207	0.08274333402233222	5.474403226952745	18.10112053202465	5.314802680245521	17.573401527512033
1.4446584842573071	77.31109926886784	74.57436044721979	84.86701684532734	82.26671136730842	88.48612772887472	85.93790198650538	91.8865593707369	89.3784535723262	97.82342656234911	95.36443354233728	0.07932929946847421	0.08275443128847287	5.44999336611545	18.128991006356955	5.291143173243654	17.600588233333838
1.453363278359986	77.35086763836127	74.61261252265619	84.91192808785536	82.31020620884537	88.53346240611307	85.98385717571695	91.93614458598115	89.42668666227937	97.87687793047671	95.41656365649193	0.07933967911369957	0.08276530836353069	5.425660000561038	18.156796147017303	5.267557673595547	17.627712199278903
1.4621205232260774	77.39072987975331	74.65095723164013	84.95691820993127	82.35377828719167	88.58086954094217	86.02988304873907	91.98579672842324	89.47498482513959	97.93038777213589	95.46875034140537	0.07934984782739359	0.08277596441591685	5.401402966393107	18.18453514547582	5.244046022249677	17.654772639041767
1.470930534897817	77.43068601200387	74.68939460435539	85.00198709705977	82.39742749581305	88.62834895973944	86.07597943880336	92.03551557207476	89.5233478410484	97.98395577743011	95.52099329273264	0.07935980482057789	0.08278639861776545	5.377222099478786	18.212207187672902	5.220608059948972	17.68176876095822
1.4797936313217521	77.47073605206597	74.72792466903692	85.04713463266195	82.44115372615046	88.67590048675093	86.12214617706891	92.08530088876384	89.57177548802244	98.03758163417183	95.57329220389536	0.07936954930785801	0.0827966101449826	5.353117235492391	18.23981145408834	5.197243627231728	17.708699767954386
1.48871013236022	77.51088001486525	74.76654745194962	85.0923606980598	82.48495686760388	88.72352394407791	86.16838309260821	92.13515244812321	89.6202675419409	98.09126502787299	95.62564676607155	0.07937908050746997	0.08280659817729723	5.329088209904512	18.26734711971949	5.173952564456158	17.735564857583086
1.4976803598028874	77.5511179132777	74.80526297736725	85.13766517245888	82.52883680751641	88.77121915166153	86.21469001239328	92.1850700175765	89.6688237765334	98.14500564173336	95.6780566681858	0.07938839764132855	0.08281636189831015	5.305134857973826	18.294813353928475	5.150734711787663	17.762363221943815
1.5067046373783677	77.59144975810855	74.84407126755042	85.18304793293234	82.5727934311574	88.81898592726881	86.26106676128089	92.23505336232604	89.71744396336679	98.19880315663065	95.73052159689827	0.07939749993507443	0.0828259004955448	5.28125701479803	18.322209320594993	5.1275899092197506	17.78909404766455
1.5157832907659001	77.63187555807058	74.88297234272554	85.22850885440421	82.6168266217067	88.86682408647805	86.30751316199894	92.28510224533966	89.76612787183326	98.25265725110978	95.78304123659514	0.07940638661812127	0.08283521316049669	5.257454515263817	18.349534177908936	5.104517996575851	17.815756515894464
1.5249166476071065	77.6723953197619	74.92196622106256	85.27404780963231	82.66093626023766	88.9147334426637	86.35402903513146	92.3352164273374	89.81487526913705	98.30656760137167	95.83561526937768	0.07941505692370385	0.08284429908868461	5.233727194100538	18.376787078432244	5.081518813514776	17.842349802223907
1.5341050375178134	77.71300904764443	74.96105291865348	85.31966466919194	82.70512222570096	88.96271380698221	86.40061419910465	92.38539566677906	89.86368592028217	98.36053388126321	95.88824337505231	0.07942351008892641	0.0828531574796998	5.2100748858911174	18.403967169189855	5.058592199562554	17.868873076822638
1.5433487920999491	77.75371674402184	75.00023244949038	85.36535930145892	82.74938439490789	89.01076498835715	86.4472684701724	92.43563971985091	89.9125595880597	98.41455576226645	95.9409252311202	0.07943174535480961	0.08286178753725884	5.186497425048401	18.431073591447785	5.035737994089686	17.895325504210632
1.5526482449535108	77.79451840901707	75.03950482544302	85.41113157259251	82.79372264251363	89.05888679346415	86.49399166240148	92.48594834045245	89.96149603303466	98.46863291348758	95.99366051276674	0.07943976196633921	0.08287018846925098	5.162994645832441	18.45810548074951	5.012956036322066	17.921706243312656
1.5620037316886017	77.8354140405502	75.07887005623678	85.45698134651829	82.83813684100028	89.10707902671605	86.540783587657	92.53632128018316	90.01049501353333	98.52276500164618	96.04644889285098	0.0794475591725136	0.08287835948779206	5.139566382382327	18.485061966981448	4.9902461653719	17.948014447509195
1.5714155899375468	77.87640363431618	75.11832814943057	85.50290848491146	82.8826268606605	89.15534149024825	86.58764405558811	92.58675828832975	90.0595562856306	98.57695169106485	96.09929004189574	0.0794551362263933	0.08288629980927323	5.116212468701633	18.511942174260184	4.967608220229522	17.97424926452004
1.580884159367074	77.91748718376205	75.15787911039389	85.54891284717924	82.92719256958003	89.20367398390323	86.63457287361275	92.63725911185234	90.10867960313664	98.63119264365788	96.15218362807647	0.07946249238514767	0.08289400865441274	5.0929327386684236	18.538745220939745	4.945042039772488	18.000409836426115
1.5904097816905756	77.95866468006454	75.19752294228485	85.59499429044398	82.97183383362116	89.252076305216	86.68156984690347	92.68782349537166	90.15786471758436	98.68548751892098	96.2051293172115	0.07946962691010437	0.08290148524830743	5.069727026067994	18.565470219629788	4.922547462787406	18.026495299673115
1.5999928006804371	77.99993611210729	75.23725964602706	85.6411526695257	83.01655051640545	89.30054824939863	86.72863477837217	92.73845118115551	90.2071113782162	98.73983597392004	96.25812677275106	0.07947653906679807	0.08290872882048281	5.046595164529208	18.592116276959132	4.900124327920821	18.052504784856865
1.6096335621804478	78.0413014664573	75.27708922028648	85.68738783692405	83.06134247929597	89.34908960932457	86.77576746865486	92.78914190910469	90.25641933197046	98.79423766327976	96.31117565576623	0.07948322812501822	0.08291573860494515	5.023536987626358	18.618682493874076	4.877772473769255	18.078437416996167
1.6193324141182788	78.08276072734313	75.31701166144968	85.7336996428021	83.10620958138134	89.39770017551461	86.82296771609784	92.8398954167409	90.30578832346961	98.84869223917417	96.36427562493999	0.07948969335885828	0.0829225138402336	5.000552328850063	18.645167965471046	4.855491738856472	18.10429231537637
1.6290897065180392	78.12431387663085	75.35702696359961	85.7800879349677	83.15115167945739	89.44637973612049	86.8702353167416	92.8907114391922	90.3552180950058	98.9031993513144	96.41742633655505	0.07949593404676471	0.0829290537694681	4.97764102156907	18.671571780843806	4.833281961599823	18.130068593425676
1.6389057915129117	78.16596089380103	75.39713511849295	85.82655255885612	83.19616862800993	89.49512807690985	86.91757006430622	92.94158970917965	90.40470838652827	98.95775864693812	96.47062744448414	0.07950194947158518	0.08293535764040667	4.954802899104834	18.69789302326535	4.811142980353907	18.15576535879518
1.6487810233578566	78.20770175592563	75.43733611553675	85.87309335751264	83.24126027919752	89.54394498125096	86.96497175017598	92.99252995700418	90.45425893562991	99.01236977079891	96.52387860017888	0.07950773892061858	0.08294142470549119	4.932037794707867	18.724130770053307	4.789074633437849	18.181381713380688
1.6587157584424002	78.24953643764424	75.47762994176524	85.9197101715743	83.28642648283395	89.59283023009696	87.01244016338472	93.0435319105324	90.5038694775344	99.06703236515484	96.57717945265983	0.07951330168566313	0.0829472542219036	4.9093455415531935	18.7502840925481	4.767076759105294	18.20691675323178
1.6687103553034934	78.2914649111406	75.518016581816	85.96640283925225	83.3316670863703	89.64178360197036	87.05997509059989	93.09459529518321	90.55353974508223	99.12174606975768	96.63052964850523	0.07951863706306572	0.08295284545161438	4.886725972770364	18.776352056109317	4.745149195542581	18.232369568446302
1.6787651746384535	78.33348714611883	75.55849601790634	86.01317119631366	83.37698193487729	89.6908048729474	87.10757631610747	93.14571983391397	90.60326946871768	99.17651052184156	96.68392883184038	0.07952374435377191	0.08295819766143746	4.864178921455277	18.802333720148454	4.7232917809342325	18.25773924337409
1.6888805793179813	78.37560310977995	75.59906822981004	86.06001507606406	83.422370871028	89.7398938166426	87.15524362179704	93.19690524720701	90.65305837647564	99.23132535611262	96.7373766443275	0.07952862286337348	0.08296331012307896	4.841704220654719	18.82822813803432	4.7015043534138385	18.283024856398697
1.6990569343992543	78.41781276679747	75.63973319483287	86.1069343093287	83.46783373507928	89.78905020419269	87.20297678714564	93.24815125305545	90.70290619396762	99.28619020473714	96.79087272515434	0.0795332719021601	0.08296818211319183	4.819301703370002	18.854034357027558	4.6797867510849755	18.308225479944667
1.7092946071391046	78.46011607929351	75.68049088778896	86.15392872443455	83.51337036485428	89.83827380424081	87.25077558920277	93.29945756694943	90.7528126443686	99.3411046973308	96.84441671102387	0.07953769078516704	0.08297281291342695	4.796971202607892	18.87975141842253	4.658138812047582	18.333340180553932
1.7195939670072704	78.50251300681514	75.72134128097679	86.20099814719258	83.55898059572448	89.88756438292121	87.29863980257474	93.35082390186275	90.80277744840355	99.39606846094797	96.89800823614345	0.07954187883222537	0.08297720181048483	4.77471255133878	18.90537835737632	4.636560374387955	18.3583680187985
1.7299553856997325	78.54500350630917	75.76228434415482	86.24814240087848	83.60466426059143	89.93692170384249	87.34656919940907	93.40224996823798	90.85280032433367	99.45108112006977	96.95164693221423	0.07954583536801048	0.08298134809616853	4.752525582518501	18.93091420289784	4.61505127619148	18.38330804924408
1.7403792371521247	78.58758753209865	75.80332004451729	86.295361306215	83.65042118986872	89.98634552807225	87.39456354937884	93.45373547397334	90.90288098794286	99.50614229659351	97.00533242842003	0.07954955972209365	0.0829852510674354	4.730410129109259	18.956357977916923	4.593611355527173	18.408159320413688
1.7508658975532332	78.63026503585778	75.84444834666954	86.34265468135304	83.6962512114635	90.03583561412077	87.44262261966676	93.50528012440813	90.95301915252388	99.5612516098213	97.05906435141675	0.07955305122899022	0.08298891002645031	4.708366024073257	18.98170869918613	4.572240450491336	18.432920874834963
1.76141574535857	78.67303596658772	75.88566921260397	86.39002234185348	83.74215415075867	90.08539171792513	87.49074617494988	93.55688362230916	91.003214528865	99.61640867644913	97.11284232532172	0.07955630922820997	0.08299232428063694	4.686393100379064	19.006965377258894	4.550938399187544	18.457591748952836
1.7720291613040315	78.71590027059139	75.92698260167478	86.43746410066798	83.78812983059385	90.13501359283268	87.53893397738307	93.60854566785589	91.05346682523574	99.67161311055504	97.16666597170236	0.07955933306430586	0.08299549314273123	4.664491191017078	19.03212701654411	4.529705039750297	18.48217097318411
1.7827065284196406	78.7588578914494	75.96838847057398	86.48497976812108	83.83417807124786	90.1847009895855	87.58718578658412	93.66026595862739	91.10377574737389	99.72686452358894	97.22053490956628	0.07956212208692595	0.0829984159308327	4.642660129001342	19.057192615204258	4.508540210340016	18.50665757184106
1.7934482320433673	78.80190876999421	76.0098867733057	86.53256915189057	83.88029869041914	90.23445365630333	87.63550135961677	93.71204418958702	91.15414099847068	99.78216252436023	97.27444875534928	0.07956467565086128	0.08300109196845873	4.6208997473740965	19.08216116515905	4.487443749151225	18.531050563098688
1.8042546598350382	78.84505284428603	76.05147746116202	86.58023205698956	83.9264915032083	90.28427133846819	87.68388045097568	93.76388005306924	91.20456227915803	99.83750671902776	97.32840712290569	0.07956699311609648	0.08300352058459502	4.59920987921123	19.10703165207451	4.46641549441847	18.555348959016555
1.8151262017903238	78.8882900495867	76.09316048269713	86.62796828574658	83.97275632209833	90.33415377890704	87.73232281256952	93.81577323876442	91.25503928749357	99.89289671108733	97.38240962349636	0.07956907384786056	0.08300570111375072	4.5775903576277415	19.131803055297496	4.4454552844167665	18.57955176543328
1.8260632502548164	78.93162031833516	76.1349357837027	86.67577763778732	84.01909295693675	90.38410071777608	87.78082819370549	93.86772343370512	91.30557171894745	99.94833210136132	97.43645586577851	0.07957091721667531	0.08300763289600854	4.556041015794108	19.15647434791026	4.424562957486614	18.603657982097502
1.8370661999381863	78.9750435801217	76.17680330718225	86.72365991001524	84.06550121491634	90.4341118925439	87.8293963410729	93.91973032225157	91.35615926638805	100.00381248798699	97.49054545579462	0.07957252259840708	0.08300931527707969	4.53456168694629	19.181044496715913	4.403738352035816	18.627666602566023
1.848135447928429	79.01855976166298	76.21876299332628	86.77161489659292	84.11198090055683	90.48418703797547	87.87802699872736	93.97179358607772	91.40680162006838	100.05933746640571	97.54467799696172	0.07957388937431625	0.08301074760835483	4.5131522043579935	19.20551246207833	4.3829813065140115	18.651576614091027
1.8592713937061955	79.06216878677543	76.2608147794857	86.81964238892185	84.15853181568497	90.53432588611457	87.9267199080737	94.02391290415571	91.45749846761113	100.11490662935053	97.59885309005979	0.07957501693110626	0.08301192924695866	4.491812401381594	19.229877198020404	4.362291659455877	18.675386997736496
1.8704744391592067	79.10587057635082	76.30295860014752	86.86774217562436	84.20515375941673	90.58452816626834	87.97547480785073	94.07608795274278	91.50824949399575	100.17051956683622	97.65307033322178	0.07957590466097555	0.08301285955580094	4.47054211146542	19.25413765231133	4.341669249495226	18.699096728389122
1.8817449885967616	79.14966504832974	76.3451943869083	86.91591404252371	84.25184652813759	90.63479360498998	88.0242914341143	94.12831840536612	91.55905438154369	100.22617586614726	97.70732932192219	0.07957655196166653	0.08301353790363086	4.449341168101	19.278292766139202	4.321113915310889	18.722704774532758
1.8930834487643238	79.19355211767554	76.3875220684483	86.96415777262439	84.29860991548318	90.68512192606175	88.07316952022072	94.18060393280801	91.60991280990402	100.28187511182605	97.76162964896575	0.07957695823651649	0.08301396366508908	4.42820940487627	19.302341474318382	4.300625495685381	18.74621009837938
1.9044902288582053	79.23753169634888	76.429941570506	87.01247314609323	84.34544371232063	90.7355128504788	88.12210879681074	94.23294420309195	91.66082445603973	100.33761688566246	97.81597090447711	0.07957712289450752	0.08301413622076027	4.407146655492397	19.32628270531859	4.280203829514903	18.769611655927292
1.9159657405403292	79.2816036932814	76.47245281585188	87.06085994023971	84.39234770672918	90.78596609643212	88.17110899179303	94.2853388814678	91.71178899421359	100.39340076668199	97.87035267588972	0.07957704535031661	0.08301405495722758	4.386152753732404	19.3501153810721	4.259848755783423	18.79290839677924
1.9275103979530908	79.3257680143494	76.51505572426217	87.1093179294962	84.43932168398067	90.83648137929154	88.22016983032745	94.33778763039702	91.76280609597343	100.44922633113448	97.92477454793456	0.07957672502436591	0.08301371926712356	4.365227533478446	19.373838417031948	4.2395601135758625	18.816099264182412
1.9391246177343011	79.37002456234777	76.55775021249278	87.15784688539846	84.48636542652024	90.88705841158892	88.2692910348085	94.39029010953827	91.81387543013821	100.50509315248269	97.97923610262947	0.079576161342874	0.08301312854918491	4.344370828736373	19.397450722193753	4.219337742103107	18.839183195028454
1.9508088190322228	79.41437323696334	76.6005361942529	87.20644657656585	84.53347871394699	90.9376969030012	88.31847232484883	94.44284597573257	91.86499666278365	100.56100080139099	98.033736919268	0.07957535373790507	0.08301228220830428	4.323582473607985	19.420951198964758	4.1991814806797265	18.86215911981344
1.9625634235206988	79.45881393474842	76.64341358017847	87.25511676868139	84.58066132299417	90.98839656033309	88.36771341726221	94.49545488298837	91.91616945722764	100.6169488457137	98.08827657440828	0.07957430164741958	0.08301117965558344	4.30286230233105	19.444338743287517	4.179091168751711	18.885025962634245
1.9743888554143678	79.50334654909447	76.68638227780589	87.3038572244723	84.62791302751005	91.0391570875005	88.4170140260473	94.54811648246726	91.9673934740163	100.67293685048416	98.1428546418625	0.07957300451532401	0.0830098203083863	4.282210149269758	19.467612244548945	4.159066645896473	18.90778264119217
1.9862855414839768	79.54797097020503	76.72944219154513	87.35266770368966	84.67523359843779	91.08997818551305	88.46637386237046	94.60083042246885	92.01866837090918	100.72896437790297	98.19747069268533	0.07957146179152266	0.08300820359039218	4.261625848919266	19.49077058558032	4.1391077518301245	18.930428066778404
1.9982539110717792	79.5926870850694	76.77259322265346	87.40154796308899	84.72262280379641	91.14085955245724	88.51579263454944	94.65359634841634	92.06999380286538	100.78503098732689	98.25212429516357	0.07956967293196693	0.08300632893164817	4.24110923590888	19.513812642573612	4.119214326394285	18.952961144139408
2.010294396107033	79.63749477743511	76.8158352692078	87.45049775640943	84.77008040866009	91.19180088347875	88.56527004803563	94.70641390284099	92.12136942202814	100.8411362352569	98.30681501480424	0.07956763739870518	0.08300419576862225	4.22066014499751	19.53673728509966	4.0993862095770055	18.97538077158606
2.0224074311215867	79.6823939277813	76.85916822607874	87.49951683435413	84.81760617513922	91.24280187076543	88.61480580539816	94.75928272536768	92.17279487771138	100.8972796753271	98.36154241432448	0.07956535465993418	0.08300180354425724	4.200278411117779	19.559543376202782	4.079623241535046	18.997685841008206
2.0345934532655616	79.72738441329194	76.90259198490294	87.54860494457031	84.86519986236007	91.29386220353041	88.66439960630635	94.81220245270032	92.2242698163846	100.95346085829358	98.41630605363997	0.07956282419004851	0.08299915170802231	4.179963869353742	19.58222977229525	4.059925262557499	19.019875237703673
2.0468529023231294	79.7724661078282	76.94610643405619	87.59776183162874	84.91286122644496	91.34498156799432	88.71405114751282	94.8651727186065	92.2757938816584	101.00967933202267	98.47110548985408	0.07956004546969146	0.082996239715966	4.159716354928605	19.604795323033613	4.040292113110354	19.0419478405056
2.059186220728381	79.81763888190117	76.98971145862637	87.64698723700324	84.96059002049236	91.39615964736778	88.76376012283669	94.9181931539024	92.32736671427013	101.06593464147927	98.52594027724697	0.07955701798580506	0.0829930670307699	4.139535703232923	19.627238871431473	4.020723633815578	19.06390252169149
2.0715938535812968	79.86290260264472	77.03340694038577	87.69628089905069	85.00838599455655	91.4473961218343	88.8135262231461	94.97126338643798	92.3789879520689	101.12222632871573	98.58080996726422	0.07955374123167942	0.08298963312180102	4.119421749846424	19.64955925389222	4.001219665470217	19.085738146994117
2.084076248663807	79.9082571337882	77.07719275776427	87.74564255299076	85.05624889562796	91.49869066853292	88.8633491363416	95.02438304108246	92.43065723000151	101.1785539328607	98.63571410850632	0.07955021470700578	0.08298593746516486	4.099374330516639	19.67175530012173	3.981780049054578	19.107453575627005
2.0966338564559543	79.95370233562862	77.12106878582152	87.79507193088527	85.10417846761278	91.55004296154051	88.91322854733875	95.07755173970861	92.48237418009752	101.23491699010731	98.69065224671738	0.07954643791792271	0.08298197954375795	4.079393281146622	19.6938258329792	3.962404625706313	19.129047660117067
2.109267130152151	79.99923806500288	77.16503489621925	87.84456876161731	85.15217445131243	91.60145267185386	88.9631641380506	95.13076910117759	92.53413843145418	101.29131503370134	98.7456239247738	0.07954241037706919	0.08297775884732043	4.059478437845428	19.71576966869543	3.9430932367608875	19.150519246446493
2.1219765256775314	80.04486417526061	77.20909095719395	87.89413277087151	85.20023658440375	91.65291946737294	89.01315558737105	95.18403474132471	92.5859496102224	101.34774759393086	98.80062868267376	0.07953813160363425	0.08297327487248987	4.0396296369212905	19.737585616814613	3.923845723753857	19.171867174056388
2.1347625017044103	80.09058051623607	77.25323683352913	87.94376368111291	85.24836460141869	91.70444301288278	89.06320257115736	95.23734827294369	92.63780733959187	101.40421419811415	98.85566605752616	0.07953360112340647	0.08296852712285263	4.019846714858886	19.759272480041545	3.9046619284122244	19.193090275730356
2.147625519668832	80.13638693422016	77.29747238652756	87.99346121156644	85.2965582337238	91.75602297003584	89.11330476221298	95.29070930577168	92.68971123977632	101.46071437058824	98.91073558353962	0.0795288184688242	0.08296351510899705	4.000129508334339	19.780829054252536	3.8855416926444377	19.214187377532653
2.160566043787228	80.18228327193235	77.34179747398275	88.0432250781958	85.34481720949937	91.8076589973341	89.16346183026955	95.34411744647373	92.74166092799813	101.51724763269732	98.96583679201076	0.07952378317902574	0.08295823834856587	3.9804778542384156	19.80225412861182	3.8664848585681284	19.235157298924605
2.1735845410731627	80.2282693684932	77.38621195015183	88.0930549936835	85.3931412537197	91.85935075011191	89.2136734419705	95.39757229862845	92.79365601847455	101.573813502782	99.02096921131431	0.07951849479989986	0.08295269636630924	3.9608915896869803	19.823546485560655	3.8474912685337586	19.255998852800985
2.1866814813541975	80.27434505939588	77.43071566572723	88.14295066740956	85.44153008813238	91.91109788051803	89.26393926085319	95.45107346271226	92.84569612240257	101.63041149616765	99.07613236689164	0.07951295288413439	0.08294688869413694	3.941370551979162	19.844704900580837	3.828560765074144	19.276710845238995
2.199857337288837	80.32051017647764	77.47530846780808	88.19291180543047	85.48998343123714	91.96290003749729	89.31425894733118	95.504620536084	92.89778084794358	101.68704112515233	99.13132578123935	0.07950715699126748	0.08294081487117122	3.9219145786546505	19.865728142445732	3.809693190959024	19.29729207573473
2.213112584383593	80.3667645478924	77.51999019987285	88.24293811045902	85.53850099826626	92.01475686677392	89.3646321586776	95.55821311297059	92.9499098002095	101.74370189899675	99.18654897389938	0.07950110668773695	0.08293447444379781	3.9025235074605007	19.886614973020187	3.7908883891686855	19.31774133701765
2.2264477010101436	80.41310799808126	77.56476070175009	88.29302928184228	85.58708250116275	92.06666801083223	89.41505854900652	95.61185078445047	93.00208258124685	101.8003933239112	99.24180146144668	0.07949480154692991	0.08292786696572024	3.8831971763697766	19.90736414730054	3.7721462029076065	19.338057415101503
2.2398631684225956	80.45954034774505	77.60961980959088	88.34318501554161	85.63572764856063	92.11863310890003	89.46553776925649	95.66553313843954	93.05429879002287	101.85711490304571	99.2970827574794	0.07948824114923268	0.08292099199801066	3.863935423611565	19.927974413574702	3.7534664756353777	19.358239089393464
2.2533594707748548	80.50606141381552	77.6545673558402	88.39340500411127	85.68443614576383	92.1706517969302	89.51606946717258	95.71925975967548	93.10655802241025	101.91386613647809	99.35239237260768	0.0794814250820802	0.08291384910916219	3.844738087611404	19.94844451303652	3.734849051006222	19.37828513238128
2.2669370951380965	80.55267100942604	77.69960316920768	88.44368893667665	85.73320769472477	92.22272370758216	89.56665328728818	95.77303022970169	93.15885987117167	101.97064652120176	99.40772981444192	0.07947435294000595	0.08290643787514158	3.825605007059039	19.968773180142307	3.7162937729399346	19.398194309920655
2.2805965315183476	80.5993689438843	77.74472707464031	88.49403649891454	85.78204199402478	92.27484847020517	89.61728887090867	95.82684412685359	93.21120392594618	102.02745555111616	99.46309458758324	0.07946702432469183	0.08289875787944122	3.806536020893418	19.988959142468957	3.6978004856014195	19.417965381155227
2.294338272874165	80.64615502264229	77.78993889329266	88.54444737303061	85.83093873885207	92.32702571081919	89.66797585609258	95.88070102624171	93.26358977323302	102.0842927170138	99.51848619361144	0.0794594388450165	0.08289080871313026	3.787530968279043	20.009001120575704	3.6793690333811355	19.437597098327387
2.308162815134429	80.69302904726828	77.83523844249868	88.59492123773894	85.87989762098141	92.37925505209738	89.71871387763461	95.93460049973733	93.31601699637747	102.14115750656981	99.57390413107457	0.07945159611710621	0.08288258997490781	3.768589688658267	20.028897828240588	3.6609992609483015	19.457088207058405
2.3220706572162446	80.73999081541787	77.88062553574302	88.64545776824087	85.92891832875321	92.43153611334819	89.76950256704792	95.988542115957	93.36848517555578	102.19804940433059	99.62934789547838	0.07944349576438232	0.08287410127115305	3.7497120217108204	20.048647972216713	3.6426910132022385	19.47643744605375
2.336062301042938	80.78704012080445	77.92609998263154	88.69605663620287	85.97800054705195	92.4838685104967	89.82034155254581	96.0425254402466	93.42099388775976	102.25496789170197	99.6848169792745	0.0794351374176128	0.08286534221597887	3.730897807391102	20.068250252399594	3.624444135320118	19.495643547328655
2.3501382515621807	80.83417675317128	77.97166158886337	88.74671750973648	86.0271439572861	92.53625185606737	89.87123045902509	96.09655003466713	93.4735427067828	102.31191244693893	99.74031087185107	0.07942652071495954	0.08285631243128161	3.7121468858995286	20.08770336165253	3.6062584727255853	19.51470523601165
2.3642990167642037	80.88140049826107	78.0173101562007	88.79744005337545	86.07634823736578	92.58868575916473	89.92216890804686	96.15061545797771	93.5261312032035	102.36888254513298	99.79582905952005	0.07941764530202777	0.0828470115467941	3.6934590977225525	20.107005985959404	3.588133871116952	19.533621230457356
2.378545107700138	80.92871113778823	78.06304548244088	88.84822392805587	86.12561306168304	92.64116982545669	89.97315651782026	96.20472126562197	93.5787589443723	102.42587765820244	99.85137102550837	0.07940851083191545	0.082837439200136	3.67483428361993	20.126156804370112	3.5700701764712903	19.552390242250112
2.392877038500453	80.9761084494086	78.10886736138657	88.89906879109351	86.17493810108961	92.69370365715514	90.02419290318353	96.2588670097114	93.6314254943952	102.48289725488	99.90693624994563	0.07939911696526294	0.08282759503686601	3.656272284611987	20.14515448889506	3.5520672350230598	19.571010976069374
2.4072953263935135	81.02359220669089	78.1547755828169	88.94997429616313	86.22432302287642	92.7462868529985	90.07527767558683	96.31305223901055	93.68413041411955	102.53994080070238	99.96252420985434	0.07938946337029947	0.08281747871053156	3.637772942016454	20.163997704647045	3.5341248933004863	19.58948212984251
2.4218004917242455	81.07116217908704	78.20076993245807	89.00094009327665	86.27376749075208	92.79891900823327	90.1264104430742	96.36727649892151	93.73687326111882	102.59700775799867	100.01813437913862	0.07937954972289392	0.08280708988272198	3.619336097420728	20.182685109684826	3.516242998097823	19.60780239457017
2.436393057972914	81.11881813190276	78.24685019195405	89.05196582876147	86.32327116482153	92.85159971459564	90.17759081026547	96.4215393314683	93.78965358967737	102.65409758587909	100.07376622857346	0.07936937570660273	0.08279642822311785	3.6009615927041523	20.201215355111344	3.498421396502181	19.625970454468188
2.4510735517740176	81.16655982626854	78.29301613883747	89.10305114523938	86.37283370156524	92.90432856029364	90.22881837833894	96.47584027528187	93.84247095077603	102.71120974022439	100.12941922579458	0.07935894101271775	0.08278549340954255	3.5826492700530252	20.21958708512102	3.4806599359021675	19.643984986945725
2.46584250293529	81.2143870191099	78.33926754650011	89.15419568160475	86.42245475381768	92.95710512998882	90.2800927450132	96.53017886558467	93.89532489207683	102.76834367367458	100.18509283528739	0.07934824534031629	0.0827742851280127	3.5643989719287674	20.237798936810577	3.4629584639574205	19.661844662474323
2.4807004444568266	81.26229946311777	78.3856041841632	89.20539907300268	86.4721339707457	93.00992900477765	90.33141350452908	96.58455463417475	93.94821495790775	102.8254988356174	100.24078651837621	0.07933728839630685	0.0827628030727894	3.5462105410933873	20.255849540280906	3.4453168286277105	19.67954814467521
2.4956479125503126	81.310296906719	78.43202581684822	89.2566609508076	86.52187099782763	93.06279976217353	90.38278024763197	96.63896710941084	94.00114068924809	102.88267467217769	100.2964997332139	0.07932606989548006	0.08275104694642775	3.528083820624488	20.273737518687994	3.4277348781888577	19.69709409038478
2.510685446658382	81.35837909404708	78.47853220534749	89.30798094260184	86.57166547683198	93.11571697608866	90.43419256155413	96.69341581619706	94.05410162371362	102.93987062620657	100.35223193477151	0.07931458956055436	0.08273901645982752	3.5100186538966227	20.291461488177447	3.410212461195897	19.714481149490894
2.5258135894740787	81.40654576491194	78.52512310619396	89.35935867215352	86.62151704579536	93.16868021681545	90.48565002999604	96.7479002759671	94.10709729554097	102.99708613726997	100.40798257482695	0.07930284712222495	0.08272671133228458	3.492014884584023	20.309020057764428	3.3927494265158202	19.731707964983798
2.54103288696045	81.45479665477025	78.57179827163212	89.41079375939472	86.67142533900181	93.22168905100801	90.53715223310917	96.80242000666878	94.16012723557324	103.05432064163763	100.46375110195521	0.07929084231921171	0.0827141312915388	3.474072356688339	20.326411829581048	3.3753456233398538	19.748773173119844
2.556343888370238	81.50313149469632	78.61855744958835	89.46228582040057	86.72138998696126	93.27474304166468	90.58869874747796	96.85697452274948	94.21319097124507	103.11157357227287	100.51953696151784	0.0792785748983066	0.08270127607382581	3.4561909145286336	20.343635398759943	3.358000901158448	19.76567540319229
2.571747146265715	81.55155001135165	78.66540038364086	89.51383446736675	86.77141061638775	93.32784174810898	90.64028914610157	96.91156333513999	94.26628802656731	103.16884435882109	100.57533959565207	0.0792660446144211	0.08268814542392608	3.438370402734108	20.36068935331423	3.3407151097799215	19.782413277600426
2.5872432165386163	81.60005192695543	78.71232681299016	89.56543930858807	86.82148685017829	93.38098472597154	90.69192299837617	96.96618595123944	94.31941792211231	103.22613242759907	100.63115844326072	0.07925325123063348	0.08267473909521435	3.420610666250468	20.377572274239355	3.323488099324095	19.798985411875037
2.602832658430207	81.64863695925426	78.75933647242901	89.61709994843636	86.87161830739105	93.4341715271716	90.74359987007676	97.0208418748997	94.37258017499876	103.28343720158396	100.68699294000155	0.07924019451823637	0.08266105684970958	3.4029115503672074	20.394282735607703	3.306319720247302	19.815390414718422
2.6185160345514573	81.69730482149296	78.80642909231311	89.66881598733937	86.92180460322447	93.48740169989925	90.79531932333977	97.0755306064107	94.42577429887736	103.34075810040316	100.7428425182775	0.07922687425678347	0.08264709845812415	3.385272900693508	20.410819304408506	3.2892098233205616	19.83162688790253
2.6342939109033563	81.7460552223838	78.8536043985305	89.72058702175805	86.97204534899495	93.54067478859632	90.84708091664425	97.13025164248418	94.47899980391496	103.39809454032255	100.7987066072254	0.07921329023413733	0.08263286369991273	3.367694563162786	20.427180540573318	3.2721582596404915	19.847693426319893
2.6501668568973313	81.79488786607715	78.90086211247238	89.77241264416558	87.02234015211612	93.59399033393869	90.89888420479481	97.18500447623919	94.53225619678068	103.45544593423669	100.85458463270676	0.07919944224651437	0.08261835236332224	3.3501763840549756	20.443364997070603	3.2551648806438607	19.86358861802728
2.666135445375801	81.84380245213111	78.94820195100262	89.82429244302496	87.0726886160767	93.64734787281759	90.95072873890301	97.23978859718622	94.58554298063021	103.51281169165755	100.91047601729674	0.07918533009853351	0.08260356424543938	3.332718209979703	20.459371219825698	3.238229538090309	19.879311044158385
2.6822002526328483	81.89279867548163	78.9956236264282	89.87622600276748	87.12309034041944	93.70074693832154	91.00261406636984	97.29460349121227	94.63885965509148	103.5701912187042	100.9663801802745	0.07917095360326137	0.08258849915224035	3.3153198879022057	20.475197747786297	3.2213520840869023	19.89485927899659
2.6983618584350144	81.94187622641263	79.04312684646895	89.928212903771	87.17354492071925	93.75418705971806	91.05453973086753	97.34944864056571	94.69220571624952	103.62758391809236	101.02229653761268	0.07915631258225994	0.08257315689863881	3.2979812651119573	20.490843112806033	3.20453237106949	19.910231889945862
2.71462084604223	81.99103479052533	79.09071131422768	89.98025272233751	87.22405194856182	93.80766776243492	91.10650527232177	97.40432352384028	94.74558065663173	103.68498918912314	101.07822450196748	0.07914140686563065	0.0825575373085346	3.2807021892504054	20.506305839753622	3.187770251821803	19.925427437541657
2.730977802228858	82.04027404870871	79.13837672816015	90.03234503067195	87.2746110115221	93.86118856804237	91.15851022689368	97.45922761596077	94.79898396519316	103.74240642767337	101.1341634826687	0.07912623629206321	0.08254164021486184	3.263482508322795	20.521584446541965	3.171065579475453	19.94044447545457
2.747433317304874	82.08959367710928	79.18612278204502	90.08448939686022	87.32522169314271	93.91474899423474	91.21055412696211	97.51416038816741	94.85241512730163	103.79983502618482	101.19011288570952	0.07911080070887784	0.0825254654596365	3.2463220706708853	20.536677444019006	3.154418207497656	19.955281550475775
2.763987985137163	82.13899334710062	79.23394916495357	90.1366853848469	87.37588357291222	93.9683485548119	91.26263650110528	97.56912130800049	94.90587362472276	103.85727437365352	101.24607211373653	0.07909509997207452	0.08250901289400453	3.2292207250047795	20.551583336087788	3.1378279897244283	19.969937202597066
2.780642403170963	82.18847272525387	79.28185556122028	90.18893255441427	87.42659622624427	94.02198675966157	91.31475687408378	97.62410983928599	94.95935893560605	103.91472385562027	101.30204056604049	0.07907913394637663	0.08249228237828955	3.21217832037928	20.566300619593676	3.1212947803282987	19.984409964887163
2.797397172451417	82.2380314733065	79.32984165041161	90.24123046115923	87.47735922445487	94.07566311474017	91.36691476682144	97.67912544211913	95.01287053446886	103.97218285415889	101.35801763854508	0.07906290250527606	0.08247527378204084	3.1951947062143518	20.580827784397115	3.1048184338378633	19.998698363575386
2.8142528976452668	82.28766924813333	79.37790710729709	90.2935786564728	87.52817213474212	94.12937712205556	91.41910969638867	97.73416757285071	95.06640789218298	104.02965074786755	101.4140027237987	0.07904640553107933	0.08245798698407847	3.1782697323042157	20.59516331345003	3.08839880515643	20.01280091812805
2.831210187062679	82.3373857017154	79.42605160181839	90.34597668751738	87.57903452016384	94.18312827964826	91.47134117598395	97.78923568407113	95.11997047595926	104.0871269118576	101.46999521096357	0.07902964291495235	0.08244042187254287	3.161403248795068	20.609305682657578	3.0720357495288226	20.0267161410884
2.848269652679189	82.38718048111033	79.47427479905951	90.39842409720525	87.62994593961643	94.23691608157338	91.5236087149162	97.84432922459561	95.17355774933326	104.14461071774365	101.5259944858066	0.07901261455696444	0.0824225783449401	3.144595106203724	20.62325336095455	3.0557291225673	20.04044253818938
2.865431910157798	82.43705322842165	79.52257635921653	90.45092042417664	87.68090594781306	94.29074001788237	91.57591181858677	97.89944763944905	95.22716917215034	104.20210153363347	101.58199993068932	0.07899532036613333	0.08240445630818877	3.127845155421255	20.637004810334474	3.039478780252466	20.053978608371835
2.882697578871184	82.487003580769	79.57095593756759	90.50346520277819	87.73191409526257	94.34459957460511	91.62824998847212	97.95459036985139	95.28080420055169	104.25959872411809	101.63801092455886	0.07897776026046999	0.08238605567866739	3.1111532477179935	20.650558485889633	3.023284578939183	20.06732284380996
2.900067281924058	82.53703117025786	79.61941318444289	90.55605796304104	87.78296992824788	94.39849423373172	91.68062272210581	98.00975685320257	95.3344622869594	104.317101650262	101.69402684293817	0.07895993416702274	0.08236737638225831	3.0945192347312513	20.663912835698284	3.007146375341108	20.08047372980218
2.9175416461756507	82.58713562394904	79.66794774519414	90.60869823065883	87.83407298880424	94.4524234731942	91.7330295130606	98.0649465230673	95.38814288006198	104.3746096695926	101.7500470579163	0.07894184202192095	0.08234841835439677	3.0779429684794195	20.677066300944716	2.991064026547974	20.093429744880268
2.9351213022623317	82.6373165638288	79.71655926016483	90.66138552696643	87.88522281469812	94.50638676684872	91.78546985093108	98.12015880916067	95.44184542480008	104.43212213609117	101.80607093813947	0.07892348377041813	0.08232918154011387	3.0614243013651503	20.690017315886507	2.9750373900265004	20.106189360834833
2.952806884620376	82.68757360677844	79.76524736465991	90.71411936891772	87.93641893940563	94.56038358445736	91.83794322131578	98.17539313733296	95.49556936235197	104.48963840018249	101.86209784880141	0.07890485936693714	0.08230966589408385	3.044963086163989	20.702764307847247	2.9590663236140244	20.11875104262799
2.970599031508854	82.73790636454413	79.81401168891566	90.76689926906413	87.98766089209107	94.61441339167004	91.89044910579955	98.23064892955502	95.5493141301192	104.54715780872526	101.91812715163417	0.07888596877511272	0.0822898713806687	3.0285591760475654	20.71530569729657	2.94315068553351	20.13111324852798
2.9884983850326714	82.78831444370701	79.86285185806983	90.81972473553314	88.03894819758578	94.66847565000693	91.9429869819362	98.28592560390369	95.60307916171246	104.60467970500291	101.97415820489913	0.07886681196783381	0.0822697979739638	3.012212424576319	20.72763989784289	2.927290334391273	20.14327443007278
3.006505591165733	82.83879744565265	79.91176749213133	90.87259527200632	88.09028037636662	94.72256981684014	91.99555632323067	98.34122257454703	95.65686388693709	104.66220342871347	102.0301903633777	0.07884738892728932	0.0822494456578416	2.995922685689038	20.73976531614244	2.9114851291656123	20.155233031990065
3.0246212997742656	82.889354966541	79.96075820595011	90.92551037769773	88.14165694453449	94.77669534537581	92.04815659912146	98.39653925172931	95.7106677317788	104.71972831596017	102.08622297836206	0.07882769964500655	0.08222881442599743	2.97968981372469	20.7516803520557	2.895734929228638	20.16698749236457
3.0428461646402667	82.9399865972765	80.00982360918742	90.9784695473326	88.19307741379343	94.83085168463657	92.10078727496344	98.45187504175709	95.7644901183899	104.77725369924241	102.14225539764672	0.07880774412189799	0.08220790428199382	2.9635136634146875	20.763383398603764	2.880039594338541	20.178536242583505
3.0611808434850984	82.99069192347761	80.05896330628539	91.0314722711254	88.24454129142896	94.88503827944339	92.1534478120101	98.50722934698419	95.81833046507475	104.83477890744591	102.1982869655191	0.07878752236830154	0.08218671523930461	2.9473940898847104	20.774872841968318	2.864398984640502	20.189877707311098
3.079625997993227	83.04147052544698	80.10817689643734	91.08451803475863	88.29604808028714	94.939254570398	92.20613766739626	98.56260156579737	95.87218818627589	104.89230326583379	102.25431702275095	0.07876703440402191	0.08216524732135755	2.9313309486651633	20.786147061549855	2.848812960674877	20.20101030460137
3.0981822938360946	83.09232197814143	80.15746397355778	91.13760631936124	88.34759727875328	94.99349999386517	92.25885629412086	98.61799109260204	95.92606269256012	104.94982609603733	102.31034490658975	0.07874628025837446	0.08214350056157993	2.9153240956775335	20.79720442994585	2.833281383371741	20.21193244582537
3.116850400696155	83.1432458511416	80.20682412625216	91.19073660148698	88.39918838073066	95.04777398195478	92.31160314102925	98.67339731780757	95.97995339060425	105.0073467160466	102.36636995074952	0.07872525997022518	0.08212147500344087	2.8993733872475786	20.80804331295076	2.817804114052251	20.222642535700288
3.135630992291033	83.19424170862223	80.2562569377872	91.24390835309313	88.45082087561951	95.1020759625044	92.36437765279622	98.72881962781324	96.0338596831814	105.06486444020165	102.4223914854027	0.07870397358803354	0.08209917070049488	2.8834786801098744	20.818662069676066	2.802381014445018	20.233138972409506
3.1545247463978408	83.24530910932222	80.3057619860612	91.29712104151939	88.50249424829617	95.15640535906176	92.41717926990889	98.78425740499407	96.08778096914732	105.12237857918373	102.47840883717171	0.0786824211698921	0.08207658771642384	2.8676398314087237	20.829059052510274	2.7870119466765573	20.243420147529832
3.1735323448776414	83.29644760651473	80.3553388435739	91.3503741294663	88.55420797909183	95.21076159086729	92.47000742864934	98.83971002768651	96.14171664342649	105.17988844000628	102.5344213291203	0.078660602783568	0.0820537261250817	2.8518566986822407	20.839232607042504	2.7716967732603734	20.25348444599149
3.192654473700048	83.3476567479768	80.40498707739656	91.40366707497363	88.60596154377124	95.26514407283595	92.52286156107724	98.895176870174	96.195666096998	105.2373933260057	102.5904282807449	0.07863851850654485	0.08203058601053483	2.8361291398846333	20.8491810722262	2.756435357121518	20.263330246234545
3.211891822967991	83.39893607596032	80.45470624914263	91.45699933139994	88.65775441351254	95.3195522155409	92.57574109501344	98.95065730267366	96.24962871688263	105.29489253683363	102.6464290079672	0.07861616842606144	0.08200716746710467	2.8204570133912057	20.858902780404605	2.7412275615938597	20.272955920212553
3.2312450869426166	83.45028512716162	80.50449591493775	91.51037034740081	88.7095860548857	95.37398542519531	92.62864545402248	99.00615069132164	96.3036038861288	105.35238536844753	102.70242282312532	0.07859355263915226	0.08198347059941075	2.804840177972892	20.86839605716159	2.726073250403715	20.282359833276132
3.2507149640683446	83.50170343269181	80.55435562539	91.56377956690777	88.76145592983198	95.42844310363526	92.68157405739565	99.06165639815943	96.35759098379911	105.40987111310247	102.75840903496587	0.07857067125268896	0.0819594955224111	2.7892784928285437	20.87765922156177	2.710972287696677	20.291540344380337
3.2703021569980693	83.55319051804747	80.60428492556069	91.61722642910763	88.81336349564333	95.48292464830284	92.73452632013455	99.1171737811203	96.4115893849572	105.46734905934294	102.81438694863637	0.07854752438341839	0.0819352423614433	2.7737718175721966	20.886690586066834	2.6959245380226093	20.300495806011895
3.2900073726185273	83.60474590308056	80.65428335493435	91.67071036842107	88.86530820494126	95.53742945222857	92.78750165293378	99.1727021940151	96.46559846065396	105.52481849199431	102.87035586567694	0.07852411215800234	0.08191071125226701	2.7583200122317066	20.895488456524618	2.6809298663392838	20.309224564196484
3.3098313220758016	83.65636910196908	80.70435044738952	91.72423081448191	88.9172895056566	95.5919569040145	92.84049946216453	99.22824098651883	96.51961757791462	105.58227869215463	102.92631508401277	0.07850043471305664	0.08188590234110286	2.7429229372605732	20.904051132318273	2.665988138024659	20.31772495862606
3.329774720800988	83.70805962318762	80.75448573116932	91.77778719211632	88.96930684100879	95.64650638781734	92.89351914985791	99.28378950415724	96.57364609972552	105.63972893718686	102.98226389794648	0.0784764921951919	0.0818608157846754	2.727580453522478	20.912376906195277	2.6510992188541422	20.325995322480594
3.349838288536016	83.75981696947728	80.80468872885154	91.83137892132137	89.0213596494849	95.70107728333076	92.94656011368774	99.33934708829244	96.62768338502036	105.69716850071	103.03820159815011	0.07845228476104947	0.08183545175025055	2.71229242231675	20.920464064554835	2.6362629750333326	20.334033982748224
3.370022749359618	83.81164063781758	80.85495895732045	91.88500541724568	89.07344736482038	95.75566896576994	92.99962174695533	99.39491307611098	96.6817287886685	105.75459665259278	103.09412747165868	0.07842781257734088	0.08180981041567727	2.6970587053660893	20.928310887313273	2.6214792731816488	20.341839260039706
3.390328831713469	83.86353011939556	80.90529592773619	91.93866609016703	89.12556941597713	95.81028080585314	93.0527034385715	99.45048680060881	96.73578166146038	105.81201265894398	103.15004080186156	0.07840307582088704	0.08178389196942694	2.681879164802467	20.93591564783128	2.6067479803214155	20.34940946858478
3.4107572684284713	83.91548489957768	80.95569914550663	91.99236034547305	89.1777252271243	95.86491216978604	93.10580457304127	99.50606759057925	96.78984135009591	105.86941578210624	103.20594086849616	0.07837807467865512	0.0817576966106332	2.6667536632130577	20.94327661332136	2.5920689639197008	20.356742916566873
3.431308796751202	83.96750445788048	81.00616811025812	92.04608758364056	89.22991421761809	95.91956241924517	93.15892453044755	99.56165477059962	96.84390719717142	105.92680528064822	103.26182694764078	0.07835280934779523	0.08173122454912857	2.651682063591579	20.95039204443674	2.5774420918410215	20.36383790574837
3.4519841583705158	84.01958826794073	81.05670231580577	92.09984720021419	89.28213580198059	95.97423091136037	93.21206268643401	99.61724766101732	96.8979785411663	105.98418040935623	103.31769831170678	0.07832728003567992	0.08170447600548712	2.6366642293655786	20.95726019553331	2.5628672323782666	20.370692731747113
3.47278409944432	84.07173579748742	81.10730125012546	92.1536385857873	89.33438938988087	96.02891699869944	93.26521841219014	99.67284557793808	96.95205471643138	106.04154041922826	103.37355422943266	0.07830148695993944	0.08167745121105993	2.6217000244087103	20.96387931481877	2.5483442542572448	20.377305684134626
3.4937093706264992	84.1239465083124	81.15796439532451	92.20746112598113	89.38667438611448	96.0836200292514	93.31839107443459	99.72844783321251	97.0061350531759	106.09888455746608	103.42939396587687	0.07827543034849978	0.0816501504080136	2.6067893130098128	20.97024764408343	2.533873026618039	20.383675046243297
3.514760727094002	84.17621985624125	81.20869122761297	92.26131420142427	89.43899019058355	96.13833934640974	93.37158003539935	99.78405373442288	97.06021887745528	106.15621206746789	103.48521678241113	0.07824911043961723	0.08162257384936986	2.5919319598938273	20.976363418914843	2.5194534190195554	20.38979909529371
3.535938928574102	84.22855529110494	81.25948121727473	92.31519718773322	89.4913361982768	96.19307428895682	93.42478465281361	99.83966258487126	97.11430551115846	106.21352218882195	103.54102193671362	0.07822252748191737	0.08159472179904124	2.577127830234076	20.982224868836056	2.505085301458621	20.39567610253289
3.557244739371806	84.28095225671125	81.31033382863953	92.36910945549221	89.54371179925043	96.24782419104777	93.47800427988878	99.89527368356661	97.16839427199648	106.27081415729971	103.59680868276337	0.07819568173442858	0.08156659453186944	2.562376789627706	20.987830217116425	2.4907685443577066	20.401304333194275
3.578678928397448	84.33341019081571	81.36124852005389	92.423050370233	89.59611637860786	96.30258838219405	93.53123826530206	99.95088632521205	97.2224844734896	106.32808720484852	103.65257627083305	0.07816857346661847	0.08153819233366172	2.5476787041143325	20.99317768095716	2.476503018564472	20.40668204648682
3.600242269194432	84.38592852509382	81.41222474385322	92.47701929241558	89.64854931648074	96.35736618724816	93.58448595318147	100.00649980019313	97.27657542495604	106.38534055958591	103.70832394748366	0.07814120295843031	0.08150951550122797	2.5330334401769505	20.998265471534978	2.462288595363134	20.411807495755056
3.6219355399671502	84.43850668511223	81.46326194633326	92.53101557740827	89.70100998800926	96.41215692638755	93.63774668309019	100.06211339456512	97.33066643149972	106.44257344579266	103.76405095555809	0.07811357050031542	0.08148056434241686	2.5184408647287455	21.003091793940257	2.4481251464580964	20.416678928377223
3.643759523609069	84.49114409030055	81.5143595677219	92.58503857546788	89.75349776332273	96.46695991509888	93.69101979001103	100.11772639004099	97.38475679399843	106.49978508390646	103.81975653417504	0.07808567639327153	0.08145133917615147	2.50390084512901	21.007654847304366	2.4340125439921394	20.42129458589261
3.6657150077309777	84.5438401539235	81.56551704215134	92.63908763172073	89.80601200752068	96.52177446416272	93.74430460433165	100.17333806397957	97.43884580909261	106.55697469051609	103.87543991872377	0.07805752094887371	0.08142184033246584	2.4894132491808705	21.01195282484332	2.4199506605391434	20.42565270405612
3.6878027846894206	84.59659428305261	81.61673379762996	92.69316208614288	89.85855208065352	96.57659987963794	93.797600451829	100.22894768937353	97.49293276917342	106.61414147835507	103.93110034085807	0.07802910448931101	0.08139206815253909	2.4749779451285576	21.015983913883247	2.405939369106818	20.429751512852818
3.710023651615288	84.6494058785386	81.66800925601471	92.7472612735412	89.91111733770376	96.63143546284661	93.85090665365485	100.28455453483781	97.54701696237181	106.6712846562962	103.98673702849119	0.07800042734741937	0.08136202298873253	2.4605948016646835	21.019746295911318	2.3919785431448872	20.433589236588887
3.732378410442586	84.70227433498351	81.7193428329834	92.80138452353418	89.96370712856718	96.68628051035871	93.90422252632064	100.34015786459796	97.60109767254706	106.72840342934568	104.04234920579042	0.07797148986671475	0.08133170520462138	2.446263687917508	21.02323814657575	2.3780680565232615	20.4371640937934
3.7548678679373717	84.75519904071285	81.77073393800677	92.85553116053255	90.0163207980336	96.74113431397679	93.95754738168242	100.39575693847833	97.65517417927533	106.78549699863713	104.09793609317141	0.07794229240142779	0.08130111517503245	2.4319844734673097	21.026457635791303	2.36420778355523	20.440474297422043
3.777492835726878	84.80817937774844	81.82218197432157	92.90970050372097	90.06895768576891	96.79599616072151	94.01088052692688	100.4513510118912	97.7092457578393	106.84256456142691	104.15349690729404	0.07791283531653485	0.08127025328607614	2.417757028342294	21.029402927808405	2.350397598997006	20.443518054886226
3.8002541303288	84.86121472178091	81.87368633890293	92.96389186703892	90.12161712629617	96.85086533281651	94.0642212645564	100.50693933582534	97.76331167921681	106.89960531108837	104.20903086105689	0.07788311898779246	0.08123911993518036	2.4035812230235933	21.032072181267722	2.3366373780429512	20.446293568093097
3.823152573180761	84.91430444214272	81.9252464224377	93.01810455916258	90.1742984489778	96.90574110767429	94.11756889237525	100.56252115683533	97.81737121007086	106.95661843710732	104.26453716359322	0.07785314380176886	0.08120771553112498	2.389456928425261	21.034463549058273	2.3229269963132992	20.448799033340038
3.8461889906699622	84.96744790178012	81.97686160929624	93.07233788348513	90.22700097799601	96.9606227578803	94.1709227034741	100.6180957170294	97.8714236127375	107.0136031250759	104.32001502026507	0.07782291015587567	0.08117604049407359	2.3753840159197352	21.03657517863394	2.3092663298741627	20.451032641587517
3.8693642141629967	85.02064445722773	82.02853127750717	93.12659113810011	90.27972403233657	97.01550955118047	94.22428198621768	100.67366225406047	97.92546814521742	107.07055855668948	104.37546363266077	0.07779241845840032	0.08114409525560728	2.361362357339658	21.038405212024372	2.295655255243446	20.452992578480917
3.892679080035866	85.07389345858039	82.0802547987294	93.1808636157818	90.33246692576935	97.07040075046541	94.27764602422945	100.72922000111402	97.97950406116412	107.12748390974062	104.43088219858917	0.07776166912853733	0.0811118802587569	2.3473918249537746	21.039951785704034	2.2820936493658337	20.454677024266857
3.9161344297041563	85.12719424946748	82.13203153822622	93.23515460396811	90.38522896683138	97.12529561375722	94.33101409637865	100.78476818689852	98.03353060987469	107.18437835811577	104.48626991207664	0.07773066259641888	0.08107939595803548	2.333472291488306	21.041213030814106	2.2685813896328	20.456084153945994
3.9397311096534064	85.18054616702564	82.1838608548384	93.28946338474186	90.4380094588086	97.18019339419482	94.38438547676596	100.84030603563441	98.08754703627905	107.2412410717899	104.54162596336222	0.07769939930314655	0.08104664281946822	2.319603630120355	21.042187073184323	2.2551183538701025	20.45721213726938
3.963469971469652	85.23394854187316	82.23574210095823	93.34378923481381	90.49080769971859	97.2350933400209	94.43775943471037	100.89583276704455	98.14155258093055	107.29807121682356	104.59694953889469	0.07766787970081994	0.0810136213206256	2.3057857144865466	21.04287203340573	2.241704420363021	20.458059138964018
3.987351871870168	85.28740069808339	82.28767462250369	93.39813142550447	90.54362298229357	97.28999469456772	94.49113523473618	100.95134759634392	98.19554647999675	107.35486795535819	104.65223982132903	0.07763610425257006	0.08098033195065513	2.2920184186648385	21.04326602680885	2.2283394678272543	20.458623318583705
4.01137767273438	85.34090195315886	82.33965775889185	93.45248922272691	90.59645459396248	97.3448966962438	94.54451213655896	101.00684973422965	98.2495279652489	107.41163044561266	104.70749598952243	0.07760407343258532	0.08094677521030959	2.278301617201123	21.043367163667426	2.2150233754248347	20.458902830650914
4.035548241134971	85.39445161800569	82.39169084301379	93.50686188696959	90.64930181683451	97.3997985785208	94.59788939507335	101.06233838687179	98.30349626405348	107.46835784187995	104.76271721853195	0.07757178772614401	0.08091295161197962	2.2646351850871724	21.04317354910745	2.2017560227620834	20.45889582473319
4.059864449369175	85.44804899690746	82.44377320120843	93.56124867327878	90.70216392768171	97.45469956991985	94.6512662603394	101.11781275590316	98.35745059936227	107.52504929452334	104.81790267961064	0.07753924762964196	0.0808788616797223	2.251018997774281	21.04268328330727	2.188537289893702	20.458600445526827
4.08432717499025	85.50169338750051	82.49590415323782	93.61564883124238	90.75504019792295	97.50959889399935	94.70464197757079	101.17327203841091	98.4113901897043	107.581703949974	104.87305154020586	0.0775064536506223	0.08084450594929267	2.2374529311675815	21.04189446145756	2.1753670573159525	20.458014832867775
4.108937300839158	85.55538408074777	82.54808301226107	93.6700616049722	90.8079298936065	97.56449576934122	94.75801578712127	101.2287154269263	98.46531424917586	107.638320950727	104.92816296395551	0.07747340630780296	0.0808098849681706	2.2239368616315005	21.040805173906847	2.162245205973022	20.45713712181896
4.133695715076422	85.60912036091463	82.60030908481035	93.72448623308841	90.86083227539459	97.61938940953928	94.81138692447334	101.28414210941689	98.51922198743304	107.69489943533993	104.98323611068672	0.0774401061311059	0.08077499929559223	2.210470665988396	21.039413506205165	2.1491716172567976	20.45596544277214
4.15860331121418	85.6629015055433	82.65258167076514	93.77892194870219	90.91374659854642	97.67427902318592	94.86475462022516	101.33955126927675	98.57311260968224	107.751438538429	105.03827013641275	0.07740655366168427	0.08073984950257637	2.1970542215090063	21.037717539082223	2.136146172997769	20.454497921404254
4.183660988148428	85.71672678542855	82.70490006332805	93.8333679794	90.96667211290247	97.72916381386025	94.91811810007903	101.39494208531845	98.6269853166724	107.80793739066748	105.09326419333145	0.07737274945195066	0.08070443617195518	2.1836874059356433	21.035715348727535	2.1231687554861765	20.452732678935718
4.208869650191461	85.7705954645932	82.75726354900051	93.88782354722763	91.01960806286893	97.78404298011623	94.97147658482969	101.45031373176468	98.68083930468711	107.86439511878362	105.14821742982372	0.07733869406560373	0.08066875989840044	2.170370097461273	21.033405006666726	2.110239247451773	20.450667832035833
4.2342302071045115	85.8245068002637	82.80967140755821	93.94228786867397	91.07255368740154	97.83891571547026	95.02482929035226	101.50566537823971	98.73467376553609	107.92081084555831	105.20312899045122	0.0773043880776555	0.08063282128845112	2.157102174735428	21.03078457988886	2.0973575320704185	20.448301492924656
4.259743574130585	85.87846004284617	82.86212291202727	93.9967601546556	91.12550821999044	97.89378120838985	95.07817542759109	101.56099618976157	98.78848788654791	107.97718368982359	105.25799801595554	0.07726983207445746	0.08059662096054199	2.143883516870801	21.02785213098832	2.08452349297022	20.445631769536703
4.285410672027485	85.93245443590261	82.91461732866048	94.05123961050137	91.17847088864492	97.9486386422821	95.13151420254852	101.61630532673439	98.84228085056243	108.03351276646127	105.31282364325695	0.0772350266537279	0.08056015954502907	2.1307140034393797	21.02460571818301	2.0717370142274376	20.44265676550276
4.311232427101037	85.98648921612718	82.9671539169136	94.10572543593698	91.2314409158783	98.00348719548228	95.1848448162737	101.67159194494054	98.8960518359234	108.08979718640148	105.36760500545333	0.07719997242457652	0.08052343768421727	2.11759351447472	21.0210433954162	2.0589979803621645	20.43937458025539
4.337209771238533	86.04056361332304	83.01973192942202	94.16021682507031	91.284417518693	98.05832604124306	95.23816646485182	101.72685519553369	98.94980001647136	108.14603605662202	105.42234123181952	0.07716467000753074	0.08048645603238598	2.104521930464898	21.01716321240383	2.046306276348787	20.435783309145336
4.363343641942354	86.09467685037875	83.07235061197784	94.214712966376	91.33739990856618	98.1131543477231	95.29147833939359	101.78209422503095	99.00352456153688	108.20222848014691	105.47703144780697	0.07712912003456102	0.08044921525581486	2.091499132358649	21.01296321470727	2.03366178760848	20.431881043456087
4.389634982363801	86.14882814324577	83.12500920350665	94.26921304268137	91.39038729143498	98.16797127797692	95.34477962602462	101.83730817530655	99.05722463593371	108.25837355604637	105.53167477504321	0.07709332314910543	0.0804117160328099	2.078525001570597	21.008441443918855	2.021064400009209	20.427665870520286
4.416084741337141	86.20301670091565	83.17770693604513	94.3237162311519	91.44337886768253	98.22277598994424	95.39806950587536	101.89249618358492	99.11089939995243	108.31447037943641	105.5862703313321	0.0770572800060944	0.0803739590537278	2.0655994199753422	21.00359593768735	2.0085139998745944	20.423135873868887
4.442693873413836	86.25724172539766	83.23044303471863	94.37822170327708	91.49637383212402	98.27756763643998	95.4513471550712	101.9476573824343	99.16454800935436	108.37051804147875	105.64081723065401	0.07702099127197548	0.08033594502100164	2.052722269905871	20.99842472972523	1.9960104739723192	20.418289133154758
4.469463338897009	86.31150241169635	83.28321671771877	94.43272862485631	91.54937137399263	98.33234536514391	95.5046117447224	102.00279089976016	99.21816961536517	108.42651562938075	105.695314583166	0.07698445762473621	0.08029767464916501	2.039893434149235	20.992925849936	1.9835537095136715	20.41312372432003
4.49639410387609	86.36579794778967	83.33602719628156	94.48723615598517	91.60237067692611	98.38710831859098	95.55786244091458	102.05789585879926	99.27176336466914	108.48246222639581	105.74976149520258	0.07694767975392922	0.0802591486648749	2.027112795969515	20.98709732468342	1.9711435941740092	20.407637719828926
4.523487140261684	86.42012751460786	83.3888736746663	94.54174345104273	91.65537091895409	98.44185563416255	95.61109840470014	102.11297137811455	99.32532839940443	108.5383569118249	105.80415706927745	0.07691065836069381	0.08022036780693745	2.014380239078946	20.98093717658776	1.9587800160672941	20.40182918849314
4.550743425820648	86.47449028601089	83.44175535013308	94.59624965867692	91.70837127248369	98.49658644407567	95.66431879208788	102.16801657158824	99.3788638571562	108.59419876101589	105.85850040408307	0.07687339415778036	0.08018133282632982	2.001695647656561	20.97444342482777	1.9464628637604164	20.395696195766504
4.578163944211368	86.52888542876886	83.494671412923	94.65075392179331	91.76137090428837	98.55129987537585	95.7175227540357	102.22303054841822	99.4323688709535	108.64998684536663	105.91279059449418	0.07683588786957168	0.08014204448622442	1.9890589063434163	20.96761408518796	1.9341920262713757	20.389236803752283
4.605749685019276	86.58331210253938	83.54762104623589	94.70525537754058	91.81436897549374	98.60599504992645	95.77070943644047	102.27801241311127	99.48584256926243	108.70572023232448	105.9670267315674	0.07679814023210689	0.08010250356200997	1.976469900238044	20.960447170080442	1.921967393063369	20.382449071265
4.633501643792551	86.63776945984861	83.60060342621104	94.75975315729973	91.86736464156668	98.66067108440183	95.82387798013112	102.3329612654798	99.53928407598337	108.76139798538985	106.02120790254511	0.0767601519931014	0.08006271084131504	1.9639285149066836	20.952940688788658	1.9097888540559325	20.375331054070557
4.6614208220780515	86.69225664606977	83.65361772190585	94.8142463866707	91.92035705230212	98.71532709027785	95.87702752085947	102.38787620063626	99.59269251044533	108.81701916411681	106.07533319085627	0.07672192391197025	0.08002266712403008	1.9514346363662298	20.94509264734006	1.8976562996081157	20.36788080475162
4.689508227457455	86.74677279940353	83.70666309527631	94.8687341854608	91.97334535181183	98.76996217382433	95.93015718929287	102.44275630898916	99.6460669874025	108.87258282411587	106.12940167611966	0.07668345675984886	0.07998237322232865	1.938988151110152	20.936901048939035	1.8855696205387176	20.36009637307143
4.717764873583629	86.80131705085886	83.7597387011574	94.92321566767372	92.02632867851307	98.8245754360979	95.98326611100687	102.49760067623981	99.69940661703059	108.92808801705719	106.18341243414675	0.07664475131961337	0.07994182996068742	1.9265889460837116	20.928363893759524	1.8735287081121896	20.351975805890106
4.746191780217212	86.85588852423237	83.81284368724319	94.97768994149689	92.07930616511675	98.87916597293332	96.03635340647737	102.55240838337721	99.75271050492292	108.98353379067208	106.23736453694433	0.0766058083859019	0.07990103817591038	1.9142369086905546	20.91947917914149	1.86153345404	20.343517147324746
4.774789973263409	86.91048633609034	83.86597719406808	95.03215610929152	92.13227693861694	98.9337328749374	96.08941819107413	102.60717850667587	99.80597775208737	109.0389191887574	106.29125705271835	0.0765666287651348	0.07985999871714544	1.9019319268040817	20.910244899816462	1.8495837504824522	20.33471843881489
4.803560484809025	86.96510959574917	83.91913835498761	95.08661326758107	92.18524012027964	98.98827522748145	96.14245957505335	102.66191011769185	99.85920745494313	109.09424325117813	106.34508904587693	0.07652721327553443	0.07981871244590769	1.8896738887499396	20.90065904784933	1.8376794900514142	20.325577719326247
4.832504353159697	87.0197574052572	83.97232629616045	95.14106050704103	92.23819482563316	99.04279211069486	96.19547666355211	102.71660228326024	99.9123987053187	109.14950501387153	106.39885957703527	0.076487562747145	0.07977718023609778	1.8774626833244383	20.890719612918474	1.8258205658087263	20.316093025383452
4.861622622877388	87.0744288593766	84.02554013652963	95.19549691248885	92.2911401644571	99.09728259945915	96.24846855658132	102.77125406549281	99.96555059044859	109.20470350885141	106.45256770301901	0.07644767802185233	0.07973540297402185	1.8652981997809093	20.88042458229029	1.8140068712589255	20.30626239117555
4.890916344818065	87.12912304556535	84.07877898780508	95.24992156287368	92.34407524077318	99.15174576340132	96.3014343490204	102.82586452177516	100.01866219297183	109.25983776421191	106.50621247686927	0.07640755995340119	0.07969338155840999	1.8531803278283405	20.86977194093197	1.802238300360159	20.296083848701528
4.9203865761696335	87.18383904395964	84.13204195444577	95.30433353126685	92.39699915283519	99.20618066688849	96.3543731306113	102.8804327047651	100.0717325909298	109.31490680413243	106.55979294784728	0.07636720940741633	0.07965111690043658	1.8411089576420636	20.858759671747976	1.7905147475157719	20.285555427861254
4.950034380490085	87.2385759273569	84.18532813364268	95.35873188485273	92.4499109931203	99.26058636902248	96.40728398595353	102.93495766239099	100.12476085776507	109.36990964888287	106.6133081614399	0.0763266272614189	0.07960860992373761	1.8290839798560228	20.8473857556055	1.7788361075797638	20.274675156615558
4.979860827745887	87.29333276119885	84.23863661530186	95.41311568491959	92.50280984831959	99.31496192363458	96.46016599449892	102.98943843785024	100.17774606231967	109.42484531482847	106.66675715936461	0.07628581440484515	0.0795658615644284	1.8171052855632297	20.8356481714618	1.7672022758501953	20.263441061015328
5.009866994350591	87.34810860355496	84.29196648202779	95.46748398685088	92.55569479932983	99.36930637928091	96.51301823054702	103.04387406960838	100.23068726883466	109.47971281443587	106.72013897957576	0.0762447717390651	0.07952287277112263	1.8051727663134898	20.823544896469684	1.755613148070097	20.2518511653725
5.040053963203681	87.40290250510616	84.34531680910705	95.52183584011685	92.60856492124475	99.42361877923759	96.5658397632405	103.09826359139798	100.28358353694902	109.53451115627851	106.77345265627022	0.07620350017739748	0.07947964450494953	1.7932863141234066	20.811073906228557	1.74406862043611	20.239903492445592
5.070422823729659	87.45771350912966	84.39868666449306	95.57617028826706	92.66141928334787	99.4778981614974	96.61862965656174	103.1526060322192	100.33643392170013	109.589239345044	106.82669721989474	0.07616200064512992	0.07943617773956936	1.7814458214677416	20.798233174780762	1.7325685895912102	20.227596063494275
5.100974671917351	87.51254065148271	84.45207510878986	95.6304863689219	92.71425694910393	99.53214355876506	96.67138696932834	103.20690041633853	100.38923747352307	109.64389638153962	106.87987169715169	0.07612027407953313	0.07939247346119323	1.7696511812712288	20.785020674691623	1.7211129526153854	20.21492689831939
5.131710610359471	87.56738296058809	84.50548119523738	95.6847831137658	92.76707697615211	99.58635399845426	96.72411075519007	103.2611457632899	100.44199323825129	109.6984812627	106.93297511100683	0.07607832142987882	0.0793485326685968	1.75790228692631	20.77143437736595	1.709701607043371	20.201894015575817
5.1626317482924104	87.62223945741928	84.55890396969667	95.73905954854015	92.8198784162991	99.64052850268453	96.77680006262591	103.315341087875	100.49470025711739	109.75299298159432	106.98600648069684	0.07603614365745483	0.0793043563731367	1.7461990322810834	20.757472253048036	1.6983344508525988	20.188495432787022
5.193739201636265	87.67710915548614	84.61234247063545	95.79331469303656	92.87266031551226	99.69466608827835	96.8294539349411	103.36948540016431	100.54735756675416	109.80743052743401	107.03896482173687	0.07599374173558233	0.07925994559876853	1.7345413116354393	20.743132270901697	1.687011382460014	20.174729166428733
5.225034093035115	87.73199106082073	84.6657957291138	95.84754756109041	92.92542171391322	99.74876576675841	96.88207141026463	103.42357770549806	100.59996419919557	109.86179288558056	107.09184914592862	0.07595111664962965	0.07921530138205972	1.7229290197551563	20.72841239936315	1.675732300736172	20.16059323223817
5.256517551897525	87.78688417196459	84.71926276877133	95.90175716057568	92.97816164577264	99.80282654434647	96.93465152154788	103.47761700448885	100.65251918187936	109.91607903755485	107.14465846136974	0.07590826939702855	0.07917042477220601	1.7113620518614425	20.713310606097366	1.6644971049922788	20.146085645210405
5.288190714437326	87.8417874799546	84.77274260581318	95.95594249339845	93.03087913950392	99.85684742196057	96.98719329656213	103.53160229302253	100.70502153764829	109.9702879610448	107.19739177246174	0.07586520098728887	0.0791253168310459	1.699840303624569	20.69782485811811	1.6533056949735965	20.131204419645655
5.320054723714605	87.89669996831105	84.82623424899734	96.01010255549241	93.08357321765813	99.91082739521438	97.03969575789742	103.5855325622614	100.75747028475277	110.02441862991549	107.25004807991954	0.07582191244201278	0.07907997863307517	1.6883636711811505	20.681953122115374	1.642157970884	20.115947569596756
5.352110729676963	87.95162061302497	84.87973669962284	96.06423633681386	93.13624289691995	99.96476545441618	97.09215792296241	103.63940679864687	100.80986443685441	110.07847001421838	107.30262638078196	0.07577840479491026	0.07903441126546058	1.6769320511175465	20.665693364433537	1.6310538333641489	20.100313108770933
5.384359889201005	88.00654838254628	84.933248951517	96.11834282133732	93.18888718810229	100.01866058456802	97.1445788039827	103.69322398390236	100.86220300302831	110.1324410802013	107.35512566842071	0.0757346790918111	0.07898861582805525	1.6655453404739546	20.649043551224167	1.6199931834894414	20.084299050628033
5.41680336613411	88.06148223777237	84.9867699910241	96.1724209870515	93.2415050961427	100.07251176536568	97.1969574080012	103.74698309503705	100.91448498776697	110.18633079031892	107.40754493255132	0.0756907363906804	0.07894259343340958	1.6542034367455472	20.632001648689766	1.6089759227804734	20.06790340868247
5.44944233133642	88.11642113203692	85.04029879699416	96.22646980595562	93.2940956200996	100.12631797119882	97.24929273687805	103.80068310434969	100.96670939098422	110.24013810324327	107.45988315924379	0.07564657776163088	0.0788963452067871	1.6429062378849721	20.61456562321837	1.598001953201674	20.05112419661964
5.482277962723094	88.17136401109968	85.09383434077247	96.28048824405664	93.34665775314923	100.18007817115186	97.30158378729166	103.85432297943335	101.01887520801978	110.29386197387554	107.51213933093429	0.07560220428693666	0.07884987228617546	1.6316536422980334	20.596733441485412	1.5870711771622155	20.033959428488743
5.515311445306831	88.22630981313593	85.14737558618914	96.33447526136601	93.39919048258284	100.2337913290047	97.35382955073952	103.90790168317972	101.07098142964404	110.34750135335712	107.56431242643654	0.07555761706104577	0.07880317582230047	1.6204455488405074	20.578503070617444	1.576183497498505	20.01640711863729
5.548543971240616	88.28125746872689	85.20092148954876	96.38842981189752	93.45169278980354	100.28745640323422	97.40602901353888	103.96141817378442	101.12302704206236	110.40105518908183	107.61640142095325	0.0755128171905921	0.07875625697863677	1.6092818568183702	20.559872478344914	1.5653388174905558	19.998465282074903
5.581976739860765	88.33620590085036	85.2544709996218	96.44235084366512	93.50416365032531	100.34107234701592	97.45818115682964	104.0148714047525	101.17501102692187	110.45452242470819	107.6684052860897	0.07546780579440932	0.07870911693142141	1.598162465995074	20.540839633256837	1.554537040862897	19.980131934640667
5.615610957730194	88.3911540248723	85.30802305763501	96.49623729868205	93.5566020337706	100.39463810822689	97.51028495657572	104.06826032490486	101.22693236131651	110.50790200017283	107.72032298986582	0.07542258400354068	0.078661756869665	1.5870872765876811	20.521402504902653	1.543778071772067	19.961405093039502
5.649447838681973	88.4461007485382	85.36157659726335	96.55008811295913	93.60900690386973	100.44815262944779	97.56233938356824	104.12158387838424	101.278790017794	110.56119285170347	107.77215349673	0.07537715296125239	0.07861417799516231	1.5760561892504938	20.50155906382861	1.5330618148111625	19.94228277505681
5.6834886038631165	88.50104497196494	85.4151305446214	96.60390221650417	93.66137721845946	100.50161484796597	97.61434340342792	104.17484100466199	101.33058296436192	110.61439391183218	107.82389576757222	0.07533151382304426	0.0785663815225042	1.5650691050980186	20.481307281952468	1.5223881750102919	19.92276299972582
5.717734481778674	88.5559855876341	85.46868381825645	96.65767853332227	93.71371192948345	100.55502369577968	97.66629597660928	104.22803063854587	101.38231016449583	110.66750410941073	107.87554875973903	0.07528566775666062	0.07851836867908847	1.5541259256908688	20.46064513264355	1.5117570578356663	19.90284378749493
5.75218670833605	88.61092148038435	85.52223532914073	96.71141598141543	93.76600998299165	100.60837809960132	97.71819605840376	104.28115171018726	101.43397057714607	110.72052236962404	107.92711142704731	0.07523961594210242	0.07847014070512999	1.5432265530400855	20.4395705909119	1.5011683691889175	19.88252316042417
5.786846526889619	88.66585152740585	85.57578398066553	96.76511347278414	93.81827031914163	100.66167698086281	97.77004259894503	104.33420314509009	101.48556315674674	110.77344761400657	107.97858271980039	0.07519335957163657	0.07842169885367152	1.5323708896021344	20.418081633550173	1.4906220154080074	19.861799142345262
5.821715188285586	88.72077459823336	85.62932866863439	96.81876991342759	93.87049187219907	100.71491925571944	97.82183454321293	104.38718386411844	101.53708685322354	110.82627876045662	108.02996158480269	0.07514689984980608	0.07837304439059303	1.5215588382807255	20.396176239351917	1.4801179032588152	19.840669758967124
5.856793950907131	88.77568955474204	85.682868281258	96.87238420334641	93.92267357053959	100.76810383505651	97.87357083103927	104.44009278350705	101.58854061200323	110.8790147232537	108.08124696537622	0.07510023799344222	0.07832417859462135	1.510790302427722	20.37385238927891	1.469655939942868	19.819133038119617
5.892084080719833	88.83059525114136	85.73640169914873	96.92595523654387	93.97481433665047	100.82122962449408	97.92525039711323	104.49292881486956	101.63992337402281	110.93165441307401	108.13243780137685	0.07505337523167167	0.07827510275734059	1.5000651858376841	20.351108066624874	1.4592360330909742	19.797187009906338
5.927586851317345	88.88549053397179	85.78992779531616	96.97948190102939	94.02691308713327	100.87429552439424	97.97687217098768	104.5456908652097	101.69123407573959	110.98419673700829	108.18353302921123	0.07500631280592782	0.07822581818320011	1.4893833927512787	20.327941257222847	1.4488580907684536	19.774829706937453
5.963303543967366	88.94037424210005	85.84344543516306	97.0329630788208	94.07896873270684	100.92730042986722	98.028435077086	104.59837783693092	101.74247164914175	111.03664059857867	108.23453158185453	0.0749590519699594	0.07817632618952457	1.478744827852097	20.304349949634343	1.4385220214717265	19.752059164493403
5.999235447657878	88.9952452067167	85.89695347648191	97.08639764594896	94.13098017821082	100.98024323077946	98.07993803470922	104.65098862784852	101.79363502175923	111.0889848977575	108.28543238886826	0.07491159398984115	0.0781266281065216	1.4681493962684726	20.28033213535673	1.4282277341217195	19.72887342062677
6.035383859143656	89.0501022513326	85.95045076945144	97.13978447246113	94.18294632260914	101.0331228117608	98.13137995804324	104.7035221312001	101.84472311667469	111.14122853098515	108.33623437641832	0.07486394014397932	0.07807672527729043	1.457597003570072	20.255885808979656	1.4179751380704602	19.705270516446035
6.071750082993084	89.10494419177742	86.00393615663471	97.1931224224263	94.23486605899508	101.08593805221355	98.18275975616773	104.75597723565875	101.89573485253612	111.19337039118976	108.38693646729459	0.07481609172312409	0.07802661905783102	1.4470875557685758	20.23100896840333	1.4077641430981203	19.681248496293847
6.108335431635222	89.15976983619727	86.05740847297659	97.24641035393972	94.28673827459562	101.13868782632063	98.23407633306397	104.80835282534457	101.94666914356851	111.24540936780626	108.43753758092963	0.07476805003037527	0.07797631081705084	1.436620959313359	20.205699615013145	1.3975946594080142	19.65680540788162
6.145141225407182	89.2145779850542	86.11086654580285	97.29964711912929	94.33856185077742	101.19137100305556	98.2853285876246	104.86064777983876	101.99752489958726	111.29734434679695	108.48803663341933	0.07471981638119278	0.0779258019367725	1.4261971210987667	20.179955753959803	1.387466597635239	19.631939302616956
6.182168792601758	89.26936743112546	86.1643091948191	97.35283156416152	94.3903356630526	101.24398644619225	98.33651541366321	104.9128609741966	102.04830102601144	111.34917421067196	108.538432537543	0.07467139210340147	0.07787509381174212	1.415815948453428	20.1537753942539	1.3773798688341685	19.60664823562911
6.2194194695153895	89.32413695950339	86.21773523211036	97.4059625292483	94.44205858108504	101.29653301431523	98.38763569992413	104.9649912789619	102.0989964238775	111.40089783851035	108.58872420278432	0.07462277853720188	0.0778241878496361	1.4054773491448032	20.127156549035135	1.3673343844859573	19.58093026610004
6.256894600496366	89.3788853475964	86.27114346214177	97.45903884865447	94.49372946869804	101.34900956083104	98.43868833009383	105.0170375601818	102.14960998985424	111.4525141059822	108.63891053535332	0.07457397703517685	0.07777308547106795	1.395181231380775	20.100097235837893	1.357330056497176	19.554783457486337
6.294595537993358	89.43361136513002	86.32453268175912	97.51205935070574	94.5453471838814	101.4014149339797	98.48967218281176	105.06899867942201	102.20014061625741	111.5040218853708	108.68899043820808	0.07452498896229831	0.07772178810959543	1.384927503798508	20.0725954766458	1.3473667971891246	19.528205877551954
6.332523642604218	89.48831377414857	86.3779016801903	97.5650228577969	94.59691057879967	101.45374797684651	98.54058613168202	105.12087349378228	102.2505871910652	111.55542004559513	108.73896281107726	0.07447581569593421	0.07767029721172702	1.374716075477636	20.044649298291915	1.3374445193107931	19.50119559880841
6.370680283125076	89.54299132901805	86.4312492390478	97.61792818640153	94.64841849980138	101.50600752737559	98.59142904528647	105.17266085591372	102.30094859793489	111.60670745223425	108.78882655048406	0.07442645862585742	0.0776186142369276	1.364546855929575	20.01625673257513	1.327563136031813	19.47375069860209
6.40906683659976	89.5976427764287	86.48457413233075	97.67077414708096	94.69986978742757	101.55819241838216	98.64219978719682	105.22435961403468	102.35122371621883	111.65788296755034	108.83858054976903	0.07437691915424946	0.07756674065762627	1.354419755095023	19.98741581644572	1.317722560934044	19.445869259270694
6.447684688369473	89.65226685539903	86.53787512642866	97.72355954449506	94.75126327642234	101.61030147756716	98.69289721598865	105.27596861194914	102.40141142098214	111.70894545051402	108.88822369911512	0.0743271986957095	0.07751467795922047	1.3443346833507803	19.95812459233639	1.3079227080227156	19.417549368521577
6.486535232122802	89.70686229727981	86.59115098012502	97.77628317741275	94.80259779574284	101.66233352753136	98.74352018525535	105.32748668906446	102.45151058302027	111.7598937568292	108.93775488557222	0.07427729867726036	0.07746242764008307	1.3342915515036111	19.928381108304166	1.298163491718924	19.388789119544526
6.525619869945995	89.76142782575926	86.64440044460197	97.82894383872363	94.85387216857065	101.71428738579041	98.79406754362276	105.37891268041017	102.50152006887751	111.81072673895909	108.98717299308286	0.07422722053835352	0.0774099912115677	1.3242902707916073	19.89818341836508	1.288444826861678	19.359586611295526
6.564940012373588	89.8159621568687	86.6976222634455	97.88154031545028	94.90508521232341	101.76616186479099	98.8445381347647	105.43024541665771	102.55143874086612	111.86144324615287	109.03647690250848	0.0741769657308765	0.07735737019801399	1.314330752881233	19.867529582592397	1.27876662870176	19.32993994865683
6.604497078439295	89.87046399898831	86.75081517265087	97.9340713887604	94.95623573866675	101.81795577192625	98.89493079741833	105.48148372413974	102.60126545708536	111.91204212447212	109.08566549165566	0.07412653571915793	0.07730456613675277	1.3044129098666417	19.836417667451315	1.269128812905592	19.299847242738906
6.644292495727218	89.92493205285474	86.80397790062962	97.98653583398084	95.00732255352777	101.86966790955373	98.94524436540124	105.53262642487148	102.65099907144247	111.96252221681941	109.13473763530418	0.074075931979974	0.07725158057811123	1.2945366542699048	19.804845745995408	1.2595312955527334	19.26930661105871
6.684327700423376	89.97936501156786	86.857109168216	98.03893242061085	95.05834445710784	101.92129707501186	98.9954776676279	105.5836723365712	102.70063843367264	112.01288236296564	109.18369220523414	0.07402515600255347	0.07719841508541836	1.2847018990398738	19.77281189817586	1.249973993132926	19.238316177827073
6.724604137367524	90.0337615605999	86.91020768867514	98.09125991233753	95.10930024389731	101.9728420606393	99.04562952812796	105.63462027268292	102.75018238936111	112.06312139958015	109.23252807025531	0.07397420928858338	0.07714507123500965	1.2749085575476329	19.74031421096879	1.2404568225481398	19.206874074156076
6.76512326010531	90.08812037780334	86.96327216771128	98.14351706705014	95.16018870268995	102.02430165379245	99.09569876606413	105.68546904239788	102.79962977996473	112.11323816025913	109.28124409623587	0.07392309335221403	0.07709155061623069	1.2651565435864995	19.707350778680848	1.230979701107799	19.17497843827732
6.805886530940724	90.14244013342133	87.01630130347691	98.19570263685681	95.21100861659849	102.07567463686603	99.14568419575143	105.7362174506786	102.84897944283493	112.16323147555681	109.32983914613241	0.07387180972006456	0.0770378548314435	1.255445771378163	19.673919703316642	1.2215425465317367	19.14262741588027
6.846895420988873	90.19671949009769	87.06929378658245	98.24781536810082	95.2617587630707	102.12695978731277	99.19558462667676	105.78686429828235	102.8982302112409	112.21310017301624	109.37831208002058	0.07382035993122858	0.07698398549602897	1.2457761555663183	19.640019094713352	1.212145276948604	19.109819160312327
6.888151410229076	90.25095710288812	87.122248300107	98.29985400137824	95.3124379139063	102.17815587766458	99.24539886351934	105.83740838178598	102.94738091439389	112.26284307720098	109.42666175512626	0.07376874553727776	0.0769299442383928	1.2361476112073433	19.605647070737177	1.2027878108879122	19.07655183274619
6.92965598755826	90.30515161927138	87.17516351960884	98.35181727155509	95.36304483527368	102.22926167555322	99.29512570617113	105.8878484936102	102.99643037747116	112.31245900972687	109.47488702585704	0.07371696810226751	0.0768757326999694	1.2265600537832597	19.570801757712616	1.1934700672888994	19.042823602590943
6.971410650844719	90.3593016791626	87.22803811313823	98.40370390778718	95.41357828772912	102.2802759437338	99.34476394975934	105.93818342204682	103.04537742164226	112.36194678929608	109.52298674383549	0.07366502920274184	0.0768213525352246	1.2170133991910461	19.535481290571624	1.1841919654907542	19.008632647623017
7.01341690698215	90.41340591492539	87.28087074124882	98.45551263353818	95.46403702623422	102.3311974401062	99.39431238466763	105.9884119512838	103.09422086409393	112.41130523172974	109.57095975793135	0.0736129304277376	0.07676680541166178	1.2075075637437749	19.49968381313738	1.1749534252351168	18.973977154299064
7.055676271944047	90.46746295138689	87.33366005701214	98.50724216660095	95.51441980017661	102.38202491774001	99.44376979656015	106.03853286143388	103.1429595180578	112.46053315000331	109.6188049142965	0.07356067337878923	0.07671209300982333	1.1980424641778882	19.463407478549925	1.165754366672445	18.9388553181343
7.098190270838397	90.5214714058518	87.3864047060309	98.55889121911777	95.56472535338948	102.43275712489827	99.49313496640478	106.08854492856199	103.1915921928374	112.5096293542815	109.66652105639919	0.07350825966993316	0.07665721702329757	1.1886180176334165	19.426650449247973	1.1565947103420058	18.903265343698877
7.1409604379627405	90.57542988811755	87.43910332645375	98.61045849760151	95.61495242417232	102.4833928050622	99.5424066704972	106.13844692471353	103.24011769383576	112.55859265195359	109.7141070250588	0.07345569092771267	0.07660217915871849	1.1792341416710315	19.389410897518246	1.1474743771905196	18.867205445181753
7.183988316859528	90.62933700049147	87.49175454899135	98.66194270295898	95.66509974531323	102.53393069695785	99.59158368048693	106.18823761794496	103.28853482258523	112.60742184767125	109.76156165848309	0.07340296879118167	0.07654698113577314	1.169890754262724	19.351687005684653	1.1383932885598824	18.830673846510763
7.227275460371831	90.68319133780668	87.54435699693204	98.71334253051292	95.71516604411049	102.58436953458185	99.64066476340216	106.23791577235286	103.33684237677609	112.65611574338476	109.80888379230387	0.0733500949119092	0.0764916246872033	1.1605877737852097	19.313476966286544	1.1293513661828456	18.793668781574524
7.270823430699384	90.73699148744043	87.59690928615903	98.76465667002631	95.76515004239597	102.63470804722897	99.68964868167684	106.28748014810543	103.38503915028707	112.70467313838184	109.85607225961505	0.07329707095398345	0.0764361115588087	1.1513251190328901	19.274778982580756	1.1203485321964308	18.756188494720845
7.31463379945495	90.79073602933265	87.64941002516856	98.81588380572705	95.81505045655926	102.68494495952044	99.73853419317821	106.33692950147434	103.43312393321686	112.75309282932668	109.90312589101109	0.07324389859401659	0.07638044350945204	1.142102709202618	19.235591268658027	1.1113847091244224	18.718231240818568
7.358708147721062	90.84442353600484	87.70185781508785	98.86702261633279	95.8648659975715	102.7350789914322	99.7873200512342	106.38626258486669	103.48109551191502	112.80137361029895	109.95004351462539	0.07319057952114855	0.07632462231106202	1.1329204639018826	19.195912049872277	1.1024598198864624	18.67979528570868
7.403048066107065	90.898052572581	87.75425124969532	98.9180717750779	95.91459537101174	102.78510885832543	99.8360050046632	106.4354781468591	103.52895266901541	112.8495142728355	109.99682395617121	0.07313711543705091	0.07626864974863538	1.1237783031424442	19.15573956303342	1.0935737877923657	18.640878906408034
7.447655154806527	90.95162169680754	87.80658891543976	98.96902994973934	95.964237277092	102.83503327097574	99.88458779780265	106.48457493223074	103.57669418346855	112.89751360597016	110.04346603898087	0.07308350805593214	0.07621252762024229	1.1146761473369224	19.11507205673115	1.0847265365405292	18.601480391411314
7.49253102365499	91.00512945907617	87.85886939146225	99.01989580266547	96.01379041068508	102.88485093560554	99.93306717054037	106.53355168199921	103.62431883057658	112.94537039627737	110.0899685840484	0.07302975910453961	0.07615625773702905	1.1056139173097108	19.07390779178604	1.0759179902224787	18.561598041069374
7.537677292188054	91.05857440244577	87.91109124961737	99.07066799080387	96.06325346135178	102.93456055391539	99.98144185834502	106.58240713345556	103.6718253820275	112.99308342791406	110.13633041007101	0.07297587032216618	0.07609984192322061	1.0965915342756034	19.03224504128957	1.067148073307635	18.521230167738395
7.583095589699846	91.11195506266587	87.96325305449581	99.12134516573079	96.11262511336932	102.98416082311672	100.02971059229836	106.6311400202008	103.71921260593095	113.04065148266366	110.18255033349202	0.07292184346065285	0.0760432820161262	1.087608919859349	18.990082091218937	1.0584167106624136	18.480375096307398
7.628787555301809	91.16526996820168	88.0153533634484	99.17192597368197	96.16190404576126	103.0336504359664	100.07787209912834	106.67974907218394	103.76647926685506	113.08807333998134	110.22862716854539	0.07286768028439362	0.07598657986614037	1.078665996082691	18.94741724060077	1.0497238275322616	18.439031164358312
7.674754837981857	91.21851764025848	88.06739072660973	99.222409055583	96.21108893232706	103.08302808080018	100.12592510124226	106.72823301573924	103.81362412586331	113.13534777703856	110.27455972729958	0.07281338257033836	0.07592973733674827	1.069762685359592	18.90424880176215	1.0410693495432497	18.39719672244246
7.720999096663877	91.27169659280791	88.11936368692355	99.27279304708145	96.26017844167319	103.13229244156864	100.17386831676127	106.77659057362578	103.86064594055279	113.18247356876995	110.32034681970336	0.0727589521079999	0.07587275630452889	1.0608989105023738	18.860575100763526	1.0324532027032092	18.35487013446982
7.767522000267617	91.32480533261484	88.17127078016858	99.32307657857953	96.30917123724481	103.18144219787305	100.22170045955558	106.82482046506689	103.90754346509281	113.22944948791998	110.36598725363181	0.07270439069945467	0.07581563865915768	1.0520745947212617	18.816394477817084	1.023875313405597	18.31204977813468
7.814325227768903	91.37784235926567	88.22311053498593	99.37325827526831	96.35806597735906	103.23047602500317	100.2694202392812	106.87292140579177	103.95431545026568	113.27627430509209	110.41147983493437	0.07264970015935009	0.07575838630341197	1.0432896616216567	18.771705287494115	1.0153356084222196	18.26873404512662
7.861410468260233	91.43080616519637	88.27488147290623	99.4233367571616	96.40686131523796	103.27939259397449	100.3170263614162	106.92089210807629	104.00096064350645	113.32294678879654	110.45682336748196	0.07259488231490738	0.07570100115317331	1.0345440351954949	18.72650589904879	1.00683401489664	18.224921341388836
7.908779421011744	91.48369523572265	88.32658210837853	99.47331063913171	96.45555589904303	103.32819057156757	100.36451752729882	106.96873128078605	104.04747778894478	113.36946570550097	110.5020166532164	0.0725399390059272	0.0756434851374318	1.025837639825113	18.68079469677832	0.9983704603519072	18.18061008758741
7.956433795532517	91.53650804906971	88.37821094879963	99.52317853094533	96.50414837191039	103.37686862036716	100.4118924341662	107.01643762941904	104.09386562744723	113.41582981968048	110.54705849219995	0.07248487208479251	0.07558584019829068	1.0171704002852948	18.634570080463163	0.9899448726855553	18.135798719402374
8.004375311632296	91.5892430764049	88.4297664945447	99.57293903730168	96.5526373719872	103.42542539880395	100.45914977519399	107.06400985615132	104.14012289666073	113.46203789387049	110.59194768266629	0.07242968341647513	0.0755280682909689	1.0085422417394057	18.587830465694424	0.9815571801652823	18.090485687844193
8.052605699483543	91.64189878186899	88.4812472389984	99.62259075786974	96.6010215324685	103.47385956119524	100.50628823953676	107.11144665988103	104.18624833105665	113.50808868871823	110.63668302107195	0.07237437487853939	0.07547017138380707	0.9999530897334807	18.54057428409942	0.973207311438955	18.044669459733996
8.101126699683881	91.6944736226102	88.53265166858766	99.67213228732795	96.64929948163567	103.52216975778798	100.55330651237004	107.1587467362754	104.23224066197645	113.55398096303706	110.68126330214945	0.07231894836114784	0.07541215145827085	0.9914028701998632	18.492799983840086	0.9648951955159646	17.998348517838167
8.149940063318896	91.74696604881814	88.58397826281383	99.7215622154039	96.69746984289439	103.57035463480203	100.60020327493146	107.20590877781747	104.2780986176766	113.59971347386072	110.72568731895967	0.07226340576706541	0.07535401050895518	0.982891509455385	18.444506029940385	0.9566207617726832	17.95152136127217
8.199047552025359	91.79937450375937	88.63522549428767	99.77087912691573	96.74553123481522	103.61841283447488	100.64697720456503	107.25293147385467	104.3238209233765	113.64528497649907	110.76995386294728	0.0722077490116659	0.07529575054358967	0.9744189341975016	18.39569090465011	0.9483839399629233	17.904186506115366
8.248450938054788	91.85169742381332	88.6863918287643	99.82008160181374	96.79348227117444	103.66634299510677	100.6936269747653	107.29981351064744	104.36940630130638	113.69069422459445	110.81406172399602	0.07215198002293527	0.07523737358304251	0.9659850715027005	18.34635310777594	0.9401846601988382	17.85634248544011
8.298152004337403	91.90393323850962	88.73747572517871	99.86916821522338	96.84132156099506	103.7141437511072	100.74015125522186	107.3465535714196	104.41485347075556	113.73593997017915	110.8580096904845	0.07209610074148057	0.07517888166132697	0.9575898488278654	18.296491157147102	0.932022852958994	17.807987849875644
8.348152544546481	91.95608037056655	88.78847563568358	99.91813753748957	96.88904770859054	103.76181373304252	100.78654871186646	107.39315033640946	104.46016114812315	113.78102096373419	110.90179654934443	0.07204011312053141	0.0751202768256038	0.9492331940061831	18.246103588913684	0.9238984490815483	17.759121167837293
8.398454363163072	92.0081372359297	88.83939000568603	99.96698813422101	96.93665931360697	103.8093515676838	100.83281800691874	107.43960248292157	104.50532804696766	113.8259359542484	110.94542108611765	0.07198401912594944	0.07506156113619045	0.940915035247258	18.19518895798319	0.9158113797670921	17.709741026035772
8.449059275541144	92.06010224381292	88.89021727388791	100.01571856633687	96.98415497106937	103.85675587805704	100.87895779893591	107.48590868538047	104.55035287806025	113.87068368927967	110.98888208501708	0.07192782073623294	0.07500273666656268	0.9326353011349511	18.14374583841709	0.9077615765800147	17.65984602986282
8.49996910797308	92.11197379673885	88.94095587232466	100.06432739011305	97.03153327142603	103.90402528349271	100.92496674286059	107.532067615384	104.59523434943637	113.91526291501587	111.03217832898581	0.07187151994252285	0.07494380550336316	0.9243939206256755	18.091772823783685	0.8997489714383846	17.609434803656768
8.551185697755594	92.1637502905819	88.99160422640715	100.11281315723093	97.078792800596	103.9511583996781	100.97084349007181	107.57807794175937	104.6399711664505	113.95967237633813	111.07530859975931	0.07181511874860992	0.07488476974640662	0.916190823044758	18.039268527558306	0.891773496616679	17.558505991142738
8.602710893256043	92.2154301146107	89.04216075496261	100.16117441482548	97.12593214001596	103.99815383870884	101.01658668843518	107.62393833061837	104.68456203183007	114.00391081688379	111.11827167792708	0.07175861917094145	0.07482563150868621	0.908025938089736	17.986231583578046	0.8838350847453285	17.50705825586192
8.654546553979111	92.26701165153354	89.09262387027873	100.20940970553649	97.17294986668973	104.04501020914358	101.06219498235608	107.66964744541578	104.72900564573233	114.04797697911235	111.16106634299707	0.0717020232386279	0.07476639291637953	0.8998991958252418	17.932660646441946	0.875933668809239	17.455090281571756
8.706694550633951	92.31849327754277	89.14299197814674	100.25751756755864	97.21984455323725	104.09172611605766	101.107667012832	107.71520394700676	104.77330070580045	114.09186960437016	111.20369137345932	0.07164533299345166	0.0747070561088563	0.8918105266807288	17.87855439183477	0.8680691821424489	17.402600772551523
8.759156765201672	92.36987336236217	89.1932634779071	100.30549653469475	97.26661476794588	104.13830016109954	101.1530014175073	107.76060649370704	104.81744590722215	114.13558743295849	111.24614554685225	0.07158855048987171	0.07464762323868515	0.8837598614509261	17.823911517061788	0.8602415584294931	17.349588454104378
8.811935091003267	92.42115026929379	89.24343676249508	100.35334513640818	97.31325907482167	104.18473094254705	101.19819683072812	107.80585374135283	104.86143994278815	114.17912920420078	111.28842763982884	0.07153167779503466	0.07458809647164115	0.8757471312929965	17.768730741376203	0.8524507317040388	17.296052072939347
8.865031432767935	92.47232235526717	89.29351021848836	100.40106189787801	97.3597760336428	104.2310170553658	101.24325188359916	107.85094434336312	104.90528150295299	114.22249365651254	111.33053642822489	0.07147471698878138	0.07452847798671425	0.8677722677281281	17.713010806546663	0.8446966363486581	17.24199039762243
8.918447706701835	92.52338797088908	89.34348222615525	100.44864534005436	97.40616420001335	104.27715709126814	101.28816520404101	107.89587695080226	104.9489692758959	114.26567952747173	111.37247068712786	0.07141767016365577	0.07446876997611589	0.8598352026347129	17.656750477093738	0.8369792070861877	17.187402218889474
8.972185840557227	92.57434546049402	89.39335115950347	100.49609397971486	97.45242212541804	104.32314963877302	101.33293541684836	107.94065021244359	104.99250194758298	114.30868555388977	111.4142291909465	0.0713605394249127	0.07440897464528864	0.8519358682449365	17.59994854078832	0.8292983789848449	17.13228635015912
9.02624777370205	92.62519316219642	89.44311538633126	100.54340632952244	97.49854835727885	104.36899328326737	101.37756114375028	107.9852627748347	105.03587820183108	114.35151047188462	111.45581071348258	0.07130332689052915	0.07434909421291491	0.8440741971579655	17.542603809328284	0.8216540874599332	17.076641628042125
9.080635457189915	92.67592940794465	89.4927732682788	100.59058089808539	97.54454143901242	104.41468660706963	101.42204100347098	108.02971328236465	105.07909672037266	114.39415301695568	111.49721402800338	0.07124603469121152	0.0742891309109268	0.8362501223211893	17.484715118444	0.8140462682594034	17.020466912534175
9.135350853830497	92.72655252357363	89.54232316088007	100.6376161900155	97.5903999100876	104.46022818949156	101.46637361179094	108.0740003773296	105.12215618292035	114.43661192405686	111.53843790731415	0.07118866497040806	0.07422908698451326	0.8284635770315845	17.426281328433106	0.8064748574723808	16.963761087641615
9.190395938260405	92.7770608288618	89.5917634136177	100.68451070599124	97.63612230608604	104.50561660690467	101.51055758161115	108.11812270000304	105.16505526723539	114.47888592767481	111.57948112383419	0.07113121988431635	0.07416896469213398	0.8207144949441272	17.36730132482262	0.7989397915267773	16.906523061843473
9.245772697014415	92.82745263758696	89.64109236997703	100.73126294281903	97.68170715876222	104.55085043280542	101.55459152301655	108.16207888870477	105.20779264919469	114.52097376190548	111.6203424496717	0.07107370160189666	0.07410876630552678	0.8130028100596292	17.307774018583586	0.7914410071841758	16.84875176840069
9.301483128597186	92.87772625758443	89.69030836750262	100.77787139349765	97.72715299610564	104.59592823788282	101.59847404334195	108.2058675798724	105.2503670028605	114.56287416053338	111.66102065670145	0.07101611230488096	0.0740484941097191	0.805328456725988	17.247698346709512	0.7839784415372151	16.790446165876347
9.357529243555355	92.92787999080556	89.73940973785494	100.82433454728248	97.7724583424035	104.64084859008652	101.64220374723806	108.24948740813322	105.29277700055073	114.60458585711118	111.70151451664275	0.07095845418778637	0.07398815040304145	0.7976913696409156	17.18707327271477	0.7765520320149335	16.731605238674092
9.413913064550128	92.97791213337878	89.78839480686943	100.87065088975247	97.8176217183056	104.68561005469722	101.68577923674029	108.29293700637838	105.3350213129111	114.64610758504188	111.74182280113955	0.07090072945792492	0.07392773749713634	0.7900914838439803	17.1258977870566	0.7691617163737874	16.67222799738738
9.47063662643026	93.02782097566998	89.8372618946152	100.91681890287657	97.86264164088897	104.73021119439679	101.7291991113367	108.336215005837	105.37709860898725	114.68743807766046	111.78194428184041	0.07084294033541853	0.0738672577169722	0.7825287347169478	17.06417090758987	0.7618074326973101	16.61231347926514
9.527701976305488	93.07760480234595	89.88600931545636	100.96283706508306	97.9075166237251	104.77465056934106	101.77246196803905	108.37932003615282	105.41900755629977	114.7285760683186	111.82187773048146	0.07078508905320988	0.07380671340085697	0.7750030579837812	17.001891680116387	0.7544891193984995	16.55186074878293
9.585111173620431	93.12726189243764	89.9346353781135	101.00870385132892	97.95224517694747	104.81892673723301	101.81556640145388	108.42225072546121	105.46074682091893	114.76952029046936	111.86162191896912	0.07072717785707787	0.07374610690044973	0.767514389707685	16.939059178897878	0.7472067152124282	16.490868898032204
9.642866290228868	93.17679051940581	89.9831383857271	101.0544177331714	97.99682580732089	104.86303825339789	101.8585110038555	108.46500570046817	105.50231506754179	114.81026947775426	111.9011756194651	0.0706692090056492	0.07368544058077586	0.7600626662882632	16.875672507030686	0.7399601592006775	16.429337047284207
9.700969410468568	93.2261889512068	90.03151663592173	101.09997717883991	98.04125701831181	104.9069836708587	101.90129436526	108.50758358652983	105.54371095957013	114.85082236409062	111.94053760447237	0.07061118477041513	0.07362471682024135	0.7526478244582222	16.81173079699147	0.7327493907398548	16.367264345288277
9.75942263123647	93.27545545036027	90.07976842087106	101.14538065330999	98.08553731015932	104.95076154041398	101.94391507349994	108.54998300773408	105.58493315918902	114.89117768376109	111.97970664692171	0.07055310743574517	0.07356393801064783	0.7452698012897372	16.74723321132842	0.7255743495308025	16.30464997002855
9.818228062064373	93.32458827401868	90.12789202736575	101.19062661837879	98.12966517994928	104.99437041071688	101.98637171430211	108.59220258698366	105.62598032744864	114.93133417150483	112.01868152026165	0.07049497929890332	0.07350310655720788	0.73792853418513	16.682178942937753	0.7184349755942776	16.2414931291205
9.877387825195074	93.37358567403668	90.17588573688045	101.23571353274068	98.17363912168739	105.03780882835457	102.02866287136443	108.63424094607943	105.6668511243451	114.97129056260866	112.05746099854736	0.07043680267006436	0.07344222487856178	0.7306239608715259	16.61656721558029	0.7113312092612887	16.17779306018201
9.936904055658934	93.42244589704269	90.22374782564353	101.28063985206515	98.2174576263751	105.08107533792969	102.07078712643559	108.67609670580586	105.70754420890412	115.01104559300077	112.0960438565324	0.07037857987232905	0.07338129540679474	0.7233560194117672	16.550397284623614	0.7042629911808262	16.11354903150641
9.996778901350961	93.47116718451237	90.27147656470756	101.32540402907647	98.2611191820864	105.12416848214401	102.1127430593955	108.71776848601878	105.74805823926557	115.0505979993463	112.13442886976142	0.07032031324174474	0.07332032058745376	0.7161246481895205	16.48366843734766	0.6972302623091764	16.048760342451715
10.05701452310831	93.51974777284151	90.31907022002079	101.37000451363288	98.30462227404554	105.16708680188118	102.15452924833689	108.75925490573196	105.78839187276898	115.08994651914217	112.17261481466385	0.07026200512732003	0.07325930287956645	0.7089297859176895	16.41637999363229	0.6902329639218578	15.983426324171887
10.117613094788254	93.56818589342298	90.36652705250125	101.41443975281005	98.34796538470758	105.20982883629412	102.19614426964962	108.80055458320875	105.82854376604205	115.12908989081694	112.21060046865078	0.07020365789104598	0.07319824475565916	0.7017713716298886	16.34853130641568	0.6832710375961142	15.917546339875116
10.178576803346665	93.61647977272177	90.41384531810971	101.4587081909824	98.39114699383752	105.25239312289011	102.23758669810371	108.841666136051	105.8685125750877	115.16802685382764	112.2483846102099	0.07014527390791425	0.0731371487017785	0.6946493446756676	16.28012176211996	0.6763444252138697	15.851119785409537
10.239907848916916	93.66462763235445	90.46102326792646	101.50280826990901	98.43416557859376	105.29477819762049	102.27885510693656	108.88258818129303	105.9082969553754	115.20675614876218	112.28596601900546	0.07008685556593719	0.07307601721750936	0.6875636447356328	16.211150781615288	0.6694530689732119	15.784146090103604
10.301608444889292	93.71262768916839	90.50805914822841	101.54673842881962	98.4770196136116	105.33698259497059	102.31994806794042	108.92331933549555	105.94789556193282	115.24527651744152	112.3233434759781	0.07002840526616838	0.07301485281599794	0.6805142117962077	16.14161782026349	0.6625969113638348	15.716624716846127
10.363680817990868	93.76047815532178	90.55495120056638	101.59049710450086	98.51970757108704	105.37900484804986	102.36086415155002	108.96385821484	105.98730704943753	115.28358670302202	112.3605157634449	0.06996992542272616	0.07295365802397256	0.6735009861620256	16.0715223687439	0.6557758951795449	15.64855516285752
10.426127208365882	93.80817723836697	90.60169766184596	101.63408273138653	98.56222792086439	105.42084348868603	102.40160192693416	109.00420343522674	106.02653007231291	115.32168545010227	112.39748166520368	0.06991141846281272	0.07289243538176744	0.6665239084545647	16.000863953708176	0.6489899635173515	15.579936960366467
10.488949869656532	93.85572314133341	90.648296764408	101.67749374164713	98.60457913052333	105.46249704751857	102.44215996208673	109.04435361237284	106.06556328482313	115.35957150482898	112.4342399666366	0.06985288682674003	0.07283118744334424	0.6595829196029399	15.929642138125928	0.6422390597676895	15.510769676919153
10.552151069084381	93.90311406281295	90.6947467361111	101.72072856528196	98.64675966546824	105.50396405409482	102.48253682392003	109.08430736191222	106.10440534117102	115.39724361500579	112.47078945481614	0.06979433296795134	0.07276991677631969	0.6526779608501556	15.857856522074144	0.635523127620786	15.441052916154149
10.615733087532126	93.95034819704654	90.74104580041579	101.76378563021267	98.68876798901917	105.54524303696748	102.52273107835971	109.12406329949754	106.14305489559698	115.4347005302033	112.50712891861296	0.06973575935304743	0.07270862596198671	0.6458089737418504	15.785506743126462	0.6288421110562012	15.370786318188038
10.679698219625935	93.99742373401148	90.78719217646896	101.80666336237734	98.73060256250314	105.58633252379275	102.56274129044019	109.16362004090244	106.1815106024789	115.47194100187006	112.543257148804	0.06967716846181107	0.07264731759534447	0.6389759001306174	15.712592477069848	0.6221959543448747	15.299969560252066
10.744048773818252	94.0443388595114	90.83318407919111	101.84936018582759	98.77226184534838	105.62723104143157	102.60256602440296	109.20297620212719	106.21977111643459	115.50896378344656	112.57917293818389	0.0696185627872342	0.07258599428512237	0.6321786821755495	15.639113438515778	0.6155846020548097	15.228602357452473
10.808787072471103	94.09109175526683	90.87901971936432	101.89187452282607	98.81374429517946	105.66793711605101	102.64220384379584	109.24213039950432	106.2578350924255	115.5457676304795	112.614875081677	0.06955994483554406	0.07252465865380957	0.6254172623338263	15.565069381409558	0.6090079990337927	15.156684463043348
10.87391545193992	94.13768059900738	90.92469730372103	101.93420479394587	98.85504836791296	105.70844927322807	102.6816533115728	109.2810812498067	106.29570118586086	115.58235130073858	112.6503623764505	0.06950131712623205	0.0724633133376837	0.6186915833675357	15.490460099772463	0.6024660904196253	15.084215669226978
10.93943626265785	94.18410356456593	90.97021503503589	101.97634941817188	98.89617251785671	105.74876603805508	102.7209129901974	109.31982737035742	106.33336805270561	115.6187135543349	112.68563362203096	0.06944268219208242	0.07240196098684037	0.6120015883336691	15.415285428196512	0.595958821636259	15.011195807765034
11.00535186922059	94.23035882197341	91.01557111221724	102.0183068130029	98.93711519780865	105.78888593524594	102.75998144174577	109.35836737914033	106.37083434958761	115.65485315384039	112.72068762042043	0.06938404257920192	0.0723406042652227	0.605347220580029	15.339545242382883	0.5894861383818579	14.937624750331452
11.071664650471687	94.27644453755524	91.06076373040075	102.06007539455538	98.97787485915755	105.82880748924428	102.79885722801177	109.3966998949127	106.40809873390752	115.69076886440898	112.75552317621509	0.0693254008470516	0.07227924585065622	0.5987284237568247	15.263239460051409	0.5830479866441465	14.863502409501962
11.138376999588447	94.3223588740309	91.10579108104575	102.10165357767075	99.01844995198721	105.86852922433482	102.83753891061542	109.43482353732102	106.44515986395152	115.72645945390161	112.79013909672695	0.06926675956847697	0.07221788843487857	0.5921451418038259	15.186368041413516	0.5766443126852892	14.788828739103337
11.205491324168262	94.36809999061225	91.15065135203051	102.1430397760209	99.05883892517897	105.90804966475349	102.87602505110969	109.47273692701559	106.4820163990028	115.76192369300935	112.82453419210432	0.06920812132974284	0.07215653472357557	0.5855973189466113	15.108930989688815	0.5702750630416631	14.713603734846401
11.273010046315514	94.41366604310588	91.19534272775144	102.18423240221851	99.09904022651884	105.94736733480183	102.91431421109216	109.51043868576946	106.51866699945761	115.79716035538142	112.85870727545682	0.06914948873056534	0.07209518743641473	0.5790848997027069	15.03092835197458	0.5639401845268139	14.637827435086365
11.340935602728974	94.45905518401534	91.23986338922211	102.22522986792704	99.13905230280415	105.98648075896149	102.95240495231592	109.54792743659759	106.55511032694105	115.83216821775339	112.89265716298024	0.06909086438414827	0.07203384930708291	0.5726078288754479	14.952360219791444	0.5576396242265673	14.561499921361246
11.409270444789758	94.50426556264634	91.28421151417508	102.26603058397353	99.17887359995333	106.0253884620116	102.99029583680405	109.58520180387869	106.59134504442582	115.86694606007804	112.92638267408469	0.0690322509172186	0.07197252308332147	0.566166051550681	14.873226729723683	0.5513733294965277	14.484621319035796
11.478017038649782	94.5492953252119	91.32838527716383	102.30663296046207	99.21850256311585	106.06408896914651	103.02798542696381	109.62226041347769	106.62736981635149	115.90149266565679	112.95988263152256	0.06897365097006301	0.07191121152696674	0.559759513094491	14.793528064066777	0.5451412479578721	14.407191797912674
11.547177865320764	94.59414261494051	91.3723828496675	102.34703540688982	99.25793763678506	106.10258080609654	103.06547228570427	109.65910189287113	106.66318330874657	115.93580682127458	112.99315586152042	0.06891506719656697	0.07184991741398788	0.5533881591579757	14.713264451675059	0.5389433275046258	14.329211573087377
11.616755420763786	94.63880557218552	91.41620240019685	102.38723633226475	99.29717726491226	106.14086249925019	103.10275497655506	109.69572487127421	106.69878418935214	115.96988731733589	113.02620119391162	0.06885650226425369	0.07178864353452975	0.5470519356671275	14.632436168427375	0.5327795162913844	14.25068090534478
11.686752215979308	94.6832823345355	91.459842094401	102.42723414522418	99.336219891022	106.17893257577734	103.13983206378602	109.73212797976856	106.73417112774632	116.00373294800198	113.0590174622703	0.06879795885432415	0.07172739269295222	0.5407507888194232	14.551043537900114	0.5266497627321769	14.171600101861259
11.75717077709787	94.72757103692663	91.50330009517653	102.46702725415568	99.37506395832949	106.2167895637549	103.17670211252961	109.76830985143292	106.76934279547154	116.03734251133078	113.0916035040481	0.0687394396617002	0.07166616770787544	0.5344846650912132	14.469086932280334	0.5205540155055814	14.091969517063262
11.82801364547121	94.77166981175745	91.54657456277833	102.5066140673204	99.41370790986005	106.25443199229477	103.21336368890509	109.80426912147584	106.80429786616362	116.07071480941919	113.12395816071266	0.06868094739506625	0.07160497141222442	0.5282535112310143	14.386566772933293	0.5144922235487002	14.011789553183917
11.899283377763982	94.81557678900401	91.58966365493136	102.54599299297692	99.45215018856966	106.29185839167259	103.24981536014377	109.84000442736935	106.83903501568194	116.10384864854623	113.15608027788777	0.06862248477691381	0.0715438066532732	0.5220572742530294	14.303483531017264	0.5084643360518157	13.931060660881485
11.970982546046038	94.85929009633743	91.63256552694412	102.58516243950744	99.49038923746723	106.32906729345875	103.2860556947164	109.87551440898487	106.87355292224181	116.13674283931853	113.18796870549495	0.0685640545435869	0.07148267629269411	0.5158959014428319	14.219837728403945	0.5024703024635073	13.849783340097929
12.043113737885237	94.9028078592433	91.67527833182464	102.62412081554648	99.5284234997397	106.36605723065199	103.32208326246298	109.91079770873196	106.90785026654953	116.16939619681871	113.21962229789854	0.06850565944532963	0.07142158320660558	0.5097693403473613	14.135629938147758	0.49651007248064616	13.767958140531846
12.115679556440844	94.94612820114153	91.71780022039624	102.66286653010951	99.56625141887676	106.40282673781287	103.35789663472262	109.94585297169678	106.94192573193699	116.20180754075355	113.25103991405015	0.0684473022463329	0.07136053028562121	0.5036775387779926	14.05086078538443	0.4905835960510103	13.685585662533413
12.188682620557461	94.98924924350997	91.76012934141735	102.70139799272593	99.60387143880014	106.43937435120212	103.3934943844679	109.98067884578536	106.97577800450154	116.23397569560727	113.28222041763836	0.06838898572478523	0.07129952043490297	0.4976204448099679	13.965530948102241	0.4846908233736258	13.602666557806515
12.26212556485955	95.03216910600773	91.80226384170074	102.73971361357181	99.64128200399216	106.47569860891801	103.4288750864385	110.01527398186653	107.0094057732446	116.26589949079413	113.31316267723732	0.06833071267292297	0.07123855657421277	0.4915980067738701	13.879641157684091	0.47883170488933047	13.519201529947168
12.336011039846525	95.07488590660145	91.84420186623585	102.7778118036056	99.6784815596277	106.51179805103759	103.46403731727838	110.04963703391792	107.04280773021421	116.29757776081456	113.34386556645954	0.06827248589708207	0.07117764163796722	0.4856101732592606	13.793192199835175	0.4730061912854353	13.435191335374839
12.41034171198835	95.11739776169274	91.88594155831207	102.81569097470533	99.71546855170722	106.54767121975893	103.49897965567416	110.08376665917376	107.07598257064865	116.32900934541304	113.37432796410947	0.06821430821775283	0.07111677857529393	0.4796568931095635	13.706184915219637	0.4672142334915179	13.350636783972732
12.485120263821853	95.1597027862476	91.92748105964426	102.85334953980784	99.75224142719226	106.58331665954567	103.5337006824958	110.11766151827469	107.10892899312265	116.36019308973795	113.40454875434014	0.06815618246963469	0.07105597035008876	0.4737381154209288	13.6186202002973	0.461455782674534	13.265538739760814
12.560349394047481	95.2017990939276	91.96881851049909	102.89078591305001	99.78879863414173	106.61873291727359	103.56819898093836	110.15132027541966	107.1416456996944	116.39112784450388	113.43452682681037	0.06809811150169236	0.0709952199410743	0.46785378954018597	13.53049900804399	0.4557307902401817	13.179898121743463
12.63603181762671	95.24368479722267	92.00995204982415	102.92799850991162	99.82513862185145	106.65391854237893	103.60247313666711	110.18474159851976	107.17413139605621	116.42181246615563	113.46426107684613	0.06804009817721493	0.07093453034186106	0.462003865063366	13.441822348791902	0.45003920783074136	13.093715904658893
12.712170265880024	95.28535800758607	92.05087981537805	102.96498574736087	99.86125984099452	106.68887208700936	103.63652173796329	110.2179241593547	107.20638479168602	116.45224581703532	113.49375040560221	0.067982145373875	0.07087390456101049	0.4561882918317224	13.352591290902637	0.44438098732189246	13.00699311967037
12.78876748658549	95.32681683557031	92.09159994386258	103.00174604400058	99.89716074376425	106.72359210617581	103.67034337587279	110.25086663373008	107.23840460000142	116.48242676555013	113.5229937202273	0.06792425598379023	0.07081334562209715	0.4504070199278658	13.262806961556635	0.4387560808188482	12.919730855148373
12.865826244077915	95.36805939096574	92.13211057105606	103.0382778202177	99.93283978401817	106.75807715790756	103.70393664435588	110.28356770163833	107.27018953851523	116.51235418634373	113.5519899340301	0.06786643291358657	0.07075285656377628	0.44465999968133474	13.172470547742705	0.43316444065771975	12.831930257470958
12.943349319348618	95.40908378294098	92.1724098319496	103.07457949833451	99.96829541742547	106.79232580340927	103.73730014044028	110.31602604742125	107.3017383289944	116.54202696046978	113.58073796664888	0.06780867908446239	0.0706924404398502	0.43894718165825	13.081583296843746	0.4276060194014235	12.743592531773174
13.0213395101458	95.44988812018411	92.21249586088359	103.11064950276092	100.00352610161444	106.82633660721895	103.77043246437468	110.34824035993391	107.33304969761917	116.57144397556655	113.60923674422204	0.06775099743225585	0.07063210031933735	0.4332685166623378	12.990146517498943	0.42208076983683895	12.654718942772888
13.099799631075467	95.49047051104715	92.2523667916875	103.14648626015028	100.03853029632391	106.86010813736978	103.80333221978593	110.3802093327122	107.3641223751464	116.60060412603548	113.63748519956212	0.06769339090751142	0.07057183928654413	0.4276239557328836	12.898161580505985	0.4165886449751497	12.56531081551293
13.178732513703073	95.5308290636911	92.29202075782003	103.18208819955588	100.07330646355483	106.89363896555253	103.83599801383689	110.41193166414122	107.39495509707317	116.62950631322059	113.6654822723307	0.06763586247555131	0.07051166044113791	0.42201345014336766	12.805629919581406	0.41112959804775073	12.475369536212384
13.258141006655675	95.57096188623414	92.33145589251245	103.21745375259076	100.10785306772556	106.92692766728149	103.86842845738762	110.44340605762714	107.42554660380421	116.65814944559156	113.69322690921724	0.06757841511654554	0.07045156689822027	0.41643695139771353	12.71255303219732	0.4057035825055664	12.384896553056024
13.338027975724735	95.61086708690029	92.37067032891251	103.2525813535884	100.14216857582767	106.95997282206122	103.90062216515761	110.47463122177015	107.4558956408201	116.68653243892796	113.72071806411853	0.06752105182558685	0.0703915617884052	0.4108944112263089	12.618932480341755	0.4003105520130248	12.29389337692919
13.418396303969553	95.65054277417096	92.40966220023087	103.2874694397663	100.17625145758473	106.99277301355646	103.9325777558907	110.50560587054039	107.48600095884858	116.71465421650659	113.74795469832144	0.06746377561276522	0.07033164825789716	0.4053857815886204	12.524769891551841	0.39495046045124127	12.202361582385493
13.49924889182131	95.68998705693835	92.44842963988934	103.32211645139175	100.21010018561299	107.0253268297642	103.96429385252233	110.53632872345624	107.51586131403792	116.74251370929129	113.77493578068824	0.06740658950324442	0.07027182946857177	0.3999110146677367	12.430066959641408	0.3896232619138118	12.110302808410779
13.580588657187745	95.72919804466027	92.48697078167069	103.35652083194923	100.24371323558394	107.05763286318746	103.99576908234853	110.56679850576458	107.54547546813244	116.77010985612488	113.80166028784365	0.06734949653734275	0.07021210859805878	0.3944700628683222	12.33482544555227	0.3843289107022656	12.01771875918348
13.662418535558457	95.76817384751719	92.52528375987039	103.39068102831018	100.277089086389	107.08968971101181	104.02700207719715	110.59701394862338	107.5748421886501	116.79744160392363	113.8281272043644	0.06729249977061226	0.0701524888398257	0.3890628788159347	12.23904717831465	0.37906736132833885	11.924611205067777
13.744741480110864	95.80691257657153	92.5633667094506	103.42459549090547	100.31022622030666	107.12149597528412	104.05799147360194	110.62697378928738	107.60396024906314	116.82450790787465	113.85433552297195	0.06723560227392351	0.07009297340326613	0.3836894153528192	12.142734055836627	0.3738385685079493	11.830981983355741
13.827560461816718	95.84541234392802	92.6012177661952	103.45826267389887	100.34312312317101	107.15305026309315	104.08873591297768	110.65667677129473	107.63282842897989	116.85130773163482	113.88028424472643	0.06717880713354936	0.07003356551378781	0.37834962553620244	12.045888045802712	0.36864248715983194	11.73683299912227
13.910878469549415	95.8836712628971	92.63883506686766	103.49168103536414	100.37577828454334	107.18435118675316	104.11923404179879	110.68612164465775	107.66144551433015	116.87784004753357	113.90597237922428	0.06712211745125313	0.06997426841290409	0.37304346263647403	11.948511186616088	0.36347907240462973	11.642166226160043
13.9946985101918	95.92168744815943	92.67621674936997	103.52484903746321	100.408190197885	107.21539736398925	104.14948451177925	110.7153071660546	107.68981029755177	116.90410383677698	113.93139894479745	0.06706553634437648	0.06991508535832666	0.3677708801365043	11.850605588300823	0.3583482795626196	11.546983707845357
14.079023608744702	95.95945901593315	92.71336095290442	103.55776514662757	100.44035736073347	107.24618741812579	104.17948598005579	110.74423209902487	107.71792157778098	116.93009808965581	113.95656296871613	0.06700906694593327	0.06985601962406242	0.3625318317272104	11.752173433385906	0.3532500641515526	11.451287558007607
14.163856808436103	95.99698408414238	92.7502658181362	103.59042783374103	100.47227827487944	107.27671997827619	104.20923710937227	110.77289521416613	107.74577816104363	116.95582180575475	113.98146348739286	0.06695271240470033	0.0697970745005102	0.3573262713046006	11.653216977778357	0.3481843818819925	11.355079961751471
14.24920117083096	96.03426077258824	92.7869294873588	103.6228355743254	100.50395144654705	107.30699367953613	104.23873656826729	110.80129528933422	107.77337886045004	116.9812739941654	114.00609954659028	0.06689647588531569	0.0697382532945624	0.35215415297057007	11.553738551789138	0.34315118865856675	11.258363176471903
14.335059775941703	96.07128720312188	92.82335010466106	103.65498684872833	100.53537538657599	107.33700716317858	104.26798303126377	110.8294311098455	107.80072249639164	117.00645367370147	114.03047020163089	0.06684036056837563	0.0696795593297053	0.3470154310273301	11.453740560966253	0.3381504405750775	11.161139532665402
14.421435722339384	96.10806149981907	92.85952581609581	103.6868801423131	100.56654861060558	107.36675907685128	104.29697517906077	110.8573014686814	107.82780789674037	117.03135987311654	114.05457451760934	0.06678436965053433	0.06962099594612786	0.3419100599772946	11.353225487113377	0.33318209391336495	11.063411434886802
14.50833212726552	96.14458178915766	92.89545476985123	103.71851394565151	100.59746963926183	107.39624807477722	104.32571169872813	110.88490516669647	107.85463389705048	117.05599163132517	114.07841156960816	0.06672850634460888	0.06956256650082474	0.336837994521602	11.252195889250288	0.32824610514398955	10.96518136276427
14.595752126744532	96.18084620019634	92.9311351164239	103.74988675471846	100.62813699834639	107.42547281795702	104.35419128390353	110.91224101282805	107.88119934076346	117.08034799762622	114.10198044291573	0.06667277387968214	0.06950427436771138	0.33179918955488574	11.150654404485977	0.3233424309179327	10.866451871712343
14.683698875697011	96.21685286475594	92.96656500879297	103.7809970710892	100.65854921902715	107.4544319743741	104.38241263499098	110.93930782430917	107.90750307941381	117.10442803192917	114.1252802332461	0.06661717550121236	0.06944612293773209	0.3267936001637963	11.048603749019094	0.31847102806671046	10.767225593961484
14.772175548053516	96.2525999176023	93.00174260259767	103.81184340213875	100.68870483803236	107.48312421920213	104.41037445936308	110.96610442688355	107.93354397283953	117.12823080498295	114.14831004696318	0.0665617144711418	0.06938811561897888	0.32182118162859297	10.946046719222068	0.3136318536063527	10.667505239729508
14.861185336869132	96.28808549663243	93.03666605631656	103.84242426124456	100.71860239784684	107.51154823501597	104.43807547156565	110.99262965502444	107.95932088939423	117.15175539860883	114.17106900130717	0.06650639406801044	0.06933025583680694	0.3168818894158676	10.8429861924742	0.3088248647262617	10.567293597836397
14.95073145443871	96.32330774306085	93.07133353144744	103.87273816799005	100.74824044690922	107.53970271200336	104.46551439352335	111.0188823521542	107.98483270616103	117.17500090593394	114.19355622462238	0.06645121758706987	0.06927254703395651	0.3119756791780901	10.739425128231233	0.304050018790349	10.466593536839355
15.040817132412794	96.3582648016102	93.10574319269149	103.90278364837258	100.77761753981376	107.56758634818158	104.49268995475006	111.04486137086897	108.0100783091711	117.19796643163049	114.21577085659057	0.06639618834040271	0.06921499267067696	0.3071025067525852	10.635366569022153	0.29930727333771756	10.365408006015059
15.131445621914246	96.392954820702	93.13989320813732	103.93255923501175	100.80673223751235	107.59519784961421	104.51960089255967	111.0705655731638	108.03505659362251	117.22065109215514	114.23771204846426	0.06634130965704291	0.06915759622485049	0.30226232815618914	10.530813641420536	0.2945965860751585	10.263740036258241
15.222620193655578	96.42737595265132	93.17378174944885	103.96206346736241	100.83558310752078	107.62253593063292	104.54624595228127	111.09599383066245	108.0597664641041	117.24305401599382	114.25937896330551	0.06628658488309684	0.06910036119212455	0.2974550995880918	10.425769557150488	0.28991791487919727	10.161592741125787
15.31434413805701	96.46152635386217	93.20740699205356	103.9912948919282	100.86416872412585	107.64959931406005	104.57262388747522	111.12114502484866	108.08420683481981	117.26517434390769	114.28077077622521	0.06623201738187266	0.0690432910860403	0.2926807774201734	10.320237614003418	0.2852712177917738	10.058969317851734
15.406620765365147	96.49540418502596	93.24076711533469	104.02025206247906	100.89248766859654	107.67638673143503	104.59873346015367	111.146018047301	108.10837662981817	117.28701122918316	114.3018866746279	0.06617761053400618	0.06898638943817113	0.2879393182029162	10.214221196998551	0.2806564530204696	9.955873048365902
15.499453405772549	96.52900761132196	93.27386030282395	104.04893354027064	100.92053852939637	107.70289692324319	104.62457344100207	111.17061179993046	108.13227478322243	117.30856383788485	114.3227258584574	0.06612336773759424	0.06892965979825731	0.2832306786569916	10.107723779303342	0.27607357893157314	9.852307300156099
15.592845409537835	96.56233480261943	93.30668474239681	104.07733789426611	100.94831990239842	107.72912863914686	104.65014260960405	111.19492519522032	108.15590023946437	117.32983134911099	114.34328754044625	0.06606929240832835	0.06887310573434888	0.2785548156745108	10.000748923408537	0.27152255405349024	9.748275527519581
15.686800147106629	96.59538393368307	93.33923862647063	104.10546370136159	100.97583039110404	107.7550806382204	104.67543975466953	111.21895715647035	108.17925195352176	117.35081295525332	114.36357094636904	0.06601538797963306	0.06881673083294952	0.2739116863133404	9.893300282074051	0.26700333706901347	9.643781272399792
15.781321009233178	96.62815318437897	93.37152015220332	104.13330954661235	101.00306860686192	107.78075168918618	104.70046367426387	111.24270661804168	108.20232889115644	117.37150786225808	114.38357531529674	0.06596165790280553	0.06876053869916295	0.26930124779858033	9.785381599489483	0.2625158868181643	9.538828165543237
15.87641140710273	96.66064073988507	93.40352752169618	104.16087402346407	101.0300331690924	107.80614057065566	104.72521317604223	111.26617252560739	108.22513002915836	117.39191528989268	114.40329989985695	0.06590810564715961	0.0687045329568445	0.2647234575189259	9.676996712372784	0.2580601622934182	9.433419927543582
15.972074772454643	96.6928447909014	93.43525894219684	104.18815573398435	101.05672270551169	107.8312460713711	104.74968707748393	111.28935383640352	108.24765435558933	117.41203447201323	114.42274396649432	0.06585473470017263	0.0686487172487539	0.2601782730224613	9.56814955095615	0.2536361226362942	9.327560369802086
16.06831455770623	96.72476353386467	93.46671262630593	104.21515328909874	101.08313585236077	107.85606699045185	104.77388420613191	111.31224951948505	108.2699008700323	117.43186465683722	114.44190679573684	0.06580154856763501	0.06859309523671288	0.2556656520168872	9.458844140168367	0.24924372713826415	9.221253395717213
16.165134236077357	96.7563951711636	93.4978867921848	104.24186530882822	101.10927125463549	107.88060213764221	104.79780339983338	111.33485855598352	108.29186858384189	117.45140510721806	114.46078768246306	0.06574855077380376	0.0685376706017659	0.25118555236440443	9.349084600689821	0.2448829352345001	9.114503001619596
16.262537301715792	96.78773791135737	93.52877966376603	104.26829042253017	101.13512756632001	107.90485033356313	104.82144350698411	111.35717993936855	108.31355652039862	117.4706551009238	114.47938593617415	0.06569574486155812	0.06848244704434282	0.2467379320848977	9.238875150211243	0.24055370650717123	9.00731327808171
16.36052726982327	96.81878996939633	93.55938947096624	104.29442726914203	101.16070345062305	107.92881040996673	104.84480338677574	111.37921267571261	108.33496371536661	117.48961393091942	114.49770088126877	0.06564313439256	0.06842742828442815	0.24232274934911402	9.128220104430511	0.23625600067975938	8.899688410834642
16.459107676782416	96.84954956684466	93.5897144499005	104.32027449742725	101.18599758021615	107.9524812099932	104.86788190944515	111.40095578395814	108.35608921695327	117.5082809056515	114.51573185732096	0.06559072294741687	0.06837261806173013	0.23793996247354698	9.01712387810403	0.23198977761137485	8.791632681775809
16.55828208028434	96.88001493210487	93.61975284309884	104.34583076622383	101.21100863747452	107.97586158843076	104.89067795652686	111.42240829618783	108.37693208617223	117.52665534933666	114.53347821936096	0.06553851412584819	0.06831802013585717	0.23358952992748527	8.905590986491006	0.22775499730346382	8.68315047042779
16.658054059457015	96.91018430064668	93.64950289972664	104.37109474469752	101.23573531472239	107.99895041198016	104.91319042110996	111.44356925789992	108.39749139711112	117.54473660225501	114.55093933816158	0.06548651154685545	0.06826363828649416	0.22927141032209875	8.793626046244754	0.2235516198895766	8.574246254735044
16.758427214994473	96.94005591523488	93.67896287580422	104.39606511259461	101.26017631447782	108.02174655951922	104.93541820809484	111.46443772828346	108.41776623719919	117.562524021044	114.56811460052451	0.06543471884889605	0.0682094763135868	0.22498556241009737	8.681233776609588	0.21937960563502656	8.464924612253526
16.859405169286727	96.96962802616291	93.70813103443176	104.4207405605008	101.28433034970372	108.04424892237358	104.95736023445619	111.4850127805	108.43775570748141	117.58001697899891	114.58500340957325	0.06538313969006028	0.068155538037525	0.22073194508823235	8.568419000806898	0.21523891493939118	8.355190221522207
16.960991566550526	96.99889889148666	93.73700564601448	104.44511979010099	101.30819614405931	108.06645640458859	104.9790154295069	111.50529350196685	108.45745892289385	117.59721486637521	114.60160518504789	0.06533177774825304	0.06810182729933535	0.2165105173903612	8.45518664699921	0.21112950832866773	8.245047862928914
17.063190072960847	97.02786677726131	93.76558498849074	104.46920151444256	101.33177243215528	108.08836792320496	105.00038273516566	111.52527899464384	108.47687501254256	117.61411709069492	114.61791936360375	0.065280636721377	0.06804834796087199	0.2123212384846056	8.341541749563476	0.20705134645555745	8.134502420038189
17.166004376783235	97.0565299577804	93.79386734756251	104.49298445820129	101.35505795981172	108.10998240853726	105.02146110622769	111.54496837532363	108.49600311998633	117.63072307705633	114.63394539911364	0.06522972032752324	0.06799510390501659	0.208164067674943	8.227489450357098	0.20300439009656657	8.023558880700875
17.26943818850684	97.08488671581775	93.8218510169275	104.51646735795104	101.37805148431848	108.1312988044563	105.04224951063817	111.56436077592582	108.51484240352177	117.6470322684485	114.6496827629735	0.06517903230516195	0.06794209903587901	0.20403896439586333	8.113034999805677	0.19898860014939146	7.912222338174615
17.37349524097843	97.11293534287061	93.84953429851409	104.53964896243474	101.4007517746986	108.15231606867336	105.0627469297689	111.58345534379302	108.53339203647232	117.66304412606742	114.66513094441181	0.06512857641333988	0.06788933727900393	0.19994588821191428	7.9981837582963635	0.19500393763428292	7.80049799254266
17.478179289537028	97.14067413940711	93.87691550271896	104.56252803284072	101.42315761197547	108.17303317302958	105.08295235869892	111.60225124199273	108.55165120748114	117.67875812963875	114.68028945080337	0.06507835643188016	0.06783682258157993	0.19588479881383591	7.882941197272885	0.1910503636863723	7.688391151634278
17.583494112149474	97.16810141511358	93.90399294864538	104.5851033430791	101.44526778944065	108.19344910378615	105.10286480649623	111.6207476496197	108.56961912080548	117.69417377774113	114.69515780798483	0.06502837616158774	0.06778455891265574	0.1918556560167417	7.767312900519755	0.18712783955612622	7.575907232338068
17.689443509546752	97.19521548914693	93.93076496434577	104.60737368006417	101.46708111292726	108.21356286192028	105.12248329650507	111.63894376210463	108.58729499661666	117.70929058813634	114.70973556057629	0.06497863942445636	0.06773255026335667	0.1878584197595501	7.651304565508326	0.1832363266099719	7.463051761977113
17.79603130536116	97.22201469038721	93.95722988706525	104.62933784399743	101.48859640108446	108.23337346342244	105.14180686663491	111.65683879152435	108.60467807130232	117.7241080981011	114.72402227230542	0.06492915006388364	0.06768080064711184	0.18389305010288126	7.5349220046373375	0.17937578632398754	7.349830379323976
17.90326134626431	97.24849735769486	93.98338606348806	104.65099464865575	101.5098124856557	108.25287993959886	105.160834569653	111.67443196691735	108.62176759777198	117.73862586476471	114.73801752633527	0.06487991194488701	0.0676293140998771	0.1799595072232023	7.418171146407985	0.1755461802832201	7.236248835943115
18.011137502105942	97.27466184016752	94.00923184998592	104.67234292168018	101.53072821175951	108.27208133737479	105.17956547348037	111.6917225346004	108.63856284576667	117.7528434654482	114.7517209255966	0.06483092895432478	0.06757809468037124	0.17605775141390723	7.301058036799077	0.17174747018020753	7.122312997420522
18.119663666053608	97.3005064974025	94.03476561286921	104.69338150487056	101.55134243817366	108.29097671960427	105.19799866149077	111.70870975849195	108.65506310217178	117.76676049801038	114.76513209312364	0.06478220500112437	0.06752714647031148	0.1721877430829295	7.183588840627635	0.16797961781094273	7.008028844615183
18.228843754733095	97.32602969975889	94.05998572863982	104.71410925448086	101.57165403762203	108.30956516538045	105.21613323281322	111.72539292043615	108.67126767133344	117.78037658119534	114.7782506723939	0.0647337440165104	0.06747647357465607	0.16834944274830832	7.065769842698501	0.16424258507549894	6.893402474968752
18.338681708369887	97.35122982862423	94.08489058424709	104.73452504151952	101.5916618970648	108.32784577035136	105.23396830263785	111.74177132053296	108.6871758753787	117.79369135498581	114.79107632767214	0.06468554995424161	0.0674260801218502	0.16454281104074653	6.947607449372299	0.1605363339762107	6.778440103840694
18.44918149093129	97.37610527668261	94.1094785773458	104.7546277520519	101.61136491799166	108.3458176470384	105.25150300252527	111.75784427747074	108.70278705453939	117.80670448095995	114.80360874435847	0.06463762679085072	0.06737597026407859	0.16076780869491358	6.82910818963137	0.15686082661045475	6.663148065617861
18.56034709026951	97.40065444818497	94.13374811655575	104.77441628750591	101.63076201671748	108.36347992515773	105.26873648071833	111.77361112886226	108.71810056747881	117.81941564265186	114.81584762933952	0.06458997852588716	0.06732614817752174	0.15702439655143507	6.710278716560424	0.15321602517275323	6.547532815126033
18.672182518265565	97.42487575922299	94.1576976217251	104.79388956498155	101.64985212468206	108.38083175194639	105.2856679024588	111.78907123158591	108.73311579162333	117.83182454591729	114.82779271134513	0.06454260918216959	0.06727661806261723	0.15331253555706326	6.591125808838115	0.1496018919554558	6.431600929117849
18.784691810974078	97.44876763800501	94.18132552419539	104.81304651756358	101.66863418875275	108.39787229249157	105.30229645030688	111.80422396212998	108.74783212349737	117.84393091930339	114.8394437413088	0.06449552280603818	0.06722738414432743	0.14963218675723056	6.471656371875724	0.14601838934049738	6.315359107316908
18.897879028768923	97.47232852513363	94.20463026706825	104.83188609463636	101.68710717152933	108.41460073006262	105.31862132446338	111.81906871694002	108.76224897906116	117.85573451442178	114.8508004927312	0.0644487234676147	0.06717845067241124	0.1459833112950264	6.351877439235977	0.14246547979928437	6.198814173822029
19.01174825648978	97.49555687388708	94.22761030547568	104.85040726220339	101.70527005165314	108.43101626644771	105.33464174309654	111.83360491277142	108.77636579405348	117.86723510632706	114.86186276204944	0.06440221526106707	0.06712982192170183	0.14236587041438042	6.231796174259216	0.13894312589502533	6.081973078682495
19.126303603589555	97.51845115050273	94.25026410685238	104.86860900320983	101.72312182411937	108.44711812229436	105.35035694267236	111.84783198704575	108.79018202433832	117.8784324938999	114.87263036901035	0.06435600230487959	0.06708150219239002	0.13877982545045597	6.11141987114388	0.13545129027386338	5.964842898949428
19.241549204282624	97.5410098344622	94.27259015120937	104.88649031786709	101.74066150059117	108.46290553745173	105.36576617828698	111.86174939820955	108.8036971462537	117.88932650023274	114.8831031570465	0.06431008874212708	0.0670334958103121	0.13522513783198065	5.990755956558132	0.13198993566720674	5.847430840200104
19.357489217694134	97.56323141878089	94.29458693141198	104.90405022398305	101.75788810971918	108.47837777131957	105.38086872400504	111.87535662609982	108.81691065696688	117.89991697302285	114.89328099365935	0.06426447874075694	0.06698580712724482	0.1317017690808484	5.869811991135066	0.12855902489133086	5.729744238054991
19.474127828010037	97.5851144102982	94.31625295345867	104.92128775729371	101.77480069746257	108.49353410319827	105.39566387319971	111.88865317231094	108.82982207483157	117.91020378496724	114.9031637708045	0.06421917649387215	0.06693844052120414	0.12820968080364992	5.748595670625946	0.12515852083902246	5.611790559221845
19.59146924462811	97.60665732997107	94.33758673676243	104.93820197179869	101.79139832741366	108.50837383264385	105.41015093889685	111.90163856056695	108.84243093974955	117.92018683416343	114.91275140528201	0.0641741862200258	0.06689140039675272	0.12474883469650422	5.627114827690093	0.12178838648338797	5.493577403238305
19.709517702309874	97.62785871317082	94.3585868144357	104.95479194010136	101.807680081127	108.52289627982735	105.42432925412383	111.91431233709862	108.85473681353739	117.92986604451546	114.92204383913244	0.06412951216351682	0.0668446911853103	0.12131919254090917	5.505377433208196	0.11844858487614829	5.375112503836135
19.828277461333414	97.64871710998122	94.37925173357654	104.97105675375087	101.82364505845038	108.53710078589674	105.43819817226094	111.92667407102319	108.86673928029587	117.9392413661432	114.931041040036	0.06408515859469247	0.06679831734547238	0.11792071619805711	5.383391597661102	0.11513907913979438	5.256403730127204
19.94775280764713	97.66923108549969	94.39958005555727	104.98699552358816	101.83929237785954	108.55098671334333	105.4517570673965	111.93872335472894	108.8784379467837	117.94831277579685	114.93974300171634	0.06404112981025764	0.06675228336333267	0.11455336761213175	5.261165572803293	0.11185983247139575	5.137459088320611
20.067948053024427	97.68939922014174	94.41957035631656	105.00260738009624	101.85462117679701	108.56455344637264	105.465005334687	111.95045980426478	108.88983244279646	117.95708027727729	114.94814974435053	0.06399743013358922	0.06670659375281517	0.11121710880712499	5.138707753147173	0.10861080814066781	5.018286723174242
20.188867535219305	97.70922010994708	94.43922122665306	105.01789147375304	101.8696306120137	108.57780039127837	105.47794239071996	111.96188305973311	108.9009224215487	117.96554390185982	114.95626131498233	0.06395406391505658	0.0666612530560098	0.10791190188075461	5.01602667726911	0.1053919694832075	4.898894919209852
20.31051561812294	97.7286923668883	94.45853127252121	105.03284697538778	101.88431985991336	108.59072697682016	105.49056767388034	111.97299278568696	108.91170756005984	117.97370370872314	114.9640777879402	0.06391103553234907	0.06661626584351457	0.10463770900850022	4.893131029628421	0.10220327990248279	4.7792921024083626
20.432896691921076	97.7478146191834	94.47749911533057	105.04747307654232	101.89868811690201	108.60333265460703	105.50288064472223	111.983788671533	108.9221875595459	117.98155978538453	114.97159926526132	0.0638683493908089	0.06657163671478619	0.10139449243928311	4.77002964199346	0.09904470286994638	4.659486841774196
20.55601517325261	97.7665855116093	94.49612339224697	105.06176898983423	101.91273459973974	108.61561689948267	105.51488078634355	111.99427043193698	108.93236214581451	117.98911224813823	114.97882587711979	0.06382600992376969	0.06652737029849633	0.09818221449035036	4.646731494842243	0.09591620191753236	4.539487850575824
20.679875505368887	97.7850037058188	94.51440275649539	105.07573394932449	101.92645854589567	108.627579209916	105.52656760476404	112.00443780723471	108.94223106966355	117.9963612424996	114.98575778225891	0.06378402159290446	0.06648347125289375	0.09500083755136757	4.523245719206898	0.09281774063987314	4.419303988070169
20.804482158294064	97.80306788066054	94.53233587766704	105.08936721088944	101.93985921390794	108.63921910839629	105.53794062930905	112.01429056384801	108.95179410728616	118.00330694365543	114.99239516843056	0.06374238888857563	0.06643994426617543	0.09185032408015559	4.399581598154327	0.08974928269361726	4.298944261056022
20.92983962898646	97.82077673250076	94.54992144202721	105.10266805259505	101.95293588374568	108.65053614183134	105.5489994129956	112.02382849470399	108.96105106067822	118.00994955691773	114.99873825283748	0.0637011163301958	0.06639679405686216	0.0887306365974041	4.275748568219569	0.08671079179003982	4.178417825190991
21.055952441500814	97.83812897554775	94.56715815282617	105.11563577507559	101.96568785717515	108.66152988195006	105.55974353292311	112.0330514196596	108.97000175805111	118.01628931818347	115.00478728258176	0.06366020846659434	0.06635402537418421	0.08564173769076433	4.151756221297546	0.08370223170038571	4.057733986854146
21.18282514715158	97.85512334218011	94.58404473061326	105.1282697019168	101.97811445813024	108.67219992571056	105.5701725906691	112.04195918593146	108.97864605424981	118.02232649440056	115.01054253511892	0.06361966987638902	0.06631164299847246	0.08258359001126792	4.027614306138275	0.08072356625081056	3.9369022045757447
21.31046232467717	97.87175858327593	94.60057991355214	105.1405691800414	101.99021503308515	108.68254589571056	105.5802862126874	112.05055166852893	108.98698383117372	118.0280613840374	115.0160043187158	0.06357950516836622	0.06626965174155569	0.07955615626593726	3.9033327298020595	0.07777475931709432	3.8159320904414926
21.438868580405217	97.88803346854543	94.61676245773894	105.15253358009878	102.00198895143131	108.69256744060301	105.59008405071127	112.05882877069264	108.9950149982032	118.03349431755875	115.02117297291464	0.06353971898186998	0.0662280564471696	0.07655939922574362	3.778921559696755	0.074855774830894	3.6948334120970685
21.568048548418737	97.9039467868671	94.63259113752406	105.16416229686007	102.01343560585921	108.70226423551718	105.59956578216182	112.06679042433885	109.00273949263158	118.03862565790806	115.02604886900332	0.06350031598719381	0.06618686199136829	0.07359328171878587	3.6543910250329645	0.07196657677337726	3.5736160940832633
21.69800689072348	97.91949734662474	94.64806474583443	105.17545474961464	102.02455441274171	108.71163598248184	105.60873111055848	112.07443659050668	109.01015728009997	118.04345580099334	115.03063241048905	0.06346130088598574	0.0661460732829491	0.07065776662636836	3.529751518395642	0.06910712917198225	3.4522902194548806
21.828748297416116	97.93468397604836	94.6631820944996	105.18641038257219	102.03534481252262	108.72068241085456	105.61757976593547	112.08176725981143	109.01726835503804	118.04798517618008	115.034924033579	0.06342267841165437	0.06610569526387952	0.06775281688589985	3.405013597675861	0.06627739610286199	3.330866031548794
21.960277486853503	97.94950552355746	94.6779420145799	105.19702866526801	102.04580627010863	108.72940327775497	105.6261115052618	112.08878245290275	109.02407274110935	118.05221424678918	115.03892420766601	0.06338445332978968	0.06606573290973698	0.06487839548759666	3.280187987653335	0.06347734168764418	3.2093539355992107
22.092599205822967	97.96396085810689	94.6923433566971	105.20730909297262	102.05593827526506	108.73779836850237	105.63432611286598	112.09548222092761	109.03057049166169	118.05614351060125	115.04263343582004	0.06334663043858588	0.06602619123015484	0.06203446547328895	3.155285581800854	0.06070693009246497	3.087764500443882
22.225718229713628	97.97804886953546	94.70638499136759	105.21725118710516	102.06574034301543	108.7458674970583	105.64222340086502	112.10186664599838	109.03676169018199	118.05977350036606	115.04605225528515	0.06330921456927509	0.06598707526927605	0.05922098993471536	3.030317443997774	0.05796612552575198	2.9661084601430048
22.359639362688714	97.99176846891706	94.72006580933768	105.22685449565061	102.0752120140445	108.75361050647315	105.64980320959754	112.10793584166586	109.0426464507562	118.06310478431813	115.04918123798208	0.0632722105865688	0.06594839010621797	0.056437932010169334	2.9052948101707443	0.055254892236803244	2.844396715703624
22.494367437858962	98.00511858891414	94.73338472192185	105.2361185935809	102.08435285510585	108.76102726933733	105.6570654080618	112.1136899533971	109.04822491853439	118.06613796669782	115.05202099101707	0.0632356233891069	0.06591014085554174	0.0536852548883644	2.7802290903782705	0.05257319451538933	2.7226403368513274
22.629907317457054	98.01809818413545	94.74634066134313	105.24504308328164	102.09316245943275	108.76811768823873	105.66400989435805	112.11912915906028	109.05349727020078	118.06887368828026	115.05457215719598	0.06319945790991602	0.06587233266773534	0.05096292180053297	2.6551318702622666	0.049920996688740615	2.6008505636709742
22.766263893012997	98.03070623149323	94.75893258107573	105.25362759497958	102.10164044715299	108.77488169622134	105.67063659613505	112.12425366941106	109.05846371444848	118.07131262690653	115.05683541554437	0.06316371911687547	0.06583497072970164	0.04827089602270007	2.5300149130307545	0.047298263123309425	2.47903880852391
22.903442085530802	98.04294173056715	94.7711594561913	105.26187178717856	102.10978646570872	108.7813192572533	105.67694547104256	112.12906372858907	109.0631244924607	118.07345549802604	115.05881148183504	0.06312841201319243	0.0657980602652574	0.04560914087733181	2.4048901614405622	0.04470495822101839	2.357216657659592
23.041446845665973	98.05480370396738	94.78302028370562	105.26977534709577	102.1176001902783	108.78743036669566	105.68293650718623	112.13355961461558	109.06747987839506	118.07530305524067	115.06050110911895	0.06309354163788662	0.06576160653564153	0.042977619724297256	2.279769739256153	0.042141046417839334	2.2353958730454906
23.180283153904217	98.06629119770221	94.79451408292982	105.27733799110429	102.1250813242041	108.7932150517781	105.68860972358942	112.13774163989869	109.07153017987531	118.07685609085765	115.06190508826496	0.06305911306628195	0.06572561484003302	0.04037629596575698	2.1546659534251376	0.039606492183281716	2.1135883941533393
23.31995602074116	98.07740328154786	94.8056398958222	105.28455946517929	102.1322295994227	108.79867337207912	105.69396517065776	112.14161015174373	109.07527573848627	118.07811543644827	115.06302424850364	0.06302513141051007	0.06569009051607672	0.03780513304570832	2.029591295962746	0.037101260021131566	1.9918063398836239
23.460470486863187	98.08813904942136	94.81639678734453	105.29143954534896	102.1390447769012	108.80380542001151	105.69900293065083	112.14516553286933	109.07871693027687	118.07908196341337	115.06385945797972	0.06299160182002059	0.06565503894042207	0.035264094443220984	1.9045584456180222	0.03462531446535877	1.870062010260881
23.60183162332936	98.09849761975461	94.82678384581834	105.29797803814809	102.14552664707479	108.8086113213112	105.70372311815555	112.1484082019275	109.08185416626506	118.07975658355375	115.064411624308	0.06295852948210254	0.06562046552926853	0.032753143675847696	1.7795802699693013	0.032178620080173914	1.748367888339999
23.744044531754422	98.10847813587345	94.83680018328612	105.3041747810785	102.15167503029156	108.81309123553376	105.7081258805678	112.15133861403238	109.0846878929519	118.08014024965	115.0646816951388	0.0629259196224166	0.06558637573892355	0.03027224429825992	1.65466982736325	0.02976114146059672	1.6267366421416227
23.887114344492932	98.11807976637702	94.8464449358728	105.31002964307126	102.15748977725872	108.81724535655337	105.71221139857602	112.15395726129131	109.08721859283814	118.08023395604604	115.06467065872734	0.06289377750553289	0.06555277506637014	0.027821359898894116	1.5298403687520477	0.027372843227681187	1.5051811263656418
24.031046224824397	98.12730170552153	94.8557172641512	105.31554252495529	102.16297076949499	108.8210739130687	105.71597988665165	112.15626467334435	109.0894467849484	118.08003873924187	115.06437954451148	0.06286210843548325	0.06551966904984421	0.025400454102339154	1.4051053397961368	0.02501369003300624	1.3837143845375977
24.175845367139747	98.13614317360573	94.86461635350912	105.32071335992914	102.16811791978623	108.82457716911324	105.71943159354397	112.15826141790815	109.0913730253602	118.07955567849173	115.06380942369546	0.06283091775632141	0.06548706326942415	0.023009490566209934	1.2804783828105428	0.022683646553446124	1.2623496507731033
24.32151699712871	98.14460341735949	94.87314141451913	105.32554211403782	102.17293117264562	108.82775542457097	105.72256680277982	112.15994810132638	109.0929979077389	118.0787858964098	115.06296140984054	0.06280021085269485	0.06545496334762971	0.020648432980181042	1.1559733387184679	0.020382677491795675	1.1411003517205245
24.468066371968433	98.15268171033446	94.88129168331031	105.33002878665364	102.17741050477785	108.83060901569704	105.72538583316847	112.1613253691256	109.09432206387812	118.0777305595826	115.06183665946234	0.06276999315042574	0.06542337495003284	0.0183172450664415	1.031604249143129	0.018110747576258746	1.0199801085873332
24.61549878051318	98.16037735329805	94.88906642194316	105.33417341096214	102.18155592554808	108.83313831564432	105.72788903931198	112.16239390657773	109.09534616424669	118.07639087918895	115.06043637263555	0.06274027011710337	0.06539230378588103	0.016015890578955805	0.9073853584923199	0.01586782155908395	0.8990027390791511
24.763819543485244	98.16768967462968	94.89646491878595	105.33797605445214	102.1853674774547	108.83534373499502	105.73007681212007	112.1631544392684	109.09607091854063	118.07476811162694	115.05876179360514	0.06271104726268881	0.06536175560872892	0.013744333301360712	0.7833311159156437	0.013653864217246792	0.7781822594515688
24.91303401366693	98.17461803071953	94.90348648889457	105.34143681941032	102.18884523660726	108.83722572229743	105.73194957933138	112.16360773367097	109.09649707624241	118.07286355914792	115.05681421140565	0.06268233014012776	0.06533173621708634	0.011502537047874739	0.659456177498214	0.011468840350858045	0.6575328865037591
25.063147576093755	98.18116180637023	94.9101304743935	105.34455584342089	102.19198931320784	108.83878476460892	105.73350780603865	112.16375459772786	109.09662542718465	118.07067857049847	115.05459496048648	0.06265412434597822	0.0653022514550725	0.0092904656625592	0.5357754083706823	0.009312714782140574	0.5370690395538986
25.214165648248784	98.18732041520099	94.91639624486007	105.34733329986948	102.19479985203763	108.84002138804371	105.73475199522022	112.16359588143722	109.09645680212132	118.06821454156947	115.05210542134554	0.06262643552104742	0.06527330721308812	0.0071080830178971155	0.4123038847865246	0.007185452355827238	0.4168053426183178
25.366093680258146	98.19309330005433	94.92228319771067	105.34976939845188	102.19727703294765	108.84093615832677	105.73568268827665	112.16313247744635	109.09599207330449	118.06547291605295	115.0493470211698	0.06259926935104022	0.0652449094284963	0.004955353016271147	0.2890568963593978	0.005087017939672478	0.2967566264778725
25.518937155087716	98.19847993340564	94.92779075858957	105.35186438568775	102.19942107135437	108.84152968135326	105.73630046557302	112.16236532165196	109.09523215506766	118.06245518610679	115.0463212344838	0.06257263156722236	0.06521706408631654	0.002832239586552987	0.16604994811859797	0.0030173764210417175	0.1769379306533665
25.672701588741027	98.20347981777456	94.93291838175927	105.35361854543822	102.20123221873888	108.84180260375312	105.73660594698583	112.16129539380589	109.09417800441476	118.05916289302634	115.04302958380487	0.06254652794709335	0.06518977721993327	0.0007387066860928826	0.043298762808262836	0.0009764927088440345	0.05736450563199469
25.827392530458226	98.20809248614017	94.93766555049432	105.35503219942966	102.20271076315208	108.84175561346238	105.73659979245689	112.15992371812861	109.09283062161664	118.05559762792538	115.03947364030735	0.06252096431507093	0.06516305491181579	-0.0013252816974045345	-0.07918071679523564	-0.0010356682643646309	-0.06194818484073039
25.983015562916506	98.21231750235816	94.94203177747693	105.35610570778161	102.20385702972386	108.84138944030022	105.73628270255224	112.15825136392945	109.09119105081373	118.0517610324246	115.03565502449426	0.062495946543192904	0.06513690329425233	-0.0033597615514509016	-0.20137232583510922	-0.0030191415481795048	-0.18098446187650552
26.139576302431465	98.21615446157975	94.94601660519417	105.35683946953881	102.20467138117613	108.84070485655046	105.73565541902583	112.15627944623189	109.08926038062414	118.04765479934687	115.0315754068758	0.0624714805518265	0.0651113285500968	-0.005364768835704581	-0.3232596750713128	-0.004973962170879531	-0.2997284291232063
26.297080399159835	98.2196029906746	94.94961960633853	105.35723392320972	102.20515421834196	108.83970267755107	105.73471872539056	112.1540091264078	109.08703974476013	118.04328067342283	115.02723650865744	0.06244757231039333	0.0650863369135307	-0.007340339480833791	-0.4448261484030809	-0.006900165139086312	-0.41816397044749465
26.455533537303385	98.22266274865548	94.95284038421015	105.35728954730892	102.20530598068865	108.83838376228839	105.73347344749402	112.15144161281751	109.08453032265035	118.03864045200358	115.02264010243545	0.06242422783810855	0.06506193467083858	-0.009286509389596631	-0.5660549006424844	-0.008797785438275696	-0.5362747477665835
26.614941435314055	98.22533342710575	94.95567857312172	105.3570068609052	102.20512714684602	108.83674901399819	105.73192045410096	112.14857816145746	109.08173334006943	118.03373598578243	115.017788012901	0.062401453204732865	0.06503812816119799	-0.011203314438148482	-0.686928855291626	-0.01066685803425571	-0.6540441988690873
26.77530984610034	98.22761475060862	94.95813383880446	105.35638642417365	102.20461823513853	108.83479938077168	105.73006065748022	112.1454200766138	109.07865006977322	118.02856917952421	115.01268211755185	0.06237925453133698	0.06501492377748264	-0.01309079047484829	-0.8074307020578999	-0.012507417871631787	-0.771455535057612
26.93664455723489	98.2295064771802	94.96020587881802	105.35542883895431	102.20377980412385	108.83253585616944	105.7278950139997	112.14196871152494	109.075281832143	118.02314199280475	115.00732434741374	0.062357637991083494	0.06499232796708265	-0.01494897331735956	-0.9275428943183215	-0.014319499871987773	-0.8884917386931193
27.098951391163432	98.23100839870418	94.96189442296127	105.35413474931502	102.20261245313513	108.82995947984057	105.72542452472591	112.13822546905007	109.0716299958354	118.01745644075844	115.0017166877699	0.06233660981001944	0.06497034723273977	-0.01677789875657254	-1.0472476469694811	-0.01610313893706916	-1.0051355611140025
27.26223620541477	98.23212034136891	94.96319923368553	105.35250484211939	102.20111682282841	108.82707133814797	105.72265023602992	112.13419180234526	109.06769597843942	118.01151459483415	114.99586117889858	0.062316176267886325	0.06494898813339528	-0.018577602552966255	-1.166526933768182	-0.01785836994491774	-1.1213695200676739
27.426504892812353	98.23284216610786	94.9641201065106	105.35053984760101	102.19929359573575	108.82387256480139	105.71957324020038	112.12986921554804	109.06348124714202	118.00531858356196	114.9897599168212	0.06229634369894472	0.06492825728505805	-0.020348120437404305	-1.2853624849049083	-0.01958522775134952	-1.237175897374982
27.59176338168682	98.23317376904122	94.96465687044183	105.34824053994143	102.1971434968222	108.82036434149519	105.71619467606139	112.12525926446779	109.05898731939924	117.99887059332683	114.98341505405747	0.062277118492812804	0.06490816136168436	-0.022089488111589617	-1.403735784602759	-0.021283747189897895	-1.3525367365982675
27.758017636089992	98.23311508192094	94.96480938839005	105.3456077378547	102.19466729404883	108.81654789855408	105.71251572959797	112.12036355728524	109.05421576361614	117.99217286915345	114.97682880039113	0.06225850709532166	0.064888707096077	-0.02380174124363066	-1.5216280683562218	-0.0229539630686304	-1.467433840425656
27.925273656010095	98.2326660725782	94.9645775575937	105.34264230517718	102.19186579894064	108.8124245155853	105.70853763458749	112.11518375525962	109.04916819983418	117.98522771550019	114.9700034236446	0.06224051600938646	0.06486990128080117	-0.025484915469974112	-1.6390203204609861	-0.024595910170319257	-1.5818487682336126
28.09353747758831	98.23182674537273	94.96396131004266	105.33934515146228	102.18873986715965	108.80799552213709	105.70426167323772	112.10972157344303	109.04384630042567	117.97803749706212	114.96294125046305	0.062223151795892634	0.06485175076911394	-0.027139046395518562	-1.7558932715655828	-0.026209623254146663	-1.6957628337404458
28.2628151733366	98.23059714164451	94.96296061290366	105.3357172325805	102.1852903990825	108.8032622983638	105.69968917683072	112.1039787814027	109.03825179079588	117.97060463958383	114.95564466710704	0.062206421074600234	0.06483426247591599	-0.028764169590772326	-1.8722273958737787	-0.027795137051839447	-1.8091571023251163
28.43311285235687	98.22897734016864	94.96157546894894	105.33175955132616	102.18151834038459	108.79822627569895	105.69482152637474	112.09795720395252	109.032386450094	117.96293163068289	114.94811612025687	0.062190330525063446	0.06481744337871716	-0.030360320588954437	-1.9880029083869886	-0.029352486266020605	-1.9220123883787892
28.604436660561465	98.226967457612	94.959805916986	105.32747315802872	102.17742468262878	108.79288893753456	105.689660153262	112.0916587218917	109.02625211193121	117.9550210206832	114.94035811782517	0.0621748868875682	0.06480130051862079	-0.03192753488860944	-2.1031997624559153	-0.030881705571857765	-2.0343092528928537
28.77679278089485	98.22456764899198	94.95765203228943	105.32285915116987	102.1730104638593	108.78725181990721	105.68420653993306	112.08508527275193	109.01985066510706	117.94687542345763	114.93237322977986	0.06216009696408772	0.06478584100132939	-0.03346584795195895	-2.2177976470302383	-0.03238282961575578	-2.1460280008577683
28.950187433556945	98.2217781081377	94.95511392703443	105.31791867800615	102.16827676920109	108.78131651219161	105.67846222054841	112.0782388515526	109.01318405434341	117.93849751728166	114.92416408897702	0.06214596761925369	0.06477107199816336	-0.034975295199274115	-2.3317759836136247	-0.033855893010070304	-2.2571486782981083
29.124626876227456	98.21859906815467	94.95219175073362	105.31265293519888	102.16322473146583	108.77508465780251	105.67242878166799	112.07112151156645	109.00625428102879	117.9298900456988	114.91573339200568	0.062132505781348275	0.06475700074710578	-0.03645591201041043	-2.445113923684403	-0.035300930334813074	-2.3676510698278435
29.30011740429177	98.2150308018897	94.94888569067365	105.30706316944739	102.15785553176148	108.76855795490178	105.66610786293582	112.06373536509102	108.99906340396811	117.92105581839424	114.90708390004048	0.062119718443312634	0.06474363455385958	-0.03790773372458034	-2.557790345977992	-0.03671797613702665	-2.4775146959691483
29.476665351068124	98.21107362239955	94.94519597235531	105.30115067813	102.15217040010889	108.76173815711458	105.65950115777338	112.05608258423098	108.9916135401433	117.91199771208113	114.89821843970685	0.06210761266377489	0.06473098079293024	-0.039330795636885796	-2.669783853478293	-0.0381070649278854	-2.5867188102893124
29.654277088036206	98.2067278834208	94.94112285993415	105.29491680994971	102.14617061606292	108.75462707425197	105.65261041407912	112.048165401688	108.983906865481	117.90271867139694	114.88913990395594	0.06209619556809771	0.06471904690872549	-0.04072513299502134	-2.7810727703908924	-0.03946823117883014	-2.6952423964903574
29.832959025067048	98.20199397984375	94.9366666566649	105.28836296558788	102.13985750934121	108.74722657304298	105.6454374349372	112.03998611156184	108.97594561563105	117.89322170981283	114.8798512529521	0.062085474349445204	0.06470784041667592	-0.04209078099785302	-2.8916351393563673	-0.04080150932173865	-2.8030641657278466
30.0127176106544	98.19687234818585	94.93182770534504	105.28149059836109	102.13323246045591	108.73953857787177	105.63798407933086	112.0315470701575	108.96773208675131	117.88350991055154	114.87035551496913	0.062075456269869	0.06469736890437912	-0.04342777479757842	-3.0014487186126644	-0.042106933749323616	-2.910162553849659
30.193559332147448	98.19136346706917	94.92660638876193	105.27430121488614	102.12629690135319	108.73156507152441	105.63025226286555	112.02285069680387	108.95926863630326	117.87358642751892	114.86065578729969	0.06206614866141667	0.06468764003276188	-0.0447361494915981	-3.110490978702728	-0.04338453880842508	-3.0165157182345865
30.37549071598484	98.18546785769958	94.92100313014106	105.26679637575097	102.11905231605806	108.72330809594337	105.62224395849887	112.0138994746814	108.95055768385635	117.86345448624691	114.85075523717543	0.06205755892725792	0.064678661537266	-0.04601594012297028	-3.21873909956048	-0.044634358799442	-3.1221015349619847
30.55851832793038	98.17918608434765	94.91501839359618	105.25897769619105	102.11150024132525	108.71476975298938	105.61396119727856	112.00469595165875	108.94160171190181	117.85311738484792	114.8406571026995	0.06204969454283559	0.06467044122905753	-0.0472671816776824	-3.326169967367605	-0.045856427975763836	-3.2268975958795636
30.742648773309874	98.17251875483225	94.9086526845803	105.2508468467731	102.10364226729534	108.70595220521236	105.60540606908741	111.99524274114002	108.93240326667497	117.84257849498198	114.83036469378962	0.06204256305703497	0.06466298699625497	-0.048489909082434224	-3.432760171508562	-0.047050780540132564	-3.330881205612968
30.92788869724955	98.16546652100511	94.90190655033912	105.24240555408386	102.09548003815772	108.6968576766292	105.59658072339725	111.9855425229205	108.92296495898826	117.83184126283524	114.81988139313441	0.06203617209337665	0.06465630680518582	-0.049684157201511425	-3.5384860013182333	-0.04821745064066363	-3.4340293783097877
31.114244784915854	98.15803007923871	94.8947805803656	105.23365560142686	102.08701525281957	108.68748845351158	105.58748737003062	111.9755980440542	108.91328946507367	117.82090921011246	114.80921065716187	0.06203052935123287	0.06465040870166248	-0.050849960832181296	-3.6433234427604475	-0.04935647236891327	-3.536318834670965
31.30172376175672	98.15021017091524	94.88727540685623	105.22459882952464	102.07824966558066	108.67784688518118	105.57812827993023	111.96541211973013	108.90337952743472	117.8097859350411	114.79835601701984	0.06202564260706421	0.06464530081228465	-0.05198735470594329	-3.747248175444838	-0.05046787975987854	-3.6377259989312734
31.4903323937443	98.14200758291727	94.87939170516793	105.21523713722729	102.06918508681407	108.66793538481302	105.56850578593654	111.9549876341589	108.89323795570819	117.79847511338816	114.78732107956898	0.0620215197156817	0.06464099134576545	-0.053096373481366754	-3.850235569057986	-0.05155170678472132	-3.738226995439618
31.68007748761912	98.13342314812154	94.87113019427767	105.20557248222917	102.05982338365433	108.6577564302493	105.55862228357495	111.94432754147117	108.88286762753718	117.7869804994919	114.77610952838984	0.06201816861153218	0.06463748859428342	-0.05417705174176035	-3.9522606800273934	-0.05260798734934724	-3.8377976454939926
31.870965891135747	98.12445774589312	94.86249163724236	105.19560688179055	102.05016648069073	108.64731256482007	105.5484802318499	111.93343486662502	108.87227148945324	117.7753059273049	114.76472512480159	0.06201559731000813	0.06463480093485888	-0.055229423992841475	-4.053298248254578	-0.05363675529201828	-3.9364134641582496
32.063004493309954	98.11511230258259	94.85347684166052	105.18534241346738	102.04021636066783	108.63660639817425	105.53808215404872	111.92231270632534	108.86145255776985	117.76345531145225	114.75317170889528	0.062013813908781884	0.06463293683075842	-0.056253524658245624	-4.153322693546215	-0.054638044379032635	-4.034049656856951
32.25620022466719	98.105387792024	94.84408666013489	105.1747812158471	102.02997506519186	108.62564060711884	105.52743063855347	111.9109642299534	108.8504139194858	117.75143264830264	114.74145320057964	0.062012826589165626	0.06463190483292365	-0.05724938807588842	-4.252308112150786	-0.05561188830102992	-4.130681115999323
32.45056005749291	98.09528523603555	94.83432199073685	105.16392548929224	102.01944469544448	108.61441793646812	105.51652833966241	111.89939268050827	108.83915873320038	117.73924201705448	114.72957360064184	0.062012643617496636	0.06463171358142998	-0.058217048494441315	-4.3502282731788	-0.05655832066952371	-4.2262824175923015
32.64609100608406	98.08480570492083	94.8241837774709	105.15277749668992	102.00862741290214	108.60294119990122	105.50537797841952	111.88760137555875	108.82769023003836	117.7268875808353	114.717536991821	0.062013273346550477	0.06463237180697093	-0.05915654006867044	-4.4470566150594095	-0.0574773750137183	-4.32082781778081
32.84280012700226	98.07395031797292	94.81367301074148	105.14133956420979	101.99752544006324	108.5912132808303	105.49398234345398	111.8755937082076	108.81601171458719	117.71437358781675	114.70534753989719	0.062014724216978796	0.06463388833237124	-0.06006789685551439	-4.542766241786012	-0.058369084775279134	-4.414291249278904
33.040694519328454	98.06272024397893	94.80279072781966	105.1296140820681	101.98614106118116	108.57923713327732	105.48234429182834	111.86337314806687	108.8041265658449	117.70170437234393	114.69300949479414	0.062017004758776376	0.06463627207413065	-0.06095115281055996	-4.637329919314652	-0.059233483305604295	-4.506646317877312
33.239781324919136	98.05111670172683	94.79153801331154	105.11760350529963	101.97447662300473	108.56701578276109	105.4704667498963	111.8509432422453	108.79203823817976	117.68888435607965	114.6805271916971	0.06202012359277564	0.06463953204399492	-0.061806341781675656	-4.730720071678661	-0.06007060385991281	-4.597866298707231
33.44006772866406	98.03914096051368	94.77991599962743	105.10531035453701	101.96253453552568	108.55455232719449	105.45835271417025	111.83830761634805	108.77975026230193	117.67591804916503	114.66790505218604	0.06202408943216951	0.06464367735055886	-0.06263349750446423	-4.8229087771433115	-0.060880479592697156	-4.687924132573244
33.64156095874556	98.02679434065534	94.76792586745186	105.09273721679763	101.95031727273293	108.54184993779137	105.44600525219822	111.82546997548877	108.76726624624683	117.66281005139507	114.65514758538397	0.06202891108406459	0.06464871720089928	-0.06343265359919315	-4.9138677644659765	-0.06166314355510849	-4.7767924223408045
33.84426828689945	98.01407821399691	94.7555688462138	105.07988674627732	101.93782737337376	108.52891185998342	105.43342750345036	111.81243410531314	108.75458987637025	117.64956505340983	114.64225938912034	0.06203459745106163	0.06465466090223995	-0.0642038435657355	-5.003568408974388	-0.062418628689499656	-4.864443429123639
34.04819702867729	98.00099400442501	94.74284621455804	105.06676166515234	101.92506744172233	108.5157414143475	105.42062268021563	111.79920387303609	108.74172491835584	117.63618783790221	114.62924515111088	0.06204115753287029	0.06466151786364659	-0.06494710077532773	-5.09198172831384	-0.06314696782237661	-4.950849068271054
34.25335454371064	97.98754318838205	94.72975930081786	105.05336476438976	101.91204014835635	108.50234199754468	105.4075940685094	111.78578322849228	108.7286752182366	117.62268328084339	114.61610965015434	0.06204860042795087	0.06466929759775937	-0.06566245846664742	-5.1790783784599626	-0.06384819366010674	-5.0359809054971265
34.45974823597649	97.97372729538046	94.71630948348702	105.0396989045645	101.8987482309399	108.48871708326828	105.39434502899013	111.77217620519872	108.71544470342708	117.60905635272346	114.60285775734458	0.06205693533519104	0.06467800972255348	-0.06634994974257324	-5.264828649858828	-0.06452233878647462	-5.119810153177241
34.66738555406454	97.95954790851819	94.70249819169246	105.02576701668441	101.8851944950137	108.47487022320334	105.38087899788648	111.75838692143074	108.7020373837691	117.59531211980939	114.5894944372992	0.06206617155561424	0.064687663963138	-0.0670096075604647	-5.349202462850371	-0.0651694356529049	-5.202307665957051
34.87627399144595	97.9450066649969	94.68832690566869	105.01157210302512	101.87138181479483	108.46080504799826	105.36719948793683	111.74441958131308	108.68845735259224	117.58145574542239	114.57602474940748	0.06207631849411785	0.06469827015358678	-0.06764146472801258	-5.432169363568391	-0.06578951657374432	-5.28344393673251
35.086421086743854	97.93010525663877	94.67379715723087	104.99711723797046	101.85731313398179	108.44652526824572	105.35331008933731	111.73027847592269	108.67470878778575	117.56749249123048	114.56245384909336	0.06208738566125153	0.06470983823880762	-0.06824555389852094	-5.51369851972413	-0.06638261372390275	-5.363189092793618
35.29783442400536	97.91484543040607	94.65891053024836	104.98240556886329	101.84299146656801	108.43203467547644	105.33921447070155	111.71596798440714	108.66079595288446	117.553427718561	114.54878698909671	0.06209938267502377	0.06472237827644625	-0.0688219075606753	-5.593758715942386	-0.06694875912793918	-5.44151289117508
35.51052163297529	97.89922898892117	94.64366866111995	104.96744031686383	101.82841989766474	108.41733714316433	105.32491638003287	111.70149257511706	108.64672319817035	117.53926688973122	114.53502952077447	0.06211231926274817	0.06473590043882717	-0.06937055803490466	-5.672318349428679	-0.0674879846553722	-5.518384714494459
35.72449038937153	97.88325779098672	94.6280732392471	104.95222477781651	101.81360158432966	108.40243662774287	105.3104196457058	111.68685680675263	108.63249496178602	117.52501556939754	114.52118689541791	0.06212620526292265	0.0647504150149345	-0.06989153746582133	-5.749345425447245	-0.06800032201593353	-5.593773566739401
35.93974841516195	97.86693375210749	94.61212600750844	104.93676232312556	101.79853975640502	108.38733716963387	105.2957281774603	111.67206532952547	108.61811577086394	117.51067942592405	114.50726466559017	0.0621410506271473	0.06476593241242926	-0.07038487781488811	-5.824807552638958	-0.0684858027505868	-5.667648068643757
36.15630347884324	97.85025884501201	94.5958287627335	104.92105640063927	101.78323771736338	108.3720428942883	105.28084596740727	111.65712288633543	108.60359024266987	117.49626423277074	114.49326848648242	0.062156865422079974	0.06478246315970834	-0.07085061085345501	-5.898671938328334	-0.06894445822612738	-5.7399764532456174
36.374163395721176	97.83323510017543	94.57918335617669	104.90511053554316	101.7676988451618	108.35655801323955	105.26577709104608	111.64203431396272	108.58892308576146	117.4817758699017	114.47920411728987	0.062173659831428155	0.06480001790800323	-0.07128876815355056	-5.9709053836159	-0.06937631962588853	-5.810726561172487
36.59333602819267	97.8158646063429	94.5621916939909	104.88892833126273	101.75192659310495	108.3408868251698	105.25052570829457	111.62680454427655	108.57411910116248	117.46722032521424	114.46507742260789	0.06219144415798222	0.06481860743351976	-0.07169938108265228	-6.041474278725218	-0.06978141794490966	-5.879865836173849
36.813829286029524	97.79814951105224	94.54485573769959	104.87251347037355	101.73592449071515	108.32503371698758	105.23509606453004	111.61143860545772	108.55918318355096	117.45260369598714	114.4508943738474	0.06221022882568807	0.06483824263962085	-0.0720824807943643	-6.110344597895164	-0.07015978398115408	-5.947361320213531
37.03565112666392	97.7800920211588	94.5271775046704	104.8558697155231	101.71969614461331	108.30900316492082	105.21949249164474	111.59594162324032	108.5441203224656	117.43793219035248	114.43666105067301	0.06223002438176073	0.06485893455905241	-0.0724380982201751	-6.17748189440681	-0.07051144832732348	-6.013179648685764
37.25880955547555	97.76169440335826	94.50915906858559	104.83900091035947	101.70324523940627	108.29279973562042	105.20371940911184	111.58031882216703	108.5289356035256	117.42321212878659	114.42238364245976	0.0622508414988384	0.06488069435621249	-0.07276626406110154	-6.242851295413857	-0.07083644136332623	-6.077287045449339
37.483312626080554	97.74295898471203	94.4908025599142	104.82191098047197	101.68657553858537	108.27642808728015	105.1877813250668	111.56457552686433	108.51363420966968	117.40844994562566	114.4080684497744	0.06227269097718288	0.06490353332946835	-0.07306700877830963	-6.30641749667484	-0.0711347932472961	-6.1396493178581295
37.70916844062219	97.72388815317032	94.47211016638099	104.8046039343391	101.66969088543168	108.2598929707677	105.17168283739939	111.54871716333203	108.498221422409	117.3936521906012	114.39372188587573	0.06229558374691885	0.06492746291351609	-0.0733403625860376	-6.368144757427217	-0.07140653390879947	-6.200231851729768
37.93638515006311	97.70448435809669	94.4530841334361	104.78708386428815	101.65259520393228	108.24319923077147	105.15542863486115	111.5327492602526	108.48270262309944	117.37882553040068	114.37935047823976	0.062319530870321764	0.06495249468178996	-0.07358635543980085	-6.427996894763055	-0.07165169303743824	-6.258999606023281
38.164970954479706	97.68475011079185	94.4337267647226	104.76935494746367	101.63529249970468	108.22635180696089	105.13902349818542	111.51667745031726	108.4670832942299	117.36397675025025	114.3649608701065	0.0623445435441502	0.0649786403489198	-0.07380501702854758	-6.485937278222991	-0.07187030007585804	-6.315917107636778
38.39493410335793	97.66468798501707	94.41404042254304	104.75142144680657	101.61778686093116	108.20935573516138	105.12247230122165	111.50050747157059	108.45136902072882	117.34911275552206	114.35055982205093	0.062370633102022746	0.06500591177323597	-0.07399637676454063	-6.541928824226488	-0.07206238420960176	-6.370948446063267
38.626282895891045	97.64430061751715	94.39402752832427	104.733287712043	101.60008245930221	108.19221614854378	105.10578001208353	111.48424516877365	108.43556549128857	117.33424057336549	114.33615421357698	0.06239781101684666	0.06503432095932796	-0.07416046377377938	-6.5959339903674845	-0.07222797435846928	-6.4240572679227625
38.859025681279114	97.62359070854286	94.37369056308094	104.71495818068375	101.58218355096983	108.17493827882906	105.0889516943117	111.46789649478609	108.4196784997081	117.31936735436352	114.32175104473654	0.06242608890329227	0.06506388006065124	-0.0742973068835795	-6.647914769422641	-0.07236709916449513	-6.475206771250669
39.09317085903034	97.60256102237346	94.35303206787765	104.69643737903522	101.56409447751136	108.15752745750902	105.07199250805184	111.45146751196833	108.4037139462553	117.3045003742153	114.30735743777416	0.062455478520317596	0.06509460138218852	-0.07440693461410319	-6.697832683617889	-0.07247978698387669	-6.524359699960769
39.328726879264174	97.5812143878367	94.332054644288	104.67772992321909	101.54581966690175	108.13998911708089	105.05490771124613	111.43496439360183	108.38767783904699	117.28964703544295	114.29298063879499	0.062485991773744545	0.0651264973831662	-0.07448937516784326	-6.745648778673058	-0.07256606587688452	-6.57147833811905
39.56570224301631	97.55955369882932	94.31076095485264	104.65884052020448	101.52736363449714	108.12232879229917	105.03770266084123	111.41839342533096	108.3715762954495	117.27481486912635	114.2786280194607	0.0625176407188884	0.0651595806798232	-0.07454465641552588	-6.791323617351736	-0.07262596359561257	-6.616524503911933
39.80410550254544	97.53758191483647	94.28915372353474	104.63977396885113	101.50873098402843	108.10455212144386	105.02038281401131	111.40176100662522	108.35541554349898	117.26001153666512	114.26430707871116	0.06255043756323715	0.06519386404823783	-0.07457280588815252	-6.834817273520457	-0.07265950757377482	-6.659459543701814
40.04394526164196	97.51530206144808	94.267235736173	104.62053516096212	101.48992640860516	108.0866648476032	105.00295372939696	111.38507365226103	108.33920192334206	117.24524483156625	114.25002544451327	0.0625843946691904	0.06522936042721393	-0.07457385076256173	-6.876089325596695	-0.0726667249156776	-6.700244325955282
40.28523017593832	97.49271723087692	94.24500984093201	104.60112908235088	101.47095469172976	108.06867281997624	104.98542106835993	111.36833799382737	108.32294188869669	117.23052268126322	114.2357908756372	0.06261952455684812	0.06526608292122148	-0.07454781784937836	-6.915098849956848	-0.07264764238448151	-6.738839234978514
40.52796895322162	97.46983058247218	94.22247894875018	104.58156081391706	101.45182070832323	108.05058199518993	104.96779059625477	111.351560781251	108.30664200833536	117.21585314896123	114.22161126346167	0.06265583990686241	0.06530404480340384	-0.07449473358300907	-6.951804414635262	-0.07260228639057686	-6.775204164601746
40.77217035374772	97.44664534323262	94.19964603378395	104.5618355327353	101.43252942576058	108.0323984386345	104.95006818371641	111.33474888434456	108.2903089675882	117.20124443551273	114.20749463380685	0.06269335356334305	0.06534325951864077	-0.07441462400646515	-6.986164072266547	-0.07253068297953291	-6.809298511703673
41.017843190557436	97.42316480831813	94.17651413384975	104.54195851315649	101.41308590491872	108.01412832581744	104.93225980796572	111.31790929437837	108.27394956987	117.18670488132395	114.19344914879817	0.06273207853682507	0.06538374068667921	-0.0743075147586012	-7.01813535326437	-0.07243285781865438	-6.841081169550307
41.26499632979458	97.39939234155874	94.15308635086198	104.52193512792029	101.39349530123455	107.99577794373447	104.91437155413176	111.30104912567421	108.25757073822844	117.17224296829119	114.17948310875938	0.06277202800729698	0.0654255021053268	-0.07417343106220642	-7.04767525895295	-0.07230883618620965	-6.870510521242977
41.51363869102594	97.37533137596097	94.12936585126725	104.50177084928013	101.37376286577464	107.97735369225931	104.89640961659161	111.28417561722314	108.24117951691537	117.15786732176868	114.16560495413631	0.06281321532729157	0.06546855775371077	-0.0740123977085716	-7.074740254229255	-0.07215864295673668	-6.897544432722498
41.763779247563185	97.35098541421293	94.10535586647538	104.48147125014155	101.3538939463171	107.95886208555304	104.87838030032903	111.26729613432809	108.22478307298249	117.14358671256943	114.15182326745298	0.06285565402504008	0.06551292179560704	-0.07382443904376146	-7.0992862603052345	-0.07198230258802596	-6.922140245787887
42.0154270267867	97.32635802918564	94.08105969328584	104.46104200521235	101.33389398844463	107.94030975349166	104.86029002231074	111.25041817027034	108.20838869790013	117.12941005899796	114.13814677529918	0.06289935780769208	0.06555860858283764	-0.07360957895386377	-7.121268647235411	-0.07177983910656849	-6.944254770951375
42.26859111047143	97.30145286443248	94.05648069431052	104.44048889216667	101.31376853665024	107.92170344311441	104.8421453128824	111.23354934800221	108.19200380920117	117.11534642891776	114.12458435035168	0.06294434056460357	0.06560563265873735	-0.07336784085126169	-7.140642226433556	-0.07155127609607348	-6.963844280380727
42.523280635114425	97.27627363468429	94.03162229839026	104.41981779282098	101.29352323545343	107.90305002009045	104.82395281718175	111.21669742186405	108.17563595214828	117.10140504185134	114.11114501342716	0.06299061637069171	0.0656540087616959	-0.07309924765954179	-7.157361242912884	-0.07129663668109743	-6.980864500292228
42.77950479226489	97.25082412634248	94.0064880010092	104.39903469432475	101.27316383053154	107.8843564702077	104.80571929657422	111.19987027932898	108.15929280142967	117.08759527111735	114.09783793557284	0.06303819948986093	0.06570375182877271	-0.07280382179541789	-7.171379367162444	-0.07101594351084373	-6.9952706032891
43.03727282885567	97.22510819796825	93.98108136470177	104.37814569036455	101.2526961698612	107.8656299008818	104.78745163010605	111.18307594277418	108.14298216287825	117.07392664600289	114.08467244018927	0.06308710437850049	0.06575487699938912	-0.07248158515548653	-7.1826496873	-0.07070921874773717	-7.007017200940027
43.29659404753705	97.19912978076762	93.95540601945513	104.35715698238118	101.23212620487354	107.84687754268599	104.76915681597856	111.16632257127904	108.12671197521848	117.06040885397199	114.07165800519047	0.06313734568905599	0.06580739961909704	-0.07213255909937288	-7.191124700839282	-0.07037648404906349	-7.016058335713751
43.55747780701245	97.17289287907256	93.92946566310626	104.33607488080173	101.21145999162259	107.82810675090292	104.7508419730435	111.1496184624518	108.11049031184069	117.04705174291223	114.05880426520093	0.06318893827367521	0.06586133524342928	-0.07175676443085877	-7.1967563060279645	-0.07001776055150799	-7.022347472928232
43.81993352237618	97.14640157081928	93.90326406173284	104.3149058062866	101.19070369196672	107.80932500709986	104.73251434231936	111.13297205428609	108.09432538260306	117.03386532342086	114.04612101379011	0.06324189718793317	0.06591669964183022	-0.07135422138301806	-7.199495793534879	-0.06963306885594989	-7.025837492663413
44.08397066545326	97.11966000801914	93.87680505003722	104.29365629098908	101.16986357476294	107.79053992072382	104.71418128852865	111.11639192704408	108.07822553566149	117.02085977112766	114.03361820574483	0.06329623769463336	0.06597350880167127	-0.07092494960096474	-7.199293837704317	-0.06922242901021036	-7.026480681346584
44.349598765141174	97.09267241722772	93.85009253172494	104.27233297983202	101.14894601707584	107.7717592307224	104.69585030165835	111.09988680517236	108.06219925932947	117.0080454290606	114.0213059593822	0.06335197526769167	0.06603177893235113	-0.07046896812218506	-7.196100487417425	-0.06878586049194269	-7.024228723206761
44.6168274077539	97.06544310000655	93.82313047987513	104.25094263179805	101.12795750539942	107.75299080718655	104.67752899854179	111.08346555924666	108.04625518396692	116.99543281005107	114.00919455890174	0.06340912559610284	0.06609152646948586	-0.06998629535831924	-7.189865157029999	-0.06832338219103917	-7.01903269149625
44.88566623736761	97.03797643338146	93.79592293730488	104.22949212123677	101.10690463689409	107.73424265301878	104.65922512446471	111.06713720794963	108.03040208390017	116.98303259918262	113.99729445678001	0.0634677045879921	0.06615276807918652	-0.06947694907708524	-7.180536617117468	-0.0678350123918392	-7.0108430396612675
45.15612495616904	97.01027687029308	93.76847401692456	104.20798843918568	101.08579412063698	107.71552290562428	104.64094655479346	111.05091092007852	108.01464887937222	116.97085565628137	113.98561627620614	0.06352772837475164	0.06621552066243078	-0.06894094638377624	-7.16806298497977	-0.0673207687561046	-6.999609592323395
45.42821332480542	96.98234894004281	93.74078790208581	104.18643869470849	101.06463277888719	107.69683983862842	104.62270129662791	111.0347960165874	107.99900463852502	116.9589130184513	113.97417081356123	0.06358921331526918	0.066279801359529	-0.06837830369889275	-7.152391714709665	-0.06678066830230023	-6.985281535791728
45.701941162736816	96.95419724873237	93.71286884692167	104.1648501162497	101.04342754836665	107.6782018636199	104.60449749047926	111.01880197266281	107.98347857941513	116.94721590265554	113.96296904094268	0.0636521760002457	0.06634562755468658	-0.06778903674063486	-7.1334695875157195	-0.0662147273874325	-6.967807408724184
45.97731834859046	96.92582647969515	93.68472117667632	104.14323005300413	101.02218548155471	107.65961753191874	104.5863434119717	111.00293841983199	107.96808007206104	116.93577570834168	113.95202210873215	0.06371663325660715	0.06641301688066523	-0.06717316050321642	-7.111242701455922	-0.06562296168866055	-6.94713509250505
46.25435482051728	96.89724139392268	93.65634928802692	104.12158597630561	101.00091374799902	107.64109553637294	104.56824747357034	110.98721514810875	107.95281864052562	116.9246040201172	113.94134134821137	0.0637826021520115	0.06648198722354695	-0.06653068923529304	-7.085656461054896	-0.06500538618203677	-6.923211801266007
46.533060576550575	96.86844683048133	93.62775764939478	104.09992548103035	100.97961963564151	107.62264471318066	104.55021822633499	110.97164210817276	107.93770396503297	116.91371261047091	113.93093827422446	0.06385009999945503	0.0665525567276032	-0.06586163641910048	-7.056655566746485	-0.06436201512090634	-6.895984071652492
46.813445674966815	96.83944770692312	93.59895080124774	104.07825628701997	100.95831055216149	107.60427404374197	104.53226436170156	110.95622941358774	107.92274588412168	116.9031134425461	113.92082458789042	0.06391914436197783	0.0666247438002674	-0.06516601474760364	-7.024184004014387	-0.06369286201768887	-6.865397752764693
47.09552023464871	96.8102490196868	93.56993335638944	104.0565862405205	100.9369940263324	107.58599265653768	104.51439471328818	110.94098734305545	107.90795439683235	116.89281867296297	113.91101217936239	0.06398975305747301	0.06669856711722073	-0.06444383610286764	-6.988185032401816	-0.06299793962153899	-6.831397995531006
47.37929443545016	96.78085584449079	93.54071000024004	104.03492331564053	100.91567770939777	107.56780982903845	104.49661825873217	110.92592634270932	107.89333966493506	116.88284065469408	113.90151313064155	0.06406194416360174	0.06677404562758857	-0.06369511153224039	-6.9486011742010305	-0.062277259895012094	-6.793929241790465
47.66477851856398	96.75127333671675	93.51128549110331	104.01327561582696	100.89436937646182	107.54973498964274	104.4789441215531	110.91105702844659	107.87891201519284	116.87319193999255	113.8923397184403	0.06413573602281686	0.0668511985592527	-0.06291985122516053	-6.905374202848179	-0.06153083399391335	-6.752935213462479
47.951982786891236	96.72150673178373	93.48166466042271	103.9916513753602	100.87307692789832	107.53177771964623	104.46138157304615	110.89639018830142	107.86468194166542	116.86388528337548	113.88350441710062	0.06421114724749605	0.06693004542428072	-0.06211806448823154	-6.858445131114422	-0.060758672242997136	-6.708358901189058
48.24091760541319	96.69156134551196	93.45185241302386	103.97005896086802	100.85180839077609	107.5139477552416	104.44394003420467	110.88193678485888	107.8506601080523	116.85493364466294	113.87501990156663	0.06428819672519086	0.06701060602447718	-0.0612897597216886	-6.807754199144256	-0.05996078411388339	-6.660142552947946
48.53159340156531	96.66144257447573	93.42185372734392	103.9485068728586	100.830571920302	107.49625498955032	104.42662907767281	110.8677079577109	107.83685735007664	116.84635019207427	113.86689905041293	0.0643669036239906	0.06709290045706005	-0.060434944393506385	-6.753240862046368	-0.059137178199591744	-6.608227662138233
48.82402066561362	96.6311558963455	93.39167365564732	103.92700374727373	100.80937580128278	107.47870947468716	104.4094584297302	110.85371502595581	107.82328467791181	116.83814830538338	113.85915494893162	0.06444728739800715	0.06717694912046251	-0.05955362501376271	-6.694843777262577	-0.0582878621922589	-6.552554955749656
49.11820995103327	96.60070687021815	93.36131732422571	103.90555835706192	100.7882284496033	107.46132142385787	104.3924379723064	110.83996949074205	107.80995327864913	116.83034157913417	113.8518008922764	0.06452936779298338	0.0672627727202672	-0.058645807107325254	-6.632500791631173	-0.05741284285636539	-6.493064381931617
49.41417187488941	96.57010113693501	93.33078993358465	103.88417961377235	100.76713841372583	107.44410121349118	104.37557774503043	110.82648303785724	107.79687451881186	116.82294382591793	113.8448503886697	0.06461316485202437	0.06735039227527277	-0.057711495188840445	-6.5661489283556875	-0.05651212600437816	-6.429695097514923
49.71191711822035	96.53934441938614	93.30009675861172	103.8628765691687	100.7461143762053	107.4270593854046	104.3588879473104	110.81326754036296	107.78405994691133	116.81596907971311	113.83831716266862	0.06469869892146146	0.06743982912370058	-0.05675069273468125	-6.495724373486155	-0.055585716471028945	-6.362385455217009
50.01145642642306	96.50844252280207	93.26924314873028	103.84165841686514	100.7251651552262	107.4102066490068	104.34237894044959	110.80033506127766	107.77152129605159	116.80943159929068	113.83221515849701	0.06478599065684663	0.06753110492954066	-0.055763402152877006	-6.421162461934728	-0.05463361808565992	-6.291072990385146
50.3128006096408	96.4774013350312	93.23823452803427	103.82053449398404	100.70429970615734	107.39355388353646	104.32606124979547	110.78769785630867	107.75927048657933	116.80334587168636	113.826558543441	0.06487506102908379	0.06762424168904213	-0.054749624756681214	-6.342397663582233	-0.05365583364712734	-6.215694407845149
50.61596054315354	96.4462268268014	93.20707639540504	103.7995142828346	100.68352712312675	107.37711214033716	104.30994556692441	110.77536837663244	107.74731962878255	116.7977266157394	113.82136171131117	0.06496593133069843	0.0677192617373549	-0.05370936073498456	-6.259363568857225	-0.05265236489395875	-6.136185567826033
50.9209471677702	96.41492505196688	93.17577432461019	103.77860741261487	100.6628566406178	107.36089264517145	104.29404275186386	110.7633592717274	107.73568102563969	116.7925887857027	113.8166392859748	0.06505862318225294	0.06781618775532114	-0.05264260912153418	-6.171992873867566	-0.05162321247709656	-6.052481472161162
51.22777149022361	96.38350214773843	93.14433396438092	103.75782366113636	100.64229763508415	107.34490680057331	104.2783638353494	110.75168339225812	107.72436717561746	116.78794757492375	113.81240612495569	0.06515315853890523	0.06791504277642449	-0.05154936776409613	-6.080217365306453	-0.050568375931760556	-5.964516249929147
51.53644458356769	96.35196433489678	93.11276103846994	103.73717295657194	100.62185962658695	107.32916618824099	104.26292002112169	110.74035379301397	107.71339077552224	116.78381841959957	113.80867732310794	0.06524955969712264	0.06801585019390095	-0.05042963329466943	-5.983967905169266	-0.04948785364737773	-5.872223142741859
51.84697758757708	96.32031791798698	93.0810613456866	103.71666537922661	100.60155228045203	107.3136825714693	104.24772268826028	110.72938373590095	107.70276472340308	116.78021700260575	113.80546821636177	0.0653478493015462	0.06811863376801368	-0.04928340109640317	-5.883174414819223	-0.048381642837625805	-5.775534489745041
52.15938170914916	96.28856928549568	93.04924075991066	103.69631116333389	100.58138540894996	107.29846789762541	104.23278339355888	110.71878669299194	107.69250212151071	116.7771592574045	113.80279438554662	0.06544805035201685	0.06822341763349854	-0.048110665270883146	-5.777765858805651	-0.047249739509425126	-5.674381712193281
52.47366822270851	96.25672491000725	93.01730523008119	103.67612069887524	100.56136897299687	107.28353430066576	104.2181138739396	110.70857634963276	107.68261627931086	116.77466137203024	113.80067166028996	0.06555018621076399	0.06833022630718232	-0.046911418606214283	-5.66767022852946	-0.04609213843227167	-5.568695297846716
52.789848470613855	96.22479134834	92.98526078016177	103.65610453342514	100.54151308387846	107.26889410369704	104.20372604890967	110.698766607608	107.67312071655567	116.77273979315704	113.79911612299719	0.06565428060976095	0.06843908469578029	-0.04568565254191981	-5.5528145251155365	-0.04490883310668892	-5.458404784923914
53.107933863567155	96.1927752416609	92.95311350907893	103.63627337402158	100.52182800499551	107.25455982158233	104.1896320230594	110.68937158836751	107.66402916641272	116.7714112302498	113.79814411291142	0.06576035765825465	0.06855001810387892	-0.04443335713423835	-5.433124742172367	-0.04369981573083237	-5.343438745596359
53.42793588102576	96.16068331557747	92.92086959063508	103.6166380890623	100.50232415363412	107.24054416359229	104.1758440886051	110.68040563631449	107.65535557865537	116.77069265980015	113.79777223025881	0.06586844185046856	0.06866305224210477	-0.04315452102116524	-5.308525848078716	-0.04246507716720771	-5.22372476912642
53.74986607161648	96.12852238020663	92.8885352733921	103.59720971022763	100.4830121027577	107.22686003610357	104.16237472797488	110.67188332215767	107.64711412291337	116.7706013296509	113.79801734047814	0.06597855807348994	0.06877821323548997	-0.04184913138638535	-5.178941767870128	-0.04120460690924688	-5.099189444750664
54.073736053552395	96.09629933021799	92.85611688052673	103.57799943442942	100.46390258282418	107.21352054534451	104.149236616441	110.66381944632793	107.63931919198738	116.77115476340944	113.79889657853953	0.06609073161534387	0.0688955276320335	-0.04051717392260912	-5.044295364725258	-0.039918393046832534	-4.9697583440902235
54.399557515052166	96.06402114485203	92.8236208096543	103.55901862578793	100.44500648362586	107.20053900019019	104.13644262479743	110.65622904246219	107.63198540522716	116.77237076495413	113.80042735335225	0.06620498817325599	0.06901502241147135	-0.03915863279311793	-4.904508420859202	-0.03860642223102673	-4.835356003128254
54.727342214761876	96.0316948879115	92.79105353262175	103.54027881763658	100.42633485615555	107.18792891500784	104.12400582208619	110.64912738095592	107.62512761197712	116.77426742303577	113.80262735226687	0.06632135386211387	0.06913672499425301	-0.03777349059444646	-4.759501618205832	-0.03726867963774794	-4.695905903739913
55.057101982179326	95.99932770772348	92.75842159526636	103.52179171455398	100.40789891449606	107.17570401255274	104.11193947837135	110.64252997258535	107.61876089508867	116.77686311597509	113.80551454567089	0.06643985522313307	0.06926066325073721	-0.03636172831619433	-4.609194518401637	-0.035905148930879704	-4.551330454814888
55.38884871808102	95.96692683707369	92.72573161714097	103.50356919442638	100.38971003773692	107.1638782269179	104.10025706756389	110.63645257220253	107.61290057450357	116.78017651646192	113.80910719168394	0.06656051923272485	0.06938686551060681	-0.034923325301775776	-4.453505542536732	-0.03451581222552136	-4.401550973041594
55.722594394951685	95.93449959310777	92.69299029120143	103.48562331053726	100.37177977191465	107.15246570653576	104.08897227029584	110.63091118250296	107.60756221090695	116.78422659645456	113.81342384095096	0.06668337331158461	0.06951536057251666	-0.033458259207634455	-4.29235195025467	-0.03310065004964713	-4.246487663127482
56.058351057416104	95.9020533772025	92.66020438345791	103.46796629368883	100.35411983198135	107.14148081723692	104.07809897684847	110.6259220578704	107.60276160945519	116.78903263218646	113.81848334154046	0.06680844533399424	0.06964617771397084	-0.03196650596123618	-4.125649818412057	-0.03165964130485577	-4.086059597564599
56.39613082267415	95.86959567480132	92.6273807325853	103.45061055435188	100.33674210379824	107.13093814536323	104.06765129013203	110.62150170829791	107.5985148235776	116.7946142092791	113.82430484394663	0.06693576363735405	0.06977934670144649	-0.030448039719004782	-3.9533140192179417	-0.030192763226892794	-3.9201846959331306
56.7359458809379	95.83713405521628	92.59452624949382	103.43356868484818	100.31965864615756	107.12085250094039	104.05764352872178	110.61766690339002	107.59483815885628	116.80099122796724	113.83090780620147	0.06706535703194452	0.06991489780076206	-0.028902832822979008	-3.775258197903895	-0.028699991345320086	-3.7487797037829296
57.07780849587155	95.8046761713915	92.56164791685542	103.4168534615625	100.3028816928304	107.11123892090778	104.04809022994816	110.61443467644493	107.59174817698351	116.80818390843646	113.83831199909667	0.06719725481092804	0.07005286178770405	-0.02733085575650307	-3.5913947497756453	-0.027181299442275986	-3.5717601709256996
57.42173100503407	95.77222975962968	92.52875278858647	103.40047784718813	100.28642365464401	107.10211267241071	104.03900615304583	110.61182232862228	107.5892616998019	116.81621279627926	113.84653751152165	0.06733148676059479	0.07019326995891423	-0.025732077098865602	-3.4016347967371985	-0.025636659509899573	-3.3890404292178573
57.7677258203244	95.73980263927692	92.49584798928292	103.38445499300357	100.27029712158581	107.09348925615276	104.03040628235993	110.6098474331956	107.58739581342597	116.8250987680697	113.8556047559171	0.06746808317086288	0.07033615414304974	-0.024106463480990215	-3.2058881634657155	-0.02406604170846549	-3.200533569968684
58.115805428429454	95.70740271236595	92.4629407136072	103.36879824118223	100.2545148649371	107.08538440981235	104.02230583061304	110.60852783989303	107.58616787245003	116.83486303706164	113.86553447385077	0.0676070748460367	0.07048154671221762	-0.02245397953637962	-3.004063352560479	-0.022469414321790282	-3.0061514205881394
58.465982391274686	95.67503796321593	92.43003822562378	103.35352112713682	100.23908983943522	107.07781411152467	104.01472024223317	110.60788167932985	107.58559550424316	116.8455271590147	113.87634774171592	0.06774849311583263	0.07062948059369993	-0.020774587854646143	-2.796067519535427	-0.020846743713889282	-2.8058045209254487
58.818269346477535	95.64271645798489	92.39714785808161	103.33863738189594	100.2240351854651	107.07079458342898	104.00766519674421	110.60792736753191	107.5856966133334	116.85711303814855	113.88806597655734	0.06789236984667922	0.07077998928197018	-0.01906824893339376	-2.581806447065901	-0.01919799428227975	-2.59940209877459
59.172679007803275	95.61044634417505	92.36427701164202	103.32416093451639	100.20936423128161	107.0643422952845	104.00115661222179	110.60868361055586	107.58648938588541	116.86964293323183	113.9007109420288	0.06803873745330342	0.07093310685101432	-0.017334921127456937	-2.361184518551454	-0.017523128412562983	-2.3868520450523647
59.52922416562417	95.57823585008732	92.3314331540471	103.31010591453038	100.19509049526057	107.05847396815622	103.9952106488133	110.61016940920626	107.58799229427058	116.88313946380798	113.91430475448321	0.06818762891060108	0.07108886796696312	-0.015574560597912068	-2.1341046909328725	-0.015822106431045313	-2.1680608882088563
59.887917687380885	95.546093284224	92.29862381922969	103.29648665442866	100.18122768818228	107.0532065781721	103.989843712327	110.61240406385421	107.59022410173627	116.89762561656272	113.92886988920246	0.06833907776581492	0.07124730790104772	-0.013787121262481605	-1.9004684673018346	-0.014094886557614927	-1.9429337682267942
60.24877251804685	95.51402703463474	92.26585660635804	103.28331769217853	100.16778971554396	107.0485573603521	103.98507245788807	110.61540717935674	107.593203867172	116.91312475183463	113.94442918676697	0.06849311815101412	0.07140846254288259	-0.0119725547411349	-1.660175868342776	-0.012341424855833338	-1.7113744097769086
60.6118016805955	95.48204556820738	92.23313917881723	103.27061377378071	100.15479067990591	107.04454381251433	103.9809137936676	110.61919867008476	107.59695094998033	116.92966061027703	113.96100585957296	0.06864978479589672	0.07157236841409288	-0.01013081030330909	-1.4131254033600271	-0.010561675183652142	-1.473285094856692
60.97701827647021	95.45015742989636	92.20047926311955	103.25838985586144	100.1422448832674	107.04118369925526	103.9773848846814	110.62379876505672	107.60148501505009	116.9472573196703	113.97862349849737	0.06880911304091386	0.07173906268228943	-0.008261834813566793	-1.159214040635561	-0.00875558914344765	-1.2285666349016537
61.34443548605718	95.41837124189004	92.16788464774487	103.2466611083038	100.13016682947607	107.03849505601046	103.9745031566646	110.6292280131857	107.60682603783884	116.96593940189345	113.99730607971783	0.06897113885073583	0.07190858317540837	-0.006365572674781106	-0.898337176800851	-0.006923116029014409	-0.9771183418706642
61.71406656916102	95.38669570271153	92.13536318190555	103.235442916917	100.11857122666956	107.0364961931948	103.97228630002122	110.63550728863967	107.61299430956487	116.9857317800561	114.01707797169037	0.06913589882805937	0.07208096839641949	-0.004441965772713274	-0.6303886058012722	-0.005064202774093474	-0.7188379990511748
62.085924865483435	95.35513958625106	92.10292277423328	103.22475088614445	100.10747298974977	107.03520570042498	103.97075227385126	110.64265779631964	107.62001044251262	117.00665978579678	114.03796394228904	0.06930343022777727	0.07225625753842185	-0.002490953417492392	-0.3552604869182687	-0.003178793898712229	-0.45362183096949593
62.46002379510434	95.32371174072647	92.0705713913844	103.21460084181147	100.09688724289055	107.0346424508267	103.96991931005718	110.6507010774578	107.62789537545426	117.02874916675202	114.059989166113	0.06947377097151118	0.0724344905001309	-0.000512472285407739	-0.07284331207483774	-0.001266831455097872	-0.1813644726134953
62.83637685896657	95.29242108756877	92.0383170565601	103.20500883391293	100.08682932207878	107.03482560542766	103.9698059175315	110.65965901533968	107.6366703791907	117.05202609420076	114.08317923196493	0.0696469596625263	0.07261570790177706	0.0014935436416294579	0.21697412767025526	0.0006717450283417747	0.09804106207593577
63.21499763936286	95.26127662022924	92.00616784793797	103.19599113944145	100.07731477768978	107.03577461763965	103.97043088642798	110.66955384115332	107.64635706221529	117.07651717088926	114.10756015050603	0.06982303560103555	0.07279995110141985	0.003527163137533762	0.5143047765195661	0.002636998603691154	0.38470341257561813
63.59589980042612	95.2302874029047	91.97413189701075	103.18756426525708	100.0683593770966	107.03750923783107	103.97181329251777	110.68040813996907	107.65697737650338	117.10224943904198	114.13315836209266	0.07000203879990644	0.07298726221169874	0.005588457793010093	0.8192633488943102	0.004628994959460897	0.6787329045801016
63.979097088622495	95.19946256917626	91.94221738682761	103.17974495099732	100.0599791073133	107.04004951799135	103.97397250163195	110.69224485685226	107.66855362343033	117.12925038856169	114.1600007447985	0.07018401000078231	0.0731776841170285	0.007677502079872056	1.1319663655667682	0.006647802479875509	0.9802415838894376
64.36460333324754	95.16881132055975	91.9104325501351	103.17255017203098	100.05219017767392	107.04341581649203	103.97692817419454	110.70508730311506	107.68110845982308	117.1575479654279	114.18811462262967	0.07036899069063111	0.07337126049125325	0.009794373415246582	1.4525321904584416	0.00869349230458738	1.289343251108221
64.75243244692527	95.13834292496068	91.87878566741216	103.16599714245258	100.04500902254573	107.04762880294317	103.980700269846	110.71895916270768	107.69466490414747	117.18717058029459	114.2175277739365	0.07055702311873566	0.07356803581577837	0.011939152227171235	1.7810810683804448	0.010766138388504487	1.6061534969630884
65.14259842611021	95.10806671503289	91.84728506479462	103.16010331812167	100.0384523040779	107.05270946315146	103.9853090521605	110.73388449875652	107.70924634283551	117.21814711729766	114.24826844002811	0.07074815031413866	0.07376805539818938	0.01411192202229472	2.117735163825273	0.012865817563550763	1.9307897386097466
65.53511535159264	95.07799208643362	91.81593911188487	103.15488639974446	100.03253691498551	107.05867910417888	103.99077509345894	110.74988776024999	107.72487653675627	117.25050694307409	114.28036533399585	0.07094241610355415	0.07397136539137698	0.01631276945235527	2.4626186003151815	0.01499260960031279	2.263371256620303
65.92999738900669	95.04812849597123	91.78475621944052	103.15036433599914	100.0272799813687	107.0655593595063	103.99711927971924	110.76699378887736	107.74157962783373	117.28427991600101	114.31384764975061	0.07113986512976582	0.07417801281318205	0.018541784385035953	2.8158575011984794	0.01714659727284129	2.6040192331711296
66.32725878934137	95.01848545964195	91.75374483693868	103.14655532670695	100.0226988655686	107.07337219430487	104.00436281558851	110.78522782602609	107.75938014581769	117.31949639566122	114.3487450712824	0.07134054287052179	0.07438804556657971	0.02079905997413789	3.1775800310970226	0.019327866422770512	2.9528567908455443
66.72691388945532	94.98907255054816	91.72291345000741	103.14347782604628	100.01881116905767	107.08213991081601	104.01252722949602	110.80461551993915	107.77830301520837	117.35618725254008	114.38508778214515	0.07154449565794531	0.07460151246041687	0.023084692730122924	3.5479164383068564	0.021536506023807078	3.3100090322986944
67.12897711259382	94.95989939669431	91.69227057772099	103.1411505458125	100.01563473536642	107.09188515384395	104.02163437887206	110.82518293303856	107.79837356234182	117.39438387796133	114.4229064751761	0.07175177069847535	0.07481846323072351	0.025398782595345892	3.926999098621309	0.023772608250396843	3.6756030812503013
67.53346296890952	94.93097567865557	91.66182476975206	103.13959245872421	100.01318765304671	107.10263091636445	104.03170645547503	110.84695654942067	107.81961752264009	117.43411819427024	114.4622323624562	0.07196241609335512	0.07503894856261423	0.027741433016586825	4.314962559765263	0.026036268544118002	4.049768124015827
67.94038605598601	94.90231112711069	91.63158460337321	103.1388228017732	100.01148825866942	107.1144005452492	104.04276599082692	110.86996328252441	107.84206104802848	117.4754226652675	114.50309718551615	0.0721764808596887	0.07526302011280112	0.030112751021448503	4.71194358707362	0.02832758568295901	4.432635452165414
68.3497610593647	94.87391552023593	91.60155868030319	103.13886107962225	100.01055513985915	107.12721774711281	104.05483586176301	110.89423048298127	107.86573071452769	117.51833030690574	114.54553322579872	0.07239401495207824	0.07549073053273705	0.03251284729557824	5.118081210479431	0.030646661851847057	4.824338506379718
68.7616027530747	94.84579868095172	91.57175562338915	103.13972706804854	100.01040713836427	107.14110659428246	104.06793929609621	110.91978594664958	107.89065353002323	117.56287469825286	114.5895733153823	0.07261506928486605	0.07572213349240942	0.034941836259804404	5.533516772113217	0.032993602712437564	5.225012920880545
69.17592600016614	94.81797047401497	91.54218407311787	103.14144081743261	100.0110633531615	107.15609153089332	104.08209987839854	110.94665792283772	107.91685694221702	117.60908999273053	114.63525084797317	0.0728396957549991	0.07595728370480646	0.03739983615079723	5.958393975626677	0.035368517476399575	5.634796569367609
69.59274575324658	94.7904408029525	91.51285268394963	103.1440226562959	100.01254314359748	107.17219737911542	104.09734155590519	110.97487512272477	107.94436884676871	117.65701092963897	114.68259979017749	0.07306794726553642	0.0761962369510797	0.03988696910093381	6.392858936244011	0.03777151897784847	6.053829611682886
70.01207705502031	94.76321960682384	91.48377012046377	103.14749319488232	100.0148661325631	107.18944934551035	104.11368864453958	111.00446672797887	107.97321759562755	117.70667284597053	114.73165469305603	0.0732998777498211	0.07643905010642263	0.0424033612215311	6.837060232348449	0.04020272374853562	6.482254541831935
70.43393503883172	94.73631685681131	91.45494505331195	103.15187332878996	100.01805220970517	107.20787302752728	104.13116583506782	111.03546239958526	108.00343200556588	117.75811168852844	114.78245070397641	0.07353554219633722	0.07668578116669376	0.044949142686192545	7.291148958145641	0.0426622520929385	6.92021623693654
70.85833492921113	94.70974255262298	91.42638615496483	103.15718424264612	100.0221215346695	107.2274944201345	104.14979819937938	111.06789228688268	108.03504136691312	117.81136402635123	114.83502357876489	0.07377499667427773	0.07693648927580327	0.04752444781470899	7.755278777403873	0.04515022816408987	7.3678620072169
71.2852920424243	94.68350671870515	91.39810209524788	103.1634474138316	100.0270945403794	107.24833992259569	104.16961119690228	111.10178703682035	108.06807545250179	117.86646706345903	114.88940969417209	0.07401829835984487	0.07719123475389826	0.050129415160441226	8.229605978853215	0.047666780042149526	7.825341647450841
71.71482178702524	94.6576194002522	91.3701015366535	103.17068461625004	100.03299193634646	107.27043634539072	104.19063068115223	111.13717780343705	108.10256452682714	117.92345865192671	114.94564606065846	0.07426550556330727	0.0774500791263608	0.05276418759778778	8.714289532625116	0.0502120398127488	8.29280748934616
72.14693966441222	94.63209065900628	91.342393129421	103.1789179241447	100.03983471201434	107.29381091728641	104.21288290642116	111.17409625757148	108.1385393554295	117.98237730529658	115.00377033551143	0.07451667775684025	0.07771308515366053	0.055428912410690145	9.209491148121742	0.052786143646727623	8.770414455200807
72.58166126938723	94.60693056883554	91.31498550637264	103.18816971596041	100.04764414013329	107.31849129255913	104.23639453460635	111.21257459680831	108.17603121450269	118.04326221233828	115.06382083630184	0.07477187560317729	0.07798031686208012	0.058123741383340644	9.715375333224074	0.055389231880795364	9.258320112745423
73.01900229071879	94.5821492110819	91.2878872774957	103.19846267825216	100.05644178016612	107.34450555837462	104.26119264218511	111.25264555566825	108.21507190073712	118.10615325116858	115.1258365546921	0.07503116098509746	0.07825183957535056	0.06084883089231141	10.232109454944293	0.0580214491001243	9.756684731339192
73.45897851170821	94.55775666966662	91.26110702425828	103.20981980963825	100.06624948172362	107.37188224232719	104.28730472733713	111.2943424160474	108.25569374140272	118.17109100374013	115.18985717060467	0.0752945970357791	0.07852771994722368	0.06360434199891074	10.759863801446045	0.060682944220531	10.26567133926801
73.90160581075892	94.53376302594287	91.23465329364694	103.22226442479864	100.0770893880284	107.40065032014283	104.31475871721818	111.33769901791419	108.29792960467884	118.23811677071134	115.2559230667633	0.07556224817005149	0.07880802599501688	0.06639044054394105	11.2988116455017	0.063373870572633	10.785445782425086
74.34690016194996	94.51017835328312	91.208534591913	103.23582015851713	100.08898393940615	107.43083922354987	104.34358297538863	111.38274977027021	108.34181291023789	118.30727258670845	115.32407534361695	0.07583418011657117	0.07909282713416431	0.0692072972437785	11.849129309510317	0.0660943859869576	11.316176784297568
74.79487763561212	94.4870127113891	91.18275937801486	103.25051096976698	100.10195587680298	107.4624788483212	104.37380630940015	111.42952966238295	108.3873776400901	118.3786012359918	115.39435583465892	0.07611045995095937	0.07938219421380739	0.0720550877878594	12.410996232098114	0.06884465288047181	11.858036007419287
75.24555439890803	94.46427614031185	91.15733605674238	103.26636114583961	100.11602824532756	107.4955995624924	104.40545797854487	111.47807427529857	108.43465834969707	118.45214626853952	115.46680712215364	0.07639115612993154	0.07967619955346569	0.07493399293639413	12.984595035926759	0.07162483834260058	12.411198115823936
75.6989467164156	94.44197865416605	91.13227297150665	103.28339530651306	100.13122439781459	107.53023221475793	104.43856770176808	111.52841979364037	108.48369017935939	118.52795201655836	115.54147255328084	0.07667633852645699	0.07997491698082136	0.077844198620312	13.570111597375217	0.07443511422306415	12.975840839153534
76.15507095071504	94.42013023452748	91.10757839678323	103.30163840826265	100.14756799841088	107.56640814305271	104.47316566575171	111.58060301770442	108.53450886588969	118.60606361143907	115.6183962567138	0.07696607846597951	0.08027842187066235	0.08078589604389208	14.167735117931443	0.07727565722206009	13.552145038298477
76.61394356297929	94.39874082349631	91.08326053019	103.32111574850971	100.16508302617943	107.60415918332089	104.50928253316968	111.63466137585847	108.58715075457631	118.68652700116692	115.6976231596422	0.0772604487637444	0.08058679118502075	0.0837592817855608	14.777658196751872	0.08014664897845591	14.140294772038033
77.07558111356816	94.37782031641034	91.0593274841834	103.34185296990746	100.18379377871975	107.6435176784761	104.54694945111909	111.69063293725266	108.64165281144645	118.76938896820143	115.77919900525359	0.07755952376326491	0.08090010351455709	0.08676455790252646	15.400076905272726	0.08304827616102273	14.740477365445258
77.54000026262605	94.35737855419353	91.03578727735638	103.36387606466376	100.20372487580332	107.68451648755949	104.58619805973251	111.7485564248527	108.69805263583798	118.85469714784189	115.86317037068862	0.07786337937597182	0.08121843912122403	0.08980193203605324	16.03519086345841	0.08598073055992472	15.352883479736192
78.00721777068286	94.33742531532069	91.01264782531823	103.38721137889708	100.22490126301983	107.72718899509775	104.62706050097354	111.80847122880286	108.75638847328791	118.94250004709134	115.94958468548397	0.0781720931220901	0.08154187998226996	0.09287161751694839	16.68320331750874	0.08894420917813761	15.977707183363236
78.47725049925933	94.31797030738032	90.98991693113743	103.41188561702468	100.2473482154321	107.77156912066681	104.66956942762022	111.87041742012892	108.81669922874632	119.0328470640357	116.03849025051753	0.07848574417278467	0.0818705098356212	0.09597383347391997	17.3443212196471	0.0919389143247713	16.615146024898422
78.95011541147531	94.29902315821802	90.96760227532765	103.43792584618102	100.27109134123705	107.81769132866607	104.71375801244078	111.93443576479133	108.879024480126	119.12578850775434	116.12993625747329	0.07880441339362367	0.08220441422669852	0.09910880494187779	18.01875530948746	0.09496505370863417	17.265401107295475
79.42582957266194	94.28059340663837	90.94571140535454	103.465359500663	100.29615658542818	107.86559063830671	104.7596599575646	112.0005677380975	108.94340449219605	119.22137561877749	116.2239728088396	0.07912818338940576	0.08254368055672048	0.10227676297169808	18.706720197198592	0.0980228405317547	17.928677163636166
79.90441015097758	94.26269049264567	90.92425172464185	103.49421438640002	100.32257023345673	107.91530263381986	104.80730950405317	112.06885553948435	109.00988023082995	119.31966059010881	116.3206509384599	0.07945713855040518	0.08288839813254875	0.10547794474156547	19.40843444861821	0.10111249358473628	18.60518263458289
80.38587441802741	94.24532374720131	90.90323048105297	103.52451868544593	100.35035891488745	107.966863474889	104.85674144167523	112.13934210768156	109.07849337761822	119.42069658883045	116.42002263265148	0.07979136510008251	0.08323865821813317	0.10871259366822983	20.12412067205514	0.1042342373406342	19.29512974716272
80.87023974948666	94.22850238147376	90.88265475482298	103.55630096048894	100.37954960704361	108.02030990731112	104.90799111888879	112.21207113626616	109.14928634485494	119.52453777830807	116.52214085191045	0.08013095114432156	0.08359455408761829	0.11198095952006781	20.85400560699418	0.10738830205131933	19.998734595323185
81.35752362572781	94.21223547555789	90.86253144591677	103.58959015937643	100.41016963863869	108.07567927389195	104.96109445303667	112.28708708961959	109.22230229091079	119.63123934101617	116.62705955322275	0.08047598672224338	0.08395618108017118	0.11528329853146602	21.598320214914565	0.11057492384291834	20.716217222099658
81.8477436324513	94.19653196663828	90.84286726078462	103.6244156196516	100.44224669338756	108.13300952558107	105.01608794075717	112.36443521930022	109.29758513600164	119.740857502003	116.7348337129984	0.0808265638586614	0.08432363665660117	0.11861987351710468	22.357299771774706	0.11379434481132478	21.447801703117875
82.34091746132043	94.18140063656838	90.82366869848755	103.66080707309567	100.47580881359268	108.1923392328496	105.07300866861546	112.44416158084113	109.37517957836471	119.85344955301413	116.84551935064977	0.0811827766182417	0.08469702045783531	0.1219909539874493	23.131183962534124	0.1170468131188187	22.19371623205734
82.83706291059936	94.16685009883948	90.80494203616364	103.69879465027354	100.51088440370025	108.25370759731861	105.13189432395994	112.52631305098726	109.45513111085477	119.96907387729772	116.95917355283481	0.08154472116142439	0.08507643436532365	0.12539681626483912	23.920216977632663	0.12033258308920836	22.95419320734436
83.33619788579601	94.15288878490757	90.78669331380198	103.73840888507537	100.54750223381768	108.3171544636402	105.19278320600638	112.61093734538314	109.53748603797024	120.08778997511087	117.07585449838469	0.08191249580218694	0.08546198256345061	0.12883774360032874	24.724647611452383	0.12365191530408026	23.729469320773205
83.83834040030794	94.13952492985034	90.76892831829427	103.77968071925154	100.58569144318892	108.38272033163976	105.25571423715638	112.69808303672613	109.62229149332427	120.20965848995225	117.19562148394031	0.08228620106770905	0.08585377160402502	0.13231402629115507	25.54472936286038	0.1270050766984525	24.519785647604294
84.34350857607244	94.12676655731848	90.75165256672763	103.82264150693244	100.62548154361691	108.45044636872159	105.32072697455176	112.78779957339627	109.70959545757087	120.33474123554151	117.31853495031768	0.08266593976001825	0.08625191047293963	0.13582596179762163	26.38072053747237	0.13039234065516325	25.325387738113932
84.85172064422062	94.11462146374963	90.7348712888836	103.86732301912829	100.66690242282779	108.52037442254478	105.38786162187074	112.88013729857825	109.7994467768005	120.46310122357134	117.44465650962731	0.08305181701969479	0.08665651065907445	0.13937385486234177	27.23288435246286	0.1338139871004671	26.146525711206777
85.36299494573534	94.10309720180933	90.71858940890665	103.91375744820328	100.70998434776833	108.59254703397578	105.45715904137073	112.97514746989046	109.89189518141959	120.59480269225801	117.57404897317276	0.08344394039171124	0.08706768622554306	0.1429580176274925	28.101489042855974	0.13727030259720152	26.983454349043313
85.87734993211305	94.09220106301838	90.70281152609985	103.9619774123126	100.75475796782494	108.66700745031888	105.52866076617836	113.07288227953215	109.98699130552407	120.72991113571216	117.70677638014978	0.08384241989349832	0.0874855538833677	0.1465787697523524	28.98680797004272	0.1407615804369442	27.83643319348994
86.39480416602983	94.0819400595316	90.68754189480966	104.0120159597997	100.80125431795842	108.74379963883496	105.60240901283551	113.17339487496865	110.084786706786	120.86849333416193	117.84290402717683	0.08424736808531758	0.08791023306768701	0.15023643853241708	29.889119732572	0.1442881207331368	28.705726644358947
86.91537632201124	94.07232090502322	90.67278440335417	104.0639065735412	100.84950482174118	108.8229683005502	105.67844669410192	113.27673938016683	110.18533388686407	121.01061738505214	117.98249849868053	0.0846589001430413	0.0883418460165912	0.15393135901688026	30.808708278760605	0.14785023051118173	29.5916040588927
87.43908518710603	94.06334999463775	90.6585425519504	104.11768317523284	100.89954129428753	108.90455888436227	105.75681743202036	113.38297091739844	110.28868631235564	121.15635273505076	118.12562769816633	0.08507713393342627	0.08878051785269894	0.15766387412519123	31.745863021231344	0.15144822379683376	30.494339852742996
87.9659496615646	94.0550333839582	90.64481942959131	104.1733801296038	100.95139594506327	108.98861760144689	105.83756557124615	113.49214562962631	110.39489843630302	121.30577021298949	118.27236088040033	0.08550219009199357	0.08922637666758047	0.16143433476314328	32.70087895356119	0.1550824217031277	31.414213602460222
88.4959887595208	94.04737676694657	90.6316176898244	104.23103224855154	101.0051013805638	109.07519143997249	105.92073619264708	113.6043207034923	110.50402572027295	121.45894206377247	118.4227686845356	0.0859341921036112	0.08967955360915018	0.16524309994017017	33.674056769268645	0.15875315251672362	32.35151014968869
89.0292216096782	94.04038545280513	90.61893952537875	104.2906747951849	101.0606906068467	109.16432818012775	106.00637512717674	113.71955439292402	110.61612465702424	121.61594198328376	118.57692316821252	0.08637326638589213	0.09014018297214488	0.16909053688235076	34.66570298225997	0.16246075177969033	33.30651970636973
89.56566745600044	94.03406434170468	90.60678664158382	104.35234348776108	101.11819703190218	109.25607640946482	106.0945289700232	113.83790604337639	110.7312527937793	121.77684515432489	118.73489784266428	0.08681954237552672	0.090608402291821	0.1729770211457975	35.67613004949817	0.16620556236986772	34.279537961410824
90.1053456584057	94.0284178993267	90.59516022852485	104.41607450350651	101.17765446784884	109.35048553856674	106.18524509503904	113.95943611672983	110.84946875611946	121.94172828361991	118.89676770886292	0.08727315261766702	0.09108435244100116	0.17690293672836788	36.705656495669245	0.16998793457807437	35.27086618867543
90.6482756934654	94.02345013015878	90.58406093187186	104.48190448230454	101.23909713293514	109.44760581704132	106.27857166945357	114.0842062168612	110.97083227251933	122.11066963992063	119.06260929473879	0.08773423285849122	0.09156817773061274	0.1808686761785907	37.7546070394892	0.17380822618174818	36.28081135606044
91.19447715510712	94.01916454948419	90.57348882232036	104.54987053023643	101.30255965333065	109.54748834984763	106.37455766887193	114.21227911590893	111.09540419954023	122.28374909325032	119.23250069350996	0.08820292214108015	0.09206002601386357	0.1848746407042796	38.823312722321134	0.17766680251631328	37.30968623602166
91.74396975532183	94.01556415400132	90.56344336357716	104.62001022295965	101.36807706468782	109.65018511396089	106.47325289256408	114.34371878125314	111.22324654770196	122.46104815532493	119.40652160315987	0.08867936290474582	0.09256004879421137	0.1889212402759881	39.91211103801106	0.1815640365403226	38.357809516655834
92.29677332487483	94.01265139100362	90.55392337881942	104.69236160890271	101.43568481345149	109.75574897537655	106.57470797904345	114.47859040322824	111.3544225080491	122.64265002118752	119.58475336709789	0.08916370108795889	0.09306840133728542	0.19300889372871666	41.021346064677346	0.18550030889684876	39.425505913859524
92.85290781402206	94.01042812605205	90.54492701555637	104.76696321226201	101.50541875789747	109.86423370646284	106.67897442194133	114.61696042359355	111.48899647943603	122.82863961210167	119.7672790160474	0.0896560862350247	0.09358524278693447	0.19713802886174392	42.151368598533736	0.18947600797163489	40.51310628473584
93.41239329322968	94.00889560906519	90.53645170881607	104.84385403577829	101.57731516887549	109.9756940036631	106.78610458617716	114.75889656478222	111.6270340965488	123.01910361974392	119.95418331120014	0.09015667160667042	0.09411073628557276	0.20130908253220525	43.30253628864375	0.1934915299435147	41.62094774113939
93.97524995389855	94.00805443874731	90.52849414257541	104.92307356326985	101.65141073023005	110.09018550555142	106.89615172442531	114.90446785994945	111.76860225868417	123.21413055173815	120.14555278867898	0.0906656142947118	0.09464504909901617	0.2055225007457011	44.47521377350131	0.19754727882926204	42.74937376390517
94.54149810909283	94.0079045252755	90.52105020935096	105.00466176190238	101.72774253887503	110.2077648112478	107.00916999388163	115.05374468384677	111.91376915930921	123.41381077858071	120.34147580535537	0.09118307534097435	0.095188352745999	0.20977873874308273	45.6697728191175	0.2016436665236796	43.8987343178851
95.11115819427312	94.00844505115849	90.5141149678623	105.08865908416858	101.80634810449277	110.32848949919423	107.12521447333037	115.206798784544	112.06260431642377	123.6182365820013	120.54204258606781	0.09170921986065367	0.09574082313258168	0.21407826107964922	46.88659245783492	0.20578111283006706	45.0693859666826
95.68425076803395	94.00967443017615	90.50768259867264	105.17510646954997	101.88726534882501	110.45241814629412	107.24434118050934	115.36370331602274	112.21517860374554	123.82750220480833	120.7473452722857	0.09224421717031107	0.09630264069166135	0.21842154170141725	48.126059128881025	0.20996004548452163	46.26169198779098
96.26079651284576	94.01159026430922	90.50174635771452	105.26404534583713	101.97053260452796	110.5796103474219	107.36660708977774	115.5245328716715	112.37156428274614	124.04170390227401	120.95747797227388	0.09278824092070588	0.09687399052780951	0.22280906401350364	49.38856681952166	0.21418090017154157	47.476022487513546
96.84081623580131	94.01418929855464	90.49629852759385	105.35551763007122	102.05618861355109	110.71012673529901	107.49207015008099	115.68936351870155	112.5318350355569	124.26093999510549	121.17253681280313	0.09334146923467909	0.09745506256768204	0.22724132094059257	50.67451720687677	0.21844412052895734	48.71275451532347
97.42433086936633	94.01746737352721	90.49133036657011	105.44956572908023	102.14427252500747	110.8440290007432	107.6207893032151	115.8582728335166	112.69606599877321	124.48531092406294	121.39261999246473	0.09390408485031314	0.09804605171624134	0.23171881498214475	51.98431980072564	0.22275015814555843	49.97227217807449
98.01136147213543	94.02141937573623	90.48683205509985	105.54623253957183	102.23482389249426	110.98137991329013	107.75282450238763	116.03133993806036	112.86433379818138	124.71491930627842	121.61782783664322	0.09447627526960423	0.0986471580190604	0.23624205825711897	53.31839208645033	0.22709947254479346	51.2549667527237
98.60192922959182	94.02603918542312	90.48279263982575	105.64556144774652	102.3278826708197	111.12224334218821	107.8882367310703	116.20864553717148	113.03671658443173	124.94986999333541	121.84826285420215	0.09505823291289354	0.09925858683097777	0.24081157254012453	54.67715966808828	0.2314925311581959	52.56123679826487
99.1960554548718	94.03131962184025	90.47919997489203	105.7475963283911	102.42348921209492	111.26668427776676	108.02708802214372	116.39027195697439	113.21329406968877	125.1902701311705	122.08402979594729	0.09565015527931844	0.09988054899139856	0.24542788928722814	56.06105641142494	0.2359298092862332	53.89148826613746
99.79376158953411	94.03725238584511	90.4760406604565	105.85238154341026	102.52168426113984	111.41476885317749	108.1694414773264	116.57630318433664	113.39414756528227	125.43622922186098	122.32523571492513	0.09625224511355737	0.10051326100654245	0.25009154965167113	57.470524586777174	0.24041179004453284	55.24613460866021
100.39506920433367	94.04382799967865	90.47329997826719	105.95996193975077	102.62250895015369	111.5665643665077	108.31536128688526	116.76682490742346	113.57936002038905	125.68785918736512	122.57199002862363	0.09686471057915724	0.10115694523895759	0.2548031044862995	58.906015010914416	0.24493896429520134	56.6255968853111
101.00000000000001	94.05103574378829	90.47096182416283	106.07038284666878	102.72600479259413	111.72213930326232	108.46491274961897	116.96192455737987	113.76901606177293	125.94527443528254	122.82440458314001	0.09748776543874378	0.10181183010463997	0.25717807370551904	59.63032267584956	0.24722077931075803	57.32158511831615
