# Supplementary material for: White matter micro- and macrostructure brain charts for the human lifespan
Source: Nature. 2026 May 13;655(8124):979–89. doi: 10.1038/s41586-026-10454-2 (PMC13391363; doi:10.1038/s41586-026-10454-2)
Supplement: Supplementary file 12 — Centiles trajectories of brain charts. SDT.T9.1–5 contain the brain charts for the global metrics; SDT.T9.6–509 contain the brain charts for the tract-specific metrics (unnormalized); and SDT.T9.510–1157 contain the brain charts for the tract-specific macrostructural metrics (normalized). Included in each table are the male and female centile trajectories for the 2.5th, 25th, 50th, 75th and 97.5th percentiles; the interquartile range normalized by the 50th centile; and the derivatives of the 50th centiles with respect to both age and log(age). Charts are sampled in logarithmically spaced intervals. Age is reported in years, while centile trajectory values are reported in metric-specific units: diffusivities in mm2 s−1, volume in mm3, surface area in mm2, average length in mm, and FA is dimensionless (unitless). [file 41586_2026_10454_MOESM12_ESM.zip › plotted_curves/SDT.T9.232-POPT_left_fa-mean_curve_metrics.csv]

ages	male_0.025th_percentile	female_0.025th_percentile	male_0.25th_percentile	female_0.25th_percentile	male_0.5th_percentile	female_0.5th_percentile	male_0.75th_percentile	female_0.75th_percentile	male_0.975th_percentile	female_0.975th_percentile	male_normalized_quantile_range	fwmale_normalized_quantile_range	male_median_centile_d_age	male_median_centile_d_log_age	female_median_centile_d_age	female_median_centile_d_log_age
0.25	0.28036198561540804	0.28119769611283196	0.3092391469355092	0.30892110224184066	0.32488953618638594	0.323926223214845	0.34087214037629576	0.3392373524879784	0.37222282830594283	0.3692391257449687	0.09736538089869116	0.09358998461211468	0.1472974004075805	0.08504639864904544	0.14681474094640015	0.0847677213008119
0.25150637576242696	0.2805739678232737	0.2814093825178572	0.3094577176347657	0.30913908658486694	0.3251114214202284	0.32414738138217364	0.34109725024295257	0.33946160172399464	0.37245385680251514	0.3694690563456192	0.09731904363732159	0.09354545765519263	0.14704181111049763	0.08515371399968785	0.1465600026627243	0.08487469287289429
0.2530218281966045	0.2807864832693822	0.28162160148958676	0.30967683914370286	0.3093576203267284	0.32533386662350056	0.3243690977251021	0.3413229292012944	0.33968641787784126	0.37268547168300903	0.369699570439071	0.0972726583495061	0.09350088452882166	0.14652947818203188	0.08536832015986562	0.14604937548681107	0.08508861157022807
0.25454641199404576	0.2809995318636955	0.2818343529368008	0.30989651134692936	0.309576703351984	0.3255568716681473	0.3245913721160671	0.34154917711099186	0.33991180081019007	0.3729176727846365	0.36993066786443896	0.09722622533468528	0.09345626552069555	0.1460179214452495	0.08558287583966262	0.145539521682565	0.08530247998000817
0.2560801821758082	0.28121311350970546	0.28204763676179817	0.31011673412204593	0.30979633553819724	0.32578043641881804	0.32481420442023246	0.3417759938241243	0.3401377503741563	0.37315045993644197	0.3701623484527286	0.09717974489228616	0.09341160091848831	0.14550714574949097	0.08579737823977496	0.1450304460844194	0.08551629531145721
0.25762319409447826	0.28142722810442267	0.28226145286038384	0.31033750733963517	0.3100165167559211	0.32600456073285095	0.32503759449547265	0.3420033791851651	0.3403642664152841	0.3733838329592846	0.3703946120268209	0.09713321732170177	0.09336689100985114	0.1449971559036669	0.08601182455586098	0.14452215348627817	0.08573005476865347
0.2591755034361701	0.2816418755383651	0.2824758011218604	0.310558830863247	0.310237246868688	0.32622924446026264	0.3252615421923625	0.34223133303096753	0.3405913487715322	0.37361779166582465	0.3706274584014563	0.09708664292228565	0.09332213608239161	0.14448795667580328	0.08622621197861946	0.14401464864141644	0.08594375555076539
0.2607371662225343	0.281857055695547	0.2826906814290133	0.3107807045493874	0.31045852573299526	0.3264544874437321	0.32548604735416165	0.3424598551907509	0.3408189972732594	0.373852335860505	0.3708608873832178	0.09704002199333757	0.0932773364236683	0.1439795527927572	0.08644053769324955	0.1435079362618552	0.08615739485136231
0.2623082388127803	0.2820727684534672	0.28290609365810276	0.31100312824750476	0.31068035319829357	0.32668028951858863	0.325711109816801	0.3426889454860855	0.3410472117432106	0.3740874653395368	0.37109489877051666	0.09699335483409322	0.09323249232117735	0.14347194894058646	0.08665479887991978	0.14300202101958348	0.08637096985934534
0.2638887779057103	0.2822890136830985	0.2831220376788501	0.3112261017999774	0.3109027291069731	0.32690665051279727	0.3259367294088722	0.34291860373087946	0.3412759919965033	0.37432317989088343	0.37132949235357593	0.09694664174371519	0.09318760406234677	0.14296514976400942	0.08686899271342696	0.1424969075453646	0.08658447775825096
0.26547884054176485	0.282505791248876	0.28333851335442745	0.3114496250421012	0.3111256532943523	0.3271335702469454	0.3261629059516097	0.34314882973136224	0.34150533784061193	0.3745594792942433	0.37156466791441417	0.09689988302127488	0.09314267193451733	0.14245915986761304	0.08708311636379307	0.14199260042884987	0.08679791572620843
0.2670784841050822	0.28272310100868453	0.2835555205414458	0.3116736978020759	0.3113491255886632	0.3273610485342314	0.32638963925888065	0.3433796232860725	0.3417352490753535	0.3747963633210349	0.3718004252268298	0.09685307896575003	0.09309769622493792	0.1419539838145738	0.08729716699567547	0.14148910421940286	0.08701128093654376
0.26868776632556873	0.2829409428138493	0.28377305908994344	0.31189831990099287	0.31157314581104006	0.3275890851804478	0.32661692913717005	0.3436109841858427	0.341965725492875	0.37503383173438054	0.37203676405638564	0.09680622987600865	0.09305267722075396	0.14144962612590462	0.08751114176774166	0.14098642342467826	0.08722457055682042
0.2703067452809827	0.28315931650912207	0.2839911288433741	0.312123491152822	0.311797713775505	0.32781767998396716	0.3268447753855655	0.3438429122137831	0.34219676687763684	0.37527188428908953	0.3722736841603915	0.09675933605079635	0.09300761520899725	0.1409460912831264	0.0877250378344101	0.1404845625120572	0.08743778174979155
0.2719354793990299	0.2833782219326708	0.28420972963859603	0.3123492113643986	0.3120228292889566	0.3280468327357336	0.3270731777957471	0.3440754071452699	0.34242837300639906	0.37551052073164254	0.3725111852878902	0.09671239778873025	0.09296251047657088	0.140443383725966	0.08793885234432963	0.1399835259074962	0.08765091167259698
0.27357402745947257	0.2835976589160675	0.2844288613058591	0.3125754803354097	0.3122484921511553	0.3282765432192414	0.32730213615196874	0.3443084687479289	0.3426605436482068	0.3757497408001753	0.37274926717963913	0.09666541538828786	0.09291736331024425	0.13994150785249815	0.08815258244057844	0.13948331799609548	0.0878639574772393
0.2752224485962505	0.28381762728427634	0.28464852366879373	0.31280229785838237	0.31247470215471085	0.3285068112105274	0.3275316502310495	0.3445420967816203	0.3428932785643764	0.37598954422446246	0.3729879295680963	0.09661838914778878	0.09287217399664272	0.13944046802058097	0.08836622526142435	0.13898394312219864	0.08807691631047732
0.27688080229961526	0.2840381268556418	0.2848687165443984	0.31302966371866847	0.3127014590850693	0.32873763647815335	0.3277617198023552	0.3447762909984254	0.3431265775084794	0.37622993072590033	0.37322717217740226	0.09657131936539512	0.09282694282223342	0.13894026854623576	0.08857977793935845	0.13848540558882405	0.08828978531354892
0.2785491484182772	0.2842591574418771	0.2850894397430283	0.3132575776944336	0.3129287627204993	0.3289690187831936	0.327992344627788	0.34501105114263125	0.34336044022632856	0.3764709000174928	0.37346699472336603	0.0965242063390922	0.09278167007331745	0.13844091370465605	0.08879323760167779	0.1379877096578781	0.08850256162222792
0.28022754716156506	0.28448071884805104	0.2853106930683825	0.31348603955664117	0.31315661283207874	0.3292009578792201	0.32822352446176806	0.34524637695071503	0.3435948664559628	0.37671245180383184	0.3737073969134465	0.09647705036668315	0.09273635603602073	0.13794240772975286	0.08900660137023664	0.13749085955043938	0.08871524236708694
0.2819160591015993	0.2847028108725774	0.28553247631749246	0.31371504906904224	0.3133850091836823	0.32943345351228914	0.32845525905122513	0.34548226815133054	0.3438298559276331	0.376954585781084	0.37394837844673806	0.09642985174577377	0.09269100099628091	0.13744475481429674	0.08921986636137547	0.13699485944694345	0.08892782467343352
0.28361474517547763	0.2849254333072017	0.2857547892807092	0.3139446059881589	0.3136139515319666	0.3296665054209257	0.3286875481355792	0.34571872446529206	0.3440654083637864	0.3771973016369718	0.3741899390139532	0.09638261077376747	0.09264560523984013	0.1369479591097047	0.08943302968594935	0.136499713485847	0.08914030566054265
0.2853236666874746	0.2851485859369885	0.28597763174169116	0.3141747100632715	0.31384343962635697	0.32990011333611063	0.32892039144672847	0.34595574560555953	0.34430152347905074	0.37744059905075794	0.37443207829740577	0.0963353277478528	0.0926001690522332	0.13645202472660856	0.0896460884494843	0.13600542576550367	0.08935268244282213
0.2870428853112538	0.2853722685403111	0.28620100347739236	0.31440536103640715	0.3140734732090347	0.3301342769812656	0.3291537887090359	0.34619333127722457	0.3445382009802225	0.37768447769322977	0.37467479597099623	0.09628800296499149	0.09255469271878211	0.13595695573442867	0.0898590397519925	0.13551200034292776	0.08956495212891014
0.28877246309209376	0.28559648088883616	0.2864249042580489	0.3146365586423228	0.31430405201492256	0.3303689960722394	0.32938773963931267	0.34643148117749284	0.34477544056624754	0.37792893722668053	0.37491809170019336	0.09624063672190854	0.09250917652457818	0.13546275616126024	0.0900718806877947	0.13501944123400733	0.08977711182188841
0.2905124624491269	0.2858212227475142	0.28664933384716734	0.31486830260849397	0.3145351757716709	0.3306042703172919	0.3296222439468057	0.3466701949956719	0.3450132419282093	0.37817397730489455	0.37516196514201894	0.09619322931508605	0.09246362075448086	0.13496942999395856	0.09028460834557706	0.1345277524138453	0.0899891586193533
0.29226294617759224	0.28604649387456393	0.28687429200151127	0.3151005926550995	0.3147668441996443	0.3308400994170807	0.3298573013331815	0.3469094724131536	0.345251604749312	0.37841959757312943	0.3754064159450298	0.09614578104074857	0.09241802569310335	0.13447698117863638	0.09049721980861847	0.13403693781653203	0.09020108961328077
0.294023977451102	0.28627229402146254	0.287099778471089	0.3153334284950075	0.3149990570119074	0.33107648306464627	0.3300929114925129	0.34714931310339986	0.34549052870486585	0.3786657976680999	0.3756514437493026	0.09609829219485806	0.09237239162480489	0.1339854136203229	0.09070971215457035	0.1335470013355291	0.09041290189026085
0.29579561982392083	0.28649862293293066	0.2873257929991413	0.3155668098337632	0.31523181391421085	0.33131342094539745	0.3303290741112643	0.3473897167319265	0.3457300134622711	0.37891257721796034	0.3758970481864171	0.09605076307309604	0.09232671883367917	0.1334947311827932	0.09092208245530031	0.13305794682275973	0.09062459253078003
0.29757793723326015	0.2867254803469203	0.2875523353221268	0.315800736369572	0.3154651146049773	0.3315509127370958	0.33056578886827465	0.3476306829562885	0.34597005868100283	0.379159935842288	0.376143228879437	0.09600319397086428	0.09228100760354636	0.13300493768905142	0.09113432777716923	0.13256977808966042	0.09083615860998862
0.29937099400158496	0.2869528659946024	0.2877794051697109	0.31603520779328786	0.3156989587752871	0.3317889581098425	0.33080305543474636	0.347872211426064	0.34621066401259704	0.37940787315206687	0.3763899854428965	0.09595558518326622	0.09223525821794785	0.1325160369208902	0.09134644518061918	0.13208249890722357	0.09104759719745914
0.3011748548389356	0.28718077960035265	0.28800700226475145	0.3162702237883968	0.3159333461088644	0.3320275567260605	0.33104087347422767	0.34811430178283853	0.3464518291006321	0.37965638874966934	0.3766373174827812	0.09590793700510436	0.09218947096012789	0.1320280326192318	0.0915584317204079	0.13159611300505958	0.09125890535678138
0.30298958484526295	0.28740922088173965	0.2882351263232862	0.316505784031005	0.3161682762820622	0.33226670824048277	0.33127924264259884	0.3483569536601903	0.34669355358071596	0.37990548222884063	0.37688522459651164	0.09586024973086557	0.09214364611303472	0.13154092848432697	0.09177028444568691	0.13111062407206475	0.0914700801457542
0.30481524951277783	0.28763818954951	0.2884637770545189	0.31674188818982213	0.3164037489638485	0.33250641230013483	0.3315181625880556	0.3486001666836723	0.34693583708046827	0.38015515317467946	0.3771337063729263	0.09581252365471217	0.09209778395930285	0.13105472817534292	0.09198200039963211	0.1306260357565776	0.09168111861647787
0.3066519147283146	0.2878676853075766	0.28869295416080637	0.3169785359261479	0.31663976381579156	0.332746668544321	0.3317576329510963	0.34884394047079914	0.3471786792195058	0.3804054011636229	0.3773827623922647	0.09576475907047846	0.09205188478124905	0.13056943531074694	0.09219357661964978	0.13014235166656363	0.09189201781544654
0.3084996467757088	0.2880977078530043	0.28892265733764516	0.3172157268938572	0.3168763204920451	0.332987476604608	0.33199765336450526	0.34908827463102815	0.3474220796094266	0.38065622576342856	0.37763239222615025	0.09571695627165187	0.09200594886086393	0.13008505346795118	0.09240501013709235	0.1296595753690326	0.09210277478312179
0.31035851233818973	0.2883282568759967	0.2891528862736577	0.31745346073938613	0.31711341863933423	0.33322883610480986	0.3322382234533379	0.34933316876574666	0.34766603785379374	0.38090762653315613	0.3778825954375726	0.09566911555137282	0.09195997647980005	0.12960158618422213	0.09261629797781268	0.1291777103902234	0.09231338655386878
0.3122285785007863	0.2885593320598824	0.28938364065057887	0.31769173710171533	0.31735105789693996	0.33347074666097415	0.3324793428349042	0.34957862246825316	0.3479105535481187	0.38115960302315177	0.37813337158087046	0.09562123720242215	0.0919139679193643	0.12911903695581373	0.09282743716138953	0.12869676021627185	0.09252385015643938
0.3141099127527488	0.2887909330811009	0.2896149201432416	0.3179305556123575	0.3175892378966846	0.33371320788136327	0.3327210111187554	0.3498246353237425	0.3481556262798463	0.38141215477502904	0.3783847202017151	0.09557332151720986	0.09186792346051122	0.12863740923843636	0.09303842470161783	0.1282167282929123	0.09273416261373058
0.31600258298998396	0.28902305960918984	0.28984672441956433	0.31816991589534105	0.31782795826291754	0.3339562193664427	0.3329632279066671	0.3500712069092891	0.3484012556283386	0.3816652813216522	0.3786366408370917	0.09552536878776763	0.0918218433838318	0.12815670644741317	0.09324925760626002	0.12773761802500871	0.09294432094225158
0.3179066575175057	0.2892557113067696	0.2900790531405353	0.31840981756719433	0.31806721861249837	0.33419978070886147	0.33320599279262275	0.3503183367938308	0.3486474411648565	0.38191898218711806	0.3788891330152821	0.09547737930574407	0.0917757279695457	0.12767693195704055	0.09345993287671206	0.12725943277736462	0.09315432215267805
0.3198222050518999	0.2894888878295304	0.2903119059602	0.31865026023693227	0.3183070185547835	0.3344438914934384	0.33344930536279976	0.35056602453815244	0.3488941824525465	0.3821732568867386	0.379142196255848	0.09542935336239007	0.09172957749749557	0.1271980891019382	0.09367044750882769	0.1267821758748653	0.09336416324997998
0.32174929472380437	0.289722588826218	0.29054528252564654	0.31889124350604015	0.3185473576916109	0.33468855129714686	0.3336931651955534	0.35081426969486934	0.34914147904642245	0.3824281049270235	0.37939583006961264	0.09538129124855228	0.0916833922471338	0.12672018117622486	0.09388079849222208	0.1263058506014687	0.09357384123242696
0.32368799608040405	0.2899568139386187	0.29077918247699086	0.31913276696845766	0.31878823561728353	0.3349337596890977	0.3339375718613984	0.3510630718084106	0.34938933049334836	0.38268352580566145	0.37965003395864305	0.09533319325466703	0.09163717249751666	0.12624321143360362	0.09409098281024342	0.1258304602014988	0.09378335309251185
0.3256383790879404	0.29019156280154623	0.29101360544736293	0.3193748302105653	0.31902965191855415	0.33517951623052333	0.3341825249229967	0.351312430415003	0.34963773633202394	0.3829395190115029	0.37990480741623267	0.0952850596707475	0.0915909185273006	0.12576718308730506	0.09430099743987341	0.12535600787927592	0.09399269581673053
0.32760051413423674	0.2904268350428257	0.29124855106289216	0.3196174328111662	0.3192716061746108	0.33542582047476066	0.3344280239351386	0.35156234504265255	0.34988669609296624	0.3831960840245414	0.38016014992688274	0.09523689078637891	0.09154463061472727	0.12529209931091145	0.09451083935223892	0.1248824967990032	0.09420186638510586
0.3295744720312385	0.290662630283281	0.29148401894269294	0.31986057434147325	0.31951409795706076	0.3356726719672374	0.334674068444728	0.35181281521113034	0.3501362092984933	0.38345322031589696	0.38041606096628555	0.09518868689070917	0.09149830903761774	0.12481796323822891	0.09472050551241296	0.12440993008482337	0.09441086177147895
0.33156032401756863	0.2908989481367181	0.2917200086988497	0.3201042543650909	0.31975712682991453	0.3359200702454542	0.3349206579907647	0.35206384043195293	0.350386275462707	0.3837109273477959	0.38067254000130474	0.09514044827244002	0.09145195407336464	0.12434477796212207	0.09492999287844839	0.12393831082127349	0.0946196789435021
0.33355814176109866	0.29113578820991204	0.2919565199364017	0.32034847243800135	0.3200006923495697	0.336168014838966	0.33516779210432984	0.3523154202083669	0.35063689409147686	0.38396920457355355	0.38092958648995895	0.0950921752198187	0.09140556599892763	0.12387254653643254	0.09513929840264268	0.1234676420533134	0.09482831486265297
0.33556799736153503	0.2913731501025907	0.2921935522533298	0.3205932281085471	0.3202447940647959	0.33641650526937084	0.33541547030856816	0.35256755403533074	0.3508880646824225	0.38422805143755645	0.3811871998814024	0.09504386802062989	0.09135914509082152	0.12340127197522577	0.0953484190310121	0.12299792678584254	0.09503676648371595
0.3375899633530214	0.2916110334074205	0.29243110524053906	0.3208385209174159	0.3204894315167182	0.33666554105028773	0.33566369211867125	0.35282024139949913	0.3511397867248961	0.38448746737524353	0.38144537961590674	0.09499552696219107	0.09131269162510937	0.1229309572521089	0.0955573517026238	0.12252916798449576	0.09524503075539315
0.3396241127067558	0.29184943770999144	0.2926691784818457	0.32108435039762373	0.32073460423880135	0.33691512168734283	0.3359124570418619	0.35307348177920383	0.35139205969996584	0.3847474518130867	0.38170412512484325	0.09494715233134003	0.09126620587739596	0.12246160530209238	0.09576609335074693	0.12206136857545857	0.09545310461993495
0.3416705188336247	0.2920883625888012	0.2929077715539604	0.3213307160744994	0.3209803117568327	0.33716524667815323	0.3361617645773767	0.35332727464443714	0.35164488308039826	0.385008004168574	0.3819634358306641	0.09489874441442825	0.09121968812282118	0.12199321902004101	0.09597464090180097	0.12159453144549559	0.09566098501312581
0.343729255586852	0.29232780761524046	0.2931468840264743	0.32157761746566765	0.32122655358890734	0.3374159155123071	0.3364116142164492	0.3535816194568346	0.3518982563306411	0.38526912385018947	0.38222331114688357	0.09485030349731562	0.09117313863605017	0.1215258012614413	0.09618299127573948	0.12112865944187945	0.09586866886411372
0.34580039726466444	0.292567772353577	0.29338651546184236	0.3218250540810329	0.3214733292454105	0.3376671276713497	0.33666200544229236	0.3538365156696569	0.35215217890680506	0.3855308102573951	0.3824837504780595	0.09480182986535975	0.09112655769126658	0.12105935484277097	0.0963911413860643	0.12066375537298768	0.09607615309565176
0.3478840186129729	0.2928082563609405	0.293626665415368	0.3220730254227623	0.3217206382290005	0.3379188826287643	0.3369129377300829	0.35409196272777255	0.35240665025664636	0.3857930627806119	0.3827447532197749	0.09475332380341137	0.09107994556216747	0.12059388254122894	0.09659908813971185	0.12019982200833113	0.0962834346241408
0.34998019482807	0.2930492591873067	0.29386733343518817	0.32232153098526994	0.32196848003459433	0.33817117984995637	0.33716441054694346	0.3543479600676393	0.3526616698195504	0.38605588080120085	0.38300631875861946	0.09470478559580153	0.09103330252195356	0.12012938709480636	0.09680682843698207	0.11973686207790024	0.09649051035898992
0.352089001559344	0.29329078037548173	0.2941085190622571	0.32257057025519903	0.32221685414934853	0.338424018792235	0.3374164233519241	0.35460450711728814	0.35291723702651207	0.38631926369144454	0.38326844647216946	0.09465621552634347	0.0909866288433244	0.11966587120242878	0.09701435917131107	0.11927487827315986	0.0966973772031281
0.3542105149120084	0.2935328194610856	0.29435022183032966	0.3228201427114056	0.3224657600526437	0.33867739890479565	0.33766897559598713	0.3548616032963027	0.35317335130011807	0.38658321081452657	0.38353113572896963	0.09460761387831537	0.09093992479846669	0.11920333752436818	0.09722167722971164	0.11881387324683601	0.09690403205294729
0.35634481144984936	0.2937753759725374	0.29459244126594675	0.32307024782494104	0.3227151972160668	0.33893131962870404	0.3379220667219879	0.3551192480158034	0.3534300120545312	0.3868477215245142	0.3837943858885145	0.09455898093446112	0.09089319065905749	0.11874178868188778	0.09742877949221906	0.11835384961280226	0.09711047179774823
0.35849196819798806	0.29401844943103805	0.29483517688841815	0.3233208850590361	0.3229651651033946	0.3391857803968757	0.3381756961646573	0.35537744067842786	0.35368721869546876	0.3871127951663379	0.38405819630122817	0.09451031697697615	0.09084642669624493	0.11828122725786727	0.0976356628323316	0.11789480994656287	0.09731669332039417
0.36065206264566085	0.29426203935055456	0.2950784282098067	0.32357205386908233	0.3232156631705767	0.3394407806340622	0.33842986335058545	0.3556361806783134	0.35394497062018665	0.3873784310757723	0.3843225663084463	0.09446162228750622	0.09079963318064788	0.11782165579663229	0.09784232411671212	0.11743675678533805	0.09752269349701237
0.3628251727490157	0.2945061452378033	0.29532219473491117	0.32382375370261496	0.32346669086571656	0.3396963197568295	0.3386845676982028	0.35589546740107814	0.35420326721746054	0.3876446285794168	0.3845874952423952	0.09441289714713898	0.09075281038235236	0.11736307680347124	0.09804876020467646	0.11697969262789343	0.0977284691966247
0.3650113769339257	0.2947507665922341	0.295566475961251	0.32407598399929655	0.32371824762905677	0.33995239717354103	0.3389398086177624	0.3561553002238028	0.3544621078675672	0.387911386994676	0.38485298242617433	0.09436414183639429	0.09070595857089679	0.11690549274608486	0.09825496794920241	0.11652361993455429	0.09793401728133233
0.36721075409881926	0.29499590290601324	0.2958112713790492	0.32432874419089824	0.3239703328929591	0.3402090122843417	0.3391955855113209	0.35641567851501194	0.35472149194226604	0.3881787056297398	0.3851190271737353	0.09431535663522018	0.09065907801527263	0.11644890605383296	0.09846094419616236	0.11606854112795872	0.0981393346065147
0.3694233836175272	0.2952415536640066	0.2960565804712145	0.32458203370128225	0.32422294608188823	0.3404661644811368	0.33945189777272294	0.3566766016346553	0.35498141880478135	0.3884465837835643	0.3853856287898627	0.09426654182298702	0.09061216898391648	0.11599331911783395	0.09866668578443694	0.11561445859304342	0.09834441802085792
0.37164934534214805	0.2954877183437633	0.29630240271332686	0.32483585194638565	0.3244760866123943	0.3407238531475764	0.33970874478758156	0.3569380689340899	0.355241887809782	0.388715020745852	0.3856527865701553	0.09421769767847735	0.09056523174469772	0.11553873429129169	0.09887218954567345	0.1151613746762905	0.09854926436538847
0.3738887196059291	0.29573439641549826	0.2965487375736178	0.32509019833419933	0.324729753893093	0.3409820776590338	0.33996612593325803	0.35720007975605866	0.3555028983033637	0.3889840157970302	0.3859204998010043	0.09416882447988283	0.09051826656492255	0.11508515388970864	0.09907745230478326	0.11470929168655175	0.09875387047424056
0.3761415872261661	0.2959815873420755	0.2967955845129555	0.3253450722647537	0.3249839473246501	0.3412408373825911	0.340224040578846	0.35746263343467494	0.35576444962302994	0.38925356820823404	0.38618876775957545	0.09411992250479627	0.09047127371131955	0.11463258019078637	0.0992824708792881	0.11425821189570229	0.09895823317489771
0.3784080295071193	0.2962292905789903	0.2970429429848265	0.32560047313009705	0.32523866629976195	0.3415001316770156	0.34048248808515263	0.35772572929539975	0.35602654109767257	0.3895236772412829	0.3864575897137876	0.09407099203020564	0.09042425345003575	0.11418101543469561	0.09948724207968951	0.11380813753793007	0.0991623492875533
0.3806881282429484	0.29647750557435276	0.2972908124353184	0.32585640031428087	0.3254939102031377	0.3417599598927467	0.3407414678046792	0.35798936665502523	0.3562891720475532	0.3897943421486636	0.3867269649222938	0.09402203333248439	0.09037720604663255	0.11373046182437463	0.09969176270934099	0.11335907080973584	0.09936621562479786
0.38298196572066395	0.29672623176886975	0.29753919230310305	0.3261128531933379	0.3257496784114811	0.34202032137187177	0.3410009790816012	0.3582535448216543	0.3565523417842839	0.39006556217350724	0.38699689263446047	0.09397304668739398	0.09033013176607844	0.11328092152515978	0.09989602956424903	0.11291101387092795	0.09956982899252864
0.3852896247230969	0.2969754685958275	0.297788082019418	0.32636983113526685	0.32600597029347134	0.34228121544811163	0.34126102125175295	0.35851826309468143	0.3568160496108071	0.39033733654957087	0.38726737209034695	0.09392403237006779	0.09028303087274284	0.1128323966655671	0.10010003943324364	0.11246396884413912	0.09977318618912534
0.38761118853188686	0.2972252154810739	0.2980374810080499	0.3266273335000112	0.3262627852097458	0.342542641446798	0.34152159364260437	0.3587835207647727	0.3570802948213769	0.3906096645012159	0.3875384025206861	0.09387499065501259	0.09023590363038952	0.11238488933659596	0.10030378909753779	0.11201793781486913	0.09997628400554959
0.3899467409304866	0.2974754718430005	0.29828738868531596	0.32688535963944265	0.3265201225128799	0.3428045986848559	0.34178269557324453	0.35904931711384674	0.35734507670153953	0.39088254524338784	0.38780998314686227	0.09382592181609785	0.09018875030217505	0.11193840159313595	0.10050727533156589	0.11157292283239428	0.10017911922585654
0.39229636620718694	0.2977262370925253	0.2985378044600464	0.327143908897341	0.3267779815473699	0.34306708647078643	0.3420443263543631	0.3593156514150545	0.3576103945281133	0.39115597798159607	0.3880821131808928	0.09377682612655132	0.09014157115063649	0.11149293545290107	0.10071049490197481	0.11112892590911372	0.10038168862649854
0.3946601491581577	0.29797751063307376	0.2987887277335657	0.3274029806093757	0.32703636164961264	0.3433301041046429	0.3423064852882284	0.3595825229327599	0.3578762475691688	0.39142996191189194	0.3883547918254051	0.093727703858955	0.09009436643769227	0.11104849289662866	0.10091344456770912	0.11068594902060624	0.10058398897615461
0.3970381750905084	0.2982292918605607	0.2990401578996753	0.32766257410308686	0.32729526214788773	0.34359365087801447	0.34256917166866935	0.35984993092251966	0.35814263508400945	0.39170449622084935	0.3886280182736182	0.09367855528523787	0.09004713642463162	0.11060507586935842	0.10111612108075008	0.11024399410658248	0.1007860170364836
0.39943052982536675	0.2984815801633732	0.2992920943446353	0.3279226886978659	0.3275546823623375	0.34385772607400655	0.3428323847810564	0.36011787463106304	0.35840955632315147	0.3919795800855424	0.38890179170932	0.09362938067666962	0.08999988137211393	0.11016268627928127	0.10131852118516349	0.10980306307072851	0.10098776956174049
0.4018372997009759	0.2987343749223506	0.29954453644714524	0.32818332370493664	0.3278146216049484	0.3441223289672188	0.34309612390228256	0.360386353296271	0.35867701052830325	0.39225521267352587	0.38917611130684765	0.09358018030385362	0.08995260154015845	0.10972132599883366	0.1015206416177108	0.10936315778012329	0.10118924329810852
0.40425857157581063	0.29898767551076694	0.2997974835783261	0.32844447842733476	0.32807507917953094	0.34438745882372923	0.3433603883007397	0.36065536614715926	0.35894499693234566	0.3925313931428123	0.38945097623106545	0.09353095443673305	0.08990529718814458	0.10928099686437065	0.1017224791075364	0.10892428006623334	0.10139043498448075
0.4066944328317112	0.2992414812943118	0.3000509351017017	0.3287061521598907	0.3283360543817018	0.3446531149010701	0.3436251772363046	0.360924912403852	0.3592135147593116	0.3928081206418522	0.3897263856373449	0.09348170334456268	0.0898579685747996	0.10884170067593857	0.10192403037565612	0.10848643172502648	0.10159134135221848
0.4091449713770379	0.299495791631072	0.30030489037317976	0.3289683441892073	0.32859754649886186	0.3449192964482098	0.3438904899603133	0.3611949912775678	0.35948256322436606	0.3930853943095124	0.39000233867154255	0.09343242729592957	0.0898106159582037	0.1084034391984261	0.10212529213589505	0.1080496145162897	0.10179195912456862
0.411610275649843	0.2997506058715121	0.30055934874103296	0.3292310537936418	0.3288595548101789	0.3451860027055335	0.3441563257155446	0.3614656019705941	0.35975214153378404	0.39336321327505364	0.3902788344699787	0.09338312655872799	0.08976323959577241	0.10796621416113794	0.10232626109429077	0.10761383016520654	0.10199228501774371
0.41409043462106226	0.3000059233584557	0.30081430954588	0.32949428024328586	0.3291220785865662	0.3454532329048216	0.3444226837361998	0.3617367436762694	0.36002224888493267	0.39364157665811034	0.3905558721594165	0.09333380140016492	0.08971583974426466	0.10753002725758165	0.10252693394872381	0.10717908036119184	0.1021923157397282
0.41658553779772634	0.3002617434270666	0.3010697721206667	0.3297580227999448	0.3293851170906636	0.345720986269229	0.34468956324787997	0.3620084155789611	0.36029288446624774	0.3939204835686682	0.39083345085704074	0.0932844520867512	0.08966841665976741	0.10709488014644819	0.10272730738962821	0.1067453667582896	0.10239204799049162
0.41909567522619073	0.30051806540482845	0.3013257357906457	0.3300222807171187	0.3296486695768167	0.34598926201326663	0.344956963467567	0.36228061685404556	0.36056404745721393	0.39419993310704277	0.39111156967043453	0.09323507888429769	0.08962097059769573	0.10666077445114297	0.10292737809938046	0.10631269097602569	0.10259147846259964
0.4216209374953856	0.30077488861152674	0.3015821998733585	0.33028705323998037	0.3299127352910572	0.3462580593427783	0.3452248836036038	0.3625533466678854	0.36083573702834426	0.3944799243638574	0.3913902276975597	0.09318568205790992	0.08957350181278839	0.10622771176016954	0.10312714275239898	0.10588105459920882	0.10279060384073091
0.42416141574008476	0.30103221235922817	0.3018391636786156	0.33055233960535757	0.3301773134710831	0.3465273774549221	0.345493322855673	0.36282660417781076	0.36110795234115944	0.3947604564200216	0.391669424026734	0.09313626187198319	0.08952601055910239	0.10579569362745644	0.10332659801535726	0.1054504591776464	0.1029894208013502
0.4267172016441951	0.30129003595226167	0.30209662650847535	0.33081813904171053	0.33044240334623715	0.34679721553814874	0.34576228041477536	0.36310038853209614	0.36138069254816496	0.39504152834670875	0.3919491577366087	0.09308681859019846	0.08947849709000745	0.10536472157210142	0.10352574054674335	0.10502090622662763	0.1031879260129216
0.42928838744406506	0.30154835868719776	0.30235458765722656	0.3310844507691119	0.33070800413748674	0.34706757277218003	0.3460317554632095	0.3633746988699393	0.361653956792831	0.3953231392053342	0.39222942789614723	0.09303735247551673	0.08943096165818366	0.10493479707874087	0.1037245669969451	0.10459239722747782	0.10338611613616422
0.43187506593181346	0.30180717985283007	0.30261304641136666	0.3313512739992269	0.3309741150574043	0.34733844832798855	0.34630174717455203	0.36364953432144126	0.3619277442095718	0.3956052880475326	0.39251023356460335	0.09298786379017672	0.08938340451561577	0.1045059215979478	0.10392307400839229	0.10416493362708934	0.1035839878235123
0.4344773304586784	0.3020664987301539	0.3028720020495831	0.33161860793529163	0.3312407353101456	0.34760984136777656	0.346572254713634	0.36392489400758277	0.3622020539237223	0.39588797391513647	0.3927915737914982	0.09293835279568678	0.08933582591358748	0.104078096546246	0.1041212582155282	0.10373851683843327	0.10378153771935672
0.4370952749383861	0.3023263145923469	0.303131453842732	0.3318864517720928	0.33150786409142924	0.34788175104495517	0.34684327723652253	0.3642007770402042	0.3624768850515185	0.3961711958401528	0.39307344761659874	0.09288881975282333	0.08928822610268028	0.10365132330591109	0.10431911624429802	0.10331314824075832	0.10397876246008764
0.4397289938505404	0.3025866267047485	0.3033914010538191	0.3321548046959462	0.3317755005885152	0.3481541765041208	0.34711481389049736	0.3644771825219829	0.3627522367000744	0.39645495284474136	0.3933558540698947	0.09283926492162625	0.08924060533276834	0.10322560322558161	0.10451664471256095	0.10288882917967612	0.10417565867388134
0.4423785822440318	0.3028474343248397	0.3036518429379785	0.33242366588467626	0.33204364398018466	0.34842711688103667	0.3473868638140315	0.36475410954641174	0.363028107967361	0.39673924394119164	0.39363879217157677	0.09278968856139305	0.0891929638530127	0.10280093762031584	0.10471384022993391	0.10246556096701909	0.10437222298044446
0.4450441357404687	0.30310873670222255	0.3039127787424527	0.33269303450759447	0.33231229343671853	0.34870057130260823	0.3476594261367664	0.3650315571977772	0.3633044979421843	0.39702406813190005	0.39392226093201327	0.09274009093067648	0.08914530191185918	0.10237732777180497	0.10491069939783415	0.10204334488136624	0.10456845199124132
0.44772575053762753	0.3033705330785994	0.3041742077065716	0.3329629097254773	0.3325814481198756	0.34897453888686497	0.3479324999794938	0.36530952455113647	0.36358140570416203	0.3973094244093478	0.39420625935172815	0.09269047228727964	0.08909761975703182	0.10195477492850102	0.10510721880932294	0.10162218216832741	0.10476434230963605
0.4504235234129248	0.3036328226877518	0.30443612906173195	0.3332332906905464	0.3328511071828719	0.349249018742935	0.3482060844541316	0.3655880106722966	0.36385883032370425	0.3975953117560768	0.3944907864213777	0.09264083288825194	0.08904991763553434	0.10153328030540365	0.10530339504876451	0.10120207404036563	0.10495989053048049
0.4531375517269096	0.30389560475552074	0.30469854203137686	0.3335041765464459	0.33312126977035916	0.3495240099710251	0.34848017866370345	0.3658670146177912	0.36413677086198815	0.39788172914466857	0.39477584112172803	0.09259117298988456	0.08900219579363827	0.10111284508510465	0.10549922469259343	0.10078302167752895	0.10515509324062577
0.4558679334267773	0.3041588784997847	0.3049614458309743	0.3337755664282206	0.3333919350184022	0.3497995116623993	0.34875478170231744	0.3661465354348586	0.36441522637093876	0.39816867553771923	0.3950614224236322	0.0925414928477089	0.08895445447689017	0.10069347041711296	0.10569470430846195	0.10036502622668309	0.10534994701795597
0.45861476704990445	0.3044226431304385	0.3052248396679966	0.33404745946229514	0.33366310205445854	0.35007552289935434	0.34902989265514084	0.366426572161419	0.36469419589320373	0.39845614988781736	0.39534752928800704	0.09249179271648979	0.08890669393009694	0.10027515741838045	0.10588983045551004	0.09994808880210826	0.10554444843174338
0.4613781517274047	0.3046868978493729	0.3054887227418983	0.3343198547664508	0.33393476999735583	0.35035204275520004	0.3493055105983802	0.36670712382605164	0.36497367846213224	0.3987441511375203	0.3956341606658093	0.0924420728502235	0.088858914397328	0.09985790717355059	0.10608459968442219	0.09953221048646554	0.10573859404338748
0.4641581871877068	0.30495164185045237	0.30575309424409564	0.3345927514498053	0.33420693795727	0.3506290702942346	0.34958163459926034	0.36698818944797307	0.36525367310175216	0.39903267821933147	0.39592131549801374	0.09239233350213295	0.08881111612191034	0.09944172073512902	0.10627900853748429	0.09911739233002237	0.10593238040561914
0.4669549737601532	0.30521687431949446	0.30601795335794596	0.33486614861278885	0.33447960503570373	0.3509066045717256	0.3498582637159999	0.36726976803701417	0.3655341788267483	0.3993217300556767	0.3962089927155891	0.0923425749246677	0.08876329934642728	0.09902659912344802	0.1064730535480578	0.09870363535078042	0.10612580406203165
0.46976861237862133	0.3054825944342473	0.3062832992587235	0.3351400453471227	0.3347527703254625	0.3511846446338824	0.3501353969977882	0.36755185859359546	0.36581519464243717	0.39961130555887986	0.39649719123947413	0.09229279736949422	0.08871546431271235	0.09861254332665226	0.10666673124062243	0.09829094053524301	0.10631886154796177
0.4725992045851658	0.30574880136436877	0.30654913111360055	0.3354144407357973	0.33502643291063505	0.35146318951783734	0.3504130334847654	0.36783446010870674	0.36609671954474726	0.39990140363114013	0.39678590998055535	0.09224300108749818	0.0886676112618483	0.09819955430182858	0.10686003813161449	0.09787930883841511	0.10651154939017715
0.4754468525336833	0.30601549427140423	0.30681544808162425	0.3356893338530489	0.3353005918665691	0.35174223825162265	0.3506911722079976	0.36811757156388236	0.3663787525201931	0.400192023164508	0.3970751478396424	0.09219318632877857	0.08861974043415988	0.09778763297434523	0.10705297072848907	0.09746874118355464	0.10670386410630783
0.47831165899359906	0.3062826723087646	0.3070822493136948	0.3359647237643378	0.3355752462598487	0.35202178985414656	0.35096981218945406	0.36840119193117815	0.36666129254585356	0.40048316304086196	0.39736490370744454	0.09214335334264336	0.08857185206921606	0.09737678023788021	0.10724552552953526	0.09705923846312459	0.10689580220579842
0.4811937273535759	0.3065503346217048	0.3073495339525438	0.33624060952632534	0.3358503951482734	0.3523018433351695	0.35124895244198706	0.36868532017314887	0.36694433858934955	0.40077482213188353	0.3976551764645477	0.09209350237760917	0.08852394640582356	0.09696699695523847	0.10743769902451561	0.09665080153826011	0.10708736018888487
0.4840931616252451	0.3068184803473007	0.3076173011327121	0.3365169901868509	0.336126037580834	0.3525823976952834	0.35152859196930436	0.36896995524282405	0.36722788960881825	0.40106699929903433	0.39794596498138934	0.09204363368139665	0.0884760236820227	0.09655828395833055	0.1076294876944246	0.09624343123907408	0.10727853454693559
0.4870100664469608	0.30708710861442784	0.30788554998052703	0.3367938647849096	0.3364021725976892	0.35286345192588653	0.35180872976595	0.36925509608368523	0.36751194455289204	0.4013596933935314	0.3982372681182353	0.09199374750092743	0.08842808413509086	0.09615064204795942	0.10782088801103384	0.09583712836523972	0.1074693217626077
0.4899445470875755	0.3073562185437382	0.308154279614081	0.3370712323506289	0.3366787992301452	0.3531450050091605	0.3520893648172786	0.3695407416296412	0.367796502360674	0.4016529032563233	0.3985290847251555	0.0919438440823197	0.08838012800153094	0.0957440719947229	0.10801189643757425	0.09543189368597638	0.10765971830977605
0.49289670945023945	0.3076258092476385	0.3084234891432079	0.3373490919052458	0.3369559165006304	0.353427055918049	0.35237049609943477	0.3698268908050061	0.36808156196171443	0.4019466277180657	0.39882141364200036	0.09189392367088915	0.08833215551707471	0.09533857453855887	0.10820250942805387	0.0950277279399927	0.10784972065312104
0.4958666600762229	0.30789587983026695	0.3086931776694618	0.3376274424610835	0.33723352342267243	0.35370960361623055	0.35265212257932593	0.3701135425244735	0.36836712227598645	0.4022408655990975	0.39911425369837533	0.09184398651114063	0.08828416691667804	0.09493415038880926	0.10839272342714423	0.09462463183574243	0.10803932524829918
0.4988545061487607	0.30816642938747113	0.3089633442860935	0.33790628302152814	0.337511619000877	0.35399264705809724	0.3529342432146025	0.37040069569309414	0.36865318221386384	0.4025356157094157	0.3994076037136178	0.09179403284676989	0.08823616243451654	0.09453080022555582	0.10858253487124614	0.09422260605209942	0.10822852854229836
0.5018603554969207	0.30843745700678454	0.30923398807802777	0.33818561258100494	0.3377902022309017	0.3542761851887329	0.35321685695363225	0.3706883492062522	0.36893974067609603	0.4028308768486516	0.3997014624967726	0.09174406292066217	0.08818814230398803	0.09412852469860411	0.10877194018732439	0.09382165123771813	0.10841732697258522
0.5048843165994948	0.30870896176740426	0.3095051081218404	0.3384654301249562	0.33806927209943494	0.3545602169438854	0.35349996273547624	0.37097650194963944	0.36922679655378415	0.40312664780604607	0.3999958288465667	0.09169407697488122	0.08814010675770388	0.09372732442755449	0.10896093579259514	0.09342176801191471	0.10860571696781562
0.5079264985889148	0.30898094274016746	0.309776703485736	0.3387457346298155	0.3383488275841709	0.3548447412499437	0.35378355948986734	0.37126515279923256	0.36951434872835714	0.4034229273604243	0.4002907015513856	0.0916440752506776	0.08809205602749004	0.09332720000330141	0.1091495180959896	0.09302295696449647	0.10879369494745106
0.5109870112551897	0.30925339898752846	0.31004877322952373	0.3390265250629864	0.33862886765378664	0.3551297570239178	0.35406764613718306	0.37155430062126876	0.3698023960715473	0.4037197142801715	0.40058607938924773	0.09159405798847664	0.08804399034438329	0.09292815198710258	0.10933768349693196	0.09262521865606033	0.10898125732168751
0.5140659650498691	0.30952632956353565	0.31032131640459515	0.3393078003828164	0.3389093912679185	0.35541526317340866	0.35435222158842505	0.3718439442722211	0.370090937445368	0.4040170073232086	0.400881961127781	0.09154402542788435	0.08799590993863264	0.09253018091084897	0.10952542838535351	0.09222855361829829	0.10916840049182497
0.5171634710900281	0.30979973351380796	0.31059433205390025	0.3395895595385753	0.3391903973771382	0.35570125859658913	0.3546372847451927	0.37213408259877456	0.37037997170208636	0.4043148052369672	0.4011783455241974	0.0914939778076775	0.08794781503969026	0.09213328727786063	0.10971274914231799	0.09183296235377725	0.10935512084950005
0.5202796411622786	0.3100736098755111	0.31086781921192386	0.3398718014704288	0.3394718849229274	0.3559877421821766	0.3549228344996594	0.3724247144377999	0.37066949768419977	0.4046131067583628	0.40147523132526713	0.09144391536580541	0.08789970587621435	0.09173747156239642	0.10989964213923997	0.09143844533649315	0.10954141477722601
0.5234145877268029	0.3103479576773347	0.31114177690466327	0.34015452510941635	0.33975385283765674	0.3562747128094101	0.35520886973454846	0.37271583861633206	0.37095951422441353	0.40491191061377274	0.4017726172672956	0.09139383833938969	0.08785158267606641	0.09134273421027217	0.11008610373839645	0.09104500301199892	0.10972727864832166
0.5265684239214125	0.3106227759394679	0.31141620414960336	0.3404377293774264	0.3400363000445591	0.35656216934802526	0.35549538932310937	0.3730074539515429	0.3712500201456134	0.40521121551900874	0.4020705020760967	0.09134374696471674	0.08780344566630713	0.0909490756387541	0.11027213029247207	0.0906526357974613	0.10991270882655613
0.5297412635656308	0.3108980636735763	0.31169109995569333	0.340721413187172	0.34031922545770665	0.35685011065822964	0.35578239212909174	0.37329955925071734	0.37154101426084224	0.40551102017929275	0.40236888446696906	0.09129364147723867	0.08775529507319492	0.09055649623712014	0.11045771814499972	0.09026134408206588	0.11009770166654675
0.5329332211648017	0.31117381988277754	0.3119664633233232	0.3410055754421662	0.34060262798198604	0.3571385355906795	0.35606987700672343	0.3735921533112284	0.37183249537327584	0.4058113232892314	0.4026677631446699	0.09124352211157091	0.08770713112218731	0.09016499636680209	0.1106428636302752	0.08987112822708099	0.11028225351354592
0.5361444119142209	0.31145004356161776	0.3122422932442996	0.34129021503669826	0.3408865065130747	0.35742744298645474	0.35635784280068356	0.3738852349205135	0.3721244622761973	0.4061121235327912	0.4029671368033903	0.09119338910149237	0.08765895403793433	0.08977457636072472	0.1108275630723341	0.08948198856569434	0.11046636070285842
0.5393749517032939	0.3117267336960473	0.3125185887018218	0.34157533085580877	0.3411708599374156	0.3577168316770305	0.3566462883460778	0.37417880285604704	0.37241691375297126	0.4064134195832721	0.40326700412672983	0.09114324267993842	0.08761076404427777	0.08938523652461328	0.11101181278617389	0.08909392540391536	0.11065001956085041
0.5426249571197181	0.312003889263396	0.3127953486704573	0.34186092177526445	0.3414556871321929	0.3580067004842586	0.3569352124684163	0.3744728558853169	0.37270984857702116	0.4067152101032822	0.4035673637876705	0.09109308307900346	0.08756256136425272	0.08899697713696497	0.11119560907754078	0.08870693902018445	0.11083322640402571
0.5458945454536906	0.3122815092323502	0.3130725721161182	0.3421469866615348	0.3417409869653076	0.3582970482203375	0.35722461398358435	0.3747673927657997	0.37300326551180235	0.4070174937447134	0.4038682144485528	0.09104291052993743	0.08751434622008263	0.08860979844862982	0.1113789482422618	0.0883210296658703	0.11101597753962267
0.5491838347021408	0.31255959256292776	0.3133502579960368	0.34243352437176594	0.3420267582953526	0.3585878736877906	0.35751449169782334	0.37506241224493475	0.3732971633107772	0.4073202691487148	0.40416955476104877	0.09099272526314595	0.08746611883317677	0.08822370068338614	0.11156182656641533	0.08793619756531967	0.11119826926518783
0.5524929435729888	0.31283813820645284	0.31362840525874064	0.34272053375375644	0.3423129999715884	0.3588791756794374	0.35780484440769916	0.37535791306009764	0.373591540717391	0.40762353494566644	0.404471383366137	0.09094252750818278	0.08741787942413198	0.08783868403831008	0.11174424032671482	0.08755244291602082	0.11138009786861858
0.55582199148943	0.3131171451055331	0.313907012844029	0.34300801364593253	0.34259971083391744	0.35917095297837315	0.3580956709000835	0.3756538939385787	0.3738863964650452	0.4079272897551555	0.4047736988940774	0.09089231749375863	0.08736962821272813	0.08745474868371872	0.11192618579019609	0.08716976588885217	0.1115614596281489
0.5591710985942444	0.3133966121940332	0.31418607968294693	0.3432959628773221	0.3428868897128588	0.3594632043579389	0.3583869699521223	0.37595035359755224	0.3741817292770729	0.4082315321859479	0.4050764999643842	0.09084209544772825	0.08732136541793031	0.08707189476329091	0.11210765921400423	0.08678816662823152	0.11174235081236361
0.5625403857541326	0.31367653839705145	0.3144656046977621	0.3435843802675311	0.34317453542952464	0.3597559285816996	0.3586787403312166	0.3762472907440551	0.3744775378667134	0.40853626083596456	0.4053797851858017	0.09079186159709492	0.0872730912578829	0.08669012239457174	0.11228865684577727	0.08640764525268452	0.11192276768055365
0.565929974564078	0.31395692263089436	0.31474558680193937	0.3438732646267165	0.343462646795594	0.36004912440341663	0.3589709807949936	0.37654470407496	0.37477382093708655	0.40884147429225504	0.4056835531562776	0.09074161616801153	0.08722480594991097	0.08630943166890148	0.11246917492333353	0.08602820185407722	0.11210270648156495
0.569339987351735	0.31423776380305196	0.31502602490011533	0.34416261475556226	0.3437512226132877	0.36034279056702395	0.3592636900912807	0.3768425922769485	0.3750705771811665	0.40914717113097016	0.4059878024629373	0.09069135938577283	0.08717650971051719	0.08592982265152926	0.11264920967454373	0.08564983649876723	0.11228216345490694
0.5727705471818436	0.31451906081217296	0.3153069178880749	0.3444524294452539	0.34404026167534324	0.3606369258066001	0.35955686695808303	0.37714095402648745	0.3753678052817574	0.40945334991733806	0.4062925316820579	0.09064109147481901	0.08712820275538308	0.08555129538211048	0.11282875731764364	0.08527254922750416	0.112461134830383
0.5762217778606706	0.3148008125480391	0.31558826465272477	0.3447427074774527	0.3443297627649889	0.3609315288463459	0.35985051012355523	0.37743978798980066	0.3756655039114666	0.4097600092056364	0.40659773937904226	0.09059081265872891	0.08707988529936644	0.08517384987482757	0.11300781406119143	0.08489634005536573	0.11263961682786316
0.5796938039404782	0.3150830178915407	0.3158700640720692	0.34503344762426974	0.3446197246559191	0.361226598400556	0.36014461830597755	0.37773909282284635	0.3759636717326794	0.4100671475391669	0.40690342410839264	0.0905405231602299	0.0870315575564997	0.08479748611815552	0.11318637610338556	0.08452120897221249	0.11281760565732668
0.5831867507240184	0.3153656757146513	0.3161523150151848	0.3453246486482414	0.34491014611226856	0.36152213317359366	0.3604391902137287	0.3780388671712875	0.3762623073975339	0.4103747634502294	0.40720958441368577	0.09049022320118237	0.08698321973999149	0.08442220407570744	0.11336443963308795	0.08414715594274469	0.11299509751898995
0.5867007442690553	0.3156487848804018	0.31643501634219484	0.3456163093023033	0.3452010258885865	0.36181813185986705	0.36073422454526155	0.3783391096704687	0.37656140954789213	0.410682855460095	0.4075162188275444	0.09043991300258826	0.0869348720622178	0.08404800368598586	0.11354200082898558	0.08377418090694277	0.11317208860336336
0.5902359113929144	0.3159323442428561	0.3167181669042448	0.34590842832976354	0.3454923627298115	0.36211459314379996	0.361029719989077	0.37863981894538884	0.3768609768153186	0.4109914220789804	0.407823325871614	0.09038959278458927	0.08688651473473202	0.08367488486246089	0.11371905585960462	0.08340228377967662	0.1133485750906118
0.5937923796770596	0.31621635264708425	0.3170017655434756	0.3462010044642787	0.3457841553712448	0.3624115156998079	0.36132567522369596	0.37894099361067474	0.3771610078210503	0.41130046180602053	0.40813090405653396	0.09033926276646012	0.08683814796825644	0.08330284749432337	0.11389560088396422	0.08303146445147291	0.11352455315117993
0.597370277471697	0.31650080892913823	0.31728581109299947	0.3464940364298267	0.34607640253852556	0.3627088981922725	0.36162208891763703	0.3792426322705568	0.37746150117597316	0.41160997312924363	0.4084389518819129	0.0902889231666163	0.0867897719726846	0.08293189144612256	0.11407163205076642	0.08266172278874251	0.11370001894592008
0.6009697339004076	0.3167857119160257	0.31757030237687367	0.34678752294068055	0.3463691029476044	0.3630067392755133	0.36191895972938837	0.3795447335188402	0.37776245548059456	0.4119199545255433	0.40874746783630117	0.09023857420260659	0.08674138695707836	0.08256201655821371	0.11424714549886517	0.08229305863329017	0.11387496862512592
0.6045908788648067	0.31707106042568456	0.3178552382100751	0.34708146270138424	0.34666225530471795	0.3633050375937646	0.362216286307381	0.3798472959388802	0.37806386932501745	0.41223040446065295	0.4090564503971658	0.09018821609111194	0.08669299312966763	0.08219322264690021	0.11442213735702467	0.08192547180311038	0.11404939832941352
0.6082338430492322	0.3173568532669568	0.31814061739847466	0.3473758544067243	0.34695585830636244	0.3636037917811459	0.3625140672899646	0.38015031810355593	0.3783657412889154	0.41254132138911886	0.4093658980308626	0.09013784904795125	0.08664459069785317	0.08182550950453304	0.11459660374389102	0.0815589620924797	0.11422330418930926
0.611898757925461	0.3176430892395628	0.3184264387388111	0.34767069674170553	0.34724991063926763	0.3639030004616386	0.3628123013053797	0.38045379857524275	0.37866806994150326	0.412852703754274	0.4096758091926109	0.09008747328807228	0.08659617986819831	0.08145887689999398	0.11477054076826221	0.08119352927207757	0.11439668232543454
0.6155857557574533	0.31792976713407595	0.318712701018666	0.34796598838152365	0.3475444109803712	0.36420266224905795	0.36311098697173333	0.38075773590578765	0.37897085384151485	0.4131645499882111	0.40998618232646633	0.09003708902555893	0.08654776084643805	0.08109332457838292	0.11494394452856227	0.08082917308892235	0.11456952884802263
0.6192949696061266	0.31821688573189627	0.31899940301643664	0.3482617279915398	0.3478393579967915	0.3645027757470271	0.3634101228969693	0.3810621286364811	0.3792740915371721	0.41347685851175564	0.4102970158652942	0.0899866964736243	0.0864993338374691	0.0807288522616787	0.11511681111325345	0.08046589326693976	0.11474183985738762
0.6230265333341571	0.3185044438052241	0.3192865435013115	0.34855791422725413	0.34813475034580355	0.36480333954895094	0.363709707678846	0.38136697529803154	0.3795777815661639	0.4137896277344404	0.410608308230744	0.0899362958446134	0.08645089904535737	0.0803654596487462	0.11528913660077933	0.08010368950724	0.11491361144412338
0.6267805816108112	0.3187924401170348	0.3195741212332432	0.34885454573427893	0.3484305866748101	0.3651043522379899	0.3640097399049082	0.38167227441053864	0.3798819224556138	0.4141028560544774	0.41092005783322116	0.0898858873500028	0.08640245667332937	0.08000314641536477	0.11546091705906747	0.07974256148769854	0.11508483968805194
0.6305572499168048	0.3190808734210515	0.31986213496292265	0.34915162114831244	0.34872686562131705	0.36540581238703174	0.36431021815245906	0.3819780244834661	0.38018651272205906	0.414416541858732	0.41123226307186206	0.08983547120039927	0.08635400692378206	0.07964191221464745	0.11563214854618309	0.07938250886370923	0.11525552065938882
0.634356674549194	0.31936974246172023	0.32015058343175323	0.3494491390951135	0.34902358581290643	0.3657077185586675	0.36461114098853736	0.3822842240156161	0.3804915508714195	0.4147306835226958	0.41154492233450574	0.08978504760553793	0.08630554999827161	0.07928175667725412	0.11580282711000223	0.07902353126817019	0.11542565041797559
0.6381789926262927	0.3196590459741824	0.32043946537182416	0.3497470981904728	0.34932074586721046	0.36601006930516317	0.3649125069698868	0.38259087149510135	0.380797035398974	0.41504527941045966	0.41185803399766846	0.0897346167742857	0.08625708609752047	0.07892267941140574	0.11597294878821174	0.07866562831152635	0.11559522501332253
0.642024342092622	0.3199487826842495	0.3207287795058846	0.35004549704018856	0.3496183443918844	0.36631286316843437	0.3652143146429328	0.3828979653993196	0.38110296478933275	0.41536032787468785	0.41217159642651663	0.08968417891463759	0.08620861542141534	0.07856468000290562	0.11614250960796824	0.0783087995822811	0.11576424048510603
0.6458928617238878	0.32023895130837576	0.321018524547317	0.3503443342400388	0.3499163799845809	0.36661609868001677	0.3655165625437537	0.38320550419492616	0.38140933751640965	0.41567582725658975	0.41248560797483963	0.08963373423371855	0.0861601381690027	0.07820775801578606	0.11631150558642389	0.07795304464688968	0.11593269286252905
0.6497846911319898	0.3205295505536325	0.3213086992001112	0.3506436083757548	0.35021485123292234	0.3669197743610438	0.3658192491980559	0.3835134863378072	0.3817161520433979	0.41599177588589414	0.4128000669850238	0.08958328293778162	0.08611165453849767	0.07785191299250727	0.11647993273091117	0.07759836305016421	0.11610057816481856
0.6536999707700591	0.32082057911768147	0.32159930215883764	0.35094331802299505	0.35051375671447577	0.36722388872221734	0.36612237312114576	0.38382191027305357	0.38202340682274144	0.4163081720808222	0.413114971788025	0.08953282523220917	0.08606316472727409	0.07749714445328237	0.11664778703766387	0.0772447543151813	0.1162678924007281
0.6576388419375281	0.321112035688748	0.32189033210862095	0.35124346174731713	0.3508130949967244	0.36752844026377923	0.36642593281790364	0.3841307744349325	0.38233110029610884	0.41662501414805986	0.41343032070334207	0.08948236132151234	0.08601466893187219	0.07714345189717164	0.11681506449299661	0.07689221794376522	0.11643463156890732
0.661601446785229	0.3214039189455946	0.3221817877251138	0.3515440381041531	0.351112864637043	0.36783342747548803	0.36672992678275684	0.3844400772468628	0.382639230894366	0.41694230038273183	0.41374611203899003	0.08943189140933058	0.08596616734799117	0.07679083480221749	0.11698176107336167	0.07654075341652344	0.11660079165787351
0.6655879283205246	0.32169622755749466	0.3224736676744698	0.3518450456387807	0.3514130641826692	0.36813884883659087	0.3670343534996538	0.38474981712138595	0.3829477970375513	0.41726002906837406	0.41406234409147363	0.08938141569843114	0.08591766017049902	0.07643929262511762	0.11714787274452476	0.07619036019304559	0.11676636864574164
0.6695984304124688	0.32198896018420514	0.32276597061331724	0.3521464828862973	0.3517136921706785	0.3684447028157957	0.3673392114420359	0.3850599924601407	0.3832567971348451	0.4175781984769072	0.41437901514575953	0.08933093439071253	0.08586914759341979	0.0760888248015874	0.11731339546180664	0.0758410377120029	0.11693135850029535
0.6736330977969988	0.3222821154759408	0.3230586951887329	0.3524483483715937	0.3520147471279562	0.3687509878712445	0.36764449907281144	0.38537060165383596	0.38356622958454745	0.4178968068686096	0.41469612347525087	0.08928044768720075	0.0858206298099472	0.07573943074680045	0.11747832517048096	0.0754927853914964	0.11709575717915754
0.6776920760821589	0.32257569207334597	0.3233518400382143	0.3527506406093262	0.3523162275711715	0.36905770245048786	0.36795021484432877	0.38568164308222236	0.3838760927740475	0.41821585249208965	0.4150136673417588	0.08922995578804949	0.08577210701243444	0.07539110985540987	0.11764265780558958	0.07514560262914927	0.11725956062971932
0.6817755117533548	0.32286968860746956	0.32364540378965373	0.35305335810389066	0.3526181320067503	0.36936484499045685	0.3682563571983497	0.38599311511406786	0.3841863850797982	0.4185353335842606	0.415331644995477	0.08917945889254365	0.08572357939239769	0.07504386150151277	0.11780638929145937	0.07479948880220633	0.11742276478889835
0.6858835521786408	0.3231641036997368	0.3239393850613116	0.35335649934939395	0.35292045893084784	0.36967241391743527	0.36856292456602163	0.3863050161071279	0.38449710486729	0.41885524837031135	0.4156500546749542	0.08912895719909703	0.08567504714052092	0.07469768503919738	0.11796951554239854	0.07445444326789641	0.11758536558342314
0.6900163456140378	0.32345893596192316	0.3242337824617893	0.35366006282962975	0.35322320682932357	0.3699804076470351	0.3688699153678519	0.3866173444081209	0.38480825049102246	0.41917559506368174	0.4159688946070672	0.08907845090525095	0.08562651044664626	0.07435257980264964	0.11813203246244086	0.07411046536360999	0.11774735892990407
0.6941740412088835	0.3237541839961277	0.3245285945900031	0.35396404701804923	0.3535263741777123	0.3702888245841675	0.3691773280136811	0.3869300983527007	0.3851198202944794	0.4194963718660345	0.41628816300699534	0.08902794020768026	0.08557796949978538	0.07400854510589738	0.11829393594480564	0.07376755440674998	0.11790874073427915
0.6983567890112157	0.32404984639474466	0.3248238200351557	0.35426845037773397	0.3538299594411978	0.3705976631230153	0.36948516090265365	0.3872432762654272	0.3854318126100995	0.4198175769672272	0.41660785807819084	0.08897742530218722	0.0855294244881127	0.07366558024373404	0.11845522187293511	0.07342570969515805	0.11806950689218354
0.702564739973187	0.3243459217404384	0.32511945737671144	0.3545732713613711	0.3541339610745872	0.3709069216470097	0.36979341242319375	0.3875568764597439	0.385744225759251	0.4201392085452879	0.41692797801235526	0.08892690638370754	0.08548087559896496	0.07332368449140603	0.11861588611984075	0.07308493050756226	0.11822965328936164
0.7067980459565127	0.32464240860611565	0.325415505184368	0.3548785084112247	0.3544383775222825	0.37121659852879874	0.37010208095297775	0.3878708972379468	0.3860570580522054	0.4204612647663865	0.4172485209894105	0.0888763836463056	0.08543232301884872	0.0729828571045843	0.1187759245476343	0.0727452161033284	0.11838917580099917
0.7110568597379514	0.32493930555489803	0.32571196201803015	0.35518415995910857	0.3547432072182542	0.3715266921302223	0.3704111648589065	0.3881853368911588	0.3863703077881086	0.4207837437848082	0.41756948517747317	0.08882585728317773	0.08538376693343327	0.07264309732026675	0.11893533300870729	0.07240656572271575	0.11854807029189374
0.7153413350148182	0.3252366111400961	0.32600882642778267	0.3554902244263605	0.3550484485860144	0.37183720080228655	0.37072066249707913	0.3885001936993042	0.38668397325495585	0.421106643742927	0.41789086873282694	0.08877532748665395	0.08533520752755636	0.07230440435621688	0.11909410734473624	0.07206897858706895	0.11870633261641217
0.7196516264105322	0.32553432390518094	0.3263060969538629	0.3557967002238134	0.3553541000385903	0.3721481228851329	0.3710305722127645	0.3888154659310794	0.3869980527295635	0.4214299627711782	0.418212669799896	0.08872479444819768	0.08528664498522033	0.07196677741156066	0.11925224338710905	0.07173245389915905	0.11886395861874632
0.7239878894801961	0.3258324423837586	0.3266037721266349	0.35610358575177037	0.3556601599784962	0.37245945670801583	0.3713408923403768	0.38913115184392705	0.38731254447754315	0.4217536989880322	0.41853488651121895	0.0886742583584021	0.08523807948959708	0.07163021566702099	0.11940973695706703	0.07139699084337536	0.11902094413302677
0.7283502807162107	0.32613096509954237	0.3269018504665616	0.3564108793999757	0.35596662679770724	0.3727712005892724	0.3716516212034476	0.3894472496840093	0.38762744675327426	0.42207785049996777	0.41885751698742163	0.08862371940699845	0.08518951122302632	0.07129471828466194	0.11956658386522179	0.07106258858556913	0.11917728498272595
0.7327389575539218	0.32642989056632504	0.3272003304841778	0.3567185795475891	0.35627349887763266	0.3730833528362967	0.371962757114598	0.38976375768618043	0.38794275779987764	0.422402415401444	0.41918055933718995	0.08857317778285068	0.08514094036701637	0.07096028440858504	0.1197227799120526	0.07072924627355093	0.11933297698109868
0.7371540783773028	0.32672921728795357	0.327499210680064	0.3570266845631587	0.35658077458908827	0.3733959117455127	0.3722742983755131	0.3900806740739603	0.38825847584918727	0.42272739177487617	0.4195040116572444	0.088522633673958	0.08509236710224272	0.07062691316462377	0.11987832088746586	0.07039696303700538	0.11948801593101166
0.74159580252467	0.3270289437582997	0.32779848954481833	0.3573351928045927	0.3568884522922699	0.3737088756023464	0.37258624327691353	0.39039799705950673	0.38857459912172626	0.4230527776906059	0.41982787203231214	0.08847208726745703	0.08504379160855541	0.07029460366094042	0.12003320257123562	0.07006573798800986	0.11964239762521345
0.746064290294433	0.32732906846123544	0.3280981655590308	0.3576441026191343	0.35719653033672644	0.3740222426812008	0.37289859009853116	0.39071572484359035	0.3888911258266778	0.4233785712068772	0.4201521385351016	0.08842153874962122	0.08499521406497319	0.0699633549879124	0.12018742073279043	0.06973557022089238	0.1197961178460929
0.7505597029508803	0.3276295898706033	0.3283982371932547	0.35795341234333217	0.3575050070613323	0.3743360112454267	0.37321133710907894	0.3910338556155643	0.3892080541618578	0.4237047703698077	0.4204768092262746	0.0883709883058607	0.08494663464968528	0.06963316621837379	0.12034097113101438	0.06940645881244478	0.11994917236556546
0.7550822027299987	0.32793050645019184	0.3286987029079813	0.3582631203030166	0.35781388079426163	0.37465017954729724	0.3735244825662269	0.3913523875533418	0.3895253823136913	0.4240313732133637	0.42080188215442144	0.0883204361207249	0.08489805354005721	0.06930403640799909	0.12049384951487241	0.06907840282229927	0.12010155694541425
0.7596319528453285	0.32823181665370654	0.3289995611536119	0.3585732248132694	0.35812314985296057	0.3749647458279813	0.37383802471657307	0.39167131882336664	0.3898431084571825	0.4243583777593329	0.4211273553560332	0.08826988237790573	0.08484947091262471	0.0689759645950403	0.12064605162265707	0.06875140129297108	0.12025326733734687
0.7642091174938536	0.3285335189247432	0.32930081037043063	0.35888372417839925	0.3584328125441209	0.37527970831751434	0.3741519617956197	0.3919906475805856	0.39016123075588965	0.42468578201729784	0.42145322685547526	0.08821932726022971	0.08480088694309822	0.06864894980083847	0.12079757318241491	0.06842545324995797	0.12040429928249807
0.7688138618619275	0.3288356116967623	0.32960244898857827	0.3591946166919131	0.3587428671636522	0.3755950652347745	0.37446629202774245	0.3923103719684245	0.3904797473618984	0.4250135839846093	0.4217794946649621	0.08816877094967053	0.0847523018063664	0.0683229910300085	0.12094840991210276	0.06810055770199597	0.12055464851188447
0.7734463521312342	0.32913809339305966	0.32990447542802487	0.3595059006364909	0.35905331199665647	0.37591081478745353	0.3747810136261679	0.39263049011875994	0.3907986564157943	0.42534178164636105	0.42210615678453006	0.08811821362734205	0.08470371567649052	0.06799808727037515	0.12109855751918985	0.06777671364120152	0.120704310746234
0.7781067554847866	0.3294409624267413	0.33020688809854304	0.35981757428395683	0.35936414531740074	0.3762269551720313	0.3750961247929427	0.3929510001518926	0.39111795604663785	0.4256703729753617	0.4224332112020111	0.0880676554735037	0.08465512872671124	0.0676742374933923	0.12124801170114097	0.06745392004323492	0.12085328169605702
0.7827952401129585	0.32974421720069547	0.33050968539968	0.36012963589525443	0.35967536538928907	0.376543484573749	0.3754116237189108	0.3932719001765204	0.39143764437193634	0.4259993559321105	0.4227606558930067	0.08801709666755585	0.08460654112944904	0.06735144065412157	0.12139676814504696	0.06713217586753473	0.12100155706174576
0.7875119752195561	0.33004785610756515	0.33081286572073215	0.3604420837204176	0.35998697046483763	0.37686040116658165	0.3757275085836836	0.39359318828971296	0.39175771949761784	0.4263287284647686	0.4230884888208618	0.08796653738804934	0.08455795305630143	0.06702969569136741	0.12154482252749688	0.06681148005735338	0.12114913253326165
0.792257131027923	0.3303518775297227	0.3311164274407177	0.36075491599854576	0.36029895878564755	0.3771777031132111	0.3760437775556156	0.39391486257688396	0.3920781795180057	0.42665848850913557	0.42341670793663877	0.08791597781267878	0.08450936467804772	0.0667090015280607	0.12169217051516057	0.06649183154018345	0.12129600379090277
0.7970308787870847	0.3306562798392414	0.33142036892834864	0.36106813095777607	0.3606113285823772	0.3774953885650012	0.3763604287917776	0.39423692111176556	0.39239902251579073	0.4269886339886214	0.4237453111790916	0.08786541811828817	0.08446077616464866	0.06638935707146487	0.12183880776473188	0.06617322922755875	0.12144216650422379
0.8018333907779276	0.33096106139786935	0.33172468854200593	0.3613817268152566	0.36092407807471705	0.37781345566197044	0.3766774604379285	0.3945593619563817	0.3927202465620058	0.42731916281422155	0.424074296474639	0.08781485848087188	0.08441218768524741	0.06607076121292721	0.12198472992230336	0.0658556720153527	0.12158761633276072
0.8066648403194178	0.33126622055700145	0.332029384629711	0.36169570177712	0.3612372054713615	0.3781319025327641	0.3769948706284902	0.3948821831610216	0.3930418497159996	0.4276500728844902	0.4244036617373397	0.08776429907557469	0.08436359940817334	0.06575321282833357	0.12212993262387783	0.06553915878420469	0.12173234892624407
0.8115254017748545	0.33157175565765434	0.3323344555290996	0.36201005403845743	0.361550708969984	0.37845072729462925	0.3773126574865221	0.3952053827642135	0.3933638300254097	0.4279813620855153	0.4247334048688659	0.08771374007669182	0.08431501150093834	0.06543671077843527	0.12227441149556739	0.0652236883994064	0.12187635992405887
0.8164152505581643	0.33187766503043764	0.33263989956739526	0.3623247817832904	0.3618645867572091	0.3787699280533885	0.3776308191236925	0.3955289587926987	0.39368618552613754	0.4283130282908919	0.4250635237584779	0.087663181657674	0.08426642413024373	0.06512125390860035	0.12241816215309598	0.06490925971100125	0.12201964495547202
0.8213345631402307	0.33218394699552867	0.3329457150613821	0.36263988318454576	0.3621788370085871	0.37908950290341187	0.37794935364025456	0.3958529092614049	0.39400891424232115	0.4286450693616971	0.4253940162829982	0.08761262399112499	0.08421783746197653	0.06480684104928258	0.12256118020212625	0.06459587155423918	0.12216219963987385
0.8262835170552626	0.33249059986264423	0.3332519003173786	0.3629553564040281	0.36249345788856663	0.3794094499275923	0.3782682591250183	0.3961772321734207	0.39433201418631003	0.4289774831464638	0.42572488030678624	0.08756206724880676	0.08416925166121512	0.06449347101618486	0.12270346123857223	0.06428352274949845	0.12230401958647974
0.8312622909072027	0.3327976219310154	0.3335584536312107	0.3632711995923943	0.3628084475504697	0.3797297671973193	0.3785875336553262	0.3965019255199693	0.394655483358639	0.42931026748115586	0.42605611368171237	0.08751151160163675	0.08412066689222648	0.06418114261022367	0.122845000847974	0.06397221210244908	0.12244510039441536
0.8362710643761712	0.3331050114893595	0.33386537328818505	0.36358741088912666	0.36312380413646356	0.3800504527724514	0.37890717529702445	0.3968269872803826	0.39497931974800177	0.4296434201891427	0.42638771424713345	0.08746095721969205	0.08407208331847173	0.06386985461781336	0.12298579460588144	0.06366193840441525	0.12258543765297247
0.8413100182249524	0.3334127668158544	0.33417265756306347	0.3639039884225064	0.3634395257775367	0.38037150470129144	0.37922718210444056	0.3971524154220753	0.3953035213312261	0.42997693908117285	0.42671967982986697	0.08741040427221056	0.08402350110260277	0.06355960581112186	0.12312583807819522	0.06335270043237529	0.1227250269415805
0.8463793343055166	0.33372088617811163	0.33448030472003476	0.3642209303095879	0.36375561059347045	0.3806929210205608	0.3795475521203542	0.39747820790051913	0.3956280860732478	0.43031082195535025	0.42705200824416517	0.08735985292759103	0.0839749204064702	0.06325039494788598	0.12326512682028579	0.06304449694913927	0.12286386382956493
0.8514791955655843	0.3340293678331493	0.3347883130126899	0.3645382346561717	0.3640720566928149	0.3810146997553702	0.3798682833759738	0.3978043626592172	0.39595301192708415	0.4306450665971078	0.4273846972916916	0.0873093033533981	0.08392634139111624	0.06294222077197986	0.1234036563779739	0.06273732670356935	0.12300194387653107
0.8566097860552276	0.3343382100273666	0.3350966806839947	0.36485589955678	0.3643888621728613	0.38133683891919956	0.3801893738909092	0.3981308776296788	0.39627829683381033	0.4309796707791835	0.42771774476149454	0.08725875571635856	0.08387776421678557	0.06263508201342205	0.1235414222872464	0.06243118843051576	0.12313926263192343
0.861771290933513	0.33464741099651646	0.33540540596626384	0.3651739230946283	0.3647060251196173	0.3816593365138662	0.38051082167314554	0.39845775073139256	0.3966039387225317	0.43131463226159383	0.42805114842998315	0.08720821018236768	0.08382918904291854	0.062328977388375506	0.12367842007398622	0.06212608085122184	0.12327581563548051
0.8669638964751838	0.3349569689656799	0.33571448708113466	0.3654923033416022	0.36502354360778	0.3819821905295042	0.3808326247190195	0.398784979871803	0.3969299355103604	0.4316499487916118	0.42838490606090246	0.08715766691648749	0.0837806160281596	0.06202390559958104	0.12381464525448393	0.06182200267363669	0.12341159841749061
0.8721877900773816	0.33526688214923916	0.33602392223954075	0.36581103835822854	0.3653414157007117	0.38230539894453497	0.38115478101319333	0.39911256294628356	0.3972562851023892	0.4319856181037384	0.42871901540530816	0.08710712608295239	0.08373204533035301	0.061719865336158364	0.1239500933348694	0.061518952591931964	0.12354660649792493
0.877443160266411	0.33557714875085215	0.33633370964168624	0.3661301261936522	0.3656596394504127	0.3826289597256438	0.38147728852862683	0.3994404978381128	0.3975829853916662	0.4323216379196822	0.4290534742015433	0.0870565878451676	0.08368347710654843	0.0614168552741603	0.1240847598119359	0.06121692928736877	0.12368083538746077
0.8827301967045416	0.3358877669634254	0.33664384747701903	0.3664495648856094	0.3659782128974964	0.38295287082775425	0.3818001452265571	0.3997687824184469	0.3979100342591707	0.43265800594833126	0.42938828017521236	0.0870060523657071	0.08363491151300177	0.06111487407644489	0.12421864017242967	0.060915931427985015	0.12381428058681365
0.8880490901968541	0.3361987349690887	0.3369543339242055	0.36676935246040093	0.3662971340711634	0.3832771301940017	0.3821233490564667	0.4000974145462979	0.39823742957378677	0.4329947198857312	0.4297234310391582	0.08695551980632768	0.08358634870517569	0.060813920392952525	0.12435172989367516	0.06061595766893646	0.12394693758716357
0.8934000326981257	0.3365100509391688	0.3372651671511046	0.3670894869328695	0.36661640098917725	0.38360173575571055	0.382446897956066	0.4004263920685063	0.39856516919228024	0.43333177741505996	0.4300589244934376	0.08690499032795494	0.08353778883774118	0.060513992860826704	0.12448402444329076	0.06031700665268147	0.12407880187022613
0.8987832173197573	0.33682171303416375	0.3375763453147415	0.36740996630637096	0.36693601165783724	0.38392668543236597	0.3827707898512611	0.40075571281971784	0.3988932509592724	0.43366917620660406	0.4303947582252964	0.08685446409069993	0.08348923206458173	0.06021509010445669	0.12461551927901837	0.060019077008838906	0.1242098689076272
0.904198838336744	0.33713371940371645	0.33788786656128217	0.3677307885727515	0.3672559640719552	0.3842519771315912	0.3830950226561334	0.4010853746223578	0.39922167270721653	0.4340069139177345	0.43073092990914735	0.08680394125384995	0.08344067853879111	0.059917210735811466	0.12474620984924911	0.059722167354905764	0.12434013416218193
0.9096470911946843	0.3374460681865894	0.3381997290260081	0.36805195171232125	0.3675762562148285	0.38457760874912134	0.38341959427291417	0.4014153752866065	0.39955043225637316	0.4343449881928828	0.4310674372065445	0.08675342197587436	0.0833921284126804	0.05962035335456761	0.1248760915930518	0.05942627629584507	0.12446959308685734
0.915128172516836	0.33775875751063916	0.33851193083329	0.3683734536938297	0.36789688605821635	0.3849035781687804	0.3837445025919582	0.4017457126103757	0.399879527414785	0.4346833966635185	0.4314042777661607	0.0867029064144275	0.08334358183777374	0.059324516548130646	0.12500515993981764	0.05913140242434878	0.12459824112488604
0.9206422801112097	0.33807178549279027	0.338824470096563	0.3686952924744399	0.36821785156231446	0.38522988326245433	0.3840697454917199	0.4020763843792843	0.40020895597825384	0.4350221369481241	0.43174144922376395	0.08665239472635122	0.083295038964815	0.05902969889173448	0.12513341030930292	0.05883754432135646	0.12472607371067568
0.9261896129777101	0.33838515023900984	0.3391373449183009	0.36901746599970464	0.36853915067573023	0.38555652189006745	0.38439532083873085	0.4024073883666324	0.4005387157303154	0.4353612066521722	0.4320789492021938	0.08660188706767136	0.08324649994376562	0.0587358989489104	0.1252608381122542	0.058544700555778206	0.12485308626902736
0.931770371315315	0.33869884984428295	0.3394505533899912	0.3693399722035415	0.36886078133545847	0.38588349189955923	0.38472122648757207	0.4027387223333805	0.40086880444221706	0.4357006033681036	0.432416775311339	0.08655138359360626	0.08319796492381108	0.05844311527137336	0.12538743874999625	0.05825286968476462	0.12497927421530619
0.9373847565293029	0.3390128823925859	0.33976409359210924	0.3696628090082065	0.3691827414668559	0.38621079112685813	0.38504746028085257	0.40307038402812195	0.40119921987289187	0.43604032467530196	0.432754925148113	0.08650088445856523	0.08314943405335853	0.058151346399114345	0.1255132076144463	0.057962050253962616	0.12510463295582497
0.9430329712385201	0.33932724595686264	0.34007796359409415	0.3699859743242723	0.36950502898361737	0.3865384173958587	0.38537402004918386	0.40340237118706257	0.4015299597689359	0.4363803681400731	0.43309339629643256	0.08645038981615145	0.0831009074800406	0.05786059086069173	0.1256381400883413	0.05767224079760069	0.12522915788782996
0.9487152192826929	0.3396419385989986	0.3403921614543237	0.3703094660506025	0.3698276417877521	0.38686636851839645	0.3857009036111575	0.4037346815339944	0.4018610218645862	0.43672073131562134	0.4334321863271952	0.08639989981916052	0.08305238535071827	0.05757084717347283	0.12576223154540855	0.05738343983848182	0.1253528443989893
0.9544317057297852	0.3399569583697963	0.34070668522008846	0.3706332820743262	0.37015057776955856	0.3871946422942264	0.3860281087733182	0.40406731278027463	0.4021924038816943	0.4370614117420267	0.43377129279825477	0.08634941461959109	0.08300386781147899	0.05728211384342785	0.12588547735002464	0.05709564588827476	0.1254756878681178
0.9601826368833979	0.34027230330894964	0.34102153292756804	0.37095742027081574	0.3704738348076006	0.38752323651099535	0.38635563333014433	0.4044002626247999	0.40252410352970597	0.43740240694622295	0.43411071325440104	0.08629893436863692	0.08295535500764428	0.05699438936554202	0.12600787285747117	0.05680885744774855	0.12559768366514845
0.9659682202902156	0.3405879714450206	0.3413367026018065	0.3712818785036616	0.3707974107686839	0.38785214894422226	0.38668347506402073	0.40473352875398527	0.4028561185056361	0.4377437144419757	0.4344504452273371	0.08624845921669598	0.08290684708376646	0.05670767222403583	0.1261294134143469	0.05652307300673698	0.1257188271508909
0.9717886647474951	0.34090396079541363	0.34165219225668747	0.3716066546246498	0.37112130350783246	0.3881813773572727	0.3870116317452187	0.4050671088417404	0.4031884464940476	0.43808533172986	0.43479048623565725	0.08619798931336782	0.08285834418363404	0.056421960892208745	0.12625009435808465	0.05623829104436595	0.1258391136773156
0.9776441803106027	0.34122026936635114	0.3419679998949099	0.37193174647373595	0.3714455108682637	0.38851091950133615	0.38734010113186973	0.4054010005494456	0.40352108516702634	0.43842725629723833	0.43513083378482464	0.08614752480745798	0.08280984645027113	0.05613725383279444	0.12636991101720696	0.05595451002910323	0.12595853858739758
0.9835349783005937	0.3415368951528495	0.3422841235079639	0.37225715187902386	0.3717700306813667	0.38884077311540266	0.3876688809699449	0.40573520152593223	0.40385403218416116	0.4387694856182398	0.43547148536715063	0.08609706584698242	0.08276135402594217	0.05585354949805321	0.12648885871153936	0.05567172841900003	0.12607709721545746
0.9894612713118381	0.34185383613869497	0.3426005610761067	0.37258286865674106	0.37209486076667786	0.38917093592624075	0.3879979689932303	0.4060697094074576	0.4041872851925199	0.43911201715373777	0.4358124384617729	0.08604661257916571	0.08271286705215196	0.05557084632986431	0.1266069327520114	0.055389944661705215	0.12619478488684877
0.9954232732196957	0.34217109029641923	0.34291731056833846	0.37290889461121546	0.3724199989318577	0.389501405648373	0.38832736292330466	0.4064045218176829	0.40452084182662756	0.4394548483513297	0.43615369053463443	0.08599616515044364	0.08266438566964919	0.055289142759875176	0.12672412844085557	0.05510915719487741	0.12631159691864013
1.0014211991882311	0.3424886555872753	0.3432343699423788	0.3732352275348529	0.37274544297266804	0.3898321799840548	0.3886570604695188	0.4067396363676526	0.4048546997084438	0.4397979766453148	0.43649523903846177	0.08594572370646807	0.08261591001842608	0.05500843720967197	0.12684044107169257	0.05482936444597186	0.12642752861906104
1.0074552656779823	0.34280652996121463	0.3435517371446434	0.37356186520811435	0.3730711906729497	0.39016325662325124	0.3889870593289698	0.40707505065577076	0.4051888564473425	0.4401413994566747	0.43683708141274585	0.0858952883921034	0.0825674402377242	0.05472872809092166	0.12695586592964503	0.0545505648324216	0.12654257528755863
1.013525690453769	0.34312471135686184	0.3438694101102184	0.3738888053994914	0.37339723980459866	0.3904946332436153	0.389317357186481	0.4074107622677809	0.4055233096400881	0.440485114193051	0.4371792150837192	0.08584485935143799	0.08251897646603312	0.05445001380553549	0.12707039829139433	0.05427275676217036	0.12665673221565044
1.0196326925925556	0.3434431977014933	0.3441873867628405	0.3742160458654854	0.3737235881275449	0.3908263075104662	0.3896479517145808	0.4077467687767439	0.40585805687081566	0.4408291182487271	0.4375216374643374	0.08579443672777971	0.08247051884109331	0.054172292745665374	0.1271840334250527	0.053995938633391916	0.12676999468624217
1.0257764924913542	0.34376198691101173	0.34450566501487095	0.3745435843505853	0.3740502333897286	0.39115827707676576	0.38997884057347876	0.4080830677430159	0.40619309571100976	0.4411734090046065	0.43786434595425827	0.08574402066365673	0.08242206749990297	0.05389556329389933	0.12729676659034794	0.053720108834603764	0.126882357973642
1.0319573118751795	0.3440810768899249	0.3448242427672736	0.3748714185872436	0.3743771733270799	0.39149053958309876	0.3903100214110449	0.4084196567142287	0.4065284237194816	0.44151798382819324	0.4382073379398218	0.08569361130082702	0.08237362257871013	0.05361982382346753	0.12740859303879404	0.053445265745097004	0.12699381734421422
1.0381753738050519	0.3444004655313204	0.34514311790959146	0.3751995462958554	0.3747044056634947	0.3918230926576492	0.39064149186278857	0.4087565332252664	0.40686403844235003	0.4418628400735716	0.43855061079403	0.08564320878027223	0.08232518421302584	0.053345072698288476	0.1275195080136058	0.053171407734829756	0.12710436805596714
1.0444309026860459	0.34472015071684514	0.34546228831992465	0.37552796518473724	0.3750319281108142	0.39215593391618137	0.39097324955183616	0.40909369479824803	0.4071999374130197	0.44220797508138837	0.4388941618765284	0.08559281324220651	0.08227675253761976	0.05307130827324258	0.12762950675025309	0.052898533164718486	0.12721400535902205
1.05072412427539	0.34504013031668085	0.3457817518649077	0.3758566729501039	0.3753597383688041	0.39248906096201774	0.3913052920889123	0.40943113894250477	0.4075361181521613	0.4425533861788317	0.4392379885335867	0.08554242482607681	0.08222832768652176	0.05279852889402292	0.12773858447559405	0.05262664038663445	0.12732272449528637
1.057055265690613	0.34536040218952213	0.3461015063996862	0.3761856672760473	0.3756878341251306	0.3928224713860167	0.39163761707231587	0.40976886315455874	0.40787257816769107	0.4428990706796127	0.43958208809807836	0.08549204367056201	0.08217990979303076	0.052526732897565154	0.12784673640891242	0.05235572774351027	0.12743052069865257
1.0634245554177415	0.3456809641825541	0.3464215497678955	0.3765149458345156	0.3760162130553418	0.393156162766555	0.3919702220879019	0.41010686491810633	0.40820931495475044	0.4432450258839471	0.43992645788946316	0.08544166991358251	0.08213149898970934	0.05225591861194445	0.12795395776137752	0.05208579356964904	0.1275373891953535
1.0698322233195456	0.346001814131431	0.346741879801639	0.3768445062852926	0.37634487282284523	0.393490132669503	0.3923031047090599	0.4104451417039949	0.40854632599568735	0.4435912490785365	0.440271095213769	0.08539130369229322	0.0820830954083919	0.051986084356514084	0.1280602437361722	0.05181683619067812	0.1276433252037492
1.0762785006438331	0.3463229498602522	0.34706249432146496	0.3771743462759756	0.37667381107888753	0.3938243786482076	0.3926362624966943	0.4107836909702051	0.4088836087600344	0.443937737536549	0.44061599736357165	0.08534094514309332	0.08203469918018086	0.05171722844244542	0.1281655895294449	0.05154885392372677	0.12774832393436952
1.0827636200317978	0.34664436918154246	0.3473833911363459	0.377504463441955	0.3770030254625339	0.39415889824347283	0.39296969299920337	0.41112251016183143	0.4092211607044921	0.4442844885176039	0.4409611616179787	0.0852905944016276	0.08198631043545519	0.05144934917220567	0.12826999032901654	0.05128184507762157	0.12785238059038306
1.089287815526412	0.346966069896229	0.3477045680436568	0.37783485540639505	0.377332513600647	0.39449368898353593	0.3933033937524618	0.41146159671106153	0.4095589792729088	0.4446314992677506	0.4413065852426113	0.08524025160278262	0.08193792930387107	0.05118244484003753	0.12837344131530415	0.05101580795288285	0.1279554903672988
1.0958513225808764	0.34728804979362066	0.3480260228291534	0.3781655197802111	0.3776622731078684	0.394828748384052	0.39363736227979773	0.41180094803715955	0.40989706189626035	0.44497876701945344	0.44165226548958547	0.08518991688070057	0.08188955591435822	0.05091651373220074	0.1284759376615341	0.050750740841852604	0.1280576484528808
1.1024543780671139	0.3476103066513864	0.3483477532669522	0.3784964541620525	0.3779923015865963	0.39516407394807274	0.39397159609197635	0.41214056154644524	0.4102354059926345	0.44532628899157417	0.4419981995974969	0.08513959036876866	0.08184119039513389	0.05065155412676603	0.12857747453314516	0.05048664202907105	0.12815885002821403
1.1090972202843215	0.3479328382355345	0.34866975711950815	0.3788276561382808	0.37832259662696777	0.39549966316602636	0.39430609268718025	0.4124804346322776	0.41057400896720914	0.4456740623893537	0.4423443847914021	0.08508927219963212	0.08179283287369284	0.050387564293924214	0.12867804708844233	0.05022350979100665	0.12825909026652482
1.115780088967567	0.34825564230039124	0.3489920321375946	0.37915912328295026	0.3786531558068387	0.3958355135157006	0.39464084955098877	0.4128205646750355	0.4109128682122373	0.4460220844043967	0.44269081828280266	0.08503896250519231	0.08174448347681897	0.050124542496227775	0.12877765047878142	0.04996134239641847	0.12835836433403358
1.1225032252964444	0.3485787165885807	0.3493145760602833	0.3794908531577889	0.378983976691764	0.39617162246222376	0.39497586415636204	0.41316094904209927	0.41125198110702627	0.4463703522146551	0.44303749726962804	0.08498866141660844	0.08169614233058076	0.04986248698849849	0.12887627984828498	0.04970013810643792	0.12845666738992634
1.1292668719037753	0.3489020588310042	0.3496373866149233	0.3798228433121804	0.3793150568349788	0.39650798745804566	0.39531113396362	0.4135015850878342	0.4115913450179228	0.4467188629844116	0.4433844189362216	0.08493836906429864	0.08164780956034084	0.0496013960177919	0.12897393033352955	0.04943989517474279	0.1285539945865679
1.1360712728843656	0.34922566674682026	0.34996046151712146	0.3801550912831429	0.37964639377738013	0.3968446059429172	0.39564665642042796	0.41384247015357317	0.41193095729829426	0.4470676138642637	0.4437315804533214	0.08488808557795019	0.08159948529075253	0.04934126782410786	0.12907059706503787	0.049180611847489786	0.12865034106907558
1.1429166738038161	0.3495495380434243	0.3502837984707221	0.38048759459531223	0.3799779850475078	0.39718147534387954	0.39598242896177327	0.4141836015675991	0.41227081528851106	0.44741660199110883	0.44407897897804743	0.08483781108651373	0.081551169645764	0.049082100639981974	0.12916627516621304	0.048922286363549006	0.12874570197593016
1.1498033217073829	0.3498736704164289	0.3506073951677879	0.380820350760923	0.38030982816152625	0.39751859307523746	0.39631844900995383	0.4145249766451272	0.41261091631593094	0.4477658244881286	0.44442661165388464	0.08478754571820744	0.08150286274862117	0.048823892690538884	0.12926095975312535	0.04866491695477393	0.128840072439246
1.1567314651288954	0.3501980615496446	0.3509312492885801	0.38115335727978966	0.3806419206232066	0.397855956538548	0.3966547139745564	0.41486659268829024	0.41295125769488267	0.44811527846477434	0.44477447561066985	0.08473728960052436	0.08145456472187179	0.04856664219423834	0.1293546459363597	0.04840850184585577	0.1289334475842736
1.1637013540997225	0.3505227091150604	0.3512553585015396	0.3814866116392898	0.3809742599239089	0.3981935631226028	0.39699122125244257	0.41520844698612136	0.4132918367266486	0.448464961016752	0.4451225679645749	0.08468704286022995	0.08140627568736417	0.048310347362310324	0.12944732881925347	0.04815303925445136	0.1290258225296128
1.1707132401577995	0.3508476107728246	0.35157972046326835	0.38182011131434646	0.38130684354256456	0.39853141020340854	0.3973279682277281	0.41555053681453774	0.4136326506994494	0.4488148692260082	0.44547088581809396	0.08463680562336463	0.08135799576625152	0.04805500639916005	0.1295390034988202	0.047898527391446066	0.12911719238758224
1.177767376356704	0.3511727641712262	0.35190433281850947	0.38215385376740935	0.3816396689456587	0.3988694951441731	0.39766495227177073	0.41589285943632537	0.4139736968884279	0.4491650001607163	0.4458194262600287	0.08458657801525012	0.08130972507899459	0.04780061750250297	0.12962966506599116	0.047644964461110106	0.1292075522645888
1.1848640172747877	0.35149816694667585	0.35222919320013063	0.3824878364484391	0.3819727335872139	0.3992078152952874	0.3980021707431514	0.41623541210112436	0.4143149725556357	0.44951535087526273	0.446168186365475	0.08453636016049121	0.08126146374536661	0.0475471788633719	0.1297193086052033	0.047392348661027484	0.12929689726053084
1.1920034190243662	0.351823816723688	0.35255429922910364	0.38282205679488973	0.3823060349087721	0.3995463679943104	0.3983396209876595	0.4165781920454113	0.414656474950014	0.44986591841023327	0.4465171631958089	0.08448615218297331	0.08121321188444909	0.04729468866638342	0.12980792919526607	0.04714067818228074	0.12938522246948025
1.1991858392609598	0.352149711114863	0.3528796485144889	0.38315651223169356	0.3826395703393803	0.39988515056595436	0.3986773003382768	0.4169211964924886	0.4149982013073847	0.45021669979240114	0.4468663537986754	0.08443595420587173	0.08116496961464365	0.04704314508970242	0.12989552190883558	0.046889951209571734	0.12947252297942669
1.2064115371925936	0.3524758477208686	0.3532052386534163	0.3834912001712429	0.38297333729557226	0.4002241603220672	0.3990152061151619	0.41726442265246577	0.41534014885042947	0.45056769203471314	0.4472157552079734	0.08438576635164903	0.0811167370536642	0.04679254630514862	0.12998208181254256	0.046640165921260746	0.12955879387241964
1.2136807735891502	0.3528022241304224	0.35353106723106736	0.38382611801337446	0.383307333181354	0.400563394561619	0.39935333562563474	0.4176078677222481	0.4156823147886805	0.4509188921362777	0.4475653644438447	0.0843355887420636	0.08106851431854754	0.046542890478391996	0.13006760396748973	0.04639132048953343	0.12964403022479587
1.2209938107917835	0.3531288379202752	0.3538571318206593	0.38416126314535515	0.3836415553881875	0.4009028505706867	0.39969168616416234	0.4179515288855221	0.41602469631850436	0.45127029708235383	0.44791517851266155	0.08428542149816695	0.08102030152565239	0.04629417576907002	0.13015208342926599	0.04614341308069925	0.12972822710786147
1.2283509127223842	0.35345568665519383	0.35418342998342817	0.38449663294186565	0.3839760012949757	0.40124252562244045	0.4000302550123469	0.41829540331274107	0.41636729062309025	0.451621903844339	0.4482651944070161	0.08423526474030633	0.08097209879066465	0.04604640033074858	0.13023551524769061	0.045896441855074244	0.12981137958732347
1.2357523448931043	0.35378276788794377	0.3545099592686106	0.384832224764985	0.3843106682680476	0.4015824169771275	0.40036903943890845	0.41863948816111307	0.4167100948724343	0.45197370937975634	0.44861540910570713	0.08418511858813175	0.08092390622859459	0.04579956231120974	0.1303178944674528	0.04565040496678208	0.12989348272257928
1.2431983744159416	0.35411007915927306	0.35483671721342935	0.38516803596417615	0.38464555366114267	0.4019225218820609	0.40070803669966915	0.4189837805745878	0.41705310622332786	0.4523257106322469	0.4489658195737302	0.08413498316059644	0.080875723953784	0.04555365985240556	0.13039921612785577	0.04540530056451075	0.12997453156879146
1.2506892700123766	0.35443761799789636	0.35516370134307634	0.38550406387627173	0.3849806548153985	0.4022628375716034	0.4010472440375468	0.4193282776838437	0.41739632181934694	0.4526779045315566	0.44931642276226824	0.08408485857595827	0.08082755207990812	0.04530869109067481	0.13047947526318637	0.04516112679131723	0.13005452117594984
1.2582253020230734	0.3547653819204785	0.3554909091706971	0.3858403058254603	0.3853159690593341	0.40260336126715685	0.4013866586825348	0.4196729766062763	0.41773973879083726	0.4530302879935273	0.4496672156086787	0.08403474495178276	0.08077939071997862	0.045064654156842465	0.13055866690288553	0.04491788178460254	0.13013344658880044
1.2658067424176331	0.35509336843161926	0.355818338197375	0.38617675912327065	0.3856514937088383	0.40294409017714766	0.4017262778516944	0.42001787444598543	0.41808335425490406	0.45338285792008676	0.4500181950364862	0.08398464240494778	0.08073123998634384	0.04482154717618769	0.1306367860712072	0.0446755636763605	0.13021130284739968
1.2734338648044117	0.3554215750238376	0.356145985912116	0.3865134210685607	0.38598722606715474	0.4032850214970146	0.40206609874913785	0.4203629682937654	0.41842716531539925	0.45373561119923833	0.45036935795537153	0.0839345510516445	0.08068309999069294	0.044579368268625075	0.13071382778775842	0.044434170593135036	0.13028808498663125
1.2811069444403917	0.35574999917755706	0.3564738497918351	0.38685028894750195	0.3863231634248704	0.40362615240919625	0.40240611856601893	0.4207082552270928	0.4187711690629123	0.45408854470505455	0.45072070126116315	0.08388447100738324	0.08063497084405903	0.04433811554892131	0.13078978706771238	0.044193700656457224	0.13036378803761295
1.2888262582411194	0.3560786383610911	0.35680192730133986	0.38718736003356924	0.38665930305990115	0.4039674800831209	0.4027463344805221	0.42105373231011534	0.41911536257475757	0.45444165529766606	0.451072221835829	0.08383440238698844	0.08058685265682058	0.044097787126624155	0.13086465892172328	0.043954151982543266	0.13043840702640352
1.296592084790695	0.35640749003062794	0.35713021589331695	0.38752463158752576	0.38699564223748056	0.40430900167519246	0.4030867436578474	0.4213993965936424	0.41945974291496524	0.45479493982325414	0.4514239165474671	0.08378434530461042	0.08053874553870523	0.043858381106176125	0.13093843835585517	0.043715522682621355	0.13051193697494057
1.3044047043518285	0.35673655163021734	0.3574587130083188	0.3878621008574121	0.38733217821014737	0.4046507143287813	0.4034273432502038	0.42174524511513484	0.41980430713427114	0.4551483951140432	0.4517757822502987	0.08373429987372391	0.08049064959879207	0.04361989558720225	0.13101112037237783	0.0434778108629601	0.13058437290094105
1.312264398875954	0.35706582059175573	0.3577874160747489	0.38819976507853377	0.38766890821773275	0.4049926151742131	0.4037681303967937	0.4220912748986951	0.4201490522701058	0.4555020179882937	0.45212781578466	0.08368426620713175	0.08044256494551448	0.043382328664431924	0.13108269996955357	0.04324101462502483	0.13065570981822816
1.320171452013404	0.35739529433497397	0.35811632250884934	0.3885376214734513	0.3880058294873512	0.40533470132875926	0.40410910222380847	0.42243748295505823	0.4204939753465872	0.45585580525029495	0.45248001397699633	0.08363424441696499	0.08039449168666107	0.043145678427706	0.1311531721411825	0.043005132065580653	0.13072594273685922
1.3281261491236485	0.3577249702674236	0.3584454297146872	0.388875667251967	0.38834293923338725	0.4056769698966233	0.404450255844413	0.4227838662815824	0.42083907337451076	0.4562097536903576	0.45283237363985385	0.08358423461468877	0.0803464299293814	0.04290994296226103	0.13122253187755462	0.042770161276553864	0.13079506666259988
1.3361287772855897	0.35805484578446345	0.3587747350841421	0.3892138996111151	0.3886802346574858	0.406019417968936	0.40479158835873896	0.4231304218622418	0.4211843433513409	0.4565638600848091	0.45318489157187447	0.08353423691110666	0.08029837978018693	0.04267512034892107	0.13129077416580515	0.04253610034540145	0.13086307659781937
1.3441796253079266	0.35838491826924807	0.35910423599689373	0.3895523157351515	0.3890177129485418	0.40636204262374376	0.4051330968538738	0.42347714666761666	0.421529782261202	0.45691812119598707	0.45353756455778976	0.08348425141635743	0.08025034134495036	0.042441208663777985	0.1313578939888771	0.042302947355082665	0.13092996754150477
1.352278983739575	0.35871518509271455	0.35943392982041056	0.38989091279554366	0.38935537128268943	0.4067048409259987	0.4054747784038536	0.4238240376548874	0.4218753870748739	0.45727253377223415	0.4538903893684153	0.08343427823992386	0.08020231472891873	0.04220820597869945	0.13142388632681445	0.04207070038439298	0.13099573448982937
1.3604271448801535	0.35904564361357244	0.35976381390993684	0.39022968795096047	0.38969320682329406	0.4070478099275528	0.40581663006965607	0.42417109176782636	0.4222211547497812	0.45762709454789385	0.45424336276064675	0.08338431749063298	0.08015430003670361	0.04197611036125082	0.13148874615642114	0.04183935750760526	0.13106037243504431
1.3686244027905345	0.35937629117828984	0.3600938856084828	0.39056863834726374	0.3900312167209419	0.40739094666714754	0.40615864889918724	0.42451830593679135	0.42256708222998757	0.45798180024330504	0.4545964814774537	0.08333436927665862	0.08010629737228969	0.041744919874719955	0.13155246845131785	0.041608916794771744	0.1311238763663738
1.3768710533034536	0.35970712512108455	0.36042414224681274	0.3909077611174987	0.39036939811343124	0.4077342481704073	0.4065008319272785	0.42486567707871864	0.4229131664461907	0.45833664756479936	0.4549497422478775	0.08328443370552396	0.08005830683904092	0.041514632578408595	0.13161504818258152	0.0413793763121042	0.13118624127098144
1.3851673940341884	0.3600381427639118	0.3607545811434343	0.3912470533818854	0.39070774812576425	0.4080777114498327	0.40684317617567894	0.42521320209711805	0.4232594043157141	0.45869163320469636	0.45530314178702624	0.08323451088410712	0.08001032853969693	0.04128524652745469	0.13167648031817691	0.0411507341215831	0.1312474621326345
1.3935137243912972	0.3603693414164545	0.3610851996045889	0.39158651224781094	0.39104626387013913	0.408421333504791	0.4071856786530454	0.42556087788206587	0.42360579274250243	0.45904675384130184	0.45565667679607186	0.0831846009186403	0.07996236257637786	0.04105675977313439	0.13173675982362454	0.04092298828125607	0.13130753393245698
1.4019103455874267	0.3607007183761129	0.3614159949242415	0.3919261348098216	0.3913849424459416	0.408765111321513	0.4075283363549385	0.4259087013102011	0.4239523286171161	0.4594020061389042	0.4560103439622484	0.08313470391471502	0.07991440905058894	0.040829170362943756	0.13179588166238432	0.04069613684549367	0.13136645164978233
1.410357560650181	0.36103227092799545	0.36174696438407133	0.3922659181496154	0.39172378093973886	0.40910904187308567	0.40787114626381754	0.4262566692447205	0.4242990088167283	0.45975738674777383	0.4563641399588489	0.08308481997728549	0.07986646806322317	0.040602476340474425	0.13185384079508822	0.04047017786484375	0.1314242102614429
1.4188556744330574	0.36136399634490834	0.36207810525346207	0.39260585933603537	0.3920627764252716	0.40945312211944407	0.40821410534903224	0.4266047785353728	0.4246458302051168	0.4601128923041592	0.4567180614452234	0.08303494921066792	0.07981853971455977	0.040376675745807944	0.13191063218086185	0.04024510938615222	0.13148080474202573
1.4274049936264492	0.3616958918873484	0.3624094147894939	0.3929459554250624	0.3924019259634488	0.4097973490073723	0.40855721056681926	0.42695302601845764	0.42499278963266485	0.4604685194302885	0.4570721050667793	0.08298509171854955	0.07977062410427298	0.0401517666154092	0.1319662507767987	0.04002092945272295	0.13153623006436987
1.4360058267687137	0.3620279548034925	0.36274089023693484	0.3932862034598108	0.39274122660234007	0.4101417194704915	0.4089004588602969	0.4273014085168194	0.4253398839363539	0.4608242647343671	0.4574262674549788	0.08293524760398316	0.07972272133143132	0.03992774698204471	0.13202069153763318	0.03979763610437814	0.131590481199666
1.4446584842573071	0.3623601823291907	0.36307252882823277	0.3936266004705196	0.3930806753771718	0.4104862304292596	0.4092438471594614	0.4276499228398462	0.4256871099397624	0.46118012481057785	0.4577805452273393	0.0828854169694005	0.07967483149449904	0.039704614875407884	0.13207394941754558	0.03957522737758268	0.13164355311756992
1.453363278359986	0.3626925716879588	0.36340432778350756	0.3939671434745518	0.3934202693103205	0.4108308787909689	0.409587372381183	0.42799856578346673	0.4260344644530635	0.4615360962390826	0.4581349349874343	0.08283559991660253	0.07962695469134375	0.03948236832167851	0.13212601936879764	0.03935370130535176	0.13169544078601803
1.4621205232260774	0.36302512009096977	0.36373628431054505	0.39430782947638443	0.39376000541130934	0.4111756614497382	0.4099310314292006	0.4283473341301483	0.4263819442730225	0.46189217558602125	0.45848943332489334	0.08278579654677551	0.07957909101923481	0.03926100534366839	0.1321768963420311	0.039133055917513815	0.13174613917195188
1.470930534897817	0.36335782473704714	0.36406839560478776	0.39464865546760763	0.39409988067680235	0.4115205752865125	0.410274821194122	0.42869622464889495	0.42672954618299475	0.4622483594035143	0.4588440368154025	0.0827360069604841	0.07953124057484784	0.03904052396128321	0.13222657528764614	0.03891328924089876	0.1317956432416736
1.4797936313217521	0.3636906828126592	0.3644006588493318	0.3949896184269202	0.39443989209060265	0.4118656171690617	0.4106187385534205	0.4290452340952478	0.42707726695292647	0.46260464422966485	0.4591987420207085	0.0826862312576787	0.07948340345426728	0.038820922191195706	0.1322750511546218	0.038694399298986326	0.13184394795975152
1.48871013236022	0.36402369149191177	0.3647330712149179	0.3953307153201248	0.39478003662364614	0.41221078395197486	0.4109627803714291	0.4293943592112825	0.42742510333935146	0.4629610265885602	0.45955354548861826	0.08263646953769727	0.07943557975299038	0.03860219804701259	0.13232231889116974	0.038476384112364315	0.13189104829046983
1.4976803598028874	0.36435684793654366	0.36506562985992796	0.3956719431001261	0.395120311234002	0.41255607247666165	0.41130694349934477	0.42974359672561085	0.4277730520853935	0.46331750299027596	0.45990844375300377	0.08258672189926908	0.07938776956592648	0.03838434953967962	0.13236837344577168	0.0382592416988885	0.13193693919818372
1.5067046373783677	0.3646901492959206	0.36539833193037924	0.3960132987069278	0.395460712866867	0.41290147957135237	0.41165122477522464	0.4300929433533808	0.4281211099207662	0.46367406993087873	0.4602634333338045	0.08253698844051674	0.07933997298740661	0.03816737467701614	0.13241320976564452	0.03804297007333446	0.13198161564612576
1.5157832907659001	0.36502359270702983	0.3657311745599187	0.3963547790676307	0.3958012384545653	0.41324700205109144	0.4119956210239839	0.4304423957962765	0.4284692735617714	0.46403072389242994	0.46061851073703075	0.0824872692589586	0.07929219011117689	0.037951271464166325	0.13245682279817572	0.03782756724782743	0.13202507259774166
1.5249166476071065	0.3653571752944772	0.36606415486982063	0.39669638109643046	0.39614188491654645	0.41359263671774454	0.41234012905739903	0.4307919507425215	0.42881753971130476	0.4643874613429916	0.46097367245476945	0.08243756445151491	0.07924442103041046	0.037736037903659536	0.13249920749100852	0.03761303123174642	0.13206730501634922
1.5341050375178134	0.3656908941704817	0.3663972699689811	0.3970381016946171	0.396482649159384	0.41393838035999336	0.41268474567410396	0.43114160486687847	0.4291659050588546	0.4647442787366296	0.46132891496518746	0.08238787411450531	0.07919666583770571	0.03752167199538192	0.13254035879202775	0.037399360031951545	0.13210830786573524
1.5433487920999491	0.3660247464348724	0.3667305169539155	0.39737993775057373	0.3968235280767751	0.4142842297533413	0.4130294676595963	0.4314913548306543	0.42951436628050477	0.46510117251342165	0.46168423473253883	0.08233819834365894	0.07914892462508809	0.0373081717366297	0.13258027164916086	0.03718655165275209	0.13214807611014123
1.5526482449535108	0.36635872917508583	0.3670638929087552	0.39772188613977694	0.39716451854954016	0.4146301816601089	0.4133742917862334	0.43184119728170045	0.42986292003893856	0.4654581390994614	0.46203962820716854	0.08228853723410964	0.07910119748401671	0.03709553512224062	0.13261894101111693	0.03697460409587805	0.13218660471385135
1.5620037316886017	0.3666928394661622	0.36739739490524514	0.3980639437247966	0.39750561744562357	0.4149762328294416	0.4137192148132368	0.43219112885441857	0.4302115629834413	0.46581517490686697	0.4623950918255218	0.082238890880405	0.07905348450538376	0.036883760144803546	0.13265636182786977	0.03676351536086386	0.13222388864279822
1.5714155899375468	0.3670270743707446	0.3677310200027425	0.39840610735529675	0.39784682162009427	0.4153223799973092	0.41406423348669597	0.4325411461697634	0.43056029174990507	0.46617227633378716	0.4627506220101492	0.08218925937650608	0.07900578577951937	0.03667284479442401	0.13269252904970585	0.03655328344482811	0.1322599228633976
1.580884159367074	0.36736143093907564	0.3680647652482136	0.39874837386803647	0.3981881279151464	0.41566861988650783	0.4144093445395674	0.4328912458352472	0.43090910296083257	0.46652943976440947	0.46310621516971473	0.0821396428157914	0.0789581013961957	0.036462787059058144	0.13272743762854589	0.03634390634267959	0.13229470234345797
1.5904097816905756	0.36769590620899717	0.3683986276762338	0.39909074008687223	0.39852953316010276	0.41601494920666643	0.4147545446916826	0.43324142444494657	0.4312579932253425	0.46688666156896963	0.46346186769900566	0.08209004129106207	0.0789104314446251	0.036253584924512694	0.13276108251770324	0.036135382047159936	0.13232822205209516
1.5999928006804371	0.3680304972059494	0.3687326043089873	0.39943320282275946	0.39887103417141534	0.4163613646542477	0.41509983064974715	0.4335916785795057	0.43160695913917463	0.4672439381037597	0.4638175759789391	0.08204045489454075	0.07886277601346747	0.03604523637441659	0.13279345867186976	0.03592770854889693	0.13236047696001663
1.6096335621804478	0.3683652009429701	0.3690666921562656	0.3997757588737568	0.3992126277526689	0.4167078629125542	0.4154451991073497	0.4339420048061448	0.43195599728469736	0.46760126571113847	0.4641733363765731	0.08199088371787634	0.07881513519083334	0.035837739390430556	0.13282456104774099	0.03572088383657146	0.13239146204006147
1.6193324141182788	0.3687000144206951	0.369400888215469	0.40011840502502705	0.3995543106945854	0.4170544406517328	0.41579064674496424	0.4342923996786655	0.43230510423091284	0.46795864071954096	0.4645291452451165	0.0819413278521495	0.07876750906428147	0.03563109195231107	0.13285438460414412	0.03551490589681805	0.13242117226658934
1.6290897065180392	0.369034934627359	0.3697351894716071	0.40046113804884353	0.39989607977502556	0.4174010945287814	0.4161361702299558	0.43464285973745886	0.43265427653346566	0.4683160594434908	0.46488499892393964	0.08189178738787033	0.0787198977208302	0.03542529203784284	0.13288292430191007	0.03530977271445934	0.1324496026166173
1.6389057915129117	0.3693699585387952	0.3700695928972994	0.4008039547045916	0.40023793175899547	0.4177478211875525	0.4164817662165885	0.43499338150951294	0.4330035107346488	0.4686735181836101	0.46524089373858474	0.08184226241498839	0.07867230124695024	0.03522033762301291	0.1329101751043993	0.03510548227252386	0.13247674806962095
1.6487810233578566	0.3697050831184394	0.3704040954527782	0.40114685173877646	0.40057986339865004	0.4180946172587627	0.4168274313460301	0.43534396150842186	0.43335280336341453	0.4690310132266331	0.46559682600077956	0.0817927530228893	0.07862471972857749	0.03501622668211013	0.13293613197771492	0.03490203255221047	0.13250260360734956
1.6587157584424002	0.3700403053173296	0.3707386940858899	0.40148982588502646	0.40092187143329916	0.41844147935999815	0.41717316224636	0.4356945962343939	0.43370215093538145	0.4693885408454173	0.4659527920084482	0.08174325930040027	0.07857715325110973	0.03481295718773225	0.13296078989088755	0.034699421533055386	0.13252716421460775
1.6687103553034934	0.37037562207411046	0.37107338573209847	0.4018328738641	0.40126395258941394	0.4187884040957236	0.41751895553257645	0.4360452821742626	0.43405154995284473	0.4697460972989589	0.4663087880457252	0.08169378133579498	0.07852960189941022	0.03461052711082857	0.132984143815861	0.03449764719308135	0.13255042487955393
1.6787651746384535	0.37071103031503533	0.3714081673144885	0.402175992383892	0.40160610358063265	0.419135388057289	0.41786480780660723	0.4363960158014964	0.43440099690478745	0.4701036788324057	0.4666648103829698	0.0816443192167946	0.07848206575781483	0.03440893442077808	0.1330061887277907	0.034296707508683966	0.13257238059335918
1.6888805793179813	0.3710465269539697	0.3717430357437686	0.4025191781394402	0.4019483211077681	0.4194824278229398	0.41821071565731505	0.436746793576209	0.4347504882668884	0.4704612816770711	0.4670208552767787	0.08159487303057181	0.07843454491012757	0.03420817708560975	0.1330269196060101	0.034096600454784465	0.132593026350861
1.6990569343992543	0.37138210889239665	0.3720779879182768	0.40286242781293413	0.40229060185881566	0.41982951995782786	0.41855667566051014	0.4370976119451711	0.4351000205015374	0.4708189020504516	0.46737691897000333	0.08154544286375079	0.07838703943963218	0.03400825307181066	0.13304633143292222	0.03389732400488654	0.13261235715052067
1.7092946071391046	0.37171777301942005	0.37241302072398397	0.4032057380737224	0.40263294250896103	0.4201766610140171	0.4189026843789577	0.4374484673418228	0.43544959005784384	0.47117653615624044	0.4677329976917639	0.08149602880241381	0.07833954942908751	0.03380916034451076	0.13306441919512224	0.03369887613115097	0.1326303679948495
1.7195939670072704	0.37205351621177035	0.37274813103450033	0.4035491055783205	0.40297533972058913	0.4205238475304994	0.41924873836239107	0.4377993561862868	0.4357991933716509	0.47153418018434584	0.46808908765746576	0.08144663093210712	0.0782920749607347	0.03361089686763563	0.13308117788361074	0.03350125480446309	0.13264705389072162
1.7299553856997325	0.37238933533381047	0.37308331571108094	0.4038925269704231	0.4033177901432935	0.4208710760332019	0.41959483414752147	0.43815027488538005	0.4361488268655493	0.47189183031090726	0.46844518506881816	0.08139724933783382	0.07824461611630097	0.033413460603814116	0.13309660249355204	0.033304457994514536	0.13266240984935962
1.7403792371521247	0.3727252272375421	0.37341857160263214	0.4042359988809104	0.40366029041388674	0.4212183430350014	0.4199409682580509	0.43850121983263	0.4364984869488899	0.47224948269831496	0.4688012861138503	0.08134788410406986	0.07819717297699873	0.03321684951457016	0.1331106880252122	0.03310848366973218	0.13267643088653358
1.7508658975532332	0.37306118876261174	0.3737538955457191	0.4045795179278612	0.40400283715641055	0.4215656450357363	0.42028713720468275	0.43885218740828763	0.436848170017799	0.47260713349522704	0.46915738696693043	0.0812985353147578	0.07814974562353204	0.033021061560319254	0.1331234294835184	0.032913329797526814	0.13268911202308686
1.76141574535857	0.3733972167363194	0.3740892843645723	0.40492308071656335	0.40434542698214726	0.4219129785222195	0.42063333748513804	0.43920317397934205	0.4371978724551929	0.4729647788365896	0.46951348378878477	0.08124920305331015	0.07810233413609644	0.03282609470029385	0.13313482187820114	0.032718994344232755	0.1327004482849361
1.7720291613040315	0.3737333079736247	0.3744247348710963	0.4052666838395247	0.40468805648963124	0.4222603399682502	0.42097956558416566	0.4395541758995387	0.43754759063079396	0.47332241484365645	0.46986957272651714	0.08119988740262016	0.0780549385943845	0.032631946892941244	0.13314486022504468	0.03252547527515759	0.1327104347031849
1.7827065284196406	0.37406945927715735	0.37476024386487894	0.4056103238764864	0.4050307222646607	0.4226077258346336	0.4213258179735587	0.43990518950939417	0.43789732090114775	0.4736800376240111	0.4702256499136295	0.0811505884450569	0.07800755907759176	0.03243861609571752	0.1331535395452761	0.03233277055477757	0.13271906631500485
1.7934482320433673	0.3744056674372246	0.3750958081331996	0.4059539973944349	0.40537342088031264	0.4229551325691898	0.4216720911121703	0.44025621113621366	0.4382470596096378	0.47403764327158565	0.47058171147004346	0.0811013062624731	0.07796019566440862	0.03224610026513375	0.13316085486563622	0.032140878146659446	0.13272633816313828
1.8042546598350382	0.3747419292318216	0.37543142445103944	0.4062977009476166	0.4057161488969541	0.42330255660677374	0.4220183814459266	0.4406072370941089	0.43859680308650656	0.4743952278666859	0.47093775350212164	0.0810520409362046	0.07791284843303786	0.03205439735700466	0.13316680121950242	0.03194979601356707	0.13273224529658023
1.8151262017903238	0.37507824142664176	0.37576708958109173	0.4066414310775508	0.406058902862258	0.42364999436928974	0.42236468540784655	0.4409582636840175	0.43894654764887164	0.4747527874760123	0.4712937721026902	0.08100279254707891	0.07786551746118754	0.03186350532632076	0.1331713736462632	0.03175952211748623	0.1327367827705359
1.8260632502548164	0.37541460077508687	0.37610280027377346	0.4069851843130453	0.40640167931121723	0.4239974422657083	0.4227109994180544	0.4413092871937202	0.4392962896007443	0.4751103181526841	0.4716497633510631	0.08095356117541119	0.07781820282607507	0.03167342212735136	0.13317456719180143	0.031570054419706395	0.1327399456467191
1.8370661999381863	0.3757510040182787	0.3764385532672354	0.40732895717021117	0.4067444747661598	0.42434489669208336	0.4230573198838013	0.44166030389786265	0.4396460252330521	0.47546781593626364	0.4720057233130643	0.08090434690101451	0.07777090460443782	0.03148414571386837	0.1331763769095886	0.03138139088093439	0.1327417289940911
1.848135447928429	0.37608744788507115	0.37677434528737586	0.4076727461524797	0.407087285736766	0.42469235403157435	0.42340364319948137	0.44201131005797556	0.4399957508236557	0.47582527685278164	0.472361648041054	0.08085514980319822	0.07772362287252521	0.03129567403897582	0.13317679785970427	0.03119352946125531	0.13274212788849127
1.8592713937061955	0.3764239290920631	0.3771101730478525	0.40801654775061835	0.40743010872008384	0.425039810654459	0.4237499657466515	0.44236230192249515	0.44034546263737323	0.476182696914763	0.4727175335739541	0.08080596996077286	0.07767635770611148	0.031108005055159538	0.13317582510930492	0.031006468120224895	0.1327411374130918
1.8704744391592067	0.3767604443436104	0.3774460332500959	0.4083603584427481	0.4077729402005476	0.4253872629181572	0.42409628389405	0.4427132757267859	0.4406951569259995	0.4765400721212529	0.47307337593727267	0.08075680745205385	0.07762910918049136	0.030921136714660236	0.13317345373418732	0.030820204816919272	0.13273875265869606
1.8817449885967616	0.37709699033184074	0.3777819225833238	0.4087041746943621	0.40811577664999554	0.42573470716725226	0.4244425939976178	0.4430642276931629	0.4410448299283299	0.4768973984578447	0.473429171143134	0.08070766235486236	0.07758187737048643	0.030735066969064917	0.13316967881702624	0.03063473751002732	0.13273496872417923
1.8930834487643238	0.3774335637366676	0.37811783772455543	0.40904799295834343	0.4084586145276877	0.4260821397335055	0.4247888924005189	0.4434151540309147	0.4413944778701837	0.47725467189670734	0.4737849151903028	0.08065853474653108	0.07753466235045027	0.030549793769687028	0.1331644954490656	0.030450064157832912	0.13272978071638875
1.9044902288582053	0.37777016122580537	0.3784537753386262	0.4093918096749845	0.4088014502803265	0.4264295569358865	0.42513517543316215	0.4437660509363291	0.4417440969644272	0.4776118883966153	0.47414060406421515	0.08060942470390892	0.07748746419426726	0.03036531506757001	0.13315789873018957	0.03026618271831083	0.13272318375057068
1.9159657405403292	0.3781067794547842	0.3787897320782044	0.4097356212720083	0.40914428034207523	0.4267769550805879	0.4254814394132229	0.44411691459271585	0.44209368341099897	0.4779690439029759	0.47449623373700667	0.08056033230335824	0.07744028297536064	0.03018162881344466	0.13314988376875192	0.0300830911492298	0.132715172950995
1.9275103979530908	0.3784434150669677	0.3791257045838075	0.41007942416458704	0.40948710113458153	0.4271243304610547	0.4258276806456685	0.44446774117043336	0.4424432333969349	0.4783261343478631	0.4748518001675432	0.08051125762076404	0.07739311876668771	0.029998732957913887	0.133140445682443	0.029900787408031704	0.13270574345035868
1.9391246177343011	0.37878006469356895	0.379461689483819	0.41042321475536586	0.40982990906699573	0.42747167935800384	0.4261738954227767	0.44481852682691503	0.44279274309639455	0.4786831556500458	0.47520729930145045	0.08046220073153289	0.0773459716407518	0.029816625451243084	0.1331295795974512	0.029719269452041175	0.13269489039069526
1.9508088190322228	0.3791167249536672	0.3797976833945053	0.41076698943448253	0.41017270053599386	0.42781899803944873	0.42652008002416636	0.4451692677066954	0.4431422086706876	0.4790401037150206	0.47556272707114683	0.08041316171059958	0.07729884166960135	0.029635304243747385	0.13311728065015416	0.0295385352385793	0.13268260892412798
1.9625634235206988	0.37945339245422754	0.3801336829200361	0.41111074457959146	0.41051547192580157	0.4281662827607281	0.42686623071681895	0.4455199599414388	0.44349162626830213	0.479396974435045	0.47591807939587494	0.08036414063242855	0.07725172892483216	0.029454767285614025	0.13310354398649338	0.029358582724746896	0.13266889421180394
1.9743888554143678	0.37979006379011865	0.3804696846525011	0.41145447655588663	0.4108582196082162	0.42851352976452695	0.4272123437551042	0.44587059964996745	0.4438409920249313	0.4797537636891702	0.47627335218173483	0.08031513757101875	0.07720463347759023	0.029275012527023136	0.1330883647624006	0.029179409867719386	0.13265374142531527
1.9862855414839768	0.3801267355441329	0.38080568517193203	0.4117981817161267	0.41120093994263157	0.42886073528090785	0.42755841538080924	0.4462211829382905	0.44419030206350546	0.48011046734327695	0.4766285413217187	0.08026615259990263	0.07715755539858005	0.02909603791827564	0.13307173814467887	0.029001014624647325	0.13263714574644325
1.9982539110717792	0.38046340428700626	0.38114168104632073	0.4121418564006588	0.41154362927606264	0.42920789552733607	0.42790444182316223	0.4465717058996354	0.44453955249421806	0.48046708125010873	0.47698364269574467	0.08021718579215599	0.07711049475805971	0.02891784140961917	0.1330536593100362	0.028823394952809167	0.13261910236757046
2.010294396107033	0.38080006657743837	0.38147766883164175	0.41248549693744335	0.41188628394317145	0.4295550067087066	0.4282504192988643	0.44692216461447576	0.44488873941456003	0.4808236012493089	0.4773386521706927	0.08016823722039605	0.07706345162585133	0.028740420951503864	0.1330341234465493	0.02864654880962192	0.1325996064922208
2.0224074311215867	0.38113671896211543	0.3818136450718731	0.4128290996420831	0.4122289002662926	0.42990206501737593	0.4285963440121159	0.4472725551505661	0.44523785890934825	0.48118002316745734	0.4776935656004417	0.08011930695678525	0.0770164260713398	0.028563774494525518	0.133013125753223	0.028470474152623382	0.1325786533348179
2.0345934532655616	0.3814733579757309	0.3821496062990193	0.41317266081784687	0.4125714745554612	0.43024906663318774	0.4289422121546468	0.44762287356297153	0.4455869070507592	0.4815363428181078	0.478048378825905	0.08007039507303677	0.07696941816347724	0.02838789998955704	0.13299066144099925	0.028295168939582283	0.13255623812129613
2.0468529023231294	0.3818099801410093	0.38248554903313375	0.41351617675570007	0.4129140031084403	0.4305960077235092	0.42928801990574655	0.4479731158941049	0.445935879898362	0.4818925560018276	0.478403087675071	0.08002150164041934	0.07692242797078729	0.028212795387702272	0.13296672573224555	0.02812063112857288	0.13253235608951286
2.059186220728381	0.38214658196872886	0.38282146978234305	0.4138596437343306	0.4132564822107487	0.43094288444325435	0.4296337634322962	0.4483232781737546	0.44628477349915086	0.48224865850623433	0.47875768796303886	0.07997262672975429	0.0768754555613666	0.028038458640416764	0.13294131386170704	0.027946858677964315	0.13250700248933356
2.0715938535812968	0.3824831599577465	0.3831573650428707	0.41420305802018004	0.41359890813569183	0.4312896929349256	0.4299794388887993	0.4486733564191249	0.44663358388758134	0.4826046461060393	0.4791121754920616	0.07992377041142479	0.0768285010028884	0.027864887699479368	0.13291442107636442	0.027773849546477436	0.13248017258293032
2.084076248663807	0.3828197105950225	0.3834932312990629	0.4145464158674727	0.4139412771443893	0.4316364293286355	0.43032504241741487	0.4490233466348678	0.44698230708560344	0.48296051456308614	0.47946654605158423	0.07987493275537541	0.07678156436260662	0.027692080517006445	0.13288604263553339	0.027601601693191924	0.13245186164509448
2.0966338564559543	0.383156230355646	0.38382906502341446	0.4148897135182472	0.4142835854858085	0.4319830897421499	0.4306705701479905	0.4493732448131224	0.4473309391027013	0.483316259626394	0.47982079541828637	0.07982611383111864	0.07673464570735995	0.027520035045700553	0.13285617381224313	0.027430113077642204	0.1324220649634782
2.109267130152151	0.3834927157028606	0.38416486267659405	0.41523294720238585	0.4146258293967934	0.43232967028091607	0.43101601819809615	0.4497230469335497	0.4476794759359245	0.48367187703219966	0.48017491935612366	0.07977731370773863	0.07668774510356961	0.02734874923862307	0.13282480989212786	0.027259381659874293	0.1323907778391913
2.1219765256775314	0.3838291630880926	0.384500620707473	0.4155761131376497	0.41496800510209847	0.43267616703810025	0.4313613826730607	0.45007274896337024	0.448027913569932	0.48402736250400114	0.4805289136163723	0.07972853245388685	0.0766408626172511	0.027178221049453555	0.1327919461749616	0.027089405400491984	0.1323579955870713
2.1347625017044103	0.38416556895097836	0.3848363355531524	0.41591920752970957	0.41531010881442165	0.4330225760946242	0.4317066596660071	0.4504223468574061	0.4483762479770268	0.48438271175260317	0.48088277393767265	0.07967977013779744	0.07659399831401026	0.027008448432418675	0.13275757797417498	0.026920182260550263	0.13232371353521444
2.147625519668832	0.38450192971939173	0.3851720036389919	0.41626222657218037	0.41565213673443707	0.43336889351919955	0.43205184525788626	0.4507718365581164	0.44872447511719643	0.4847379204761614	0.4812364960460725	0.07963102682728006	0.076547152259051	0.0268394293423313	0.13272170061733846	0.02675171020180045	0.13228792702633996
2.160566043787228	0.38483824180947485	0.38550762137863925	0.41660516644665563	0.4159940850508308	0.43371511536836754	0.4323969355175197	0.4511212139956413	0.44907259093815294	0.48509298436023	0.4815900756550755	0.07958230258973138	0.07650032451717476	0.026671161734689974	0.13268430944675913	0.026583987186693747	0.13225063141796056
2.1735845410731627	0.38517450162566674	0.3858431851740603	0.41694802332274344	0.41633594994033535	0.434061237686536	0.4327419265016338	0.45147047508784116	0.44942059137537477	0.48544789907780755	0.481943508465687	0.07953359749213229	0.07645351515278821	0.026503643565650492	0.13264539981933865	0.02641701117820361	0.13221182208154403
2.1866814813541975	0.3855107055607348	0.38617869141557015	0.41729079335810176	0.4166777275677668	0.43440725650601875	0.43308681425489837	0.4518196157403395	0.4497684723521485	0.48580266028938635	0.48229679016646043	0.07948491160105507	0.07640672422990413	0.026336872792139587	0.1326049671073548	0.02625078014013127	0.13217149440413323
2.199857337288837	0.3858468499958059	0.3865141364818647	0.4176334726984762	0.4170194140860604	0.434753167847076	0.4334315948099698	0.45216863184656636	0.45011622977961036	0.4861572636430012	0.482649916433548	0.07943624498266529	0.07635995181214382	0.026170847371790984	0.13256300669833365	0.026085292037102192	0.13212964378860192
2.213112584383593	0.38618293130039777	0.3868495167400521	0.41797605747773603	0.41736100563630985	0.4350989677179537	0.4337762641875296	0.45251751928779993	0.4504638595567907	0.4865117047742779	0.4830028829307478	0.07938759770272513	0.0763131979627402	0.02600556526310882	0.13251951399570316	0.025920544834438175	0.1320862656529158
2.2264477010101436	0.3865189458324538	0.38718482854568786	0.41831854381791594	0.41770249834780515	0.4354446521149277	0.4341208183963257	0.4528662739332159	0.4508113575706595	0.4868659793064872	0.4833556853095567	0.07933896982659851	0.07626646274454402	0.025841024425481862	0.13247448441941856	0.025756536498310112	0.13204135543119833
2.2398631684225956	0.3868548899383747	0.38752006824280677	0.418660927829252	0.4180438883380712	0.4357902170223449	0.43446525343321496	0.4532148916399289	0.4511587196961711	0.48722008285059365	0.4837083192092198	0.07929036141925404	0.07621974622002824	0.02567722281910889	0.13242791340536542	0.025593264995855236	0.13199490857444118
2.2533594707748548	0.38719075995305413	0.38785523216395873	0.41900320561022397	0.4183851717129097	0.436135658412666	0.43480956528320847	0.45356336825304	0.4515059417963088	0.48757401100531017	0.4840607802567831	0.07924177254526536	0.07617304845128302	0.025514158405080423	0.13237979640609865	0.025430728295047444	0.13194692054995016
2.2669370951380965	0.3875265521999135	0.38819031663024395	0.41934537324759563	0.41872634456643903	0.43648097224650906	0.4351537499195115	0.4539116996056859	0.45185301972213493	0.48792775935715094	0.48441306406714774	0.07919320326882066	0.07612636950002888	0.025351829145551008	0.1323301288917662	0.025268924364866052	0.13189738684229724
2.2805965315183476	0.387862262990938	0.38852531795134904	0.41968742681645754	0.4190674029811361	0.4368261544726984	0.435497803303574	0.4542598815190849	0.45219994931283736	0.48828132348048714	0.48476516624312316	0.07914465365371832	0.07607970942761665	0.025190233003602458	0.1322789063497254	0.025107851175231843	0.13184630295334898
2.294338272874165	0.3881978886267133	0.38886023242558393	0.42002936238026767	0.41940834302787994	0.4371712010283052	0.43584172138512983	0.45460790980258764	0.4525467263957776	0.4886346989376012	0.4851170823754815	0.07909612376337924	0.07603306829502687	0.025029367943330882	0.13222612428495495	0.024947506697108324	0.13179366440265028
2.308162815134429	0.38853342539646357	0.3891950563399198	0.4203711759908972	0.41974916076599444	0.43751610783869865	0.4361855001022501	0.4549557802537273	0.45289334678654247	0.48898788127874404	0.48546880804301595	0.07904761366084513	0.07598644616287888	0.024869231929956825	0.1321717782208225	0.024787888902524813	0.13173946672787906
2.3220706572162446	0.3888688695780888	0.3895297859700279	0.4207128636886738	0.42008985224329254	0.43786087081759106	0.4365291353813843	0.4553034886582689	0.4532398062889937	0.4893408660421933	0.48582033881259534	0.07899912340878089	0.07593984309143278	0.02470982292978441	0.13211586369908446	0.02462899576456934	0.13168370548490316
2.336062301042938	0.3892042174382052	0.38986441758031903	0.42105442150242745	0.4204304134961231	0.4382054858670887	0.4368726231374145	0.45565103079026387	0.45358610069532035	0.48969364875431093	0.486171670239224	0.07895065306948224	0.07589325914059034	0.02455113891022087	0.13205837628017036	0.024470825257552065	0.13162637624891715
2.3501382515621807	0.38953946523218436	0.3901989474239822	0.4213958454495357	0.42077084054941466	0.438549948877738	0.4372159592737011	0.45599840241210043	0.4539322257860899	0.49004622492960376	0.48652279786609953	0.07890220270487706	0.0758466943699004	0.024393177839808544	0.131999311543467	0.024313375356815214	0.13156747461344764
2.3642990167642037	0.38987460920419376	0.3905333717430281	0.4217371315359715	0.4211111294167245	0.43889425572857876	0.43755913968213356	0.45634559927455937	0.4542781773303036	0.49039859007078246	0.4868737172246736	0.07885377237652998	0.07580014883856255	0.024235937688448672	0.13193866508855479	0.02415664403900486	0.1315069961920301
2.378545107700138	0.3902096455872397	0.3908676867683293	0.4220782757563507	0.4214512761002853	0.43923840228719624	0.43790216024318374	0.45669261711686737	0.4546239510854504	0.49075073966882543	0.4872244238347122	0.07880536214564422	0.07575362260543092	0.024079416427067457	0.131876432533943	0.02400062928194835	0.13144493661772572
2.392877038500453	0.39054457060320774	0.391201888719663	0.4224192740939813	0.4217912765910547	0.43958238440976743	0.43824501682595457	0.45703945166675347	0.45496954279756185	0.4911026692030389	0.48757491320435814	0.07875697207306685	0.07570711572901612	0.023923612027974883	0.1318126095188319	0.02384532906468806	0.13138129154354772
2.4072953263935135	0.3908793804629078	0.39153597380575483	0.4227601225209117	0.4221311268687637	0.4399261979411231	0.4385877052882353	0.45738609864050556	0.45531494820126855	0.49145437414112253	0.48792518083019404	0.07870860221929306	0.07566062826749052	0.023768522464807873	0.13174719170309857	0.023690741367632384	0.13131605664332824
2.4218004917242455	0.39121407136611713	0.39186993822432387	0.4231008169979838	0.42247082290196863	0.44026983871479375	0.4389302214765551	0.4577325537430287	0.4556601630198584	0.49180584993923315	0.48827522219730657	0.07866025264446806	0.07561416027869143	0.023614145712443246	0.1316801747670837	0.023536864172484684	0.13124922761153357
2.436393057972914	0.3915486395016251	0.3922037781621253	0.423441353474881	0.42281036064810174	0.44061330255306985	0.43927256122623703	0.4580788126679015	0.4560051829653328	0.49215709204204944	0.48862503277934943	0.07861192340839188	0.0755677118201218	0.023460479747138052	0.13161155441251537	0.023383695462218412	0.13118080016353417
2.4510735517740176	0.3918830810472792	0.39253748979499997	0.4237817278901837	0.42314973605352374	0.44095658526705395	0.43961472036145305	0.4584248710974375	0.4563500037384675	0.49250809588284067	0.4889746080386126	0.07856361457052079	0.0755212829489567	0.023307522546581083	0.13154132636279314	0.023231233221332914	0.13111077003679839
2.46584250293529	0.39221739217003265	0.3928710692879179	0.4241219361714204	0.42348894505357654	0.4412996826567214	0.43995669469528464	0.4587707247027464	0.4566946210288731	0.49285885688353237	0.4893239434260876	0.07851532618997734	0.07547487372204874	0.02315527208985202	0.13146948636335765	0.023079475435732633	0.13103913299092085
2.4807004444568266	0.3925515690259897	0.39320451279502805	0.42446197423512333	0.4238279835726378	0.44164259051097415	0.44029848002977695	0.4591163691437936	0.4570390305150557	0.49320937045477675	0.48967303438153525	0.07846705832554701	0.07542848419592968	0.023003726357476495	0.13139603018181845	0.022928420092585	0.13096588480652827
2.4956479125503126	0.39288560776045545	0.393537816459706	0.4248018379868825	0.424166847524177	0.44198530460770313	0.44064007215599527	0.4594618000694629	0.45738322786447766	0.49355963199602115	0.4900218763335556	0.07841881103568338	0.07538211442680913	0.02285288333150781	0.13132095360865037	0.02277806518068992	0.13089102128785157
2.510685446658382	0.3932195045079848	0.39387097641460356	0.4251415233214018	0.42450553281080877	0.44232782071384535	0.4409814668540911	0.4598070131176217	0.4577272087336231	0.49390963689557954	0.4903704646996577	0.07837058437851678	0.07533576447058826	0.022702740995436343	0.1312442524573214	0.022628408690341217	0.1308145382621717
2.5258135894740787	0.39355325539243236	0.3942039887816993	0.42548102612255656	0.42484403532435294	0.4426701345854462	0.44132265989335673	0.4601520039151836	0.4580709687680598	0.4942593805307049	0.49071879488633174	0.07832237841185268	0.07528943438285261	0.022553297334281908	0.13116592256433535	0.022479448613278663	0.1307364315795354
2.54103288696045	0.3938868565270027	0.3945368496723486	0.42582034226345045	0.42518235094588963	0.44301224196771777	0.4416636470322892	0.46049676807817524	0.45841450360250635	0.4946088582676609	0.4910668622891197	0.07827419319317967	0.07524312421888592	0.022404550334714557	0.13108595979075233	0.022331182942883387	0.13065669711431838
2.556343888370238	0.39422030401430325	0.39486955518733724	0.42615946760647566	0.4255204755458197	0.4433541385951084	0.44200442401865336	0.4608413012118012	0.4587578088608975	0.4949580654617971	0.4914146622926908	0.07822602877966732	0.07519683403366831	0.022256497984944446	0.13100436002143567	0.022183609674058857	0.13057533076462846
2.571747146265715	0.39455359394639555	0.39520210141693324	0.4264983980033707	0.4258584049839237	0.4436958201913576	0.44234498658954263	0.4611855989105134	0.4591008801564501	0.49530699745762324	0.4917621902709137	0.07817788522817905	0.07515056388187923	0.022109138274768014	0.13092111916554927	0.02203672680330726	0.13049232845294512
2.5872432165386163	0.3948867224048507	0.3955344844409406	0.42683712929528345	0.42619613510942345	0.44403728246956786	0.4426853304714454	0.46152965675807767	0.4594437130917326	0.4956556495888865	0.49210944158693387	0.07812976259526558	0.07510431381790213	0.021962469195667467	0.13083623315756654	0.021890532328871615	0.13040768612729892
2.602832658430207	0.39521968546080155	0.3958667003287551	0.4271756573128304	0.4265336617610426	0.44437852113226484	0.4430254513803122	0.4618734703276451	0.4597863032587349	0.4960040171786481	0.4924564115932504	0.0780816609371793	0.07505808389583185	0.02181648874080011	0.13074969795725622	0.021745024250561684	0.13032139976033363
2.6185160345514573	0.39555247917499975	0.39619874513941816	0.42751397787616163	0.42687098076706964	0.44471953187146906	0.44336534502161656	0.462217035181822	0.46012864623893684	0.4963520955393619	0.4928030956317912	0.07803358030987066	0.07501187416947462	0.02167119490499836	0.13066150954989553	0.02160020056985701	0.13023346535021574
2.6342939109033563	0.39588509959787105	0.39653061492167474	0.42785208679502185	0.42720808794542137	0.4450603103687575	0.44370500709042743	0.4625603468727393	0.46047073760337925	0.4966998799729533	0.49314948903399436	0.07798552076899351	0.07496568469234996	0.02152658568482302	0.13057166394699493	0.021456059290068552	0.13014387892187074
2.6501668568973313	0.39621754276957327	0.3968623057140304	0.42818997986881757	0.4275449791037077	0.44540085229533877	0.44404443327147675	0.46290340094212995	0.46081257291273936	0.49704736577090164	0.49349558712088776	0.07793748236991342	0.07491951551770215	0.021382659078611255	0.1304801571866392	0.021312598416169948	0.1300526365260879
2.666135445375801	0.39654980472005297	0.39719381354480915	0.4285276528866805	0.42788165003929707	0.4457411533121167	0.4443836192392264	0.4632461929213979	0.46115414771740043	0.4973945482143201	0.4938413852031693	0.07788946516770645	0.07487336669849587	0.0212394130863931	0.13038698533335946	0.021169815954829474	0.12995973424015972
2.6822002526328483	0.39688188146910597	0.3975251344322131	0.42886510162753566	0.4282180965393826	0.4460812090697649	0.44472256065793975	0.46358871833169557	0.4614954575575276	0.4977414225740391	0.49418687858128857	0.07784146921716514	0.07482723828742391	0.02109684571009396	0.13029214447948334	0.021027709914639203	0.12986516816916094
2.6983618584350144	0.3972137690264359	0.3978562643843824	0.42920232186016727	0.42855431438104996	0.4464210152087967	0.4450612531817551	0.4639309726839992	0.4618364979631443	0.4980879841106913	0.49453206254553217	0.07779349457280567	0.07478113033691226	0.02095495495340316	0.1301956307446943	0.020886278305944472	0.12976893444562165
2.71462084604223	0.3975454633917163	0.3981871993994562	0.42953930934328943	0.42889029933134515	0.44676056735963837	0.44539969245475525	0.46427295147918457	0.46217726445420687	0.4984342280747957	0.494876932376106	0.07774554128886414	0.07473504289912165	0.0208137388218379	0.13009744027665704	0.020745519140886515	0.12967102922964102
2.730977802228858	0.39787696055465144	0.39851793546563585	0.42987605982561383	0.4292260471473457	0.4470998611427019	0.4457378741110421	0.46461465020810766	0.4625177525406843	0.49878014970684464	0.495221483343223	0.07769760941931099	0.07468897602595234	0.02067319532286227	0.12999756925187	0.020605430433551675	0.1295714487102515
2.747433317304874	0.39820825649503916	0.398848468561246	0.4302125690459207	0.4295615535762292	0.4474388921684628	0.44607579377481293	0.46495606435168035	0.462857957722635	0.4991257442373908	0.4955657107071877	0.07764969901784614	0.07464292976904817	0.020533322465761117	0.1298960138753955	0.020466010199834628	0.1294701891048362
2.763987985137163	0.3985393471828344	0.3991787946547994	0.4305488327331301	0.42989681435534505	0.4477776560375308	0.44641344706043196	0.46529718938095255	0.46319787549028635	0.49947100688713547	0.49590960971848447	0.07760181013790912	0.07459690417980008	0.020394118261700456	0.1297927703812718	0.020327256457559173	0.12936724666008104
2.780642403170963	0.3988702285782147	0.39950890970506214	0.4308848466063761	0.43023182521228837	0.4481161483407307	0.44675082957251167	0.4656380207571934	0.46353750132411836	0.49981593286701964	0.49625317561786864	0.07755394283267893	0.07455089930935245	0.020255580723834044	0.12968783503357884	0.020189167226476457	0.12926261765225888
2.797397172451417	0.3992008966316444	0.39983880966111884	0.43122060637507814	0.4305665818649722	0.4484543646591785	0.447087936905986	0.4659785539319731	0.46387683069494245	0.5001605173783141	0.4965964036364538	0.07750609715508228	0.07450491520860414	0.02011770786731759	0.12958120412665153	0.020051740528272077	0.12915629838751386
2.8142528976452668	0.3995313472839419	0.4001684904624397	0.4315561077390167	0.43090108002170247	0.4487923005643629	0.44742476464619313	0.4663187843472465	0.46421585906398505	0.500504755612711	0.49693928899580536	0.0774582731577953	0.07445895192821227	0.019980497709234157	0.12947287398507967	0.019914974386649575	0.12904828520268552
2.831210187062679	0.3998615764663473	0.4004979480389484	0.43189134638840976	0.4312353153812539	0.4491299516182216	0.4477613083689525	0.4666587074354384	0.4645545818829748	0.5008486427524191	0.4972818269080318	0.07741047089324896	0.07441300951860279	0.0198439482685977	0.12936284096392114	0.01977886682722918	0.12893857446496781
2.848269652679189	0.4001915801005902	0.40082717831109027	0.43222631800398753	0.43156928363294583	0.4494673133732241	0.4480975636406465	0.4669983186195272	0.4648929945942227	0.5011921739702565	0.4976240125758789	0.07736269041363197	0.07436708802996508	0.019708057566578674	0.12925110145036456	0.019643415877711234	0.1288271625732449
2.865431910157798	0.4005213540989592	0.4011561771899021	0.43256101825707133	0.43190298045672043	0.4498043813724564	0.44843352601830383	0.4673376133131343	0.4652310926307125	0.5015353444297465	0.49796584119282467	0.07731493177089913	0.07432118751226398	0.01957282362629087	0.12913765186277715	0.019508619567769614	0.12871404595765057
2.882697578871184	0.4008508943643731	0.4014849405770833	0.4328954428096531	0.4322364015232214	0.4501411511496991	0.4487691910496795	0.467676586920609	0.4655688714161863	0.5018781492852155	0.498307307943175	0.07726719501676724	0.07427530801523971	0.019438244472905097	0.12902248865151478	0.019374475929138768	0.1285992210803215
2.900067281924058	0.4011801967904509	0.4018134643650671	0.4332295873144737	0.4325695424938743	0.4504776182295164	0.4491045542733418	0.46801523483712126	0.46590632636523377	0.5022205836818905	0.4986484080021617	0.07721948020273103	0.07422944958841245	0.01930431813372202	0.12890560829993092	0.019240982995663458	0.12848268443623567
2.9175416461756507	0.4015092572615856	0.4021417444370932	0.4335634474151046	0.432902399020966	0.45081377812733914	0.44943961121875653	0.46835355244874843	0.4662434528833817	0.5025626427559989	0.4989891365360407	0.07717178738005838	0.0741836122810892	0.01917104263812952	0.12878700732423454	0.019108138803261454	0.12836443255302754
2.9351213022623317	0.40183807165301627	0.4024697766672814	0.43389701874602976	0.43323496674772716	0.4511496263495529	0.4497743574063732	0.4686915351325689	0.4665802463671855	0.5029043216348683	0.499329488702191	0.07712411659980002	0.07413779614236814	0.019038416017632898	0.1286666822740301	0.018975941389946627	0.1282444619916845
2.952806884620376	0.402166635830903	0.4027975569207065	0.43423029693272885	0.433567241308416	0.45148515839358466	0.45010878834771306	0.4690291782567528	0.4669167022043188	0.503245615437029	0.49966945964921683	0.07707646791278974	0.07409200122113599	0.018906436305821117	0.12854462973250236	0.018844388795844935	0.12812276934678835
2.970599031508854	0.4024949456524024	0.4031250810534732	0.4345632775917606	0.4338992183284016	0.451820369747991	0.450442899545456	0.4693664771806574	0.4672528157736711	0.5035865192723165	0.5000090445170491	0.0770288413696548	0.07404622756608388	0.018775101538496486	0.1284208463173684	0.018713479063253047	0.12799935124722595
2.9884983850326714	0.4028229969657434	0.4034523449127937	0.4348959563308488	0.43423089342424837	0.45215525589255035	0.450776686493533	0.4697034272549215	0.46758858244543755	0.5039270282419765	0.500348238437049	0.07698123702081718	0.07400047522570302	0.018644409753653335	0.12829532868123295	0.018583210236648995	0.1278742043565444
3.006505591165733	0.4031507856103052	0.40377934433706486	0.4352283287489686	0.434562262203804	0.45248981229835245	0.4511101446772143	0.47004002382155874	0.46792399758121694	0.5042671374387695	0.500687036532113	0.07693365491649298	0.07395474424829102	0.018514358991403412	0.12816807351130421	0.01845358036262823	0.12774732537290845
3.0246212997742656	0.403478307416695	0.40410607515594615	0.4355603904364329	0.4348933202662849	0.45282403442788965	0.4514432695732019	0.47037626221405937	0.4682590565341074	0.5046068419470784	0.5010254339167771	0.07688609510670914	0.07390903468195838	0.01838494729410023	0.1280390775305733	0.018324587490067046	0.1276187110305358
3.0428461646402667	0.4038055582068277	0.40443253319044054	0.435892136974982	0.43522406320236545	0.45315791773515257	0.4517760566497256	0.4707121377574849	0.4685937546488047	0.5049461368430159	0.5013634256973263	0.07683855764129748	0.07386334657463198	0.01825617270633728	0.12790833749818376	0.01819622967001777	0.1274883580992281
3.0611808434850984	0.4041325337940067	0.4047587142529748	0.436223563937872	0.4355544865942681	0.4534914576657225	0.4521085013666321	0.4710476457685686	0.46892808726170215	0.5052850171945347	0.501701006971902	0.0767910425699047	0.0738176799740603	0.018128033274965816	0.1277758502097157	0.01806850495572121	0.12735626338481154
3.079625997993227	0.4044592299830049	0.4050846141474807	0.4365546668899667	0.43588458601585245	0.4538246496568698	0.45244059917548396	0.47138278155581775	0.46926204970098884	0.5056234780615366	0.5020381728306107	0.07674354994199652	0.0737720349278173	0.018000527049036208	0.12764161249732808	0.017941411402716767	0.12722242373021686
3.0981822938360946	0.4047856425701466	0.4054102286694782	0.4368854413878283	0.4362143570327077	0.45415748913764586	0.45277234551965445	0.4717175404196131	0.46959563728675024	0.5059615144959854	0.5023749183556356	0.07669607980686168	0.07372641148330353	0.017873652079879676	0.12750562123049747	0.017814947068847786	0.12708683601589144
3.116850400696155	0.4051117673433921	0.40573555360615904	0.43721588297981046	0.4365437952022462	0.45448997152898596	0.45310373583442826	0.47205191765231247	0.4699288453310767	0.5062991215420198	0.5027112386213503	0.07664863221361591	0.07368080968776207	0.01774740642119177	0.12736787331694188	0.017689110014192266	0.12694949715948667
3.135630992291033	0.4054376000824222	0.40606058473647283	0.43754598720615334	0.4368728960737964	0.4548220922438061	0.4534347655470952	0.4723859085383579	0.47026166913816003	0.5066362942360689	0.5030471286944295	0.0766012072112115	0.07363522958826972	0.017621788128915128	0.12722836570223706	0.017563898301057534	0.12681040411645483
3.1545247463978408	0.4057631365587224	0.40638531783121035	0.43787574959907716	0.43720165518869786	0.4551538466871037	0.45376543007705344	0.472719508354376	0.47059410400440066	0.5069730276069647	0.503382583633965	0.07655380484843453	0.07358967123174735	0.01749679526132475	0.12708709537065488	0.017439309994166763	0.1266695538813707
3.1735323448776414	0.40608837253567187	0.4067097486530931	0.4382051656828798	0.437530068080398	0.4554852302560585	0.4540957248359106	0.47305271236929025	0.4709261452185173	0.5073093166760632	0.5037175984915833	0.07650642517391906	0.07354413466496976	0.017372425879019104	0.12694405934549025	0.0173153431605666	0.1265269434878178
3.192654473700048	0.40641330376862816	0.40703387295685983	0.4385342309740336	0.4378581302745488	0.4558162383401359	0.45442564522758605	0.4733855158444236	0.47125778806165036	0.5076451564573593	0.5040521683115603	0.07645906823614201	0.07349861993456447	0.01724867804495034	0.1267992546896437	0.017191995869580978	0.12638257000843112
3.211891822967991	0.4067379260050186	0.40735768648935555	0.4388629409812831	0.43818583728910604	0.45614686632118967	0.4547551866484126	0.4737179140336123	0.4715890278074709	0.5079805419576089	0.5043862881309407	0.07641173408344003	0.07345312708701457	0.017125549824475783	0.12665267850630357	0.017069266192899946	0.12623643055573552
3.2312450869426166	0.4070622349844295	0.40768118498962314	0.43919129120574696	0.4385131846344279	0.4564771095735697	0.4550843444872428	0.4740499021833142	0.47191985972229306	0.5083154681764485	0.5047199529796599	0.07636442276400533	0.07340765616867234	0.017003039285279797	0.12650432793871857	0.016947152204661364	0.12608852228322576
3.2507149640683446	0.4073862264386959	0.4080043641889927	0.43951927714101635	0.43884016781337704	0.4568069634642234	0.4554131141255564	0.4743814755327184	0.4722502790651835	0.508649930106517	0.5050531578806627	0.07631713432589221	0.0733622072257572	0.01688114449746081	0.126354200171221	0.01682565198130881	0.12593884238457065
3.2703021569980693	0.4077098960919945	0.4083272198111747	0.43984689427325835	0.43916678232142065	0.4571364233528084	0.45574149093756255	0.4747126293138616	0.47258028108807276	0.5089839227335813	0.5053858978500267	0.0762698688170262	0.073316780304363	0.01675986353353842	0.12620229242970993	0.016704763601651962	0.1257873880945226
3.2900073726185273	0.4080332396609366	0.4086497475723536	0.44017413808131856	0.4394930236467351	0.45746548459179703	0.45606947029031214	0.47504335875174175	0.47290986103586996	0.5093174410366589	0.5057181678970875	0.07622262628521034	0.07327137545046218	0.01663919446844453	0.1260486019817506	0.016584485147021155	0.12563415669032452
3.3098313220758016	0.4083562528546626	0.40897194318128177	0.4405010040368261	0.43981888727030966	0.4577941425265892	0.4563970475438069	0.47537365906443024	0.47323901414657876	0.5096504799881462	0.506049963024562	0.07617540677812118	0.07322599270991406	0.01651913537954819	0.12589312613738457	0.01646481470114125	0.12547914549125494
3.329774720800988	0.408678931374936	0.40929380233937523	0.440827487604298	0.4401443686660516	0.4581223924956208	0.4567242180511097	0.4757035254631931	0.47356773565141125	0.5099830345539444	0.5063812782286762	0.07612821034332756	0.07318063212846619	0.01639968434661654	0.12573586224893063	0.016345750350078347	0.125322351858415
3.349838288536016	0.40900127091624056	0.40961532074080953	0.44115358424124645	0.4404694633008923	0.4584502298304765	0.4570509771584528	0.4760329531526035	0.4738960207749053	0.5103150996935892	0.5067121084992919	0.07608103702828242	0.07313529375176124	0.016280839451948026	0.12557680771263335	0.01622729018243696	0.12516377319688843
3.370022749359618	0.4093232671658781	0.40993649407261934	0.441479289398287	0.44079416663489684	0.4587776498560057	0.4573773202053585	0.47636193733066745	0.47422386473504563	0.5106466703603824	0.5070424488200386	0.07603388688034146	0.07308997762534254	0.0161625987802978	0.1254159599682083	0.016109432289331593	0.12500340695548573
3.390328831713469	0.40964491580406615	0.41025731801479504	0.441804598519247	0.44111847412137045	0.45910464789043365	0.4577032425247473	0.47669047318893837	0.47455126274338166	0.5109777415015206	0.5073722941684408	0.07598675994675823	0.07304468379466102	0.01604496041886172	0.1252533164993963	0.01599217476418424	0.12484125062599105
3.4107572684284713	0.40996621250403764	0.41057778824038416	0.4421295070412754	0.4414423812069704	0.4594312192454798	0.45802873944305356	0.47701855591264186	0.4748782100051484	0.5113083080582315	0.507701639516052	0.07593965627469648	0.07299941230507673	0.015927922457359855	0.12508887483464548	0.0158755157030388	0.12467730174562064
3.431308796751202	0.4102871529321419	0.4108979004155912	0.4424540103949555	0.4417658833318164	0.4597573592264731	0.45835380628034705	0.47734618068079815	0.4752047017193903	0.5116383649659056	0.508030479828588	0.07589257591123191	0.07295416320186815	0.015811482988041803	0.12492263254789293	0.015759453204426066	0.12451155789663915
3.4519841583705158	0.41060773274794665	0.41121765019988143	0.4427781040044167	0.4420889759296037	0.46008306313247355	0.4586784383504463	0.47767334266634665	0.4755307330790838	0.5119679071542348	0.5083588100660608	0.07584551890336033	0.07290893653023513	0.015695640105622743	0.12475458725809574	0.015643985369333535	0.12434401670626016
3.47278409944432	0.41092794760433987	0.4115370332460816	0.4431017832874474	0.44241165442771574	0.4604083262563861	0.45900263096104016	0.4780000370362696	0.4758562992712624	0.5122969295473462	0.5086866251829149	0.0757984852980015	0.07286373233530638	0.015580391907395352	0.1245847366308368	0.015529110301313764	0.12417467584813835
3.4937093706264992	0.4112477931476353	0.41185604520048724	0.44342504365561186	0.44273391424734004	0.46073314388508985	0.4593263794138081	0.4783262589517233	0.4761813954771434	0.5126254270639446	0.5090139201281657	0.0757514751420099	0.07281855066214353	0.015465736493197824	0.12441307837819693	0.01541482610640088	0.12400353304185785
3.514760727094002	0.41156726501767654	0.41217468170296545	0.4437478805143651	0.443055750803584	0.46105751129955125	0.45964967900453996	0.4786520035681603	0.476506016872256	0.5129533946174488	0.5093406898455374	0.07570448848217078	0.07277339155574963	0.015351671965353475	0.12423961025886854	0.015301130893195847	0.12383058605414021
3.535938928574102	0.4118863588479434	0.41249293838706313	0.44407028926317027	0.4433771595055913	0.4613814237749544	0.459972525023262	0.47897726603546503	0.47683015862656797	0.5132808271161354	0.5096669292736028	0.07565752536521964	0.07272825506107099	0.015238196428798645	0.12406433007946305	0.015188022772880672	0.12365583269941283
3.557244739371806	0.4122050702656592	0.4128108108801141	0.4443922652956178	0.44369813575666184	0.4617048765808206	0.46029491275435974	0.47930204149807903	0.4771538159046178	0.513607719463281	0.5099926333459264	0.07561058583783514	0.07268314122300516	0.015125307991024073	0.12388723569445403	0.015075499859177555	0.12347927083972365
3.578678928397448	0.4125233948919009	0.4131282948033484	0.44471380399954524	0.44401867495437053	0.46202786498113874	0.4606168374767037	0.4796263250951385	0.4774769838656467	0.5139340665573058	0.510317796991207	0.0755636699466567	0.0726380500864091	0.015013004762156612	0.12370832500728568	0.014963560268366649	0.12330089838545177
3.600242269194432	0.41284132834170534	0.4134453857720013	0.44503490075715835	0.44433877249068854	0.46235038423449026	0.46093829446377566	0.47995011196060244	0.4777996576637293	0.5142598632919204	0.5106424151334212	0.07551677773827943	0.0725929816961007	0.014901284854845542	0.12352759596981855	0.014852202119325142	0.12312071329589003
3.6219355399671502	0.4131588662241837	0.41376207939542553	0.44535555094515195	0.44465842375210457	0.46267242959417704	0.4612592789837978	0.4802733972233916	0.47812183244790873	0.5145851045562714	0.5109664826919703	0.07546990925927238	0.07254793609686841	0.014790146384342506	0.12334504658349488	0.014741423533504161	0.12293871357952924
3.643759523609069	0.41347600414263136	0.414078371277203	0.4456757499348362	0.44497762411975045	0.462993996308352	0.4615797862998605	0.4805961760075226	0.4784435033623333	0.5149097852350916	0.5112899945818278	0.07542306455617517	0.07250291333347539	0.014679587468560129	0.1231606749000349	0.014631222634944763	0.12275489729466926
3.6657150077309777	0.4137927376946411	0.414394257015258	0.44599549309225894	0.44529636896952307	0.46331507962015084	0.4618998116700539	0.4809184434322453	0.478764665546391	0.5152339002088482	0.5116129457136863	0.07537624367550907	0.07245791345066656	0.014569606228016951	0.1229744790215932	0.014521597550356091	0.12256926255035694
3.6878027846894206	0.41410906247221774	0.4147097322019721	0.4463147757783328	0.4456146536722117	0.4636356747678236	0.4622193503476014	0.48124019461218287	0.47908531413484884	0.5155574443538952	0.5119353309941106	0.0753294466637836	0.07241293649317428	0.014460200785791244	0.122786457100716	0.014412546409030114	0.12238180750615868
3.710023651615288	0.41442497406189344	0.41502479242429974	0.44663359334896147	0.445932473593625	0.46395577698486606	0.46253839758099	0.4815614246574696	0.4794054442579932	0.5158804125426261	0.5122571453256863	0.07528267356750135	0.07236798250572729	0.014351369267670222	0.12259660734203237	0.014304067342868265	0.12219253037285682
3.732378410442586	0.41474046804484427	0.4153394332638851	0.4469519411551699	0.44624982409471997	0.46427538150016	0.462856948614107	0.4818821286738964	0.47972505104176927	0.5162027996436283	0.5125783836071756	0.07523592443316848	0.07232305153305207	0.0142431098021234	0.12240492800241043	0.014196158486443622	0.1220014294133307
3.7548678679373717	0.41505553999700723	0.41565365029718	0.44726981454323267	0.44656670053172925	0.4645944835381057	0.4631749986863749	0.4822023017630483	0.4800441296079231	0.5165246005218379	0.512899040733669	0.0751891993072933	0.07227814361988495	0.014135420520171138	0.12221141739028951	0.014088817976933399	0.12180850294240031
3.777492835726878	0.4153701854892001	0.4159674390955632	0.44758720885480513	0.44688309825629496	0.4649130783187582	0.4634925430328879	0.482521939022453	0.4803626750741463	0.5168458100386984	0.5132191115967435	0.07514249823640276	0.07223325881097456	0.014028299555546297	0.1220160738675844	0.013982043954198886	0.1216137493279632
3.8002541303288	0.41568440008724056	0.41628079522546074	0.44790411942705605	0.4471990126155984	0.46523116105797035	0.4638095768845523	0.4828410355457248	0.48068068255422003	0.5171664230523182	0.5135385910846191	0.07509582126704405	0.07218839715109117	0.013921745044680023	0.12181889584989847	0.01387583456074637	0.121417166991165
3.823152573180761	0.41599817935206806	0.4165937142484676	0.4482205415928011	0.4475144389524951	0.46554872696753	0.4641260954682238	0.48315958642271134	0.48099814715816086	0.5174864344176309	0.5138574740823176	0.07504916844579208	0.07214355868503027	0.013815755126630691	0.12161988180631056	0.013770187941764434	0.12121875440703889
3.8461889906699622	0.41631151883986545	0.4169061917214696	0.4485364706806372	0.4478293726056485	0.46586577125530154	0.4644420940068515	0.4834775867396428	0.48131506399237023	0.517805838986557	0.5141757554718233	0.07500253981925915	0.07209874345762417	0.013710327943165623	0.12141903026066814	0.013665102245091987	0.12101851010471876
3.8693642141629967	0.41662441410218226	0.41721822319676777	0.4488519020150781	0.4481438089096655	0.4661822891253702	0.46475756771961596	0.4837950315792796	0.48163142815978005	0.518124631608167	0.5144934301322435	0.0749559354340986	0.07205395151374348	0.013605461638746874	0.12121633979174362	0.013560575621264448	0.12081643266826347
3.892679080035866	0.41693686068606106	0.4175298042222041	0.4491668309166943	0.448457743195235	0.4664982757781846	0.4650725118220781	0.48411191602106574	0.4819472347600072	0.5184428071288464	0.5148104929399737	0.07490935533701198	0.07200918289830946	0.013501154360538337	0.12101180903395914	0.013456606223517298	0.12061252073723949
3.9161344297041563	0.41724885413416074	0.41784093034128633	0.44948125270224815	0.4487711707892647	0.46681372641070434	0.4653869215263198	0.4844282351412806	0.4822624788895024	0.5187603603924613	0.5151269387688616	0.0748627995747622	0.0719644376562989	0.013397404258393308	0.12080543667740073	0.01335319220776654	0.12040677300682034
3.9397311096534064	0.4175603899848857	0.41815159709331645	0.44979516268483594	0.4490840870150228	0.467128636216543	0.4657007920410933	0.4847439840131919	0.4825771556417033	0.5190772862405257	0.5154427624903724	0.07481626819417475	0.0719197158327467	0.013294209484874031	0.12059722146882734	0.013250331732644227	0.12019918822869613
3.963469971469652	0.4178714637725128	0.41846180001351796	0.45010855617402795	0.4493964871922765	0.4674430003861207	0.4660141185719668	0.48505915770721164	0.48289126010719013	0.5193935795123705	0.5157579589737572	0.07476976124214832	0.07187501747276148	0.013191568195320968	0.12038716221236712	0.013148022959473593	0.119989765211173
3.987351871870168	0.41818207102732113	0.4187715346331676	0.45042142847601196	0.4497083666374362	0.467756814106811	0.4663268963214745	0.48537375129105276	0.4832047873738412	0.5197092350453155	0.5160725230862232	0.07472327876566118	0.07183034262152745	0.013089478547748001	0.12017525776946059	0.013046264052320566	0.11977850282035263
4.01137767273438	0.4184922072757227	0.4190807964797238	0.45073377489373645	0.4500197206636987	0.468070072563093	0.46663912048926764	0.48568775982988677	0.4835177325269904	0.52002424767484	0.5163864496931028	0.07467682081177862	0.0717856913243134	0.012987938702874402	0.11996150705907382	0.012945053177944033	0.11956539997970594
4.035548241134971	0.41880186804039393	0.4193895810769612	0.451045590727055	0.4503305445811916	0.4683827709366996	0.4669507862722635	0.48600117838650325	0.4838300906495845	0.5203386122347563	0.5166997336580268	0.07463038742766301	0.07174106362647908	0.012886946824226087	0.11974590905957427	0.012844388505858007	0.11935045567150837
4.059864449369175	0.4191110488404081	0.41969788394510193	0.45135687127287333	0.45064083369711955	0.4686949044067789	0.4672618888648025	0.4863140020214711	0.4841418568223461	0.5206523235573856	0.5170123698430977	0.07458397866058003	0.07169645957348718	0.0127865010780841	0.11952846280838969	0.01274426820830854	0.1191336689368967
4.08432717499025	0.4194197451913709	0.4200057006009515	0.45166761182529686	0.450950583315912	0.4690064681500412	0.4675724234587988	0.4866262257933012	0.48445302612393115	0.5209653764737351	0.5173243531090651	0.07453759455790844	0.07165187921090328	0.012686599633374485	0.11930916740176656	0.01264469046023109	0.11891503887596855
4.108937300839158	0.41972795260555384	0.42031302655803354	0.4519778076757797	0.4512597887393714	0.4693174573409187	0.4678823852438971	0.48693784475860796	0.484763593631095	0.5212777658136742	0.517635678315503	0.07449123516714357	0.07160732258441145	0.012587240661854793	0.11908802199658908	0.012545653439396176	0.11869456464961559
4.133695715076422	0.4200356665920322	0.4206198573267277	0.4522874541132735	0.45156844526682366	0.46962786715172244	0.46819176940763296	0.48724885397227613	0.48507355441885575	0.5215894864061161	0.5179463403209864	0.07444490053591238	0.07156278973981862	0.012488422338078564	0.1188650258108197	0.012447155326279713	0.11847224547874191
4.15860331121418	0.42034288265682246	0.42092618841440643	0.4525965464243821	0.4518765481952696	0.469937692752804	0.46850057113558596	0.48755924848762816	0.48538290356065955	0.5219005330791988	0.5182563339832735	0.07439859071197577	0.07151828072306246	0.012390142839290519	0.11864017812297334	0.012349194304080768	0.11824808064501724
4.183660988148428	0.4206495963030205	0.4212320153255752	0.4529050798935101	0.4521840928195372	0.47024692931270967	0.4688087856115435	0.48786902335658955	0.4856916361285479	0.5222109006604667	0.5185656541594853	0.07435230574324235	0.07147379558022007	0.012292400345554455	0.11841347827351001	0.012251768558815712	0.11802206949204219
4.208869650191461	0.4209558030309427	0.4215373335620133	0.45321304980302124	0.4524910744324364	0.4705555719983496	0.46911640801765975	0.4881781736298614	0.4859997471933262	0.5225205839770565	0.5188742957062892	0.07430604567777337	0.07142933435751492	0.01219519303970884	0.11818492566530381	0.012154876279252491	0.11779421142543356
4.2342302071045115	0.421261498338266	0.421842138622914	0.45352045143339054	0.4527974883249124	0.4708636159751542	0.46942343353462085	0.488486694357088	0.4863072318247355	0.5228295778558818	0.5191822534800834	0.07425981056379292	0.0713848971013325	0.012098519107333061	0.11795451976348659	0.01205851565692484	0.117564505913208
4.259743574130585	0.4215666777201715	0.4221464260050286	0.4538272800633626	0.4531033297862042	0.4711710564072427	0.4697298573418051	0.48879458058703007	0.48661408509161913	0.5231378771238208	0.5194895223371819	0.07421360044969429	0.07134048385821551	0.012002376736838016	0.1177222600969543	0.011962684886103858	0.11733295248622255
4.285410672027485	0.4218713366694878	0.42245019120281113	0.4541335309701097	0.4534085941040028	0.4714778884575874	0.4700356746174507	0.48910182736774077	0.48692030206210196	0.5234454766079063	0.5197960971340043	0.07416741538405502	0.07129609467488489	0.011906764119407498	0.11748814625818227	0.011867382163943674	0.11709955073983735
4.311232427101037	0.42217547067683564	0.4227534297085619	0.4544391994293913	0.45371327656460786	0.47178410728818104	0.4703408805388244	0.4894084297467375	0.4872258778037592	0.5237523711355153	0.5201019727272622	0.0741212554156383	0.07125172959824196	0.011811679449035495	0.11725217790421993	0.011772605690280713	0.11686430033266504
4.337209771238533	0.4224790752307741	0.4230561370125756	0.4547442807157132	0.4540173724530911	0.4720897080602064	0.4706454702823831	0.48971438277118	0.48753080738379534	0.5240585555345613	0.5204071439741516	0.0740751205934085	0.07120738867537911	0.011717120922515534	0.11701435475694666	0.011678353667779362	0.11662720098829027
4.363343641942354	0.4227821458179485	0.42335830860328766	0.45504877010249206	0.4543208770534562	0.4723946859342049	0.4709494390239513	0.4900196814880493	0.4878350858692198	0.5243640246336883	0.5207116057325446	0.0740290109665374	0.07116307195358855	0.011623086739399824	0.11677467660321383	0.011584624301928415	0.1163882524958808
4.389634982363801	0.42308467792323806	0.4236599399674247	0.4553526628622168	0.45462378564880274	0.47269903607024727	0.4712527819388857	0.49032432094432504	0.4881387083270262	0.5246687732624657	0.5210153528611832	0.0739829265844137	0.07111877948037207	0.011529575102112943	0.1165331432964507	0.011491415800948701	0.11614745470964749
4.416084741337141	0.423386667029906	0.42396102659015344	0.45565595426661437	0.45492609352149127	0.4730027536281101	0.4715554942022501	0.49062829618716863	0.4884416698243735	0.5249727962515861	0.5213183802198743	0.07393686749665444	0.07107451130345092	0.011436584215861245	0.11628975475629488	0.011398726375942303	0.11590480755090482
4.442693873413836	0.42368810861975087	0.4242615639552328	0.45595863958681504	0.4552277959533076	0.4733058337674447	0.4718575709889906	0.4909316022641033	0.4887439654287639	0.5252760884330621	0.5216206826696875	0.07389083375311191	0.07103026747077101	0.011344112288657726	0.11604451096926027	0.011306554240762878	0.11566031100723251
4.469463338897009	0.4239889981732581	0.4245615475451659	0.45626071409352037	0.45552888822563176	0.4736082716479572	0.4721590074741063	0.4912342342232005	0.48904559020823074	0.5255786446404285	0.5219222550731527	0.07384482540388711	0.07098604803051878	0.011252157531366436	0.11579741198974602	0.01121489761206007	0.11541396513338498
4.49639410387609	0.4242893311697534	0.4248609728413544	0.4565621730571721	0.45582936561960546	0.473910062429583	0.4724597988328288	0.4915361871132639	0.4893465392315186	0.5258804597089424	0.5222230922944607	0.07379884249933708	0.07094185303112441	0.011160718157643856	0.11554845793995128	0.011123754709345235	0.11516577005259876
4.523487140261684	0.42458910308755826	0.4251598353242532	0.4568630117481205	0.4561292234163017	0.47421120127266586	0.47275994024080037	0.49183745598401446	0.48964680756827234	0.5261815284757866	0.5225231891996643	0.07375288509008472	0.07089768252127805	0.01106979238397976	0.11529764901077044	0.011033123754941698	0.11491572595639354
4.550743425820648	0.42488830940414474	0.4254581304735272	0.4571632254367988	0.4564284568968972	0.47451168333813704	0.47305942687425206	0.49213803588628274	0.4899463902892228	0.5264818457802753	0.5228225406568825	0.07370695322703122	0.07085353654993393	0.010979378429690101	0.11504498546223374	0.010943002973954563	0.11466383310488482
4.578163944211368	0.4251869455962925	0.42575585376820746	0.4574628093938927	0.45672706134284347	0.4748115037876972	0.4733582539101832	0.49243792187219537	0.4902452824663758	0.5267814064640604	0.5231211415365045	0.07366104696136658	0.07080941516632387	0.010889474516945441	0.11479046762423195	0.010853390594323997	0.11441009182784967
4.605749685019276	0.4254850071402478	0.4260530006868514	0.4577617588905165	0.4570250320360414	0.47511065778399914	0.4736564165265458	0.49273710899536677	0.49054347917320223	0.5270802053713383	0.5234189867113966	0.0736151663445765	0.07076531841996556	0.010800078870735419	0.11453409589682906	0.010764284846818128	0.11415450252502524
4.633501643792551	0.42578248951188236	0.4263495667077016	0.45806006919838765	0.45732236425901657	0.4754091404908309	0.4739539099024248	0.49303559231109423	0.4908409754848314	0.5273782373490613	0.5237160710571098	0.07356931142846031	0.07072124636067563	0.010711189718890068	0.11427587075083068	0.010675683965036598	0.1138970656669187
4.6614208220780515	0.42607938818685426	0.42664554730884807	0.45835773559000387	0.4576190532950957	0.475706947073302	0.4742507292182276	0.49333336687654816	0.49113776647824275	0.5276754972471482	0.5240123894520907	0.0735234822651326	0.07067719903857715	0.010622805292085147	0.11401579272845197	0.010587586185460296	0.11363778179550366
4.689508227457455	0.4263756986407696	0.4269409379683888	0.4586547533388212	0.457915094428584	0.47600407269802963	0.4745468696558669	0.4936304277509708	0.4914338472324606	0.5279719799186977	0.5243079367778912	0.07347767890704096	0.07063317650411176	0.010534923823840359	0.11375386244380081	0.010499989747303928	0.11337665152350951
4.717764873583629	0.42667141634934563	0.4272357341645953	0.4589511177194324	0.4582104829449451	0.4763005125333278	0.4748423263989473	0.4939267699958724	0.4917292128287516	0.5282676802202018	0.5246027079193821	0.07343190140697703	0.07058917880805161	0.010447543550528238	0.11349008058334675	0.010412892892693648	0.11311367553652474
4.746191780217212	0.4269665367885757	0.4275299313760759	0.45924682400775024	0.4585052141309817	0.4765962617493957	0.47513709463295906	0.4942223886752313	0.4920238583508207	0.5285625930117637	0.5248966977649684	0.0733861498180863	0.07054520600150561	0.010360662711331514	0.11322444790627628	0.01032629386656403	0.11284885459262739
4.774789973263409	0.4272610554348937	0.42782352508194255	0.4595418674811869	0.45879928327501657	0.4768913155185086	0.47543116954546244	0.4945172788556895	0.49231777888501144	0.5288567131573139	0.5251899012068035	0.07334042419387521	0.07050125813593656	0.010274279548312393	0.11295696524537391	0.010240190916681158	0.11258218952305299
4.803560484809025	0.42755496776534124	0.42811651076197726	0.45983624341883805	0.45909268566707667	0.4771856690152115	0.47572454632628486	0.4948114356067597	0.49261096952050687	0.5291500355248304	0.5254823131410087	0.07329472458823307	0.07045733526316936	0.01018839230642854	0.11268763350814481	0.010154582293711911	0.1123136812334451
4.832504353159697	0.42784826925773656	0.42840888389680193	0.46012994710167027	0.45938541659907767	0.4774793174165146	0.4760172201677123	0.49510485400102666	0.492903425349532	0.5294425549865622	0.5257739284678926	0.07324905105543471	0.07041343743540444	0.010102999233462029	0.11241645367617537	0.010069466251103165	0.1120433307032016
4.861622622877388	0.42814095539084196	0.42870063996804586	0.4604229738127027	0.45967747136500925	0.4777722559020851	0.47630918626468277	0.49539752911435037	0.4931951414675547	0.5297342664192473	0.5260647420921704	0.07320340365015957	0.0703695647052246	0.010018098580006907	0.1121434268057726	0.009984841045209691	0.11177113898719426
4.890916344818065	0.4284330216445359	0.42899177445851966	0.4607153188371997	0.4599688452611239	0.478064479654445	0.4766004398149864	0.4956894560260734	0.49348611297349526	0.5300251647043409	0.5263547489231896	0.07315778242749545	0.07032571712561272	0.009933688599556234	0.1118685540293427	0.009900704935164484	0.11149710721497286
4.9203865761696335	0.4287244634999828	0.42928228285238323	0.46100697746285435	0.4602595335861238	0.4783559838591701	0.4768909760194553	0.49598062981922864	0.493776334969929	0.5303152447282401	0.5266439438751498	0.07311218744296229	0.07028189474996029	0.009849767548510968	0.11159183655598781	0.009817056183003103	0.11122123659275474
4.950034380490085	0.42901527643980797	0.42957216063532344	0.4612979449799842	0.4605495316413522	0.4786467637050916	0.4771807900821734	0.4962710455807487	0.4940658025632969	0.5306045013825128	0.526932321867334	0.07306661875251376	0.07023809763207986	0.009766333686060058	0.11131327567088078	0.009733893053616605	0.11094352840316901
4.979860827745887	0.42930545594826963	0.42986140329472505	0.4615882166817178	0.4608388347309836	0.47893681438449137	0.47746987721066575	0.49656069840167405	0.49435451086411425	0.5308929295641246	0.5272198778243317	0.07302107641255635	0.07019432582621987	0.009683385274298573	0.11103287273679996	0.009651213814727555	0.110663984005825
5.009866994350591	0.4295949975114358	0.4301500063198493	0.46187778786419137	0.4611274381622185	0.4792261310933116	0.4777582326161107	0.4968495833773707	0.49464245498718307	0.5311805241756729	0.5275066066762705	0.0729755604799644	0.07015057938707381	0.00960092057819395	0.11075062919462653	0.009569016736937996	0.11038260483819329
5.040053963203681	0.42988389661735915	0.4304379652020082	0.4621666538267415	0.4614153372454748	0.47951470903135257	0.4780458515135339	0.4971376956077375	0.4949296300518013	0.5314672801256174	0.5277925033590464	0.07293007101208543	0.07010685836979319	0.009518937865523824	0.11046654656294663	0.00948730009368326	0.11009939241560573
5.070422823729659	0.43017214875625626	0.4307252754347451	0.46245480987210064	0.4617025272945858	0.47980254340248035	0.4783327291220208	0.49742503019742534	0.49521603118198243	0.5317531923285155	0.528077562814557	0.07288460806676067	0.07006316283000466	0.009437435407032346	0.11018062644039617	0.009406062161305684	0.10981434833271919
5.100974671917351	0.4304597494206855	0.4310119325140125	0.46274225130659496	0.4619890036269948	0.48008962941483696	0.4786188606649176	0.49771158225605344	0.4955016535066663	0.5320382557052588	0.5283617799909345	0.07283917170233664	0.07001949282381875	0.00935641147627475	0.10989287050446706	0.009325301218934712	0.10952747426257758
5.131710610359471	0.43074669410572664	0.43129793193835303	0.4630289734403419	0.4622747615639549	0.48037596228104157	0.47890424137004006	0.49799734689842523	0.49578649215993853	0.5323224651833092	0.5286451498427821	0.0727937619776763	0.06997584840784432	0.00927586434967953	0.1096032805127578	0.009245015548635216	0.10923877195898513
5.1626317482924104	0.4310329783091637	0.4315832692090816	0.46331497158745066	0.4625597964307279	0.4806615372184074	0.4791888664698855	0.4982823192447523	0.49607054228124975	0.532605815696941	0.5289276673314124	0.0727483789521791	0.06993222963920386	0.009195792306563533	0.10931185830362722	0.009165203435300917	0.10894824325565367
5.193739201636265	0.4313185975316661	0.4318679398304679	0.4636002410662228	0.46284410355678496	0.4809463494491461	0.479472731201838	0.4985664944208711	0.49635379901563315	0.5328883021874786	0.5292093274250852	0.07270302268578825	0.06988863657554283	0.009116193629113312	0.1090186057966207	0.009085863166681918	0.10865589006716903
5.225034093035115	0.43160354727697287	0.4321519393099214	0.4638847771993547	0.46312767827600926	0.48123039420058694	0.47975583080838513	0.49884986755846855	0.4966362575139298	0.5331699196035429	0.5294901250992496	0.07265769323900942	0.06984506927504944	0.00903706660241177	0.10872352499319504	0.009006993033438881	0.10836171439012787
5.256517551897525	0.4318878230520774	0.43243526315817543	0.4641685753141414	0.46341051592689886	0.48151366670538515	0.4800381605373292	0.49913243379530636	0.4969179129330093	0.5334506629012934	0.5297700553367858	0.07261239067292694	0.06980152779646527	0.008958409514390198	0.10842661797673259	0.008928591329058655	0.10806571830264033
5.288190714437326	0.4321714203674131	0.432717906889475	0.464451630742682	0.4636926118527726	0.48179616220174115	0.4803197156420013	0.49941418827544526	0.4971987604359953	0.5337305270446749	0.5300491131282495	0.07256711504921351	0.06975801219909945	0.008880220655867355	0.1081278869136213	0.008850656349901342	0.10776790396553793
5.320054723714605	0.43245433473704176	0.43299986602176405	0.4647339388220861	0.46397396140197555	0.4820778759336143	0.4806004913814789	0.4996951261494743	0.4974787951924925	0.5340095070056666	0.530327293472119	0.07252186643015049	0.06971452254284592	0.008802498320561014	0.10782733405380895	0.008773186395215404	0.10746827362288514
5.352110729676963	0.43273656167884067	0.4332811360768749	0.4650154948946804	0.4642545599280877	0.4823588031509452	0.4808804830208028	0.4999752425747381	0.49775801237881245	0.5342875977645297	0.5306045913750402	0.07247664487864164	0.06967105888819244	0.008725240805033785	0.10752496173081738	0.00869617976709236	0.10716682960227786
5.384359889201005	0.4330180967146932	0.43356171258071746	0.4652962943082205	0.4645344027901301	0.4826389391098694	0.4811596858311954	0.5002545327155673	0.4980364071782052	0.53456479431006	0.530881001852078	0.07243145045822505	0.06962762129624585	0.008648446408768606	0.10722077236306404	0.008619634770536067	0.10686357431593763
5.41680336613411	0.4332989353706795	0.4338415910634724	0.4655763324160993	0.4648134853527797	0.4829182790729469	0.48143809509028457	0.500532991743513	0.4983139747810897	0.5348410916398415	0.5311565199269679	0.07238628323309605	0.06958420982873735	0.008572113434108353	0.106914768453791	0.008543549713394327	0.10655851026054108
5.44944233133642	0.4335790731772679	0.4341207670597812	0.46585560457755903	0.4650918029865773	0.48319681830937505	0.4817157060823205	0.5008106148375765	0.4985907103852834	0.5351164847604991	0.5314311406323663	0.07234114326811837	0.06954082454804049	0.008496240186267379	0.10660695259180386	0.00846792290637044	0.10625164001797316
5.482277962723094	0.4338585056695091	0.4343992361089431	0.46613410615790624	0.4653693510681427	0.48347455209522217	0.48199251409840327	0.5010873971844483	0.4988666091962409	0.5353909686879574	0.5317048590101064	0.0722960306288424	0.06949746551719141	0.008420824973398133	0.1062973274525234	0.00839275266308448	0.10594296625647814
5.515311445306831	0.4341372283872298	0.43467699375510715	0.46641183252872453	0.4656461249803878	0.48375147571364596	0.48226851443670576	0.5013633339787412	0.4991416664272859	0.5356645384476975	0.531977670111455	0.07225094538152073	0.06945413279990133	0.008345866106457933	0.1059858957972466	0.008318037299996917	0.10563249173036127
5.548543971240616	0.43441523687522793	0.4349540355474698	0.466688779068091	0.46592212011273143	0.484027584455123	0.48254370240269995	0.5016384204232299	0.49941587729984827	0.535937189075016	0.5322495689973681	0.07220588759312607	0.06941082646057434	0.00827136189933153	0.10567266047502244	0.008243775136447695	0.10532021928096924
5.581976739860765	0.43469252668347064	0.43523035704047214	0.46696494116079335	0.4661973318613202	0.4843028736176775	0.482818073309385	0.5019126517290913	0.4996892370437047	0.536208915615289	0.5325205507387525	0.07216085733137038	0.06936754656432106	0.008197310668802693	0.10535762442290775	0.008169964494683768	0.10500615183762818
5.615610957730194	0.434969093367291	0.4355059537939978	0.46724031419855044	0.466471755629243	0.4845773385071114	0.4830916224775179	0.5021860231161442	0.4999617408972157	0.5364797131242338	0.5327906104167252	0.07211585466471614	0.0693242931769765	0.008123710734507128	0.10504079066586769	0.008096603699767613	0.1046902924169757
5.649447838681973	0.43524493248758744	0.4357808213735736	0.46751489358022935	0.4667453868267528	0.4848509744372331	0.4833643452358386	0.5024585298130929	0.5002333841075709	0.5367495766681739	0.5330597431228791	0.07207087966240074	0.06928106636512242	0.008050560418986663	0.10472216231806897	0.008023691079658057	0.1043726441245667
5.6834886038631165	0.4355200396110245	0.43605495535056976	0.46778867471206803	0.4670182208714863	0.48512377673009416	0.4836362369213089	0.5027301670577721	0.5005041619310269	0.5370185013243061	0.5333279439595433	0.07202593239445416	0.06923786619609515	0.007977858047668818	0.1044017425831214	0.007951224965260018	0.10405321015606717
5.717734481778674	0.43579441031023347	0.4363283513024018	0.4680616530078993	0.4672902531886878	0.4853957407162195	0.48390729287934353	0.5030009300973911	0.5007740696331586	0.5372864821809699	0.5335952080400543	0.07198101293171133	0.06919469273801508	0.007905601948857921	0.10407953475450427	0.007879203690251302	0.10373199379554876
5.75218670833605	0.4360680401640146	0.43660100481273345	0.46833382388937206	0.46756147921143304	0.4856668617348459	0.48417750846404056	0.5032708141887812	0.501043102489099	0.5375535143379159	0.5338615304890204	0.07193612134583575	0.06915154605979103	0.007833790453732448	0.10375554221614891	0.007807625591221168	0.10340899841777684
5.786846526889619	0.43634092475754205	0.4368729114716824	0.46860518278617874	0.46783189438085293	0.48593713513415565	0.48444687903842426	0.5035398145986462	0.5013112557837892	0.537819592906579	0.5341269064425926	0.0718912577093389	0.06910842623114688	0.007762421896386762	0.10342976844341933	0.007736489007676539	0.1030842274889352
5.821715188285586	0.4366130596825681	0.43714406687602414	0.46887572513628195	0.4681014941463599	0.48620655627151993	0.4847153999746792	0.5038079266038117	0.5015785248122305	0.5380847130103528	0.5343913310487378	0.07184642209559593	0.0690653333226455	0.007691494613792038	0.10310221700336797	0.007665792281948747	0.10275768456602918
5.856793950907131	0.43688444053762815	0.4374144666293991	0.4691454463861405	0.4683702739658783	0.4864751205137336	0.48498306665438984	0.5040751454914768	0.5018449048797293	0.5383488697848625	0.5346547994675087	0.07180161457886979	0.06902226740569026	0.007621006945790043	0.10277289155486358	0.007595533759261031	0.10242937329796575
5.892084080719833	0.4371550629282494	0.4376841063425204	0.4694143419909409	0.46863822930607	0.4867428232372599	0.48524987446878093	0.5043414665594681	0.5021103913021543	0.5386120583782456	0.5349173068713213	0.07175683523432698	0.06897922855256243	0.007550957235127775	0.10244179584987023	0.007525711787737421	0.10209929742663348
5.927586851317345	0.43742492246715825	0.4379529816333838	0.46968240741482764	0.4689053556425679	0.48700965982847144	0.4855158188189618	0.5046068851164943	0.5023749794061885	0.5388742739514277	0.5351788484452317	0.07171208413805867	0.06893621683642949	0.00748134382742105	0.10210893373340468	0.007456324718332574	0.10176746078626309
5.963303543967366	0.4376940147744897	0.4382210881274759	0.4699496381311342	0.46917164846020554	0.48727562568389465	0.4857808951161642	0.5048713964824032	0.5026386645295823	0.5391355116784051	0.5354394193872124	0.07166736136710318	0.06889323233136581	0.00741216507119713	0.10177430914473007	0.007387370904903712	0.10143386730507586
5.999235447657878	0.43796233547799773	0.4384884214579862	0.47021602962261627	0.46943710325324967	0.4875407162104571	0.4860450987819949	0.5051349959884384	0.5029014420214147	0.5393957667465268	0.5356990149084345	0.0716226669994647	0.06885027511238166	0.007343419317838773	0.10143792611695801	0.007318848704215064	0.10109852100566741
6.035383859143656	0.43822988021326703	0.43875497726602025	0.4704815773816882	0.46970171552563833	0.4878049268257299	0.48630842524867557	0.5053976789775017	0.5031633072423489	0.5396550343567781	0.5359576302335487	0.07157800111413663	0.06880734525543103	0.007275104921630415	0.10109978877854076	0.007250756475836617	0.10076142600459548
6.071750082993084	0.4384966446239263	0.4390207512008113	0.4707462769106568	0.469965480791212	0.48806825295818285	0.48657086995929294	0.5056594408044118	0.5034242555648919	0.5399133097240679	0.5362152606009689	0.07153336379112198	0.06876444283744138	0.0072072202397661655	0.10075990135364066	0.007183092582276451	0.10042258651422742
6.108335431635222	0.4387626243618606	0.43928573891993594	0.47101012372195944	0.4702283945739536	0.4883306900474286	0.4868324283680487	0.5059202768361668	0.5036842823736568	0.5401705880775151	0.5364719012631586	0.07148875511145276	0.06872156793632968	0.00713976363227431	0.10041826816168964	0.007115855388886594	0.10008200684235646
6.145141225407182	0.4390278150874279	0.43954993608953047	0.4712731133384035	0.4704904524082259	0.4885922335444758	0.4870930959405077	0.5061801824522113	0.5039433830656255	0.5404268646607389	0.5367275474869159	0.07144417515721783	0.06867872063102579	0.0070727334621043525	0.10007489361933608	0.007049043263898547	0.09973969139309702
6.182168792601758	0.4392922124696738	0.4398133383845051	0.4715352412934045	0.4707516498390109	0.4888528789119829	0.4873528681538522	0.5064391530446986	0.5042015530504139	0.5406821347321492	0.5369821945536646	0.07139962401158002	0.06863590100149616	0.007006128095103037	0.09972978224048745	0.006982654578448155	0.09939564466787942
6.2194194695153895	0.4395558121865499	0.44007594148876533	0.4717965031312285	0.47101198242215103	0.4891126216245121	0.48761174049713535	0.5066971840187607	0.5044587877505368	0.5409363935652419	0.5372358377597439	0.07135510175880354	0.0685931091287623	0.006939945899974376	0.09938293863621084	0.00691668770650633	0.09904987126479625
6.256894600496366	0.43981860992513	0.44033774109542717	0.4720568944072338	0.4712714457245918	0.48937145716878244	0.4878697084715322	0.5069542707927753	0.5047150826016756	0.5411896364488904	0.5374884724167004	0.07131060848427362	0.06855034509492472	0.006874185248304521	0.09903436751589823	0.006851141024937668	0.09870237588025077
6.294595537993358	0.44008060138183186	0.44059873290704005	0.47231641068811553	0.4715300353246237	0.4896293810439294	0.4881267675906017	0.5072104087986377	0.5049704330529473	0.5414418586876446	0.5377400938515826	0.07126614427452312	0.06850760898318638	0.006808844514583079	0.09868407368787757	0.006786012913481798	0.09835316330908483
6.332523642604218	0.44034178226263554	0.4408589126358061	0.47257504755214996	0.4717877468121289	0.489886388761762	0.48838291338053824	0.507465593482031	0.5052248345671764	0.5416930556020282	0.5379906974072375	0.0712217092172544	0.06846490087787721	0.006743922076180908	0.09833206205978229	0.006721301754731179	0.09800223844482048
6.370680283125076	0.44060214828330574	0.441118276003804	0.4728328005894415	0.47204457578882736	0.4901424758470235	0.48863814138043493	0.5077198203027019	0.5054782826211647	0.5419432225288398	0.5382402784426062	0.07117730340136624	0.06842222086447221	0.0066794163133518936	0.09797833763894914	0.006657005934205706	0.09764960628118047
6.40906683659976	0.4408616951696139	0.44137681874321033	0.47308966540216907	0.4723005178685229	0.4903976378376512	0.48889244714254354	0.5079730847347332	0.5057307727059674	0.5421923548214536	0.5384888323330266	0.07113292691697776	0.06837956902962235	0.006615325609227618	0.09762290553319986	0.0065931238402408	0.09729527191130671
6.447684688369473	0.4411204186575614	0.441634536596525	0.47334563760483667	0.4725555686773516	0.4906518702850408	0.489145826232533	0.5082253822668221	0.5059823003271662	0.5424404478501237	0.5387363544705297	0.07108857985545293	0.0683369454611762	0.006551648349832462	0.09726577095125322	0.006529653864094875	0.09693924052957925
6.486535232122802	0.4413783144936055	0.44189142531679687	0.47360071282452243	0.47280972385403464	0.49090516875430884	0.48939827422975934	0.508476708402557	0.5062328610051464	0.5426874970022904	0.5389828402641491	0.07104426230942683	0.06829435024819992	0.006488382924058733	0.09690693920310878	0.00646659439986319	0.09658151743097676
6.525619869945995	0.44163537843488293	0.4421474806678492	0.47385488670113046	0.47306297905012634	0.49115752882455815	0.4896497867275204	0.5087270586606982	0.5064824502753766	0.5429334976828855	0.539228285140219	0.07099997437283331	0.06825178348101174	0.006425527723689761	0.09654641570091371	0.006403943844505378	0.09622210801209974
6.564940012373588	0.4418916062494376	0.44240269842450725	0.47410815488764313	0.47331532993026765	0.49140894608914587	0.4899003593333317	0.5089764285754573	0.5067310636886864	0.543178445314643	0.5394726845426855	0.07095571614092835	0.068209245251201	0.006363081143417659	0.09618420595967336	0.006341700597917388	0.0958610177726058
6.604497078439295	0.44214699371644856	0.4426570743728281	0.474360513050376	0.47356677217244086	0.491659416155952	0.49014998766918816	0.5092248136967833	0.5069786968115491	0.5434223353384102	0.5397160339334122	0.07091148771032281	0.0681667356516564	0.006301041580763389	0.09582031559665438	0.006279863062797375	0.09549825231398756
6.644292495727218	0.4424015366264577	0.4429106043103276	0.4746119568692316	0.47381730146822293	0.4919089346476446	0.4903986673718338	0.5094722095906427	0.5072253452263625	0.5436651632134587	0.5399583287924911	0.07086728917900535	0.06812425477659119	0.006239407436149591	0.09545475033307582	0.006218429644730961	0.09513381734117843
6.684327700423376	0.44265523078159935	0.443163284046213	0.4748624820379573	0.4740669135230438	0.49215749720195684	0.49064639409303173	0.509718611839306	0.5074710045317363	0.5439069244177995	0.5401995646185551	0.07082312064636803	0.06808180272157212	0.006178177112926342	0.09508751599494758	0.006157398752197452	0.09476771866327738
6.724604137367524	0.4429080719958325	0.443415109401615	0.4751120842644029	0.4743156040564428	0.4924050994719567	0.49089316349983775	0.5099640160416387	0.5077156703427754	0.5441476144485011	0.5404397369290904	0.07077898221324301	0.0680393795835449	0.0061173490172583556	0.0947186185119051	0.0060967687965458595	0.09439996219370528
6.76512326010531	0.4431600560951703	0.4436660762098169	0.4753607592707781	0.47456336880232675	0.4926517371263181	0.4911389712748712	0.5102084178133847	0.5079593382913672	0.5443872288220044	0.5406788412607522	0.07073487398192504	0.06799698546086262	0.006056921558213801	0.09434806391921313	0.006036538191969143	0.0940305539503612
6.805886530940724	0.44341117891791376	0.4439161803164913	0.47560850279391453	0.4748102035092312	0.4928974058496009	0.491383813116589	0.5104518127874603	0.5082020040264719	0.5446257630744452	0.5409168731696817	0.07069079605620326	0.06795462045331539	0.005996893147765192	0.09397585835810673	0.005976705355553058	0.09365950005690138
6.846895420988873	0.4436614363148857	0.44416541757993405	0.47585531058552694	0.47505610394058045	0.49314210134252395	0.4916276847395637	0.5106941966142444	0.5084436632144118	0.5448632127619745	0.5411538282318266	0.07064674854138905	0.06791228466215889	0.005937262200723659	0.09360200807552133	0.005917268707261059	0.0932868067430519
6.888151410229076	0.44391082414966404	0.44441378387129815	0.47610117841247457	0.47530106587495224	0.4933858193222435	0.4918705818747587	0.5109355649618728	0.5086843115391634	0.5450995734610824	0.5413897020432583	0.07060273154435133	0.06786997819013958	0.0058780271348055635	0.09322651942548532	0.0058582266698889995	0.09291248034428179
6.92965598755826	0.4441593382988185	0.444661275074832	0.47634610205702577	0.4755450851063388	0.49362855552263357	0.492112500269805	0.5111759135165306	0.5089239447026495	0.5453348407689228	0.5416244902204992	0.07055874517354135	0.0678277011415284	0.005819186370612961	0.09284939886953225	0.005799577669121092	0.09253652730345152
6.971410650844719	0.44440697465214574	0.4449078870881155	0.4765900773171247	0.47578815744441283	0.49387030569456636	0.49235343568928475	0.5114152379827528	0.5091625584250381	0.545569010303642	0.541858188400842	0.07051478953902862	0.0677854536221562	0.0057607383315962934	0.09247065297643076	0.005741320133530792	0.09215895417128195
7.01341690698215	0.4446537291129087	0.4451536158222993	0.4768331000066549	0.47603027871479503	0.49411106560619183	0.4925933839150104	0.511653534083718	0.5094001484450329	0.5458020777047061	0.5420907922426799	0.07047086475253146	0.06774323573942953	0.005702681444088142	0.09209028842344935	0.0056834524945310605	0.09177976760595641
7.055676271944047	0.444899597598072	0.44539845720234283	0.477075165955708	0.47627144475931915	0.4943508310432241	0.4928323407463065	0.5118907975615499	0.5096367105201752	0.546034038633232	0.5423222974258317	0.07042697092745	0.06770104760237598	0.005645014137338755	0.09170831199726592	0.005625973186391242	0.09139897437403022
7.098190270838397	0.445144576038544	0.4456424071672557	0.4773162710108538	0.47651165143630064	0.49458959780922573	0.493070302000293	0.5121270241776171	0.5098722404271427	0.5462648887723209	0.5425526996518731	0.07038310817889591	0.0676588893216738	0.005587734843421011	0.09132473059312929	0.0055688806462983464	0.0910165813519086
7.1409604379627405	0.44538866037941527	0.4458854616703391	0.47755641103540786	0.4767508946208099	0.4948273617258901	0.49330726351217574	0.5123622097128373	0.5101067339620499	0.5464946238273918	0.5427819946444676	0.07033927662373314	0.06761676100967585	0.005530841997314795	0.09093955121664976	0.005512173314274449	0.09063259552515035
7.183988316859528	0.44563184658019944	0.44612761667942574	0.4777955819097046	0.4769891702049382	0.49506411863333505	0.49354322113552496	0.5125963499679802	0.5103401869407492	0.546723239526518	0.5430101781496995	0.07029547638060693	0.06757466278045177	0.0054743340368768045	0.09055278098382757	0.005455849633180243	0.09024702398878048
7.227275460371831	0.4458741306150759	0.4463688681771247	0.47803377953136816	0.4772264740980737	0.495299864390385	0.49377817074256825	0.5128294407639706	0.5105725951991371	0.5469507316207651	0.5432372459364101	0.07025170756997676	0.06753259474981615	0.005418209402817453	0.09016442712128026	0.005399908048784319	0.08985987394925132
7.270823430699384	0.44611550847313236	0.44660921216106475	0.47827099981558674	0.47746280222717186	0.4955345948748662	0.494012108224479	0.5130614779421998	0.510803954593458	0.547177095884531	0.5434631937965325	0.0702079703141583	0.06749055703536701	0.005362466538749722	0.08977449696746476	0.00534434700972497	0.0894711527240446
7.31463379945495	0.4463559761586077	0.44684864464413854	0.47850723869538636	0.4776981505370332	0.49576830598389476	0.4942450294916672	0.5132924573648311	0.5110342610006113	0.5474023281158875	0.5436880175454334	0.07016426473735644	0.0674485497565134	0.005307103891130538	0.08938299797222271	0.0052891649674480234	0.08908086774141566
7.358708147721062	0.4465955296911373	0.44708716165474904	0.47874249212190806	0.47793251499057493	0.49600099363417055	0.4944769304740668	0.513522374915109	0.5112635103184598	0.5476264241369241	0.5439117130222506	0.07012059096569696	0.06740657303451891	0.005252119909330055	0.08898993769861363	0.005234360376324965	0.0886890265426814
7.403048066107065	0.4468341651059978	0.44732475923705434	0.4789767560646835	0.47816589156911116	0.49623265376227316	0.4947078071214383	0.5137512264976738	0.511491698466141	0.5478493797940935	0.5441342760902371	0.07007694912727264	0.06736462699253329	0.005197513045546387	0.08859532382180646	0.005179931693595208	0.08829563678186503
7.447655154806527	0.4470718784543537	0.44756143345121663	0.47921002651191336	0.4783982762726297	0.49646328232495146	0.49493765540365403	0.5139790080388709	0.5117188213843753	0.5480711909585578	0.5443557026371048	0.07003333935217403	0.06732271175562608	0.005143281754873108	0.08819916413075646	0.0051258773792888235	0.087900706224886
7.49253102365499	0.44730866580350287	0.4477971803736488	0.4794422994707473	0.4786296651200688	0.4966928752994278	0.4951664713109971	0.5142057154870681	0.5119448750357793	0.5482918535265385	0.5445759885753703	0.06998976177253174	0.0672808274508279	0.005089424495305472	0.08780146652888732	0.0050721958963482194	0.08750424275199009
7.537677292188054	0.44754452323712646	0.4480319960972654	0.4796735709675631	0.4788600541496024	0.49692142868369077	0.4953942508544587	0.5144313448129704	0.512169855405186	0.548511363419669	0.5447951298427034	0.06994621652255598	0.06723897420717066	0.005035939727657812	0.08740223903329536	0.005018885710601495	0.0871062543582184
7.583095589699846	0.4477794468555354	0.44826587673172913	0.47990383704824946	0.4790894394189166	0.49714893849679576	0.4956209900660398	0.5146558920099361	0.5123937584999502	0.5487297165853432	0.5450131224022761	0.06990270373857117	0.0671971521557146	0.0049828259156559085	0.08700148977649746	0.004965945290721585	0.08670674915258303
7.628787555301809	0.4480134327759212	0.44849881840370454	0.4801330937784878	0.4793178170054944	0.49737540077916687	0.4958466849990445	0.5148793530942984	0.5126165803502754	0.5489469089970745	0.5452299622431139	0.06985922355906357	0.06715536142960218	0.004930081525871266	0.08659922700617528	0.004913373108195174	0.0863057353586072
7.674754837981857	0.4482464771326044	0.4487308172571068	0.480361337244035	0.47954518300689863	0.49760081159289565	0.4960713317283839	0.5151017241056832	0.512838317009526	0.5491629366548502	0.54544564538045	0.06981577612471926	0.06711360216408652	0.0048777050277477585	0.0861954590859142	0.004861167637446151	0.08590322131666994
7.720999096663877	0.4484785760772874	0.4489618694533556	0.48058856355101115	0.4797715335410575	0.49782516702204704	0.4962949263508818	0.515323001107333	0.5130589645545516	0.5493777955854903	0.5456601678560803	0.06977236157846467	0.0670718744965766	0.00482569489364959	0.08579019449656755	0.0048093273557130445	0.08549921548234352
7.767522000267617	0.4487097257793038	0.4491919711716261	0.480814768826182	0.4799968647465493	0.4980484631729658	0.49651746498557064	0.5155431801864271	0.5132785190860053	0.549591481843007	0.5458735257387182	0.06972898006550889	0.06703017856667583	0.004774049598743169	0.08538344183475033	0.004757850743095204	0.08509372642794233
7.814325227768903	0.4489399224258721	0.4494211186091042	0.48103994921724863	0.48022117278288956	0.49827069617457376	0.4967389437740041	0.5157622574544114	0.5134969767286698	0.5498039915089681	0.5460857151243571	0.06968563173339314	0.06698851451622717	0.004722767621101909	0.08497520981511286	0.004706736282594548	0.08468676284336141
7.861410468260233	0.4491691622223484	0.44964930798124014	0.48126410089313343	0.4804444538308198	0.4984918621786885	0.4969593588805586	0.5159802290473201	0.513714333631779	0.5500153206928609	0.5462967321366284	0.069642316732028	0.06694688248934944	0.004671847441692023	0.08456550727071033	0.004655982460033847	0.0842783335355648
7.908779421011744	0.44939744139247967	0.4498765355220031	0.4814872200442709	0.4806667040925957	0.49871195736032253	0.49717870649274226	0.5161970911261053	0.5139305859693486	0.5502254655324571	0.5465065729271655	0.06959903521374028	0.06690528263249035	0.004621287544272157	0.08415434315141113	0.004605587764103802	0.0838684474295519
7.956433795532517	0.4496247561786579	0.45010279748413634	0.48170930288289593	0.4808879197922753	0.49893097791799373	0.49739698282150185	0.5164128398769665	0.5141457299404967	0.5504344221941805	0.5467152336759661	0.06955578733332247	0.06686371509446093	0.004571086415555925	0.08374172652763434	0.004555550686364818	0.08345711356906804
8.004375311632296	0.4498511028421762	0.45032809013941555	0.4819303456433385	0.4811080971760156	0.4991489200740439	0.49761418410153574	0.5166274715116808	0.5143597617697798	0.5506421868734784	0.5469227105917615	0.06951257324807054	0.06682218002648288	0.004521242545092008	0.08332766658855917	0.004505869721239009	0.08304434111693126
8.052605699483543	0.45007647766348324	0.45055240977890404	0.48215034458231143	0.4813272325123586	0.49936578007493976	0.49783030659160205	0.5168409822679345	0.5145726777075182	0.5508487557951913	0.5471289999123818	0.06946939311784052	0.06678067758223635	0.004471754425279251	0.0829121726426223	0.0044565433659897735	0.08263013935494712
8.101126699683881	0.45030087694244086	0.45077575271321124	0.4823692959792059	0.48154532209252743	0.4995815541915946	0.49804534657483146	0.5170533684096592	0.5147844740301311	0.5510541252139273	0.5473340979051275	0.06942624710509547	0.0667392079179068	0.004422620551434164	0.08249525411970637	0.004407570120769755	0.08221451768554289
8.149940063318896	0.45052429699857877	0.4509981152727502	0.48258719613638756	0.4817623622307218	0.4997962387196799	0.4982593003590437	0.5172646262273622	0.5149951470404667	0.5512582914144364	0.5475380008671411	0.0693831353749426	0.06669777119222357	0.004373839421693226	0.08207692056943472	0.004358948488559555	0.08179748563097178
8.199047552025359	0.4507467341713544	0.4512194938079978	0.4828040413794879	0.48197834926440963	0.5000098299799386	0.49847216427705654	0.5174747520384684	0.5152046930681407	0.5514612507119893	0.5477407051257803	0.06934005809520091	0.0666563675665216	0.004325409537090152	0.08165718166316083	0.004310676975234351	0.0813790528349756
8.248450938054788	0.4509681848204101	0.45143988468975366	0.4830198280577045	0.4821932795546271	0.5002223243185073	0.49868393468701055	0.5176837421876553	0.51541310846987	0.5516629994527559	0.547942207038994	0.0692970154364387	0.06661499720477797	0.004277329401520369	0.0812360471938689	0.004262754089505272	0.08095922906221631
8.298152004337403	0.45118864532583125	0.45165928430939944	0.4832345525440951	0.4824071494862726	0.5004337181072286	0.49889460797267515	0.5178915930471911	0.5156203896298096	0.5518635340141845	0.548142502995699	0.0692540075720278	0.06657366027366668	0.004229597521753448	0.0808135270769128	0.00421517834294427	0.08053802419931344
8.348152544546481	0.4514081120884065	0.45187768907916215	0.48344821123587794	0.48261995546840886	0.500644007743977	0.4991041805437792	0.5180983010172807	0.5158265329598948	0.5520628508053887	0.5483415894161612	0.06921103467820269	0.06653235694260667	0.004182212407429553	0.08038963135012978	0.004167948249996556	0.08011544825525618
8.398454363163072	0.4516265815298871	0.4520950954323722	0.4836608005547308	0.4828316939345579	0.5008531896529724	0.49931264883631876	0.5183038625264019	0.5160315349001783	0.5522609462675285	0.5485394627523745	0.06916809693410228	0.06649108738381619	0.004135172571035461	0.07996437017416724	0.004121062327947733	0.07969151136157393
8.449059275541144	0.4518440500932458	0.4523114998237271	0.4838723169470903	0.48304236134300355	0.5010612602851077	0.499520009312889	0.5185082740316526	0.5162353919191748	0.5524578168741985	0.5487361194884445	0.06912519452183176	0.06644985177236375	0.004088476527965845	0.07953775383397499	0.004074519096974427	0.07926622377350157
8.49996910797308	0.4520605142429414	0.4525268987295541	0.4840827568844539	0.483251954177093	0.501268216118269	0.49972625846299734	0.5187115320190974	0.5164381005142031	0.5526534591318176	0.5489315561409754	0.06908232762651995	0.06640865028621953	0.004042122796462877	0.07910979273806618	0.004028317080084776	0.07883959586943945
8.551185697755594	0.45227597046517537	0.45274128864807234	0.48429211686368084	0.48346046894553707	0.5014740536576607	0.4999313928033934	0.5189136330041099	0.5166396572117293	0.552847869580018	0.549125769259454	0.06903949643636788	0.06636748310630805	0.003996109897624223	0.07868049741921368	0.003982454803153068	0.07841163815204766
8.602710893256043	0.4524904152681572	0.4529546660996561	0.4845003934072981	0.48366790218271555	0.501678769436129	0.5001354088783873	0.5191145735317243	0.5168400585677174	0.5530410447920385	0.5493187554266401	0.06899670114270816	0.06632635041656888	0.00395043635546255	0.07824987853587118	0.003936930794931293	0.07798236124872915
8.654546553979111	0.4527038451823652	0.4531670276270997	0.4847075830638017	0.48387425044897914	0.5018823600144937	0.5003383032601821	0.5193143501769852	0.5170393011679726	0.5532329813751203	0.5495105112589582	0.06895394194006771	0.06628525240400636	0.0039051006968184865	0.07781794687126364	0.0038917435870002848	0.07755177591151607
8.706694550633951	0.4529162567608085	0.4533783697958805	0.48491368240796057	0.48407951033095453	0.5020848219818675	0.5005400725491921	0.5195129595452954	0.517237381628492	0.5534236759709013	0.5497010334068876	0.06891121902622338	0.06624418925875061	0.003860101451405029	0.07738471333425423	0.0038468917138327896	0.07711989301837718
8.759156765201672	0.4531276465792918	0.4535886891944248	0.4851186880411267	0.48428367844185327	0.5022861519559929	0.5007407133743812	0.5197103982727705	0.5174342965958165	0.5536131252558155	0.5498903185553583	0.06886853260225771	0.06620316117411054	0.0038154371518279717	0.07695018896065164	0.0038023737127605983	0.0766867235731894
8.811935091003267	0.4533380112366773	0.45379798243437236	0.4853225965915369	0.4844867514217722	0.5024863465835668	0.5009402223935816	0.5199066630265935	0.5176300427473789	0.553801325941494	0.550078363424148	0.06882588287263047	0.06616216834663849	0.003771106333555707	0.07651438491261331	0.0037581881239541204	0.07625227870568096
8.865031432767935	0.45354734735514957	0.45400624615084284	0.4855254047146251	0.48468872593800894	0.5026854025405757	0.5011385962938321	0.5201017505053688	0.5178246167918613	0.5539882747751669	0.5502651647682801	0.06878327004523027	0.06612121097618243	0.0037271075349289973	0.07607731247958327	0.0037143334904614633	0.07581656967273886
8.918447706701835	0.45375565158047854	0.45421347700270026	0.4857271090933259	0.4848895986853627	0.5028833165326249	0.5013358317917029	0.5202956574394783	0.5180180154695482	0.5541739685400673	0.5504507193784229	0.0687406943314448	0.06608028926595819	0.0036834392971583085	0.07563898307849115	0.003670808358189781	0.07537960785833775
8.972185840557227	0.4539629205822864	0.4544196716728215	0.4859277064383876	0.48508936638644873	0.5030800852952738	0.5015319256336345	0.5204883805914393	0.5182102355526803	0.5543584040558385	0.5506350240812932	0.06869815594621864	0.06603940342259715	0.0036401001643078246	0.07519940825400795	0.0036276112759141554	0.07494140477427891
9.02624777370205	0.45416915105430894	0.4546248268683607	0.4861271934886802	0.48528802579200736	0.5032757055943677	0.5017268745962653	0.5206799167562679	0.5184012738458166	0.5545415781789405	0.5508180757400607	0.06865565510813	0.06599855365622008	0.003597088683333638	0.07475859967956922	0.0035847407952562804	0.07450197206006237
9.080635457189915	0.45437433971466373	0.45482893932101814	0.48632556701150814	0.48548557368121287	0.5034701742263782	0.5019206754867703	0.5208702627618346	0.5185911271861897	0.554723487803063	0.5509998712547526	0.06861319203944323	0.0659577401804988	0.003554403404076645	0.07431656915774454	0.0035421954707395287	0.07406132148449274
9.135350853830497	0.4545784833061149	0.4550320057873073	0.4865228238029205	0.48568200686198815	0.5036634880187355	0.5021133251431975	0.521059415469229	0.5187797924440659	0.5549041298595363	0.5511804075626637	0.06857076696618468	0.06591696321271422	0.003512042879239452	0.07387332862016649	0.003499973859701022	0.07361946494425808
9.190395938260405	0.4547815785963371	0.45523402304882127	0.48671896068802306	0.4858773221713162	0.5038556438301706	0.5023048204347986	0.5212473717731247	0.5189672665231113	0.5550835013177445	0.5513596816387647	0.06852838011821462	0.06587622297383537	0.0034700056643810484	0.07342889012788589	0.003458074522371568	0.07317641446601897
9.245772697014415	0.4549836223781838	0.4554349879125019	0.4869139745212944	0.4860715164755518	0.5040466385510479	0.5024951582623763	0.521434128602142	0.5191535463607483	0.5552615991855441	0.5515376904961156	0.0684860317292871	0.06583551968857539	0.003428290317970095	0.0729832658726366	0.0034164960218525664	0.07273218220620947
9.301483128597186	0.4551846114699523	0.45563489721090766	0.4871078621868969	0.4862645866707387	0.5042364691037148	0.5026843355586147	0.5216196829192179	0.5193386289285258	0.5554384205096808	0.5517144311862783	0.06844372203713489	0.06579485358546755	0.0033868954013067665	0.07253646817605386	0.003375236924088476	0.07228678045117931
9.357529243555355	0.45538454271564904	0.45583374780248226	0.48730062059899365	0.48645652968292363	0.5044251324428297	0.502872349288426	0.5218040317219681	0.5195225112324817	0.5556139623762101	0.5518899007997353	0.06840145128352616	0.0657542248969288	0.003345819478587586	0.07208850949095336	0.003334295797919218	0.07184022161824544
9.413913064550128	0.45558341298525856	0.45603153657182194	0.48749224670206326	0.4866473424684713	0.5046126255557184	0.5030591964492878	0.5219871720430638	0.5197051903135108	0.5557882219109204	0.5520640964663042	0.06835921971435423	0.06571363385933449	0.0033050611169249677	0.07163940240251065	0.0032936712150126723	0.07139251825505255
9.47063662643026	0.45578121917500747	0.45622826042994646	0.48768273747121654	0.48683702201438034	0.5047989454627088	0.5032448740715857	0.522169100950596	0.5198866632477347	0.5559611962797568	0.5522370153555607	0.06831702757970019	0.06567308071309456	0.003264618886244186	0.07118915962625749	0.0032533617499499456	0.07094368304151999
9.527701976305488	0.4559779582076333	0.4564239163145656	0.487872089912513	0.4870255653386032	0.5049840892174757	0.5034293792189609	0.5223498155484525	0.5200669271468709	0.5561328826892479	0.5524086546772589	0.06827487513392001	0.06563256570271934	0.0032244913593659774	0.07073779401014235	0.0032133659801578673	0.07049372878897486
9.585111173620431	0.4561736270326502	0.4566185011903501	0.48806030106328036	0.48721296949036097	0.5051680539073876	0.5036127089886482	0.5225293129766864	0.5202459791586017	0.5563032783869337	0.5525790116817556	0.06823276263570936	0.06559208907689686	0.0031846771120243034	0.07028531853570996	0.0031736824859081025	0.07004266844035101
9.642866290228868	0.45636822262661625	0.4568120120492002	0.4882473679924302	0.48739923155046516	0.5053508366538568	0.5037948605118249	0.5227075904118962	0.5204238164669525	0.5564723806617985	0.5527480836604375	0.06819069034819812	0.06555165108857271	0.00314517472279352	0.06983174631645284	0.0031343098504059697	0.06959051507250535
9.700969410468568	0.45656174199340027	0.4570044459105141	0.4884332878007801	0.4875843486316345	0.5055324346126776	0.5039758309539604	0.5228846450675981	0.520600436292661	0.5566401868447	0.5529158679461481	0.06814865853901843	0.06551125199502383	0.003105982773161209	0.06937709059991448	0.003095246659664319	0.06913728189404367
9.75942263123647	0.456754182164449	0.4571957998214587	0.48861805762137184	0.4877683178788161	0.5057128449743877	0.5041556175151543	0.5230604741946074	0.5207758358935533	0.5568066943088077	0.5530823619136183	0.06810666748039586	0.06547089205793687	0.003067099847472221	0.06892136476704991	0.0030564915025896866	0.06868298224732428
9.818228062064373	0.45694554019905387	0.4573860708572381	0.48880167461979207	0.4879511364695066	0.5058920649646031	0.5043342174304962	0.523235075081413	0.5209500125649239	0.5569719004700378	0.5532475629798986	0.06806471744922543	0.06543057154349233	0.003028524532942889	0.06846458233253827	0.0030180429709929513	0.06822762960918283
9.877387825195074	0.45713581318461793	0.4575752561213624	0.48898413599449464	0.4881328016140724	0.506070091844381	0.5045116279704076	0.5234084450545611	0.5211229636399098	0.5571358027874922	0.553411468604793	0.06802280872715963	0.06539029072244196	0.0029902554197152043	0.06800675694663028	0.002979899659520946	0.06777123758975279
9.936904055658934	0.45732499823692413	0.4577633527459191	0.48916543897712045	0.48831331055607274	0.5062469229105637	0.5046878464409955	0.5235805814790365	0.5212946864898734	0.557298398763901	0.5535740762912967	0.06798094160069795	0.06535004987019562	0.0029522911007715535	0.0675479023934571	0.0029420601657124124	0.06731381993405705
9.996778901350961	0.4575130925003993	0.4579503578918398	0.48934558083282204	0.48849266057258256	0.506422555496134	0.5048628701844027	0.5237514817586442	0.5214651785247809	0.5574596859460645	0.5537353835860326	0.06793911636126718	0.06530984926690102	0.002914630172015542	0.0670880325933183	0.002904523089958033	0.06685539052162426
10.05701452310831	0.4577000931483838	0.45813626874917157	0.48952455886058444	0.48867084897451474	0.5065969869705701	0.5050366965791592	0.5239211433363962	0.5216344371935853	0.5576196619252998	0.5538953880796927	0.06789733330532016	0.06526968919753307	0.0028772712322160388	0.06662716160155924	0.0028672870355572755	0.06639596336765408
10.117613094788254	0.45788599738339675	0.4583210825373449	0.48970237039355097	0.4888478731069434	0.5067702147401951	0.5052093230405389	0.5240895636948962	0.5218024599846108	0.5577783243378863	0.5540540874074819	0.06785559273442003	0.06522956995198426	0.002840212883036486	0.06616530360987838	0.0028303506086997388	0.06593555262365669
10.178576803346665	0.4580708024374026	0.4585047965054434	0.48987901279934515	0.48902373034943214	0.5069422362485394	0.5053807470209141	0.5242567403567266	0.5219692444259386	0.5579356708655183	0.5542114792495606	0.06781389495533585	0.06518949182514683	0.002803453729034011	0.06570247294635578	0.0027937124184118645	0.06547417257594645
10.239907848916916	0.45825450557207736	0.45868740793247303	0.4900544834803982	0.48919841811635445	0.5071130489766897	0.5055509660101044	0.5244226708848381	0.5221347880857888	0.5580916992357554	0.5543675613314932	0.06777224028013457	0.06514945511700612	0.00276699237764344	0.06523868407553834	0.002757371076607562	0.06501183764727614
10.301608444889292	0.45843710407907506	0.45886891412762876	0.49022877987427027	0.48937193385722094	0.5072826504436522	0.5057199775357398	0.5245873528829373	0.522299088572913	0.5582464072224755	0.5545223314246955	0.06773062902627998	0.06510946013273723	0.002730827439208383	0.06477395159967614	0.0027213251981299535	0.06454856239852802
10.363680817990868	0.45861859528029275	0.45904931243056646	0.49040189945398094	0.4895442750570074	0.5074510382067077	0.5058877791636184	0.5247507839958833	0.5224621435369814	0.5583997926463335	0.5546757873468884	0.06768906151672997	0.0650695071827924	0.0026949575269465953	0.06430829025781293	0.002685573400685648	0.06408436152696595
10.426127208365882	0.45879897652813734	0.45922860021166906	0.49057383972833246	0.48971543923647926	0.5076182098617705	0.50605436849806	0.5249129619100746	0.5226239506689728	0.5585518533752191	0.5548279269625489	0.06764753808003275	0.06502959658299981	0.0026593812569890574	0.06384171492749147	0.0026501143048145437	0.06361924986620693
10.488949869656532	0.45897824520578917	0.4594067748723139	0.49074459824223654	0.4898854239525177	0.5077841630437521	0.5062197431822641	0.5250738843538464	0.5227845077015658	0.5587025873247157	0.5549787481833656	0.06760605905043152	0.06498972865466213	0.0026240972483506653	0.06337424062401453	0.0026149465339919686	0.06315324238873643
10.552151069084381	0.459156398727469	0.4595838338451432	0.4909141725770438	0.4900542267984517	0.5079488954269166	0.5063839008986772	0.5252335490978647	0.5229438124095335	0.5588519924585664	0.5551282489686986	0.067564624767963	0.06494990372465001	0.0025891041229604284	0.06290588250163864	0.002580068714600703	0.06268635420572366
10.615733087532126	0.4593334345387003	0.45975977459432915	0.4910825603508685	0.4902218454043814	0.5081124047252498	0.5065468393693483	0.5253919539555254	0.5231018626101377	0.559000066789137	0.5552764273260369	0.0675232355785703	0.06491012212551156	0.0025544005056223895	0.06243665585300562	0.0025454794758714705	0.06221860056584205
10.679698219625935	0.4595093501165755	0.45993459461584224	0.491249759218919	0.4903882774375091	0.5082746886928127	0.506708556356291	0.5255490967833493	0.5232586561635206	0.5591468083778844	0.5554232813114615	0.0674818918342004	0.06487038419556265	0.002519985024054705	0.06196657611032208	0.0025111774499571027	0.06174999685732985
10.744048773818252	0.4596841429700177	0.4601082914377181	0.4914157668738265	0.4905535206024692	0.5084357451241159	0.50686904966185	0.5257049754813852	0.5234141909731107	0.559292215335827	0.5555688090301105	0.06744059389291804	0.06483069027900598	0.002485856308886536	0.0614956588454163	0.0024771612718765823	0.06128055860688164
10.808787072471103	0.45985781064004616	0.4602808626203229	0.49158058104597135	0.49071757264165417	0.5085955718544741	0.5070283171290568	0.5258595879936059	0.5235684649860092	0.5594362858240155	0.5557130086366439	0.06739934211901254	0.06479104072602178	0.0024520129936163038	0.06102391976935451	0.002443429579559453	0.06081030148122579
10.87391545193992	0.4600303507000368	0.46045230575661994	0.49174419950381526	0.4908804313355484	0.5087541667603779	0.507186356642005	0.5260129323083161	0.5237214761934013	0.5595790180540092	0.5558558783357138	0.06735813688311545	0.06475143589288933	0.0024184537147080576	0.060551374734757246	0.002409981013836049	0.06033924128691126
10.93943626265785	0.4602017607559858	0.46062261847243563	0.4919066200542295	0.49104209450305525	0.5089115277598605	0.5073431661262042	0.526165006458552	0.5238732226309494	0.5597204102883501	0.5559974163824353	0.06731697856230909	0.06471187614208883	0.002385177111480896	0.06007803973355408	0.0023768142184290575	0.05986739397060603
11.00535186922059	0.460372038446772	0.4607917984267236	0.49206784054282604	0.4912025600018303	0.5090676528128583	0.5074987435489574	0.5263158085224887	0.5240237023791985	0.5598604608410452	0.5561376210828591	0.06727586754024774	0.06467236184241305	0.0023521818261813543	0.05960393089914362	0.0023439278399566277	0.05939477561935291
11.071664650471687	0.46054118144441547	0.46095984331182943	0.4922278588542873	0.49136182572860987	0.509222539921588	0.5076530869197161	0.5264653366238438	0.5241729135639794	0.5599991680780458	0.5562764907944482	0.06723480420726949	0.06463289336908641	0.0023194665039820705	0.059129064506194595	0.002311320527941696	0.05892140246092481
11.138376999588447	0.46070918745434203	0.46112675085375515	0.4923866729126971	0.4915198896195456	0.509376187130907	0.5078061942904596	0.5266135889322882	0.5243208543568154	0.5601365304177331	0.5564140239265557	0.06719378896052498	0.0645934711038755	0.0022870297929289407	0.058653456970148454	0.00227899093482975	0.058447290864918955
11.205491324168262	0.4608760542156384	0.4612925188124212	0.49254428068187067	0.4916767496505319	0.5095285925286877	0.5079580637560555	0.5267605636638533	0.5244675229753258	0.5602725463314022	0.556550218940904	0.0671528222040967	0.06455409543521212	0.0022548703440397055	0.05817712484967785	0.0022469377159408666	0.05797245734146372
11.273010046315514	0.46104177950131514	0.4614571449819304	0.4927006801656888	0.4918324038375409	0.5096797542461902	0.5081086934546327	0.5269062590813417	0.524612917683635	0.560407214343753	0.5566850743520684	0.0671119043491192	0.0645147667583078	0.00222298681120936	0.057700084844455546	0.002215159529537214	0.05749691854332184
11.340935602728974	0.46120636111856383	0.4616206271908301	0.49285586940842707	0.49198685023695554	0.5098296704584252	0.5082580815679526	0.5270506734947392	0.5247570367927832	0.5605405330333811	0.5568185887279642	0.06707103581391231	0.06447548547527888	0.0021913778512465676	0.05722235379661811	0.0021836550367613228	0.0570206912646114
11.409270444789758	0.46136979690901325	0.4617829633023709	0.49300984649508744	0.4921400869458981	0.5099783393845351	0.5084062263217755	0.5271938052616273	0.5248998786611327	0.5606725010332705	0.5569507606903293	0.0670302170241085	0.06443625199527087	0.002160042123921624	0.056743948691988066	0.0021524229016924856	0.05654379244236907
11.478017038649782	0.46153208474898855	0.46194415121477106	0.49316260955173163	0.49229211210256707	0.5101257592881621	0.5085531259862398	0.5273356527875992	0.5250414416947846	0.5608031170312903	0.5570815889152194	0.06698944841278588	0.0643970667345847	0.00212897829189318	0.056264886658539126	0.0021214617912996836	0.05606623915569742
11.547177865320764	0.46169322254976636	0.4621041888614732	0.49331415674581364	0.49244292388656663	0.5102719284778221	0.5086987788762244	0.5274762145266728	0.5251817243479875	0.5609323797706933	0.5572110721334963	0.06694873042059565	0.06435793011680652	0.0020981850207588693	0.05578518496798779	0.0020907703754886597	0.05558804862725708
11.616755420763786	0.4618532082578301	0.4622630742114055	0.4934644862865118	0.49259252051924485	0.5104168453072808	0.5088431833517353	0.5276154889817133	0.5253207251235563	0.5610602880506187	0.5573392091313256	0.06690806349590976	0.06431884257293521	0.002067660979039765	0.05530486103556598	0.0020603473270881523	0.05510923822301095
11.686752215979308	0.46201203985512307	0.46242080526923784	0.49361359642506036	0.49274090026402034	0.5105605081759265	0.5089863378182662	0.527753474704844	0.5254584425732824	0.5611868407265921	0.5574659987506718	0.06686744809494725	0.06427980454151977	0.0020374048381892607	0.05482393242041894	0.002030191321812147	0.054629825451499414
11.75717077709787	0.4621697153593036	0.4625773800756401	0.4937614854550833	0.49288806142672154	0.510702915529148	0.5091282407271828	0.5278901702978723	0.5255948752983552	0.5613120367110361	0.5575914398897989	0.06682688468192453	0.06424081646879162	0.0020074152725988448	0.0543424168261879	0.0020003010383549125	0.05414982796666834
11.82801364547121	0.4623262328239963	0.4627327967075388	0.4939081517129274	0.49303400235591865	0.5108440658587109	0.5092688905760966	0.5280255744127111	0.5257300219497815	0.561435874973777	0.5577155315037735	0.06678637372919964	0.0642018788088083	0.0019776909596034287	0.05386033210110952	0.0019706751582995174	0.053669263565566894
11.899283377763982	0.4624815903390435	0.4628870532783724	0.49405359357799544	0.49317872144325625	0.510983957703136	0.5094082859092378	0.5281596857517956	0.5258638812287998	0.5615583545425562	0.5578382726049685	0.0667459157174062	0.06416299202358697	0.0019482305794489285	0.05337769623754696	0.0019413123661502496	0.053188150189441785
11.970982546046038	0.4626357860307554	0.46304014793834414	0.49419780947307906	0.49332221712378854	0.5111225896480724	0.5095464253178352	0.5282925030685144	0.5259964518873061	0.5616794745035456	0.5579596622635715	0.06670551113561783	0.06412415658325282	0.001919032815335342	0.052894527373339884	0.0019122113493543758	0.05270650592454729
12.043113737885237	0.46278881806215916	0.4631920788746778	0.4943407978646907	0.4934644878763141	0.511259960326684	0.5096833074404927	0.5284240251676311	0.5261277327282743	0.5617992340018633	0.5580796996080933	0.0666651604814935	0.06408537296618008	0.0018900963534238535	0.0524108437920745	0.001883370798327455	0.05222434900298367
12.115679556440844	0.46294068463324733	0.4633428443118683	0.4944825572633997	0.4936055322237076	0.5113960684200232	0.5098189309635738	0.5285542509057118	0.5262577226061811	0.5619176322420949	0.5581983838258826	0.06662486426142834	0.06404664165914711	0.0018614198827919815	0.051926663922188254	0.001854789406374291	0.05174169780092086
12.188682620557461	0.4630913839812234	0.4634924425119331	0.49462308622416246	0.49374534873325715	0.511530912657413	0.5099532946215688	0.5286831791915523	0.5263864204274316	0.562034668488813	0.5583157141636391	0.06658462299071424	0.06400796315748292	0.0018330020954793191	0.051442006338447754	0.0018264658697497715	0.051258570840232665
12.26212556485955	0.46324091438074855	0.46364087177466257	0.49476238334665873	0.4938839360169967	0.5116644918168288	0.510086397197488	0.5288108089866107	0.5265138251507838	0.5621503420671062	0.5584316899279337	0.06654443719370114	0.06396933796521913	0.0018048416864617778	0.05095688976120982	0.0017983988876535406	0.05077498678862469
12.336011039846525	0.4633892741441853	0.46378813043786843	0.4949004472756218	0.4940212927320404	0.5117968047252762	0.5102182375232297	0.5289371393054341	0.526639935787778	0.5622646523631024	0.5585463104857268	0.06650430740395606	0.06393076659525042	0.001776937353703989	0.05047133305836837	0.001770587162228221	0.050290964459819065
12.41034171198835	0.46353646162184026	0.46393421687763126	0.49503727670117414	0.4941574175809163	0.5119278502591824	0.5103488144799735	0.529062169216096	0.526764751403166	0.5623775988245044	0.5586595752648942	0.06646423416443438	0.06389224956949374	0.001749287798096244	0.049985355243421736	0.001743029398575402	0.049806522814066057
12.485120263821853	0.4636824752022053	0.4640791295085467	0.4951728703591599	0.4942923093119037	0.5120576273447655	0.5104781269985521	0.5291858978406238	0.5268882711153409	0.5624891809611189	0.5587714837547504	0.06642421802763826	0.06385378741904374	0.001721891723480251	0.049498975476666374	0.0017157243047338788	0.04932168095787404
12.560349394047481	0.46382731331219923	0.4642228667839712	0.4953072270314779	0.494425966719363	0.5121861349584306	0.5106061740598424	0.5293083243554416	0.5270104940967709	0.5625993983453966	0.5588820355065804	0.06638425955580246	0.0638153806843492	0.0016947478367059787	0.04901221306690218	0.0016886705917129596	0.048836458144975836
12.63603181762671	0.4639709744174042	0.4643654271962636	0.49544034554641453	0.4945583886440737	0.5123133721271487	0.5107329546951428	0.529429447991799	0.5271314195744308	0.5627082506129693	0.5589912301341698	0.06634435932105419	0.0637770299153693	0.0016678548475344002	0.04852508746870399	0.0016618669734427272	0.048350873775106606
12.712170265880024	0.46411345702230417	0.46450680927702953	0.49557222477897717	0.4946895739735652	0.5124393379288386	0.5108584679865577	0.5295492680362155	0.5272510468302369	0.562815737463193	0.559099067314339	0.0663045179056036	0.06373873567175266	0.0016412114687267554	0.04803761828520692	0.0016353121668521986	0.047864947396419666
12.78876748658549	0.46425475967051977	0.4646470115973597	0.49570286365122546	0.4948195216424538	0.51256403149276	0.5109827130673871	0.5296677838309158	0.5273693752014862	0.5629218586596937	0.5592055467874827	0.06626473590191852	0.06370049852300934	0.001614816415999254	0.04754982526705476	0.0016090048918049327	0.04737869870388067
12.865826244077915	0.4643948809450432	0.4647860327680713	0.49583226113260614	0.494948230632774	0.5126874519998902	0.5111056891225035	0.5297849947742713	0.527486404081288	0.5630266140309138	0.5593106683581078	0.06622501391290624	0.06366231904868339	0.0015886684080510527	0.04706172831312472	0.0015829438711216781	0.04689214753979343
12.943349319348618	0.4645338194684692	0.4649238714399428	0.4959604162402835	0.4950756999743126	0.512809598683321	0.511227395388744	0.529900900321245	0.5276021329190089	0.563130003470666	0.5594144318953782	0.06618535255210985	0.06362419783854266	0.0015627661665673642	0.046573347470982185	0.0015571278306385494	0.0464053138959315
13.0213395101458	0.46467157390322567	0.46506052630395267	0.4960873280394727	0.4952019287449451	0.5129304708286374	0.5113478311552974	0.5300154999838316	0.5277165612207109	0.5632320269386865	0.5595168373336616	0.06614575244388977	0.06358613549275227	0.0015371084161852622	0.04608470293597122	0.0015315554991244262	0.045918217911150805
13.099799631075467	0.4648081429518039	0.46519599609151147	0.4962129956437713	0.4953269160709644	0.51305006777431	0.5114669957640847	0.5301287933315051	0.527829688549591	0.5633326844611914	0.5596178846730774	0.06610621422362485	0.0635481326220677	0.00151169388454786	0.0455958150528204	0.0015062256083075987	0.04543087987227068
13.178732513703073	0.4649435253569838	0.46533027957469547	0.49633741821549004	0.4954506611274164	0.5131683889120823	0.5115848886101515	0.5302407799916641	0.5279415145264277	0.5634319761314404	0.55971757398005	0.06606673853790801	0.06351018984802463	0.0014865213022914325	0.04510670431551489	0.0014811368929321667	0.0449433202158076
13.258141006655675	0.46507771990205954	0.4654633755664765	0.4964605949659865	0.4955731631384325	0.513285433687362	0.511701509142056	0.5303514596500815	0.5280520388300247	0.5635299021102971	0.5598159053878646	0.0660273260447473	0.06347230780313287	0.0014615894030232113	0.04461739136669962	0.0014562880907167397	0.04445555952707991
13.338027975724735	0.465210725411063	0.465595282920952	0.4965825251559938	0.49569442137756325	0.5134012015996058	0.5118168568622575	0.5304608320513519	0.5281612611976555	0.5636264626267997	0.5599128790972248	0.0659879774137717	0.0634344871310674	0.001436896923333375	0.04412789699811981	0.001431677942345111	0.04396761853990938
13.418396303969553	0.46534254074898446	0.4657260005335706	0.49670320809595236	0.49581443516810736	0.5135156922027122	0.5119309313275029	0.5305688969993424	0.5282691814255113	0.5637216579787283	0.5600084953768153	0.06594869332643769	0.06339672848687726	0.001412442602845676	0.04363824215241152	0.0014073051914924584	0.04347951813747386
13.49924889182131	0.465473164821992	0.46585552734135893	0.49682264314634017	0.4959332038834474	0.513628905105416	0.5120437321492195	0.5306756543576503	0.5283757993691526	0.563815488533182	0.5601027545638665	0.06590947447625092	0.0633590325371872	0.0013882251841663695	0.04314844792149586	0.0013831685848342268	0.04299127935280467
13.580588657187745	0.46560259657764846	0.4659838623231426	0.49694082971800246	0.49605072694737834	0.5137408399716732	0.5121552589939041	0.5307811040500492	0.5284811149439559	0.5639079547271525	0.5601956570647229	0.06587032156896973	0.06332139996040448	0.001364243412888655	0.0426585355467779	0.0013592668720372458	0.042502923368502366
13.662418535558457	0.46573083500512624	0.4661110044997694	0.4970577672724828	0.4961670038344404	0.5138514965210558	0.5122655115835145	0.5308852460609487	0.5285851281255682	0.5639990570681076	0.5602872033554156	0.06583123532282978	0.06328383144693261	0.0013404960376339758	0.04216852642080937	0.0013355988057681678	0.04201447151719151
13.744741480110864	0.4658578791354196	0.46623695293432654	0.49717345532234897	0.49628203407024973	0.5139608745291454	0.5123744896958609	0.5309880804358534	0.5286878389503595	0.5640887961345737	0.5603773939822341	0.06579221646877895	0.06324632769938543	0.001316981810025819	0.04167844208615179	0.0013121631416925794	0.04152594528154907
13.827560461816718	0.4659837280415559	0.46636170673235855	0.4972878934315257	0.4963958172318279	0.514068973827923	0.5124821931649968	0.5310896072818182	0.5287892475158762	0.5641771725767248	0.5604662295623098	0.06575326575069114	0.06320888943280616	0.0012936994846994843	0.041188304236129625	0.001288958638471005	0.04103736629420496
13.910878469549415	0.4661083808388029	0.4664852650420818	0.497401081215619	0.49650835294793255	0.5141757943061656	0.5125886218816115	0.5311898267679085	0.5288893539813009	0.564264187116972	0.560553710784193	0.0657143839256074	0.06317151737489622	0.0012706478193313941	0.04069813471562611	0.0012659840578002068	0.04054875633927679
13.9946985101918	0.466231836684875	0.46660762705459596	0.4975130183422467	0.4966196408993868	0.5142813359098402	0.5126937757934273	0.5312887391256631	0.5289881585679064	0.5643498405505588	0.5606398384084403	0.0656755717639687	0.06313421226623465	0.0012478255745702604	0.0402079555190511	0.001243238164362559	0.040060137350678815
14.079023608744702	0.46635409478013534	0.4667287920040951	0.49762370453136445	0.4967296808194077	0.51438559864249	0.5127976549055846	0.5313863446495574	0.5290856615595168	0.5644341337461593	0.5607246132682033	0.06563683004986058	0.06309697486051562	0.0012252315141290104	0.03971778879328269	0.0012207197258593538	0.039571531413301386
14.163856808436103	0.4664751543677982	0.4668487591680742	0.4977331395555915	0.496838472493936	0.5144885825656443	0.512900259281044	0.5314826436974669	0.5291818633029706	0.5645170676464824	0.5608080362698203	0.06559815958125609	0.06305980592478509	0.001202864404760362	0.03922765683704199	0.0011984275130321187	0.03908296076389206
14.24920117083096	0.46659501473412585	0.46696752786753526	0.4978413232405376	0.4969460157619614	0.5145902877992007	0.5130015890409767	0.5315776366911361	0.5292767642085792	0.5645986432688752	0.5608901083934138	0.06555956117026995	0.06302270623967852	0.0011807230162097504	0.03873758209935829	0.0011763602996190947	0.03859444778943555
14.335059775941703	0.46671367520862445	0.4670850974671898	0.4979482554651284	0.4970523105158531	0.5146907145218269	0.5131016443651584	0.5316713241166432	0.5293703647505924	0.5646788617059331	0.560970830693488	0.06552103564340617	0.06298567659966331	0.0011588061212743916	0.03824758718155863	0.0011545168624089719	0.038106015029285345
14.421435722339384	0.466831135164236	0.46720146737565804	0.4980539361619294	0.4971573567016836	0.5147898629713538	0.51320042549237	0.5317637065248713	0.5294626654676657	0.5647577241261147	0.5610502042995335	0.06548258384182228	0.06294871781329504	0.0011371124958041712	0.03775769483742408	0.0011328959812124673	0.03761768517402686
14.50833212726552	0.46694739401753005	0.4673166370456676	0.4981583653174706	0.4972611543195577	0.5148877334451779	0.5132979327207864	0.5318547845319794	0.5295536669633257	0.5648352317743592	0.5611282304166353	0.06544420662159088	0.06291183070346373	0.0011156409186843241	0.037267927972521875	0.0011114964388632131	0.03712948106567637
14.595752126744532	0.4670624512288889	0.4674306059742468	0.4982615429725695	0.497363703423935	0.5149843263006508	0.5133941664083777	0.5319445588198777	0.5296433699064382	0.5649113859727058	0.5612049103260821	0.06540590485397377	0.06287501610765575	0.0010943901718523108	0.03677830964493012	0.0010903170212599456	0.0366414256992158
14.683698875697011	0.4671763063026937	0.467543373702918	0.49836346922265345	0.4974650041239565	0.5150796419554858	0.513489126973306	0.5320330301366973	0.5297317750316819	0.5649861881209237	0.5612802453859828	0.0653676794256871	0.06283827487821919	0.001073359040299593	0.036288863065323085	0.0010693565173212072	0.03615354222080214
14.772175548053516	0.4672889587875034	0.4676549398178851	0.4984641442180815	0.49756505658376665	0.5151736808881473	0.5135828148943177	0.5321201992972693	0.5298188831400165	0.5650596396971358	0.5613542370318848	0.06532953123918431	0.06280160788262908	0.0010525463120512057	0.03579961159611855	0.0010486137190275358	0.03566585392952959
14.861185336869132	0.46740040827623475	0.46776530395022126	0.4985635681644653	0.49766386102284055	0.5152664436382532	0.5136752307111492	0.5322060671836041	0.5299046950991588	0.5651317422584591	0.5614268867773969	0.06529146121294437	0.06276501600375589	0.001031950778216384	0.03531057875359522	0.0010280874214081415	0.035178384276917996
14.95073145443871	0.46751065440633693	0.46787446577605135	0.4986617413229889	0.49776141771630134	0.5153579308069755	0.5137663750249164	0.5322906347453676	0.5299892118440568	0.5652024974416383	0.5614981962148174	0.06525347028175309	0.06272850014015122	0.0010115712329756832	0.03482178820716797	0.0010077764225355779	0.03469115686678492
15.040817132412794	0.46761969685996246	0.46798242501673143	0.4987586640107298	0.4978577269952467	0.5154481430574384	0.51385624849852	0.5323739030003649	0.5300724343773691	0.5652719069636912	0.5615681670157642	0.06521555939699876	0.06269206120632613	0.0009914064735583317	0.03433326377864887	0.0009876795235643776	0.0342041954563399
15.131445621914246	0.4677275353641366	0.46808918143902695	0.4988543366009738	0.4979527892470647	0.5155370811151158	0.5139448518570405	0.5324558730350232	0.5301543637699394	0.5653399726225543	0.5616368009318107	0.06517772952697928	0.06265570013304059	0.0009714553002702075	0.03384502944342671	0.0009677955286879758	0.033717523955147044
15.222620193655578	0.4678341696909223	0.46819473485528496	0.49894875952353646	0.49804660491575914	0.5156247457682351	0.5140321858881384	0.5325365460048755	0.5302350011612816	0.5654066962977337	0.5617040997951261	0.06513998165719581	0.0626194178675948	0.0009517165164982799	0.03335710933038172	0.0009481232451866717	0.03323116642637558
15.31434413805701	0.46793959965758153	0.4682990851236064	0.49904193326507656	0.4981391745022639	0.5157111378681742	0.5141182514424552	0.532615923135048	0.5303143477600588	0.5654720799509623	0.56177006551912	0.06510231679067133	0.06258321537413118	0.0009321889287070562	0.03286952772205609	0.0009286614834116413	0.032745147086643556
15.406620765365147	0.46804382512673376	0.4684022321480114	0.4991338583694123	0.4982304985647647	0.5157962583298663	0.5142030494340131	0.5326940057207505	0.5303924048445693	0.5655361256268607	0.5618347000990895	0.06506473594826963	0.0625470936339359	0.0009128713464603422	0.03238230905515138	0.0009094090567751678	0.032259490305349914
15.499453405772549	0.46814684600650996	0.4685041758786046	0.49922453543783735	0.4983205777190145	0.5158801081321994	0.514286580840613	0.5327707951277633	0.5304691737632304	0.5655988354536012	0.5618980056128735	0.06502724016900717	0.06251105364574813	0.0008937625823941531	0.03189547791953373	0.0008903647817817273	0.03177422060588242
15.592845409537835	0.4682486622507047	0.46860491631173395	0.49931396512943166	0.49840941263864924	0.5159626883184164	0.5143688467042394	0.5328462927929313	0.5305446559350679	0.5656602116435792	0.5619599842215112	0.06498983051039108	0.062475096426079575	0.0008748614522517961	0.031409059059811284	0.0008715274780346505	0.03128936266591609
15.686800147106629	0.4683492738589217	0.46870445349014755	0.49940214816137707	0.4984970040555048	0.5160439999965221	0.5144498481314611	0.532920500224658	0.5306188528502057	0.5657202564940866	0.562020638169902	0.06495250804874547	0.062439223009533466	0.0008561667748674395	0.030923077374538366	0.0008528959682023718	0.03080494131623368
15.781321009233178	0.4684486808767184	0.4688027875031467	0.49948908530926445	0.4985833527599292	0.5161240443396794	0.5145295862938289	0.5329934190034021	0.5306917660703534	0.5657789723879939	0.5620799697874763	0.06491527387956239	0.062403434449128554	0.0008376773721705533	0.030437557916172864	0.0008344690780530684	0.03032098154169205
15.87641140710273	0.4685468833957433	0.46889991848673473	0.49957477740740747	0.4986684596010975	0.5162028225866165	0.5146080624282822	0.5330650507821733	0.5307633972293037	0.5658363617944324	0.5621379814888643	0.06487812911783579	0.06236773181663671	0.0008193920692129986	0.029952525892369408	0.000816245636464874	0.02983750848186162
15.972074772454643	0.46864388155387354	0.4689958466237636	0.49965922534914875	0.49875232548732273	0.5162803360420295	0.5146852778375496	0.5331353972870361	0.5308337480334264	0.5658924272694876	0.5621946757745754	0.064841074898429	0.062332116202922686	0.0008013096941619224	0.02946800666543936	0.0007982244754152212	0.0293545474305148
16.06831455770623	0.46873967553534424	0.4690905721440723	0.499742430087169	0.49883495138636696	0.5163565860769864	0.5147612338905527	0.5332044603176065	0.5309028202621643	0.5659471714568912	0.5622500552316783	0.06480411237641974	0.062296588718286264	0.0007834290782930964	0.028984025752265552	0.0007804044299803969	0.028872123835512298
16.165134236077357	0.4688342655708759	0.469184095324626	0.49982439263379413	0.4989163383257497	0.5164315741293299	0.514835932022807	0.5332722417475609	0.5309706157685326	0.5660005970887236	0.5623041225344891	0.06476724272747596	0.06226115049281922	0.0007657490559895841	0.028500608824089113	0.0007627843383559707	0.028390263299698404
16.262537301715792	0.46892765193779706	0.4692764164896498	0.499905114061298	0.49899648739305863	0.5165053017040804	0.5149093737368289	0.5333387435251393	0.5310371364796196	0.5660527069861193	0.5623568804452646	0.06473046714822753	0.06222580267675801	0.0007482684647839299	0.02801778170814373	0.0007453630418621238	0.02790899158092941
16.36052726982327	0.46901983496016236	0.46936753601075554	0.49998459550220703	0.4990753997362551	0.5165777703738461	0.5149815606025377	0.5334039676736536	0.5311023843970915	0.5661035040599787	0.5624083318148968	0.06469378685664515	0.062190546440855504	0.0007309861453324018	0.02753557038649035	0.0007281393849210005	0.027428334591121484
16.459107676782416	0.46911081500886537	0.46945745430706737	0.5000628381496043	0.49915307656398045	0.5166489817792216	0.5150524942576583	0.5334679162919981	0.5311663615976936	0.5661529913116842	0.562458479583619	0.06465720309242516	0.06215538297674624	0.0007139009414154351	0.027054000996258765	0.0007111122150900151	0.02694831839774281
16.55828208028434	0.4692005925017484	0.46954617184534286	0.5001398432574279	0.4992295191458602	0.5167189376291981	0.5151221764081292	0.533530591555163	0.5312290702337624	0.5662011718338247	0.5625073267817127	0.06462071711739086	0.06212031349733444	0.0006970116999585052	0.02657309983003131	0.000694280383068957	0.02646896922371411
16.658054059457015	0.469289167903707	0.46963368914008724	0.5002156121407721	0.49930472881280785	0.5167876397015644	0.5151906088285059	0.5335919957147465	0.5312905125337303	0.566248048810922	0.5625548765302221	0.06458433021588633	0.062085339237170946	0.0006803172710374561	0.026092893336425504	0.0006776427426786746	0.025990313446811797
16.758427214994473	0.4693765417267878	0.4697200067536638	0.5002901461761861	0.49937870695732517	0.51685508984332	0.5152577933623658	0.5336521310994746	0.5313506908026381	0.5662936255201667	0.5626011320416725	0.06454804369519115	0.062050461452851716	0.0006638165078851621	0.02561340811990931	0.000661198150884168	0.025512377600350078
16.859405169286727	0.46946271453028443	0.46980512529640256	0.5003634468019666	0.49945145503380467	0.5169212899710753	0.5153237319227145	0.5337110001157155	0.5314096074226508	0.5663379053321586	0.5626460966207978	0.06451185888593372	0.06201568142341831	0.0006475082668591092	0.025134670939777948	0.0006449454677892597	0.025035188373024653
16.960991566550526	0.4695476869208267	0.46988904542669996	0.5004355155184581	0.49952297455882705	0.5169862420714594	0.5153884264923907	0.5337686052480058	0.5314672648535705	0.5663808917116523	0.5626897736652694	0.06447577714251888	0.06198100045076415	0.0006313914074977944	0.02465670871202974	0.0006288835566707895	0.024558772609950097
17.063190072960847	0.46963145955246444	0.46997176785111555	0.5005063538883425	0.49959326711145785	0.5170499482015297	0.5154518791244774	0.5338249490595723	0.5315236656333566	0.5664225882183115	0.5627321666664364	0.06443979984356034	0.061946419860054176	0.0006154647925025181	0.024179548508769244	0.0006130112839350943	0.024083157311295622
17.166004376783235	0.4697140331267465	0.4700532933244643	0.5005759635369323	0.4996623343335445	0.5171124104891772	0.5155140919426995	0.5338800341928547	0.5315788123786431	0.5664629985074663	0.5627732792100665	0.06440392839231493	0.06191194100014283	0.0005997272877369397	0.02370321755824989	0.0005973275191455407	0.023608369633066673
17.26943818850684	0.46979540839279466	0.4701336226499021	0.50064434615246	0.49973017793001095	0.5171736311335356	0.5155750671418393	0.5339338633700397	0.531632707785264	0.5665021263308808	0.562813114977097	0.0643681642171432	0.061877565244008045	0.0005841777622395128	0.023227743244802923	0.0005818311350545002	0.02313443688817074
17.37349524097843	0.46987558614737135	0.47021275667900725	0.5007115034863657	0.49979679966914836	0.5172336124053871	0.5156348069881402	0.5339864393935868	0.5316853546287769	0.5665399755375241	0.56285167774439	0.06433250877195798	0.061843293989193304	0.0005688150882257048	0.02275315310950532	0.0005665210075651572	0.022661386545095752
17.478179289537028	0.4699545672349427	0.47029069631185627	0.5007774373535858	0.49986220138290666	0.5172923566475739	0.5156933138197146	0.5340377651467629	0.5317367557649905	0.5665765500743497	0.5628889713854959	0.06429696353668926	0.06180912865825344	0.0005536381411070934	0.022279474850364522	0.0005513960157554898	0.022189246228762727
17.583494112149474	0.4700323525477351	0.4703674424970942	0.5008421496328352	0.49992638496718417	0.517349866275406	0.515750590046952	0.5340878435941813	0.5317869141304943	0.5666118539870822	0.5629249998714217	0.06426153001776946	0.06177507069921074	0.0005386457994496219	0.021806736320812092	0.0005364550418960334	0.021718043720923674
17.689443509546752	0.4701089430257855	0.47044299623199926	0.5009056422668923	0.4999893523821151	0.5174061437770643	0.5158066381529296	0.5341366777823338	0.5318358327431905	0.5666458914210082	0.5629597672714066	0.06422620974860284	0.06174112158601825	0.0005238369450486502	0.021334965532616934	0.0005216969714290087	0.021247806959635795
17.79603130536116	0.47018433965698714	0.4705173585625414	0.5009679172628774	0.5000511056523534	0.5174611917140236	0.515861460693817	0.5341842708401385	0.5318835147028307	0.5666786666217782	0.5629932777537062	0.06419100429007296	0.061707282819041524	0.0005092104628845462	0.020864190653938408	0.0005071206929785355	0.02077856403924727
17.90326134626431	0.4702585434771274	0.4705905305834357	0.501028976692533	0.5001116468673591	0.5175150127214457	0.5159150602992872	0.5342306259794777	0.5319299631915497	0.5667101839362136	0.5630255355863799	0.06415591523103426	0.061673555925528756	0.0004947652411186887	0.0203944400091558	0.0004927250983768339	0.020310343211619397
18.011137502105942	0.4703315555699217	0.47066251343818927	0.5010888226925024	0.5001709781816778	0.5175676095086016	0.5159674396729277	0.5342757464957455	0.5319751814744086	0.5667404478131202	0.5630565451380893	0.064120944188822	0.06163994246011247	0.000480500171160525	0.0199257420814547	0.000478509082661116	0.019843172885714466
18.119663666053608	0.4704033770670379	0.47073330831914284	0.5011474574646009	0.5002291018152211	0.5176189848592778	0.5160186015926486	0.534319635768401	0.5320191728999357	0.566769462804112	0.5630863108789022	0.06408609280978843	0.06160644400530764	0.00046641414761383615	0.01945812551072379	0.0004644715440527136	0.019377081626970494
18.228843754733095	0.4704740091481164	0.470802916467504	0.5012048832760913	0.5002860200535458	0.5176691416321874	0.5160685489110913	0.5343622972615142	0.5320619409006725	0.5667972335644395	0.5631148373811025	0.06405136276981685	0.061573062172019785	0.0004525060682811777	0.018991619093384315	0.0004506113839899406	0.01891209815818229
18.338681708369887	0.4705434530407846	0.4708713391733779	0.5012611024599534	0.5003417352481276	0.5177180827613764	0.5161172845560412	0.5344037345243248	0.5321034889937218	0.5668237648538306	0.5631421293200121	0.0640167557748747	0.061539798600070784	0.0004387748342109532	0.0185262517843654	0.0004369275071298695	0.018448251359814094
18.44918149093129	0.47061171002066043	0.47093857777578607	0.5013161174151531	0.5003962498166371	0.517765811256644	0.5161648115308373	0.5344439511917972	0.5321438207812987	0.5668490615373326	0.5631681914748141	0.06398227356155699	0.06150665495872326	0.0004252193496832035	0.018062052696592445	0.00042341882134300235	0.01798557026960168
18.56034709026951	0.47067878141135355	0.47100463366268486	0.5013699306069075	0.5004495662432088	0.5178123302039471	0.5162111329147832	0.5344829509851834	0.5321829399512839	0.5668731285861695	0.5631930287293908	0.06394791789765591	0.06147363294722596	0.0004118385221887344	0.017599051099750795	0.00041008423773014613	0.017524084083106573
18.672182518265565	0.4707446685844562	0.471069508270971	0.5014225445669502	0.5005016870787132	0.5178576427658133	0.5162562518635597	0.5345207377125857	0.5322208502777802	0.5668959710786027	0.5632166460731641	0.06391369058272871	0.06144073429535914	0.0003986312624713051	0.017137276422204195	0.0003969226706193041	0.017063822153573938
18.784691810974078	0.4708093729595277	0.47113320308648465	0.5014739618937916	0.5005526149410218	0.517901752181756	0.5163001716096353	0.5345573152695224	0.5322575556216735	0.5669175942008028	0.563239048601947	0.06387959344868246	0.061407960764001596	0.0003855964845200788	0.016676758250355306	0.0003839330375678962	0.0166048139918189
18.897879028768923	0.4708728960040738	0.47119571964400325	0.5015241852529787	0.500602352515274	0.5179446617686845	0.5163428954626776	0.5345926876394992	0.5322930599311949	0.5669380032477295	0.5632602415188045	0.06384562836036906	0.06137531414569763	0.0003727331055696226	0.016217526328787812	0.0003711142593787464	0.016147089267093406
19.01174825648978	0.4709352392335132	0.47125705952722835	0.5015732173773505	0.500650902554138	0.5179863749213187	0.5163844268099687	0.5346268588945813	0.5323273672424853	0.5669572036240202	0.5632802301349181	0.0638117972161943	0.06134279626524124	0.0003600400461043485	0.01575961056019537	0.0003584652601000826	0.015690677806674103
19.126303603589555	0.4709964042111423	0.4713172243687658	0.5016210610672939	0.5006982678780714	0.5180268951125995	0.5164247691168143	0.5346598331959703	0.5323604816801665	0.5669752008448862	0.5632990198704646	0.06377810194873197	0.06131040898027332	0.00034751622985984554	0.015303041005481077	0.00034598496702686887	0.015235609596075506
19.241549204282624	0.47105639254808784	0.4713762158500976	0.501667719190995	0.5007444513755797	0.5180662258941039	0.5164639259269602	0.5346916147945825	0.5323924074579128	0.5669920005370225	0.563316616255502	0.06374454452535155	0.061278154181883586	0.0003351605838624039	0.014847847885263832	0.0003336723107039141	0.014781914778978944
19.357489217694134	0.47111520590325306	0.47143403570154546	0.501713194684685	0.5007894560034716	0.5181043708964637	0.5165019008630017	0.5347222080316358	0.5324231488790255	0.5670076084395219	0.5633330249308626	0.06371112694887349	0.061246033795226154	0.0003229720383819412	0.014394061577760908	0.0003215262249520734	0.014329623658383639
19.474127828010037	0.4711728459832553	0.47149068570222824	0.5017574905528907	0.5008332847871095	0.5181413338297687	0.5165386976268046	0.5347516173392306	0.5324527103370125	0.5670220304048026	0.5633482516490564	0.06367785125820499	0.06121404978015362	0.00031094952696131273	0.013941712620038516	0.0003095456468433788	0.013878766695171407
19.59146924462811	0.4712293145423561	0.47154616768001056	0.5018006098686757	0.5008759408206624	0.5181771184839924	0.5165743199999087	0.5347798472409447	0.5324810963161721	0.5670352723995437	0.5633623022751869	0.06364471952901919	0.061182204131857106	0.00029909198645450275	0.013490831709503937	0.00029772951672635273	0.013429374509541958
19.709517702309874	0.47128461338238037	0.4716004835114417	0.5018425557738798	0.5009174272673519	0.5182117287294032	0.5166087718439553	0.5348069023524255	0.5325083113921759	0.5670473405056302	0.5633751827878712	0.06361173387443488	0.06115049888151384	0.00028739835696045546	0.013041449700978092	0.0002860767782273399	0.012981477880614989
19.828277461333414	0.4713387443526293	0.4716536351216875	0.5018833314793595	0.5009577473596971	0.5182451685169747	0.5166420571010891	0.5348327873819853	0.53253436023266	0.567058240921112	0.5633868992801746	0.06357889644570133	0.06111893609695893	0.0002758675818812506	0.012593597609182439	0.0002745863782460667	0.012535107746444396
19.94775280764713	0.47139170934978214	0.47170562448445463	0.5019229402652207	0.5009969043997563	0.5182774418788092	0.5166741797943857	0.5348575071312073	0.5325592475978199	0.5670679799611686	0.5633974579605532	0.06354620943291572	0.0610875178833672	0.0002644986079367584	0.012147306609222142	0.00026325726697873364	0.012090295204714607
20.067948053024427	0.47144351031779125	0.4717564536219033	0.5019613854810512	0.5010349017593654	0.5183085529285514	0.5167051440282567	0.5348810664955446	0.5325829783410019	0.5670765640590876	0.5634068651538069	0.06351367506573126	0.061056246383936225	0.00025329038511934243	0.01170260803456813	0.0002520883979064692	0.011647071512257412
20.188867535219305	0.47149414924776517	0.47180612460455423	0.5019986705461496	0.5010717428803763	0.5183385058618012	0.5167349539888755	0.5349034704649357	0.5326055574093107	0.5670839997672532	0.5634151273020437	0.06348129561410432	0.061025123780601306	0.00024224186672849868	0.011259533378407127	0.0002410787278153137	0.011205468085918824
20.31051561812294	0.4715436281778426	0.47185463955118184	0.5020347989497495	0.5011074312748868	0.518367304956534	0.5167636139445861	0.5349247241244117	0.5326269898442083	0.5670902937581463	0.5634222509656535	0.06344907338903279	0.06099415229475011	0.00023135200938684264	0.01081811429438062	0.0002302272167749031	0.010765516501464845
20.432896691921076	0.47159194919305863	0.47190200062870424	0.5020697742512434	0.5011419705254733	0.5183949545735179	0.5167911282463232	0.5349448326547178	0.532647280782124	0.5670954528253551	0.5634282428242946	0.06341701074332523	0.060963334187954604	0.000220619773023234	0.010378382595789049	0.00021953282817976927	0.0103272484953294
20.55601517325261	0.4716391144251983	0.4719482100520587	0.5021036000804004	0.5011753642854171	0.5184214591567295	0.5168175013280317	0.5349638013329312	0.5326664354550696	0.5670994838845992	0.5634331096778908	0.06338511007237536	0.060932671762724815	0.0002100441208967574	0.00994037025640182	0.00020899452873557323	0.009890695963932217
20.679875505368887	0.47168512605264135	0.4719932700840679	0.5021362801375834	0.5012076162789256	0.5184468232337753	0.5168427377070807	0.5349816355330903	0.5326844591912522	0.5671023939747639	0.5634368584476375	0.0633533738149582	0.06090216736326858	0.00019962401958339981	0.009504109409903094	0.0001986112884568847	0.009455890963550928
20.804482158294064	0.47172998630019675	0.47203718303529946	0.50216781819396	0.5012387303013576	0.518471051416305	0.5168668419846842	0.5349983407268207	0.5327013574156977	0.567104190258948	0.5634394961770249	0.06332180445403421	0.06087182337626605	0.00018935843899603455	0.009069632350758638	0.0001883820806911629	0.009022865711443728
20.92983962898646	0.47177369743892467	0.4720799512639106	0.5021982180917097	0.501268710219436	0.5184941484004368	0.5168898188463203	0.5350139224839738	0.5327171356508742	0.5671048800255228	0.5634410300328677	0.06329040451758446	0.060841642231665514	0.0001792463523808685	0.008636971533874771	0.00017830588210587806	0.008591652584897247
21.055952441500814	0.4718162617859495	0.4721215771754864	0.5022274837442333	0.5012975599714633	0.5185161189671696	0.5169116730621472	0.5350283864732628	0.5327317995173246	0.5671044706892051	0.5634414673063511	0.06325917657943878	0.06081162640349593	0.00016928673632410352	0.008206159574953631	0.0001683816727062748	0.008162284122292363
21.18282514715158	0.4718576817042613	0.47216206322286464	0.5022556191363498	0.5013252835675326	0.5185369679828098	0.5169324094874276	0.5350417384629074	0.5327453547342974	0.5671029697921433	0.5634408154140867	0.0632281232601424	0.06078177841068213	0.00015947857076614724	0.007777229250947926	0.00015860843583270778	0.007734793022621034
21.31046232467717	0.4718979596025039	0.4722014119059505	0.5022826283244965	0.5013518850897328	0.5185567003993856	0.5169520330629424	0.5350539843212824	0.532757807120387	0.5671003850050139	0.5634390818991822	0.0631972472278263	0.060752100817892125	0.0001498208389949518	0.007350213499819347	0.0001489851581690793	0.007309212146196842
21.438868580405217	0.47193709793475513	0.4722396257715215	0.502308515436922	0.5013773686923527	0.5185753212550731	0.5169705488154186	0.5350651300175724	0.5327691625941784	0.5670967241281389	0.5634362744323262	0.063166551199104	0.060722596236393984	0.0001403125276566719	0.006925145420851209	0.0001395108297570502	0.006885574514953419
21.568048548418737	0.4719750992002906	0.47227670741301725	0.5023332846738763	0.5014017386020798	0.518592835674612	0.516987961857945	0.535075181622427	0.5327794271748924	0.5670919950926065	0.5634324008128803	0.06313603793997337	0.06069326732492528	0.0001309526267492256	0.006502058274335809	0.00013018444398582574	0.006463913311947067
21.69800689072348	0.4720119659433388	0.472312659470323	0.5023569403077957	0.5014249991181955	0.5186092488697299	0.5170042773903974	0.5350841453086274	0.5327886069830431	0.5670862059614179	0.5634274689699942	0.06310571026675324	0.06066411679059375	0.00012174012965515679	0.006080985483123413	0.00012100499760259176	0.006044261881967827
21.828748297416116	0.4720477007528209	0.4723474846295359	0.5023794866834864	0.5014471546127678	0.5186245661395664	0.517019500699857	0.5350920273517541	0.5327967082410937	0.5670793649306375	0.5634214869637263	0.06307557104702295	0.06063514738977928	0.00011267403312253954	0.005661960631599072	0.00011197149071673351	0.005626653731525266
21.960277486853503	0.47208230626208153	0.4723811856227221	0.5024009282182994	0.5014682095308372	0.5186387928710917	0.5170336371610357	0.5350988341308599	0.5328037372741199	0.567071480330566	0.5634144629861825	0.06304562320059155	0.06060636192906528	0.00010375333727585812	0.00524501746615158	0.00010308292681560083	0.005211122529686918
22.092599205822967	0.472115785148601	0.47241376522766054	0.5024212694023066	0.5014881683906018	0.5186519345395333	0.5170466922366992	0.5351045721291519	0.5328097005104789	0.5670625606269266	0.563406405362671	0.06301586970048031	0.06057776326618174	9.497704562067e-05	0.0048301898953866385	9.433831275917903e-05	0.00479770210769459
22.225718229713628	0.4721481401337006	0.47244522626757435	0.5024405147984669	0.501507035783597	0.5186639967087959	0.5170586714780904	0.535109247934675	0.5328146044824864	0.5670526144220648	0.563397322552868	0.06298631357393017	0.06054935431097593	8.634416505293174e-05	0.004417511990496337	8.57366587847519e-05	0.004386426459177528
22.359639362688714	0.472179373982228	0.4724755716108483	0.5024586690427918	0.5015248163748677	0.51867498503189	0.5170695805253531	0.5351128682410001	0.5328184558270906	0.5670416504561667	0.5633872231520033	0.06295695790341736	0.06052113802639095	7.78537058705453e-05	0.0040070179858560095	7.727697851200865e-05	0.00397732974043663
22.494367437858962	0.4722094895022344	0.47250480417073343	0.5024757368445066	0.5015415149031431	0.5186849052513545	0.517079425107957	0.5351154398479292	0.5328212612865645	0.5670296776084924	0.563376115892057	0.06292780582771225	0.060493117429475544	6.950468174671265e-05	0.0035987422775463074	6.895828895214784e-05	0.003570446270771299
22.629907317457054	0.4722384895446307	0.4725329269050379	0.502491722986201	0.5015571361809998	0.518693763199678	0.5170882110451235	0.5351169696621866	0.5328230277091917	0.5670167048986251	0.5633640096429776	0.06289886054293278	0.06046529559240601	6.129610977390065e-05	0.0031927194257121982	6.077961051986769e-05	0.0031658105331615616
22.766263893012997	0.472266377002838	0.47255994281580466	0.5025066323239852	0.501571685095025	0.5187015647997332	0.5170959442462535	0.5351174646981389	0.5328237620499657	0.567002741487742	0.5633509134139113	0.06287012530364072	0.06043767564353147	5.322701046184264e-05	0.0027889841542076965	5.273996702426231e-05	0.0027634571736712132
22.903442085530802	0.4722931548124129	0.4725858549489731	0.5025204697876288	0.5015851666059737	0.5187083160651977	0.5171026307113512	0.5351169320785013	0.5328234713712938	0.5669877966798946	0.5633368363544506	0.06284160342394705	0.06041026076844198	4.5296407711115094e-05	0.0023875713493453077	4.483838567370668e-05	0.0023634210017604573
23.041446845665973	0.4723188259506668	0.47261066639402805	0.502533240380707	0.5015975857489211	0.51871402310098	0.5171082765314525	0.5351153790350642	0.5328221628437053	0.5669718799233167	0.5633217877559024	0.06281329827864386	0.06038305421105557	3.750332884977503e-05	0.001988516061800283	3.707389709806108e-05	0.0019657369914369838
23.180283153904217	0.47234339343626275	0.47263438028363125	0.5025449491807317	0.5016089476334078	0.5187186921036516	0.5171128878890553	0.5351128129094198	0.5328198437465684	0.5669550008117415	0.5633057770525678	0.06278521330436335	0.06035605927473388	2.9846804636024515e-05	0.0015918535067243056	2.944553533246186e-05	0.0015704402803748962
23.31995602074116	0.47236686032879965	0.47265699979324083	0.5025556013392825	0.5016192574435862	0.5187223293618727	0.5171164710585432	0.5351092411536982	0.5328165214688103	0.5669371690857451	0.5632888138230463	0.06275735200075715	0.06032927932340467	2.2325869247108443e-05	0.0011976190629496841	2.1952337838637703e-05	0.0011775661709947371
23.460470486863187	0.47238922972838004	0.4726785281407123	0.5025652020821325	0.5016285204383544	0.5187249412568211	0.5171190324066214	0.5351046713313057	0.5328122035096492	0.5669183946341031	0.5632709077915543	0.0627297179316906	0.06030271778272985	1.4939560296411969e-05	0.0008058482742399065	1.4593345507130095e-05	0.0007871501306908613
23.60183162332936	0.4724105047751598	0.4726989685858846	0.5025737567093644	0.5016367419514906	0.5187265342626236	0.5171205783927417	0.535099111117677	0.5328068974793284	0.5668986874951715	0.5632520688292644	0.06270231472648265	0.0602763781412791	7.686918834126644e-06	0.00041657684903384506	7.36760264552494e-06	0.00039922779110668216
23.744044531754422	0.47243068864887977	0.4727183244301493	0.5025812705954853	0.5016439273917777	0.518727114946784	0.5171211155695347	0.53509256830103	0.5328006110998575	0.5668780578582845	0.563232306955662	0.06267514608115299	0.06025026395173455	5.66989346584279e-07	2.9840660559443677e-05	2.7415700754040984e-07	1.3834949811553088e-05
23.887114344492932	0.472449784568385	0.47273659901600457	0.5025877491895351	0.5016500822431273	0.5187266899706149	0.5171206505832431	0.5350850507831282	0.5327933522057655	0.5668565160651761	0.5632116323399257	0.06264821575969809	0.06022437883212112	-6.4211802170976995e-06	-0.00035432425167414294	-6.6879402140784805e-06	-0.00036899243005450444
24.031046224824397	0.472467795791119	0.4727537957265899	0.502593198015188	0.5016552120646937	0.5187252660896733	0.5171191901741521	0.5350765665800534	0.532785128744857	0.5668340726114202	0.563190055302324	0.06262152759539955	0.060198726467063736	-1.3278538472549783e-05	-0.0007358816836813276	-1.3519634386893742e-05	-0.0007492182199797526
24.175845367139747	0.47248472561260285	0.472769917985203	0.5025976226708444	0.5016593224909836	0.518722850154184	0.5171167411770229	0.535067123822982	0.5327759487789736	0.5668107381478914	0.5631675863156337	0.06259508549215924	0.06017331060906033	-2.0006030569064137e-05	-0.0011147952646410886	-2.022186742522969e-05	-0.0011268061248017602
24.32151699712871	0.47250057736589857	0.4727849692548023	0.5026010288297252	0.5016624192319611	0.5187194491094858	0.5171133105215279	0.535056730758975	0.5327658204847712	0.5667865234822529	0.5631442360065814	0.0625688934258552	0.06014813507979741	-2.6604598187596196e-05	-0.0014910284574227717	-2.6795577789950897e-05	-0.0015017196830626744
24.468066371968433	0.47251535442104714	0.47279895303748565	0.5026034222399518	0.5016645080731451	0.5187150699964537	0.5171089052326835	0.5350453957517685	0.5327547521544969	0.5667614395804622	0.5631200151573051	0.06254295544572949	0.060123203771480345	-3.307517956741002e-05	-0.0018645445595808496	-3.324170048180086e-05	-0.0018739222664265753
24.61549878051318	0.4725290601844908	0.47281187287395543	0.5026048087246243	0.5016655948757033	0.5187097199519392	0.5171035324312879	0.5350331272825806	0.5327427521967796	0.5667354975683022	0.563094934706839	0.06251727567580742	0.06009852064819494	-3.9418709454341894e-05	-0.002235306700569595	-3.9561167041179957e-05	-0.0022433770795515784
24.763819543485244	0.4725416980984741	0.4728237323429591	0.5026051941818885	0.5016656855765328	0.5187034062092071	0.517097199334355	0.5350199339509191	0.5327298291374227	0.5667087087329343	0.5630690057526186	0.06249185831634349	0.060074089747300795	-4.563611912877796e-05	-0.0026032778432778514	-4.575490553815342e-05	-0.002610047159564033
24.91303401366693	0.4725532716404242	0.4728345350607151	0.5026045845850023	0.5016647861883472	0.5186961360983677	0.5170899132555546	0.535005824475405	0.532715991620213	0.5666810845244799	0.5630422395520146	0.062466707645298436	0.06004991518084352	-5.172833638922292e-05	-0.0029684207829490106	-5.182384056556799e-05	-0.0029738953756179853
25.063147576093755	0.4725637843223104	0.47284428468031475	0.5026029859823897	0.501662902799741	0.5186879170468197	0.5170816816056487	0.5349908076946004	0.532701248407733	0.5666526365576223	0.5630146475238856	0.06244182801984793	0.060026001137018316	-5.769628554430639e-05	-0.003330698146726263	-5.776889324726753e-05	-0.003334884429051499
25.214165648248784	0.4725732396899797	0.47285298489110433	0.5026004044976906	0.5016600415752605	0.5186787565796842	0.5170725118929307	0.5349748925678459	0.532685608382182	0.5666233766132364	0.5629862412501568	0.062417223877919974	0.06000235188163706	-6.354088743010244e-05	-0.0036900723944910396	-6.359098122032947e-05	-0.003692976852462948
25.366093680258146	0.4725816413224745	0.47286063941804657	0.5025968463298016	0.501656208755461	0.5186686623202433	0.5170624117236666	0.5349580881761097	0.5326690805462084	0.5665933166400444	0.5629570324774252	0.06239289973977096	0.05997897175964437	-6.926305937771104e-05	-0.004046505817001389	-6.92910186335105e-05	-0.004048135009497855
25.518937155087716	0.472588992831323	0.472867252021061	0.5025923177529099	0.5016514106569604	0.5186576419903844	0.5170513888025359	0.5349404037228455	0.5326516740237517	0.5665624687563001	0.5629270331185912	0.062368860209593244	0.059955865196661184	-7.486371521547852e-05	-0.0043999605357498695	-7.486991614813476e-05	-0.00440032109466415
25.672701588741027	0.4725952978598089	0.4728728264943385	0.5025868251165213	0.5016456536724802	0.518645703411039	0.5170394509330728	0.5349218485348561	0.5326333980608908	0.5665308452514957	0.5628962552545124	0.062345109977144764	0.05993303670056277	-8.034376528187614e-05	-0.004750398503773567	-8.032858092876793e-05	-0.004749497132806368
25.827392530458226	0.4726005600822158	0.4728773666656374	0.5025803748454762	0.5016389442708852	0.5186328545026224	0.5170266060181102	0.5349024320631751	0.5326142620267059	0.566498458588103	0.5628647111356894	0.062321653819437	0.05991049086308674	-8.57041164059602e-05	-0.00509778150436091	-8.566791664055273e-05	-0.005095624978721958
25.983015562916506	0.47260478320304916	0.47288087639555315	0.5025729734399621	0.5016312889972121	0.5186191032854807	0.5170128620602237	0.5348821638839515	0.5325942754141473	0.5664653214033384	0.5628324131839765	0.0622984966024369	0.05988823236147748	-9.094567190559566e-05	-0.005442071150582706	-9.088882344543414e-05	-0.005438666316706531
26.139576302431465	0.47260797095622914	0.47288335957676514	0.5025646274755153	0.5016226944726919	0.5186044578803312	0.5169982271621765	0.5348610536993484	0.532573447840914	0.5664314465109626	0.5627993739943223	0.0622756432828149	0.05986626596015998	-9.60693315839034e-05	-0.005783228885277936	-9.599219799572012e-05	-0.005778582660255438
26.297080399159835	0.4726101271042623	0.4728848201332578	0.5025553436030128	0.5016131673947616	0.5185889265087104	0.5169827095273659	0.5348391113384527	0.5325517890503505	0.5663968469031038	0.5627656063365384	0.06225309890973482	0.059844596512470434	-0.00010107599172903825	-0.006121215980670058	-0.0001009789334320832	-0.006115335351466911
26.455533537303385	0.4726112554373845	0.4728852620195191	0.5025451285486601	0.5016027145370713	0.5185725174934166	0.5169663174602717	0.5348163467581948	0.5325293089123417	0.5663615357521202	0.5627311231570986	0.062230868626670724	0.05982322896239199	-0.00010596654510486303	-0.0064559935376138355	-0.00010584991937956367	-0.006448885560828899
26.614941435314055	0.4726113597726759	0.4728846892197092	0.5025339891139643	0.5015913427494805	0.5185552392589612	0.5169490593669025	0.5347927700442799	0.5325060174242281	0.566325526412488	0.5626959375809683	0.06220895767327488	0.059802168346351624	-0.00011074188094495341	-0.0067875224852542715	-0.00011060604194357282	-0.006779194286735901
26.77530984610034	0.47261044395314966	0.4728831057468059	0.5025219321757031	0.5015790589580442	0.5185371003320135	0.5169309437552478	0.5347683914121318	0.5324819247117314	0.5662888324227255	0.562660062913467	0.06218737138727725	0.05978141979505642	-0.00011540288496192375	-0.007115763581182932	-0.00011524818370212131	-0.0071062223547500025
26.93664455723489	0.47260851184681263	0.47288051564172157	0.5025089646858806	0.5015658701649965	0.518518109341851	0.5169119792357278	0.5347432212078482	0.5324570410298868	0.5662514675073483	0.5626235126421604	0.062166115206433614	0.05976098853534773	-0.00011995043932566674	-0.00744067741000265	-0.00011977722370737354	-0.007429930417501396
27.098951391163432	0.47260556734569564	0.47287692297239176	0.5024950936716762	0.5015517834487163	0.5184982750208118	0.5168921745216458	0.5347172699091671	0.5324313767639935	0.5662134455788629	0.5625863004387883	0.06214519467050793	0.05974087989212553	-0.00012438542267689812	-0.007762224383967009	-0.000124194037477654	-0.007750278953906786
27.26223620541477	0.47260161436485315	0.4728723318328367	0.5024803262353833	0.5015368059636905	0.5184776062047415	0.516871538429642	0.5346905481264466	0.5324049424305732	0.5661747807397912	0.562548440161224	0.06212461542330099	0.05972109929029212	-0.00012870871011405605	-0.008080364741942958	-0.0001284994969972253	-0.00806722826915518
27.426504892812353	0.4725966568413354	0.47286674634219017	0.5024646695543331	0.501520944940465	0.5184561118334511	0.5168500798801466	0.5346630666036613	0.5323777486783389	0.5661354872847343	0.5625099458554694	0.06210438321473884	0.05970165225674215	-0.00013292117317775798	-0.008395058548074985	-0.000132694470711181	-0.008380738493727335
27.59176338168682	0.47259069873312526	0.472860170643704	0.5024481308808171	0.5015042076855855	0.5184338009511705	0.5168278078978383	0.5346348362194037	0.5323498062891862	0.5660955797024715	0.5624708317576883	0.062084503902973986	0.05968254442241228	-0.00013702367988077668	-0.008706265693547266	-0.00013677982351856244	-0.008690769582955227
27.758017636089992	0.47258374401804526	0.47285260890371494	0.502430717541991	0.5014866015815276	0.5184106827069979	0.5168047316120996	0.5346058679879063	0.5323211261791851	0.5660550726780983	0.5624311122962709	0.062064983456562986	0.05966378152435564	-0.0001410170946709588	-0.009013945893968867	-0.00014075641677302464	-0.008997281316780459
27.925273656010095	0.4725757966926305	0.4728440653105852	0.5024124369397707	0.501468134086621	0.5183867663553664	0.5167808602574765	0.5345761730600778	0.532291719399597	0.5660139810952054	0.5623908020939412	0.062045827956684556	0.059645369407873634	-0.00014490227844365933	-0.009318058689856912	-0.00014462510827817354	-0.009300233299086358
28.09353747758831	0.4725668607709682	0.47283454407360753	0.5023932965507156	0.5014488127349553	0.5183620612564909	0.5167562031741378	0.5345457627245457	0.5322615971378946	0.5659723200380931	0.5623499159699002	0.062027043599397765	0.05962731402869265	-0.0001486800885479589	-0.009618563446693429	-0.00014838675228534548	-0.009599584957143747
28.2628151733366	0.47255694028350115	0.4728240494218772	0.502373303925904	0.5014286451362826	0.5183365768768347	0.5167307698083372	0.5345146484087222	0.5322307707188044	0.5659301047940314	0.562308468942008	0.0620086366979569	0.059609621455185974	-0.00015235137874514137	-0.009915419352026333	-0.00015204219948539155	-0.009895295540943039
28.43311285235687	0.47254603927579797	0.47281258560313255	0.5023524666907917	0.5014076389759043	0.5183103227895712	0.5167045697128763	0.5344828416798834	0.5321992516053626	0.5658873508555613	0.5622664762290098	0.06199061368518463	0.05959229787065489	-0.0001559169992557674	-0.010208585418070015	-0.00015559229701178623	-0.010187324122881591
28.604436660561465	0.47253416180728214	0.4728001568825557	0.5023307925450632	0.5013858020145466	0.5182833086750372	0.516677612547568	0.5344503542462591	0.532167051399979	0.565844073922837	0.5622239532527995	0.061972981115883875	0.05957534957564758	-0.00015937779672747787	-0.010498020479431602	-0.00015903788843241173	-0.010475629597010538
28.77679278089485	0.4725213119499284	0.47278676754154103	0.5023082892624655	0.5013631420882269	0.5182555443212065	0.5166499080797041	0.5344171979581421	0.5321341818455253	0.5658002899060164	0.5621809156407299	0.06195574566931412	0.05955878299034047	-0.00016273461423366165	-0.010783683192684634	-0.00016237981375133437	-0.010760170678707937
28.950187433556945	0.4725074937869166	0.4727724218764246	0.502284964690631	0.5013396671081041	0.5182270396241451	0.5166214661845202	0.5343833848090148	0.532100654826433	0.5657560149276925	0.5621373792279617	0.061938914151727524	0.05954260465696967	-0.0001659882912834476	-0.011065532036369063	-0.00016561890940347546	-0.011040905903811904
29.124626876227456	0.47249271141124743	0.47275712419717647	0.5022608267508921	0.5013153850603189	0.5181978045884845	0.5165922968456668	0.5343489269366907	0.5320664823698109	0.5657112653253784	0.5620933600598643	0.06192249349894605	0.05952682124232092	-0.0001691396637946152	-0.01134352530910121	-0.00016875600824706183	-0.011317793627966921
29.30011740429177	0.4724769689243181	0.47274087882605487	0.502235883438072	0.5012903040058224	0.5181678493278882	0.5165624101556792	0.5343138366244716	0.532031676646576	0.5656660576540337	0.5620488743944572	0.06190649077901629	0.059511439540265644	-0.00017218956411713116	-0.011617621130795897	-0.00017179193956939898	-0.011590792026311192
29.476665351068124	0.4724602704344535	0.47272369009621656	0.5022101428202711	0.5012644320801884	0.5181371840655171	0.5165318163164491	0.5342781263023255	0.5319962499726033	0.5656204086886453	0.5620039387049012	0.06189091319491076	0.059496466474365746	-0.00017513882102804246	-0.011887777441586422	-0.00017472752907976563	-0.011859859092794522
29.654277088036206	0.4724426200553965	0.4727055623502899	0.5021836130386332	0.5012377774934136	0.5181058191345022	0.5165005256396986	0.5342418085480787	0.5319602148098937	0.5655743354268535	0.5619585696820378	0.06187576808729689	0.059481909100537064	-0.0001779882597057192	-0.012153951999891888	-0.00017756359890475082	-0.01212495263916935
29.832959025067048	0.47242402190475413	0.472686499938906	0.502156302307101	0.5012103485297036	0.5180737649784201	0.5164685485474569	0.5342048960886326	0.5319235837677574	0.5655278550916393	0.5619127842369808	0.06186106293737272	0.05946777460976725	-0.00018073870175294715	-0.012416102383625116	-0.00018030096759047431	-0.012386030294948114
30.0127176106544	0.472404480102396	0.47266650721918063	0.5021282189121514	0.5011821535472442	0.5180410321517595	0.5164358955725346	0.5341674018011894	0.5318863696040182	0.5654809851340534	0.5618665995037536	0.06184680536975711	0.059454070330906376	-0.00018339096518515952	-0.012674185988657882	-0.00018294045010103233	-0.012643049506507964
30.193559332147448	0.4723839987688092	0.47264558855315864	0.50209937121252	0.5011532009779596	0.5180076313204045	0.5164025773590046	0.5341293387145073	0.5318485852262326	0.5654337432360104	0.5618200328419874	0.06183300315546067	0.05944080373350554	-0.0001859458644228873	-0.01292816002795405	-0.00018548285780517482	-0.012895967535882846
30.37549071598484	0.4723625820234022	0.4726237483062089	0.5020697676389073	0.5011234993272548	0.5179735732621057	0.5163686046626835	0.5340907200101711	0.5318102436929351	0.5653861473131353	0.5617731018396673	0.06181966421491643	0.059427982430741204	-0.00018840421030352772	-0.013177981532081162	-0.00018792899848896205	-0.013144741461005083
30.55851832793038	0.4723402339827609	0.4726009908453707	0.5020394166936677	0.5010930571737368	0.517938868866961	0.5163339883516109	0.5340515590238809	0.5317713582148946	0.5653382155176652	0.5617258243159352	0.0618067966210814	0.05941561418239757	-0.00019076681006624518	-0.013423607347206712	-0.00019027967634799303	-0.013389328174554294
30.742648773309874	0.47231695875885527	0.47257732053765544	0.5020083269504851	0.5010618831689316	0.5179035291378968	0.5162987394065364	0.5340118692467664	0.5317319421563975	0.5652899662414174	0.5616782183239535	0.061794408602610554	0.0594037068979092	-0.00019303446735441376	-0.013664994135211828	-0.0001925356919789678	-0.013629684383033691
30.92788869724955	0.4722927604571913	0.47255274174829537	0.5019765070540242	0.5010299860369717	0.5178675651911485	0.5162628689214042	0.5339716643267228	0.5316920090365513	0.5652414181188127	0.5616303021538233	0.06178250854712054	0.05939226863950124	-0.00019520798222005808	-0.013902098373080207	-0.0001946978423883472	-0.013865766606500074
31.114244784915854	0.47226764317491066	0.4725272588389432	0.501943965719572	0.5009973745742761	0.5178309882567447	0.5162263881038414	0.5339309580697622	0.5316515725306057	0.5651925900299655	0.5615820943355659	0.06177110500449772	0.059381307625373435	-0.0001972881511167479	-0.014134876352130732	-0.0001967669209848033	-0.014097531177739597
31.30172376175672	0.4722416109988355	0.4725008761658162	0.5019107117326533	0.5009640576492063	0.5177938096789917	0.516189308275647	0.5338897644413949	0.5316106464712983	0.5651435011038348	0.5615336136421644	0.06176020669031774	0.05937083223298117	-0.000199275766898932	-0.014363284177164815	-0.00019874371758032972	-0.014324934241358278
31.4903323937443	0.4722146680034564	0.47247359807779027	0.5018767539486337	0.5009300442017092	0.5177560409169626	0.5161516408732846	0.5338480975680329	0.5315692448502237	0.5650941707214456	0.5614848790926709	0.06174982248932693	0.05936085100238302	-0.00020117161882549084	-0.014587277766253237	-0.00020062901838602265	-0.014547931753227772
31.68007748761912	0.4721868182488619	0.4724454289144344	0.501842101292296	0.5008953432429382	0.5177176935449824	0.5161133974483747	0.5338059717384113	0.5315273818192231	0.5650446185191774	0.5614359099553774	0.06173996145901096	0.05935137263967066	-0.00020297649254996664	-0.014806812849300854	-0.00020242360601407938	-0.014766479479646932
31.870965891135747	0.47215806577860836	0.4724163730039898	0.5018067627574038	0.5008599638548553	0.5176787792531246	0.5160745896681914	0.5337634014050445	0.5314850716918011	0.5649948643921214	0.5613867257510583	0.061730632833252023	0.05934240602048659	-0.00020469117012300586	-0.015021844967790798	-0.00020412825947402347	-0.014980532996617058
32.063004493309954	0.47212841461752825	0.4723864346612908	0.5017707474062382	0.500823915189816	0.5176393098476979	0.516035229316159	0.5337204011856985	0.531442328944565	0.5649449284975111	0.5613373462562752	0.06172184602606923	0.05933396019361711	-0.00020631643000790234	-0.01523232947496922	-0.0002057437541764795	-0.015190047689245034
32.25620022466719	0.47209786876947457	0.472355618185622	0.5017340643691153	0.5007872064701293	0.5175992972517415	0.5159953282923507	0.5336769858648942	0.531399168218686	0.5648948312582283	0.5612877915067596	0.06171361063545466	0.05932604438467459	-0.00020785304704884489	-0.015438221533159435	-0.00020727086192540156	-0.01539497875060647
32.45056005749291	0.47206643221500105	0.47232392785851757	0.5016967228438834	0.5007498469876042	0.5175587535055268	0.5159548986139931	0.5336331703954353	0.5313556043213963	0.5648445933663835	0.5612380818008675	0.061705936447292366	0.059318667999874015	-0.00020930179249956105	-0.015639476114856166	-0.00020871035092273615	-0.015595281181219889
32.64609100608406	0.4720341089089738	0.4722913679414918	0.5016587320953935	0.500711846103064	0.517517690767045	0.5159139524159656	0.5335889698999645	0.5313116522274982	0.564794235786975	0.5611882377031051	0.061698833439384974	0.05931184062989357	-0.00021066343401354715	-0.01583604800165972	-0.00021006298577064264	-0.015790909788549357
32.84280012700226	0.4720009027781152	0.4722579426737062	0.50162010145495	0.5006732132458489	0.5174761213125167	0.5158725019513084	0.5335443996725466	0.5312673270809141	0.5647437797616313	0.5611382800477371	0.06169231178556508	0.05930557205383443	-0.00021193873562941334	-0.016027891782115944	-0.00021132952746105715	-0.015981819185455493
33.040694519328454	0.47196681771847676	0.47222365626956964	0.5015808403197346	0.5006339579132885	0.5174340575368891	0.5158305595917303	0.5334994751802836	0.5312226441962552	0.5646932468124337	0.5610882299424743	0.061686381859921285	0.059299872243275153	-0.0002131284577961967	-0.016214961853066256	-0.0002125107333856846	-0.016167963790024942
33.239781324919136	0.47193185759283746	0.47218851291626457	0.5015409581522075	0.5005940896701542	0.517391511954339	0.515788137828117	0.5334542120649559	0.5311776190604258	0.5646426587458251	0.5610381087722403	0.06168105424111574	0.05929475136642907	-0.0002142333573582622	-0.01639721241772918	-0.00021360735733377822	-0.01634929782466088
33.44006772866406	0.47189602622802723	0.4721525167712047	0.5015004644794799	0.500553618148087	0.5173484971987803	0.5157452492710439	0.5334086261446959	0.5311322673342493	0.5645920376566079	0.5609879382030241	0.061676339716815465	0.05929021979239235	-0.00021525418756662695	-0.01657459748574297	-0.0002146201494901412	-0.016525775315244573
33.64156095874556	0.4718593274121749	0.4721156719594171	0.5014593688926617	0.5005125530449965	0.5173050260243669	0.5157019066512889	0.5333627334156918	0.531086604854132	0.5645414059320312	0.5609377401858205	0.06167224928823202	0.05928628809551639	-0.00021619169806830207	-0.016747070871488745	-0.00021554985643645885	-0.016697350090069563
33.84426828689945	0.47182176489187233	0.4720779825708485	0.5014176810461853	0.5004709041244395	0.5172611113060083	0.5156581228203503	0.5333165500539261	0.5310406476337555	0.5644907862559718	0.5608875369606608	0.06166879417476561	0.059282967059875305	-0.00021704663490873521	-0.016914586193578884	-0.00021639722115196491	-0.01686397577924481
34.04819702867729	0.4717833423692609	0.4720394526575915	0.5013754106570916	0.5004286812149686	0.5172167660398754	0.5156139107509631	0.5332700924169448	0.5309944118657985	0.5644402016132103	0.5608373510607302	0.06166598581878581	0.059280267683842376	-0.00021781974054646547	-0.017077096875155462	-0.00021716298301854842	-0.01702560581419732
34.25335454371064	0.4717440634990291	0.4720000862310313	0.5013325675042992	0.5003858942094536	0.517172003343915	0.5155692835376199	0.5332233770456596	0.5309479139236949	0.564389675293807	0.5607872053165877	0.06166383589050014	0.0592782011847905	-0.00021851175383735821	-0.017234556141573876	-0.000217847877816979	-0.017182193426208414
34.45974823597649	0.47170393188532556	0.47195988725890814	0.5012891614278328	0.5003425530643724	0.5171268364583672	0.5155242543970936	0.5331764206661918	0.5309011703634247	0.5643392308975786	0.5607371228604763	0.06166235629298302	0.059276779003910575	-0.00021912341004814984	-0.017386917021013915	-0.00021845263772868329	-0.017333691646015836
34.66738555406454	0.4716629510785808	0.4719188596622935	0.5012452023280269	0.5002986677990786	0.5170812787462767	0.5154788366689617	0.533129240191743	0.5308541979253413	0.5642888923386793	0.5606871271307385	0.06166155916729882	0.05927601281114339	-0.0002196554408642193	-0.017534132343740794	-0.00021897799133907547	-0.017480053302776355
34.87627399144595	0.47162112457223715	0.4718770073124788	0.5012007001646969	0.5002542484950333	0.5170353436940146	0.5154330438161336	0.5330818527245085	0.5308070135360313	0.5642386838502893	0.5606372418763338	0.0616614568977689	0.05927591451024018	-0.00022010857437049225	-0.017676154740087213	-0.0002194246636419983	-0.017621231023525752
35.086421086743854	0.4715784557993829	0.4718343340277701	0.5011556649562734	0.5002093052950048	0.5169890449117995	0.515386889425378	0.5330342755576288	0.5307596343102132	0.564188629989416	0.5605874911614596	0.06166206211737826	0.05927649624395753	-0.00022048353507453378	-0.017812936641007582	-0.00021979337603683646	-0.017757177232084587
35.29783442400536	0.47153494812928726	0.4717908435701923	0.5011101067789073	0.5001638484022427	0.5169423961342168	0.515340387207856	0.5329865261771782	0.5307120775526747	0.5641387556418076	0.560537899370288	0.061663387713308475	0.05927777039937439	-0.00022078104389522402	-0.017944430276600087	-0.00022008484633251335	-0.017887844148333443
35.51052163297529	0.47149060486383476	0.4717465396420934	0.5010640357655345	0.50011788807961	0.5168954112207476	0.5152935509996519	0.5329386222641946	0.5306643607602474	0.5640890860269828	0.5604884912118074	0.061665446832623656	0.059279749613357774	-0.00022100181818274223	-0.018070587676405125	-0.00022029978875415246	-0.018013183787388698
35.72449038937153	0.4714454292338562	0.47170142588264957	0.5010174621049127	0.5000714346486882	0.5168481041562861	0.5152463947623109	0.5328905816967521	0.5306165016238226	0.5640396467033871	0.5604392917247902	0.06166825288808928	0.059282446778157784	-0.0002211465717087968	-0.018191360667856316	-0.00022043891393974668	-0.018133147958764084
35.93974841516195	0.471399424395348	0.47165550586426697	0.5009703960406084	0.5000244984888428	0.5168004890516771	0.5151989325833745	0.5328424225520723	0.5305685180304099	0.5639904635736673	0.5603903262828684	0.061671819564158334	0.05928587504715808	-0.0002212160146655151	-0.018306700875214688	-0.00022050292894881807	-0.018247688265873308
36.15630347884324	0.4713525934255846	0.4716087830888773	0.500922847869957	0.49997709003625207	0.5167525801442384	0.5151511786769205	0.5327941631086833	0.5305204280652313	0.5639415628900785	0.5603416205997442	0.06167616082309692	0.059290047840761285	-0.00022121085369164462	-0.018416559720478176	-0.0002204925372644162	-0.01835675610459475
36.374163395721176	0.47130493931911405	0.47156126098412365	0.500874827942975	0.49992921978289906	0.5167043917982939	0.5151031473841053	0.5327458218486246	0.5304722500138711	0.5638929712600228	0.56029320073452	0.06168129091128593	0.05929497885245211	-0.00022113179185856424	-0.018520888421505788	-0.00022040843879311822	-0.018460302663015682
36.59333602819267	0.47125646498363477	0.4715129428994332	0.500826346661235	0.4998808982755252	0.5166559385057057	0.5150548531737069	0.5326974174596933	0.5304240023644584	0.5638447156517249	0.560245093097163	0.061687224365672	0.05930068205498939	-0.00022097952867716764	-0.018619637991434956	-0.00022025132987457674	-0.0185582789204517
36.813829286029524	0.47120717323575256	0.471463832101972	0.5007774144766965	0.4998321361145399	0.51660723488641	0.5150063106426703	0.5326489688377437	0.5303757038099043	0.5637968234000472	0.560197324454103	0.06169397602039967	0.05930717170678824	-0.00022075476010985362	-0.018712759238525223	-0.00022002190328529458	-0.018650635646821456
37.03565112666392	0.4711570667966086	0.4714139317724809	0.5007280418904911	0.4997829439528922	0.5165582956889507	0.5149575345166552	0.5326004950890331	0.5303273732501806	0.5637493222124502	0.5601499219339712	0.06170156101361724	0.059314462358450185	-0.00022045817857074823	-0.01880020276522032	-0.00021972084824040117	-0.01873732340173717
37.25880955547555	0.4711061482873815	0.4713632450009863	0.500678239451666	0.4997333324948977	0.5165091357910195	0.5149085396505856	0.5325520155326169	0.5302790297946542	0.5637022401751045	0.5601029130334813	0.061709994794452314	0.05932256885948075	-0.00022009047293569672	-0.018881918967878164	-0.000219348850401202	-0.018818292533751446
37.483312626080554	0.4710544202246508	0.47131177478238306	0.5006280177558757	0.4996833124950196	0.516459770199991	0.5148593410292014	0.5325035497028014	0.5302306927644675	0.5636556057591536	0.5600563256234582	0.06171929313019369	0.05933150636518287	-0.00021965232854515016	-0.018957858036102948	-0.00021890659188095185	-0.018893493179859888
37.70916844062219	0.4710018850156254	0.47125952401188337	0.5005773874440265	0.4996328947566029	0.5164102140534665	0.514809953767611	0.5324551173516451	0.530182381694968	0.5636094478271397	0.5600101879550216	0.06172947211365217	0.05934129034372826	-0.00021914442721260308	-0.019027969952020385	-0.00021839475124973973	-0.018962875264548984
37.93638515006311	0.47094854495322847	0.4712064954803308	0.5005263592008742	0.4995820901305649	0.5163604826198132	0.5147603931118471	0.5324067384515152	0.5301341163381997	0.5635637956395885	0.5599645286659244	0.06174054817071268	0.05935193658342799	-0.0002185674472328092	-0.019092204490206655	-0.00021781400353892977	-0.019026388499227664
38.164970954479706	0.47089440221103435	0.47115269186937353	0.5004749437535639	0.49953090951403245	0.5163105912987075	0.5147106744394233	0.5323584331977063	0.5300859166654421	0.563518678861769	0.5599193767870541	0.06175253806811098	0.059363461200192626	-0.00021792206338644426	-0.019150511216750488	-0.0002171650202558162	-0.019083982381772557
38.39493410335793	0.47083945883805245	0.4710981157464882	0.5004231518701171	0.49947936384892583	0.5162605556216796	0.5146608132598912	0.5323102220111109	0.5300378028698097	0.5634741275706219	0.5598747617491029	0.061765458921407355	0.059375880645205895	-0.00021720894695032023	-0.019202839489253165	-0.00021644846938007056	-0.019135606195533228
38.626282895891045	0.47078371675335773	0.47104276955985913	0.5003709943578686	0.49942746412049815	0.5162103912526574	0.514610825215403	0.5322621255409554	0.5299897953689079	0.5634301722618739	0.5598307133894096	0.06177932820317411	0.05938921171278727	-0.00021642876570560077	-0.019249138456075343	-0.00021566501537728655	-0.01918120900884901
38.859025681279114	0.4707271777405528	0.47098665563309644	0.5003184820618366	0.49937522135580903	0.5161601139885138	0.5145607260812707	0.5322141646675963	0.5299419148075525	0.5633868438573321	0.5597872619589793	0.06179416375142362	0.05940347154849843	-0.00021558218394557294	-0.019289357056237577	-0.0002148153192089719	-0.019220739674892684
39.09317085903034	0.47066984344206764	0.47092977615979653	0.5002656258630406	0.49932264662215153	0.5161097397596117	0.5145105317665296	0.532166360505381	0.5298941820605443	0.5633441737123739	0.5597444381296875	0.061809983778253905	0.05941867765743861	-0.00021466986249008002	-0.019323444019292424	-0.00021390003833543503	-0.01925414683047677
39.328726879264174	0.470611715353284	0.47087213319793664	0.5002124366767537	0.4992697510254115	0.5160592846303523	0.5144602583145038	0.5321187344055747	0.5298466182355179	0.5633021936236342	0.559702273001676	0.06182680687873886	0.059434847912807974	-0.00021369245869151676	-0.019351347864827062	-0.00021291982672799747	-0.019281378896039314
39.56570224301631	0.4705527948164796	0.4708137286640974	0.5001589254506903	0.49921654570837376	0.5160087647997225	0.5144099219033699	0.5320713079593524	0.5297992446758457	0.5632609358368946	0.5596607981109396	0.06184465204006413	0.05945200056467186	-0.0002126506264406025	-0.01937301690193749	-0.00021187533488054022	-0.019302384075245982
39.80410550254544	0.4704930830145901	0.4707545643275076	0.5001051031631301	0.4991630418489603	0.5159581966018455	0.5143595388467241	0.5320241030008679	0.5297520829636164	0.5632204330551878	0.5596200454371216	0.06186353865092112	0.05947015424899399	-0.00021154501618703137	-0.01938839922962643	-0.00021076720981527686	-0.01931711035423689
40.04394526164196	0.4704325809647774	0.47069464180390774	0.5000509808209722	0.49910925065840517	0.5159075965065264	0.5143091255941505	0.5319771416103882	0.5297051549226818	0.5631807184471137	0.5595800474115141	0.06188348651115886	0.05948932799691429	-0.00021037627494768785	-0.019397442736789117	-0.0002095960950938558	-0.019325505501441853
40.28523017593832	0.47037128951180207	0.47063396254922346	0.4999965694577184	0.49905518337936144	0.5158569811198035	0.5142586987317885	0.5319304461175071	0.5296584826217756	0.5631418256553864	0.5595408369252739	0.06190451584171207	0.0595095412442898	-0.0002091450463161948	-0.019400095101502757	-0.00020836263083379158	-0.01932751706756619
40.52796895322162	0.47030920932119097	0.4705725278530414	0.4999418801313807	0.49900085128393956	0.5158063671844965	0.5142082749829018	0.5318840391044297	0.5296120883777059	0.5631037888056087	0.5595024473378636	0.06192664729480507	0.059530813841500725	-0.00020785197047978876	-0.019396303792021286	-0.0002070674537129058	-0.01932309238489438
40.77217035374772	0.4702463408721929	0.47051033883188736	0.4998869239223156	0.49894626567167133	0.5157557715807534	0.5141578712084486	0.5318379434093456	0.5295659947586246	0.5630666425152904	0.5594649124857212	0.06194990196445604	0.05955316606354071	-0.00020649768422997816	-0.01938601606597956	-0.00020571119698464813	-0.019312178567318483
41.017843190557436	0.4701826844505176	0.47044739642229094	0.49983171193097875	0.4988914378673987	0.5157052113266024	0.5141075044076514	0.5317921821298759	0.5295202245873777	0.5630304219031104	0.5594282666911677	0.061974301397268956	0.059576618620397516	-0.0002050828209751998	-0.0193691789708339	-0.00020429449049452764	-0.019294722510466045
41.26499632979458	0.4701182401408478	0.470383701373636	0.4997762552755969	0.4988363792190885	0.515654703578497	0.5140571917185662	0.5317467786266066	0.5294748009449332	0.5629951625984377	0.5593925447715602	0.061999867603540426	0.05960119266771862	-0.00020360801076724222	-0.01934573934521211	-0.00020281796068832847	-0.019270670891373243
41.51363869102594	0.4700530078191177	0.47031925424078774	0.49972056508975343	0.49878110109556273	0.5156042656318603	0.5140069504186535	0.5317017565267095	0.5294297471738979	0.5629609007511162	0.5593577820486988	0.06202662306868987	0.059626909817799466	-0.0002020738803025779	-0.01931564381779083	-0.00020128223062854111	-0.019239970168584364
41.763779247563185	0.46998698714455067	0.4702540553764868	0.499664652519892	0.49872561488414496	0.5155539149216365	0.5139567979253477	0.5316571397276533	0.5293850868821157	0.5629276730415224	0.5593240143584962	0.062054590765010645	0.05965379215088045	-0.0002004810529403489	-0.019278838807949228	-0.00019968792001012758	-0.019202566582322333
42.0154270267867	0.46992017755144605	0.47018810492350654	0.4996085287227202	0.4986699319882258	0.5155036690228313	0.5139067517966266	0.5316129524010063	0.5293408439463603	0.5628955166909061	0.5592912780609192	0.062083794163778475	0.05968186222677259	-0.00019883014873434135	-0.019235270527843795	-0.00019803564517517636	-0.019158406154815566
42.26859111047143	0.4698525782407077	0.4701214028065587	0.4995522048625278	0.49861406382473045	0.5154535456510526	0.5138568297315796	0.531569218996334	0.5292970425161173	0.5628644694720232	0.5592596100502072	0.062114257247695426	0.05971114309683215	-0.00019712178443720418	-0.01918488498165516	-0.00019632601912888958	-0.01910743469038323
42.523280635114425	0.46978418817110634	0.47005394872394785	0.49949569210839984	0.4985580218215016	0.5154035626630554	0.5138070495709768	0.5315259642451989	0.5292537070174622	0.5628345697200714	0.5592290477653852	0.062146004523718934	0.059741658316271	-0.00019535657351887892	-0.01912762796642653	-0.00019455965155956711	-0.019049597776117366
42.77950479226489	0.4697150060502615	0.4699857421389547	0.49943900163133237	0.4985018174145772	0.5153537380572779	0.5137574292978329	0.5314832131652552	0.5292108621570363	0.5628058563439351	0.559199629201072	0.06217906103624943	0.059773431956847804	-0.0001935351261967977	-0.019063445073939533	-0.00019273714885370552	-0.01898484078229501
43.03727282885567	0.4696450303253416	0.46991678227095013	0.4993821446012424	0.4984454620453788	0.5153040899743757	0.5137079870379747	0.5314409910644546	0.5291685329261255	0.5627783688377589	0.5591713929186024	0.06221345238072222	0.05980648861991625	-0.00019165804944865084	-0.01899228169091316	-0.0001908591141168703	-0.018913108862903982
43.29659404753705	0.46957425917346124	0.46984706808622084	0.4993251321838672	0.49838896715778314	0.5152546366977582	0.5136587410606025	0.5313993235453599	0.5291267446048431	0.56275214729285	0.5591443780574655	0.06224920471760259	0.05984085344988505	-0.00018972594703126067	-0.01891408300018327	-0.0001889261471910153	-0.018834346956566606
43.55747780701245	0.4695026904917771	0.4697765982885033	0.4992679755375503	0.49833234419509903	0.5152053966541158	0.5136097097788523	0.5313582365095652	0.5290855227664207	0.5627272324099293	0.5591186243470797	0.06228634478679326	0.05987655214805667	-0.0001877394195185511	-0.018828793983345804	-0.0001869388446791298	-0.018748499787463402
43.81993352237618	0.4694303218872618	0.4697053713092099	0.49921068580991323	0.4982756045969239	0.515156388413943	0.5135609117503526	0.531317756162239	0.5290448932816094	0.5627036655117391	0.5590941721189062	0.06232489992248099	0.05991361098689461	-0.00018569906431187277	-0.018736359420998383	-0.00018489779996500033	-0.01865551186637049
44.08397066545326	0.46935715066614836	0.46963338529734255	0.4991532741343986	0.49821875979588576	0.5151076306920639	0.513512365677781	0.5312779090167812	0.5290048823232012	0.5626814885560215	0.5590710623189203	0.062364898068433004	0.059952056824729184	-0.0001836054756626515	-0.018636723894232432	-0.00018280360323408296	-0.01855532749165434
44.349598765141174	0.4692831738230352	0.46956063810907633	0.4990957516266953	0.49816182121426916	0.5150591423481479	0.5134640904094161	0.5312387218996065	0.5289655163706629	0.5626607441488787	0.5590493365204496	0.06240636779374862	0.05999191712088784	-0.00018145924471069108	-0.01852983178764589	-0.00018065684150170291	-0.018447890750920237
44.6168274077539	0.46920838802963505	0.4694871272970057	0.4990381293810245	0.49810480026051057	0.5150109423872191	0.5134161049396854	0.5312002219550527	0.5289268222148993	0.5626414755585337	0.5590290369373924	0.06244933830910065	0.06003321995130946	-0.00017926095950715482	-0.01841562729109114	-0.00017845809863448192	-0.018333145522376526
44.88566623736761	0.4691327896231584	0.4694128500990378	0.49898041846629354	0.49804770832556833	0.5149630499601632	0.5133684284097095	0.5311624366504237	0.5288888269631395	0.562623726729495	0.5590102064378292	0.062493839483473125	0.06007599402462185	-0.00017701120503377243	-0.018294054400968207	-0.00017620795537776068	-0.01821103547663938
45.15612495616904	0.4690563745943181	0.46933780342692516	0.4989226299221068	0.49799055677915505	0.5149154843642301	0.5133210801078422	0.5311253937811651	0.5288515580439566	0.5626075422971542	0.5589928885580449	0.06253990186140795	0.06012026869872169	-0.00017471056324602774	-0.01816505692399062	-0.0001739069893824663	-0.018081504078423905
45.42821332480542	0.46897913857493717	0.4692619838544159	0.49886477475462976	0.49793335696583196	0.5148682650435208	0.5132740794702036	0.5310891214761834	0.528815043212424	0.5625929676028169	0.5589771275169689	0.06258755668079435	0.06016607399786837	-0.00017235961309880476	-0.018028578479444946	-0.00017155577523553234	-0.017944494589002602
45.701941162736816	0.4689010768251513	0.46918538760501716	0.49880686393230095	0.49787612020095934	0.5148214115894788	0.5132274460812093	0.5310536482033096	0.5287793105554099	0.5625800487091951	0.5589629682310562	0.06263683589120489	0.06021344063029847	-0.00016995893057403233	-0.017884562501592427	-0.00016915488448754346	-0.01779995006833701
45.97731834859046	0.46882218422018657	0.4691080105393511	0.4987489083813822	0.49781885776648926	0.514774943741364	0.5131811996740915	0.5310190027749103	0.5287443884970189	0.562568832416368	0.5589504563296204	0.06268777217280692	0.0602624000064103	-0.00016750908873053305	-0.01773295224457172	-0.00016670488568526487	-0.017647813377607235
46.25435482051728	0.4687424552367001	0.46902984814209014	0.4986909189813499	0.4977615809066122	0.5147288813867188	0.5131353601314148	0.5309852143536605	0.528710305804183	0.5625593662782371	0.5589396381706355	0.0627403989558685	0.06031298425749642	-0.00016501065771989953	-0.01757369078376314	-0.00016420634440439397	-0.017488027182153587
46.533060576550575	0.46866188393866265	0.4689508955084578	0.49863290656010695	0.49770430082323147	0.5146832445618345	0.5130899474855828	0.5309523124584687	0.5286770915924082	0.5625516986194816	0.5589305608570252	0.06279475044087805	0.06036522625508463	-0.00016246420483212454	-0.017406721020606142	-0.0001616598232794253	-0.017320533954048756
46.813445674966815	0.4685804639627724	0.46887114733027324	0.49857488188902477	0.49764702867127264	0.5146380534521927	0.5130449819193396	0.5309203269705762	0.5286447753316831	0.5625458785530475	0.5589232722534571	0.06285086161930346	0.06041915963088764	-0.00015987029454389567	-0.01723198568748785	-0.00015906588205150118	-0.017145275976758967
47.09552023464871	0.4684981885033772	0.46879059788153177	0.49851685567779414	0.49758977555381684	0.5145933283929061	0.5130004837662525	0.530889288139823	0.5286133868525504	0.5625419559981762	0.5589178210036572	0.0629087682950129	0.06047481879738234	-0.00015722948854568486	-0.01704942735088366	-0.00015642507759594526	-0.01696219534760246
47.37929443545016	0.46841505029688935	0.4687092410034942	0.49845883856908924	0.4975325525170511	0.5145490898691433	0.5129564735112007	0.5308592265910944	0.5285829563523524	0.5625399816990012	0.558914256548268	0.06296850710637741	0.06053223896905033	-0.00015454234579015402	-0.01685898841675737	-0.0001537379639527936	-0.016771233981017986
47.66477851856398	0.4683310416056726	0.4686270700892728	0.4984008411330232	0.4974753705450257	0.5145053585165416	0.512912971790841	0.5308301733309487	0.5285535144016573	0.5625400072437277	0.5589126291432693	0.0630301155490938	0.06059145618431512	-0.00015180942254200414	-0.016660611136188663	-0.00015100509239074356	-0.01657233361511601
47.951982786891236	0.46824615420138266	0.4685440780678909	0.49834287386140547	0.49741824055421774	0.5144621551216023	0.5128699993940619	0.5308021597544392	0.5285250919508625	0.5625420850844225	0.5589129898789795	0.06309363199973655	0.06065250732816587	-0.00014903127241350234	-0.016454237609849542	-0.00014822701143524242	-0.016365435814918783
48.24091760541319	0.4681603793477402	0.46846025738780117	0.4982849471617777	0.4973611733878881	0.5144195006220803	0.5128275772624328	0.5307752176521308	0.5284977203369948	0.5625462685574347	0.5589153906996622	0.06315909574007798	0.06071543015552965	-0.00014620844642132536	-0.016239809794683424	-0.00014540426691411756	-0.016150481977248887
48.53159340156531	0.4680737077827127	0.46837559999983597	0.49822707135122346	0.49730417981022024	0.5143774161073444	0.5127857264906323	0.5307493792173206	0.5284714312907062	0.5625526119044686	0.5589198844237614	0.06322654698220673	0.06078026331541291	-0.0001433414930392951	-0.016017269510811616	-0.00014253740200320664	-0.01592741333634251
48.82402066561362	0.4679861297000858	0.46829009733957216	0.4981692566499486	0.49724727050024453	0.5143359228187311	0.5127444683268687	0.5307246770534707	0.5284462569434726	0.5625611702943352	0.5589265247647857	0.06329602689446155	0.06084704637581591	-0.0001404309582442309	-0.015786558447217658	-0.00013962695728109153	-0.01569617096991749
49.11820995103327	0.46789763473039775	0.46820374030908435	0.4981115131746114	0.4971904560455199	0.5142950421498749	0.5127038241732758	0.5307011441818593	0.5284222298350052	0.5625719998454094	0.5589353663528671	0.06336757762823372	0.06091581984949275	-0.00013747738557423617	-0.015547618169648558	-0.00013667347078194503	-0.015456695805966092
49.41417187488941	0.4678082119212144	0.4681165192580693	0.49805385093140775	0.49713374693558643	0.5142547956470209	0.5126638155862985	0.5306788140494607	0.5283993829208811	0.5625851576488169	0.5589464647570238	0.06344124234564531	0.06098662522054199	-0.00013448131619564485	-0.015300390129411312	-0.00013367747803827434	-0.015208928628098306
49.71191711822035	0.4677178497167167	0.4680284239643064	0.4979962798088845	0.49707715355515636	0.5142152050093098	0.5126244642770604	0.5306577205370564	0.5283777495803998	0.5626007017923805	0.5589598765081463	0.06351706524815921	0.06105950497190145	-0.00013144328895331459	-0.015044815670577805	-0.00013063951214098424	-0.014952810083414647
50.01145642642306	0.46762653593657744	0.46793944361344236	0.49793880957048253	0.4970206861770528	0.5141762920890524	0.5125857921117091	0.5306378979675902	0.5283573636246782	0.5626186913853558	0.5589756591227436	0.06359509160613802	0.061134502613751994	-0.00012836384043746207	-0.014780836039406609	-0.0001275601038126517	-0.014688280691785849
50.3128006096408	0.46753425775409707	0.4678495667780583	0.4978814498467948	0.4969643549548681	0.5141380788919647	0.5125478211117339	0.5306193811147789	0.5283382593049815	0.5626391865839814	0.5589938711274693	0.0636753677894053	0.06121166271288063	-0.00012524350505560555	-0.014508392394631642	-0.00012443978144982548	-0.014415280852219325
50.61596054315354	0.46744100167356806	0.4677587813960033	0.4978242101275213	0.49690816991534603	0.5141005875773905	0.5125105734542795	0.5306022052119799	0.5283204713213178	0.5626622486178825	0.5590145720844666	0.06375794129884027	0.06129103092304102	-0.00012208281509518137	-0.01422742581681291	-0.00012127907119263703	-0.014133750852209914
50.9209471677702	0.4673467535068413	0.46766707474796104	0.4977670997531208	0.49685214095046387	0.5140638404584864	0.512474071472414	0.5305864059613322	0.5283040348312857	0.5626879398173587	0.5590378226175581	0.06384286079904075	0.0613726540163406	-0.00011888230080503437	-0.01393787732045837	-0.00011807849699907447	-0.01384363087828433
51.22777149022361	0.46725149834906016	0.4675744334342162	0.49771012790613395	0.4967962778092103	0.5140278600023811	0.5124383376553874	0.5305720195431771	0.5282889854591951	0.5627163236415831	0.5590636844393139	0.06393017615210769	0.06145657991569614	-0.00011564249046447372	-0.013639687864809957	-0.00011483858070948649	-0.013544861025494015
51.53644458356769	0.46715522055352965	0.46748084335059203	0.49765330360217447	0.4967405900890417	0.5139926688303047	0.5124033946488507	0.5305590826257687	0.5282753593054735	0.5627474647077636	0.5590922203790376	0.06401993845258148	0.06154285772841644	-0.00011236391046731686	-0.013332798366931797	-0.00011155984212340986	-0.013237381308897511
51.84697758757708	0.4670579037056854	0.4673862896635278	0.49759663568056545	0.49668508722700444	0.5139582897176797	0.5123692652550543	0.5305476323752915	0.5282631929563583	0.5627814288212871	0.5591234944116981	0.06411220006360085	0.06163153778092921	-0.0001090470854062664	-0.013017149715139453	-0.00010824279906962442	-0.0129211316742186
52.15938170914916	0.4669595305961285	0.46729075678425647	0.49754013279461173	0.4966297784905111	0.5139247455941798	0.5123359724330112	0.5305377064661824	0.5282525234938965	0.5628182830069005	0.559157571687853	0.0642070146542956	0.061722671654721915	-0.00010569253816283819	-0.012692682783367104	-0.00010488796749763551	-0.01259605201175873
52.47366822270851	0.4668600831926861	0.4671942283420497	0.4974838034014923	0.49657467296775093	0.5138920595437461	0.512303539298623	0.5305293430917859	0.5282433885062552	0.5628580955409586	0.559194518564596	0.06430443723849862	0.06181631222353215	-0.00010230078999584613	-0.012359338446117363	-0.00010149586156116275	-0.012262082169726796
52.789848470613855	0.4667595426114605	0.46709668715649166	0.49742765575175574	0.4965197795577249	0.5138602548045681	0.5122719891247737	0.5305225809753414	0.5282358260983594	0.5629009359847896	0.559234402637575	0.06440452421480311	0.06191251369184159	-9.887236063943483e-05	-0.012017057594661651	-9.806699369818705e-05	-0.01191916196731313
53.107933863567155	0.46665788908682343	0.46699811520874285	0.4973716978783988	0.49646510695988694	0.5138293547690149	0.5122413453413871	0.5305174593813232	0.5282298749028689	0.5629468752192194	0.5592772927741199	0.06450733340804293	0.062011331634724005	-9.540776840633036e-05	-0.011665781154718502	-9.46018747289834e-05	-0.011567231210577233
53.42793588102576	0.46655510194031335	0.4668984936117494	0.4973159375855147	0.4964106636633721	0.5137993829835248	0.512211631535438	0.5305140181271392	0.528225574091506	0.562995985480298	0.5593232591475262	0.06461292411222884	0.06211282303910875	-9.19075302900918e-05	-0.011305450104174497	-9.110101396125891e-05	-0.01120622970961449
53.74986607161648	0.46645115954839284	0.4667978025793616	0.49726038243649123	0.49635645793579586	0.5137703631484429	0.51218287145092	0.5305122975952118	0.528222963386742	0.5630483403962862	0.5593723732725435	0.06472135713502246	0.062217046346501596	-8.837216207968623e-05	-0.010936005493064727	-8.756491927908172e-05	-0.010836097294287583
54.073736053552395	0.4663460393090149	0.46669602139430655	0.4972050397417397	0.4963024978116093	0.5137423191178073	0.5121550889887746	0.5305123387454451	0.5282220830738733	0.5631040150259452	0.5594247080421131	0.06483269484378933	0.06232406149724626	-8.480217847672833e-05	-0.010557388464604855	-8.399409726134177e-05	-0.010456773834178534
54.399557515052166	0.4662397176069536	0.4665931283749778	0.49714991654592705	0.496248791079981	0.5137152748990768	0.5121283082067547	0.5305141831281028	0.5282229740134775	0.563163085898186	0.5594803377654097	0.06494700121332862	0.06243392997636837	-8.11980932193812e-05	-0.010169540277473743	-8.038905329355028e-05	-0.0100681992579581
54.727342214761876	0.4661321697778426	0.46648910084098555	0.497095019614707	0.4961953452722	0.5136892546528005	0.5121025533192528	0.5305178728971062	0.5282256776542888	0.5632256310531358	0.5595393382072427	0.0650643418753026	0.06254671486107713	-7.756041920192747e-05	-0.009772402327968166	-7.675029166831493e-05	-0.009670313572357259
55.057101982179326	0.4660233700708735	0.46638391507741905	0.49704035542090524	0.4961421676485612	0.51366428269223	0.5120778486970655	0.5305234508237672	0.5282302360464897	0.5632917300846776	0.5596017866288657	0.06518478416947641	0.06266248086999573	-7.388966861776591e-05	-0.00936591617647764	-7.307831573533097e-05	-0.009263056887704124
55.38884871808102	0.46591329161009337	0.46627754629776585	0.4969859301301544	0.4960892651847263	0.5136403834828513	0.5120542188670885	0.530530960310983	0.5282366918554458	0.5633614641845242	0.5596677618302622	0.06530839719682702	0.06278129441418355	-7.01863531005209e-05	-0.00895002357391661	-6.93736280231727e-05	-0.008846369440746571
55.722594394951685	0.46580190635424257	0.4661699686054326	0.49693174958594194	0.4960366445575272	0.5136175816418589	0.5120316885119619	0.5305404454079024	0.5282450883758996	0.5634349161878951	0.5597373441939605	0.06543525187460476	0.06290322365003373	-6.645098386737214e-05	-0.00852466648932193	-6.563673036164008e-05	-0.008420191618085937
56.058351057416104	0.4656891850550755	0.4660611549538061	0.49687781929405195	0.49598431213018884	0.5135959019375429	0.5120102824696429	0.5305519508250776	0.528255469546638	0.5635121706208565	0.5598106157304499	0.06556542099341095	0.06302833853412419	-6.268407188192437e-05	-0.008089787140988847	-6.18681240367458e-05	-0.007984463984698209
56.39613082267415	0.4655750972140953	0.46595107710479616	0.49682414440636896	0.49593227393695005	0.5135753692886017	0.5119900257329026	0.5305655219501363	0.5282678799656565	0.5635933137494017	0.5598876601252605	0.06569897927641169	0.06315671088009717	-5.88861280068631e-05	-0.007645328026924858	-5.806830994403711e-05	-0.007539127312952587
56.7359458809379	0.4654596110376355	0.4658397055857908	0.49677072970401925	0.49588053566704904	0.5135560087633696	0.5119709434487466	0.5305812048639821	0.5282823649058331	0.5636784336303408	0.559968562787776	0.0658360034407496	0.06328841441765892	-5.505766318669725e-05	-0.00719123196032001	-5.423778874347196e-05	-0.0070841226126958645
57.07780849587155	0.4653426933902206	0.4657270096449588	0.49671757957981705	0.4958291026480491	0.5135378455789449	0.5119530609177557	0.5305990463575466	0.5282989703311454	0.5637676201640781	0.5600534109018613	0.06597657226125715	0.06342352485380004	-5.119918862628303e-05	-0.006727442105400883	-5.037706101773676e-05	-0.006619391162814736
57.42173100503407	0.46522430974612916	0.4656129572048289	0.4966646980199828	0.4957779798284718	0.5135209051002297	0.5119364035933409	0.5306190939491157	0.528317742913435	0.5638609651493605	0.560142293478373	0.06612076663657068	0.06356211993631013	-4.731121596879273e-05	-0.006253902014307755	-4.6486627455988305e-05	-0.006144874546876622
57.7677258203244	0.4651044241390814	0.46549751481406854	0.4966120885851073	0.4957271717597126	0.5135052128388662	0.511920997080899	0.5306413959022591	0.5283387300497557	0.563958562340077	0.5602353014096387	0.06626866965775075	0.06370427951969614	-4.3394257508766465e-05	-0.005770555669627697	-4.2566989034820146e-05	-0.00566051468959472
58.115805428429454	0.4649829991099721	0.4653806475973864	0.49655975439031524	0.4956766825771933	0.5134907944520543	0.5119068671368767	0.5306660012443775	0.5283619798803244	0.5640605075042038	0.5603325275259926	0.06642036667951755	0.06385008563362668	-3.944882639728142e-05	-0.0052773475272687165	-3.861864720866581e-05	-0.005166253895581008
58.465982391274686	0.464859995652561	0.4652623192034745	0.4965076980846067	0.49562651598073143	0.513477675741264	0.5118940396677241	0.5306929597859009	0.5283875413070942	0.564166898484984	0.5604340666544495	0.06657594539420601	0.0639996225539729	-3.547543685844534e-05	-0.004774222561792385	-3.4642104116078265e-05	-0.004662034891296685
58.818269346477535	0.4647353731570337	0.4651424917509059	0.49645592182932574	0.49557667521407855	0.5134658826508172	0.5118825407287403	0.5307223221401574	0.5284154640129862	0.5642778352644398	0.5605400156796193	0.06673549590856556	0.064152976876603	-3.1474604423653574e-05	-0.00426112631581077	-3.0637862784343994e-05	-0.004147800868125273
59.172679007803275	0.46460908935133705	0.46502112577189797	0.49640442727571926	0.49552716304359756	0.5134554412663412	0.5118723965228014	0.530754139743949	0.5284457984817951	0.5643934200293229	0.5606504736069549	0.06689911082354617	0.06431023759401167	-2.7446846172063388e-05	-0.0037380049515292058	-2.6606427365960528e-05	-0.0036234955310732175
59.52922416562417	0.46448110024019107	0.46489818015384476	0.49635321554154793	0.4954779817360297	0.5134463778130827	0.511863633398953	0.5307884648788529	0.5284785960188049	0.5645137572396072	0.5607655416284343	0.06706688531716729	0.0644714961749472	-2.3392680992162518e-05	-0.0032048053066233706	-2.254830336778646e-05	-0.0030890631476552244
59.887917687380885	0.4643513600416782	0.46477361207852047	0.49630228718670083	0.49542913303531805	0.513438718654069	0.5118562778508821	0.5308253506932898	0.5285139087721392	0.5646389536996402	0.5608853231907952	0.0672389172306443	0.06463684664713575	-1.9312629853107666e-05	-0.00266147495291591	-1.846399789540154e-05	-0.0025444486004317923
60.24877251804685	0.4642198211212939	0.46464737695885155	0.4962516421877665	0.4953806181384378	0.5134324902881158	0.511850356515236	0.5308648512253793	0.5285517897548817	0.5647691186320659	0.5610099240664235	0.06741530715788821	0.06480638568326659	-1.5207216075729946e-05	-0.0021079622571704704	-1.4354019919893268e-05	-0.0019895974443358
60.6118016805955	0.4640864339233536	0.46451942837314647	0.4962012799115166	0.495332437670187	0.5134277193476717	0.511845896169795	0.5309070214266254	0.5285922928679945	0.5649043637546537	0.5611394524270221	0.06759615853854499	0.0649802126903723	-1.1076965641843017e-05	-0.0015442164484937848	-1.0218880555190601e-05	-0.0014244559667844214
60.97701827647021	0.46395114689963035	0.46438971799666723	0.49615119908723837	0.49528459165688854	0.513424432596474	0.5118429237314778	0.5309519171864623	0.5286354729240665	0.5650448033601494	0.5612740189201856	0.06778157775474536	0.0651584299027537	-6.922407511655848e-06	-0.0009701876891767824	-6.05909334072674e-06	-0.0008489712507326885
61.34443548605718	0.46381390643510045	0.4642581955304276	0.49610139777787843	0.4952370794989539	0.5134226569270236	0.5118414662541846	0.530999595357694	0.5286813856719383	0.5651905543993019	0.5614137367490072	0.06797167423169627	0.06534114247862781	-2.744073949401127e-06	-0.0003858271483494491	-1.875174554188952e-06	-0.0002630912432692867
61.71406656916102	0.46367465677066777	0.46412480862708555	0.49605187334992534	0.49518989994224877	0.5134224193578562	0.5118415509264451	0.5310501137828746	0.5287300878222216	0.5653417365671961	0.5615587217548619	0.06816656054233468	0.0655284586006438	1.457499125945283e-06	0.00020891291823943448	2.33235647040253e-06	0.0003332351725191529
62.085924865483435	0.4635333399227235	0.4639895028138021	0.49600262244197696	0.495143051048208	0.5134237470306012	0.511843205068887	0.5311035313216569	0.5287816370737708	0.5654984723930544	0.5617090925035069	0.06836635251619523	0.06572048958046735	5.681771768517585e-06	0.0008140790834119116	6.562977004964665e-06	0.0009400581012357634
62.46002379510434	0.46338989559940386	0.4638522214119238	0.4959536409319311	0.4950965301626389	0.5134266672068105	0.5118464561314845	0.5311599078791663	0.5288360921411366	0.5656608873336572	0.5618649703746557	0.0685711693527091	0.0659173499676055	9.928199618869371e-06	0.0014297166591603627	1.0816160558868582e-05	0.0015574265519262553
62.83637685896657	0.4632442611133843	0.46371290545334437	0.4959049239027255	0.4950503338831424	0.5134312072645508	0.5118513316905937	0.5312193044354231	0.5288935127830436	0.5658291098705549	0.5620264796551818	0.06878113373911353	0.0661191576626764	1.419623349308008e-05	0.002055869601036875	1.5091376512788024e-05	0.0021853883529843188
63.21499763936286	0.4630963712910587	0.46357149359339267	0.4958564656065632	0.4950044580250946	0.5134373946947329	0.5118578594457562	0.5312817830758829	0.5289539598319412	0.5660032716112501	0.5621937476361254	0.06899637197322182	0.06632603403532257	1.8485318948879836e-05	0.002692580406602474	1.9388089718241908e-05	0.002823990059354742
63.59589980042612	0.46294615837792996	0.4634279220200811	0.49580825942754564	0.49495889758611084	0.5134452570971751	0.5118660672162513	0.5313474070231248	0.5290174952246756	0.5661835073945285	0.5623669047136794	0.06921701409124704	0.06653810404700215	2.279489582768246e-05	0.00333989000745305	2.3705760067826986e-05	0.00347327685310006
63.979097088622495	0.462793551940037	0.4632821243595493	0.4957602978426317	0.49491364670891796	0.5134548221763684	0.5118759829373795	0.5314162406697431	0.529084182034318	0.5663699554001386	0.562546084494339	0.06944319400093947	0.06675549637885678	2.7124397770750264e-05	0.0039978376541398575	2.8043842056457713e-05	0.0041332924395192094
64.36460333324754	0.46263847876123165	0.46313403157752037	0.4957125723808468	0.49486869864255945	0.5134661177369398	0.5118876346564734	0.5314883496125009	0.5291540845032228	0.5665627572630274	0.5627314239044167	0.06967504962028054	0.06697834356493523	3.147325171648507e-05	0.0046664607952777715	3.2401784314961546e-05	0.004804078936388123
64.75243244692527	0.46248086273611105	0.4629835718765849	0.49566507358064976	0.49482404570184674	0.5134791716787865	0.5119010505286034	0.5315638006877917	0.5292272680773502	0.5667620581923417	0.562923063304125	0.06991272302199414	0.06720678213099532	3.584087734997965e-05	0.005345794945810667	3.6779029105926675e-05	0.005485676754005908
65.14259842611021	0.46232062475839575	0.462830670589109	0.49561779094536274	0.4947796792249685	0.5134940119918517	0.5119162588119621	0.5316426620084727	0.5293037994419169	0.5669680070954269	0.5631211466064489	0.07015636058416505	0.06744095273916625	4.022668654146688e-05	0.006035873550018778	4.1175011802230266e-05	0.006178124469656154
65.53511535159264	0.46215768260454276	0.46267525006556837	0.49557071289657256	0.4947355895291684	0.5135106667505441	0.5119332878629157	0.5317250030021301	0.5293837465584328	0.5671807567070681	0.5633258214010349	0.07040611314724794	0.06768100033874411	4.463008273714042e-05	0.006736727833228429	4.558916033736704e-05	0.006881458693968057
65.92999738900669	0.4619919508123592	0.4625172295580748	0.49552382672539547	0.4946917658643884	0.5135291641077403	0.5119521661306904	0.5318108944508361	0.5294671787031902	0.5674004637242134	0.5635372390833406	0.07066213617777596	0.06792707432343267	4.905046032677163e-05	0.007448386646075278	5.002089460803827e-05	0.007595713926264125
66.32725878934137	0.46182334055438296	0.46235652509887787	0.4954771185415014	0.49464819636477925	0.513549532288391	0.5119729221516687	0.5319004085324739	0.5295541665072626	0.5676272889464617	0.5637555549893009	0.07092458993910346	0.06817932869532248	5.348720397413409e-05	0.008170876298137841	5.446962586441728e-05	0.008320922403441955
66.72691388945532	0.4616517595057698	0.4621930493735903	0.4954305732197753	0.49460486799796594	0.5135717995826554	0.5119955845432888	0.5319936188636883	0.5296447819980873	0.5678613974225832	0.5639809285357793	0.07119363966951715	0.06843792223594608	5.793968788492254e-05	0.008904220377701222	5.8934756044348724e-05	0.00905711393690467
67.12897711259382	0.46147711170642813	0.46202671158888164	0.4953841743445003	0.4945617665119482	0.5135959943385677	0.5120201819974881	0.5320906005445428	0.5297390986427003	0.5681029586033732	0.5642135233670824	0.07146945576807838	0.06870301868476868	6.240727507145216e-05	0.009648439565467015	6.34156770781269e-05	0.009804315738961122
67.53346296890952	0.46129929741711506	0.46185741733437385	0.49533790415093315	0.4945188763795253	0.5136221449541986	0.5120467432736985	0.5321914302049632	0.5298371913927002	0.568352146501156	0.5644535075078501	0.07175221398858568	0.06897478692545195	6.68893165448603e-05	0.0104035514318781	6.791177015974537e-05	0.010562552240159562
67.94038605598601	0.46111821296920136	0.46168506843845153	0.49529174346413257	0.4944761807401016	0.5136502798692645	0.5120752971913355	0.5322961860530424	0.529939136731021	0.5686091398562622	0.5647010535226241	0.07204209564205494	0.06925340118031272	7.138515046034577e-05	0.011169570221170488	7.242240495441976e-05	0.011331844890548837
68.3497610593647	0.46093375060779174	0.4615095628176845	0.4952456716348996	0.4944336613387471	0.5136804275561621	0.5121058726217567	0.5324049479252942	0.5300450127205939	0.5688741223108292	0.5649563386824343	0.07233928780814206	0.06953904121335759	7.589410122499363e-05	0.011946506623502273	7.694693877646763e-05	0.012112211951190943
68.7616027530747	0.46074579832787294	0.4613307943195542	0.4951996664726764	0.4943912984623636	0.5137126165103889	0.5121384984796635	0.5325177973389461	0.5301548990549848	0.5691472825902953	0.5652195451387554	0.0726439835559597	0.0698318925423282	8.04154785466471e-05	0.01273436753078272	8.148471571323146e-05	0.012903668270652702
69.17592600016614	0.46055423970314174	0.4611486525581406	0.49515370417524435	0.4943490708728003	0.5137468752403036	0.5121732037138932	0.5326348175463687	0.5302688771111059	0.5694288146929717	0.5654908601052012	0.07295638217476773	0.07013214666023593	8.494857641483389e-05	0.013533155775263594	8.603506569215824e-05	0.013706225046320242
69.59274575324658	0.4603589537071489	0.4609630227424247	0.495107759255047	0.4943069557367648	0.5137832322561823	0.512210017297575	0.5327560935917278	0.5303870300040902	0.5697189180881025	0.5657704760473574	0.07327668941501893	0.07044000126683224	8.949267203384181e-05	0.01434286985262645	9.059730348925932e-05	0.014519889569285738
70.01207705502031	0.46015981452637095	0.46077378549683257	0.49506180446195897	0.4942649285523461	0.513821716058534	0.5122489682175906	0.5328817123699816	0.5305094426444279	0.5700177979228478	0.5660585908811547	0.0736051177403219	0.07075566051054695	9.404702468474024e-05	0.015163503625402086	9.517072768305823e-05	0.015344664953033771
70.43393503883172	0.45995669136480427	0.4605808166736289	0.4950158107023112	0.49422296307198005	0.5138623551256097	0.5122900854633157	0.5330117626883166	0.5306362017974832	0.5703256652386461	0.5663554081802333	0.07394188659085096	0.07107933524142078	9.861087451168427e-05	0.01599504600618218	9.975461954558895e-05	0.01618054984447781
70.85833492921113	0.4597494482396532	0.46038398715674794	0.4949697469539662	0.4941810312216529	0.5139051779000647	0.5123333980145713	0.5331463353301398	0.5307673961454895	0.5706427371974399	0.566661137392756	0.07428722265880236	0.07141124327560633	0.00010318344123882994	0.01683748061998358	0.00010434824185168168	0.017027538112841967
71.2852920424243	0.4595379437676536	0.4601831626566229	0.4949235801772286	0.49413910301614505	0.5139502127747055	0.5123789348287431	0.5332855231217583	0.5309031163521489	0.5709692373182725	0.5669759940681587	0.0746413601765468	0.07175160967203274	0.0001077639228073135	0.017690785443804202	0.00010895083762585411	0.017885618519486002
71.71482178702524	0.45932203094155793	0.4599782034955525	0.49487727522136354	0.49409714647009534	0.5139974880772717	0.5124267248270091	0.5334294210018582	0.5310434551299555	0.5713053957248064	0.5673002000943602	0.07500454121810596	0.0721006670218712	0.0001123514939234127	0.018554932421110948	0.00011356162880582499	0.018754774364722948
72.14693966441222	0.4591015568962711	0.4597689643831197	0.4948307947264811	0.4940551275046555	0.5140470320541716	0.5124767968796161	0.5335781260939195	0.5311885073103715	0.5716514494043246	0.5676339839459775	0.0753770160146652	0.07245865575146969	0.00011694530451011875	0.019429887049497552	0.00011817981481632156	0.019634983109213522
72.58166126938723	0.45887636266410664	0.45955529418114394	0.4947840990205255	0.4940130098494896	0.5140988728531116	0.5125291797901325	0.5337317377817199	0.5313383699170001	0.5720076424788265	0.5679775809441293	0.07575904328489456	0.07282582443948714	0.00012154447807388724	0.020315607941853386	0.00012280457106450537	0.020526215971301554
73.01900229071879	0.4586462829185937	0.459337035657625	0.4947371460111017	0.49397075493986203	0.514153038504543	0.5125839022786228	0.533890357788055	0.5314931422418887	0.5723742264888645	0.5683312335284393	0.07615089058081567	0.07320243014894916	0.00012614810995159598	0.021212046354747827	0.00012743504732648514	0.021428437494549257
73.45897851170821	0.45841114570623887	0.4591140252291005	0.4946898910718434	0.4939283218085314	0.5142095569018301	0.5126409929636445	0.5340540902568403	0.5316529259251181	0.5727514606907874	0.5686951915418925	0.07655283465008027	0.07358873877505556	0.00013075526544392702	0.022119145684598607	0.0001320703660296907	0.022341605085216543
73.90160581075892	0.4581707721656114	0.4588860926908109	0.49464228692301787	0.4938856669721667	0.5142684557800675	0.5127004803430087	0.53422304183876	0.5318178250378383	0.5731396123681253	0.569069712529234	0.07696516181554267	0.07398502540956088	0.0001353649778418342	0.023036840930103608	0.00013670962042988677	0.023265668518249072
74.34690016194996	0.45792497623308354	0.45865306093402297	0.4945942835060387	0.49384274431196207	0.5143297626934442	0.5127623927731997	0.5343973217806278	0.5319879461689173	0.5735389571578704	0.5694550620496401	0.07738816837304617	0.07439157472265576	0.0001399762463127896	0.023965058115763327	0.00014135187266584026	0.0242005694078955
74.79487763561212	0.45767356433451495	0.4584147456498384	0.4945458278515359	0.49379950494813346	0.514393504991052	0.5128267584473727	0.5345770420186394	0.5321633985153759	0.573949779392463	0.5698515140044385	0.07782216100842854	0.07480868136325881	0.00014458803364048034	0.02490371367363764	0.0001459961516845354	0.02514624064113491
75.24555439890803	0.4574163350621404	0.45817095501875693	0.49449686394061737	0.493755897107931	0.5144597097910238	0.5128936053718176	0.5347623172757123	0.5323442939767962	0.5743723724583429	0.5702593509806955	0.07826745723479685	0.07523665037876785	0.0001491992638297246	0.02585271378306686	0.00015064145102539062	0.026102605769665388
75.6989467164156	0.45715307883586	0.4579214893852361	0.49444733255891987	0.4937118659868005	0.5145284039528972	0.5129629613407839	0.5349532651631045	0.5325307472538999	0.5748070391719727	0.5706788646115467	0.07872438585118957	0.07567579765532102	0.00015380881953941383	0.026811953662061683	0.0001552867264620339	0.027069578359984803
76.15507095071504	0.45688357754810066	0.45766614091643937	0.49439717114303716	0.49366735360229275	0.5145996140480549	0.5130348539095531	0.53515000628653	0.5327228759515018	0.575254092174303	0.5711103559541917	0.07919328742381683	0.07612645037971331	0.0001584155393438147	0.02778131680754825	0.00015993089348054212	0.028047061295310982
76.61394356297929	0.4566076041913546	0.45740469324431327	0.4943463136188709	0.4936222986402954	0.5146733663281233	0.5131093103656211	0.5353526643569801	0.5329208006860473	0.5757138543446974	0.5715541358865355	0.07967451479112715	0.07658894752416279	0.0001630182148151249	0.028760674182180423	0.00016457282458115507	0.029034946026584407
77.07558111356816	0.45632492246746026	0.4571369210900863	0.4942946902314339	0.4935766362931319	0.5147496866911709	0.5131863576978627	0.5355613663064982	0.533124645197975	0.5761866592354088	0.5720105255235222	0.08016843359405992	0.07706364035523887	0.00016761558739097904	0.029749883339306393	0.0001692113464133449	0.030033111771743393
77.54000026262605	0.4560352863776226	0.45686258987023415	0.494242227365591	0.4935302980890538	0.5148286006455404	0.5132660225635354	0.5357762424091328	0.5333345364691305	0.5766728515277644	0.5724798566542613	0.08067542283288569	0.07755089296827458	0.00017220634504433452	0.030748787487240747	0.00017384523669261576	0.031041424652812566
78.00721777068286	0.4557384397921228	0.45658145528288285	0.49418884735720375	0.4934832117125982	0.5149101332711639	0.5133483312529409	0.5359974264073479	0.5335506048454914	0.5771727875112813	0.572962472201129	0.0811958754521671	0.0780510828487547	0.00017678911871177316	0.03175721448255331	0.00017847322090858153	0.03205973677039253
78.47725049925933	0.4554341159985917	0.4562932628735774	0.49413446829409136	0.49343530081527476	0.5149943091781433	0.5134333096516008	0.5362250556441381	0.5337729841654673	0.5776868355870224	0.5734587267020921	0.08173019895543564	0.0785646014621925	0.00018136247846733955	0.032774975748651514	0.00018309396881610596	0.03308788521174222
78.95011541147531	0.4551220372276649	0.455997747579266	0.4940790038062021	0.49338648481598835	0.5150811524624216	0.5135209831997413	0.5364592712011542	0.5340018118940534	0.5782153767965761	0.5739689868175821	0.08227881605130952	0.07909185487415053	0.0001859249294374754	0.03380186511506622	0.00018770609066176558	0.03412569098203733
79.42582957266194	0.4548019141547574	0.4556946332492858	0.4940223628443264	0.4933366786905752	0.5151706866583072	0.5136113768488924	0.5367002180431178	0.5342372292631327	0.5787588053781356	0.5744936318633369	0.08284216533286189	0.07963326440214481	0.00019047490742096773	0.034837657569212865	0.00019230813314863315	0.035172957856204334
79.90441015097758	0.45447344537662254	0.45538363214206073	0.4939644494466557	0.49328579274978657	0.5152629346876318	0.5137045150153814	0.5369480451688611	0.5344793814182355	0.5793175293512504	0.5750330543707081	0.08342070199220397	0.08018926730129185	0.0001950107741977014	0.03588210791419044	0.00019689857511973052	0.03622947114543251
80.38587441802741	0.45413631686128	0.4550644443961421	0.493905162492435	0.4932337324050014	0.515357918805271	0.5138004215304964	0.5372029057693032	0.5347284175720868	0.579891971131915	0.5755876606760421	0.08401489857232276	0.0807603174856922	0.00019953081249557414	0.036934949324304966	0.00020147582292262545	0.03729499636889955
80.87023974948666	0.45379020136980647	0.45473675747414116	0.49384439544190056	0.4931803979209128	0.5154556605407653	0.5138991195870486	0.537464957392726	0.5349844911652775	0.580482568179776	0.5761578715408324	0.08462524575840932	0.08134688628763753	0.00020403322059880935	0.03799589179094198	0.0002060382054378529	0.03836927782313637
81.35752362572781	0.4534347578483943	0.45440024557800845	0.4937820360616525	0.4931256841543683	0.5155561806357308	0.51400063168207	0.5377343621177091	0.5352477600344291	0.5810897736793519	0.576744122804463	0.08525225321100623	0.08194946325691478	0.00020851610655514552	0.03906462044825787	0.00021058396874540364	0.03945203704252265
81.8477436324513	0.45306963078898077	0.4540545690340234	0.49371796613453434	0.4930694802784918	0.5156594989767442	0.5141049795553434	0.5380112867341065	0.5355183865882267	0.5817140572572811	0.57734686607147	0.0858964504434926	0.08256855700259812	0.0002129774819653596	0.040140793770376604	0.00021511127041007327	0.040542971141590556
82.34091746132043	0.4526944495566512	0.45369937364575547	0.4936520611530459	0.4930116694911591	0.5157656345233462	0.5142121841234507	0.5382959029324802	0.5357965379917229	0.5823559057377505	0.577966569435395	0.08655838774658318	0.08320469607988151	0.0002174152553048314	0.04122404162725957	0.00021961817332183386	0.04164175102529555
82.83706291059936	0.4523088276819005	0.453334290013143	0.49358418999522724	0.49295212870681876	0.515874605230782	0.5143222654089629	0.5385883875024057	0.5360823863593347	0.5830158239383936	0.5786037182414073	0.08723863716269833	0.08385842992471063	0.00022182722475128092	0.04231396318887448	0.00022410263909000694	0.04274801946043283
83.33619788579601	0.45191236211572006	0.45295893281572974	0.49351421458189054	0.4928907282305986	0.5159864279670688	0.5144352424644258	0.5388889225401025	0.5363761089569746	0.5836943355091084	0.5792588158900627	0.08793779351325846	0.08453032983910143	0.00022621107047338107	0.04341012466413474	0.00022856252094871632	0.04386138899701564
83.83834040030794	0.4515046324453568	0.45257290005796874	0.49344198951399265	0.4928273314135417	0.5161011184239386	0.514551133290704	0.5391976956658602	0.5366778884137867	0.5843919838163998	0.5799323846846789	0.0886564754821605	0.08522099003029686	0.00023056434633039746	0.04451205685937509	0.00023299555609923583	0.04498143971908064
84.34350857607244	0.4510852000684416	0.4521757722743682	0.49336736168884304	0.49276179428774775	0.516218691021165	0.5146699547492299	0.5395149002517514	0.5369879129439707	0.5851093328760287	0.5806249667250071	0.08939532675893815	0.08593102870707098	0.0002348844709411102	0.04561925254213861	0.00023739935749145236	0.04610771682047243
84.85172064422062	0.45065360732305254	0.45176711169212436	0.49329016989376767	0.4926939651800929	0.5163391588037506	0.5147917224676983	0.5398407356601509	0.5373063765792172	0.5858469683369476	0.5813371248500474	0.09015501724531431	0.0866610892367711	0.00023916871806728413	0.046731163593221936	0.0002417714049675057	0.04723972798380771
85.36299494573534	0.45020937657111443	0.4513464613487221	0.4932102443757254	0.49262368430312403	0.5164625333313938	0.5149164507386391	0.5401754074936044	0.5376334794122908	0.5866054985196885	0.5820694436330497	0.0909362443291569	0.08741184136688766	0.0002434142062514022	0.04784719792702674	0.000246109035705655	0.048376940544443414
85.87734993211305	0.4497520092323786	0.4509133441618337	0.4931274063852786	0.49255078332159175	0.516588824559606	0.5150441524103131	0.5405191278566219	0.5379694278523333	0.5873855555126023	0.5828225304319543	0.09173973423011034	0.0881839825152669	0.00024761788763971726	0.04896671616050696	0.00025040943393800363	0.04951877842644592
86.39480416602983	0.4492809847660448	0.4504672619486711	0.4930414676931952	0.49247508489300246	0.516718040711797	0.5151748387692973	0.5408721156299875	0.5383144348924811	0.5881877963295724	0.5835970164987487	0.09256624342146819	0.08897823913330939	0.00025177653593255744	0.05008902800855708	0.00025466961984527137	0.05066461882412909
86.91537632201124	0.4487957595969026	0.4500076943917603	0.49295223007782696	0.4923964021804211	0.516850188141584	0.5153085194140642	0.5412345967582144	0.5386687203904286	0.5890129041330789	0.5843935581514564	0.09341656013320661	0.089795368146876	0.0002558867333777304	0.05121338838114298	0.00025888643757232543	0.051813788608356504
87.43908518710603	0.4482957659826713	0.44953409794791915	0.4928594847812743	0.49231453833564504	0.5169852711845113	0.515445202118816	0.5416068045508079	0.5390325113625892	0.5898615895267625	0.5852128380127354	0.09429150594144445	0.09063615847989825	0.00025994485672137246	0.052338993154080526	0.00026305654229352715	0.05296556043475675
87.9659496615646	0.4477804108189985	0.4490459046970042	0.4927630119321967	0.49222928595071386	0.5171232919982917	0.5155848926867564	0.541988979998012	0.539406042292551	0.5907345919219256	0.5860555663193443	0.09519193744995329	0.09150143266610283	0.0002639470620275919	0.053464974584770175	0.0002671763862264198	0.05411914852297173
88.4959887595208	0.44724907437835504	0.4485425211267734	0.49266257993295315	0.4921404264755673	0.5172642503906051	0.5157275947919009	0.5423813721017653	0.539789555454541	0.5916326809827175	0.5869224823070274	0.09611874806980701	0.09239204855462575	0.00026788926826948334	0.05459039634025942	0.0002712422035170414	0.055273704079411345
89.0292216096782	0.44670110897882215	0.4480233268499719	0.4925579448085955	0.49204772959949256	0.5174081436333973	0.5158733098084646	0.5427842382226137	0.5401833012526626	0.5925566581550981	0.5878143556757018	0.09707286990365843	0.0933089011157448	0.0002717671395761623	0.055714248101637054	0.00027524999388783833	0.05642831032990614
89.56566745600044	0.44613583757849845	0.4474876732494972	0.49244884951503337	0.4919509525938318	0.5175549662625235	0.5160220366267528	0.5431978444433617	0.5405875385766891	0.5935073582850211	0.588731988140173	0.09805527574164274	0.09425292435337773	0.00027557606601130713	0.056835439703419866	0.0002791955049312733	0.05758197712383151
90.1053456584057	0.4455525522909923	0.4469348820472245	0.49233502320347483	0.49184983961319734	0.517704709861467	0.516173771454394	0.5436224659502736	0.541002535175241	0.5944856513316856	0.5896762150719804	0.09906698117643715	0.0952250933315516	0.00027931114276402713	0.057952794768326044	0.0002830742129393271	0.058733635073011214
90.6482756934654	0.4449505128171607	0.4463642437917929	0.49221618043803794	0.491744120952258	0.5178573628277693	0.5163285076016467	0.5440583874326788	0.5414285680472164	0.5954924441821148	0.5906479072383847	0.10010904684555517	0.09622642632254291	0.0002829671475879092	0.059065043785111015	0.00028688130212628504	0.059882129179129606
91.19447715510712	0.4443289447879464	0.44577501626033383	0.4920920203631559	0.4916335122548898	0.5180129101206281	0.5164862352493803	0.5445059035018512	0.541865923852356	0.5965286825737757	0.5916479726449336	0.1011825808095977	0.09725798708500322	0.00028653851633470007	0.06017081657790868	0.0002906116420910987	0.06102621189963031
91.74396975532183	0.44368703801283094	0.4451664227688035	0.4919622258171506	0.49151771367226754	0.518171332988034	0.5166469411982003	0.544965319130087	0.5423148993418947	0.5975953531324518	0.5926773584885319	0.1022887410758409	0.09832088728101059	0.0002900193164142584	0.06126863411154204	0.00029425976336500126	0.06216453560089974
92.29677332487483	0.44302394462806904	0.4445376503852304	0.4918264623880408	0.4913964089661595	0.5183326086716072	0.5168106085970499	0.5454369501109105	0.5427758018102543	0.5986934855330998	0.593737053228425	0.10342873827726898	0.09941628904168766	0.0002934032179676138	0.062356899562743706	0.00029781983086274444	0.06329564433760027
92.85290781402206	0.4423387771384847	0.4438878480398082	0.4916843774073394	0.49126926455341224	0.5184967100871459	0.51697721664944	0.5459211235413978	0.5432489495687958	0.5998241547919979	0.5948280887830808	0.10460383851797744	0.10054540769178756	0.0002966834625496295	0.06343388859068	0.0003012856150340637	0.06441796489303897
93.41239329322968	0.44163060634621565	0.4432161245253772	0.49153559887724374	0.4911359284872699	0.5186636054786928	0.5171467402952992	0.5464181783276049	0.5437346724426626	0.6009884836991078	0.5959515428615262	0.10581536639669958	0.10170951464444691	0.00029985282908173705	0.06449773872509468	0.0003046504604991007	0.06552979700671813
93.97524995389855	0.4408984591593637	0.442521546381408	0.4913797343262426	0.49099602937081427	0.5188332580437122	0.5173191498662123	0.54692846571414	0.5442333122917903	0.60218764540024	0.5971085414383432	0.1070647082211861	0.10290994047822143	0.0003029035968089566	0.06554643778565605	0.0003079072519287518	0.06662930271042455
94.54149810909283	0.4401413162730486	0.4418031356541501	0.4912163695877487	0.49084917519742316	0.5190056255267287	0.517494410711625	0.5474523498389285	0.5447452235571911	0.6034228661393265	0.598300261382225	0.10835331542718254	0.10414807820948942	0.0003058275049713788	0.06657781123529105	0.0003110483768957728	0.06771449468160995
95.11115819427312	0.4393581097148952	0.44105986752513715	0.4910450674959164	0.4906949521127166	0.519180659778514	0.5176724827933115	0.5479902083142367	0.5452707738336391	0.6046954281718943	0.5995279332487337	0.10968270821685362	0.10542538677434923	0.0003086157088724728	0.06758950835994426	0.00031406568540448543	0.06878322351555255
95.68425076803395	0.43854772024646077	0.44029066779972137	0.4908653664923052	0.4905329230919897	0.5193583062776123	0.517853320245165	0.5485424328350428	0.5458103444699146	0.6060066728616554	0.6007928442487135	0.111054479432755	0.10674339473531842	0.00031125873198739606	0.06857898715648503	0.0003169504457803396	0.06983316380906501
96.26079651284576	0.4377089746115814	0.43949441024678176	0.49067677913651403	0.4903626265266227	0.5195385036106718	0.5180368708950505	0.549109429815844	0.5463643311977887	0.6073580039730634	0.602096341404694	0.11247029868476854	0.10810370422940693	0.0003137464137188961	0.06954349779574898	0.0003196932965398025	0.07086179892948508
96.84081623580131	0.4368406426220387	0.4386699137801694	0.4904787905133158	0.49018357471239915	0.5197211829076813	0.518223075745121	0.5496916210569892	0.5469331447909235	0.6087508911736454	0.6034398349085532	0.11393191674889164	0.10950799517549004	0.0003160678523577154	0.07048006451283584	0.0003222841938528842	0.0718664043371291
97.42433086936633	0.4359414340703542	0.43781593947185626	0.4902708565281811	0.48999525223205415	0.519906267227805	0.5184118684066457	0.5502894444416144	0.5475172117548949	0.6101868737610061	0.604824801694753	0.1154411702583598	0.1109580297604609	0.00031821134277887353	0.07138546576301508	0.00032471235415376665	0.07284402930972078
98.01136147213543	0.43500999545887997	0.436931187386108	0.49005240208236417	0.4897971142236972	0.5200936708910736	0.5186031744849657	0.5509033546642421	0.548116975049518	0.6116675646305412	0.606252789244558	0.11699998670936015	0.11245565722527492	0.00032016430832709775	0.07225621246107039	0.0003269661913882782	0.07379147689884746
98.60192922959182	0.4340449065336964	0.43601429322333185	0.4898228191179541	0.48958858452603254	0.5202832987506718	0.518796910909735	0.5515338239920575	0.5487328948446479	0.6131946545011513	0.6077254196378593	0.11861038980549005	0.114002818973812	0.00032191322629399055	0.07308852409890676	0.00032903324837446624	0.07470528193569237
99.1960554548718	0.43304467661112944	0.4350638247615439	0.48958146452243917	0.48936905369048234	0.5204750454000122	0.518992985205111	0.552181343059832	0.5493654493106086	0.6147699164176026	0.6092443938705296	0.12027450516725846	0.11560155402951182	0.0003234435463319585	0.07387830251896332	0.0003309001216524887	0.07558168687668854
99.79376158953411	0.4320077406839723	0.43407827808264354	0.48932765788140203	0.48913787684944227	0.5206687943081721	0.5191912946939573	0.5528464216993836	0.5500151354443258	0.6163952105496481	0.6108114964566501	0.12199456643523411	0.1172540048668733	0.0003247396010651049	0.07462110308944148	0.000332552379136819	0.07641661525327947
100.39506920433367	0.4309324552937453	0.43305607356991954	0.48906067906693046	0.4888943714289277	0.5208644168765614	0.5193917256294973	0.5535295898043591	0.5506824699322105	0.6180724893096088	0.6124286003364844	0.1237729217980098	0.11896242364738528	0.0003257845080739674	0.07531210300014379	0.0003339744698282465	0.07720564247112804
101.00000000000001	0.42981709415454544	0.4319955516623877	0.48877976564821135	0.4886378146928013	0.5210617714089266	0.5195941522471468	0.5542313982310133	0.5513679900507117	0.6198038028118503	0.6140976721127399	0.1256120409789876	0.12072917889205292	0.0003262431567033289	0.0756440252650892	0.0003346277278320511	0.07758810500213867
